# Supplementary material for: Field testing of a lightweight, inexpensive, and customisable 3D-printed mosquito light trap in the UK
Source: Sci Rep. 2019 Aug 6;9:11412. doi: 10.1038/s41598-019-47511-y (PMC6684613; doi:10.1038/s41598-019-47511-y)
Supplement: Supplementary file 2 — Supplementary Data 1 [file 41598_2019_47511_MOESM2_ESM.zip]

Archive with 30 entries (30 files):
- Supplementary Dataset 1/Readme.docx
- Supplementary Dataset 1/Improved model/3. stl/Improved Rain shield.stl
- Supplementary Dataset 1/Improved model/3. stl/Improved Collection Box upper.stl
- Supplementary Dataset 1/Improved model/3. stl/Improved Light.stl
- Supplementary Dataset 1/Improved model/3. stl/Improved Body.stl
- Supplementary Dataset 1/Improved model/3. stl/Improved Collection Box lower.stl
- Supplementary Dataset 1/Improved model/1. gcode/AI3M_Improved Rain shield.gcode
- Supplementary Dataset 1/Improved model/1. gcode/AI3M_Improved Light.gcode
- Supplementary Dataset 1/Tested model/4. Cura 3.6 settings/Tested Light.curaprofile.zip
- Supplementary Dataset 1/Improved model/1. gcode/AI3M_Improved Collection Box lower.gcode
- Supplementary Dataset 1/Tested model/4. Cura 3.6 settings/Tested Rain shield.curaprofile.zip
- Supplementary Dataset 1/Tested model/4. Cura 3.6 settings/Tested Body.curaprofile.zip
- Supplementary Dataset 1/Improved model/1. gcode/AI3M_Improved Body.gcode
- Supplementary Dataset 1/Tested model/1. gcode/AI3M_Tested Rain shield.gcode
- Supplementary Dataset 1/Tested model/1. gcode/AI3M_Tested Light.gcode
- Supplementary Dataset 1/Tested model/3. stl/Tested Rain shield.stl
- Supplementary Dataset 1/Tested model/1. gcode/AI3M_Tested Body.gcode
- Supplementary Dataset 1/Tested model/3. stl/Tested Light.stl
- Supplementary Dataset 1/Improved model/2. 3mf/AI3M_Improved Light.3mf
- Supplementary Dataset 1/Tested model/3. stl/Tested Body.stl
- Supplementary Dataset 1/Improved model/2. 3mf/AI3M_Improved Rain shield.3mf
- Supplementary Dataset 1/Tested model/2. 3mf/AI3M_Tested Body.3mf
- Supplementary Dataset 1/Tested model/2. 3mf/AI3M_Tested Rain shield.3mf
- Supplementary Dataset 1/Improved model/4. Cura 3.6 settings/Improved Rain shield.curaprofile.zip
- Supplementary Dataset 1/Improved model/2. 3mf/AI3M_Improved Collection Box lower.3mf
- Supplementary Dataset 1/Tested model/2. 3mf/AI3M_Tested Light.3mf
- Supplementary Dataset 1/Improved model/2. 3mf/AI3M_Improved Body.3mf
- Supplementary Dataset 1/Improved model/4. Cura 3.6 settings/Improved Collection box.curaprofile.zip
- Supplementary Dataset 1/Improved model/4. Cura 3.6 settings/Improved Light.curaprofile.zip
- Supplementary Dataset 1/Improved model/4. Cura 3.6 settings/Improved Body.curaprofile.zip
