# Supplementary material for: Field testing of a lightweight, inexpensive, and customisable 3D-printed mosquito light trap in the UK
Source: Sci Rep. 2019 Aug 6;9:11412. doi: 10.1038/s41598-019-47511-y (PMC6684613; doi:10.1038/s41598-019-47511-y)
Supplement: Supplementary file 2 — Supplementary Data 1 [file 41598_2019_47511_MOESM2_ESM.zip › Supplementary Dataset 1/Improved model/1. gcode/AI3M_Improved Rain shield.gcode]

;FLAVOR:Marlin
;TIME:12792
;Filament used: 14.225m
;Layer height: 0.2
;Generated with Cura_SteamEngine 3.6.0
M140 S60
M105
M190 S60
M104 S200
M105
M109 S200
M82 ;absolute extrusion mode
G21 ;metric values
G90 ;absolute positioning
M82 ;set extruder to absolute mode
M107 ;start with the fan off
G28 X0 Y0 ;move X/Y to min endstops
G28 Z0 ;move Z to min endstops
G1 Z15.0 F100 ;move the platform down 15mm
G92 E0 ;zero the extruded length
G1 F200 E3 ;extrude 3mm of feed stock
G92 E0 ;zero the extruded length again
G1 F100
M117 Printing...
G5
G92 E0
G1 F2400 E-7.5
;LAYER_COUNT:34
;LAYER:0
M106 S255
M204 S3000
M205 X10 Y10
G0 F3000 X57.114 Y24.02 Z0.3
M204 S1800
M205 X8 Y8
;TYPE:SKIRT
G1 F2400 E0
G1 X57.345 Y23.699 E0.02762
G1 X57.636 Y23.431 E0.05525
G1 X57.975 Y23.227 E0.08289
G1 X58.347 Y23.096 E0.11044
G1 X58.811 Y23.04 E0.14308
G1 X151.189 Y23.04 E6.59534
G1 X151.582 Y23.08 E6.62293
G1 X151.96 Y23.198 E6.65059
G1 X152.306 Y23.389 E6.67819
G1 X152.607 Y23.646 E6.70584
G1 X152.886 Y24.02 E6.73843
G1 X199.073 Y104.02 E13.19052
G1 X199.236 Y104.381 E13.21818
G1 X199.322 Y104.767 E13.2458
G1 X199.329 Y105.162 E13.2734
G1 X199.257 Y105.551 E13.30103
G1 X199.073 Y105.98 E13.33363
G1 X152.886 Y185.98 E19.78572
G1 X152.655 Y186.301 E19.81334
G1 X152.364 Y186.569 E19.84097
G1 X152.025 Y186.773 E19.86861
G1 X151.653 Y186.904 E19.89616
G1 X151.189 Y186.96 E19.9288
G1 X58.811 Y186.96 E26.38106
G1 X58.418 Y186.92 E26.40865
G1 X58.04 Y186.802 E26.43631
G1 X57.694 Y186.611 E26.46391
G1 X57.393 Y186.354 E26.49156
G1 X57.114 Y185.98 E26.52415
G1 X10.927 Y105.98 E32.97624
G1 X10.764 Y105.619 E33.0039
G1 X10.678 Y105.233 E33.03152
G1 X10.671 Y104.838 E33.05912
G1 X10.743 Y104.449 E33.08675
G1 X10.927 Y104.02 E33.11935
G1 X57.114 Y24.02 E39.57144
M204 S3000
M205 X10 Y10
G0 F3000 X57.599 Y24.3
M204 S1800
M205 X8 Y8
G1 F2400 X57.799 Y24.033 E39.59474
G1 X58.057 Y23.82 E39.61811
G1 X58.358 Y23.675 E39.64145
G1 X58.811 Y23.6 E39.67352
G1 X151.189 Y23.6 E46.12578
G1 X151.521 Y23.64 E46.14913
G1 X151.833 Y23.757 E46.17241
G1 X152.11 Y23.945 E46.19579
G1 X152.401 Y24.3 E46.22785
G1 X198.588 Y104.3 E52.67994
G1 X198.72 Y104.607 E52.70328
G1 X198.775 Y104.937 E52.72665
G1 X198.75 Y105.27 E52.74997
G1 X198.588 Y105.7 E52.78207
G1 X152.401 Y185.7 E59.23415
G1 X152.201 Y185.967 E59.25745
G1 X151.943 Y186.18 E59.28082
G1 X151.642 Y186.325 E59.30416
G1 X151.189 Y186.4 E59.33623
G1 X58.811 Y186.4 E65.78849
G1 X58.479 Y186.36 E65.81185
G1 X58.167 Y186.243 E65.83512
G1 X57.89 Y186.055 E65.8585
G1 X57.599 Y185.7 E65.89056
G1 X11.412 Y105.7 E72.34265
G1 X11.28 Y105.393 E72.36599
G1 X11.225 Y105.063 E72.38936
G1 X11.25 Y104.73 E72.41268
G1 X11.412 Y104.3 E72.44478
G1 X57.599 Y24.3 E78.89687
M204 S3000
M205 X10 Y10
G0 F3000 X58.084 Y24.58
M204 S1800
M205 X8 Y8
G1 F2400 X58.246 Y24.379 E78.9149
G1 X58.461 Y24.236 E78.93293
G1 X58.811 Y24.16 E78.95795
G1 X151.189 Y24.16 E85.41021
G1 X151.444 Y24.2 E85.42824
G1 X151.676 Y24.315 E85.44632
G1 X151.916 Y24.58 E85.47129
G1 X198.103 Y104.58 E91.92338
G1 X198.197 Y104.821 E91.94145
G1 X198.212 Y105.079 E91.9595
G1 X198.103 Y105.42 E91.98451
G1 X151.916 Y185.42 E98.43659
G1 X151.754 Y185.621 E98.45463
G1 X151.539 Y185.764 E98.47266
G1 X151.189 Y185.84 E98.49768
G1 X58.811 Y185.84 E104.94994
G1 X58.556 Y185.8 E104.96796
G1 X58.324 Y185.685 E104.98605
G1 X58.084 Y185.42 E105.01102
G1 X11.897 Y105.42 E111.46311
G1 X11.803 Y105.179 E111.48118
G1 X11.788 Y104.921 E111.49923
G1 X11.897 Y104.58 E111.52423
G1 X58.084 Y24.58 E117.97632
M204 S3000
M205 X10 Y10
G0 F3000 X58.569 Y24.86
M204 S1800
M205 X8 Y8
G1 F2400 X58.674 Y24.756 E117.98664
G1 X58.811 Y24.72 E117.99654
G1 X151.189 Y24.72 E124.4488
G1 X151.332 Y24.759 E124.45915
G1 X151.431 Y24.86 E124.46903
G1 X197.618 Y104.86 E130.92112
G1 X197.656 Y105.004 E130.93152
G1 X197.618 Y105.14 E130.94138
G1 X151.431 Y185.14 E137.39347
G1 X151.326 Y185.244 E137.40379
G1 X151.189 Y185.28 E137.41369
G1 X58.811 Y185.28 E143.86595
G1 X58.668 Y185.241 E143.8763
G1 X58.569 Y185.14 E143.88618
G1 X12.382 Y105.14 E150.33826
G1 X12.344 Y104.996 E150.34867
G1 X12.382 Y104.86 E150.35853
G1 X58.569 Y24.86 E156.81062
M204 S3000
M205 X10 Y10
G1 F2400 E149.31062
;MESH:Improved Rain shield.stl
G0 F3000 X59.306 Y25.857
G0 X101.397 Y102.259
G0 X101.397 Y102.919
M204 S1800
M205 X8 Y8
;TYPE:WALL-OUTER
G1 F2400 E156.81062
G1 F1800 X104.838 Y108.88 E157.29136
G1 X105.162 Y108.88 E157.31399
G1 X108.603 Y102.919 E157.79473
G1 X101.397 Y102.919 E158.29805
M204 S3000
M205 X10 Y10
G0 F3000 X101.497 Y103.092
G0 X100.925 Y103.421
G0 X100.393 Y102.339
G0 X109.607 Y102.339
G0 X196.306 Y105
G0 X197.053 Y105
M204 S1800
M205 X8 Y8
G1 F1800 X151.027 Y184.72 E164.72757
G1 X58.973 Y184.72 E171.1572
G1 X12.947 Y105 E177.58673
G1 X58.973 Y25.28 E184.01626
G1 X151.027 Y25.28 E190.44589
G1 X197.053 Y105 E196.87542
M204 S3000
M205 X10 Y10
G0 F3000 X196.953 Y105.173
G0 X196.406 Y105
M204 S1800
M205 X8 Y8
;TYPE:WALL-INNER
G1 F1800 X150.704 Y184.16 E203.25976
G1 X59.296 Y184.16 E209.64427
G1 X13.594 Y105 E216.02861
G1 X59.296 Y25.84 E222.41295
G1 X150.704 Y25.84 E228.79745
G1 X196.406 Y105 E235.18179
M204 S3000
M205 X10 Y10
G0 F3000 X196.306 Y105
G0 X109.607 Y102.339
G0 X100.341 Y102.309
G0 X100.427 Y102.359
M204 S1800
M205 X8 Y8
G1 F1800 X100.669 Y102.778 E235.21559
G1 X104.515 Y109.44 E235.75288
G1 X105.485 Y109.44 E235.82063
G1 X109.331 Y102.778 E236.35792
G1 X109.573 Y102.359 E236.39172
G1 X109.09 Y102.359 E236.41084
G1 X109.089 Y102.359 E236.41091
G1 X100.911 Y102.359 E236.98211
G1 X100.91 Y102.359 E236.98218
G1 X100.427 Y102.359 E237.0013
M204 S3000
M205 X10 Y10
G0 F3000 X99.457 Y101.799
M204 S1800
M205 X8 Y8
G1 F1800 X99.699 Y102.218 E237.0351
G1 X104.192 Y110 E237.66273
G1 X105.808 Y110 E237.7756
G1 X110.301 Y102.218 E238.40323
G1 X110.543 Y101.799 E238.43703
G1 X110.06 Y101.799 E238.45615
G1 X110.059 Y101.799 E238.45622
G1 X99.941 Y101.799 E239.16292
G1 X99.94 Y101.799 E239.16299
G1 X99.457 Y101.799 E239.18211
M204 S3000
M205 X10 Y10
G0 F3000 X195.759 Y105
M204 S1800
M205 X8 Y8
G1 F1800 X150.381 Y183.6 E245.52126
G1 X59.619 Y183.6 E251.86065
G1 X14.241 Y105 E258.1998
G1 X59.619 Y26.4 E264.53895
G1 X150.381 Y26.4 E270.87834
G1 X195.759 Y105 E277.21749
M204 S3000
M205 X10 Y10
G0 F3000 X195.124 Y105
M204 S1800
M205 X8 Y8
;TYPE:SKIN
G1 F1800 X150.064 Y183.05 E283.51227
G1 X59.936 Y183.05 E289.80738
G1 X14.876 Y105 E296.10215
G1 X59.936 Y26.95 E302.39693
G1 X150.064 Y26.95 E308.69203
G1 X195.124 Y105 E314.98681
M204 S3000
M205 X10 Y10
G0 F3000 X111.178 Y101.799
M204 S1800
M205 X8 Y8
G1 F1800 X110.861 Y101.249 E315.03115
G1 X99.139 Y101.249 E315.84989
G1 X98.822 Y101.799 E315.89423
G1 X103.874 Y110.55 E316.6
G1 X106.126 Y110.55 E316.75729
G1 X111.178 Y101.799 E317.46306
M204 S3000
M205 X10 Y10
G0 F3000 X149.171 Y27.21
M204 S1800
M205 X8 Y8
G1 F1800 X150.929 Y28.967 E317.63666
G1 X150.999 Y29.037
M204 S3000
M205 X10 Y10
G0 F3000 X152.01 Y30.84
M204 S1800
M205 X8 Y8
G1 F1800 X148.379 Y27.21 E317.99527
M204 S3000
M205 X10 Y10
G0 F3000 X147.588 Y27.21
M204 S1800
M205 X8 Y8
G1 F1800 X153.092 Y32.714 E318.53894
G1 X153.162 Y32.784
M204 S3000
M205 X10 Y10
G0 F3000 X154.174 Y34.588
M204 S1800
M205 X8 Y8
G1 F1800 X146.796 Y27.21 E319.26772
M204 S3000
M205 X10 Y10
G0 F3000 X146.004 Y27.21
M204 S1800
M205 X8 Y8
G1 F1800 X155.255 Y36.461 E320.18151
G1 X155.325 Y36.531
M204 S3000
M205 X10 Y10
G0 F3000 X156.337 Y38.335
M204 S1800
M205 X8 Y8
G1 F1800 X145.212 Y27.21 E321.28042
M204 S3000
M205 X10 Y10
G0 F3000 X144.42 Y27.21
M204 S1800
M205 X8 Y8
G1 F1800 X157.418 Y40.208 E322.56433
G1 X157.488 Y40.278
M204 S3000
M205 X10 Y10
G0 F3000 X158.5 Y42.082
M204 S1800
M205 X8 Y8
G1 F1800 X143.628 Y27.21 E324.03335
M204 S3000
M205 X10 Y10
G0 F3000 X142.836 Y27.21
M204 S1800
M205 X8 Y8
G1 F1800 X159.581 Y43.955 E325.68738
G1 X159.651 Y44.025
M204 S3000
M205 X10 Y10
G0 F3000 X160.663 Y45.829
M204 S1800
M205 X8 Y8
G1 F1800 X142.044 Y27.21 E327.52652
M204 S3000
M205 X10 Y10
G0 F3000 X141.252 Y27.21
M204 S1800
M205 X8 Y8
G1 F1800 X161.745 Y47.703 E329.55076
G1 X161.815 Y47.773
M204 S3000
M205 X10 Y10
G0 F3000 X162.827 Y49.577
M204 S1800
M205 X8 Y8
G1 F1800 X140.46 Y27.21 E331.76012
M204 S3000
M205 X10 Y10
G0 F3000 X139.668 Y27.21
M204 S1800
M205 X8 Y8
G1 F1800 X163.908 Y51.45 E334.15449
G1 X163.978 Y51.52
M204 S3000
M205 X10 Y10
G0 F3000 X164.99 Y53.324
M204 S1800
M205 X8 Y8
G1 F1800 X138.876 Y27.21 E336.73397
M204 S3000
M205 X10 Y10
G0 F3000 X138.084 Y27.21
M204 S1800
M205 X8 Y8
G1 F1800 X166.072 Y55.198 E339.49855
G1 X166.142 Y55.268
M204 S3000
M205 X10 Y10
G0 F3000 X167.154 Y57.072
M204 S1800
M205 X8 Y8
G1 F1800 X137.292 Y27.21 E342.44825
M204 S3000
M205 X10 Y10
G0 F3000 X136.5 Y27.21
M204 S1800
M205 X8 Y8
G1 F1800 X168.235 Y58.945 E345.58296
G1 X168.305 Y59.015
M204 S3000
M205 X10 Y10
G0 F3000 X169.317 Y60.818
M204 S1800
M205 X8 Y8
G1 F1800 X135.708 Y27.21 E348.90272
M204 S3000
M205 X10 Y10
G0 F3000 X134.916 Y27.21
M204 S1800
M205 X8 Y8
G1 F1800 X170.399 Y62.692 E352.4076
G1 X170.469 Y62.762
M204 S3000
M205 X10 Y10
G0 F3000 X171.48 Y64.565
M204 S1800
M205 X8 Y8
G1 F1800 X134.124 Y27.21 E356.09748
M204 S3000
M205 X10 Y10
G0 F3000 X133.332 Y27.21
M204 S1800
M205 X8 Y8
G1 F1800 X172.562 Y66.439 E359.97248
G1 X172.632 Y66.509
M204 S3000
M205 X10 Y10
G0 F3000 X173.644 Y68.313
M204 S1800
M205 X8 Y8
G1 F1800 X132.54 Y27.21 E364.03258
M204 S3000
M205 X10 Y10
G0 F3000 X131.748 Y27.21
M204 S1800
M205 X8 Y8
G1 F1800 X174.726 Y70.187 E368.27779
G1 X174.796 Y70.257
M204 S3000
M205 X10 Y10
G0 F3000 X175.807 Y72.06
M204 S1800
M205 X8 Y8
G1 F1800 X130.956 Y27.21 E372.70801
M204 S3000
M205 X10 Y10
G0 F3000 X130.164 Y27.21
M204 S1800
M205 X8 Y8
G1 F1800 X176.889 Y73.934 E377.32335
G1 X176.959 Y74.004
M204 S3000
M205 X10 Y10
G0 F3000 X177.97 Y75.808
M204 S1800
M205 X8 Y8
G1 F1800 X129.372 Y27.21 E382.12374
M204 S3000
M205 X10 Y10
G0 F3000 X128.581 Y27.21
M204 S1800
M205 X8 Y8
G1 F1800 X179.052 Y77.682 E387.10919
G1 X179.122 Y77.752
M204 S3000
M205 X10 Y10
G0 F3000 X180.134 Y79.555
M204 S1800
M205 X8 Y8
G1 F1800 X127.789 Y27.21 E392.2797
M204 S3000
M205 X10 Y10
G0 F3000 X126.997 Y27.21
M204 S1800
M205 X8 Y8
G1 F1800 X181.215 Y81.429 E397.63527
G1 X181.285 Y81.499
M204 S3000
M205 X10 Y10
G0 F3000 X182.297 Y83.302
M204 S1800
M205 X8 Y8
G1 F1800 X126.205 Y27.21 E403.1759
M204 S3000
M205 X10 Y10
G0 F3000 X125.413 Y27.21
M204 S1800
M205 X8 Y8
G1 F1800 X183.378 Y85.175 E408.90155
G1 X183.448 Y85.245
M204 S3000
M205 X10 Y10
G0 F3000 X184.46 Y87.049
M204 S1800
M205 X8 Y8
G1 F1800 X124.621 Y27.21 E414.8123
M204 S3000
M205 X10 Y10
G0 F3000 X123.829 Y27.21
M204 S1800
M205 X8 Y8
G1 F1800 X185.542 Y88.923 E420.90816
G1 X185.612 Y88.993
M204 S3000
M205 X10 Y10
G0 F3000 X186.624 Y90.797
M204 S1800
M205 X8 Y8
G1 F1800 X123.037 Y27.21 E427.18912
M204 S3000
M205 X10 Y10
G0 F3000 X122.245 Y27.21
M204 S1800
M205 X8 Y8
G1 F1800 X187.705 Y92.67 E433.6551
G1 X187.775 Y92.74
M204 S3000
M205 X10 Y10
G0 F3000 X188.787 Y94.544
M204 S1800
M205 X8 Y8
G1 F1800 X121.453 Y27.21 E440.30619
M204 S3000
M205 X10 Y10
G0 F3000 X120.661 Y27.21
M204 S1800
M205 X8 Y8
G1 F1800 X189.869 Y96.418 E447.14239
G1 X189.939 Y96.488
M204 S3000
M205 X10 Y10
G0 F3000 X190.951 Y98.292
M204 S1800
M205 X8 Y8
G1 F1800 X119.869 Y27.21 E454.1637
M204 S3000
M205 X10 Y10
G0 F3000 X119.077 Y27.21
M204 S1800
M205 X8 Y8
G1 F1800 X192.032 Y100.165 E461.37001
G1 X192.102 Y100.235
M204 S3000
M205 X10 Y10
G0 F3000 X193.114 Y102.039
M204 S1800
M205 X8 Y8
G1 F1800 X118.285 Y27.21 E468.76144
M204 S3000
M205 X10 Y10
G0 F3000 X117.493 Y27.21
M204 S1800
M205 X8 Y8
G1 F1800 X194.196 Y103.912 E476.33792
G1 X194.266 Y103.982
M204 S3000
M205 X10 Y10
G0 F3000 X194.701 Y105.21
M204 S1800
M205 X8 Y8
G1 F1800 X116.701 Y27.21 E484.04257
M204 S3000
M205 X10 Y10
G0 F3000 X115.909 Y27.21
M204 S1800
M205 X8 Y8
G1 F1800 X194.412 Y105.713 E491.79691
M204 S3000
M205 X10 Y10
G0 F3000 X194.122 Y106.215
M204 S1800
M205 X8 Y8
G1 F1800 X115.117 Y27.21 E499.60083
M204 S3000
M205 X10 Y10
G0 F3000 X114.325 Y27.21
M204 S1800
M205 X8 Y8
G1 F1800 X193.832 Y106.717 E507.45434
M204 S3000
M205 X10 Y10
G0 F3000 X193.542 Y107.219
M204 S1800
M205 X8 Y8
G1 F1800 X113.533 Y27.21 E515.35743
M204 S3000
M205 X10 Y10
G0 F3000 X112.741 Y27.21
M204 S1800
M205 X8 Y8
G1 F1800 X193.252 Y107.721 E523.31011
M204 S3000
M205 X10 Y10
G0 F3000 X192.963 Y108.223
M204 S1800
M205 X8 Y8
G1 F1800 X111.949 Y27.21 E531.31243
M204 S3000
M205 X10 Y10
G0 F3000 X111.157 Y27.21
M204 S1800
M205 X8 Y8
G1 F1800 X192.673 Y108.725 E539.36433
M204 S3000
M205 X10 Y10
G0 F3000 X192.383 Y109.227
M204 S1800
M205 X8 Y8
G1 F1800 X110.365 Y27.21 E547.46582
M204 S3000
M205 X10 Y10
G0 F3000 X109.573 Y27.21
M204 S1800
M205 X8 Y8
G1 F1800 X192.093 Y109.729 E555.61689
M204 S3000
M205 X10 Y10
G0 F3000 X191.803 Y110.231
M204 S1800
M205 X8 Y8
G1 F1800 X108.782 Y27.21 E563.81751
M204 S3000
M205 X10 Y10
G0 F3000 X107.99 Y27.21
M204 S1800
M205 X8 Y8
G1 F1800 X191.513 Y110.733 E572.0677
M204 S3000
M205 X10 Y10
G0 F3000 X191.223 Y111.235
M204 S1800
M205 X8 Y8
G1 F1800 X107.198 Y27.21 E580.36749
M204 S3000
M205 X10 Y10
G0 F3000 X106.406 Y27.21
M204 S1800
M205 X8 Y8
G1 F1800 X190.933 Y111.737 E588.71686
M204 S3000
M205 X10 Y10
G0 F3000 X190.643 Y112.239
M204 S1800
M205 X8 Y8
G1 F1800 X105.614 Y27.21 E597.11582
M204 S3000
M205 X10 Y10
G0 F3000 X104.822 Y27.21
M204 S1800
M205 X8 Y8
G1 F1800 X190.353 Y112.741 E605.56436
M204 S3000
M205 X10 Y10
G0 F3000 X190.064 Y113.244
M204 S1800
M205 X8 Y8
G1 F1800 X104.03 Y27.21 E614.06259
M204 S3000
M205 X10 Y10
G0 F3000 X103.238 Y27.21
M204 S1800
M205 X8 Y8
G1 F1800 X189.774 Y113.746 E622.6104
M204 S3000
M205 X10 Y10
G0 F3000 X189.484 Y114.248
M204 S1800
M205 X8 Y8
G1 F1800 X102.446 Y27.21 E631.20781
M204 S3000
M205 X10 Y10
G0 F3000 X101.654 Y27.21
M204 S1800
M205 X8 Y8
G1 F1800 X189.194 Y114.75 E639.85479
M204 S3000
M205 X10 Y10
G0 F3000 X188.904 Y115.252
M204 S1800
M205 X8 Y8
G1 F1800 X100.862 Y27.21 E648.55137
M204 S3000
M205 X10 Y10
G0 F3000 X100.07 Y27.21
M204 S1800
M205 X8 Y8
G1 F1800 X188.615 Y115.754 E657.29758
M204 S3000
M205 X10 Y10
G0 F3000 X188.325 Y116.256
M204 S1800
M205 X8 Y8
G1 F1800 X99.278 Y27.21 E666.09337
M204 S3000
M205 X10 Y10
G0 F3000 X98.486 Y27.21
M204 S1800
M205 X8 Y8
G1 F1800 X188.035 Y116.758 E674.93876
M204 S3000
M205 X10 Y10
G0 F3000 X187.745 Y117.26
M204 S1800
M205 X8 Y8
G1 F1800 X97.694 Y27.21 E683.83373
M204 S3000
M205 X10 Y10
G0 F3000 X96.902 Y27.21
M204 S1800
M205 X8 Y8
G1 F1800 X187.455 Y117.762 E692.77828
M204 S3000
M205 X10 Y10
G0 F3000 X187.165 Y118.265
M204 S1800
M205 X8 Y8
G1 F1800 X96.11 Y27.21 E701.77247
M204 S3000
M205 X10 Y10
G0 F3000 X95.318 Y27.21
M204 S1800
M205 X8 Y8
G1 F1800 X186.875 Y118.767 E710.81625
M204 S3000
M205 X10 Y10
G0 F3000 X186.585 Y119.269
M204 S1800
M205 X8 Y8
G1 F1800 X94.526 Y27.21 E719.90961
M204 S3000
M205 X10 Y10
G0 F3000 X93.734 Y27.21
M204 S1800
M205 X8 Y8
G1 F1800 X186.295 Y119.771 E729.05256
M204 S3000
M205 X10 Y10
G0 F3000 X186.005 Y120.273
M204 S1800
M205 X8 Y8
G1 F1800 X92.942 Y27.21 E738.2451
M204 S3000
M205 X10 Y10
G0 F3000 X92.15 Y27.21
M204 S1800
M205 X8 Y8
G1 F1800 X185.716 Y120.775 E747.48727
M204 S3000
M205 X10 Y10
G0 F3000 X185.426 Y121.278
M204 S1800
M205 X8 Y8
G1 F1800 X91.358 Y27.21 E756.77908
M204 S3000
M205 X10 Y10
G0 F3000 X90.566 Y27.21
M204 S1800
M205 X8 Y8
G1 F1800 X185.136 Y121.78 E766.12047
M204 S3000
M205 X10 Y10
G0 F3000 X184.846 Y122.282
M204 S1800
M205 X8 Y8
G1 F1800 X89.774 Y27.21 E775.51145
M204 S3000
M205 X10 Y10
G0 F3000 X88.983 Y27.21
M204 S1800
M205 X8 Y8
G1 F1800 X184.556 Y122.784 E784.95197
M204 S3000
M205 X10 Y10
G0 F3000 X184.267 Y123.286
M204 S1800
M205 X8 Y8
G1 F1800 X88.191 Y27.21 E794.44212
M204 S3000
M205 X10 Y10
G0 F3000 X87.399 Y27.21
M204 S1800
M205 X8 Y8
G1 F1800 X183.977 Y123.788 E803.98186
M204 S3000
M205 X10 Y10
G0 F3000 X183.687 Y124.29
M204 S1800
M205 X8 Y8
G1 F1800 X86.607 Y27.21 E813.57119
M204 S3000
M205 X10 Y10
G0 F3000 X85.815 Y27.21
M204 S1800
M205 X8 Y8
G1 F1800 X183.397 Y124.792 E823.2101
M204 S3000
M205 X10 Y10
G0 F3000 X183.107 Y125.294
M204 S1800
M205 X8 Y8
G1 F1800 X85.023 Y27.21 E832.8986
M204 S3000
M205 X10 Y10
G0 F3000 X84.231 Y27.21
M204 S1800
M205 X8 Y8
G1 F1800 X182.817 Y125.796 E842.63668
M204 S3000
M205 X10 Y10
G0 F3000 X182.527 Y126.298
M204 S1800
M205 X8 Y8
G1 F1800 X83.439 Y27.21 E852.42435
M204 S3000
M205 X10 Y10
G0 F3000 X82.647 Y27.21
M204 S1800
M205 X8 Y8
G1 F1800 X182.237 Y126.8 E862.26161
M204 S3000
M205 X10 Y10
G0 F3000 X181.947 Y127.302
M204 S1800
M205 X8 Y8
G1 F1800 X81.855 Y27.21 E872.14845
M204 S3000
M205 X10 Y10
G0 F3000 X81.063 Y27.21
M204 S1800
M205 X8 Y8
G1 F1800 X181.658 Y127.805 E882.08498
M204 S3000
M205 X10 Y10
G0 F3000 X181.368 Y128.307
M204 S1800
M205 X8 Y8
G1 F1800 X80.271 Y27.21 E892.0711
M204 S3000
M205 X10 Y10
G0 F3000 X79.479 Y27.21
M204 S1800
M205 X8 Y8
G1 F1800 X181.078 Y128.809 E902.1068
M204 S3000
M205 X10 Y10
G0 F3000 X180.788 Y129.311
M204 S1800
M205 X8 Y8
G1 F1800 X78.687 Y27.21 E912.19209
M204 S3000
M205 X10 Y10
G0 F3000 X77.895 Y27.21
M204 S1800
M205 X8 Y8
G1 F1800 X180.498 Y129.813 E922.32696
M204 S3000
M205 X10 Y10
G0 F3000 X180.208 Y130.315
M204 S1800
M205 X8 Y8
G1 F1800 X77.103 Y27.21 E932.51142
M204 S3000
M205 X10 Y10
G0 F3000 X76.311 Y27.21
M204 S1800
M205 X8 Y8
G1 F1800 X179.919 Y130.817 E942.74552
M204 S3000
M205 X10 Y10
G0 F3000 X179.629 Y131.319
M204 S1800
M205 X8 Y8
G1 F1800 X75.519 Y27.21 E953.0292
M204 S3000
M205 X10 Y10
G0 F3000 X74.727 Y27.21
M204 S1800
M205 X8 Y8
G1 F1800 X179.339 Y131.821 E963.36247
M204 S3000
M205 X10 Y10
G0 F3000 X179.049 Y132.323
M204 S1800
M205 X8 Y8
G1 F1800 X73.935 Y27.21 E973.74533
M204 S3000
M205 X10 Y10
G0 F3000 X73.143 Y27.21
M204 S1800
M205 X8 Y8
G1 F1800 X178.759 Y132.825 E984.17777
M204 S3000
M205 X10 Y10
G0 F3000 X178.469 Y133.327
M204 S1800
M205 X8 Y8
G1 F1800 X72.351 Y27.21 E994.65979
M204 S3000
M205 X10 Y10
G0 F3000 X71.559 Y27.21
M204 S1800
M205 X8 Y8
G1 F1800 X178.179 Y133.829 E1005.19141
M204 S3000
M205 X10 Y10
G0 F3000 X177.889 Y134.331
M204 S1800
M205 X8 Y8
G1 F1800 X70.767 Y27.21 E1015.77261
M204 S3000
M205 X10 Y10
G0 F3000 X69.975 Y27.21
M204 S1800
M205 X8 Y8
G1 F1800 X177.599 Y134.833 E1026.4034
M204 S3000
M205 X10 Y10
G0 F3000 X177.31 Y135.336
M204 S1800
M205 X8 Y8
G1 F1800 X69.184 Y27.21 E1037.08382
M204 S3000
M205 X10 Y10
G0 F3000 X68.392 Y27.21
M204 S1800
M205 X8 Y8
G1 F1800 X177.02 Y135.838 E1047.81383
M204 S3000
M205 X10 Y10
G0 F3000 X176.73 Y136.34
M204 S1800
M205 X8 Y8
G1 F1800 X67.6 Y27.21 E1058.59342
M204 S3000
M205 X10 Y10
G0 F3000 X66.808 Y27.21
M204 S1800
M205 X8 Y8
G1 F1800 X176.44 Y136.842 E1069.4226
M204 S3000
M205 X10 Y10
G0 F3000 X176.15 Y137.344
M204 S1800
M205 X8 Y8
G1 F1800 X66.016 Y27.21 E1080.30137
M204 S3000
M205 X10 Y10
G0 F3000 X65.224 Y27.21
M204 S1800
M205 X8 Y8
G1 F1800 X175.86 Y137.846 E1091.22973
M204 S3000
M205 X10 Y10
G0 F3000 X175.571 Y138.348
M204 S1800
M205 X8 Y8
G1 F1800 X64.432 Y27.21 E1102.20772
M204 S3000
M205 X10 Y10
G0 F3000 X63.64 Y27.21
M204 S1800
M205 X8 Y8
G1 F1800 X175.281 Y138.851 E1113.23534
M204 S3000
M205 X10 Y10
G0 F3000 X174.991 Y139.353
M204 S1800
M205 X8 Y8
G1 F1800 X62.848 Y27.21 E1124.31255
M204 S3000
M205 X10 Y10
G0 F3000 X62.056 Y27.21
M204 S1800
M205 X8 Y8
G1 F1800 X174.701 Y139.855 E1135.43935
M204 S3000
M205 X10 Y10
G0 F3000 X174.411 Y140.357
M204 S1800
M205 X8 Y8
G1 F1800 X61.264 Y27.21 E1146.61574
M204 S3000
M205 X10 Y10
G0 F3000 X60.472 Y27.21
M204 S1800
M205 X8 Y8
G1 F1800 X174.121 Y140.859 E1157.84171
M204 S3000
M205 X10 Y10
G0 F3000 X173.831 Y141.361
M204 S1800
M205 X8 Y8
G1 F1800 X59.935 Y27.465 E1169.09208
M204 S3000
M205 X10 Y10
G0 F3000 X59.645 Y27.967
M204 S1800
M205 X8 Y8
G1 F1800 X173.541 Y141.863 E1180.34245
M204 S3000
M205 X10 Y10
G0 F3000 X173.251 Y142.365
M204 S1800
M205 X8 Y8
G1 F1800 X59.355 Y28.469 E1191.59282
M204 S3000
M205 X10 Y10
G0 F3000 X59.066 Y28.971
M204 S1800
M205 X8 Y8
G1 F1800 X172.962 Y142.868 E1202.84324
M204 S3000
M205 X10 Y10
G0 F3000 X172.672 Y143.37
M204 S1800
M205 X8 Y8
G1 F1800 X58.776 Y29.473 E1214.09365
M204 S3000
M205 X10 Y10
G0 F3000 X58.486 Y29.976
M204 S1800
M205 X8 Y8
G1 F1800 X172.382 Y143.872 E1225.34402
M204 S3000
M205 X10 Y10
G0 F3000 X172.092 Y144.374
M204 S1800
M205 X8 Y8
G1 F1800 X58.197 Y30.478 E1236.59434
M204 S3000
M205 X10 Y10
G0 F3000 X57.907 Y30.98
M204 S1800
M205 X8 Y8
G1 F1800 X171.802 Y144.876 E1247.84466
M204 S3000
M205 X10 Y10
G0 F3000 X171.512 Y145.378
M204 S1800
M205 X8 Y8
G1 F1800 X57.617 Y31.482 E1259.09498
M204 S3000
M205 X10 Y10
G0 F3000 X57.327 Y31.984
M204 S1800
M205 X8 Y8
G1 F1800 X171.223 Y145.88 E1270.34535
M204 S3000
M205 X10 Y10
G0 F3000 X170.933 Y146.382
M204 S1800
M205 X8 Y8
G1 F1800 X57.037 Y32.486 E1281.59572
M204 S3000
M205 X10 Y10
G0 F3000 X56.747 Y32.988
M204 S1800
M205 X8 Y8
G1 F1800 X170.643 Y146.884 E1292.84609
M204 S3000
M205 X10 Y10
G0 F3000 X170.353 Y147.386
M204 S1800
M205 X8 Y8
G1 F1800 X56.457 Y33.49 E1304.09646
M204 S3000
M205 X10 Y10
G0 F3000 X56.167 Y33.992
M204 S1800
M205 X8 Y8
G1 F1800 X170.063 Y147.888 E1315.34683
M204 S3000
M205 X10 Y10
G0 F3000 X169.773 Y148.39
M204 S1800
M205 X8 Y8
G1 F1800 X55.877 Y34.494 E1326.5972
M204 S3000
M205 X10 Y10
G0 F3000 X55.587 Y34.996
M204 S1800
M205 X8 Y8
G1 F1800 X169.483 Y148.892 E1337.84757
M204 S3000
M205 X10 Y10
G0 F3000 X169.193 Y149.394
M204 S1800
M205 X8 Y8
G1 F1800 X55.297 Y35.498 E1349.09794
M204 S3000
M205 X10 Y10
G0 F3000 X55.007 Y36
M204 S1800
M205 X8 Y8
G1 F1800 X168.903 Y149.896 E1360.3483
M204 S3000
M205 X10 Y10
G0 F3000 X168.614 Y150.399
M204 S1800
M205 X8 Y8
G1 F1800 X54.718 Y36.502 E1371.59872
M204 S3000
M205 X10 Y10
G0 F3000 X54.428 Y37.005
M204 S1800
M205 X8 Y8
G1 F1800 X168.324 Y150.901 E1382.84909
M204 S3000
M205 X10 Y10
G0 F3000 X168.034 Y151.403
M204 S1800
M205 X8 Y8
G1 F1800 X54.138 Y37.507 E1394.09946
M204 S3000
M205 X10 Y10
G0 F3000 X53.849 Y38.009
M204 S1800
M205 X8 Y8
G1 F1800 X167.744 Y151.905 E1405.34978
M204 S3000
M205 X10 Y10
G0 F3000 X167.454 Y152.407
M204 S1800
M205 X8 Y8
G1 F1800 X53.559 Y38.511 E1416.6001
M204 S3000
M205 X10 Y10
G0 F3000 X53.269 Y39.013
M204 S1800
M205 X8 Y8
G1 F1800 X167.164 Y152.909 E1427.85042
M204 S3000
M205 X10 Y10
G0 F3000 X166.875 Y153.411
M204 S1800
M205 X8 Y8
G1 F1800 X52.979 Y39.515 E1439.10079
M204 S3000
M205 X10 Y10
G0 F3000 X52.689 Y40.018
M204 S1800
M205 X8 Y8
G1 F1800 X166.585 Y153.913 E1450.35111
M204 S3000
M205 X10 Y10
G0 F3000 X166.295 Y154.415
M204 S1800
M205 X8 Y8
G1 F1800 X52.399 Y40.52 E1461.60143
M204 S3000
M205 X10 Y10
G0 F3000 X52.109 Y41.022
M204 S1800
M205 X8 Y8
G1 F1800 X166.005 Y154.917 E1472.85175
M204 S3000
M205 X10 Y10
G0 F3000 X165.715 Y155.419
M204 S1800
M205 X8 Y8
G1 F1800 X51.819 Y41.524 E1484.10207
M204 S3000
M205 X10 Y10
G0 F3000 X51.529 Y42.026
M204 S1800
M205 X8 Y8
G1 F1800 X110.491 Y100.988 E1489.92619
G1 X110.561 Y101.058
M204 S3000
M205 X10 Y10
G0 F3000 X111.413 Y101.909
M204 S1800
M205 X8 Y8
G1 F1800 X165.425 Y155.921 E1495.26137
M204 S3000
M205 X10 Y10
G0 F3000 X165.135 Y156.424
M204 S1800
M205 X8 Y8
G1 F1800 X111.123 Y102.411 E1500.59659
M204 S3000
M205 X10 Y10
G0 F3000 X110.833 Y102.913
M204 S1800
M205 X8 Y8
G1 F1800 X164.845 Y156.926 E1505.93181
M204 S3000
M205 X10 Y10
G0 F3000 X164.555 Y157.428
M204 S1800
M205 X8 Y8
G1 F1800 X110.543 Y103.415 E1511.26703
M204 S3000
M205 X10 Y10
G0 F3000 X110.253 Y103.917
M204 S1800
M205 X8 Y8
G1 F1800 X164.266 Y157.93 E1516.60231
M204 S3000
M205 X10 Y10
G0 F3000 X163.976 Y158.432
M204 S1800
M205 X8 Y8
G1 F1800 X109.963 Y104.419 E1521.93758
M204 S3000
M205 X10 Y10
G0 F3000 X109.674 Y104.922
M204 S1800
M205 X8 Y8
G1 F1800 X163.686 Y158.934 E1527.27275
M204 S3000
M205 X10 Y10
G0 F3000 X163.396 Y159.437
M204 S1800
M205 X8 Y8
G1 F1800 X109.384 Y105.424 E1532.60798
M204 S3000
M205 X10 Y10
G0 F3000 X109.094 Y105.926
M204 S1800
M205 X8 Y8
G1 F1800 X163.106 Y159.939 E1537.9432
M204 S3000
M205 X10 Y10
G0 F3000 X162.816 Y160.441
M204 S1800
M205 X8 Y8
G1 F1800 X108.804 Y106.428 E1543.27842
M204 S3000
M205 X10 Y10
G0 F3000 X108.514 Y106.93
M204 S1800
M205 X8 Y8
G1 F1800 X162.527 Y160.943 E1548.61369
M204 S3000
M205 X10 Y10
G0 F3000 X162.237 Y161.445
M204 S1800
M205 X8 Y8
G1 F1800 X108.224 Y107.432 E1553.94897
M204 S3000
M205 X10 Y10
G0 F3000 X107.934 Y107.934
M204 S1800
M205 X8 Y8
G1 F1800 X161.947 Y161.947 E1559.28424
M204 S3000
M205 X10 Y10
G0 F3000 X161.657 Y162.449
M204 S1800
M205 X8 Y8
G1 F1800 X107.644 Y108.436 E1564.61951
M204 S3000
M205 X10 Y10
G0 F3000 X107.355 Y108.939
M204 S1800
M205 X8 Y8
G1 F1800 X161.367 Y162.951 E1569.95469
M204 S3000
M205 X10 Y10
G0 F3000 X161.077 Y163.453
M204 S1800
M205 X8 Y8
G1 F1800 X107.065 Y109.441 E1575.28986
M204 S3000
M205 X10 Y10
G0 F3000 X106.775 Y109.943
M204 S1800
M205 X8 Y8
G1 F1800 X160.787 Y163.955 E1580.62503
M204 S3000
M205 X10 Y10
G0 F3000 X160.497 Y164.457
M204 S1800
M205 X8 Y8
G1 F1800 X106.486 Y110.445 E1585.96016
M204 S3000
M205 X10 Y10
G0 F3000 X106.057 Y110.809
M204 S1800
M205 X8 Y8
G1 F1800 X160.207 Y164.959 E1591.30896
M204 S3000
M205 X10 Y10
G0 F3000 X159.918 Y165.462
M204 S1800
M205 X8 Y8
G1 F1800 X105.265 Y110.809 E1596.70745
M204 S3000
M205 X10 Y10
G0 F3000 X104.473 Y110.809
M204 S1800
M205 X8 Y8
G1 F1800 X159.628 Y165.964 E1602.15553
M204 S3000
M205 X10 Y10
G0 F3000 X159.338 Y166.466
M204 S1800
M205 X8 Y8
G1 F1800 X45.442 Y52.57 E1613.4059
M204 S3000
M205 X10 Y10
G0 F3000 X45.153 Y53.072
M204 S1800
M205 X8 Y8
G1 F1800 X159.048 Y166.968 E1624.65622
M204 S3000
M205 X10 Y10
G0 F3000 X158.758 Y167.47
M204 S1800
M205 X8 Y8
G1 F1800 X44.863 Y53.574 E1635.90654
G1 X44.793 Y53.504
M204 S3000
M205 X10 Y10
G0 F3000 X45.732 Y52.068
M204 S1800
M205 X8 Y8
G1 F1800 X102.698 Y109.033 E1641.53345
G1 X102.768 Y109.103
M204 S3000
M205 X10 Y10
G0 F3000 X101.616 Y107.16
M204 S1800
M205 X8 Y8
G1 F1800 X46.022 Y51.566 E1647.02489
M204 S3000
M205 X10 Y10
G0 F3000 X46.312 Y51.064
M204 S1800
M205 X8 Y8
G1 F1800 X100.535 Y105.287 E1652.38091
G1 X100.605 Y105.357
M204 S3000
M205 X10 Y10
G0 F3000 X99.454 Y103.414
M204 S1800
M205 X8 Y8
G1 F1800 X46.602 Y50.562 E1657.6015
M204 S3000
M205 X10 Y10
G0 F3000 X46.891 Y50.059
M204 S1800
M205 X8 Y8
G1 F1800 X98.562 Y101.73 E1662.70543
M204 S3000
M205 X10 Y10
G0 F3000 X98.851 Y101.227
M204 S1800
M205 X8 Y8
G1 F1800 X47.181 Y49.557 E1667.80927
M204 S3000
M205 X10 Y10
G0 F3000 X47.471 Y49.055
M204 S1800
M205 X8 Y8
G1 F1800 X99.404 Y100.988 E1672.93908
M204 S3000
M205 X10 Y10
G0 F3000 X100.196 Y100.988
M204 S1800
M205 X8 Y8
G1 F1800 X47.761 Y48.553 E1678.11849
M204 S3000
M205 X10 Y10
G0 F3000 X48.051 Y48.051
M204 S1800
M205 X8 Y8
G1 F1800 X100.988 Y100.988 E1683.34747
M204 S3000
M205 X10 Y10
G0 F3000 X101.78 Y100.988
M204 S1800
M205 X8 Y8
G1 F1800 X48.341 Y47.549 E1688.62605
M204 S3000
M205 X10 Y10
G0 F3000 X48.631 Y47.047
M204 S1800
M205 X8 Y8
G1 F1800 X102.572 Y100.988 E1693.95421
M204 S3000
M205 X10 Y10
G0 F3000 X103.364 Y100.988
M204 S1800
M205 X8 Y8
G1 F1800 X48.921 Y46.545 E1699.33195
M204 S3000
M205 X10 Y10
G0 F3000 X49.211 Y46.043
M204 S1800
M205 X8 Y8
G1 F1800 X104.156 Y100.988 E1704.75929
M204 S3000
M205 X10 Y10
G0 F3000 X104.948 Y100.988
M204 S1800
M205 X8 Y8
G1 F1800 X49.501 Y45.541 E1710.23621
M204 S3000
M205 X10 Y10
G0 F3000 X49.79 Y45.039
M204 S1800
M205 X8 Y8
G1 F1800 X105.74 Y100.988 E1715.76276
M204 S3000
M205 X10 Y10
G0 F3000 X106.532 Y100.988
M204 S1800
M205 X8 Y8
G1 F1800 X50.08 Y44.537 E1721.3389
M204 S3000
M205 X10 Y10
G0 F3000 X50.37 Y44.035
M204 S1800
M205 X8 Y8
G1 F1800 X107.323 Y100.988 E1726.96458
M204 S3000
M205 X10 Y10
G0 F3000 X108.115 Y100.988
M204 S1800
M205 X8 Y8
G1 F1800 X50.66 Y43.533 E1732.63985
M204 S3000
M205 X10 Y10
G0 F3000 X50.949 Y43.03
M204 S1800
M205 X8 Y8
G1 F1800 X108.907 Y100.988 E1738.3648
M204 S3000
M205 X10 Y10
G0 F3000 X109.699 Y100.988
M204 S1800
M205 X8 Y8
G1 F1800 X51.239 Y42.528 E1744.13933
G1 X51.169 Y42.458
M204 S3000
M205 X10 Y10
G0 F3000 X44.573 Y54.076
M204 S1800
M205 X8 Y8
G1 F1800 X158.468 Y167.972 E1755.38965
M204 S3000
M205 X10 Y10
G0 F3000 X158.179 Y168.474
M204 S1800
M205 X8 Y8
G1 F1800 X44.283 Y54.578 E1766.64002
M204 S3000
M205 X10 Y10
G0 F3000 X43.993 Y55.08
M204 S1800
M205 X8 Y8
G1 F1800 X157.889 Y168.976 E1777.89039
M204 S3000
M205 X10 Y10
G0 F3000 X157.599 Y169.478
M204 S1800
M205 X8 Y8
G1 F1800 X43.703 Y55.582 E1789.14076
M204 S3000
M205 X10 Y10
G0 F3000 X43.413 Y56.084
M204 S1800
M205 X8 Y8
G1 F1800 X157.309 Y169.98 E1800.39113
M204 S3000
M205 X10 Y10
G0 F3000 X157.019 Y170.482
M204 S1800
M205 X8 Y8
G1 F1800 X43.123 Y56.586 E1811.6415
M204 S3000
M205 X10 Y10
G0 F3000 X42.834 Y57.089
M204 S1800
M205 X8 Y8
G1 F1800 X156.729 Y170.984 E1822.89177
M204 S3000
M205 X10 Y10
G0 F3000 X156.439 Y171.486
M204 S1800
M205 X8 Y8
G1 F1800 X42.544 Y57.591 E1834.14204
M204 S3000
M205 X10 Y10
G0 F3000 X42.254 Y58.093
M204 S1800
M205 X8 Y8
G1 F1800 X156.149 Y171.988 E1845.39231
M204 S3000
M205 X10 Y10
G0 F3000 X155.86 Y172.491
M204 S1800
M205 X8 Y8
G1 F1800 X41.964 Y58.595 E1856.64268
M204 S3000
M205 X10 Y10
G0 F3000 X41.674 Y59.097
M204 S1800
M205 X8 Y8
G1 F1800 X155.57 Y172.993 E1867.89305
M204 S3000
M205 X10 Y10
G0 F3000 X155.28 Y173.495
M204 S1800
M205 X8 Y8
G1 F1800 X41.384 Y59.599 E1879.14342
M204 S3000
M205 X10 Y10
G0 F3000 X41.094 Y60.101
M204 S1800
M205 X8 Y8
G1 F1800 X154.99 Y173.997 E1890.39379
M204 S3000
M205 X10 Y10
G0 F3000 X154.7 Y174.499
M204 S1800
M205 X8 Y8
G1 F1800 X40.805 Y60.604 E1901.64406
M204 S3000
M205 X10 Y10
G0 F3000 X40.515 Y61.106
M204 S1800
M205 X8 Y8
G1 F1800 X154.41 Y175.001 E1912.89433
M204 S3000
M205 X10 Y10
G0 F3000 X154.12 Y175.503
M204 S1800
M205 X8 Y8
G1 F1800 X40.225 Y61.608 E1924.1446
M204 S3000
M205 X10 Y10
G0 F3000 X39.935 Y62.11
M204 S1800
M205 X8 Y8
G1 F1800 X153.831 Y176.005 E1935.39492
M204 S3000
M205 X10 Y10
G0 F3000 X153.541 Y176.507
M204 S1800
M205 X8 Y8
G1 F1800 X39.645 Y62.612 E1946.64524
M204 S3000
M205 X10 Y10
G0 F3000 X39.355 Y63.114
M204 S1800
M205 X8 Y8
G1 F1800 X153.251 Y177.01 E1957.89561
M204 S3000
M205 X10 Y10
G0 F3000 X152.961 Y177.512
M204 S1800
M205 X8 Y8
G1 F1800 X39.065 Y63.616 E1969.14598
M204 S3000
M205 X10 Y10
G0 F3000 X38.776 Y64.119
M204 S1800
M205 X8 Y8
G1 F1800 X152.671 Y178.014 E1980.39625
M204 S3000
M205 X10 Y10
G0 F3000 X152.381 Y178.516
M204 S1800
M205 X8 Y8
G1 F1800 X38.486 Y64.621 E1991.64652
M204 S3000
M205 X10 Y10
G0 F3000 X38.196 Y65.123
M204 S1800
M205 X8 Y8
G1 F1800 X152.091 Y179.018 E2002.89679
M204 S3000
M205 X10 Y10
G0 F3000 X151.801 Y179.52
M204 S1800
M205 X8 Y8
G1 F1800 X37.906 Y65.625 E2014.14706
M204 S3000
M205 X10 Y10
G0 F3000 X37.616 Y66.127
M204 S1800
M205 X8 Y8
G1 F1800 X151.512 Y180.023 E2025.39743
M204 S3000
M205 X10 Y10
G0 F3000 X151.222 Y180.525
M204 S1800
M205 X8 Y8
G1 F1800 X37.326 Y66.629 E2036.6478
M204 S3000
M205 X10 Y10
G0 F3000 X37.036 Y67.131
M204 S1800
M205 X8 Y8
G1 F1800 X150.932 Y181.027 E2047.89816
M204 S3000
M205 X10 Y10
G0 F3000 X150.642 Y181.529
M204 S1800
M205 X8 Y8
G1 F1800 X36.746 Y67.633 E2059.14853
M204 S3000
M205 X10 Y10
G0 F3000 X36.457 Y68.135
M204 S1800
M205 X8 Y8
G1 F1800 X150.352 Y182.031 E2070.39885
M204 S3000
M205 X10 Y10
G0 F3000 X150.062 Y182.533
M204 S1800
M205 X8 Y8
G1 F1800 X36.167 Y68.637 E2081.64917
M204 S3000
M205 X10 Y10
G0 F3000 X35.877 Y69.139
M204 S1800
M205 X8 Y8
G1 F1800 X149.526 Y182.789 E2092.87519
M204 S3000
M205 X10 Y10
G0 F3000 X148.734 Y182.789
M204 S1800
M205 X8 Y8
G1 F1800 X35.587 Y69.641 E2104.05163
M204 S3000
M205 X10 Y10
G0 F3000 X35.297 Y70.143
M204 S1800
M205 X8 Y8
G1 F1800 X147.943 Y182.789 E2115.17853
M204 S3000
M205 X10 Y10
G0 F3000 X147.151 Y182.789
M204 S1800
M205 X8 Y8
G1 F1800 X35.007 Y70.645 E2126.25584
M204 S3000
M205 X10 Y10
G0 F3000 X34.718 Y71.148
M204 S1800
M205 X8 Y8
G1 F1800 X146.359 Y182.789 E2137.28346
M204 S3000
M205 X10 Y10
G0 F3000 X145.567 Y182.789
M204 S1800
M205 X8 Y8
G1 F1800 X34.428 Y71.65 E2148.2615
M204 S3000
M205 X10 Y10
G0 F3000 X34.138 Y72.152
M204 S1800
M205 X8 Y8
G1 F1800 X144.775 Y182.789 E2159.18995
M204 S3000
M205 X10 Y10
G0 F3000 X143.983 Y182.789
M204 S1800
M205 X8 Y8
G1 F1800 X33.848 Y72.654 E2170.06882
M204 S3000
M205 X10 Y10
G0 F3000 X33.558 Y73.156
M204 S1800
M205 X8 Y8
G1 F1800 X143.191 Y182.789 E2180.8981
M204 S3000
M205 X10 Y10
G0 F3000 X142.399 Y182.789
M204 S1800
M205 X8 Y8
G1 F1800 X33.268 Y73.658 E2191.6778
M204 S3000
M205 X10 Y10
G0 F3000 X32.978 Y74.16
M204 S1800
M205 X8 Y8
G1 F1800 X141.607 Y182.789 E2202.4079
M204 S3000
M205 X10 Y10
G0 F3000 X140.815 Y182.789
M204 S1800
M205 X8 Y8
G1 F1800 X32.688 Y74.662 E2213.08842
M204 S3000
M205 X10 Y10
G0 F3000 X32.398 Y75.164
M204 S1800
M205 X8 Y8
G1 F1800 X140.023 Y182.789 E2223.71936
M204 S3000
M205 X10 Y10
G0 F3000 X139.231 Y182.789
M204 S1800
M205 X8 Y8
G1 F1800 X32.109 Y75.666 E2234.30066
M204 S3000
M205 X10 Y10
G0 F3000 X31.819 Y76.168
M204 S1800
M205 X8 Y8
G1 F1800 X138.439 Y182.789 E2244.83237
M204 S3000
M205 X10 Y10
G0 F3000 X137.647 Y182.789
M204 S1800
M205 X8 Y8
G1 F1800 X31.529 Y76.67 E2255.3145
M204 S3000
M205 X10 Y10
G0 F3000 X31.239 Y77.172
M204 S1800
M205 X8 Y8
G1 F1800 X136.855 Y182.789 E2265.74704
M204 S3000
M205 X10 Y10
G0 F3000 X136.063 Y182.789
M204 S1800
M205 X8 Y8
G1 F1800 X30.95 Y77.675 E2276.12989
M204 S3000
M205 X10 Y10
G0 F3000 X30.66 Y78.177
M204 S1800
M205 X8 Y8
G1 F1800 X135.271 Y182.789 E2286.46316
M204 S3000
M205 X10 Y10
G0 F3000 X134.479 Y182.789
M204 S1800
M205 X8 Y8
G1 F1800 X30.37 Y78.679 E2296.74685
M204 S3000
M205 X10 Y10
G0 F3000 X30.08 Y79.181
M204 S1800
M205 X8 Y8
G1 F1800 X133.687 Y182.789 E2306.98094
M204 S3000
M205 X10 Y10
G0 F3000 X132.895 Y182.789
M204 S1800
M205 X8 Y8
G1 F1800 X29.79 Y79.683 E2317.16545
M204 S3000
M205 X10 Y10
G0 F3000 X29.5 Y80.185
M204 S1800
M205 X8 Y8
G1 F1800 X132.103 Y182.789 E2327.30038
M204 S3000
M205 X10 Y10
G0 F3000 X131.311 Y182.789
M204 S1800
M205 X8 Y8
G1 F1800 X29.21 Y80.687 E2337.38571
M204 S3000
M205 X10 Y10
G0 F3000 X28.92 Y81.19
M204 S1800
M205 X8 Y8
G1 F1800 X130.519 Y182.789 E2347.42141
M204 S3000
M205 X10 Y10
G0 F3000 X129.727 Y182.789
M204 S1800
M205 X8 Y8
G1 F1800 X28.63 Y81.692 E2357.40753
M204 S3000
M205 X10 Y10
G0 F3000 X28.34 Y82.194
M204 S1800
M205 X8 Y8
G1 F1800 X128.935 Y182.789 E2367.34406
M204 S3000
M205 X10 Y10
G0 F3000 X128.144 Y182.789
M204 S1800
M205 X8 Y8
G1 F1800 X28.05 Y82.696 E2377.23105
M204 S3000
M205 X10 Y10
G0 F3000 X27.761 Y83.198
M204 S1800
M205 X8 Y8
G1 F1800 X127.352 Y182.789 E2387.06841
M204 S3000
M205 X10 Y10
G0 F3000 X126.56 Y182.789
M204 S1800
M205 X8 Y8
G1 F1800 X27.471 Y83.7 E2396.85618
M204 S3000
M205 X10 Y10
G0 F3000 X27.181 Y84.202
M204 S1800
M205 X8 Y8
G1 F1800 X125.768 Y182.789 E2406.59436
M204 S3000
M205 X10 Y10
G0 F3000 X124.976 Y182.789
M204 S1800
M205 X8 Y8
G1 F1800 X26.891 Y84.705 E2416.28291
M204 S3000
M205 X10 Y10
G0 F3000 X26.602 Y85.207
M204 S1800
M205 X8 Y8
G1 F1800 X124.184 Y182.789 E2425.92182
M204 S3000
M205 X10 Y10
G0 F3000 X123.392 Y182.789
M204 S1800
M205 X8 Y8
G1 F1800 X26.312 Y85.709 E2435.51114
M204 S3000
M205 X10 Y10
G0 F3000 X26.022 Y86.211
M204 S1800
M205 X8 Y8
G1 F1800 X122.6 Y182.789 E2445.05088
M204 S3000
M205 X10 Y10
G0 F3000 X121.808 Y182.789
M204 S1800
M205 X8 Y8
G1 F1800 X25.732 Y86.713 E2454.54104
M204 S3000
M205 X10 Y10
G0 F3000 X25.442 Y87.215
M204 S1800
M205 X8 Y8
G1 F1800 X121.016 Y182.789 E2463.9816
M204 S3000
M205 X10 Y10
G0 F3000 X120.224 Y182.789
M204 S1800
M205 X8 Y8
G1 F1800 X25.152 Y87.717 E2473.37258
M204 S3000
M205 X10 Y10
G0 F3000 X24.862 Y88.219
M204 S1800
M205 X8 Y8
G1 F1800 X119.432 Y182.789 E2482.71398
M204 S3000
M205 X10 Y10
G0 F3000 X118.64 Y182.789
M204 S1800
M205 X8 Y8
G1 F1800 X24.572 Y88.721 E2492.00579
M204 S3000
M205 X10 Y10
G0 F3000 X24.282 Y89.223
M204 S1800
M205 X8 Y8
G1 F1800 X117.848 Y182.789 E2501.24801
M204 S3000
M205 X10 Y10
G0 F3000 X117.056 Y182.789
M204 S1800
M205 X8 Y8
G1 F1800 X23.992 Y89.725 E2510.44064
M204 S3000
M205 X10 Y10
G0 F3000 X23.702 Y90.227
M204 S1800
M205 X8 Y8
G1 F1800 X116.264 Y182.789 E2519.58369
M204 S3000
M205 X10 Y10
G0 F3000 X115.472 Y182.789
M204 S1800
M205 X8 Y8
G1 F1800 X23.413 Y90.729 E2528.6771
M204 S3000
M205 X10 Y10
G0 F3000 X23.123 Y91.232
M204 S1800
M205 X8 Y8
G1 F1800 X114.68 Y182.789 E2537.72088
M204 S3000
M205 X10 Y10
G0 F3000 X113.888 Y182.789
M204 S1800
M205 X8 Y8
G1 F1800 X22.833 Y91.734 E2546.71507
M204 S3000
M205 X10 Y10
G0 F3000 X22.543 Y92.236
M204 S1800
M205 X8 Y8
G1 F1800 X113.096 Y182.789 E2555.65968
M204 S3000
M205 X10 Y10
G0 F3000 X112.304 Y182.789
M204 S1800
M205 X8 Y8
G1 F1800 X22.254 Y92.738 E2564.55464
M204 S3000
M205 X10 Y10
G0 F3000 X21.964 Y93.24
M204 S1800
M205 X8 Y8
G1 F1800 X111.512 Y182.789 E2573.40003
M204 S3000
M205 X10 Y10
G0 F3000 X110.72 Y182.789
M204 S1800
M205 X8 Y8
G1 F1800 X21.674 Y93.742 E2582.19582
M204 S3000
M205 X10 Y10
G0 F3000 X21.384 Y94.244
M204 S1800
M205 X8 Y8
G1 F1800 X109.928 Y182.789 E2590.94203
M204 S3000
M205 X10 Y10
G0 F3000 X109.136 Y182.789
M204 S1800
M205 X8 Y8
G1 F1800 X21.094 Y94.746 E2599.63866
M204 S3000
M205 X10 Y10
G0 F3000 X20.804 Y95.248
M204 S1800
M205 X8 Y8
G1 F1800 X108.345 Y182.789 E2608.28574
M204 S3000
M205 X10 Y10
G0 F3000 X107.553 Y182.789
M204 S1800
M205 X8 Y8
G1 F1800 X20.514 Y95.75 E2616.88324
M204 S3000
M205 X10 Y10
G0 F3000 X20.224 Y96.252
M204 S1800
M205 X8 Y8
G1 F1800 X106.761 Y182.789 E2625.43116
M204 S3000
M205 X10 Y10
G0 F3000 X105.969 Y182.789
M204 S1800
M205 X8 Y8
G1 F1800 X19.934 Y96.754 E2633.92948
M204 S3000
M205 X10 Y10
G0 F3000 X19.644 Y97.256
M204 S1800
M205 X8 Y8
G1 F1800 X105.177 Y182.789 E2642.37823
M204 S3000
M205 X10 Y10
G0 F3000 X104.385 Y182.789
M204 S1800
M205 X8 Y8
G1 F1800 X19.354 Y97.758 E2650.77738
M204 S3000
M205 X10 Y10
G0 F3000 X19.065 Y98.261
M204 S1800
M205 X8 Y8
G1 F1800 X103.593 Y182.789 E2659.12685
M204 S3000
M205 X10 Y10
G0 F3000 X102.801 Y182.789
M204 S1800
M205 X8 Y8
G1 F1800 X18.775 Y98.763 E2667.42673
M204 S3000
M205 X10 Y10
G0 F3000 X18.485 Y99.265
M204 S1800
M205 X8 Y8
G1 F1800 X102.009 Y182.789 E2675.67703
M204 S3000
M205 X10 Y10
G0 F3000 X101.217 Y182.789
M204 S1800
M205 X8 Y8
G1 F1800 X18.195 Y99.767 E2683.87774
M204 S3000
M205 X10 Y10
G0 F3000 X17.906 Y100.269
M204 S1800
M205 X8 Y8
G1 F1800 X100.425 Y182.789 E2692.02882
M204 S3000
M205 X10 Y10
G0 F3000 X99.633 Y182.789
M204 S1800
M205 X8 Y8
G1 F1800 X17.616 Y100.771 E2700.13031
M204 S3000
M205 X10 Y10
G0 F3000 X17.326 Y101.273
M204 S1800
M205 X8 Y8
G1 F1800 X98.841 Y182.789 E2708.18221
M204 S3000
M205 X10 Y10
G0 F3000 X98.049 Y182.789
M204 S1800
M205 X8 Y8
G1 F1800 X17.036 Y101.776 E2716.18447
M204 S3000
M205 X10 Y10
G0 F3000 X16.746 Y102.278
M204 S1800
M205 X8 Y8
G1 F1800 X97.257 Y182.789 E2724.13715
M204 S3000
M205 X10 Y10
G0 F3000 X96.465 Y182.789
M204 S1800
M205 X8 Y8
G1 F1800 X16.456 Y102.78 E2732.04025
M204 S3000
M205 X10 Y10
G0 F3000 X16.166 Y103.282
M204 S1800
M205 X8 Y8
G1 F1800 X95.673 Y182.789 E2739.89376
M204 S3000
M205 X10 Y10
G0 F3000 X94.881 Y182.789
M204 S1800
M205 X8 Y8
G1 F1800 X15.876 Y103.784 E2747.69768
M204 S3000
M205 X10 Y10
G0 F3000 X15.586 Y104.286
M204 S1800
M205 X8 Y8
G1 F1800 X94.089 Y182.789 E2755.45201
M204 S3000
M205 X10 Y10
G0 F3000 X93.297 Y182.789
M204 S1800
M205 X8 Y8
G1 F1800 X15.297 Y104.788 E2763.15671
G1 X15.227 Y104.718
M204 S3000
M205 X10 Y10
G0 F3000 X15.803 Y106.086
M204 S1800
M205 X8 Y8
G1 F1800 X92.505 Y182.789 E2770.7332
M204 S3000
M205 X10 Y10
G0 F3000 X91.713 Y182.789
M204 S1800
M205 X8 Y8
G1 F1800 X16.885 Y107.96 E2778.12457
G1 X16.815 Y107.89
M204 S3000
M205 X10 Y10
G0 F3000 X17.966 Y109.834
M204 S1800
M205 X8 Y8
G1 F1800 X90.921 Y182.789 E2785.33089
M204 S3000
M205 X10 Y10
G0 F3000 X90.129 Y182.789
M204 S1800
M205 X8 Y8
G1 F1800 X19.048 Y111.707 E2792.35215
G1 X18.978 Y111.637
M204 S3000
M205 X10 Y10
G0 F3000 X20.129 Y113.581
M204 S1800
M205 X8 Y8
G1 F1800 X89.337 Y182.789 E2799.18835
M204 S3000
M205 X10 Y10
G0 F3000 X88.546 Y182.789
M204 S1800
M205 X8 Y8
G1 F1800 X21.211 Y115.454 E2805.83953
G1 X21.141 Y115.384
M204 S3000
M205 X10 Y10
G0 F3000 X22.293 Y117.328
M204 S1800
M205 X8 Y8
G1 F1800 X87.754 Y182.789 E2812.30561
M204 S3000
M205 X10 Y10
G0 F3000 X86.962 Y182.789
M204 S1800
M205 X8 Y8
G1 F1800 X23.374 Y119.201 E2818.58668
G1 X23.304 Y119.131
M204 S3000
M205 X10 Y10
G0 F3000 X24.456 Y121.075
M204 S1800
M205 X8 Y8
G1 F1800 X86.17 Y182.789 E2824.68264
M204 S3000
M205 X10 Y10
G0 F3000 X85.378 Y182.789
M204 S1800
M205 X8 Y8
G1 F1800 X25.538 Y122.949 E2830.59349
G1 X25.468 Y122.879
M204 S3000
M205 X10 Y10
G0 F3000 X26.62 Y124.823
M204 S1800
M205 X8 Y8
G1 F1800 X84.586 Y182.789 E2836.31923
M204 S3000
M205 X10 Y10
G0 F3000 X83.794 Y182.789
M204 S1800
M205 X8 Y8
G1 F1800 X27.701 Y126.696 E2841.85996
G1 X27.631 Y126.626
M204 S3000
M205 X10 Y10
G0 F3000 X28.783 Y128.57
M204 S1800
M205 X8 Y8
G1 F1800 X83.002 Y182.789 E2847.21558
M204 S3000
M205 X10 Y10
G0 F3000 X82.21 Y182.789
M204 S1800
M205 X8 Y8
G1 F1800 X29.865 Y130.444 E2852.38609
G1 X29.795 Y130.374
M204 S3000
M205 X10 Y10
G0 F3000 X30.946 Y132.317
M204 S1800
M205 X8 Y8
G1 F1800 X81.418 Y182.789 E2857.37159
M204 S3000
M205 X10 Y10
G0 F3000 X80.626 Y182.789
M204 S1800
M205 X8 Y8
G1 F1800 X32.028 Y134.191 E2862.17198
G1 X31.958 Y134.121
M204 S3000
M205 X10 Y10
G0 F3000 X33.11 Y136.065
M204 S1800
M205 X8 Y8
G1 F1800 X79.834 Y182.789 E2866.78726
M204 S3000
M205 X10 Y10
G0 F3000 X79.042 Y182.789
M204 S1800
M205 X8 Y8
G1 F1800 X34.192 Y137.938 E2871.21749
G1 X34.122 Y137.868
M204 S3000
M205 X10 Y10
G0 F3000 X35.273 Y139.811
M204 S1800
M205 X8 Y8
G1 F1800 X78.25 Y182.789 E2875.4627
M204 S3000
M205 X10 Y10
G0 F3000 X77.458 Y182.789
M204 S1800
M205 X8 Y8
G1 F1800 X36.355 Y141.685 E2879.5228
G1 X36.285 Y141.615
M204 S3000
M205 X10 Y10
G0 F3000 X37.437 Y143.559
M204 S1800
M205 X8 Y8
G1 F1800 X76.666 Y182.789 E2883.3978
M204 S3000
M205 X10 Y10
G0 F3000 X75.874 Y182.789
M204 S1800
M205 X8 Y8
G1 F1800 X38.518 Y145.433 E2887.08773
G1 X38.448 Y145.363
M204 S3000
M205 X10 Y10
G0 F3000 X39.6 Y147.306
M204 S1800
M205 X8 Y8
G1 F1800 X75.082 Y182.789 E2890.59261
M204 S3000
M205 X10 Y10
G0 F3000 X74.29 Y182.789
M204 S1800
M205 X8 Y8
G1 F1800 X40.681 Y149.18 E2893.91242
G1 X40.611 Y149.11
M204 S3000
M205 X10 Y10
G0 F3000 X41.763 Y151.054
M204 S1800
M205 X8 Y8
G1 F1800 X73.498 Y182.789 E2897.04713
M204 S3000
M205 X10 Y10
G0 F3000 X72.706 Y182.789
M204 S1800
M205 X8 Y8
G1 F1800 X42.845 Y152.927 E2899.99677
G1 X42.775 Y152.857
M204 S3000
M205 X10 Y10
G0 F3000 X43.926 Y154.801
M204 S1800
M205 X8 Y8
G1 F1800 X71.914 Y182.789 E2902.76136
M204 S3000
M205 X10 Y10
G0 F3000 X71.122 Y182.789
M204 S1800
M205 X8 Y8
G1 F1800 X45.008 Y156.675 E2905.34084
G1 X44.938 Y156.605
M204 S3000
M205 X10 Y10
G0 F3000 X46.09 Y158.548
M204 S1800
M205 X8 Y8
G1 F1800 X70.33 Y182.789 E2907.73525
M204 S3000
M205 X10 Y10
G0 F3000 X69.539 Y182.789
M204 S1800
M205 X8 Y8
G1 F1800 X47.171 Y160.422 E2909.94466
G1 X47.101 Y160.352
M204 S3000
M205 X10 Y10
G0 F3000 X48.253 Y162.295
M204 S1800
M205 X8 Y8
G1 F1800 X68.747 Y182.789 E2911.96901
M204 S3000
M205 X10 Y10
G0 F3000 X67.955 Y182.789
M204 S1800
M205 X8 Y8
G1 F1800 X49.335 Y164.169 E2913.80825
G1 X49.265 Y164.099
M204 S3000
M205 X10 Y10
G0 F3000 X50.417 Y166.043
M204 S1800
M205 X8 Y8
G1 F1800 X67.163 Y182.789 E2915.46238
M204 S3000
M205 X10 Y10
G0 F3000 X66.371 Y182.789
M204 S1800
M205 X8 Y8
G1 F1800 X51.498 Y167.916 E2916.9315
G1 X51.428 Y167.846
M204 S3000
M205 X10 Y10
G0 F3000 X52.58 Y169.79
M204 S1800
M205 X8 Y8
G1 F1800 X65.579 Y182.789 E2918.2155
M204 S3000
M205 X10 Y10
G0 F3000 X64.787 Y182.789
M204 S1800
M205 X8 Y8
G1 F1800 X53.662 Y171.664 E2919.31441
G1 X53.592 Y171.594
M204 S3000
M205 X10 Y10
G0 F3000 X54.743 Y173.537
M204 S1800
M205 X8 Y8
G1 F1800 X63.995 Y182.789 E2920.2283
M204 S3000
M205 X10 Y10
G0 F3000 X63.203 Y182.789
M204 S1800
M205 X8 Y8
G1 F1800 X55.825 Y175.411 E2920.95708
G1 X55.755 Y175.341
M204 S3000
M205 X10 Y10
G0 F3000 X56.907 Y177.285
M204 S1800
M205 X8 Y8
G1 F1800 X62.411 Y182.789 E2921.50075
M204 S3000
M205 X10 Y10
G0 F3000 X61.619 Y182.789
M204 S1800
M205 X8 Y8
G1 F1800 X57.989 Y179.158 E2921.85936
G1 X57.919 Y179.088
M204 S3000
M205 X10 Y10
G0 F3000 X59.07 Y181.032
M204 S1800
M205 X8 Y8
G1 F1800 X60.827 Y182.789 E2922.03291
G1 X60.897 Y182.859
M204 S3000
M205 X10 Y10
;MESH:NONMESH
G0 F3000 X100.15 Y102.199
;TIME_ELAPSED:1411.336159
;LAYER:1
M140 S60
;MESH:Improved Rain shield.stl
G0 F4500 X100.15 Y102.199 Z0.5
M204 S1800
M205 X8 Y8
;TYPE:WALL-INNER
G1 F2700 X100.323 Y102.498 E2922.0444
G1 X104.423 Y109.6 E2922.31715
G1 X105.577 Y109.6 E2922.35553
G1 X109.677 Y102.498 E2922.62828
G1 X109.85 Y102.199 E2922.63977
G1 X109.505 Y102.199 E2922.64628
G1 X109.504 Y102.199 E2922.64631
G1 X100.496 Y102.199 E2922.94592
G1 X100.495 Y102.199 E2922.94595
G1 X100.15 Y102.199 E2922.95245
M204 S3000
M205 X10 Y10
G0 F4500 X196.223 Y105
M204 S1800
M205 X8 Y8
G1 F2700 X150.611 Y184 E2925.98651
G1 X59.389 Y184 E2929.02056
G1 X13.777 Y105 E2932.05462
G1 X59.389 Y26 E2935.08868
G1 X150.611 Y26 E2938.12273
G1 X196.223 Y105 E2941.15679
M204 S3000
M205 X10 Y10
G0 F4500 X196.684 Y105
M204 S1800
M205 X8 Y8
G1 F2700 X150.842 Y184.4 E2944.20619
G1 X59.158 Y184.4 E2947.25561
G1 X13.316 Y105 E2950.30502
G1 X59.158 Y25.6 E2953.35442
G1 X150.842 Y25.6 E2956.40384
G1 X196.684 Y105 E2959.45324
M204 S3000
M205 X10 Y10
G0 F4500 X196.584 Y105
G0 X109.191 Y102.579
G0 X100.757 Y102.549
G0 X100.843 Y102.599
M204 S1800
M205 X8 Y8
G1 F2700 X101.016 Y102.898 E2959.46473
G1 X104.654 Y109.2 E2959.70676
G1 X105.346 Y109.2 E2959.72977
G1 X108.984 Y102.898 E2959.9718
G1 X109.157 Y102.599 E2959.98329
G1 X108.812 Y102.599 E2959.98979
G1 X108.811 Y102.599 E2959.98982
G1 X101.189 Y102.599 E2960.24333
G1 X101.188 Y102.599 E2960.24336
G1 X100.843 Y102.599 E2960.24987
M204 S3000
M205 X10 Y10
G0 F4500 X101.536 Y102.999
M204 S1800
M205 X8 Y8
;TYPE:WALL-OUTER
G1 F2700 X104.885 Y108.8 E2960.47265
G1 X105.115 Y108.8 E2960.4803
G1 X108.464 Y102.999 E2960.70309
G1 X101.536 Y102.999 E2960.93352
M204 S3000
M205 X10 Y10
G0 F4500 X101.636 Y103.172
G0 X101.203 Y103.421
G0 X100.809 Y102.579
G0 X109.191 Y102.579
G0 X196.584 Y105
G0 X197.145 Y105
M204 S1800
M205 X8 Y8
G1 F2700 X151.073 Y184.8 E2963.99827
G1 X58.927 Y184.8 E2967.06305
G1 X12.855 Y105 E2970.1278
G1 X58.927 Y25.2 E2973.19255
G1 X151.073 Y25.2 E2976.25734
G1 X197.145 Y105 E2979.32209
M204 S3000
M205 X10 Y10
G0 F4500 X197.045 Y105.173
G0 X195.772 Y105
M204 S1800
M205 X8 Y8
;TYPE:SKIN
G1 F1800 X150.386 Y183.61 E2982.34116
G1 X59.614 Y183.61 E2985.36024
G1 X14.228 Y105 E2988.37931
G1 X59.614 Y26.39 E2991.39837
G1 X150.386 Y26.39 E2994.41746
G1 X195.772 Y105 E2997.43653
M204 S3000
M205 X10 Y10
G0 F4500 X110.301 Y102.199
M204 S1800
M205 X8 Y8
G1 F1800 X110.074 Y101.809 E2997.45153
G1 X99.926 Y101.809 E2997.78906
G1 X99.699 Y102.199 E2997.80407
G1 X104.198 Y109.99 E2998.1033
G1 X105.802 Y109.99 E2998.15665
G1 X110.301 Y102.199 E2998.45588
M204 S3000
M205 X10 Y10
G0 F4500 X149.759 Y183.429
M204 S1800
M205 X8 Y8
G1 F1800 X150.996 Y182.191 E2998.51409
G1 X151.066 Y182.121
M204 S3000
M205 X10 Y10
G0 F4500 X151.769 Y180.853
M204 S1800
M205 X8 Y8
G1 F1800 X149.193 Y183.429 E2998.63526
M204 S3000
M205 X10 Y10
G0 F4500 X148.628 Y183.429
M204 S1800
M205 X8 Y8
G1 F1800 X152.542 Y179.514 E2998.81938
G1 X152.612 Y179.444
M204 S3000
M205 X10 Y10
G0 F4500 X153.315 Y178.176
M204 S1800
M205 X8 Y8
G1 F1800 X148.062 Y183.429 E2999.06647
M204 S3000
M205 X10 Y10
G0 F4500 X147.496 Y183.429
M204 S1800
M205 X8 Y8
G1 F1800 X154.087 Y176.838 E2999.37649
G1 X154.157 Y176.768
M204 S3000
M205 X10 Y10
G0 F4500 X154.86 Y175.499
M204 S1800
M205 X8 Y8
G1 F1800 X146.931 Y183.429 E2999.74947
M204 S3000
M205 X10 Y10
G0 F4500 X146.365 Y183.429
M204 S1800
M205 X8 Y8
G1 F1800 X155.633 Y174.161 E3000.1854
G1 X155.703 Y174.091
M204 S3000
M205 X10 Y10
G0 F4500 X156.406 Y172.822
M204 S1800
M205 X8 Y8
G1 F1800 X145.799 Y183.429 E3000.68433
M204 S3000
M205 X10 Y10
G0 F4500 X145.234 Y183.429
M204 S1800
M205 X8 Y8
G1 F1800 X157.178 Y171.484 E3001.24616
G1 X157.248 Y171.414
M204 S3000
M205 X10 Y10
G0 F4500 X157.951 Y170.146
M204 S1800
M205 X8 Y8
G1 F1800 X144.668 Y183.429 E3001.87095
M204 S3000
M205 X10 Y10
G0 F4500 X144.102 Y183.429
M204 S1800
M205 X8 Y8
G1 F1800 X158.724 Y168.807 E3002.55872
G1 X158.794 Y168.737
M204 S3000
M205 X10 Y10
G0 F4500 X159.497 Y167.469
M204 S1800
M205 X8 Y8
G1 F1800 X143.537 Y183.429 E3003.30943
M204 S3000
M205 X10 Y10
G0 F4500 X142.971 Y183.429
M204 S1800
M205 X8 Y8
G1 F1800 X160.269 Y166.131 E3004.12308
G1 X160.339 Y166.061
M204 S3000
M205 X10 Y10
G0 F4500 X161.042 Y164.792
M204 S1800
M205 X8 Y8
G1 F1800 X142.405 Y183.429 E3004.99971
M204 S3000
M205 X10 Y10
G0 F4500 X141.839 Y183.429
M204 S1800
M205 X8 Y8
G1 F1800 X161.815 Y163.454 E3005.93929
G1 X161.885 Y163.384
M204 S3000
M205 X10 Y10
G0 F4500 X162.587 Y162.115
M204 S1800
M205 X8 Y8
G1 F1800 X141.274 Y183.429 E3006.94181
M204 S3000
M205 X10 Y10
G0 F4500 X140.708 Y183.429
M204 S1800
M205 X8 Y8
G1 F1800 X163.36 Y160.776 E3008.00732
G1 X163.43 Y160.706
M204 S3000
M205 X10 Y10
G0 F4500 X164.132 Y159.439
M204 S1800
M205 X8 Y8
G1 F1800 X140.142 Y183.429 E3009.13573
M204 S3000
M205 X10 Y10
G0 F4500 X139.577 Y183.429
M204 S1800
M205 X8 Y8
G1 F1800 X164.905 Y158.1 E3010.32711
G1 X164.975 Y158.03
M204 S3000
M205 X10 Y10
G0 F4500 X165.678 Y156.762
M204 S1800
M205 X8 Y8
G1 F1800 X139.011 Y183.429 E3011.58144
M204 S3000
M205 X10 Y10
G0 F4500 X138.445 Y183.429
M204 S1800
M205 X8 Y8
G1 F1800 X166.451 Y155.423 E3012.89876
G1 X166.521 Y155.353
M204 S3000
M205 X10 Y10
G0 F4500 X167.223 Y154.085
M204 S1800
M205 X8 Y8
G1 F1800 X137.88 Y183.429 E3014.27899
M204 S3000
M205 X10 Y10
G0 F4500 X137.314 Y183.429
M204 S1800
M205 X8 Y8
G1 F1800 X167.996 Y152.747 E3015.72217
G1 X168.066 Y152.677
M204 S3000
M205 X10 Y10
G0 F4500 X168.769 Y151.408
M204 S1800
M205 X8 Y8
G1 F1800 X136.748 Y183.429 E3017.22834
M204 S3000
M205 X10 Y10
G0 F4500 X136.183 Y183.429
M204 S1800
M205 X8 Y8
G1 F1800 X169.542 Y150.069 E3018.79747
G1 X169.612 Y149.999
M204 S3000
M205 X10 Y10
G0 F4500 X170.314 Y148.732
M204 S1800
M205 X8 Y8
G1 F1800 X135.617 Y183.429 E3020.42951
M204 S3000
M205 X10 Y10
G0 F4500 X135.051 Y183.429
M204 S1800
M205 X8 Y8
G1 F1800 X171.087 Y147.393 E3022.12454
G1 X171.157 Y147.323
M204 S3000
M205 X10 Y10
G0 F4500 X171.86 Y146.055
M204 S1800
M205 X8 Y8
G1 F1800 X134.486 Y183.429 E3023.88249
M204 S3000
M205 X10 Y10
G0 F4500 X133.92 Y183.429
M204 S1800
M205 X8 Y8
G1 F1800 X172.633 Y144.716 E3025.70344
G1 X172.703 Y144.646
M204 S3000
M205 X10 Y10
G0 F4500 X173.405 Y143.378
M204 S1800
M205 X8 Y8
G1 F1800 X133.354 Y183.429 E3027.58731
M204 S3000
M205 X10 Y10
G0 F4500 X132.788 Y183.429
M204 S1800
M205 X8 Y8
G1 F1800 X174.178 Y142.04 E3029.53415
G1 X174.248 Y141.97
M204 S3000
M205 X10 Y10
G0 F4500 X174.95 Y140.701
M204 S1800
M205 X8 Y8
G1 F1800 X132.223 Y183.429 E3031.54392
M204 S3000
M205 X10 Y10
G0 F4500 X131.657 Y183.429
M204 S1800
M205 X8 Y8
G1 F1800 X175.723 Y139.362 E3033.61667
G1 X175.793 Y139.292
M204 S3000
M205 X10 Y10
G0 F4500 X176.496 Y138.024
M204 S1800
M205 X8 Y8
G1 F1800 X131.091 Y183.429 E3035.75238
M204 S3000
M205 X10 Y10
G0 F4500 X130.526 Y183.429
M204 S1800
M205 X8 Y8
G1 F1800 X177.268 Y136.686 E3037.95101
G1 X177.338 Y136.616
M204 S3000
M205 X10 Y10
G0 F4500 X178.041 Y135.348
M204 S1800
M205 X8 Y8
G1 F1800 X129.96 Y183.429 E3040.21259
M204 S3000
M205 X10 Y10
G0 F4500 X129.394 Y183.429
M204 S1800
M205 X8 Y8
G1 F1800 X178.814 Y134.009 E3042.53715
G1 X178.884 Y133.939
M204 S3000
M205 X10 Y10
G0 F4500 X179.587 Y132.67
M204 S1800
M205 X8 Y8
G1 F1800 X128.829 Y183.429 E3044.92468
M204 S3000
M205 X10 Y10
G0 F4500 X128.263 Y183.429
M204 S1800
M205 X8 Y8
G1 F1800 X180.359 Y131.333 E3047.37511
G1 X180.429 Y131.263
M204 S3000
M205 X10 Y10
G0 F4500 X181.132 Y129.994
M204 S1800
M205 X8 Y8
G1 F1800 X127.697 Y183.429 E3049.88853
M204 S3000
M205 X10 Y10
G0 F4500 X127.132 Y183.429
M204 S1800
M205 X8 Y8
G1 F1800 X181.905 Y128.655 E3052.46491
G1 X181.975 Y128.585
M204 S3000
M205 X10 Y10
G0 F4500 X182.678 Y127.317
M204 S1800
M205 X8 Y8
G1 F1800 X126.566 Y183.429 E3055.10425
M204 S3000
M205 X10 Y10
G0 F4500 X126 Y183.429
M204 S1800
M205 X8 Y8
G1 F1800 X183.45 Y125.979 E3057.80652
G1 X183.52 Y125.909
M204 S3000
M205 X10 Y10
G0 F4500 X184.223 Y124.641
M204 S1800
M205 X8 Y8
G1 F1800 X125.435 Y183.429 E3060.57173
M204 S3000
M205 X10 Y10
G0 F4500 X124.869 Y183.429
M204 S1800
M205 X8 Y8
G1 F1800 X184.996 Y123.302 E3063.39992
G1 X185.066 Y123.232
M204 S3000
M205 X10 Y10
G0 F4500 X185.768 Y121.963
M204 S1800
M205 X8 Y8
G1 F1800 X124.303 Y183.429 E3066.29106
M204 S3000
M205 X10 Y10
G0 F4500 X123.738 Y183.429
M204 S1800
M205 X8 Y8
G1 F1800 X186.541 Y120.626 E3069.24513
G1 X186.611 Y120.556
M204 S3000
M205 X10 Y10
G0 F4500 X187.314 Y119.287
M204 S1800
M205 X8 Y8
G1 F1800 X123.172 Y183.429 E3072.26217
M204 S3000
M205 X10 Y10
G0 F4500 X122.606 Y183.429
M204 S1800
M205 X8 Y8
G1 F1800 X188.086 Y117.948 E3075.34217
G1 X188.156 Y117.878
M204 S3000
M205 X10 Y10
G0 F4500 X188.859 Y116.61
M204 S1800
M205 X8 Y8
G1 F1800 X122.04 Y183.429 E3078.48513
M204 S3000
M205 X10 Y10
G0 F4500 X121.475 Y183.429
M204 S1800
M205 X8 Y8
G1 F1800 X189.632 Y115.271 E3081.69105
G1 X189.702 Y115.201
M204 S3000
M205 X10 Y10
G0 F4500 X190.404 Y113.933
M204 S1800
M205 X8 Y8
G1 F1800 X120.909 Y183.429 E3084.95991
M204 S3000
M205 X10 Y10
G0 F4500 X120.343 Y183.429
M204 S1800
M205 X8 Y8
G1 F1800 X191.177 Y112.595 E3088.29172
G1 X191.247 Y112.525
M204 S3000
M205 X10 Y10
G0 F4500 X191.95 Y111.256
M204 S1800
M205 X8 Y8
G1 F1800 X119.778 Y183.429 E3091.68649
M204 S3000
M205 X10 Y10
G0 F4500 X119.212 Y183.429
M204 S1800
M205 X8 Y8
G1 F1800 X192.723 Y109.918 E3095.14423
G1 X192.793 Y109.848
M204 S3000
M205 X10 Y10
G0 F4500 X193.495 Y108.58
M204 S1800
M205 X8 Y8
G1 F1800 X118.646 Y183.429 E3098.66489
M204 S3000
M205 X10 Y10
G0 F4500 X118.081 Y183.429
M204 S1800
M205 X8 Y8
G1 F1800 X194.268 Y107.241 E3102.24852
G1 X194.338 Y107.171
M204 S3000
M205 X10 Y10
G0 F4500 X195.041 Y105.903
M204 S1800
M205 X8 Y8
G1 F1800 X117.515 Y183.429 E3105.8951
M204 S3000
M205 X10 Y10
G0 F4500 X116.949 Y183.429
M204 S1800
M205 X8 Y8
G1 F1800 X195.495 Y104.883 E3109.58967
M204 S3000
M205 X10 Y10
G0 F4500 X195.288 Y104.524
M204 S1800
M205 X8 Y8
G1 F1800 X116.384 Y183.429 E3113.30109
M204 S3000
M205 X10 Y10
G0 F4500 X115.818 Y183.429
M204 S1800
M205 X8 Y8
G1 F1800 X195.081 Y104.166 E3117.02938
M204 S3000
M205 X10 Y10
G0 F4500 X194.874 Y103.807
M204 S1800
M205 X8 Y8
G1 F1800 X115.252 Y183.429 E3120.77456
M204 S3000
M205 X10 Y10
G0 F4500 X114.687 Y183.429
M204 S1800
M205 X8 Y8
G1 F1800 X194.667 Y103.449 E3124.53657
M204 S3000
M205 X10 Y10
G0 F4500 X194.46 Y103.09
M204 S1800
M205 X8 Y8
G1 F1800 X114.121 Y183.429 E3128.31547
M204 S3000
M205 X10 Y10
G0 F4500 X113.555 Y183.429
M204 S1800
M205 X8 Y8
G1 F1800 X194.252 Y102.732 E3132.11121
M204 S3000
M205 X10 Y10
G0 F4500 X194.046 Y102.372
M204 S1800
M205 X8 Y8
G1 F1800 X112.99 Y183.429 E3135.92386
M204 S3000
M205 X10 Y10
G0 F4500 X112.424 Y183.429
M204 S1800
M205 X8 Y8
G1 F1800 X193.839 Y102.014 E3139.75337
M204 S3000
M205 X10 Y10
G0 F4500 X193.631 Y101.655
M204 S1800
M205 X8 Y8
G1 F1800 X111.858 Y183.429 E3143.59975
M204 S3000
M205 X10 Y10
G0 F4500 X111.292 Y183.429
M204 S1800
M205 X8 Y8
G1 F1800 X193.424 Y101.297 E3147.46298
M204 S3000
M205 X10 Y10
G0 F4500 X193.217 Y100.938
M204 S1800
M205 X8 Y8
G1 F1800 X110.727 Y183.429 E3151.34308
M204 S3000
M205 X10 Y10
G0 F4500 X110.161 Y183.429
M204 S1800
M205 X8 Y8
G1 F1800 X193.011 Y100.579 E3155.24009
M204 S3000
M205 X10 Y10
G0 F4500 X192.803 Y100.221
M204 S1800
M205 X8 Y8
G1 F1800 X109.595 Y183.429 E3159.15394
M204 S3000
M205 X10 Y10
G0 F4500 X109.03 Y183.429
M204 S1800
M205 X8 Y8
G1 F1800 X192.596 Y99.862 E3163.08466
M204 S3000
M205 X10 Y10
G0 F4500 X192.389 Y99.504
M204 S1800
M205 X8 Y8
G1 F1800 X108.464 Y183.429 E3167.03223
M204 S3000
M205 X10 Y10
G0 F4500 X107.898 Y183.429
M204 S1800
M205 X8 Y8
G1 F1800 X192.182 Y99.145 E3170.99669
M204 S3000
M205 X10 Y10
G0 F4500 X191.975 Y98.787
M204 S1800
M205 X8 Y8
G1 F1800 X107.333 Y183.429 E3174.97799
M204 S3000
M205 X10 Y10
G0 F4500 X106.767 Y183.429
M204 S1800
M205 X8 Y8
G1 F1800 X191.768 Y98.427 E3178.9762
M204 S3000
M205 X10 Y10
G0 F4500 X191.561 Y98.069
M204 S1800
M205 X8 Y8
G1 F1800 X106.201 Y183.429 E3182.99127
M204 S3000
M205 X10 Y10
G0 F4500 X105.636 Y183.429
M204 S1800
M205 X8 Y8
G1 F1800 X191.354 Y97.71 E3187.02321
M204 S3000
M205 X10 Y10
G0 F4500 X191.147 Y97.352
M204 S1800
M205 X8 Y8
G1 F1800 X105.07 Y183.429 E3191.07201
M204 S3000
M205 X10 Y10
G0 F4500 X104.504 Y183.429
M204 S1800
M205 X8 Y8
G1 F1800 X190.94 Y96.993 E3195.13769
M204 S3000
M205 X10 Y10
G0 F4500 X190.733 Y96.634
M204 S1800
M205 X8 Y8
G1 F1800 X103.939 Y183.429 E3199.22024
M204 S3000
M205 X10 Y10
G0 F4500 X103.373 Y183.429
M204 S1800
M205 X8 Y8
G1 F1800 X190.526 Y96.276 E3203.31965
M204 S3000
M205 X10 Y10
G0 F4500 X190.319 Y95.917
M204 S1800
M205 X8 Y8
G1 F1800 X102.807 Y183.429 E3207.43595
M204 S3000
M205 X10 Y10
G0 F4500 X102.241 Y183.429
M204 S1800
M205 X8 Y8
G1 F1800 X190.112 Y95.559 E3211.5691
M204 S3000
M205 X10 Y10
G0 F4500 X189.904 Y95.2
M204 S1800
M205 X8 Y8
G1 F1800 X101.676 Y183.429 E3215.7191
M204 S3000
M205 X10 Y10
G0 F4500 X101.11 Y183.429
M204 S1800
M205 X8 Y8
G1 F1800 X189.697 Y94.842 E3219.88596
M204 S3000
M205 X10 Y10
G0 F4500 X189.491 Y94.482
M204 S1800
M205 X8 Y8
G1 F1800 X100.544 Y183.429 E3224.06976
M204 S3000
M205 X10 Y10
G0 F4500 X99.979 Y183.429
M204 S1800
M205 X8 Y8
G1 F1800 X189.284 Y94.124 E3228.27039
M204 S3000
M205 X10 Y10
G0 F4500 X189.076 Y93.765
M204 S1800
M205 X8 Y8
G1 F1800 X99.413 Y183.429 E3232.48789
M204 S3000
M205 X10 Y10
G0 F4500 X98.847 Y183.429
M204 S1800
M205 X8 Y8
G1 F1800 X188.869 Y93.407 E3236.72225
M204 S3000
M205 X10 Y10
G0 F4500 X188.662 Y93.048
M204 S1800
M205 X8 Y8
G1 F1800 X98.282 Y183.429 E3240.97347
M204 S3000
M205 X10 Y10
G0 F4500 X97.716 Y183.429
M204 S1800
M205 X8 Y8
G1 F1800 X188.455 Y92.689 E3245.24158
M204 S3000
M205 X10 Y10
G0 F4500 X188.248 Y92.331
M204 S1800
M205 X8 Y8
G1 F1800 X97.15 Y183.429 E3249.52655
M204 S3000
M205 X10 Y10
G0 F4500 X96.585 Y183.429
M204 S1800
M205 X8 Y8
G1 F1800 X188.041 Y91.972 E3253.82838
M204 S3000
M205 X10 Y10
G0 F4500 X187.834 Y91.614
M204 S1800
M205 X8 Y8
G1 F1800 X96.019 Y183.429 E3258.14708
M204 S3000
M205 X10 Y10
G0 F4500 X95.453 Y183.429
M204 S1800
M205 X8 Y8
G1 F1800 X187.627 Y91.255 E3262.48266
M204 S3000
M205 X10 Y10
G0 F4500 X187.42 Y90.897
M204 S1800
M205 X8 Y8
G1 F1800 X94.888 Y183.429 E3266.83508
M204 S3000
M205 X10 Y10
G0 F4500 X94.322 Y183.429
M204 S1800
M205 X8 Y8
G1 F1800 X187.213 Y90.537 E3271.20441
M204 S3000
M205 X10 Y10
G0 F4500 X187.006 Y90.179
M204 S1800
M205 X8 Y8
G1 F1800 X93.756 Y183.429 E3275.5906
M204 S3000
M205 X10 Y10
G0 F4500 X93.191 Y183.429
M204 S1800
M205 X8 Y8
G1 F1800 X186.799 Y89.82 E3279.99366
M204 S3000
M205 X10 Y10
G0 F4500 X186.592 Y89.462
M204 S1800
M205 X8 Y8
G1 F1800 X92.625 Y183.429 E3284.41358
M204 S3000
M205 X10 Y10
G0 F4500 X92.059 Y183.429
M204 S1800
M205 X8 Y8
G1 F1800 X186.384 Y89.103 E3288.85036
M204 S3000
M205 X10 Y10
G0 F4500 X186.178 Y88.744
M204 S1800
M205 X8 Y8
G1 F1800 X91.493 Y183.429 E3293.30406
M204 S3000
M205 X10 Y10
G0 F4500 X90.928 Y183.429
M204 S1800
M205 X8 Y8
G1 F1800 X185.971 Y88.386 E3297.77459
M204 S3000
M205 X10 Y10
G0 F4500 X185.764 Y88.027
M204 S1800
M205 X8 Y8
G1 F1800 X90.362 Y183.429 E3302.262
M204 S3000
M205 X10 Y10
G0 F4500 X89.796 Y183.429
M204 S1800
M205 X8 Y8
G1 F1800 X185.556 Y87.669 E3306.76626
M204 S3000
M205 X10 Y10
G0 F4500 X185.349 Y87.31
M204 S1800
M205 X8 Y8
G1 F1800 X89.231 Y183.429 E3311.28738
M204 S3000
M205 X10 Y10
G0 F4500 X88.665 Y183.429
M204 S1800
M205 X8 Y8
G1 F1800 X185.142 Y86.952 E3315.82536
M204 S3000
M205 X10 Y10
G0 F4500 X184.936 Y86.593
M204 S1800
M205 X8 Y8
G1 F1800 X88.099 Y183.429 E3320.38026
M204 S3000
M205 X10 Y10
G0 F4500 X87.534 Y183.429
M204 S1800
M205 X8 Y8
G1 F1800 X184.728 Y86.234 E3324.95199
M204 S3000
M205 X10 Y10
G0 F4500 X184.521 Y85.875
M204 S1800
M205 X8 Y8
G1 F1800 X86.968 Y183.429 E3329.5406
M204 S3000
M205 X10 Y10
G0 F4500 X86.402 Y183.429
M204 S1800
M205 X8 Y8
G1 F1800 X184.314 Y85.517 E3334.14608
M204 S3000
M205 X10 Y10
G0 F4500 X184.107 Y85.158
M204 S1800
M205 X8 Y8
G1 F1800 X85.837 Y183.429 E3338.76843
M204 S3000
M205 X10 Y10
G0 F4500 X85.271 Y183.429
M204 S1800
M205 X8 Y8
G1 F1800 X183.9 Y84.799 E3343.40766
M204 S3000
M205 X10 Y10
G0 F4500 X183.693 Y84.441
M204 S1800
M205 X8 Y8
G1 F1800 X84.705 Y183.429 E3348.06375
M204 S3000
M205 X10 Y10
G0 F4500 X84.14 Y183.429
M204 S1800
M205 X8 Y8
G1 F1800 X183.486 Y84.082 E3352.7367
M204 S3000
M205 X10 Y10
G0 F4500 X183.279 Y83.724
M204 S1800
M205 X8 Y8
G1 F1800 X83.574 Y183.429 E3357.42652
M204 S3000
M205 X10 Y10
G0 F4500 X83.008 Y183.429
M204 S1800
M205 X8 Y8
G1 F1800 X183.072 Y83.365 E3362.13322
M204 S3000
M205 X10 Y10
G0 F4500 X182.864 Y83.007
M204 S1800
M205 X8 Y8
G1 F1800 X82.442 Y183.429 E3366.85677
M204 S3000
M205 X10 Y10
G0 F4500 X81.877 Y183.429
M204 S1800
M205 X8 Y8
G1 F1800 X182.658 Y82.648 E3371.5972
M204 S3000
M205 X10 Y10
G0 F4500 X182.451 Y82.289
M204 S1800
M205 X8 Y8
G1 F1800 X81.311 Y183.429 E3376.35451
M204 S3000
M205 X10 Y10
G0 F4500 X80.745 Y183.429
M204 S1800
M205 X8 Y8
G1 F1800 X182.244 Y81.931 E3381.12869
M204 S3000
M205 X10 Y10
G0 F4500 X182.036 Y81.572
M204 S1800
M205 X8 Y8
G1 F1800 X80.18 Y183.429 E3385.91971
M204 S3000
M205 X10 Y10
G0 F4500 X79.614 Y183.429
M204 S1800
M205 X8 Y8
G1 F1800 X181.829 Y81.214 E3390.72759
M204 S3000
M205 X10 Y10
G0 F4500 X181.623 Y80.854
M204 S1800
M205 X8 Y8
G1 F1800 X79.048 Y183.429 E3395.5524
M204 S3000
M205 X10 Y10
G0 F4500 X78.483 Y183.429
M204 S1800
M205 X8 Y8
G1 F1800 X181.416 Y80.496 E3400.39405
M204 S3000
M205 X10 Y10
G0 F4500 X181.208 Y80.137
M204 S1800
M205 X8 Y8
G1 F1800 X77.917 Y183.429 E3405.25257
M204 S3000
M205 X10 Y10
G0 F4500 X77.351 Y183.429
M204 S1800
M205 X8 Y8
G1 F1800 X181.001 Y79.779 E3410.12795
M204 S3000
M205 X10 Y10
G0 F4500 X180.794 Y79.42
M204 S1800
M205 X8 Y8
G1 F1800 X76.786 Y183.429 E3415.02019
M204 S3000
M205 X10 Y10
G0 F4500 X76.22 Y183.429
M204 S1800
M205 X8 Y8
G1 F1800 X180.587 Y79.062 E3419.92929
M204 S3000
M205 X10 Y10
G0 F4500 X180.38 Y78.703
M204 S1800
M205 X8 Y8
G1 F1800 X75.654 Y183.429 E3424.85528
M204 S3000
M205 X10 Y10
G0 F4500 X75.089 Y183.429
M204 S1800
M205 X8 Y8
G1 F1800 X180.173 Y78.344 E3429.79814
M204 S3000
M205 X10 Y10
G0 F4500 X179.966 Y77.986
M204 S1800
M205 X8 Y8
G1 F1800 X74.523 Y183.429 E3434.75785
M204 S3000
M205 X10 Y10
G0 F4500 X73.957 Y183.429
M204 S1800
M205 X8 Y8
G1 F1800 X179.759 Y77.627 E3439.73445
M204 S3000
M205 X10 Y10
G0 F4500 X179.552 Y77.269
M204 S1800
M205 X8 Y8
G1 F1800 X73.392 Y183.429 E3444.72789
M204 S3000
M205 X10 Y10
G0 F4500 X72.826 Y183.429
M204 S1800
M205 X8 Y8
G1 F1800 X179.345 Y76.909 E3449.73824
M204 S3000
M205 X10 Y10
G0 F4500 X179.138 Y76.551
M204 S1800
M205 X8 Y8
G1 F1800 X72.26 Y183.429 E3454.76546
M204 S3000
M205 X10 Y10
G0 F4500 X71.694 Y183.429
M204 S1800
M205 X8 Y8
G1 F1800 X178.931 Y76.192 E3459.80956
M204 S3000
M205 X10 Y10
G0 F4500 X178.724 Y75.834
M204 S1800
M205 X8 Y8
G1 F1800 X71.129 Y183.429 E3464.8705
M204 S3000
M205 X10 Y10
G0 F4500 X70.563 Y183.429
M204 S1800
M205 X8 Y8
G1 F1800 X178.516 Y75.475 E3469.9483
M204 S3000
M205 X10 Y10
G0 F4500 X178.309 Y75.117
M204 S1800
M205 X8 Y8
G1 F1800 X69.997 Y183.429 E3475.04296
M204 S3000
M205 X10 Y10
G0 F4500 X69.432 Y183.429
M204 S1800
M205 X8 Y8
G1 F1800 X178.103 Y74.758 E3480.15451
M204 S3000
M205 X10 Y10
G0 F4500 X177.896 Y74.399
M204 S1800
M205 X8 Y8
G1 F1800 X68.866 Y183.429 E3485.28295
M204 S3000
M205 X10 Y10
G0 F4500 X68.3 Y183.429
M204 S1800
M205 X8 Y8
G1 F1800 X177.688 Y74.041 E3490.42823
M204 S3000
M205 X10 Y10
G0 F4500 X177.481 Y73.682
M204 S1800
M205 X8 Y8
G1 F1800 X67.735 Y183.429 E3495.59037
M204 S3000
M205 X10 Y10
G0 F4500 X67.169 Y183.429
M204 S1800
M205 X8 Y8
G1 F1800 X177.274 Y73.324 E3500.76937
M204 S3000
M205 X10 Y10
G0 F4500 X177.068 Y72.964
M204 S1800
M205 X8 Y8
G1 F1800 X66.603 Y183.429 E3505.9653
M204 S3000
M205 X10 Y10
G0 F4500 X66.038 Y183.429
M204 S1800
M205 X8 Y8
G1 F1800 X176.86 Y72.606 E3511.17805
M204 S3000
M205 X10 Y10
G0 F4500 X176.653 Y72.247
M204 S1800
M205 X8 Y8
G1 F1800 X65.472 Y183.429 E3516.40769
M204 S3000
M205 X10 Y10
G0 F4500 X64.906 Y183.429
M204 S1800
M205 X8 Y8
G1 F1800 X176.446 Y71.889 E3521.65419
M204 S3000
M205 X10 Y10
G0 F4500 X176.239 Y71.53
M204 S1800
M205 X8 Y8
G1 F1800 X64.341 Y183.429 E3526.91755
M204 S3000
M205 X10 Y10
G0 F4500 X63.775 Y183.429
M204 S1800
M205 X8 Y8
G1 F1800 X176.032 Y71.172 E3532.19778
M204 S3000
M205 X10 Y10
G0 F4500 X175.825 Y70.813
M204 S1800
M205 X8 Y8
G1 F1800 X63.209 Y183.429 E3537.49489
M204 S3000
M205 X10 Y10
G0 F4500 X62.644 Y183.429
M204 S1800
M205 X8 Y8
G1 F1800 X175.618 Y70.454 E3542.80886
M204 S3000
M205 X10 Y10
G0 F4500 X175.411 Y70.096
M204 S1800
M205 X8 Y8
G1 F1800 X62.078 Y183.429 E3548.1397
M204 S3000
M205 X10 Y10
G0 F4500 X61.512 Y183.429
M204 S1800
M205 X8 Y8
G1 F1800 X175.204 Y69.737 E3553.48742
M204 S3000
M205 X10 Y10
G0 F4500 X174.996 Y69.379
M204 S1800
M205 X8 Y8
G1 F1800 X60.946 Y183.429 E3558.85198
M204 S3000
M205 X10 Y10
G0 F4500 X60.381 Y183.429
M204 S1800
M205 X8 Y8
G1 F1800 X174.79 Y69.019 E3564.23346
M204 S3000
M205 X10 Y10
G0 F4500 X174.583 Y68.661
M204 S1800
M205 X8 Y8
G1 F1800 X59.815 Y183.429 E3569.63179
M204 S3000
M205 X10 Y10
G0 F4500 X59.546 Y183.132
M204 S1800
M205 X8 Y8
G1 F1800 X174.376 Y68.302 E3575.03304
M204 S3000
M205 X10 Y10
G0 F4500 X174.168 Y67.944
M204 S1800
M205 X8 Y8
G1 F1800 X59.338 Y182.774 E3580.43429
M204 S3000
M205 X10 Y10
G0 F4500 X59.131 Y182.415
M204 S1800
M205 X8 Y8
G1 F1800 X173.961 Y67.585 E3585.83554
M204 S3000
M205 X10 Y10
G0 F4500 X173.754 Y67.227
M204 S1800
M205 X8 Y8
G1 F1800 X58.924 Y182.057 E3591.2368
M204 S3000
M205 X10 Y10
G0 F4500 X58.718 Y181.698
M204 S1800
M205 X8 Y8
G1 F1800 X173.548 Y66.868 E3596.63805
M204 S3000
M205 X10 Y10
G0 F4500 X173.34 Y66.509
M204 S1800
M205 X8 Y8
G1 F1800 X58.51 Y181.339 E3602.0393
M204 S3000
M205 X10 Y10
G0 F4500 X58.303 Y180.981
M204 S1800
M205 X8 Y8
G1 F1800 X173.133 Y66.151 E3607.44055
M204 S3000
M205 X10 Y10
G0 F4500 X172.926 Y65.792
M204 S1800
M205 X8 Y8
G1 F1800 X58.096 Y180.622 E3612.8418
M204 S3000
M205 X10 Y10
G0 F4500 X57.889 Y180.264
M204 S1800
M205 X8 Y8
G1 F1800 X172.719 Y65.434 E3618.24305
M204 S3000
M205 X10 Y10
G0 F4500 X172.512 Y65.075
M204 S1800
M205 X8 Y8
G1 F1800 X57.682 Y179.904 E3623.64428
M204 S3000
M205 X10 Y10
G0 F4500 X57.475 Y179.546
M204 S1800
M205 X8 Y8
G1 F1800 X172.305 Y64.716 E3629.04553
M204 S3000
M205 X10 Y10
G0 F4500 X172.098 Y64.358
M204 S1800
M205 X8 Y8
G1 F1800 X57.268 Y179.187 E3634.44676
M204 S3000
M205 X10 Y10
G0 F4500 X57.061 Y178.829
M204 S1800
M205 X8 Y8
G1 F1800 X171.891 Y63.999 E3639.84801
M204 S3000
M205 X10 Y10
G0 F4500 X171.684 Y63.641
M204 S1800
M205 X8 Y8
G1 F1800 X56.854 Y178.47 E3645.24924
M204 S3000
M205 X10 Y10
G0 F4500 X56.647 Y178.112
M204 S1800
M205 X8 Y8
G1 F1800 X171.476 Y63.282 E3650.65046
M204 S3000
M205 X10 Y10
G0 F4500 X171.27 Y62.923
M204 S1800
M205 X8 Y8
G1 F1800 X56.44 Y177.753 E3656.05172
M204 S3000
M205 X10 Y10
G0 F4500 X56.233 Y177.394
M204 S1800
M205 X8 Y8
G1 F1800 X171.063 Y62.564 E3661.45297
M204 S3000
M205 X10 Y10
G0 F4500 X170.856 Y62.206
M204 S1800
M205 X8 Y8
G1 F1800 X56.026 Y177.036 E3666.85422
M204 S3000
M205 X10 Y10
G0 F4500 X55.819 Y176.677
M204 S1800
M205 X8 Y8
G1 F1800 X170.648 Y61.847 E3672.25544
M204 S3000
M205 X10 Y10
G0 F4500 X170.441 Y61.489
M204 S1800
M205 X8 Y8
G1 F1800 X55.611 Y176.319 E3677.6567
M204 S3000
M205 X10 Y10
G0 F4500 X55.405 Y175.959
M204 S1800
M205 X8 Y8
G1 F1800 X170.235 Y61.13 E3683.05792
M204 S3000
M205 X10 Y10
G0 F4500 X170.028 Y60.771
M204 S1800
M205 X8 Y8
G1 F1800 X55.198 Y175.601 E3688.45917
M204 S3000
M205 X10 Y10
G0 F4500 X54.99 Y175.242
M204 S1800
M205 X8 Y8
G1 F1800 X169.82 Y60.413 E3693.8604
M204 S3000
M205 X10 Y10
G0 F4500 X169.613 Y60.054
M204 S1800
M205 X8 Y8
G1 F1800 X54.783 Y174.884 E3699.26165
M204 S3000
M205 X10 Y10
G0 F4500 X54.576 Y174.525
M204 S1800
M205 X8 Y8
G1 F1800 X169.406 Y59.696 E3704.66288
M204 S3000
M205 X10 Y10
G0 F4500 X169.2 Y59.336
M204 S1800
M205 X8 Y8
G1 F1800 X54.37 Y174.166 E3710.06413
M204 S3000
M205 X10 Y10
G0 F4500 X54.162 Y173.808
M204 S1800
M205 X8 Y8
G1 F1800 X168.992 Y58.978 E3715.46538
M204 S3000
M205 X10 Y10
G0 F4500 X168.785 Y58.619
M204 S1800
M205 X8 Y8
G1 F1800 X53.955 Y173.449 E3720.86663
M204 S3000
M205 X10 Y10
G0 F4500 X53.748 Y173.091
M204 S1800
M205 X8 Y8
G1 F1800 X168.578 Y58.261 E3726.26789
M204 S3000
M205 X10 Y10
G0 F4500 X168.371 Y57.902
M204 S1800
M205 X8 Y8
G1 F1800 X53.541 Y172.732 E3731.66914
M204 S3000
M205 X10 Y10
G0 F4500 X53.334 Y172.374
M204 S1800
M205 X8 Y8
G1 F1800 X168.164 Y57.544 E3737.07039
M204 S3000
M205 X10 Y10
G0 F4500 X167.957 Y57.185
M204 S1800
M205 X8 Y8
G1 F1800 X53.127 Y172.015 E3742.47164
M204 S3000
M205 X10 Y10
G0 F4500 X52.92 Y171.656
M204 S1800
M205 X8 Y8
G1 F1800 X167.75 Y56.826 E3747.87289
M204 S3000
M205 X10 Y10
G0 F4500 X167.543 Y56.468
M204 S1800
M205 X8 Y8
G1 F1800 X52.713 Y171.298 E3753.27414
M204 S3000
M205 X10 Y10
G0 F4500 X52.506 Y170.939
M204 S1800
M205 X8 Y8
G1 F1800 X167.336 Y56.109 E3758.67539
M204 S3000
M205 X10 Y10
G0 F4500 X167.128 Y55.751
M204 S1800
M205 X8 Y8
G1 F1800 X52.299 Y170.581 E3764.07662
M204 S3000
M205 X10 Y10
G0 F4500 X52.092 Y170.221
M204 S1800
M205 X8 Y8
G1 F1800 X166.922 Y55.391 E3769.47787
M204 S3000
M205 X10 Y10
G0 F4500 X166.715 Y55.033
M204 S1800
M205 X8 Y8
G1 F1800 X51.885 Y169.863 E3774.87912
M204 S3000
M205 X10 Y10
G0 F4500 X51.678 Y169.504
M204 S1800
M205 X8 Y8
G1 F1800 X166.508 Y54.674 E3780.28037
M204 S3000
M205 X10 Y10
G0 F4500 X166.3 Y54.316
M204 S1800
M205 X8 Y8
G1 F1800 X51.471 Y169.146 E3785.6816
M204 S3000
M205 X10 Y10
G0 F4500 X51.263 Y168.787
M204 S1800
M205 X8 Y8
G1 F1800 X166.093 Y53.957 E3791.08285
M204 S3000
M205 X10 Y10
G0 F4500 X165.886 Y53.599
M204 S1800
M205 X8 Y8
G1 F1800 X51.056 Y168.429 E3796.4841
M204 S3000
M205 X10 Y10
G0 F4500 X50.85 Y168.07
M204 S1800
M205 X8 Y8
G1 F1800 X165.68 Y53.24 E3801.88535
M204 S3000
M205 X10 Y10
G0 F4500 X165.472 Y52.881
M204 S1800
M205 X8 Y8
G1 F1800 X50.642 Y167.711 E3807.28661
M204 S3000
M205 X10 Y10
G0 F4500 X50.435 Y167.353
M204 S1800
M205 X8 Y8
G1 F1800 X165.265 Y52.523 E3812.68786
M204 S3000
M205 X10 Y10
G0 F4500 X165.058 Y52.164
M204 S1800
M205 X8 Y8
G1 F1800 X50.228 Y166.994 E3818.08911
M204 S3000
M205 X10 Y10
G0 F4500 X50.021 Y166.636
M204 S1800
M205 X8 Y8
G1 F1800 X164.851 Y51.806 E3823.49036
M204 S3000
M205 X10 Y10
G0 F4500 X164.644 Y51.446
M204 S1800
M205 X8 Y8
G1 F1800 X49.814 Y166.276 E3828.89161
M204 S3000
M205 X10 Y10
G0 F4500 X49.607 Y165.918
M204 S1800
M205 X8 Y8
G1 F1800 X105.356 Y110.169 E3831.51387
M204 S3000
M205 X10 Y10
G0 F4500 X104.791 Y110.169
M204 S1800
M205 X8 Y8
G1 F1800 X49.4 Y165.559 E3834.11927
M204 S3000
M205 X10 Y10
G0 F4500 X49.193 Y165.201
M204 S1800
M205 X8 Y8
G1 F1800 X104.225 Y110.169 E3836.70781
M204 S3000
M205 X10 Y10
G0 F4500 X103.934 Y109.894
M204 S1800
M205 X8 Y8
G1 F1800 X48.986 Y164.842 E3839.29239
M204 S3000
M205 X10 Y10
G0 F4500 X48.779 Y164.484
M204 S1800
M205 X8 Y8
G1 F1800 X103.727 Y109.535 E3841.877
M204 S3000
M205 X10 Y10
G0 F4500 X103.52 Y109.177
M204 S1800
M205 X8 Y8
G1 F1800 X48.572 Y164.125 E3844.46159
M204 S3000
M205 X10 Y10
G0 F4500 X48.365 Y163.766
M204 S1800
M205 X8 Y8
G1 F1800 X103.313 Y108.818 E3847.04617
M204 S3000
M205 X10 Y10
G0 F4500 X103.106 Y108.46
M204 S1800
M205 X8 Y8
G1 F1800 X48.158 Y163.408 E3849.63076
M204 S3000
M205 X10 Y10
G0 F4500 X47.951 Y163.049
M204 S1800
M205 X8 Y8
G1 F1800 X102.899 Y108.101 E3852.21534
M204 S3000
M205 X10 Y10
G0 F4500 X102.692 Y107.742
M204 S1800
M205 X8 Y8
G1 F1800 X47.743 Y162.691 E3854.79998
M204 S3000
M205 X10 Y10
G0 F4500 X47.537 Y162.331
M204 S1800
M205 X8 Y8
G1 F1800 X102.485 Y107.384 E3857.38454
M204 S3000
M205 X10 Y10
G0 F4500 X102.278 Y107.025
M204 S1800
M205 X8 Y8
G1 F1800 X47.33 Y161.973 E3859.96912
M204 S3000
M205 X10 Y10
G0 F4500 X47.123 Y161.614
M204 S1800
M205 X8 Y8
G1 F1800 X102.07 Y106.667 E3862.55366
M204 S3000
M205 X10 Y10
G0 F4500 X101.863 Y106.308
M204 S1800
M205 X8 Y8
G1 F1800 X46.915 Y161.256 E3865.13825
M204 S3000
M205 X10 Y10
G0 F4500 X46.708 Y160.897
M204 S1800
M205 X8 Y8
G1 F1800 X101.657 Y105.949 E3867.72286
M204 S3000
M205 X10 Y10
G0 F4500 X101.45 Y105.59
M204 S1800
M205 X8 Y8
G1 F1800 X46.501 Y160.539 E3870.30749
M204 S3000
M205 X10 Y10
G0 F4500 X46.294 Y160.18
M204 S1800
M205 X8 Y8
G1 F1800 X101.242 Y105.232 E3872.89208
M204 S3000
M205 X10 Y10
G0 F4500 X101.035 Y104.873
M204 S1800
M205 X8 Y8
G1 F1800 X46.087 Y159.821 E3875.47666
M204 S3000
M205 X10 Y10
G0 F4500 X45.88 Y159.463
M204 S1800
M205 X8 Y8
G1 F1800 X100.828 Y104.515 E3878.06125
M204 S3000
M205 X10 Y10
G0 F4500 X100.621 Y104.156
M204 S1800
M205 X8 Y8
G1 F1800 X45.673 Y159.104 E3880.64583
M204 S3000
M205 X10 Y10
G0 F4500 X45.466 Y158.746
M204 S1800
M205 X8 Y8
G1 F1800 X100.414 Y103.797 E3883.23044
M204 S3000
M205 X10 Y10
G0 F4500 X100.207 Y103.439
M204 S1800
M205 X8 Y8
G1 F1800 X45.259 Y158.386 E3885.815
M204 S3000
M205 X10 Y10
G0 F4500 X45.052 Y158.028
M204 S1800
M205 X8 Y8
G1 F1800 X100 Y103.08 E3888.39959
M204 S3000
M205 X10 Y10
G0 F4500 X99.793 Y102.722
M204 S1800
M205 X8 Y8
G1 F1800 X44.845 Y157.669 E3890.98415
M204 S3000
M205 X10 Y10
G0 F4500 X44.638 Y157.311
M204 S1800
M205 X8 Y8
G1 F1800 X99.586 Y102.363 E3893.56874
G1 X99.656 Y102.293
M204 S3000
M205 X10 Y10
G0 F4500 X100.32 Y101.628
M204 S1800
M205 X8 Y8
G1 F1800 X159.468 Y42.481 E3896.35085
M204 S3000
M205 X10 Y10
G0 F4500 X159.26 Y42.123
M204 S1800
M205 X8 Y8
G1 F1800 X44.431 Y156.952 E3901.75206
M204 S3000
M205 X10 Y10
G0 F4500 X44.224 Y156.593
M204 S1800
M205 X8 Y8
G1 F1800 X159.053 Y41.764 E3907.15326
M204 S3000
M205 X10 Y10
G0 F4500 X158.847 Y41.405
M204 S1800
M205 X8 Y8
G1 F1800 X44.017 Y156.235 E3912.55451
M204 S3000
M205 X10 Y10
G0 F4500 X43.81 Y155.876
M204 S1800
M205 X8 Y8
G1 F1800 X158.64 Y41.046 E3917.95576
M204 S3000
M205 X10 Y10
G0 F4500 X158.432 Y40.688
M204 S1800
M205 X8 Y8
G1 F1800 X43.603 Y155.518 E3923.35699
M204 S3000
M205 X10 Y10
G0 F4500 X43.395 Y155.159
M204 S1800
M205 X8 Y8
G1 F1800 X158.225 Y40.329 E3928.75824
M204 S3000
M205 X10 Y10
G0 F4500 X158.018 Y39.971
M204 S1800
M205 X8 Y8
G1 F1800 X43.188 Y154.801 E3934.15949
M204 S3000
M205 X10 Y10
G0 F4500 X42.982 Y154.442
M204 S1800
M205 X8 Y8
G1 F1800 X157.812 Y39.612 E3939.56074
M204 S3000
M205 X10 Y10
G0 F4500 X157.604 Y39.253
M204 S1800
M205 X8 Y8
G1 F1800 X42.775 Y154.083 E3944.96197
M204 S3000
M205 X10 Y10
G0 F4500 X42.567 Y153.725
M204 S1800
M205 X8 Y8
G1 F1800 X157.397 Y38.895 E3950.36322
M204 S3000
M205 X10 Y10
G0 F4500 X157.19 Y38.536
M204 S1800
M205 X8 Y8
G1 F1800 X42.36 Y153.366 E3955.76447
M204 S3000
M205 X10 Y10
G0 F4500 X42.153 Y153.008
M204 S1800
M205 X8 Y8
G1 F1800 X156.983 Y38.178 E3961.16572
M204 S3000
M205 X10 Y10
G0 F4500 X156.776 Y37.819
M204 S1800
M205 X8 Y8
G1 F1800 X41.946 Y152.648 E3966.56695
M204 S3000
M205 X10 Y10
G0 F4500 X41.739 Y152.29
M204 S1800
M205 X8 Y8
G1 F1800 X156.569 Y37.46 E3971.9682
M204 S3000
M205 X10 Y10
G0 F4500 X156.362 Y37.101
M204 S1800
M205 X8 Y8
G1 F1800 X41.532 Y151.931 E3977.36945
M204 S3000
M205 X10 Y10
G0 F4500 X41.325 Y151.573
M204 S1800
M205 X8 Y8
G1 F1800 X156.155 Y36.743 E3982.77071
M204 S3000
M205 X10 Y10
G0 F4500 X155.948 Y36.384
M204 S1800
M205 X8 Y8
G1 F1800 X41.118 Y151.214 E3988.17196
M204 S3000
M205 X10 Y10
G0 F4500 X40.911 Y150.856
M204 S1800
M205 X8 Y8
G1 F1800 X155.74 Y36.026 E3993.57318
M204 S3000
M205 X10 Y10
G0 F4500 X155.534 Y35.667
M204 S1800
M205 X8 Y8
G1 F1800 X40.704 Y150.497 E3998.97444
M204 S3000
M205 X10 Y10
G0 F4500 X40.497 Y150.138
M204 S1800
M205 X8 Y8
G1 F1800 X155.327 Y35.308 E4004.37569
M204 S3000
M205 X10 Y10
G0 F4500 X155.12 Y34.95
M204 S1800
M205 X8 Y8
G1 F1800 X40.29 Y149.78 E4009.77694
M204 S3000
M205 X10 Y10
G0 F4500 X40.083 Y149.421
M204 S1800
M205 X8 Y8
G1 F1800 X154.912 Y34.591 E4015.17817
M204 S3000
M205 X10 Y10
G0 F4500 X154.705 Y34.233
M204 S1800
M205 X8 Y8
G1 F1800 X39.875 Y149.063 E4020.57942
M204 S3000
M205 X10 Y10
G0 F4500 X39.669 Y148.703
M204 S1800
M205 X8 Y8
G1 F1800 X154.498 Y33.874 E4025.98062
M204 S3000
M205 X10 Y10
G0 F4500 X154.292 Y33.515
M204 S1800
M205 X8 Y8
G1 F1800 X39.462 Y148.345 E4031.38187
M204 S3000
M205 X10 Y10
G0 F4500 X39.255 Y147.986
M204 S1800
M205 X8 Y8
G1 F1800 X154.084 Y33.156 E4036.7831
M204 S3000
M205 X10 Y10
G0 F4500 X153.877 Y32.798
M204 S1800
M205 X8 Y8
G1 F1800 X39.047 Y147.628 E4042.18435
M204 S3000
M205 X10 Y10
G0 F4500 X38.84 Y147.269
M204 S1800
M205 X8 Y8
G1 F1800 X153.67 Y32.439 E4047.5856
M204 S3000
M205 X10 Y10
G0 F4500 X153.463 Y32.081
M204 S1800
M205 X8 Y8
G1 F1800 X38.633 Y146.911 E4052.98685
M204 S3000
M205 X10 Y10
G0 F4500 X38.427 Y146.552
M204 S1800
M205 X8 Y8
G1 F1800 X153.256 Y31.722 E4058.38808
M204 S3000
M205 X10 Y10
G0 F4500 X153.049 Y31.363
M204 S1800
M205 X8 Y8
G1 F1800 X38.219 Y146.193 E4063.78933
M204 S3000
M205 X10 Y10
G0 F4500 X38.012 Y145.835
M204 S1800
M205 X8 Y8
G1 F1800 X152.842 Y31.005 E4069.19058
M204 S3000
M205 X10 Y10
G0 F4500 X152.635 Y30.646
M204 S1800
M205 X8 Y8
G1 F1800 X37.805 Y145.476 E4074.59183
M204 S3000
M205 X10 Y10
G0 F4500 X37.598 Y145.118
M204 S1800
M205 X8 Y8
G1 F1800 X152.428 Y30.288 E4079.99309
M204 S3000
M205 X10 Y10
G0 F4500 X152.22 Y29.929
M204 S1800
M205 X8 Y8
G1 F1800 X37.391 Y144.758 E4085.39429
M204 S3000
M205 X10 Y10
G0 F4500 X37.184 Y144.4
M204 S1800
M205 X8 Y8
G1 F1800 X152.014 Y29.57 E4090.79554
M204 S3000
M205 X10 Y10
G0 F4500 X151.807 Y29.211
M204 S1800
M205 X8 Y8
G1 F1800 X36.977 Y144.041 E4096.19679
M204 S3000
M205 X10 Y10
G0 F4500 X36.77 Y143.683
M204 S1800
M205 X8 Y8
G1 F1800 X151.6 Y28.853 E4101.59804
M204 S3000
M205 X10 Y10
G0 F4500 X151.392 Y28.494
M204 S1800
M205 X8 Y8
G1 F1800 X36.563 Y143.324 E4106.99927
M204 S3000
M205 X10 Y10
G0 F4500 X36.355 Y142.966
M204 S1800
M205 X8 Y8
G1 F1800 X151.185 Y28.136 E4112.40052
M204 S3000
M205 X10 Y10
G0 F4500 X150.979 Y27.777
M204 S1800
M205 X8 Y8
G1 F1800 X36.149 Y142.607 E4117.80177
M204 S3000
M205 X10 Y10
G0 F4500 X35.942 Y142.248
M204 S1800
M205 X8 Y8
G1 F1800 X150.772 Y27.418 E4123.20302
M204 S3000
M205 X10 Y10
G0 F4500 X150.564 Y27.06
M204 S1800
M205 X8 Y8
G1 F1800 X35.735 Y141.89 E4128.60425
M204 S3000
M205 X10 Y10
G0 F4500 X35.527 Y141.531
M204 S1800
M205 X8 Y8
G1 F1800 X150.357 Y26.701 E4134.0055
M204 S3000
M205 X10 Y10
G0 F4500 X149.924 Y26.569
M204 S1800
M205 X8 Y8
G1 F1800 X35.32 Y141.173 E4139.39612
M204 S3000
M205 X10 Y10
G0 F4500 X35.114 Y140.813
M204 S1800
M205 X8 Y8
G1 F1800 X149.358 Y26.569 E4144.76981
M204 S3000
M205 X10 Y10
G0 F4500 X148.792 Y26.569
M204 S1800
M205 X8 Y8
G1 F1800 X34.907 Y140.455 E4150.12664
M204 S3000
M205 X10 Y10
G0 F4500 X34.699 Y140.096
M204 S1800
M205 X8 Y8
G1 F1800 X148.227 Y26.569 E4155.46662
M204 S3000
M205 X10 Y10
G0 F4500 X147.661 Y26.569
M204 S1800
M205 X8 Y8
G1 F1800 X34.492 Y139.738 E4160.78974
M204 S3000
M205 X10 Y10
G0 F4500 X34.285 Y139.379
M204 S1800
M205 X8 Y8
G1 F1800 X147.095 Y26.569 E4166.09598
M204 S3000
M205 X10 Y10
G0 F4500 X146.53 Y26.569
M204 S1800
M205 X8 Y8
G1 F1800 X34.079 Y139.02 E4171.38533
M204 S3000
M205 X10 Y10
G0 F4500 X33.871 Y138.662
M204 S1800
M205 X8 Y8
G1 F1800 X145.964 Y26.569 E4176.65784
M204 S3000
M205 X10 Y10
G0 F4500 X145.398 Y26.569
M204 S1800
M205 X8 Y8
G1 F1800 X33.664 Y138.303 E4181.91347
M204 S3000
M205 X10 Y10
G0 F4500 X33.457 Y137.945
M204 S1800
M205 X8 Y8
G1 F1800 X144.833 Y26.569 E4187.15225
M204 S3000
M205 X10 Y10
G0 F4500 X144.267 Y26.569
M204 S1800
M205 X8 Y8
G1 F1800 X33.25 Y137.586 E4192.37415
M204 S3000
M205 X10 Y10
G0 F4500 X33.043 Y137.228
M204 S1800
M205 X8 Y8
G1 F1800 X143.701 Y26.569 E4197.57919
M204 S3000
M205 X10 Y10
G0 F4500 X143.136 Y26.569
M204 S1800
M205 X8 Y8
G1 F1800 X32.836 Y136.869 E4202.76736
M204 S3000
M205 X10 Y10
G0 F4500 X32.629 Y136.51
M204 S1800
M205 X8 Y8
G1 F1800 X142.57 Y26.569 E4207.93865
M204 S3000
M205 X10 Y10
G0 F4500 X142.004 Y26.569
M204 S1800
M205 X8 Y8
G1 F1800 X32.422 Y136.151 E4213.09305
M204 S3000
M205 X10 Y10
G0 F4500 X32.215 Y135.793
M204 S1800
M205 X8 Y8
G1 F1800 X141.439 Y26.569 E4218.23061
M204 S3000
M205 X10 Y10
G0 F4500 X140.873 Y26.569
M204 S1800
M205 X8 Y8
G1 F1800 X32.007 Y135.434 E4223.35131
M204 S3000
M205 X10 Y10
G0 F4500 X31.801 Y135.075
M204 S1800
M205 X8 Y8
G1 F1800 X140.307 Y26.569 E4228.4551
M204 S3000
M205 X10 Y10
G0 F4500 X139.741 Y26.569
M204 S1800
M205 X8 Y8
G1 F1800 X31.594 Y134.717 E4233.54203
M204 S3000
M205 X10 Y10
G0 F4500 X31.387 Y134.358
M204 S1800
M205 X8 Y8
G1 F1800 X139.176 Y26.569 E4238.61209
M204 S3000
M205 X10 Y10
G0 F4500 X138.61 Y26.569
M204 S1800
M205 X8 Y8
G1 F1800 X31.179 Y134 E4243.66532
M204 S3000
M205 X10 Y10
G0 F4500 X30.972 Y133.641
M204 S1800
M205 X8 Y8
G1 F1800 X138.044 Y26.569 E4248.70166
M204 S3000
M205 X10 Y10
G0 F4500 X137.479 Y26.569
M204 S1800
M205 X8 Y8
G1 F1800 X30.765 Y133.283 E4253.72116
M204 S3000
M205 X10 Y10
G0 F4500 X30.559 Y132.924
M204 S1800
M205 X8 Y8
G1 F1800 X136.913 Y26.569 E4258.72375
M204 S3000
M205 X10 Y10
G0 F4500 X136.347 Y26.569
M204 S1800
M205 X8 Y8
G1 F1800 X30.351 Y132.565 E4263.70947
M204 S3000
M205 X10 Y10
G0 F4500 X30.144 Y132.207
M204 S1800
M205 X8 Y8
G1 F1800 X135.782 Y26.569 E4268.67836
M204 S3000
M205 X10 Y10
G0 F4500 X135.216 Y26.569
M204 S1800
M205 X8 Y8
G1 F1800 X29.937 Y131.848 E4273.63036
M204 S3000
M205 X10 Y10
G0 F4500 X29.73 Y131.49
M204 S1800
M205 X8 Y8
G1 F1800 X134.65 Y26.569 E4278.5655
M204 S3000
M205 X10 Y10
G0 F4500 X134.085 Y26.569
M204 S1800
M205 X8 Y8
G1 F1800 X29.523 Y131.13 E4283.48375
M204 S3000
M205 X10 Y10
G0 F4500 X29.316 Y130.772
M204 S1800
M205 X8 Y8
G1 F1800 X133.519 Y26.569 E4288.38514
M204 S3000
M205 X10 Y10
G0 F4500 X132.953 Y26.569
M204 S1800
M205 X8 Y8
G1 F1800 X29.109 Y130.413 E4293.26965
M204 S3000
M205 X10 Y10
G0 F4500 X28.902 Y130.055
M204 S1800
M205 X8 Y8
G1 F1800 X132.388 Y26.569 E4298.13731
M204 S3000
M205 X10 Y10
G0 F4500 X131.822 Y26.569
M204 S1800
M205 X8 Y8
G1 F1800 X28.695 Y129.696 E4302.98809
M204 S3000
M205 X10 Y10
G0 F4500 X28.487 Y129.338
M204 S1800
M205 X8 Y8
G1 F1800 X131.256 Y26.569 E4307.82203
M204 S3000
M205 X10 Y10
G0 F4500 X130.691 Y26.569
M204 S1800
M205 X8 Y8
G1 F1800 X28.281 Y128.979 E4312.63908
M204 S3000
M205 X10 Y10
G0 F4500 X28.074 Y128.62
M204 S1800
M205 X8 Y8
G1 F1800 X130.125 Y26.569 E4317.43924
M204 S3000
M205 X10 Y10
G0 F4500 X129.559 Y26.569
M204 S1800
M205 X8 Y8
G1 F1800 X27.867 Y128.262 E4322.22255
M204 S3000
M205 X10 Y10
G0 F4500 X27.659 Y127.903
M204 S1800
M205 X8 Y8
G1 F1800 X128.993 Y26.569 E4326.98899
M204 S3000
M205 X10 Y10
G0 F4500 X128.428 Y26.569
M204 S1800
M205 X8 Y8
G1 F1800 X27.452 Y127.545 E4331.73859
M204 S3000
M205 X10 Y10
G0 F4500 X27.246 Y127.185
M204 S1800
M205 X8 Y8
G1 F1800 X127.862 Y26.569 E4336.47126
M204 S3000
M205 X10 Y10
G0 F4500 X127.296 Y26.569
M204 S1800
M205 X8 Y8
G1 F1800 X27.039 Y126.827 E4341.18706
M204 S3000
M205 X10 Y10
G0 F4500 X26.831 Y126.468
M204 S1800
M205 X8 Y8
G1 F1800 X126.731 Y26.569 E4345.88603
M204 S3000
M205 X10 Y10
G0 F4500 X126.165 Y26.569
M204 S1800
M205 X8 Y8
G1 F1800 X26.624 Y126.11 E4350.56813
M204 S3000
M205 X10 Y10
G0 F4500 X26.417 Y125.751
M204 S1800
M205 X8 Y8
G1 F1800 X125.599 Y26.569 E4355.23335
M204 S3000
M205 X10 Y10
G0 F4500 X125.034 Y26.569
M204 S1800
M205 X8 Y8
G1 F1800 X26.21 Y125.393 E4359.88173
M204 S3000
M205 X10 Y10
G0 F4500 X26.003 Y125.034
M204 S1800
M205 X8 Y8
G1 F1800 X124.468 Y26.569 E4364.51322
M204 S3000
M205 X10 Y10
G0 F4500 X123.902 Y26.569
M204 S1800
M205 X8 Y8
G1 F1800 X25.796 Y124.675 E4369.12783
M204 S3000
M205 X10 Y10
G0 F4500 X25.589 Y124.317
M204 S1800
M205 X8 Y8
G1 F1800 X123.337 Y26.569 E4373.72559
M204 S3000
M205 X10 Y10
G0 F4500 X122.771 Y26.569
M204 S1800
M205 X8 Y8
G1 F1800 X25.382 Y123.958 E4378.30647
M204 S3000
M205 X10 Y10
G0 F4500 X25.175 Y123.6
M204 S1800
M205 X8 Y8
G1 F1800 X122.205 Y26.569 E4382.87049
M204 S3000
M205 X10 Y10
G0 F4500 X121.64 Y26.569
M204 S1800
M205 X8 Y8
G1 F1800 X24.968 Y123.24 E4387.41762
M204 S3000
M205 X10 Y10
G0 F4500 X24.761 Y122.882
M204 S1800
M205 X8 Y8
G1 F1800 X121.074 Y26.569 E4391.94789
M204 S3000
M205 X10 Y10
G0 F4500 X120.508 Y26.569
M204 S1800
M205 X8 Y8
G1 F1800 X24.554 Y122.523 E4396.46127
M204 S3000
M205 X10 Y10
G0 F4500 X24.347 Y122.165
M204 S1800
M205 X8 Y8
G1 F1800 X119.942 Y26.569 E4400.95779
M204 S3000
M205 X10 Y10
G0 F4500 X119.377 Y26.569
M204 S1800
M205 X8 Y8
G1 F1800 X24.139 Y121.806 E4405.43747
M204 S3000
M205 X10 Y10
G0 F4500 X23.933 Y121.447
M204 S1800
M205 X8 Y8
G1 F1800 X118.811 Y26.569 E4409.90024
M204 S3000
M205 X10 Y10
G0 F4500 X118.245 Y26.569
M204 S1800
M205 X8 Y8
G1 F1800 X23.726 Y121.089 E4414.34615
M204 S3000
M205 X10 Y10
G0 F4500 X23.519 Y120.73
M204 S1800
M205 X8 Y8
G1 F1800 X117.68 Y26.569 E4418.77519
M204 S3000
M205 X10 Y10
G0 F4500 X117.114 Y26.569
M204 S1800
M205 X8 Y8
G1 F1800 X23.311 Y120.372 E4423.1874
M204 S3000
M205 X10 Y10
G0 F4500 X23.104 Y120.013
M204 S1800
M205 X8 Y8
G1 F1800 X116.548 Y26.569 E4427.58272
M204 S3000
M205 X10 Y10
G0 F4500 X115.983 Y26.569
M204 S1800
M205 X8 Y8
G1 F1800 X22.897 Y119.655 E4431.9612
M204 S3000
M205 X10 Y10
G0 F4500 X22.691 Y119.295
M204 S1800
M205 X8 Y8
G1 F1800 X115.417 Y26.569 E4436.32274
M204 S3000
M205 X10 Y10
G0 F4500 X114.851 Y26.569
M204 S1800
M205 X8 Y8
G1 F1800 X22.483 Y118.937 E4440.66745
M204 S3000
M205 X10 Y10
G0 F4500 X22.276 Y118.578
M204 S1800
M205 X8 Y8
G1 F1800 X114.286 Y26.569 E4444.9953
M204 S3000
M205 X10 Y10
G0 F4500 X113.72 Y26.569
M204 S1800
M205 X8 Y8
G1 F1800 X22.069 Y118.22 E4449.30628
M204 S3000
M205 X10 Y10
G0 F4500 X21.862 Y117.861
M204 S1800
M205 X8 Y8
G1 F1800 X113.154 Y26.569 E4453.60037
M204 S3000
M205 X10 Y10
G0 F4500 X112.589 Y26.569
M204 S1800
M205 X8 Y8
G1 F1800 X21.655 Y117.502 E4457.87761
M204 S3000
M205 X10 Y10
G0 F4500 X21.448 Y117.144
M204 S1800
M205 X8 Y8
G1 F1800 X112.023 Y26.569 E4462.13798
M204 S3000
M205 X10 Y10
G0 F4500 X111.457 Y26.569
M204 S1800
M205 X8 Y8
G1 F1800 X21.241 Y116.785 E4466.38146
M204 S3000
M205 X10 Y10
G0 F4500 X21.034 Y116.427
M204 S1800
M205 X8 Y8
G1 F1800 X110.892 Y26.569 E4470.60811
M204 S3000
M205 X10 Y10
G0 F4500 X110.326 Y26.569
M204 S1800
M205 X8 Y8
G1 F1800 X20.827 Y116.068 E4474.81786
M204 S3000
M205 X10 Y10
G0 F4500 X20.619 Y115.71
M204 S1800
M205 X8 Y8
G1 F1800 X109.76 Y26.569 E4479.01078
M204 S3000
M205 X10 Y10
G0 F4500 X109.194 Y26.569
M204 S1800
M205 X8 Y8
G1 F1800 X20.413 Y115.351 E4483.18679
M204 S3000
M205 X10 Y10
G0 F4500 X20.206 Y114.992
M204 S1800
M205 X8 Y8
G1 F1800 X108.629 Y26.569 E4487.34594
M204 S3000
M205 X10 Y10
G0 F4500 X108.063 Y26.569
M204 S1800
M205 X8 Y8
G1 F1800 X19.999 Y114.634 E4491.48822
M204 S3000
M205 X10 Y10
G0 F4500 X19.791 Y114.275
M204 S1800
M205 X8 Y8
G1 F1800 X107.497 Y26.569 E4495.61365
M204 S3000
M205 X10 Y10
G0 F4500 X106.932 Y26.569
M204 S1800
M205 X8 Y8
G1 F1800 X19.584 Y113.917 E4499.72223
M204 S3000
M205 X10 Y10
G0 F4500 X19.378 Y113.557
M204 S1800
M205 X8 Y8
G1 F1800 X106.366 Y26.569 E4503.81388
M204 S3000
M205 X10 Y10
G0 F4500 X105.8 Y26.569
M204 S1800
M205 X8 Y8
G1 F1800 X19.171 Y113.199 E4507.88866
M204 S3000
M205 X10 Y10
G0 F4500 X18.963 Y112.84
M204 S1800
M205 X8 Y8
G1 F1800 X105.235 Y26.569 E4511.94661
M204 S3000
M205 X10 Y10
G0 F4500 X104.669 Y26.569
M204 S1800
M205 X8 Y8
G1 F1800 X18.756 Y112.482 E4515.98769
M204 S3000
M205 X10 Y10
G0 F4500 X18.549 Y112.123
M204 S1800
M205 X8 Y8
G1 F1800 X104.103 Y26.569 E4520.01189
M204 S3000
M205 X10 Y10
G0 F4500 X103.538 Y26.569
M204 S1800
M205 X8 Y8
G1 F1800 X18.342 Y111.765 E4524.01925
M204 S3000
M205 X10 Y10
G0 F4500 X18.135 Y111.406
M204 S1800
M205 X8 Y8
G1 F1800 X102.972 Y26.569 E4528.00972
M204 S3000
M205 X10 Y10
G0 F4500 X102.406 Y26.569
M204 S1800
M205 X8 Y8
G1 F1800 X17.928 Y111.047 E4531.98331
M204 S3000
M205 X10 Y10
G0 F4500 X17.721 Y110.689
M204 S1800
M205 X8 Y8
G1 F1800 X101.841 Y26.569 E4535.94006
M204 S3000
M205 X10 Y10
G0 F4500 X101.275 Y26.569
M204 S1800
M205 X8 Y8
G1 F1800 X17.514 Y110.33 E4539.87992
M204 S3000
M205 X10 Y10
G0 F4500 X17.307 Y109.972
M204 S1800
M205 X8 Y8
G1 F1800 X100.709 Y26.569 E4543.80291
M204 S3000
M205 X10 Y10
G0 F4500 X100.143 Y26.569
M204 S1800
M205 X8 Y8
G1 F1800 X17.1 Y109.612 E4547.709
M204 S3000
M205 X10 Y10
G0 F4500 X16.893 Y109.254
M204 S1800
M205 X8 Y8
G1 F1800 X99.578 Y26.569 E4551.59825
M204 S3000
M205 X10 Y10
G0 F4500 X99.012 Y26.569
M204 S1800
M205 X8 Y8
G1 F1800 X16.686 Y108.895 E4555.47061
M204 S3000
M205 X10 Y10
G0 F4500 X16.479 Y108.537
M204 S1800
M205 X8 Y8
G1 F1800 X98.446 Y26.569 E4559.32611
M204 S3000
M205 X10 Y10
G0 F4500 X97.881 Y26.569
M204 S1800
M205 X8 Y8
G1 F1800 X16.271 Y108.178 E4563.16477
M204 S3000
M205 X10 Y10
G0 F4500 X16.065 Y107.819
M204 S1800
M205 X8 Y8
G1 F1800 X97.315 Y26.569 E4566.98653
M204 S3000
M205 X10 Y10
G0 F4500 X96.749 Y26.569
M204 S1800
M205 X8 Y8
G1 F1800 X15.858 Y107.461 E4570.79141
M204 S3000
M205 X10 Y10
G0 F4500 X15.651 Y107.102
M204 S1800
M205 X8 Y8
G1 F1800 X96.184 Y26.569 E4574.57944
M204 S3000
M205 X10 Y10
G0 F4500 X95.618 Y26.569
M204 S1800
M205 X8 Y8
G1 F1800 X15.443 Y106.744 E4578.35062
M204 S3000
M205 X10 Y10
G0 F4500 X15.236 Y106.385
M204 S1800
M205 X8 Y8
G1 F1800 X95.052 Y26.569 E4582.10492
M204 S3000
M205 X10 Y10
G0 F4500 X94.487 Y26.569
M204 S1800
M205 X8 Y8
G1 F1800 X15.029 Y106.027 E4585.84239
M204 S3000
M205 X10 Y10
G0 F4500 X14.823 Y105.667
M204 S1800
M205 X8 Y8
G1 F1800 X93.921 Y26.569 E4589.56291
M204 S3000
M205 X10 Y10
G0 F4500 X93.355 Y26.569
M204 S1800
M205 X8 Y8
G1 F1800 X14.615 Y105.309 E4593.2666
M204 S3000
M205 X10 Y10
G0 F4500 X14.54 Y104.818
M204 S1800
M205 X8 Y8
G1 F1800 X92.79 Y26.569 E4596.94722
M204 S3000
M205 X10 Y10
G0 F4500 X92.224 Y26.569
M204 S1800
M205 X8 Y8
G1 F1800 X15.313 Y103.48 E4600.56488
G1 X15.243 Y103.55
M204 S3000
M205 X10 Y10
G0 F4500 X16.086 Y102.141
M204 S1800
M205 X8 Y8
G1 F1800 X91.658 Y26.569 E4604.11955
M204 S3000
M205 X10 Y10
G0 F4500 X91.093 Y26.569
M204 S1800
M205 X8 Y8
G1 F1800 X16.858 Y100.803 E4607.61131
G1 X16.788 Y100.873
M204 S3000
M205 X10 Y10
G0 F4500 X17.631 Y99.465
M204 S1800
M205 X8 Y8
G1 F1800 X90.527 Y26.569 E4611.04012
M204 S3000
M205 X10 Y10
G0 F4500 X89.961 Y26.569
M204 S1800
M205 X8 Y8
G1 F1800 X18.404 Y98.126 E4614.40594
G1 X18.334 Y98.196
M204 S3000
M205 X10 Y10
G0 F4500 X19.177 Y96.788
M204 S1800
M205 X8 Y8
G1 F1800 X89.395 Y26.569 E4617.7088
M204 S3000
M205 X10 Y10
G0 F4500 X88.83 Y26.569
M204 S1800
M205 X8 Y8
G1 F1800 X19.949 Y95.45 E4620.94875
G1 X19.879 Y95.52
M204 S3000
M205 X10 Y10
G0 F4500 X20.722 Y94.111
M204 S1800
M205 X8 Y8
G1 F1800 X88.264 Y26.569 E4624.12572
M204 S3000
M205 X10 Y10
G0 F4500 X87.698 Y26.569
M204 S1800
M205 X8 Y8
G1 F1800 X21.495 Y92.773 E4627.23973
G1 X21.425 Y92.843
M204 S3000
M205 X10 Y10
G0 F4500 X22.268 Y91.434
M204 S1800
M205 X8 Y8
G1 F1800 X87.133 Y26.569 E4630.29078
M204 S3000
M205 X10 Y10
G0 F4500 X86.567 Y26.569
M204 S1800
M205 X8 Y8
G1 F1800 X23.04 Y90.096 E4633.2789
G1 X22.97 Y90.166
M204 S3000
M205 X10 Y10
G0 F4500 X23.813 Y88.758
M204 S1800
M205 X8 Y8
G1 F1800 X86.001 Y26.569 E4636.20405
M204 S3000
M205 X10 Y10
G0 F4500 X85.436 Y26.569
M204 S1800
M205 X8 Y8
G1 F1800 X24.586 Y87.419 E4639.06625
G1 X24.516 Y87.489
M204 S3000
M205 X10 Y10
G0 F4500 X25.358 Y86.081
M204 S1800
M205 X8 Y8
G1 F1800 X84.87 Y26.569 E4641.86551
M204 S3000
M205 X10 Y10
G0 F4500 X84.304 Y26.569
M204 S1800
M205 X8 Y8
G1 F1800 X26.131 Y84.743 E4644.60182
G1 X26.061 Y84.813
M204 S3000
M205 X10 Y10
G0 F4500 X26.903 Y83.404
M204 S1800
M205 X8 Y8
G1 F1800 X83.739 Y26.569 E4647.27518
M204 S3000
M205 X10 Y10
G0 F4500 X83.173 Y26.569
M204 S1800
M205 X8 Y8
G1 F1800 X27.676 Y82.066 E4649.88559
G1 X27.606 Y82.136
M204 S3000
M205 X10 Y10
G0 F4500 X28.449 Y80.727
M204 S1800
M205 X8 Y8
G1 F1800 X82.607 Y26.569 E4652.43302
M204 S3000
M205 X10 Y10
G0 F4500 X82.042 Y26.569
M204 S1800
M205 X8 Y8
G1 F1800 X29.222 Y79.388 E4654.91749
G1 X29.152 Y79.458
M204 S3000
M205 X10 Y10
G0 F4500 X29.994 Y78.051
M204 S1800
M205 X8 Y8
G1 F1800 X81.476 Y26.569 E4657.33904
M204 S3000
M205 X10 Y10
G0 F4500 X80.91 Y26.569
M204 S1800
M205 X8 Y8
G1 F1800 X30.767 Y76.712 E4659.69762
G1 X30.697 Y76.782
M204 S3000
M205 X10 Y10
G0 F4500 X31.54 Y75.374
M204 S1800
M205 X8 Y8
G1 F1800 X80.345 Y26.569 E4661.99325
M204 S3000
M205 X10 Y10
G0 F4500 X79.779 Y26.569
M204 S1800
M205 X8 Y8
G1 F1800 X32.313 Y74.035 E4664.22591
G1 X32.243 Y74.105
M204 S3000
M205 X10 Y10
G0 F4500 X33.085 Y72.697
M204 S1800
M205 X8 Y8
G1 F1800 X79.213 Y26.569 E4666.39563
M204 S3000
M205 X10 Y10
G0 F4500 X78.647 Y26.569
M204 S1800
M205 X8 Y8
G1 F1800 X33.858 Y71.359 E4668.50239
G1 X33.788 Y71.429
M204 S3000
M205 X10 Y10
G0 F4500 X34.631 Y70.02
M204 S1800
M205 X8 Y8
G1 F1800 X78.082 Y26.569 E4670.54619
M204 S3000
M205 X10 Y10
G0 F4500 X77.516 Y26.569
M204 S1800
M205 X8 Y8
G1 F1800 X35.404 Y68.681 E4672.52701
G1 X35.334 Y68.751
M204 S3000
M205 X10 Y10
G0 F4500 X36.176 Y67.344
M204 S1800
M205 X8 Y8
G1 F1800 X76.95 Y26.569 E4674.44492
M204 S3000
M205 X10 Y10
G0 F4500 X76.385 Y26.569
M204 S1800
M205 X8 Y8
G1 F1800 X36.949 Y66.005 E4676.29987
G1 X36.879 Y66.075
M204 S3000
M205 X10 Y10
G0 F4500 X37.722 Y64.667
M204 S1800
M205 X8 Y8
G1 F1800 X75.819 Y26.569 E4678.09186
M204 S3000
M205 X10 Y10
G0 F4500 X75.253 Y26.569
M204 S1800
M205 X8 Y8
G1 F1800 X38.494 Y63.328 E4679.82089
G1 X38.424 Y63.398
M204 S3000
M205 X10 Y10
G0 F4500 X39.267 Y61.99
M204 S1800
M205 X8 Y8
G1 F1800 X74.688 Y26.569 E4681.48698
M204 S3000
M205 X10 Y10
G0 F4500 X74.122 Y26.569
M204 S1800
M205 X8 Y8
G1 F1800 X40.039 Y60.652 E4683.09014
G1 X39.969 Y60.722
M204 S3000
M205 X10 Y10
G0 F4500 X40.812 Y59.313
M204 S1800
M205 X8 Y8
G1 F1800 X73.556 Y26.569 E4684.63032
M204 S3000
M205 X10 Y10
G0 F4500 X72.991 Y26.569
M204 S1800
M205 X8 Y8
G1 F1800 X41.585 Y57.974 E4686.10754
G1 X41.515 Y58.044
M204 S3000
M205 X10 Y10
G0 F4500 X42.358 Y56.636
M204 S1800
M205 X8 Y8
G1 F1800 X72.425 Y26.569 E4687.5218
M204 S3000
M205 X10 Y10
G0 F4500 X71.859 Y26.569
M204 S1800
M205 X8 Y8
G1 F1800 X43.13 Y55.298 E4688.87312
G1 X43.06 Y55.368
M204 S3000
M205 X10 Y10
G0 F4500 X43.903 Y53.96
M204 S1800
M205 X8 Y8
G1 F1800 X71.294 Y26.569 E4690.16151
M204 S3000
M205 X10 Y10
G0 F4500 X70.728 Y26.569
M204 S1800
M205 X8 Y8
G1 F1800 X44.676 Y52.621 E4691.38692
G1 X44.606 Y52.691
M204 S3000
M205 X10 Y10
G0 F4500 X45.449 Y51.282
M204 S1800
M205 X8 Y8
G1 F1800 X70.162 Y26.569 E4692.54934
M204 S3000
M205 X10 Y10
G0 F4500 X69.596 Y26.569
M204 S1800
M205 X8 Y8
G1 F1800 X46.221 Y49.945 E4693.64885
G1 X46.151 Y50.015
M204 S3000
M205 X10 Y10
G0 F4500 X46.994 Y48.606
M204 S1800
M205 X8 Y8
G1 F1800 X69.031 Y26.569 E4694.6854
M204 S3000
M205 X10 Y10
G0 F4500 X68.465 Y26.569
M204 S1800
M205 X8 Y8
G1 F1800 X47.767 Y47.267 E4695.65897
G1 X47.697 Y47.337
M204 S3000
M205 X10 Y10
G0 F4500 X48.54 Y45.929
M204 S1800
M205 X8 Y8
G1 F1800 X67.899 Y26.569 E4696.56959
M204 S3000
M205 X10 Y10
G0 F4500 X67.334 Y26.569
M204 S1800
M205 X8 Y8
G1 F1800 X49.312 Y44.591 E4697.41729
G1 X49.242 Y44.661
M204 S3000
M205 X10 Y10
G0 F4500 X50.085 Y43.253
M204 S1800
M205 X8 Y8
G1 F1800 X66.768 Y26.569 E4698.20203
M204 S3000
M205 X10 Y10
G0 F4500 X66.202 Y26.569
M204 S1800
M205 X8 Y8
G1 F1800 X50.857 Y41.914 E4698.92381
G1 X50.787 Y41.984
M204 S3000
M205 X10 Y10
G0 F4500 X51.63 Y40.575
M204 S1800
M205 X8 Y8
G1 F1800 X65.637 Y26.569 E4699.58263
M204 S3000
M205 X10 Y10
G0 F4500 X65.071 Y26.569
M204 S1800
M205 X8 Y8
G1 F1800 X52.402 Y39.238 E4700.17854
G1 X52.332 Y39.308
M204 S3000
M205 X10 Y10
G0 F4500 X53.175 Y37.899
M204 S1800
M205 X8 Y8
G1 F1800 X64.505 Y26.569 E4700.71147
M204 S3000
M205 X10 Y10
G0 F4500 X63.94 Y26.569
M204 S1800
M205 X8 Y8
G1 F1800 X53.948 Y36.56 E4701.18144
G1 X53.878 Y36.63
M204 S3000
M205 X10 Y10
G0 F4500 X54.721 Y35.222
M204 S1800
M205 X8 Y8
G1 F1800 X63.374 Y26.569 E4701.58845
M204 S3000
M205 X10 Y10
G0 F4500 X62.808 Y26.569
M204 S1800
M205 X8 Y8
G1 F1800 X55.494 Y33.883 E4701.93248
G1 X55.424 Y33.953
M204 S3000
M205 X10 Y10
G0 F4500 X56.266 Y32.546
M204 S1800
M205 X8 Y8
G1 F1800 X62.243 Y26.569 E4702.21362
M204 S3000
M205 X10 Y10
G0 F4500 X61.677 Y26.569
M204 S1800
M205 X8 Y8
G1 F1800 X57.039 Y31.207 E4702.43178
G1 X56.969 Y31.277
M204 S3000
M205 X10 Y10
G0 F4500 X57.812 Y29.868
M204 S1800
M205 X8 Y8
G1 F1800 X61.111 Y26.569 E4702.58695
M204 S3000
M205 X10 Y10
G0 F4500 X60.546 Y26.569
M204 S1800
M205 X8 Y8
G1 F1800 X58.585 Y28.53 E4702.67919
G1 X58.515 Y28.6
M204 S3000
M205 X10 Y10
G0 F4500 X59.357 Y27.192
M204 S1800
M205 X8 Y8
G1 F1800 X59.98 Y26.569 E4702.70849
G1 X60.05 Y26.499
M204 S3000
M205 X10 Y10
G0 F4500 X100.886 Y101.628
M204 S1800
M205 X8 Y8
G1 F1800 X159.675 Y42.84 E4705.47372
M204 S3000
M205 X10 Y10
G0 F4500 X159.882 Y43.198
M204 S1800
M205 X8 Y8
G1 F1800 X101.452 Y101.628 E4708.22209
M204 S3000
M205 X10 Y10
G0 F4500 X102.017 Y101.628
M204 S1800
M205 X8 Y8
G1 F1800 X160.089 Y43.557 E4710.9536
M204 S3000
M205 X10 Y10
G0 F4500 X160.296 Y43.916
M204 S1800
M205 X8 Y8
G1 F1800 X102.583 Y101.628 E4713.66822
M204 S3000
M205 X10 Y10
G0 F4500 X103.149 Y101.628
M204 S1800
M205 X8 Y8
G1 F1800 X160.503 Y44.274 E4716.36597
M204 S3000
M205 X10 Y10
G0 F4500 X160.71 Y44.633
M204 S1800
M205 X8 Y8
G1 F1800 X103.714 Y101.628 E4719.04687
M204 S3000
M205 X10 Y10
G0 F4500 X104.28 Y101.628
M204 S1800
M205 X8 Y8
G1 F1800 X160.917 Y44.991 E4721.7109
M204 S3000
M205 X10 Y10
G0 F4500 X161.124 Y45.35
M204 S1800
M205 X8 Y8
G1 F1800 X104.846 Y101.628 E4724.35804
M204 S3000
M205 X10 Y10
G0 F4500 X105.411 Y101.628
M204 S1800
M205 X8 Y8
G1 F1800 X161.331 Y45.709 E4726.98832
M204 S3000
M205 X10 Y10
G0 F4500 X161.538 Y46.068
M204 S1800
M205 X8 Y8
G1 F1800 X105.977 Y101.628 E4729.60172
M204 S3000
M205 X10 Y10
G0 F4500 X106.543 Y101.628
M204 S1800
M205 X8 Y8
G1 F1800 X161.745 Y46.426 E4732.19825
M204 S3000
M205 X10 Y10
G0 F4500 X161.952 Y46.785
M204 S1800
M205 X8 Y8
G1 F1800 X107.108 Y101.628 E4734.77792
M204 S3000
M205 X10 Y10
G0 F4500 X107.674 Y101.628
M204 S1800
M205 X8 Y8
G1 F1800 X162.16 Y47.143 E4737.34075
M204 S3000
M205 X10 Y10
G0 F4500 X162.367 Y47.502
M204 S1800
M205 X8 Y8
G1 F1800 X108.24 Y101.628 E4739.8867
M204 S3000
M205 X10 Y10
G0 F4500 X108.806 Y101.628
M204 S1800
M205 X8 Y8
G1 F1800 X162.573 Y47.861 E4742.41573
M204 S3000
M205 X10 Y10
G0 F4500 X162.78 Y48.219
M204 S1800
M205 X8 Y8
G1 F1800 X109.371 Y101.628 E4744.92793
M204 S3000
M205 X10 Y10
G0 F4500 X109.937 Y101.628
M204 S1800
M205 X8 Y8
G1 F1800 X162.988 Y48.578 E4747.42326
M204 S3000
M205 X10 Y10
G0 F4500 X163.195 Y48.936
M204 S1800
M205 X8 Y8
G1 F1800 X110.297 Y101.834 E4749.91142
M204 S3000
M205 X10 Y10
G0 F4500 X110.505 Y102.192
M204 S1800
M205 X8 Y8
G1 F1800 X163.402 Y49.295 E4752.39953
M204 S3000
M205 X10 Y10
G0 F4500 X163.608 Y49.654
M204 S1800
M205 X8 Y8
G1 F1800 X109.749 Y103.514 E4754.93292
G1 X109.679 Y103.584
M204 S3000
M205 X10 Y10
G0 F4500 X108.975 Y104.853
M204 S1800
M205 X8 Y8
G1 F1800 X163.816 Y50.012 E4757.51247
M204 S3000
M205 X10 Y10
G0 F4500 X164.023 Y50.371
M204 S1800
M205 X8 Y8
G1 F1800 X108.202 Y106.191 E4760.1381
G1 X108.132 Y106.261
M204 S3000
M205 X10 Y10
G0 F4500 X107.429 Y107.531
M204 S1800
M205 X8 Y8
G1 F1800 X164.23 Y50.729 E4762.80987
M204 S3000
M205 X10 Y10
G0 F4500 X164.437 Y51.088
M204 S1800
M205 X8 Y8
G1 F1800 X106.655 Y108.87 E4765.52775
G1 X106.585 Y108.94
M204 S3000
M205 X10 Y10
;MESH:NONMESH
G0 F4500 X105.366 Y109.234
G0 X104.634 Y109.234
G0 X100.15 Y102.199
;TIME_ELAPSED:3264.271519
;LAYER:2
;MESH:Improved Rain shield.stl
G0 F6000 X100.15 Y102.199 Z0.7
M204 S1800
M205 X8 Y8
;TYPE:WALL-INNER
G1 F3600 X100.323 Y102.498 E4765.53924
G1 X104.423 Y109.6 E4765.81199
G1 X105.577 Y109.6 E4765.85038
G1 X109.677 Y102.498 E4766.12313
G1 X109.85 Y102.199 E4766.13462
G1 X109.505 Y102.199 E4766.14112
G1 X109.504 Y102.199 E4766.14115
G1 X100.496 Y102.199 E4766.44076
G1 X100.495 Y102.199 E4766.44079
G1 X100.15 Y102.199 E4766.44729
M204 S3000
M205 X10 Y10
G0 F6000 X196.223 Y105
M204 S1800
M205 X8 Y8
G1 F3600 X150.611 Y184 E4769.48135
G1 X59.389 Y184 E4772.51541
G1 X13.777 Y105 E4775.54946
G1 X59.389 Y26 E4778.58352
G1 X150.611 Y26 E4781.61757
G1 X196.223 Y105 E4784.65163
M204 S3000
M205 X10 Y10
G0 F6000 X196.684 Y105
M204 S1800
M205 X8 Y8
G1 F3600 X150.842 Y184.4 E4787.70103
G1 X59.158 Y184.4 E4790.75046
G1 X13.316 Y105 E4793.79986
G1 X59.158 Y25.6 E4796.84926
G1 X150.842 Y25.6 E4799.89868
G1 X196.684 Y105 E4802.94809
M204 S3000
M205 X10 Y10
G0 F6000 X196.584 Y105
G0 X109.191 Y102.579
G0 X100.757 Y102.549
G0 X100.843 Y102.599
M204 S1800
M205 X8 Y8
G1 F3600 X101.016 Y102.898 E4802.95958
G1 X104.654 Y109.2 E4803.2016
G1 X105.346 Y109.2 E4803.22462
G1 X108.984 Y102.898 E4803.46664
G1 X109.157 Y102.599 E4803.47813
G1 X108.812 Y102.599 E4803.48463
G1 X108.811 Y102.599 E4803.48466
G1 X101.189 Y102.599 E4803.73817
G1 X101.188 Y102.599 E4803.73821
G1 X100.843 Y102.599 E4803.74471
M204 S3000
M205 X10 Y10
G0 F6000 X101.536 Y102.999
M204 S1800
M205 X8 Y8
;TYPE:WALL-OUTER
G1 F3600 X104.885 Y108.8 E4803.9675
G1 X105.115 Y108.8 E4803.97515
G1 X108.464 Y102.999 E4804.19793
G1 X101.536 Y102.999 E4804.42836
M204 S3000
M205 X10 Y10
G0 F6000 X101.636 Y103.172
G0 X101.203 Y103.421
G0 X100.809 Y102.579
G0 X109.191 Y102.579
G0 X196.584 Y105
G0 X197.145 Y105
M204 S1800
M205 X8 Y8
G1 F3600 X151.073 Y184.8 E4807.49311
G1 X58.927 Y184.8 E4810.5579
G1 X12.855 Y105 E4813.62265
G1 X58.927 Y25.2 E4816.6874
G1 X151.073 Y25.2 E4819.75218
G1 X197.145 Y105 E4822.81693
M204 S3000
M205 X10 Y10
G0 F6000 X197.045 Y105.173
G0 X195.772 Y105
M204 S1800
M205 X8 Y8
;TYPE:SKIN
G1 F1800 X150.386 Y183.61 E4825.836
G1 X59.614 Y183.61 E4828.85509
G1 X14.228 Y105 E4831.87415
G1 X59.614 Y26.39 E4834.89321
G1 X150.386 Y26.39 E4837.9123
G1 X195.772 Y105 E4840.93137
M204 S3000
M205 X10 Y10
G0 F6000 X110.301 Y102.199
M204 S1800
M205 X8 Y8
G1 F1800 X110.074 Y101.809 E4840.94638
G1 X99.926 Y101.809 E4841.2839
G1 X99.699 Y102.199 E4841.29891
G1 X104.198 Y109.99 E4841.59814
G1 X105.802 Y109.99 E4841.65149
G1 X110.301 Y102.199 E4841.95072
M204 S3000
M205 X10 Y10
G0 F6000 X149.889 Y26.57
M204 S1800
M205 X8 Y8
G1 F1800 X150.819 Y27.5 E4841.99447
G1 X150.889 Y27.57
M204 S3000
M205 X10 Y10
G0 F6000 X151.592 Y28.838
M204 S1800
M205 X8 Y8
G1 F1800 X149.323 Y26.57 E4842.10117
M204 S3000
M205 X10 Y10
G0 F6000 X148.758 Y26.57
M204 S1800
M205 X8 Y8
G1 F1800 X152.365 Y30.177 E4842.27083
G1 X152.435 Y30.247
M204 S3000
M205 X10 Y10
G0 F6000 X153.137 Y31.515
M204 S1800
M205 X8 Y8
G1 F1800 X148.192 Y26.57 E4842.50343
M204 S3000
M205 X10 Y10
G0 F6000 X147.626 Y26.57
M204 S1800
M205 X8 Y8
G1 F1800 X153.91 Y32.853 E4842.79899
G1 X153.98 Y32.923
M204 S3000
M205 X10 Y10
G0 F6000 X154.683 Y34.192
M204 S1800
M205 X8 Y8
G1 F1800 X147.061 Y26.57 E4843.1575
M204 S3000
M205 X10 Y10
G0 F6000 X146.495 Y26.57
M204 S1800
M205 X8 Y8
G1 F1800 X155.456 Y35.53 E4843.57898
G1 X155.526 Y35.6
M204 S3000
M205 X10 Y10
G0 F6000 X156.228 Y36.868
M204 S1800
M205 X8 Y8
G1 F1800 X145.929 Y26.57 E4844.06339
M204 S3000
M205 X10 Y10
G0 F6000 X145.364 Y26.57
M204 S1800
M205 X8 Y8
G1 F1800 X157.001 Y38.207 E4844.61075
G1 X157.071 Y38.277
M204 S3000
M205 X10 Y10
G0 F6000 X157.773 Y39.545
M204 S1800
M205 X8 Y8
G1 F1800 X144.798 Y26.57 E4845.22106
M204 S3000
M205 X10 Y10
G0 F6000 X144.232 Y26.57
M204 S1800
M205 X8 Y8
G1 F1800 X158.546 Y40.884 E4845.89435
G1 X158.616 Y40.954
M204 S3000
M205 X10 Y10
G0 F6000 X159.319 Y42.222
M204 S1800
M205 X8 Y8
G1 F1800 X143.667 Y26.57 E4846.63057
M204 S3000
M205 X10 Y10
G0 F6000 X143.101 Y26.57
M204 S1800
M205 X8 Y8
G1 F1800 X160.091 Y43.56 E4847.42973
G1 X160.161 Y43.63
M204 S3000
M205 X10 Y10
G0 F6000 X160.864 Y44.899
M204 S1800
M205 X8 Y8
G1 F1800 X142.535 Y26.57 E4848.29187
M204 S3000
M205 X10 Y10
G0 F6000 X141.97 Y26.57
M204 S1800
M205 X8 Y8
G1 F1800 X161.637 Y46.237 E4849.21694
G1 X161.707 Y46.307
M204 S3000
M205 X10 Y10
G0 F6000 X162.41 Y47.576
M204 S1800
M205 X8 Y8
G1 F1800 X141.404 Y26.57 E4850.205
M204 S3000
M205 X10 Y10
G0 F6000 X140.838 Y26.57
M204 S1800
M205 X8 Y8
G1 F1800 X163.182 Y48.914 E4851.25599
G1 X163.252 Y48.984
M204 S3000
M205 X10 Y10
G0 F6000 X163.955 Y50.252
M204 S1800
M205 X8 Y8
G1 F1800 X140.273 Y26.57 E4852.36992
M204 S3000
M205 X10 Y10
G0 F6000 X139.707 Y26.57
M204 S1800
M205 X8 Y8
G1 F1800 X164.728 Y51.591 E4853.54683
G1 X164.798 Y51.661
M204 S3000
M205 X10 Y10
G0 F6000 X165.501 Y52.929
M204 S1800
M205 X8 Y8
G1 F1800 X139.141 Y26.57 E4854.7867
M204 S3000
M205 X10 Y10
G0 F6000 X138.575 Y26.57
M204 S1800
M205 X8 Y8
G1 F1800 X166.274 Y54.268 E4856.08955
G1 X166.344 Y54.338
M204 S3000
M205 X10 Y10
G0 F6000 X167.046 Y55.606
M204 S1800
M205 X8 Y8
G1 F1800 X138.01 Y26.57 E4857.45532
M204 S3000
M205 X10 Y10
G0 F6000 X137.444 Y26.57
M204 S1800
M205 X8 Y8
G1 F1800 X167.819 Y56.944 E4858.88404
G1 X167.889 Y57.014
M204 S3000
M205 X10 Y10
G0 F6000 X168.591 Y58.283
M204 S1800
M205 X8 Y8
G1 F1800 X136.878 Y26.57 E4860.37572
M204 S3000
M205 X10 Y10
G0 F6000 X136.313 Y26.57
M204 S1800
M205 X8 Y8
G1 F1800 X169.364 Y59.621 E4861.93034
G1 X169.434 Y59.691
M204 S3000
M205 X10 Y10
G0 F6000 X170.137 Y60.96
M204 S1800
M205 X8 Y8
G1 F1800 X135.747 Y26.57 E4863.54794
M204 S3000
M205 X10 Y10
G0 F6000 X135.181 Y26.57
M204 S1800
M205 X8 Y8
G1 F1800 X170.909 Y62.298 E4865.22848
G1 X170.979 Y62.368
M204 S3000
M205 X10 Y10
G0 F6000 X171.682 Y63.636
M204 S1800
M205 X8 Y8
G1 F1800 X134.616 Y26.57 E4866.97195
M204 S3000
M205 X10 Y10
G0 F6000 X134.05 Y26.57
M204 S1800
M205 X8 Y8
G1 F1800 X172.455 Y64.975 E4868.7784
G1 X172.525 Y65.045
M204 S3000
M205 X10 Y10
G0 F6000 X173.228 Y66.313
M204 S1800
M205 X8 Y8
G1 F1800 X133.484 Y26.57 E4870.64781
M204 S3000
M205 X10 Y10
G0 F6000 X132.919 Y26.57
M204 S1800
M205 X8 Y8
G1 F1800 X174 Y67.651 E4872.58014
G1 X174.07 Y67.721
M204 S3000
M205 X10 Y10
G0 F6000 X174.773 Y68.99
M204 S1800
M205 X8 Y8
G1 F1800 X132.353 Y26.57 E4874.57545
M204 S3000
M205 X10 Y10
G0 F6000 X131.787 Y26.57
M204 S1800
M205 X8 Y8
G1 F1800 X175.546 Y70.328 E4876.63371
G1 X175.616 Y70.398
M204 S3000
M205 X10 Y10
G0 F6000 X176.319 Y71.667
M204 S1800
M205 X8 Y8
G1 F1800 X131.222 Y26.57 E4878.75494
M204 S3000
M205 X10 Y10
G0 F6000 X130.656 Y26.57
M204 S1800
M205 X8 Y8
G1 F1800 X177.092 Y73.005 E4880.93912
G1 X177.162 Y73.075
M204 S3000
M205 X10 Y10
G0 F6000 X177.864 Y74.343
M204 S1800
M205 X8 Y8
G1 F1800 X130.09 Y26.57 E4883.18624
M204 S3000
M205 X10 Y10
G0 F6000 X129.524 Y26.57
M204 S1800
M205 X8 Y8
G1 F1800 X178.637 Y75.682 E4885.49634
G1 X178.707 Y75.752
M204 S3000
M205 X10 Y10
G0 F6000 X179.409 Y77.02
M204 S1800
M205 X8 Y8
G1 F1800 X128.959 Y26.57 E4887.86935
M204 S3000
M205 X10 Y10
G0 F6000 X128.393 Y26.57
M204 S1800
M205 X8 Y8
G1 F1800 X180.182 Y78.359 E4890.30535
G1 X180.252 Y78.429
M204 S3000
M205 X10 Y10
G0 F6000 X180.954 Y79.697
M204 S1800
M205 X8 Y8
G1 F1800 X127.827 Y26.57 E4892.80428
M204 S3000
M205 X10 Y10
G0 F6000 X127.262 Y26.57
M204 S1800
M205 X8 Y8
G1 F1800 X181.727 Y81.035 E4895.36615
G1 X181.797 Y81.105
M204 S3000
M205 X10 Y10
G0 F6000 X182.5 Y82.374
M204 S1800
M205 X8 Y8
G1 F1800 X126.696 Y26.57 E4897.991
M204 S3000
M205 X10 Y10
G0 F6000 X126.13 Y26.57
M204 S1800
M205 X8 Y8
G1 F1800 X183.273 Y83.712 E4900.6788
G1 X183.343 Y83.782
M204 S3000
M205 X10 Y10
G0 F6000 X184.046 Y85.051
M204 S1800
M205 X8 Y8
G1 F1800 X125.565 Y26.57 E4903.42957
M204 S3000
M205 X10 Y10
G0 F6000 X124.999 Y26.57
M204 S1800
M205 X8 Y8
G1 F1800 X184.818 Y86.389 E4906.24327
G1 X184.888 Y86.459
M204 S3000
M205 X10 Y10
G0 F6000 X185.591 Y87.727
M204 S1800
M205 X8 Y8
G1 F1800 X124.433 Y26.57 E4909.11993
M204 S3000
M205 X10 Y10
G0 F6000 X123.868 Y26.57
M204 S1800
M205 X8 Y8
G1 F1800 X186.364 Y89.066 E4912.05955
G1 X186.434 Y89.136
M204 S3000
M205 X10 Y10
G0 F6000 X187.137 Y90.405
M204 S1800
M205 X8 Y8
G1 F1800 X123.302 Y26.57 E4915.06216
M204 S3000
M205 X10 Y10
G0 F6000 X122.736 Y26.57
M204 S1800
M205 X8 Y8
G1 F1800 X187.909 Y91.742 E4918.12767
G1 X187.979 Y91.812
M204 S3000
M205 X10 Y10
G0 F6000 X188.682 Y93.081
M204 S1800
M205 X8 Y8
G1 F1800 X122.171 Y26.57 E4921.25615
M204 S3000
M205 X10 Y10
G0 F6000 X121.605 Y26.57
M204 S1800
M205 X8 Y8
G1 F1800 X189.455 Y94.419 E4924.44758
G1 X189.525 Y94.489
M204 S3000
M205 X10 Y10
G0 F6000 X190.227 Y95.758
M204 S1800
M205 X8 Y8
G1 F1800 X121.039 Y26.57 E4927.70197
M204 S3000
M205 X10 Y10
G0 F6000 X120.474 Y26.57
M204 S1800
M205 X8 Y8
G1 F1800 X191 Y97.097 E4931.01932
G1 X191.07 Y97.167
M204 S3000
M205 X10 Y10
G0 F6000 X191.773 Y98.434
M204 S1800
M205 X8 Y8
G1 F1800 X119.908 Y26.57 E4934.39961
M204 S3000
M205 X10 Y10
G0 F6000 X119.342 Y26.57
M204 S1800
M205 X8 Y8
G1 F1800 X192.545 Y99.773 E4937.84285
G1 X192.615 Y99.843
M204 S3000
M205 X10 Y10
G0 F6000 X193.318 Y101.112
M204 S1800
M205 X8 Y8
G1 F1800 X118.776 Y26.57 E4941.34908
M204 S3000
M205 X10 Y10
G0 F6000 X118.211 Y26.57
M204 S1800
M205 X8 Y8
G1 F1800 X194.091 Y102.45 E4944.91824
G1 X194.161 Y102.52
M204 S3000
M205 X10 Y10
G0 F6000 X194.864 Y103.789
M204 S1800
M205 X8 Y8
G1 F1800 X117.645 Y26.57 E4948.55038
M204 S3000
M205 X10 Y10
G0 F6000 X117.079 Y26.57
M204 S1800
M205 X8 Y8
G1 F1800 X195.544 Y105.034 E4952.24111
M204 S3000
M205 X10 Y10
G0 F6000 X195.336 Y105.392
M204 S1800
M205 X8 Y8
G1 F1800 X116.514 Y26.57 E4955.94866
M204 S3000
M205 X10 Y10
G0 F6000 X115.948 Y26.57
M204 S1800
M205 X8 Y8
G1 F1800 X195.129 Y105.751 E4959.67309
M204 S3000
M205 X10 Y10
G0 F6000 X194.922 Y106.109
M204 S1800
M205 X8 Y8
G1 F1800 X115.382 Y26.57 E4963.41438
M204 S3000
M205 X10 Y10
G0 F6000 X114.817 Y26.57
M204 S1800
M205 X8 Y8
G1 F1800 X194.715 Y106.468 E4967.17254
M204 S3000
M205 X10 Y10
G0 F6000 X194.508 Y106.827
M204 S1800
M205 X8 Y8
G1 F1800 X114.251 Y26.57 E4970.94759
M204 S3000
M205 X10 Y10
G0 F6000 X113.685 Y26.57
M204 S1800
M205 X8 Y8
G1 F1800 X194.301 Y107.186 E4974.73951
M204 S3000
M205 X10 Y10
G0 F6000 X194.094 Y107.544
M204 S1800
M205 X8 Y8
G1 F1800 X113.12 Y26.57 E4978.54828
M204 S3000
M205 X10 Y10
G0 F6000 X112.554 Y26.57
M204 S1800
M205 X8 Y8
G1 F1800 X193.887 Y107.903 E4982.37394
M204 S3000
M205 X10 Y10
G0 F6000 X193.68 Y108.261
M204 S1800
M205 X8 Y8
G1 F1800 X111.988 Y26.57 E4986.21646
M204 S3000
M205 X10 Y10
G0 F6000 X111.423 Y26.57
M204 S1800
M205 X8 Y8
G1 F1800 X193.473 Y108.62 E4990.07584
M204 S3000
M205 X10 Y10
G0 F6000 X193.266 Y108.979
M204 S1800
M205 X8 Y8
G1 F1800 X110.857 Y26.57 E4993.9521
M204 S3000
M205 X10 Y10
G0 F6000 X110.291 Y26.57
M204 S1800
M205 X8 Y8
G1 F1800 X193.059 Y109.337 E4997.84523
M204 S3000
M205 X10 Y10
G0 F6000 X192.852 Y109.696
M204 S1800
M205 X8 Y8
G1 F1800 X109.726 Y26.57 E5001.75522
M204 S3000
M205 X10 Y10
G0 F6000 X109.16 Y26.57
M204 S1800
M205 X8 Y8
G1 F1800 X192.644 Y110.054 E5005.68206
M204 S3000
M205 X10 Y10
G0 F6000 X192.437 Y110.413
M204 S1800
M205 X8 Y8
G1 F1800 X108.594 Y26.57 E5009.62577
M204 S3000
M205 X10 Y10
G0 F6000 X108.028 Y26.57
M204 S1800
M205 X8 Y8
G1 F1800 X192.231 Y110.772 E5013.5864
M204 S3000
M205 X10 Y10
G0 F6000 X192.024 Y111.131
M204 S1800
M205 X8 Y8
G1 F1800 X107.463 Y26.57 E5017.56389
M204 S3000
M205 X10 Y10
G0 F6000 X106.897 Y26.57
M204 S1800
M205 X8 Y8
G1 F1800 X191.816 Y111.489 E5021.55822
M204 S3000
M205 X10 Y10
G0 F6000 X191.609 Y111.848
M204 S1800
M205 X8 Y8
G1 F1800 X106.331 Y26.57 E5025.56944
M204 S3000
M205 X10 Y10
G0 F6000 X105.766 Y26.57
M204 S1800
M205 X8 Y8
G1 F1800 X191.402 Y112.206 E5029.59749
M204 S3000
M205 X10 Y10
G0 F6000 X191.196 Y112.565
M204 S1800
M205 X8 Y8
G1 F1800 X105.2 Y26.57 E5033.64246
M204 S3000
M205 X10 Y10
G0 F6000 X104.634 Y26.57
M204 S1800
M205 X8 Y8
G1 F1800 X190.988 Y112.924 E5037.70428
M204 S3000
M205 X10 Y10
G0 F6000 X190.781 Y113.282
M204 S1800
M205 X8 Y8
G1 F1800 X104.069 Y26.57 E5041.78295
M204 S3000
M205 X10 Y10
G0 F6000 X103.503 Y26.57
M204 S1800
M205 X8 Y8
G1 F1800 X190.574 Y113.641 E5045.8785
M204 S3000
M205 X10 Y10
G0 F6000 X190.367 Y113.999
M204 S1800
M205 X8 Y8
G1 F1800 X102.937 Y26.57 E5049.99092
M204 S3000
M205 X10 Y10
G0 F6000 X102.372 Y26.57
M204 S1800
M205 X8 Y8
G1 F1800 X190.16 Y114.358 E5054.1202
M204 S3000
M205 X10 Y10
G0 F6000 X189.953 Y114.717
M204 S1800
M205 X8 Y8
G1 F1800 X101.806 Y26.57 E5058.26636
M204 S3000
M205 X10 Y10
G0 F6000 X101.24 Y26.57
M204 S1800
M205 X8 Y8
G1 F1800 X189.746 Y115.075 E5062.42939
M204 S3000
M205 X10 Y10
G0 F6000 X189.539 Y115.434
M204 S1800
M205 X8 Y8
G1 F1800 X100.675 Y26.57 E5066.60928
M204 S3000
M205 X10 Y10
G0 F6000 X100.109 Y26.57
M204 S1800
M205 X8 Y8
G1 F1800 X189.332 Y115.792 E5070.80603
M204 S3000
M205 X10 Y10
G0 F6000 X189.124 Y116.151
M204 S1800
M205 X8 Y8
G1 F1800 X99.543 Y26.57 E5075.01965
M204 S3000
M205 X10 Y10
G0 F6000 X98.977 Y26.57
M204 S1800
M205 X8 Y8
G1 F1800 X188.918 Y116.51 E5079.25017
M204 S3000
M205 X10 Y10
G0 F6000 X188.711 Y116.869
M204 S1800
M205 X8 Y8
G1 F1800 X98.412 Y26.57 E5083.49756
M204 S3000
M205 X10 Y10
G0 F6000 X97.846 Y26.57
M204 S1800
M205 X8 Y8
G1 F1800 X188.504 Y117.227 E5087.76181
M204 S3000
M205 X10 Y10
G0 F6000 X188.296 Y117.586
M204 S1800
M205 X8 Y8
G1 F1800 X97.28 Y26.57 E5092.04293
M204 S3000
M205 X10 Y10
G0 F6000 X96.715 Y26.57
M204 S1800
M205 X8 Y8
G1 F1800 X188.089 Y117.944 E5096.34088
M204 S3000
M205 X10 Y10
G0 F6000 X187.882 Y118.303
M204 S1800
M205 X8 Y8
G1 F1800 X96.149 Y26.57 E5100.65572
M204 S3000
M205 X10 Y10
G0 F6000 X95.583 Y26.57
M204 S1800
M205 X8 Y8
G1 F1800 X187.676 Y118.662 E5104.98747
M204 S3000
M205 X10 Y10
G0 F6000 X187.468 Y119.02
M204 S1800
M205 X8 Y8
G1 F1800 X95.018 Y26.57 E5109.33603
M204 S3000
M205 X10 Y10
G0 F6000 X94.452 Y26.57
M204 S1800
M205 X8 Y8
G1 F1800 X187.261 Y119.379 E5113.70148
M204 S3000
M205 X10 Y10
G0 F6000 X187.054 Y119.737
M204 S1800
M205 X8 Y8
G1 F1800 X93.886 Y26.57 E5118.0838
M204 S3000
M205 X10 Y10
G0 F6000 X93.321 Y26.57
M204 S1800
M205 X8 Y8
G1 F1800 X186.847 Y120.096 E5122.48297
M204 S3000
M205 X10 Y10
G0 F6000 X186.64 Y120.455
M204 S1800
M205 X8 Y8
G1 F1800 X92.755 Y26.57 E5126.89903
M204 S3000
M205 X10 Y10
G0 F6000 X92.189 Y26.57
M204 S1800
M205 X8 Y8
G1 F1800 X186.433 Y120.814 E5131.33198
M204 S3000
M205 X10 Y10
G0 F6000 X186.226 Y121.172
M204 S1800
M205 X8 Y8
G1 F1800 X91.624 Y26.57 E5135.78177
M204 S3000
M205 X10 Y10
G0 F6000 X91.058 Y26.57
M204 S1800
M205 X8 Y8
G1 F1800 X186.019 Y121.531 E5140.24845
M204 S3000
M205 X10 Y10
G0 F6000 X185.812 Y121.889
M204 S1800
M205 X8 Y8
G1 F1800 X90.492 Y26.57 E5144.73198
M204 S3000
M205 X10 Y10
G0 F6000 X89.927 Y26.57
M204 S1800
M205 X8 Y8
G1 F1800 X185.604 Y122.248 E5149.23236
M204 S3000
M205 X10 Y10
G0 F6000 X185.398 Y122.607
M204 S1800
M205 X8 Y8
G1 F1800 X89.361 Y26.57 E5153.74964
M204 S3000
M205 X10 Y10
G0 F6000 X88.795 Y26.57
M204 S1800
M205 X8 Y8
G1 F1800 X185.191 Y122.965 E5158.28379
M204 S3000
M205 X10 Y10
G0 F6000 X184.984 Y123.324
M204 S1800
M205 X8 Y8
G1 F1800 X88.229 Y26.57 E5162.83483
M204 S3000
M205 X10 Y10
G0 F6000 X87.664 Y26.57
M204 S1800
M205 X8 Y8
G1 F1800 X184.776 Y123.682 E5167.40268
M204 S3000
M205 X10 Y10
G0 F6000 X184.569 Y124.041
M204 S1800
M205 X8 Y8
G1 F1800 X87.098 Y26.57 E5171.98742
M204 S3000
M205 X10 Y10
G0 F6000 X86.532 Y26.57
M204 S1800
M205 X8 Y8
G1 F1800 X184.363 Y124.4 E5176.58906
M204 S3000
M205 X10 Y10
G0 F6000 X184.156 Y124.759
M204 S1800
M205 X8 Y8
G1 F1800 X85.967 Y26.57 E5181.20757
M204 S3000
M205 X10 Y10
G0 F6000 X85.401 Y26.57
M204 S1800
M205 X8 Y8
G1 F1800 X183.948 Y125.117 E5185.84292
M204 S3000
M205 X10 Y10
G0 F6000 X183.741 Y125.476
M204 S1800
M205 X8 Y8
G1 F1800 X84.835 Y26.57 E5190.49516
M204 S3000
M205 X10 Y10
G0 F6000 X84.27 Y26.57
M204 S1800
M205 X8 Y8
G1 F1800 X183.534 Y125.834 E5195.16423
M204 S3000
M205 X10 Y10
G0 F6000 X183.328 Y126.193
M204 S1800
M205 X8 Y8
G1 F1800 X83.704 Y26.57 E5199.85021
M204 S3000
M205 X10 Y10
G0 F6000 X83.138 Y26.57
M204 S1800
M205 X8 Y8
G1 F1800 X183.12 Y126.552 E5204.55306
M204 S3000
M205 X10 Y10
G0 F6000 X182.913 Y126.91
M204 S1800
M205 X8 Y8
G1 F1800 X82.573 Y26.57 E5209.27275
M204 S3000
M205 X10 Y10
G0 F6000 X82.007 Y26.57
M204 S1800
M205 X8 Y8
G1 F1800 X182.706 Y127.269 E5214.00932
M204 S3000
M205 X10 Y10
G0 F6000 X182.499 Y127.627
M204 S1800
M205 X8 Y8
G1 F1800 X81.441 Y26.57 E5218.76275
M204 S3000
M205 X10 Y10
G0 F6000 X80.876 Y26.57
M204 S1800
M205 X8 Y8
G1 F1800 X182.292 Y127.986 E5223.53305
M204 S3000
M205 X10 Y10
G0 F6000 X182.085 Y128.345
M204 S1800
M205 X8 Y8
G1 F1800 X80.31 Y26.57 E5228.32024
M204 S3000
M205 X10 Y10
G0 F6000 X79.744 Y26.57
M204 S1800
M205 X8 Y8
G1 F1800 X181.878 Y128.704 E5233.12431
M204 S3000
M205 X10 Y10
G0 F6000 X181.671 Y129.062
M204 S1800
M205 X8 Y8
G1 F1800 X79.178 Y26.57 E5237.94524
M204 S3000
M205 X10 Y10
G0 F6000 X78.613 Y26.57
M204 S1800
M205 X8 Y8
G1 F1800 X181.464 Y129.421 E5242.78303
M204 S3000
M205 X10 Y10
G0 F6000 X181.256 Y129.779
M204 S1800
M205 X8 Y8
G1 F1800 X78.047 Y26.57 E5247.63767
M204 S3000
M205 X10 Y10
G0 F6000 X77.481 Y26.57
M204 S1800
M205 X8 Y8
G1 F1800 X181.05 Y130.138 E5252.50921
M204 S3000
M205 X10 Y10
G0 F6000 X180.843 Y130.497
M204 S1800
M205 X8 Y8
G1 F1800 X76.916 Y26.57 E5257.39762
M204 S3000
M205 X10 Y10
G0 F6000 X76.35 Y26.57
M204 S1800
M205 X8 Y8
G1 F1800 X180.636 Y130.855 E5262.30289
M204 S3000
M205 X10 Y10
G0 F6000 X180.428 Y131.214
M204 S1800
M205 X8 Y8
G1 F1800 X75.784 Y26.57 E5267.22502
M204 S3000
M205 X10 Y10
G0 F6000 X75.219 Y26.57
M204 S1800
M205 X8 Y8
G1 F1800 X180.221 Y131.572 E5272.164
M204 S3000
M205 X10 Y10
G0 F6000 X180.014 Y131.931
M204 S1800
M205 X8 Y8
G1 F1800 X74.653 Y26.57 E5277.11986
M204 S3000
M205 X10 Y10
G0 F6000 X74.087 Y26.57
M204 S1800
M205 X8 Y8
G1 F1800 X179.808 Y132.29 E5282.09262
M204 S3000
M205 X10 Y10
G0 F6000 X179.6 Y132.648
M204 S1800
M205 X8 Y8
G1 F1800 X73.522 Y26.57 E5287.08221
M204 S3000
M205 X10 Y10
G0 F6000 X72.956 Y26.57
M204 S1800
M205 X8 Y8
G1 F1800 X179.393 Y133.007 E5292.08868
M204 S3000
M205 X10 Y10
G0 F6000 X179.186 Y133.365
M204 S1800
M205 X8 Y8
G1 F1800 X72.39 Y26.57 E5297.11201
M204 S3000
M205 X10 Y10
G0 F6000 X71.825 Y26.57
M204 S1800
M205 X8 Y8
G1 F1800 X178.979 Y133.724 E5302.15221
M204 S3000
M205 X10 Y10
G0 F6000 X178.772 Y134.083
M204 S1800
M205 X8 Y8
G1 F1800 X71.259 Y26.57 E5307.20929
M204 S3000
M205 X10 Y10
G0 F6000 X70.693 Y26.57
M204 S1800
M205 X8 Y8
G1 F1800 X178.565 Y134.442 E5312.28326
M204 S3000
M205 X10 Y10
G0 F6000 X178.358 Y134.8
M204 S1800
M205 X8 Y8
G1 F1800 X70.128 Y26.57 E5317.37406
M204 S3000
M205 X10 Y10
G0 F6000 X69.562 Y26.57
M204 S1800
M205 X8 Y8
G1 F1800 X178.151 Y135.159 E5322.48176
M204 S3000
M205 X10 Y10
G0 F6000 X177.944 Y135.517
M204 S1800
M205 X8 Y8
G1 F1800 X68.996 Y26.57 E5327.60631
M204 S3000
M205 X10 Y10
G0 F6000 X68.43 Y26.57
M204 S1800
M205 X8 Y8
G1 F1800 X177.736 Y135.876 E5332.74773
M204 S3000
M205 X10 Y10
G0 F6000 X177.53 Y136.235
M204 S1800
M205 X8 Y8
G1 F1800 X67.865 Y26.57 E5337.90604
M204 S3000
M205 X10 Y10
G0 F6000 X67.299 Y26.57
M204 S1800
M205 X8 Y8
G1 F1800 X177.323 Y136.593 E5343.08121
M204 S3000
M205 X10 Y10
G0 F6000 X177.116 Y136.952
M204 S1800
M205 X8 Y8
G1 F1800 X66.733 Y26.57 E5348.27326
M204 S3000
M205 X10 Y10
G0 F6000 X66.168 Y26.57
M204 S1800
M205 X8 Y8
G1 F1800 X176.908 Y137.31 E5353.48213
M204 S3000
M205 X10 Y10
G0 F6000 X176.701 Y137.669
M204 S1800
M205 X8 Y8
G1 F1800 X65.602 Y26.57 E5358.70789
M204 S3000
M205 X10 Y10
G0 F6000 X65.036 Y26.57
M204 S1800
M205 X8 Y8
G1 F1800 X176.495 Y138.028 E5363.95055
M204 S3000
M205 X10 Y10
G0 F6000 X176.288 Y138.387
M204 S1800
M205 X8 Y8
G1 F1800 X64.471 Y26.57 E5369.21008
M204 S3000
M205 X10 Y10
G0 F6000 X63.905 Y26.57
M204 S1800
M205 X8 Y8
G1 F1800 X176.08 Y138.745 E5374.48645
M204 S3000
M205 X10 Y10
G0 F6000 X175.873 Y139.104
M204 S1800
M205 X8 Y8
G1 F1800 X63.339 Y26.57 E5379.7797
M204 S3000
M205 X10 Y10
G0 F6000 X62.774 Y26.57
M204 S1800
M205 X8 Y8
G1 F1800 X175.666 Y139.462 E5385.0898
M204 S3000
M205 X10 Y10
G0 F6000 X175.459 Y139.821
M204 S1800
M205 X8 Y8
G1 F1800 X62.208 Y26.57 E5390.41678
M204 S3000
M205 X10 Y10
G0 F6000 X61.642 Y26.57
M204 S1800
M205 X8 Y8
G1 F1800 X175.252 Y140.18 E5395.76064
M204 S3000
M205 X10 Y10
G0 F6000 X175.045 Y140.538
M204 S1800
M205 X8 Y8
G1 F1800 X61.077 Y26.57 E5401.12135
M204 S3000
M205 X10 Y10
G0 F6000 X60.511 Y26.57
M204 S1800
M205 X8 Y8
G1 F1800 X174.838 Y140.897 E5406.49894
M204 S3000
M205 X10 Y10
G0 F6000 X174.631 Y141.255
M204 S1800
M205 X8 Y8
G1 F1800 X59.945 Y26.57 E5411.8934
M204 S3000
M205 X10 Y10
G0 F6000 X59.592 Y26.783
M204 S1800
M205 X8 Y8
G1 F1800 X174.424 Y141.614 E5417.29472
M204 S3000
M205 X10 Y10
G0 F6000 X174.217 Y141.973
M204 S1800
M205 X8 Y8
G1 F1800 X59.385 Y27.141 E5422.69606
M204 S3000
M205 X10 Y10
G0 F6000 X59.179 Y27.5
M204 S1800
M205 X8 Y8
G1 F1800 X174.01 Y142.332 E5428.09738
M204 S3000
M205 X10 Y10
G0 F6000 X173.803 Y142.69
M204 S1800
M205 X8 Y8
G1 F1800 X58.971 Y27.859 E5433.49871
M204 S3000
M205 X10 Y10
G0 F6000 X58.764 Y28.217
M204 S1800
M205 X8 Y8
G1 F1800 X173.596 Y143.049 E5438.90005
M204 S3000
M205 X10 Y10
G0 F6000 X173.388 Y143.407
M204 S1800
M205 X8 Y8
G1 F1800 X58.557 Y28.576 E5444.30135
M204 S3000
M205 X10 Y10
G0 F6000 X58.35 Y28.934
M204 S1800
M205 X8 Y8
G1 F1800 X173.182 Y143.766 E5449.70269
M204 S3000
M205 X10 Y10
G0 F6000 X172.975 Y144.125
M204 S1800
M205 X8 Y8
G1 F1800 X58.143 Y29.294 E5455.10402
M204 S3000
M205 X10 Y10
G0 F6000 X57.936 Y29.652
M204 S1800
M205 X8 Y8
G1 F1800 X172.768 Y144.483 E5460.50534
M204 S3000
M205 X10 Y10
G0 F6000 X172.56 Y144.842
M204 S1800
M205 X8 Y8
G1 F1800 X57.729 Y30.011 E5465.90664
M204 S3000
M205 X10 Y10
G0 F6000 X57.522 Y30.369
M204 S1800
M205 X8 Y8
G1 F1800 X172.353 Y145.2 E5471.30793
M204 S3000
M205 X10 Y10
G0 F6000 X172.146 Y145.559
M204 S1800
M205 X8 Y8
G1 F1800 X57.315 Y30.728 E5476.70923
M204 S3000
M205 X10 Y10
G0 F6000 X57.108 Y31.086
M204 S1800
M205 X8 Y8
G1 F1800 X171.94 Y145.918 E5482.11058
M204 S3000
M205 X10 Y10
G0 F6000 X171.732 Y146.277
M204 S1800
M205 X8 Y8
G1 F1800 X56.901 Y31.445 E5487.5119
M204 S3000
M205 X10 Y10
G0 F6000 X56.694 Y31.804
M204 S1800
M205 X8 Y8
G1 F1800 X171.525 Y146.635 E5492.9132
M204 S3000
M205 X10 Y10
G0 F6000 X171.318 Y146.994
M204 S1800
M205 X8 Y8
G1 F1800 X56.487 Y32.162 E5498.31452
M204 S3000
M205 X10 Y10
G0 F6000 X56.28 Y32.521
M204 S1800
M205 X8 Y8
G1 F1800 X171.111 Y147.352 E5503.71582
M204 S3000
M205 X10 Y10
G0 F6000 X170.904 Y147.711
M204 S1800
M205 X8 Y8
G1 F1800 X56.072 Y32.879 E5509.11716
M204 S3000
M205 X10 Y10
G0 F6000 X55.866 Y33.238
M204 S1800
M205 X8 Y8
G1 F1800 X170.697 Y148.07 E5514.51848
M204 S3000
M205 X10 Y10
G0 F6000 X170.49 Y148.428
M204 S1800
M205 X8 Y8
G1 F1800 X55.659 Y33.597 E5519.91978
M204 S3000
M205 X10 Y10
G0 F6000 X55.452 Y33.955
M204 S1800
M205 X8 Y8
G1 F1800 X170.283 Y148.787 E5525.3211
M204 S3000
M205 X10 Y10
G0 F6000 X170.076 Y149.145
M204 S1800
M205 X8 Y8
G1 F1800 X55.244 Y34.314 E5530.72243
M204 S3000
M205 X10 Y10
G0 F6000 X55.037 Y34.672
M204 S1800
M205 X8 Y8
G1 F1800 X169.868 Y149.504 E5536.12375
M204 S3000
M205 X10 Y10
G0 F6000 X169.662 Y149.863
M204 S1800
M205 X8 Y8
G1 F1800 X54.83 Y35.031 E5541.52509
M204 S3000
M205 X10 Y10
G0 F6000 X54.623 Y35.39
M204 S1800
M205 X8 Y8
G1 F1800 X169.455 Y150.222 E5546.92644
M204 S3000
M205 X10 Y10
G0 F6000 X169.248 Y150.58
M204 S1800
M205 X8 Y8
G1 F1800 X54.416 Y35.749 E5552.32776
M204 S3000
M205 X10 Y10
G0 F6000 X54.209 Y36.107
M204 S1800
M205 X8 Y8
G1 F1800 X169.04 Y150.939 E5557.72908
M204 S3000
M205 X10 Y10
G0 F6000 X168.833 Y151.297
M204 S1800
M205 X8 Y8
G1 F1800 X54.002 Y36.466 E5563.13038
M204 S3000
M205 X10 Y10
G0 F6000 X53.795 Y36.824
M204 S1800
M205 X8 Y8
G1 F1800 X168.627 Y151.656 E5568.53172
M204 S3000
M205 X10 Y10
G0 F6000 X168.42 Y152.015
M204 S1800
M205 X8 Y8
G1 F1800 X53.588 Y37.183 E5573.93307
M204 S3000
M205 X10 Y10
G0 F6000 X53.381 Y37.542
M204 S1800
M205 X8 Y8
G1 F1800 X168.212 Y152.373 E5579.33437
M204 S3000
M205 X10 Y10
G0 F6000 X168.005 Y152.732
M204 S1800
M205 X8 Y8
G1 F1800 X53.174 Y37.9 E5584.73569
M204 S3000
M205 X10 Y10
G0 F6000 X52.967 Y38.259
M204 S1800
M205 X8 Y8
G1 F1800 X167.798 Y153.09 E5590.13699
M204 S3000
M205 X10 Y10
G0 F6000 X167.591 Y153.449
M204 S1800
M205 X8 Y8
G1 F1800 X52.76 Y38.617 E5595.53831
M204 S3000
M205 X10 Y10
G0 F6000 X52.553 Y38.977
M204 S1800
M205 X8 Y8
G1 F1800 X167.384 Y153.808 E5600.93961
M204 S3000
M205 X10 Y10
G0 F6000 X167.177 Y154.166
M204 S1800
M205 X8 Y8
G1 F1800 X52.346 Y39.335 E5606.34091
M204 S3000
M205 X10 Y10
G0 F6000 X52.139 Y39.694
M204 S1800
M205 X8 Y8
G1 F1800 X166.97 Y154.525 E5611.7422
M204 S3000
M205 X10 Y10
G0 F6000 X166.763 Y154.883
M204 S1800
M205 X8 Y8
G1 F1800 X51.932 Y40.052 E5617.1435
M204 S3000
M205 X10 Y10
G0 F6000 X51.724 Y40.411
M204 S1800
M205 X8 Y8
G1 F1800 X166.556 Y155.242 E5622.54482
M204 S3000
M205 X10 Y10
G0 F6000 X166.349 Y155.601
M204 S1800
M205 X8 Y8
G1 F1800 X51.517 Y40.769 E5627.94617
M204 S3000
M205 X10 Y10
G0 F6000 X51.311 Y41.128
M204 S1800
M205 X8 Y8
G1 F1800 X166.142 Y155.96 E5633.34749
M204 S3000
M205 X10 Y10
G0 F6000 X165.935 Y156.318
M204 S1800
M205 X8 Y8
G1 F1800 X51.104 Y41.487 E5638.74879
M204 S3000
M205 X10 Y10
G0 F6000 X50.896 Y41.845
M204 S1800
M205 X8 Y8
G1 F1800 X165.728 Y156.677 E5644.15013
M204 S3000
M205 X10 Y10
G0 F6000 X165.52 Y157.035
M204 S1800
M205 X8 Y8
G1 F1800 X110.265 Y101.78 E5646.74916
M204 S3000
M205 X10 Y10
G0 F6000 X110.113 Y101.628
M204 S1800
M205 X8 Y8
G1 F1800 X50.689 Y42.204 E5649.54428
M204 S3000
M205 X10 Y10
G0 F6000 X50.482 Y42.562
M204 S1800
M205 X8 Y8
G1 F1800 X109.547 Y101.628 E5652.32254
M204 S3000
M205 X10 Y10
G0 F6000 X108.982 Y101.628
M204 S1800
M205 X8 Y8
G1 F1800 X50.275 Y42.922 E5655.08392
M204 S3000
M205 X10 Y10
G0 F6000 X50.068 Y43.28
M204 S1800
M205 X8 Y8
G1 F1800 X108.416 Y101.628 E5657.82843
M204 S3000
M205 X10 Y10
G0 F6000 X107.85 Y101.628
M204 S1800
M205 X8 Y8
G1 F1800 X49.861 Y43.639 E5660.55605
M204 S3000
M205 X10 Y10
G0 F6000 X49.654 Y43.997
M204 S1800
M205 X8 Y8
G1 F1800 X107.285 Y101.628 E5663.26684
M204 S3000
M205 X10 Y10
G0 F6000 X106.719 Y101.628
M204 S1800
M205 X8 Y8
G1 F1800 X49.447 Y44.356 E5665.96074
M204 S3000
M205 X10 Y10
G0 F6000 X49.24 Y44.714
M204 S1800
M205 X8 Y8
G1 F1800 X106.153 Y101.628 E5668.63777
M204 S3000
M205 X10 Y10
G0 F6000 X105.588 Y101.628
M204 S1800
M205 X8 Y8
G1 F1800 X49.033 Y45.073 E5671.29795
M204 S3000
M205 X10 Y10
G0 F6000 X48.826 Y45.432
M204 S1800
M205 X8 Y8
G1 F1800 X105.022 Y101.628 E5673.94123
M204 S3000
M205 X10 Y10
G0 F6000 X104.456 Y101.628
M204 S1800
M205 X8 Y8
G1 F1800 X48.619 Y45.79 E5676.56766
M204 S3000
M205 X10 Y10
G0 F6000 X48.412 Y46.149
M204 S1800
M205 X8 Y8
G1 F1800 X103.89 Y101.628 E5679.1772
M204 S3000
M205 X10 Y10
G0 F6000 X103.325 Y101.628
M204 S1800
M205 X8 Y8
G1 F1800 X48.204 Y46.507 E5681.76992
M204 S3000
M205 X10 Y10
G0 F6000 X47.998 Y46.867
M204 S1800
M205 X8 Y8
G1 F1800 X102.759 Y101.628 E5684.34571
M204 S3000
M205 X10 Y10
G0 F6000 X102.193 Y101.628
M204 S1800
M205 X8 Y8
G1 F1800 X47.791 Y47.225 E5686.90464
M204 S3000
M205 X10 Y10
G0 F6000 X47.584 Y47.584
M204 S1800
M205 X8 Y8
G1 F1800 X101.628 Y101.628 E5689.4467
M204 S3000
M205 X10 Y10
G0 F6000 X101.062 Y101.628
M204 S1800
M205 X8 Y8
G1 F1800 X47.376 Y47.942 E5691.97193
M204 S3000
M205 X10 Y10
G0 F6000 X47.169 Y48.301
M204 S1800
M205 X8 Y8
G1 F1800 X100.496 Y101.628 E5694.48026
M204 S3000
M205 X10 Y10
G0 F6000 X99.931 Y101.628
M204 S1800
M205 X8 Y8
G1 F1800 X46.962 Y48.659 E5696.97176
M204 S3000
M205 X10 Y10
G0 F6000 X46.756 Y49.018
M204 S1800
M205 X8 Y8
G1 F1800 X99.654 Y101.917 E5699.45995
M204 S3000
M205 X10 Y10
G0 F6000 X99.658 Y102.486
M204 S1800
M205 X8 Y8
G1 F1800 X46.548 Y49.377 E5701.95806
M204 S3000
M205 X10 Y10
G0 F6000 X46.341 Y49.735
M204 S1800
M205 X8 Y8
G1 F1800 X100.431 Y103.825 E5704.50228
G1 X100.501 Y103.895
M204 S3000
M205 X10 Y10
G0 F6000 X101.203 Y105.163
M204 S1800
M205 X8 Y8
G1 F1800 X46.134 Y50.094 E5707.09256
M204 S3000
M205 X10 Y10
G0 F6000 X45.927 Y50.452
M204 S1800
M205 X8 Y8
G1 F1800 X101.976 Y106.502 E5709.72896
G1 X102.046 Y106.572
M204 S3000
M205 X10 Y10
G0 F6000 X102.749 Y107.84
M204 S1800
M205 X8 Y8
G1 F1800 X45.72 Y50.811 E5712.41143
M204 S3000
M205 X10 Y10
G0 F6000 X45.513 Y51.17
M204 S1800
M205 X8 Y8
G1 F1800 X103.522 Y109.179 E5715.13999
G1 X103.592 Y109.249
M204 S3000
M205 X10 Y10
G0 F6000 X104.512 Y110.169
M204 S1800
M205 X8 Y8
G1 F1800 X160.344 Y166.001 E5717.76616
M204 S3000
M205 X10 Y10
G0 F6000 X160.552 Y165.643
M204 S1800
M205 X8 Y8
G1 F1800 X105.078 Y110.169 E5720.37548
M204 S3000
M205 X10 Y10
G0 F6000 X105.643 Y110.169
M204 S1800
M205 X8 Y8
G1 F1800 X160.759 Y165.284 E5722.96795
M204 S3000
M205 X10 Y10
G0 F6000 X160.965 Y164.925
M204 S1800
M205 X8 Y8
G1 F1800 X106.016 Y109.976 E5725.55258
M204 S3000
M205 X10 Y10
G0 F6000 X106.223 Y109.617
M204 S1800
M205 X8 Y8
G1 F1800 X161.172 Y164.567 E5728.13724
M204 S3000
M205 X10 Y10
G0 F6000 X161.38 Y164.208
M204 S1800
M205 X8 Y8
G1 F1800 X106.43 Y109.259 E5730.72189
M204 S3000
M205 X10 Y10
G0 F6000 X106.638 Y108.9
M204 S1800
M205 X8 Y8
G1 F1800 X161.587 Y163.85 E5733.30655
M204 S3000
M205 X10 Y10
G0 F6000 X161.794 Y163.491
M204 S1800
M205 X8 Y8
G1 F1800 X106.844 Y108.541 E5735.89123
M204 S3000
M205 X10 Y10
G0 F6000 X107.051 Y108.183
M204 S1800
M205 X8 Y8
G1 F1800 X162 Y163.132 E5738.47586
M204 S3000
M205 X10 Y10
G0 F6000 X162.208 Y162.773
M204 S1800
M205 X8 Y8
G1 F1800 X107.258 Y107.824 E5741.06052
M204 S3000
M205 X10 Y10
G0 F6000 X107.466 Y107.466
M204 S1800
M205 X8 Y8
G1 F1800 X162.415 Y162.415 E5743.64515
M204 S3000
M205 X10 Y10
G0 F6000 X162.622 Y162.056
M204 S1800
M205 X8 Y8
G1 F1800 X107.673 Y107.107 E5746.22978
M204 S3000
M205 X10 Y10
G0 F6000 X107.88 Y106.749
M204 S1800
M205 X8 Y8
G1 F1800 X162.829 Y161.698 E5748.81441
M204 S3000
M205 X10 Y10
G0 F6000 X163.036 Y161.339
M204 S1800
M205 X8 Y8
G1 F1800 X108.087 Y106.39 E5751.39905
M204 S3000
M205 X10 Y10
G0 F6000 X108.294 Y106.032
M204 S1800
M205 X8 Y8
G1 F1800 X163.243 Y160.98 E5753.98366
M204 S3000
M205 X10 Y10
G0 F6000 X163.45 Y160.622
M204 S1800
M205 X8 Y8
G1 F1800 X108.501 Y105.672 E5756.56831
M204 S3000
M205 X10 Y10
G0 F6000 X108.708 Y105.314
M204 S1800
M205 X8 Y8
G1 F1800 X163.657 Y160.263 E5759.15294
M204 S3000
M205 X10 Y10
G0 F6000 X163.864 Y159.905
M204 S1800
M205 X8 Y8
G1 F1800 X108.915 Y104.955 E5761.7376
M204 S3000
M205 X10 Y10
G0 F6000 X109.122 Y104.597
M204 S1800
M205 X8 Y8
G1 F1800 X164.072 Y159.546 E5764.32226
M204 S3000
M205 X10 Y10
G0 F6000 X164.278 Y159.187
M204 S1800
M205 X8 Y8
G1 F1800 X109.33 Y104.238 E5766.90687
M204 S3000
M205 X10 Y10
G0 F6000 X109.537 Y103.88
M204 S1800
M205 X8 Y8
G1 F1800 X164.485 Y158.828 E5769.49145
M204 S3000
M205 X10 Y10
G0 F6000 X164.692 Y158.47
M204 S1800
M205 X8 Y8
G1 F1800 X109.744 Y103.521 E5772.07606
M204 S3000
M205 X10 Y10
G0 F6000 X109.951 Y103.163
M204 S1800
M205 X8 Y8
G1 F1800 X164.9 Y158.111 E5774.66067
M204 S3000
M205 X10 Y10
G0 F6000 X165.107 Y157.753
M204 S1800
M205 X8 Y8
G1 F1800 X110.158 Y102.804 E5777.2453
M204 S3000
M205 X10 Y10
G0 F6000 X110.365 Y102.445
M204 S1800
M205 X8 Y8
G1 F1800 X165.314 Y157.394 E5779.82993
G1 X165.384 Y157.464
M204 S3000
M205 X10 Y10
G0 F6000 X160.137 Y166.36
M204 S1800
M205 X8 Y8
G1 F1800 X45.306 Y51.528 E5785.23126
M204 S3000
M205 X10 Y10
G0 F6000 X45.099 Y51.887
M204 S1800
M205 X8 Y8
G1 F1800 X159.93 Y166.718 E5790.63255
M204 S3000
M205 X10 Y10
G0 F6000 X159.723 Y167.077
M204 S1800
M205 X8 Y8
G1 F1800 X44.892 Y52.245 E5796.03388
M204 S3000
M205 X10 Y10
G0 F6000 X44.684 Y52.604
M204 S1800
M205 X8 Y8
G1 F1800 X159.516 Y167.436 E5801.43522
M204 S3000
M205 X10 Y10
G0 F6000 X159.309 Y167.795
M204 S1800
M205 X8 Y8
G1 F1800 X44.478 Y52.963 E5806.83654
M204 S3000
M205 X10 Y10
G0 F6000 X44.271 Y53.322
M204 S1800
M205 X8 Y8
G1 F1800 X159.102 Y168.153 E5812.23784
M204 S3000
M205 X10 Y10
G0 F6000 X158.895 Y168.512
M204 S1800
M205 X8 Y8
G1 F1800 X44.064 Y53.68 E5817.63916
M204 S3000
M205 X10 Y10
G0 F6000 X43.856 Y54.039
M204 S1800
M205 X8 Y8
G1 F1800 X158.688 Y168.87 E5823.04048
M204 S3000
M205 X10 Y10
G0 F6000 X158.481 Y169.229
M204 S1800
M205 X8 Y8
G1 F1800 X43.649 Y54.397 E5828.44183
M204 S3000
M205 X10 Y10
G0 F6000 X43.443 Y54.756
M204 S1800
M205 X8 Y8
G1 F1800 X158.274 Y169.588 E5833.84315
M204 S3000
M205 X10 Y10
G0 F6000 X158.067 Y169.946
M204 S1800
M205 X8 Y8
G1 F1800 X43.236 Y55.115 E5839.24445
M204 S3000
M205 X10 Y10
G0 F6000 X43.028 Y55.473
M204 S1800
M205 X8 Y8
G1 F1800 X157.86 Y170.305 E5844.64579
M204 S3000
M205 X10 Y10
G0 F6000 X157.652 Y170.663
M204 S1800
M205 X8 Y8
G1 F1800 X42.821 Y55.832 E5850.04709
M204 S3000
M205 X10 Y10
G0 F6000 X42.614 Y56.19
M204 S1800
M205 X8 Y8
G1 F1800 X157.445 Y171.022 E5855.44841
M204 S3000
M205 X10 Y10
G0 F6000 X157.239 Y171.381
M204 S1800
M205 X8 Y8
G1 F1800 X42.408 Y56.55 E5860.84971
M204 S3000
M205 X10 Y10
G0 F6000 X42.2 Y56.908
M204 S1800
M205 X8 Y8
G1 F1800 X157.032 Y171.739 E5866.25103
M204 S3000
M205 X10 Y10
G0 F6000 X156.824 Y172.098
M204 S1800
M205 X8 Y8
G1 F1800 X41.993 Y57.267 E5871.65233
M204 S3000
M205 X10 Y10
G0 F6000 X41.786 Y57.625
M204 S1800
M205 X8 Y8
G1 F1800 X156.617 Y172.456 E5877.05363
M204 S3000
M205 X10 Y10
G0 F6000 X156.41 Y172.815
M204 S1800
M205 X8 Y8
G1 F1800 X41.579 Y57.984 E5882.45493
M204 S3000
M205 X10 Y10
G0 F6000 X41.372 Y58.342
M204 S1800
M205 X8 Y8
G1 F1800 X156.204 Y173.174 E5887.85627
M204 S3000
M205 X10 Y10
G0 F6000 X155.996 Y173.533
M204 S1800
M205 X8 Y8
G1 F1800 X41.165 Y58.701 E5893.2576
M204 S3000
M205 X10 Y10
G0 F6000 X40.958 Y59.06
M204 S1800
M205 X8 Y8
G1 F1800 X155.789 Y173.891 E5898.65889
M204 S3000
M205 X10 Y10
G0 F6000 X155.582 Y174.25
M204 S1800
M205 X8 Y8
G1 F1800 X40.751 Y59.418 E5904.06022
M204 S3000
M205 X10 Y10
G0 F6000 X40.544 Y59.777
M204 S1800
M205 X8 Y8
G1 F1800 X155.375 Y174.608 E5909.46151
M204 S3000
M205 X10 Y10
G0 F6000 X155.168 Y174.967
M204 S1800
M205 X8 Y8
G1 F1800 X40.336 Y60.135 E5914.86286
M204 S3000
M205 X10 Y10
G0 F6000 X40.13 Y60.495
M204 S1800
M205 X8 Y8
G1 F1800 X154.961 Y175.326 E5920.26416
M204 S3000
M205 X10 Y10
G0 F6000 X154.754 Y175.684
M204 S1800
M205 X8 Y8
G1 F1800 X39.923 Y60.853 E5925.66546
M204 S3000
M205 X10 Y10
G0 F6000 X39.716 Y61.212
M204 S1800
M205 X8 Y8
G1 F1800 X154.547 Y176.043 E5931.06675
M204 S3000
M205 X10 Y10
G0 F6000 X154.34 Y176.401
M204 S1800
M205 X8 Y8
G1 F1800 X39.508 Y61.57 E5936.46808
M204 S3000
M205 X10 Y10
G0 F6000 X39.301 Y61.929
M204 S1800
M205 X8 Y8
G1 F1800 X154.133 Y176.76 E5941.8694
M204 S3000
M205 X10 Y10
G0 F6000 X153.926 Y177.119
M204 S1800
M205 X8 Y8
G1 F1800 X39.094 Y62.287 E5947.27074
M204 S3000
M205 X10 Y10
G0 F6000 X38.888 Y62.646
M204 S1800
M205 X8 Y8
G1 F1800 X153.719 Y177.478 E5952.67206
M204 S3000
M205 X10 Y10
G0 F6000 X153.512 Y177.836
M204 S1800
M205 X8 Y8
G1 F1800 X38.68 Y63.005 E5958.07339
M204 S3000
M205 X10 Y10
G0 F6000 X38.473 Y63.363
M204 S1800
M205 X8 Y8
G1 F1800 X153.304 Y178.195 E5963.47471
M204 S3000
M205 X10 Y10
G0 F6000 X153.097 Y178.553
M204 S1800
M205 X8 Y8
G1 F1800 X38.266 Y63.722 E5968.87601
M204 S3000
M205 X10 Y10
G0 F6000 X38.059 Y64.08
M204 S1800
M205 X8 Y8
G1 F1800 X152.891 Y178.912 E5974.27735
M204 S3000
M205 X10 Y10
G0 F6000 X152.684 Y179.271
M204 S1800
M205 X8 Y8
G1 F1800 X37.852 Y64.44 E5979.67867
M204 S3000
M205 X10 Y10
G0 F6000 X37.645 Y64.798
M204 S1800
M205 X8 Y8
G1 F1800 X152.476 Y179.629 E5985.07997
M204 S3000
M205 X10 Y10
G0 F6000 X152.269 Y179.988
M204 S1800
M205 X8 Y8
G1 F1800 X37.438 Y65.157 E5990.48127
M204 S3000
M205 X10 Y10
G0 F6000 X37.231 Y65.515
M204 S1800
M205 X8 Y8
G1 F1800 X152.062 Y180.346 E5995.88257
M204 S3000
M205 X10 Y10
G0 F6000 X151.855 Y180.705
M204 S1800
M205 X8 Y8
G1 F1800 X37.024 Y65.874 E6001.28386
M204 S3000
M205 X10 Y10
G0 F6000 X36.816 Y66.232
M204 S1800
M205 X8 Y8
G1 F1800 X151.648 Y181.064 E6006.68521
M204 S3000
M205 X10 Y10
G0 F6000 X151.441 Y181.423
M204 S1800
M205 X8 Y8
G1 F1800 X36.61 Y66.591 E6012.08653
M204 S3000
M205 X10 Y10
G0 F6000 X36.403 Y66.95
M204 S1800
M205 X8 Y8
G1 F1800 X151.234 Y181.781 E6017.48783
M204 S3000
M205 X10 Y10
G0 F6000 X151.027 Y182.14
M204 S1800
M205 X8 Y8
G1 F1800 X36.196 Y67.308 E6022.88915
M204 S3000
M205 X10 Y10
G0 F6000 X35.988 Y67.667
M204 S1800
M205 X8 Y8
G1 F1800 X150.82 Y182.498 E6028.29047
M204 S3000
M205 X10 Y10
G0 F6000 X150.613 Y182.857
M204 S1800
M205 X8 Y8
G1 F1800 X35.781 Y68.025 E6033.69182
M204 S3000
M205 X10 Y10
G0 F6000 X35.575 Y68.385
M204 S1800
M205 X8 Y8
G1 F1800 X150.406 Y183.216 E6039.09312
M204 S3000
M205 X10 Y10
G0 F6000 X150.053 Y183.429
M204 S1800
M205 X8 Y8
G1 F1800 X35.368 Y68.743 E6044.48757
M204 S3000
M205 X10 Y10
G0 F6000 X35.16 Y69.102
M204 S1800
M205 X8 Y8
G1 F1800 X149.488 Y183.429 E6049.86519
M204 S3000
M205 X10 Y10
G0 F6000 X148.922 Y183.429
M204 S1800
M205 X8 Y8
G1 F1800 X34.953 Y69.46 E6055.22594
M204 S3000
M205 X10 Y10
G0 F6000 X34.746 Y69.819
M204 S1800
M205 X8 Y8
G1 F1800 X148.356 Y183.429 E6060.5698
M204 S3000
M205 X10 Y10
G0 F6000 X147.79 Y183.429
M204 S1800
M205 X8 Y8
G1 F1800 X34.54 Y70.178 E6065.89676
M204 S3000
M205 X10 Y10
G0 F6000 X34.332 Y70.536
M204 S1800
M205 X8 Y8
G1 F1800 X147.225 Y183.429 E6071.2069
M204 S3000
M205 X10 Y10
G0 F6000 X146.659 Y183.429
M204 S1800
M205 X8 Y8
G1 F1800 X34.125 Y70.895 E6076.50016
M204 S3000
M205 X10 Y10
G0 F6000 X33.918 Y71.253
M204 S1800
M205 X8 Y8
G1 F1800 X146.093 Y183.429 E6081.77655
M204 S3000
M205 X10 Y10
G0 F6000 X145.528 Y183.429
M204 S1800
M205 X8 Y8
G1 F1800 X33.711 Y71.612 E6087.03608
M204 S3000
M205 X10 Y10
G0 F6000 X33.504 Y71.97
M204 S1800
M205 X8 Y8
G1 F1800 X144.962 Y183.429 E6092.27874
M204 S3000
M205 X10 Y10
G0 F6000 X144.396 Y183.429
M204 S1800
M205 X8 Y8
G1 F1800 X33.297 Y72.329 E6097.50452
M204 S3000
M205 X10 Y10
G0 F6000 X33.09 Y72.688
M204 S1800
M205 X8 Y8
G1 F1800 X143.831 Y183.429 E6102.71344
M204 S3000
M205 X10 Y10
G0 F6000 X143.265 Y183.429
M204 S1800
M205 X8 Y8
G1 F1800 X32.883 Y73.046 E6107.90549
M204 S3000
M205 X10 Y10
G0 F6000 X32.676 Y73.405
M204 S1800
M205 X8 Y8
G1 F1800 X142.699 Y183.429 E6113.08066
M204 S3000
M205 X10 Y10
G0 F6000 X142.134 Y183.429
M204 S1800
M205 X8 Y8
G1 F1800 X32.468 Y73.763 E6118.23901
M204 S3000
M205 X10 Y10
G0 F6000 X32.262 Y74.123
M204 S1800
M205 X8 Y8
G1 F1800 X141.568 Y183.429 E6123.38043
M204 S3000
M205 X10 Y10
G0 F6000 X141.002 Y183.429
M204 S1800
M205 X8 Y8
G1 F1800 X32.055 Y74.481 E6128.50499
M204 S3000
M205 X10 Y10
G0 F6000 X31.848 Y74.84
M204 S1800
M205 X8 Y8
G1 F1800 X140.437 Y183.429 E6133.61268
M204 S3000
M205 X10 Y10
G0 F6000 X139.871 Y183.429
M204 S1800
M205 X8 Y8
G1 F1800 X31.64 Y75.198 E6138.70354
M204 S3000
M205 X10 Y10
G0 F6000 X31.433 Y75.557
M204 S1800
M205 X8 Y8
G1 F1800 X139.305 Y183.429 E6143.77751
M204 S3000
M205 X10 Y10
G0 F6000 X138.74 Y183.429
M204 S1800
M205 X8 Y8
G1 F1800 X31.226 Y75.915 E6148.83463
M204 S3000
M205 X10 Y10
G0 F6000 X31.02 Y76.274
M204 S1800
M205 X8 Y8
G1 F1800 X138.174 Y183.429 E6153.87485
M204 S3000
M205 X10 Y10
G0 F6000 X137.608 Y183.429
M204 S1800
M205 X8 Y8
G1 F1800 X30.812 Y76.633 E6158.89821
M204 S3000
M205 X10 Y10
G0 F6000 X30.605 Y76.991
M204 S1800
M205 X8 Y8
G1 F1800 X137.042 Y183.429 E6163.9047
M204 S3000
M205 X10 Y10
G0 F6000 X136.477 Y183.429
M204 S1800
M205 X8 Y8
G1 F1800 X30.398 Y77.35 E6168.89433
M204 S3000
M205 X10 Y10
G0 F6000 X30.191 Y77.708
M204 S1800
M205 X8 Y8
G1 F1800 X135.911 Y183.429 E6173.8671
M204 S3000
M205 X10 Y10
G0 F6000 X135.345 Y183.429
M204 S1800
M205 X8 Y8
G1 F1800 X29.984 Y78.068 E6178.82296
M204 S3000
M205 X10 Y10
G0 F6000 X29.777 Y78.426
M204 S1800
M205 X8 Y8
G1 F1800 X134.78 Y183.429 E6183.76198
M204 S3000
M205 X10 Y10
G0 F6000 X134.214 Y183.429
M204 S1800
M205 X8 Y8
G1 F1800 X29.57 Y78.785 E6188.68411
M204 S3000
M205 X10 Y10
G0 F6000 X29.363 Y79.143
M204 S1800
M205 X8 Y8
G1 F1800 X133.648 Y183.429 E6193.58938
M204 S3000
M205 X10 Y10
G0 F6000 X133.083 Y183.429
M204 S1800
M205 X8 Y8
G1 F1800 X29.156 Y79.502 E6198.47779
M204 S3000
M205 X10 Y10
G0 F6000 X28.948 Y79.86
M204 S1800
M205 X8 Y8
G1 F1800 X132.517 Y183.429 E6203.34936
M204 S3000
M205 X10 Y10
G0 F6000 X131.951 Y183.429
M204 S1800
M205 X8 Y8
G1 F1800 X28.742 Y80.219 E6208.20402
M204 S3000
M205 X10 Y10
G0 F6000 X28.535 Y80.578
M204 S1800
M205 X8 Y8
G1 F1800 X131.386 Y183.429 E6213.04181
M204 S3000
M205 X10 Y10
G0 F6000 X130.82 Y183.429
M204 S1800
M205 X8 Y8
G1 F1800 X28.328 Y80.936 E6217.86275
M204 S3000
M205 X10 Y10
G0 F6000 X28.12 Y81.295
M204 S1800
M205 X8 Y8
G1 F1800 X130.254 Y183.429 E6222.66682
M204 S3000
M205 X10 Y10
G0 F6000 X129.689 Y183.429
M204 S1800
M205 X8 Y8
G1 F1800 X27.913 Y81.653 E6227.45405
M204 S3000
M205 X10 Y10
G0 F6000 X27.707 Y82.013
M204 S1800
M205 X8 Y8
G1 F1800 X129.123 Y183.429 E6232.22435
M204 S3000
M205 X10 Y10
G0 F6000 X128.557 Y183.429
M204 S1800
M205 X8 Y8
G1 F1800 X27.5 Y82.371 E6236.97778
M204 S3000
M205 X10 Y10
G0 F6000 X27.292 Y82.73
M204 S1800
M205 X8 Y8
G1 F1800 X127.991 Y183.429 E6241.71435
M204 S3000
M205 X10 Y10
G0 F6000 X127.426 Y183.429
M204 S1800
M205 X8 Y8
G1 F1800 X27.085 Y83.088 E6246.43409
M204 S3000
M205 X10 Y10
G0 F6000 X26.878 Y83.447
M204 S1800
M205 X8 Y8
G1 F1800 X126.86 Y183.429 E6251.13693
M204 S3000
M205 X10 Y10
G0 F6000 X126.294 Y183.429
M204 S1800
M205 X8 Y8
G1 F1800 X26.671 Y83.805 E6255.82292
M204 S3000
M205 X10 Y10
G0 F6000 X26.464 Y84.164
M204 S1800
M205 X8 Y8
G1 F1800 X125.729 Y183.429 E6260.49204
M204 S3000
M205 X10 Y10
G0 F6000 X125.163 Y183.429
M204 S1800
M205 X8 Y8
G1 F1800 X26.257 Y84.523 E6265.14427
M204 S3000
M205 X10 Y10
G0 F6000 X26.05 Y84.881
M204 S1800
M205 X8 Y8
G1 F1800 X124.597 Y183.429 E6269.77965
M204 S3000
M205 X10 Y10
G0 F6000 X124.032 Y183.429
M204 S1800
M205 X8 Y8
G1 F1800 X25.843 Y85.24 E6274.39815
M204 S3000
M205 X10 Y10
G0 F6000 X25.636 Y85.598
M204 S1800
M205 X8 Y8
G1 F1800 X123.466 Y183.429 E6278.9998
M204 S3000
M205 X10 Y10
G0 F6000 X122.9 Y183.429
M204 S1800
M205 X8 Y8
G1 F1800 X25.429 Y85.958 E6283.58454
M204 S3000
M205 X10 Y10
G0 F6000 X25.222 Y86.316
M204 S1800
M205 X8 Y8
G1 F1800 X122.335 Y183.429 E6288.15244
M204 S3000
M205 X10 Y10
G0 F6000 X121.769 Y183.429
M204 S1800
M205 X8 Y8
G1 F1800 X25.015 Y86.675 E6292.70345
M204 S3000
M205 X10 Y10
G0 F6000 X24.808 Y87.033
M204 S1800
M205 X8 Y8
G1 F1800 X121.203 Y183.429 E6297.2376
M204 S3000
M205 X10 Y10
G0 F6000 X120.638 Y183.429
M204 S1800
M205 X8 Y8
G1 F1800 X24.6 Y87.392 E6301.75491
M204 S3000
M205 X10 Y10
G0 F6000 X24.394 Y87.751
M204 S1800
M205 X8 Y8
G1 F1800 X120.072 Y183.429 E6306.25531
M204 S3000
M205 X10 Y10
G0 F6000 X119.506 Y183.429
M204 S1800
M205 X8 Y8
G1 F1800 X24.187 Y88.109 E6310.73884
M204 S3000
M205 X10 Y10
G0 F6000 X23.98 Y88.468
M204 S1800
M205 X8 Y8
G1 F1800 X118.941 Y183.429 E6315.20552
M204 S3000
M205 X10 Y10
G0 F6000 X118.375 Y183.429
M204 S1800
M205 X8 Y8
G1 F1800 X23.772 Y88.826 E6319.65535
M204 S3000
M205 X10 Y10
G0 F6000 X23.565 Y89.185
M204 S1800
M205 X8 Y8
G1 F1800 X117.809 Y183.429 E6324.0883
M204 S3000
M205 X10 Y10
G0 F6000 X117.243 Y183.429
M204 S1800
M205 X8 Y8
G1 F1800 X23.358 Y89.543 E6328.50439
M204 S3000
M205 X10 Y10
G0 F6000 X23.152 Y89.902
M204 S1800
M205 X8 Y8
G1 F1800 X116.678 Y183.429 E6332.90359
M204 S3000
M205 X10 Y10
G0 F6000 X116.112 Y183.429
M204 S1800
M205 X8 Y8
G1 F1800 X22.944 Y90.261 E6337.28592
M204 S3000
M205 X10 Y10
G0 F6000 X22.737 Y90.619
M204 S1800
M205 X8 Y8
G1 F1800 X115.546 Y183.429 E6341.6514
M204 S3000
M205 X10 Y10
G0 F6000 X114.981 Y183.429
M204 S1800
M205 X8 Y8
G1 F1800 X22.53 Y90.978 E6346.00001
M204 S3000
M205 X10 Y10
G0 F6000 X22.323 Y91.336
M204 S1800
M205 X8 Y8
G1 F1800 X114.415 Y183.429 E6350.33176
M204 S3000
M205 X10 Y10
G0 F6000 X113.849 Y183.429
M204 S1800
M205 X8 Y8
G1 F1800 X22.116 Y91.696 E6354.6466
M204 S3000
M205 X10 Y10
G0 F6000 X21.909 Y92.054
M204 S1800
M205 X8 Y8
G1 F1800 X113.284 Y183.429 E6358.9446
M204 S3000
M205 X10 Y10
G0 F6000 X112.718 Y183.429
M204 S1800
M205 X8 Y8
G1 F1800 X21.702 Y92.413 E6363.22571
M204 S3000
M205 X10 Y10
G0 F6000 X21.495 Y92.771
M204 S1800
M205 X8 Y8
G1 F1800 X112.152 Y183.429 E6367.48996
M204 S3000
M205 X10 Y10
G0 F6000 X111.587 Y183.429
M204 S1800
M205 X8 Y8
G1 F1800 X21.288 Y93.13 E6371.73735
M204 S3000
M205 X10 Y10
G0 F6000 X21.08 Y93.488
M204 S1800
M205 X8 Y8
G1 F1800 X111.021 Y183.429 E6375.9679
M204 S3000
M205 X10 Y10
G0 F6000 X110.455 Y183.429
M204 S1800
M205 X8 Y8
G1 F1800 X20.874 Y93.847 E6380.18154
M204 S3000
M205 X10 Y10
G0 F6000 X20.667 Y94.206
M204 S1800
M205 X8 Y8
G1 F1800 X109.89 Y183.429 E6384.37831
M204 S3000
M205 X10 Y10
G0 F6000 X109.324 Y183.429
M204 S1800
M205 X8 Y8
G1 F1800 X20.46 Y94.564 E6388.55823
M204 S3000
M205 X10 Y10
G0 F6000 X20.252 Y94.923
M204 S1800
M205 X8 Y8
G1 F1800 X108.758 Y183.429 E6392.72128
M204 S3000
M205 X10 Y10
G0 F6000 X108.192 Y183.429
M204 S1800
M205 X8 Y8
G1 F1800 X20.045 Y95.281 E6396.86747
M204 S3000
M205 X10 Y10
G0 F6000 X19.839 Y95.641
M204 S1800
M205 X8 Y8
G1 F1800 X107.627 Y183.429 E6400.99675
M204 S3000
M205 X10 Y10
G0 F6000 X107.061 Y183.429
M204 S1800
M205 X8 Y8
G1 F1800 X19.632 Y95.999 E6405.10916
M204 S3000
M205 X10 Y10
G0 F6000 X19.424 Y96.358
M204 S1800
M205 X8 Y8
G1 F1800 X106.495 Y183.429 E6409.20471
M204 S3000
M205 X10 Y10
G0 F6000 X105.93 Y183.429
M204 S1800
M205 X8 Y8
G1 F1800 X19.217 Y96.716 E6413.28343
M204 S3000
M205 X10 Y10
G0 F6000 X19.01 Y97.075
M204 S1800
M205 X8 Y8
G1 F1800 X105.364 Y183.429 E6417.34526
M204 S3000
M205 X10 Y10
G0 F6000 X104.798 Y183.429
M204 S1800
M205 X8 Y8
G1 F1800 X18.803 Y97.433 E6421.39022
M204 S3000
M205 X10 Y10
G0 F6000 X18.596 Y97.792
M204 S1800
M205 X8 Y8
G1 F1800 X104.233 Y183.429 E6425.41832
M204 S3000
M205 X10 Y10
G0 F6000 X103.667 Y183.429
M204 S1800
M205 X8 Y8
G1 F1800 X18.389 Y98.151 E6429.42954
M204 S3000
M205 X10 Y10
G0 F6000 X18.182 Y98.509
M204 S1800
M205 X8 Y8
G1 F1800 X103.101 Y183.429 E6433.42389
M204 S3000
M205 X10 Y10
G0 F6000 X102.536 Y183.429
M204 S1800
M205 X8 Y8
G1 F1800 X17.975 Y98.868 E6437.40138
M204 S3000
M205 X10 Y10
G0 F6000 X17.768 Y99.226
M204 S1800
M205 X8 Y8
G1 F1800 X101.97 Y183.429 E6441.36201
M204 S3000
M205 X10 Y10
G0 F6000 X101.404 Y183.429
M204 S1800
M205 X8 Y8
G1 F1800 X17.561 Y99.586 E6445.30573
M204 S3000
M205 X10 Y10
G0 F6000 X17.354 Y99.944
M204 S1800
M205 X8 Y8
G1 F1800 X100.839 Y183.429 E6449.2326
M204 S3000
M205 X10 Y10
G0 F6000 X100.273 Y183.429
M204 S1800
M205 X8 Y8
G1 F1800 X17.147 Y100.303 E6453.1426
M204 S3000
M205 X10 Y10
G0 F6000 X16.94 Y100.661
M204 S1800
M205 X8 Y8
G1 F1800 X99.707 Y183.429 E6457.03573
M204 S3000
M205 X10 Y10
G0 F6000 X99.142 Y183.429
M204 S1800
M205 X8 Y8
G1 F1800 X16.732 Y101.02 E6460.91202
M204 S3000
M205 X10 Y10
G0 F6000 X16.525 Y101.378
M204 S1800
M205 X8 Y8
G1 F1800 X98.576 Y183.429 E6464.77144
M204 S3000
M205 X10 Y10
G0 F6000 X98.01 Y183.429
M204 S1800
M205 X8 Y8
G1 F1800 X16.319 Y101.737 E6468.61396
M204 S3000
M205 X10 Y10
G0 F6000 X16.112 Y102.096
M204 S1800
M205 X8 Y8
G1 F1800 X97.444 Y183.429 E6472.43959
M204 S3000
M205 X10 Y10
G0 F6000 X96.879 Y183.429
M204 S1800
M205 X8 Y8
G1 F1800 X15.904 Y102.454 E6476.24841
M204 S3000
M205 X10 Y10
G0 F6000 X15.697 Y102.813
M204 S1800
M205 X8 Y8
G1 F1800 X96.313 Y183.429 E6480.04034
M204 S3000
M205 X10 Y10
G0 F6000 X95.747 Y183.429
M204 S1800
M205 X8 Y8
G1 F1800 X15.49 Y103.171 E6483.8154
M204 S3000
M205 X10 Y10
G0 F6000 X15.284 Y103.531
M204 S1800
M205 X8 Y8
G1 F1800 X95.182 Y183.429 E6487.57356
M204 S3000
M205 X10 Y10
G0 F6000 X94.616 Y183.429
M204 S1800
M205 X8 Y8
G1 F1800 X15.076 Y103.889 E6491.31488
M204 S3000
M205 X10 Y10
G0 F6000 X14.869 Y104.248
M204 S1800
M205 X8 Y8
G1 F1800 X94.05 Y183.429 E6495.03931
M204 S3000
M205 X10 Y10
G0 F6000 X93.485 Y183.429
M204 S1800
M205 X8 Y8
G1 F1800 X14.662 Y104.606 E6498.7469
M204 S3000
M205 X10 Y10
G0 F6000 X14.455 Y104.965
M204 S1800
M205 X8 Y8
G1 F1800 X92.919 Y183.429 E6502.43761
M204 S3000
M205 X10 Y10
G0 F6000 X92.353 Y183.429
M204 S1800
M205 X8 Y8
G1 F1800 X15.134 Y106.21 E6506.06975
G1 X15.064 Y106.14
M204 S3000
M205 X10 Y10
G0 F6000 X15.907 Y107.548
M204 S1800
M205 X8 Y8
G1 F1800 X91.788 Y183.429 E6509.63896
M204 S3000
M205 X10 Y10
G0 F6000 X91.222 Y183.429
M204 S1800
M205 X8 Y8
G1 F1800 X16.68 Y108.887 E6513.14519
G1 X16.61 Y108.817
M204 S3000
M205 X10 Y10
G0 F6000 X17.453 Y110.225
M204 S1800
M205 X8 Y8
G1 F1800 X90.656 Y183.429 E6516.58846
M204 S3000
M205 X10 Y10
G0 F6000 X90.091 Y183.429
M204 S1800
M205 X8 Y8
G1 F1800 X18.226 Y111.564 E6519.96877
G1 X18.156 Y111.494
M204 S3000
M205 X10 Y10
G0 F6000 X18.998 Y112.902
M204 S1800
M205 X8 Y8
G1 F1800 X89.525 Y183.429 E6523.28614
M204 S3000
M205 X10 Y10
G0 F6000 X88.959 Y183.429
M204 S1800
M205 X8 Y8
G1 F1800 X19.771 Y114.24 E6526.54056
G1 X19.701 Y114.17
M204 S3000
M205 X10 Y10
G0 F6000 X20.544 Y115.579
M204 S1800
M205 X8 Y8
G1 F1800 X88.394 Y183.429 E6529.73201
M204 S3000
M205 X10 Y10
G0 F6000 X87.828 Y183.429
M204 S1800
M205 X8 Y8
G1 F1800 X21.317 Y116.917 E6532.86051
G1 X21.247 Y116.847
M204 S3000
M205 X10 Y10
G0 F6000 X22.089 Y118.255
M204 S1800
M205 X8 Y8
G1 F1800 X87.262 Y183.429 E6535.92607
M204 S3000
M205 X10 Y10
G0 F6000 X86.696 Y183.429
M204 S1800
M205 X8 Y8
G1 F1800 X22.862 Y119.594 E6538.92865
G1 X22.792 Y119.524
M204 S3000
M205 X10 Y10
G0 F6000 X23.635 Y120.932
M204 S1800
M205 X8 Y8
G1 F1800 X86.131 Y183.429 E6541.86829
M204 S3000
M205 X10 Y10
G0 F6000 X85.565 Y183.429
M204 S1800
M205 X8 Y8
G1 F1800 X24.407 Y122.271 E6544.74498
G1 X24.337 Y122.201
M204 S3000
M205 X10 Y10
G0 F6000 X25.18 Y123.609
M204 S1800
M205 X8 Y8
G1 F1800 X84.999 Y183.429 E6547.55871
M204 S3000
M205 X10 Y10
G0 F6000 X84.434 Y183.429
M204 S1800
M205 X8 Y8
G1 F1800 X25.952 Y124.947 E6550.30952
G1 X25.882 Y124.877
M204 S3000
M205 X10 Y10
G0 F6000 X26.725 Y126.286
M204 S1800
M205 X8 Y8
G1 F1800 X83.868 Y183.429 E6552.99735
M204 S3000
M205 X10 Y10
G0 F6000 X83.302 Y183.429
M204 S1800
M205 X8 Y8
G1 F1800 X27.498 Y127.624 E6555.62222
G1 X27.428 Y127.554
M204 S3000
M205 X10 Y10
G0 F6000 X28.27 Y128.962
M204 S1800
M205 X8 Y8
G1 F1800 X82.737 Y183.429 E6558.18418
M204 S3000
M205 X10 Y10
G0 F6000 X82.171 Y183.429
M204 S1800
M205 X8 Y8
G1 F1800 X29.043 Y130.301 E6560.68316
G1 X28.973 Y130.231
M204 S3000
M205 X10 Y10
G0 F6000 X29.816 Y131.639
M204 S1800
M205 X8 Y8
G1 F1800 X81.605 Y183.429 E6563.11918
M204 S3000
M205 X10 Y10
G0 F6000 X81.04 Y183.429
M204 S1800
M205 X8 Y8
G1 F1800 X30.589 Y132.978 E6565.49224
G1 X30.519 Y132.908
M204 S3000
M205 X10 Y10
G0 F6000 X31.362 Y134.317
M204 S1800
M205 X8 Y8
G1 F1800 X80.474 Y183.429 E6567.80232
M204 S3000
M205 X10 Y10
G0 F6000 X79.908 Y183.429
M204 S1800
M205 X8 Y8
G1 F1800 X32.134 Y135.654 E6570.04949
G1 X32.064 Y135.584
M204 S3000
M205 X10 Y10
G0 F6000 X32.907 Y136.993
M204 S1800
M205 X8 Y8
G1 F1800 X79.343 Y183.429 E6572.23369
M204 S3000
M205 X10 Y10
G0 F6000 X78.777 Y183.429
M204 S1800
M205 X8 Y8
G1 F1800 X33.68 Y138.332 E6574.35492
G1 X33.61 Y138.262
M204 S3000
M205 X10 Y10
G0 F6000 X34.453 Y139.67
M204 S1800
M205 X8 Y8
G1 F1800 X78.211 Y183.429 E6576.41318
M204 S3000
M205 X10 Y10
G0 F6000 X77.645 Y183.429
M204 S1800
M205 X8 Y8
G1 F1800 X35.225 Y141.008 E6578.40851
G1 X35.155 Y140.938
M204 S3000
M205 X10 Y10
G0 F6000 X35.998 Y142.346
M204 S1800
M205 X8 Y8
G1 F1800 X77.08 Y183.429 E6580.34091
M204 S3000
M205 X10 Y10
G0 F6000 X76.514 Y183.429
M204 S1800
M205 X8 Y8
G1 F1800 X36.77 Y143.685 E6582.21034
G1 X36.7 Y143.615
M204 S3000
M205 X10 Y10
G0 F6000 X37.543 Y145.024
M204 S1800
M205 X8 Y8
G1 F1800 X75.948 Y183.429 E6584.0168
M204 S3000
M205 X10 Y10
G0 F6000 X75.383 Y183.429
M204 S1800
M205 X8 Y8
G1 F1800 X38.315 Y146.361 E6585.76036
G1 X38.245 Y146.291
M204 S3000
M205 X10 Y10
G0 F6000 X39.088 Y147.7
M204 S1800
M205 X8 Y8
G1 F1800 X74.817 Y183.429 E6587.44095
M204 S3000
M205 X10 Y10
G0 F6000 X74.251 Y183.429
M204 S1800
M205 X8 Y8
G1 F1800 X39.861 Y149.039 E6589.05855
G1 X39.791 Y148.969
M204 S3000
M205 X10 Y10
G0 F6000 X40.634 Y150.377
M204 S1800
M205 X8 Y8
G1 F1800 X73.686 Y183.429 E6590.61321
M204 S3000
M205 X10 Y10
G0 F6000 X73.12 Y183.429
M204 S1800
M205 X8 Y8
G1 F1800 X41.406 Y151.715 E6592.10494
G1 X41.336 Y151.645
M204 S3000
M205 X10 Y10
G0 F6000 X42.179 Y153.053
M204 S1800
M205 X8 Y8
G1 F1800 X72.554 Y183.429 E6593.53371
M204 S3000
M205 X10 Y10
G0 F6000 X71.989 Y183.429
M204 S1800
M205 X8 Y8
G1 F1800 X42.952 Y154.392 E6594.89952
G1 X42.882 Y154.322
M204 S3000
M205 X10 Y10
G0 F6000 X43.725 Y155.731
M204 S1800
M205 X8 Y8
G1 F1800 X71.423 Y183.429 E6596.20235
M204 S3000
M205 X10 Y10
G0 F6000 X70.857 Y183.429
M204 S1800
M205 X8 Y8
G1 F1800 X44.498 Y157.069 E6597.44222
G1 X44.428 Y156.999
M204 S3000
M205 X10 Y10
G0 F6000 X45.27 Y158.407
M204 S1800
M205 X8 Y8
G1 F1800 X70.292 Y183.429 E6598.61918
M204 S3000
M205 X10 Y10
G0 F6000 X69.726 Y183.429
M204 S1800
M205 X8 Y8
G1 F1800 X46.043 Y159.746 E6599.73315
G1 X45.973 Y159.676
M204 S3000
M205 X10 Y10
G0 F6000 X46.816 Y161.084
M204 S1800
M205 X8 Y8
G1 F1800 X69.16 Y183.429 E6600.78417
M204 S3000
M205 X10 Y10
G0 F6000 X68.595 Y183.429
M204 S1800
M205 X8 Y8
G1 F1800 X47.588 Y162.423 E6601.77225
G1 X47.518 Y162.353
M204 S3000
M205 X10 Y10
G0 F6000 X48.361 Y163.76
M204 S1800
M205 X8 Y8
G1 F1800 X68.029 Y183.429 E6602.6974
M204 S3000
M205 X10 Y10
G0 F6000 X67.463 Y183.429
M204 S1800
M205 X8 Y8
G1 F1800 X49.134 Y165.099 E6603.55956
G1 X49.064 Y165.029
M204 S3000
M205 X10 Y10
G0 F6000 X49.906 Y166.438
M204 S1800
M205 X8 Y8
G1 F1800 X66.897 Y183.429 E6604.35877
M204 S3000
M205 X10 Y10
G0 F6000 X66.332 Y183.429
M204 S1800
M205 X8 Y8
G1 F1800 X50.679 Y167.776 E6605.09504
G1 X50.609 Y167.706
M204 S3000
M205 X10 Y10
G0 F6000 X51.451 Y169.114
M204 S1800
M205 X8 Y8
G1 F1800 X65.766 Y183.429 E6605.76837
M204 S3000
M205 X10 Y10
G0 F6000 X65.2 Y183.429
M204 S1800
M205 X8 Y8
G1 F1800 X52.224 Y170.453 E6606.37872
G1 X52.154 Y170.383
M204 S3000
M205 X10 Y10
G0 F6000 X52.997 Y171.791
M204 S1800
M205 X8 Y8
G1 F1800 X64.635 Y183.429 E6606.92614
M204 S3000
M205 X10 Y10
G0 F6000 X64.069 Y183.429
M204 S1800
M205 X8 Y8
G1 F1800 X53.77 Y173.13 E6607.41057
G1 X53.7 Y173.06
M204 S3000
M205 X10 Y10
G0 F6000 X54.542 Y174.467
M204 S1800
M205 X8 Y8
G1 F1800 X63.503 Y183.429 E6607.83209
M204 S3000
M205 X10 Y10
G0 F6000 X62.938 Y183.429
M204 S1800
M205 X8 Y8
G1 F1800 X55.315 Y175.806 E6608.19065
G1 X55.245 Y175.736
M204 S3000
M205 X10 Y10
G0 F6000 X56.088 Y177.145
M204 S1800
M205 X8 Y8
G1 F1800 X62.372 Y183.429 E6608.48623
M204 S3000
M205 X10 Y10
G0 F6000 X61.806 Y183.429
M204 S1800
M205 X8 Y8
G1 F1800 X56.861 Y178.483 E6608.71885
G1 X56.791 Y178.413
M204 S3000
M205 X10 Y10
G0 F6000 X57.633 Y179.821
M204 S1800
M205 X8 Y8
G1 F1800 X61.241 Y183.429 E6608.88856
M204 S3000
M205 X10 Y10
G0 F6000 X60.675 Y183.429
M204 S1800
M205 X8 Y8
G1 F1800 X58.406 Y181.16 E6608.99529
G1 X58.336 Y181.09
M204 S3000
M205 X10 Y10
G0 F6000 X59.179 Y182.498
M204 S1800
M205 X8 Y8
G1 F1800 X60.109 Y183.429 E6609.03906
G1 X60.179 Y183.499
M204 S3000
M205 X10 Y10
;MESH:NONMESH
G0 F6000 X100.15 Y102.199
;TIME_ELAPSED:5106.370276
;LAYER:3
;MESH:Improved Rain shield.stl
G0 X100.15 Y102.199 Z0.9
M204 S1800
M205 X8 Y8
;TYPE:WALL-INNER
G1 F3600 X100.323 Y102.498 E6609.05055
G1 X104.423 Y109.6 E6609.3233
G1 X105.577 Y109.6 E6609.36168
G1 X109.677 Y102.498 E6609.63443
G1 X109.85 Y102.199 E6609.64592
G1 X109.505 Y102.199 E6609.65242
G1 X109.504 Y102.199 E6609.65246
G1 X100.496 Y102.199 E6609.95206
G1 X100.495 Y102.199 E6609.9521
G1 X100.15 Y102.199 E6609.9586
M204 S3000
M205 X10 Y10
G0 F6000 X196.223 Y105
M204 S1800
M205 X8 Y8
G1 F3600 X150.611 Y184 E6612.99266
G1 X59.389 Y184 E6616.02671
G1 X13.777 Y105 E6619.06077
G1 X59.389 Y26 E6622.09482
G1 X150.611 Y26 E6625.12888
G1 X196.223 Y105 E6628.16294
M204 S3000
M205 X10 Y10
G0 F6000 X196.684 Y105
M204 S1800
M205 X8 Y8
G1 F3600 X150.842 Y184.4 E6631.21234
G1 X59.158 Y184.4 E6634.26176
G1 X13.316 Y105 E6637.31116
G1 X59.158 Y25.6 E6640.36057
G1 X150.842 Y25.6 E6643.40999
G1 X196.684 Y105 E6646.45939
M204 S3000
M205 X10 Y10
G0 F6000 X196.584 Y105
G0 X109.191 Y102.579
G0 X100.757 Y102.549
G0 X100.843 Y102.599
M204 S1800
M205 X8 Y8
G1 F3600 X101.016 Y102.898 E6646.47088
G1 X104.654 Y109.2 E6646.7129
G1 X105.346 Y109.2 E6646.73592
G1 X108.984 Y102.898 E6646.97794
G1 X109.157 Y102.599 E6646.98943
G1 X108.812 Y102.599 E6646.99594
G1 X108.811 Y102.599 E6646.99597
G1 X101.189 Y102.599 E6647.24948
G1 X101.188 Y102.599 E6647.24951
G1 X100.843 Y102.599 E6647.25601
M204 S3000
M205 X10 Y10
G0 F6000 X101.536 Y102.999
M204 S1800
M205 X8 Y8
;TYPE:WALL-OUTER
G1 F3600 X104.885 Y108.8 E6647.4788
G1 X105.115 Y108.8 E6647.48645
G1 X108.464 Y102.999 E6647.70924
G1 X101.536 Y102.999 E6647.93966
M204 S3000
M205 X10 Y10
G0 F6000 X101.636 Y103.172
G0 X101.203 Y103.421
G0 X100.809 Y102.579
G0 X109.191 Y102.579
G0 X196.584 Y105
G0 X197.145 Y105
M204 S1800
M205 X8 Y8
G1 F3600 X151.073 Y184.8 E6651.00441
G1 X58.927 Y184.8 E6654.0692
G1 X12.855 Y105 E6657.13395
G1 X58.927 Y25.2 E6660.1987
G1 X151.073 Y25.2 E6663.26349
G1 X197.145 Y105 E6666.32824
M204 S3000
M205 X10 Y10
G0 F6000 X197.045 Y105.173
G0 X195.772 Y105
M204 S1800
M205 X8 Y8
;TYPE:SKIN
G1 F1800 X150.386 Y183.61 E6669.3473
G1 X59.614 Y183.61 E6672.36639
G1 X14.228 Y105 E6675.38546
G1 X59.614 Y26.39 E6678.40452
G1 X150.386 Y26.39 E6681.42361
G1 X195.772 Y105 E6684.44267
M204 S3000
M205 X10 Y10
G0 F6000 X110.301 Y102.199
M204 S1800
M205 X8 Y8
G1 F1800 X110.074 Y101.809 E6684.45768
G1 X99.926 Y101.809 E6684.79521
G1 X99.699 Y102.199 E6684.81021
G1 X104.198 Y109.99 E6685.10945
G1 X105.802 Y109.99 E6685.1628
G1 X110.301 Y102.199 E6685.46203
M204 S3000
M205 X10 Y10
G0 F6000 X149.759 Y183.429
M204 S1800
M205 X8 Y8
G1 F1800 X150.996 Y182.191 E6685.52024
G1 X151.066 Y182.121
M204 S3000
M205 X10 Y10
G0 F6000 X151.769 Y180.853
M204 S1800
M205 X8 Y8
G1 F1800 X149.193 Y183.429 E6685.6414
M204 S3000
M205 X10 Y10
G0 F6000 X148.628 Y183.429
M204 S1800
M205 X8 Y8
G1 F1800 X152.542 Y179.514 E6685.82553
G1 X152.612 Y179.444
M204 S3000
M205 X10 Y10
G0 F6000 X153.315 Y178.176
M204 S1800
M205 X8 Y8
G1 F1800 X148.062 Y183.429 E6686.07261
M204 S3000
M205 X10 Y10
G0 F6000 X147.496 Y183.429
M204 S1800
M205 X8 Y8
G1 F1800 X154.087 Y176.838 E6686.38263
G1 X154.157 Y176.768
M204 S3000
M205 X10 Y10
G0 F6000 X154.86 Y175.499
M204 S1800
M205 X8 Y8
G1 F1800 X146.931 Y183.429 E6686.75561
M204 S3000
M205 X10 Y10
G0 F6000 X146.365 Y183.429
M204 S1800
M205 X8 Y8
G1 F1800 X155.633 Y174.161 E6687.19155
G1 X155.703 Y174.091
M204 S3000
M205 X10 Y10
G0 F6000 X156.406 Y172.822
M204 S1800
M205 X8 Y8
G1 F1800 X145.799 Y183.429 E6687.69047
M204 S3000
M205 X10 Y10
G0 F6000 X145.234 Y183.429
M204 S1800
M205 X8 Y8
G1 F1800 X157.178 Y171.484 E6688.2523
G1 X157.248 Y171.414
M204 S3000
M205 X10 Y10
G0 F6000 X157.951 Y170.146
M204 S1800
M205 X8 Y8
G1 F1800 X144.668 Y183.429 E6688.8771
M204 S3000
M205 X10 Y10
G0 F6000 X144.102 Y183.429
M204 S1800
M205 X8 Y8
G1 F1800 X158.724 Y168.807 E6689.56487
G1 X158.794 Y168.737
M204 S3000
M205 X10 Y10
G0 F6000 X159.497 Y167.469
M204 S1800
M205 X8 Y8
G1 F1800 X143.537 Y183.429 E6690.31558
M204 S3000
M205 X10 Y10
G0 F6000 X142.971 Y183.429
M204 S1800
M205 X8 Y8
G1 F1800 X160.269 Y166.131 E6691.12922
G1 X160.339 Y166.061
M204 S3000
M205 X10 Y10
G0 F6000 X161.042 Y164.792
M204 S1800
M205 X8 Y8
G1 F1800 X142.405 Y183.429 E6692.00585
M204 S3000
M205 X10 Y10
G0 F6000 X141.839 Y183.429
M204 S1800
M205 X8 Y8
G1 F1800 X161.815 Y163.454 E6692.94544
G1 X161.885 Y163.384
M204 S3000
M205 X10 Y10
G0 F6000 X162.587 Y162.115
M204 S1800
M205 X8 Y8
G1 F1800 X141.274 Y183.429 E6693.94796
M204 S3000
M205 X10 Y10
G0 F6000 X140.708 Y183.429
M204 S1800
M205 X8 Y8
G1 F1800 X163.36 Y160.776 E6695.01346
G1 X163.43 Y160.706
M204 S3000
M205 X10 Y10
G0 F6000 X164.132 Y159.439
M204 S1800
M205 X8 Y8
G1 F1800 X140.142 Y183.429 E6696.14188
M204 S3000
M205 X10 Y10
G0 F6000 X139.577 Y183.429
M204 S1800
M205 X8 Y8
G1 F1800 X164.905 Y158.1 E6697.33326
G1 X164.975 Y158.03
M204 S3000
M205 X10 Y10
G0 F6000 X165.678 Y156.762
M204 S1800
M205 X8 Y8
G1 F1800 X139.011 Y183.429 E6698.58759
M204 S3000
M205 X10 Y10
G0 F6000 X138.445 Y183.429
M204 S1800
M205 X8 Y8
G1 F1800 X166.451 Y155.423 E6699.90491
G1 X166.521 Y155.353
M204 S3000
M205 X10 Y10
G0 F6000 X167.223 Y154.085
M204 S1800
M205 X8 Y8
G1 F1800 X137.88 Y183.429 E6701.28513
M204 S3000
M205 X10 Y10
G0 F6000 X137.314 Y183.429
M204 S1800
M205 X8 Y8
G1 F1800 X167.996 Y152.747 E6702.72832
G1 X168.066 Y152.677
M204 S3000
M205 X10 Y10
G0 F6000 X168.769 Y151.408
M204 S1800
M205 X8 Y8
G1 F1800 X136.748 Y183.429 E6704.23449
M204 S3000
M205 X10 Y10
G0 F6000 X136.183 Y183.429
M204 S1800
M205 X8 Y8
G1 F1800 X169.542 Y150.069 E6705.80362
G1 X169.612 Y149.999
M204 S3000
M205 X10 Y10
G0 F6000 X170.314 Y148.732
M204 S1800
M205 X8 Y8
G1 F1800 X135.617 Y183.429 E6707.43566
M204 S3000
M205 X10 Y10
G0 F6000 X135.051 Y183.429
M204 S1800
M205 X8 Y8
G1 F1800 X171.087 Y147.393 E6709.13068
G1 X171.157 Y147.323
M204 S3000
M205 X10 Y10
G0 F6000 X171.86 Y146.055
M204 S1800
M205 X8 Y8
G1 F1800 X134.486 Y183.429 E6710.88864
M204 S3000
M205 X10 Y10
G0 F6000 X133.92 Y183.429
M204 S1800
M205 X8 Y8
G1 F1800 X172.633 Y144.716 E6712.70958
G1 X172.703 Y144.646
M204 S3000
M205 X10 Y10
G0 F6000 X173.405 Y143.378
M204 S1800
M205 X8 Y8
G1 F1800 X133.354 Y183.429 E6714.59346
M204 S3000
M205 X10 Y10
G0 F6000 X132.788 Y183.429
M204 S1800
M205 X8 Y8
G1 F1800 X174.178 Y142.04 E6716.54029
G1 X174.248 Y141.97
M204 S3000
M205 X10 Y10
G0 F6000 X174.95 Y140.701
M204 S1800
M205 X8 Y8
G1 F1800 X132.223 Y183.429 E6718.55006
M204 S3000
M205 X10 Y10
G0 F6000 X131.657 Y183.429
M204 S1800
M205 X8 Y8
G1 F1800 X175.723 Y139.362 E6720.62282
G1 X175.793 Y139.292
M204 S3000
M205 X10 Y10
G0 F6000 X176.496 Y138.024
M204 S1800
M205 X8 Y8
G1 F1800 X131.091 Y183.429 E6722.75853
M204 S3000
M205 X10 Y10
G0 F6000 X130.526 Y183.429
M204 S1800
M205 X8 Y8
G1 F1800 X177.268 Y136.686 E6724.95715
G1 X177.338 Y136.616
M204 S3000
M205 X10 Y10
G0 F6000 X178.041 Y135.348
M204 S1800
M205 X8 Y8
G1 F1800 X129.96 Y183.429 E6727.21874
M204 S3000
M205 X10 Y10
G0 F6000 X129.394 Y183.429
M204 S1800
M205 X8 Y8
G1 F1800 X178.814 Y134.009 E6729.5433
G1 X178.884 Y133.939
M204 S3000
M205 X10 Y10
G0 F6000 X179.587 Y132.67
M204 S1800
M205 X8 Y8
G1 F1800 X128.829 Y183.429 E6731.93083
M204 S3000
M205 X10 Y10
G0 F6000 X128.263 Y183.429
M204 S1800
M205 X8 Y8
G1 F1800 X180.359 Y131.333 E6734.38126
G1 X180.429 Y131.263
M204 S3000
M205 X10 Y10
G0 F6000 X181.132 Y129.994
M204 S1800
M205 X8 Y8
G1 F1800 X127.697 Y183.429 E6736.89468
M204 S3000
M205 X10 Y10
G0 F6000 X127.132 Y183.429
M204 S1800
M205 X8 Y8
G1 F1800 X181.905 Y128.655 E6739.47106
G1 X181.975 Y128.585
M204 S3000
M205 X10 Y10
G0 F6000 X182.678 Y127.317
M204 S1800
M205 X8 Y8
G1 F1800 X126.566 Y183.429 E6742.11039
M204 S3000
M205 X10 Y10
G0 F6000 X126 Y183.429
M204 S1800
M205 X8 Y8
G1 F1800 X183.45 Y125.979 E6744.81267
G1 X183.52 Y125.909
M204 S3000
M205 X10 Y10
G0 F6000 X184.223 Y124.641
M204 S1800
M205 X8 Y8
G1 F1800 X125.435 Y183.429 E6747.57787
M204 S3000
M205 X10 Y10
G0 F6000 X124.869 Y183.429
M204 S1800
M205 X8 Y8
G1 F1800 X184.996 Y123.302 E6750.40606
G1 X185.066 Y123.232
M204 S3000
M205 X10 Y10
G0 F6000 X185.768 Y121.963
M204 S1800
M205 X8 Y8
G1 F1800 X124.303 Y183.429 E6753.29721
M204 S3000
M205 X10 Y10
G0 F6000 X123.738 Y183.429
M204 S1800
M205 X8 Y8
G1 F1800 X186.541 Y120.626 E6756.25127
G1 X186.611 Y120.556
M204 S3000
M205 X10 Y10
G0 F6000 X187.314 Y119.287
M204 S1800
M205 X8 Y8
G1 F1800 X123.172 Y183.429 E6759.26832
M204 S3000
M205 X10 Y10
G0 F6000 X122.606 Y183.429
M204 S1800
M205 X8 Y8
G1 F1800 X188.086 Y117.948 E6762.34832
G1 X188.156 Y117.878
M204 S3000
M205 X10 Y10
G0 F6000 X188.859 Y116.61
M204 S1800
M205 X8 Y8
G1 F1800 X122.04 Y183.429 E6765.49128
M204 S3000
M205 X10 Y10
G0 F6000 X121.475 Y183.429
M204 S1800
M205 X8 Y8
G1 F1800 X189.632 Y115.271 E6768.6972
G1 X189.702 Y115.201
M204 S3000
M205 X10 Y10
G0 F6000 X190.404 Y113.933
M204 S1800
M205 X8 Y8
G1 F1800 X120.909 Y183.429 E6771.96605
M204 S3000
M205 X10 Y10
G0 F6000 X120.343 Y183.429
M204 S1800
M205 X8 Y8
G1 F1800 X191.177 Y112.595 E6775.29787
G1 X191.247 Y112.525
M204 S3000
M205 X10 Y10
G0 F6000 X191.95 Y111.256
M204 S1800
M205 X8 Y8
G1 F1800 X119.778 Y183.429 E6778.69264
M204 S3000
M205 X10 Y10
G0 F6000 X119.212 Y183.429
M204 S1800
M205 X8 Y8
G1 F1800 X192.723 Y109.918 E6782.15037
G1 X192.793 Y109.848
M204 S3000
M205 X10 Y10
G0 F6000 X193.495 Y108.58
M204 S1800
M205 X8 Y8
G1 F1800 X118.646 Y183.429 E6785.67104
M204 S3000
M205 X10 Y10
G0 F6000 X118.081 Y183.429
M204 S1800
M205 X8 Y8
G1 F1800 X194.268 Y107.241 E6789.25467
G1 X194.338 Y107.171
M204 S3000
M205 X10 Y10
G0 F6000 X195.041 Y105.903
M204 S1800
M205 X8 Y8
G1 F1800 X117.515 Y183.429 E6792.90125
M204 S3000
M205 X10 Y10
G0 F6000 X116.949 Y183.429
M204 S1800
M205 X8 Y8
G1 F1800 X195.495 Y104.883 E6796.59581
M204 S3000
M205 X10 Y10
G0 F6000 X195.288 Y104.524
M204 S1800
M205 X8 Y8
G1 F1800 X116.384 Y183.429 E6800.30724
M204 S3000
M205 X10 Y10
G0 F6000 X115.818 Y183.429
M204 S1800
M205 X8 Y8
G1 F1800 X195.081 Y104.166 E6804.03553
M204 S3000
M205 X10 Y10
G0 F6000 X194.874 Y103.807
M204 S1800
M205 X8 Y8
G1 F1800 X115.252 Y183.429 E6807.7807
M204 S3000
M205 X10 Y10
G0 F6000 X114.687 Y183.429
M204 S1800
M205 X8 Y8
G1 F1800 X194.667 Y103.449 E6811.54272
M204 S3000
M205 X10 Y10
G0 F6000 X194.46 Y103.09
M204 S1800
M205 X8 Y8
G1 F1800 X114.121 Y183.429 E6815.32162
M204 S3000
M205 X10 Y10
G0 F6000 X113.555 Y183.429
M204 S1800
M205 X8 Y8
G1 F1800 X194.252 Y102.732 E6819.11736
M204 S3000
M205 X10 Y10
G0 F6000 X194.046 Y102.372
M204 S1800
M205 X8 Y8
G1 F1800 X112.99 Y183.429 E6822.93001
M204 S3000
M205 X10 Y10
G0 F6000 X112.424 Y183.429
M204 S1800
M205 X8 Y8
G1 F1800 X193.839 Y102.014 E6826.75952
M204 S3000
M205 X10 Y10
G0 F6000 X193.631 Y101.655
M204 S1800
M205 X8 Y8
G1 F1800 X111.858 Y183.429 E6830.60589
M204 S3000
M205 X10 Y10
G0 F6000 X111.292 Y183.429
M204 S1800
M205 X8 Y8
G1 F1800 X193.424 Y101.297 E6834.46913
M204 S3000
M205 X10 Y10
G0 F6000 X193.217 Y100.938
M204 S1800
M205 X8 Y8
G1 F1800 X110.727 Y183.429 E6838.34923
M204 S3000
M205 X10 Y10
G0 F6000 X110.161 Y183.429
M204 S1800
M205 X8 Y8
G1 F1800 X193.011 Y100.579 E6842.24624
M204 S3000
M205 X10 Y10
G0 F6000 X192.803 Y100.221
M204 S1800
M205 X8 Y8
G1 F1800 X109.595 Y183.429 E6846.16009
M204 S3000
M205 X10 Y10
G0 F6000 X109.03 Y183.429
M204 S1800
M205 X8 Y8
G1 F1800 X192.596 Y99.862 E6850.0908
M204 S3000
M205 X10 Y10
G0 F6000 X192.389 Y99.504
M204 S1800
M205 X8 Y8
G1 F1800 X108.464 Y183.429 E6854.03838
M204 S3000
M205 X10 Y10
G0 F6000 X107.898 Y183.429
M204 S1800
M205 X8 Y8
G1 F1800 X192.182 Y99.145 E6858.00284
M204 S3000
M205 X10 Y10
G0 F6000 X191.975 Y98.787
M204 S1800
M205 X8 Y8
G1 F1800 X107.333 Y183.429 E6861.98414
M204 S3000
M205 X10 Y10
G0 F6000 X106.767 Y183.429
M204 S1800
M205 X8 Y8
G1 F1800 X191.768 Y98.427 E6865.98235
M204 S3000
M205 X10 Y10
G0 F6000 X191.561 Y98.069
M204 S1800
M205 X8 Y8
G1 F1800 X106.201 Y183.429 E6869.99742
M204 S3000
M205 X10 Y10
G0 F6000 X105.636 Y183.429
M204 S1800
M205 X8 Y8
G1 F1800 X191.354 Y97.71 E6874.02936
M204 S3000
M205 X10 Y10
G0 F6000 X191.147 Y97.352
M204 S1800
M205 X8 Y8
G1 F1800 X105.07 Y183.429 E6878.07815
M204 S3000
M205 X10 Y10
G0 F6000 X104.504 Y183.429
M204 S1800
M205 X8 Y8
G1 F1800 X190.94 Y96.993 E6882.14384
M204 S3000
M205 X10 Y10
G0 F6000 X190.733 Y96.634
M204 S1800
M205 X8 Y8
G1 F1800 X103.939 Y183.429 E6886.22639
M204 S3000
M205 X10 Y10
G0 F6000 X103.373 Y183.429
M204 S1800
M205 X8 Y8
G1 F1800 X190.526 Y96.276 E6890.3258
M204 S3000
M205 X10 Y10
G0 F6000 X190.319 Y95.917
M204 S1800
M205 X8 Y8
G1 F1800 X102.807 Y183.429 E6894.44209
M204 S3000
M205 X10 Y10
G0 F6000 X102.241 Y183.429
M204 S1800
M205 X8 Y8
G1 F1800 X190.112 Y95.559 E6898.57525
M204 S3000
M205 X10 Y10
G0 F6000 X189.904 Y95.2
M204 S1800
M205 X8 Y8
G1 F1800 X101.676 Y183.429 E6902.72525
M204 S3000
M205 X10 Y10
G0 F6000 X101.11 Y183.429
M204 S1800
M205 X8 Y8
G1 F1800 X189.697 Y94.842 E6906.89211
M204 S3000
M205 X10 Y10
G0 F6000 X189.491 Y94.482
M204 S1800
M205 X8 Y8
G1 F1800 X100.544 Y183.429 E6911.0759
M204 S3000
M205 X10 Y10
G0 F6000 X99.979 Y183.429
M204 S1800
M205 X8 Y8
G1 F1800 X189.284 Y94.124 E6915.27654
M204 S3000
M205 X10 Y10
G0 F6000 X189.076 Y93.765
M204 S1800
M205 X8 Y8
G1 F1800 X99.413 Y183.429 E6919.49403
M204 S3000
M205 X10 Y10
G0 F6000 X98.847 Y183.429
M204 S1800
M205 X8 Y8
G1 F1800 X188.869 Y93.407 E6923.72839
M204 S3000
M205 X10 Y10
G0 F6000 X188.662 Y93.048
M204 S1800
M205 X8 Y8
G1 F1800 X98.282 Y183.429 E6927.97961
M204 S3000
M205 X10 Y10
G0 F6000 X97.716 Y183.429
M204 S1800
M205 X8 Y8
G1 F1800 X188.455 Y92.689 E6932.24772
M204 S3000
M205 X10 Y10
G0 F6000 X188.248 Y92.331
M204 S1800
M205 X8 Y8
G1 F1800 X97.15 Y183.429 E6936.53269
M204 S3000
M205 X10 Y10
G0 F6000 X96.585 Y183.429
M204 S1800
M205 X8 Y8
G1 F1800 X188.041 Y91.972 E6940.83453
M204 S3000
M205 X10 Y10
G0 F6000 X187.834 Y91.614
M204 S1800
M205 X8 Y8
G1 F1800 X96.019 Y183.429 E6945.15322
M204 S3000
M205 X10 Y10
G0 F6000 X95.453 Y183.429
M204 S1800
M205 X8 Y8
G1 F1800 X187.627 Y91.255 E6949.4888
M204 S3000
M205 X10 Y10
G0 F6000 X187.42 Y90.897
M204 S1800
M205 X8 Y8
G1 F1800 X94.888 Y183.429 E6953.84123
M204 S3000
M205 X10 Y10
G0 F6000 X94.322 Y183.429
M204 S1800
M205 X8 Y8
G1 F1800 X187.213 Y90.537 E6958.21056
M204 S3000
M205 X10 Y10
G0 F6000 X187.006 Y90.179
M204 S1800
M205 X8 Y8
G1 F1800 X93.756 Y183.429 E6962.59675
M204 S3000
M205 X10 Y10
G0 F6000 X93.191 Y183.429
M204 S1800
M205 X8 Y8
G1 F1800 X186.799 Y89.82 E6966.99981
M204 S3000
M205 X10 Y10
G0 F6000 X186.592 Y89.462
M204 S1800
M205 X8 Y8
G1 F1800 X92.625 Y183.429 E6971.41973
M204 S3000
M205 X10 Y10
G0 F6000 X92.059 Y183.429
M204 S1800
M205 X8 Y8
G1 F1800 X186.384 Y89.103 E6975.85651
M204 S3000
M205 X10 Y10
G0 F6000 X186.178 Y88.744
M204 S1800
M205 X8 Y8
G1 F1800 X91.493 Y183.429 E6980.3102
M204 S3000
M205 X10 Y10
G0 F6000 X90.928 Y183.429
M204 S1800
M205 X8 Y8
G1 F1800 X185.971 Y88.386 E6984.78073
M204 S3000
M205 X10 Y10
G0 F6000 X185.764 Y88.027
M204 S1800
M205 X8 Y8
G1 F1800 X90.362 Y183.429 E6989.26815
M204 S3000
M205 X10 Y10
G0 F6000 X89.796 Y183.429
M204 S1800
M205 X8 Y8
G1 F1800 X185.556 Y87.669 E6993.77241
M204 S3000
M205 X10 Y10
G0 F6000 X185.349 Y87.31
M204 S1800
M205 X8 Y8
G1 F1800 X89.231 Y183.429 E6998.29353
M204 S3000
M205 X10 Y10
G0 F6000 X88.665 Y183.429
M204 S1800
M205 X8 Y8
G1 F1800 X185.142 Y86.952 E7002.83151
M204 S3000
M205 X10 Y10
G0 F6000 X184.936 Y86.593
M204 S1800
M205 X8 Y8
G1 F1800 X88.099 Y183.429 E7007.3864
M204 S3000
M205 X10 Y10
G0 F6000 X87.534 Y183.429
M204 S1800
M205 X8 Y8
G1 F1800 X184.728 Y86.234 E7011.95813
M204 S3000
M205 X10 Y10
G0 F6000 X184.521 Y85.875
M204 S1800
M205 X8 Y8
G1 F1800 X86.968 Y183.429 E7016.54675
M204 S3000
M205 X10 Y10
G0 F6000 X86.402 Y183.429
M204 S1800
M205 X8 Y8
G1 F1800 X184.314 Y85.517 E7021.15223
M204 S3000
M205 X10 Y10
G0 F6000 X184.107 Y85.158
M204 S1800
M205 X8 Y8
G1 F1800 X85.837 Y183.429 E7025.77457
M204 S3000
M205 X10 Y10
G0 F6000 X85.271 Y183.429
M204 S1800
M205 X8 Y8
G1 F1800 X183.9 Y84.799 E7030.4138
M204 S3000
M205 X10 Y10
G0 F6000 X183.693 Y84.441
M204 S1800
M205 X8 Y8
G1 F1800 X84.705 Y183.429 E7035.0699
M204 S3000
M205 X10 Y10
G0 F6000 X84.14 Y183.429
M204 S1800
M205 X8 Y8
G1 F1800 X183.486 Y84.082 E7039.74285
M204 S3000
M205 X10 Y10
G0 F6000 X183.279 Y83.724
M204 S1800
M205 X8 Y8
G1 F1800 X83.574 Y183.429 E7044.43267
M204 S3000
M205 X10 Y10
G0 F6000 X83.008 Y183.429
M204 S1800
M205 X8 Y8
G1 F1800 X183.072 Y83.365 E7049.13937
M204 S3000
M205 X10 Y10
G0 F6000 X182.864 Y83.007
M204 S1800
M205 X8 Y8
G1 F1800 X82.442 Y183.429 E7053.86291
M204 S3000
M205 X10 Y10
G0 F6000 X81.877 Y183.429
M204 S1800
M205 X8 Y8
G1 F1800 X182.658 Y82.648 E7058.60334
M204 S3000
M205 X10 Y10
G0 F6000 X182.451 Y82.289
M204 S1800
M205 X8 Y8
G1 F1800 X81.311 Y183.429 E7063.36066
M204 S3000
M205 X10 Y10
G0 F6000 X80.745 Y183.429
M204 S1800
M205 X8 Y8
G1 F1800 X182.244 Y81.931 E7068.13484
M204 S3000
M205 X10 Y10
G0 F6000 X182.036 Y81.572
M204 S1800
M205 X8 Y8
G1 F1800 X80.18 Y183.429 E7072.92585
M204 S3000
M205 X10 Y10
G0 F6000 X79.614 Y183.429
M204 S1800
M205 X8 Y8
G1 F1800 X181.829 Y81.214 E7077.73374
M204 S3000
M205 X10 Y10
G0 F6000 X181.623 Y80.854
M204 S1800
M205 X8 Y8
G1 F1800 X79.048 Y183.429 E7082.55855
M204 S3000
M205 X10 Y10
G0 F6000 X78.483 Y183.429
M204 S1800
M205 X8 Y8
G1 F1800 X181.416 Y80.496 E7087.4002
M204 S3000
M205 X10 Y10
G0 F6000 X181.208 Y80.137
M204 S1800
M205 X8 Y8
G1 F1800 X77.917 Y183.429 E7092.25872
M204 S3000
M205 X10 Y10
G0 F6000 X77.351 Y183.429
M204 S1800
M205 X8 Y8
G1 F1800 X181.001 Y79.779 E7097.1341
M204 S3000
M205 X10 Y10
G0 F6000 X180.794 Y79.42
M204 S1800
M205 X8 Y8
G1 F1800 X76.786 Y183.429 E7102.02634
M204 S3000
M205 X10 Y10
G0 F6000 X76.22 Y183.429
M204 S1800
M205 X8 Y8
G1 F1800 X180.587 Y79.062 E7106.93544
M204 S3000
M205 X10 Y10
G0 F6000 X180.38 Y78.703
M204 S1800
M205 X8 Y8
G1 F1800 X75.654 Y183.429 E7111.86143
M204 S3000
M205 X10 Y10
G0 F6000 X75.089 Y183.429
M204 S1800
M205 X8 Y8
G1 F1800 X180.173 Y78.344 E7116.80428
M204 S3000
M205 X10 Y10
G0 F6000 X179.966 Y77.986
M204 S1800
M205 X8 Y8
G1 F1800 X74.523 Y183.429 E7121.764
M204 S3000
M205 X10 Y10
G0 F6000 X73.957 Y183.429
M204 S1800
M205 X8 Y8
G1 F1800 X179.759 Y77.627 E7126.7406
M204 S3000
M205 X10 Y10
G0 F6000 X179.552 Y77.269
M204 S1800
M205 X8 Y8
G1 F1800 X73.392 Y183.429 E7131.73404
M204 S3000
M205 X10 Y10
G0 F6000 X72.826 Y183.429
M204 S1800
M205 X8 Y8
G1 F1800 X179.345 Y76.909 E7136.74439
M204 S3000
M205 X10 Y10
G0 F6000 X179.138 Y76.551
M204 S1800
M205 X8 Y8
G1 F1800 X72.26 Y183.429 E7141.7716
M204 S3000
M205 X10 Y10
G0 F6000 X71.694 Y183.429
M204 S1800
M205 X8 Y8
G1 F1800 X178.931 Y76.192 E7146.8157
M204 S3000
M205 X10 Y10
G0 F6000 X178.724 Y75.834
M204 S1800
M205 X8 Y8
G1 F1800 X71.129 Y183.429 E7151.87664
M204 S3000
M205 X10 Y10
G0 F6000 X70.563 Y183.429
M204 S1800
M205 X8 Y8
G1 F1800 X178.516 Y75.475 E7156.95444
M204 S3000
M205 X10 Y10
G0 F6000 X178.309 Y75.117
M204 S1800
M205 X8 Y8
G1 F1800 X69.997 Y183.429 E7162.04911
M204 S3000
M205 X10 Y10
G0 F6000 X69.432 Y183.429
M204 S1800
M205 X8 Y8
G1 F1800 X178.103 Y74.758 E7167.16066
M204 S3000
M205 X10 Y10
G0 F6000 X177.896 Y74.399
M204 S1800
M205 X8 Y8
G1 F1800 X68.866 Y183.429 E7172.2891
M204 S3000
M205 X10 Y10
G0 F6000 X68.3 Y183.429
M204 S1800
M205 X8 Y8
G1 F1800 X177.688 Y74.041 E7177.43437
M204 S3000
M205 X10 Y10
G0 F6000 X177.481 Y73.682
M204 S1800
M205 X8 Y8
G1 F1800 X67.735 Y183.429 E7182.59651
M204 S3000
M205 X10 Y10
G0 F6000 X67.169 Y183.429
M204 S1800
M205 X8 Y8
G1 F1800 X177.274 Y73.324 E7187.77551
M204 S3000
M205 X10 Y10
G0 F6000 X177.068 Y72.964
M204 S1800
M205 X8 Y8
G1 F1800 X66.603 Y183.429 E7192.97145
M204 S3000
M205 X10 Y10
G0 F6000 X66.038 Y183.429
M204 S1800
M205 X8 Y8
G1 F1800 X176.86 Y72.606 E7198.1842
M204 S3000
M205 X10 Y10
G0 F6000 X176.653 Y72.247
M204 S1800
M205 X8 Y8
G1 F1800 X65.472 Y183.429 E7203.41384
M204 S3000
M205 X10 Y10
G0 F6000 X64.906 Y183.429
M204 S1800
M205 X8 Y8
G1 F1800 X176.446 Y71.889 E7208.66034
M204 S3000
M205 X10 Y10
G0 F6000 X176.239 Y71.53
M204 S1800
M205 X8 Y8
G1 F1800 X64.341 Y183.429 E7213.9237
M204 S3000
M205 X10 Y10
G0 F6000 X63.775 Y183.429
M204 S1800
M205 X8 Y8
G1 F1800 X176.032 Y71.172 E7219.20392
M204 S3000
M205 X10 Y10
G0 F6000 X175.825 Y70.813
M204 S1800
M205 X8 Y8
G1 F1800 X63.209 Y183.429 E7224.50103
M204 S3000
M205 X10 Y10
G0 F6000 X62.644 Y183.429
M204 S1800
M205 X8 Y8
G1 F1800 X175.618 Y70.454 E7229.81501
M204 S3000
M205 X10 Y10
G0 F6000 X175.411 Y70.096
M204 S1800
M205 X8 Y8
G1 F1800 X62.078 Y183.429 E7235.14585
M204 S3000
M205 X10 Y10
G0 F6000 X61.512 Y183.429
M204 S1800
M205 X8 Y8
G1 F1800 X175.204 Y69.737 E7240.49357
M204 S3000
M205 X10 Y10
G0 F6000 X174.996 Y69.379
M204 S1800
M205 X8 Y8
G1 F1800 X60.946 Y183.429 E7245.85813
M204 S3000
M205 X10 Y10
G0 F6000 X60.381 Y183.429
M204 S1800
M205 X8 Y8
G1 F1800 X174.79 Y69.019 E7251.2396
M204 S3000
M205 X10 Y10
G0 F6000 X174.583 Y68.661
M204 S1800
M205 X8 Y8
G1 F1800 X59.815 Y183.429 E7256.63794
M204 S3000
M205 X10 Y10
G0 F6000 X59.546 Y183.132
M204 S1800
M205 X8 Y8
G1 F1800 X174.376 Y68.302 E7262.03919
M204 S3000
M205 X10 Y10
G0 F6000 X174.168 Y67.944
M204 S1800
M205 X8 Y8
G1 F1800 X59.338 Y182.774 E7267.44044
M204 S3000
M205 X10 Y10
G0 F6000 X59.131 Y182.415
M204 S1800
M205 X8 Y8
G1 F1800 X173.961 Y67.585 E7272.84169
M204 S3000
M205 X10 Y10
G0 F6000 X173.754 Y67.227
M204 S1800
M205 X8 Y8
G1 F1800 X58.924 Y182.057 E7278.24294
M204 S3000
M205 X10 Y10
G0 F6000 X58.718 Y181.698
M204 S1800
M205 X8 Y8
G1 F1800 X173.548 Y66.868 E7283.64419
M204 S3000
M205 X10 Y10
G0 F6000 X173.34 Y66.509
M204 S1800
M205 X8 Y8
G1 F1800 X58.51 Y181.339 E7289.04544
M204 S3000
M205 X10 Y10
G0 F6000 X58.303 Y180.981
M204 S1800
M205 X8 Y8
G1 F1800 X173.133 Y66.151 E7294.4467
M204 S3000
M205 X10 Y10
G0 F6000 X172.926 Y65.792
M204 S1800
M205 X8 Y8
G1 F1800 X58.096 Y180.622 E7299.84795
M204 S3000
M205 X10 Y10
G0 F6000 X57.889 Y180.264
M204 S1800
M205 X8 Y8
G1 F1800 X172.719 Y65.434 E7305.2492
M204 S3000
M205 X10 Y10
G0 F6000 X172.512 Y65.075
M204 S1800
M205 X8 Y8
G1 F1800 X57.682 Y179.904 E7310.65043
M204 S3000
M205 X10 Y10
G0 F6000 X57.475 Y179.546
M204 S1800
M205 X8 Y8
G1 F1800 X172.305 Y64.716 E7316.05168
M204 S3000
M205 X10 Y10
G0 F6000 X172.098 Y64.358
M204 S1800
M205 X8 Y8
G1 F1800 X57.268 Y179.187 E7321.4529
M204 S3000
M205 X10 Y10
G0 F6000 X57.061 Y178.829
M204 S1800
M205 X8 Y8
G1 F1800 X171.891 Y63.999 E7326.85416
M204 S3000
M205 X10 Y10
G0 F6000 X171.684 Y63.641
M204 S1800
M205 X8 Y8
G1 F1800 X56.854 Y178.47 E7332.25538
M204 S3000
M205 X10 Y10
G0 F6000 X56.647 Y178.112
M204 S1800
M205 X8 Y8
G1 F1800 X171.476 Y63.282 E7337.65661
M204 S3000
M205 X10 Y10
G0 F6000 X171.27 Y62.923
M204 S1800
M205 X8 Y8
G1 F1800 X56.44 Y177.753 E7343.05786
M204 S3000
M205 X10 Y10
G0 F6000 X56.233 Y177.394
M204 S1800
M205 X8 Y8
G1 F1800 X171.063 Y62.564 E7348.45911
M204 S3000
M205 X10 Y10
G0 F6000 X170.856 Y62.206
M204 S1800
M205 X8 Y8
G1 F1800 X56.026 Y177.036 E7353.86036
M204 S3000
M205 X10 Y10
G0 F6000 X55.819 Y176.677
M204 S1800
M205 X8 Y8
G1 F1800 X170.648 Y61.847 E7359.26159
M204 S3000
M205 X10 Y10
G0 F6000 X170.441 Y61.489
M204 S1800
M205 X8 Y8
G1 F1800 X55.611 Y176.319 E7364.66284
M204 S3000
M205 X10 Y10
G0 F6000 X55.405 Y175.959
M204 S1800
M205 X8 Y8
G1 F1800 X170.235 Y61.13 E7370.06407
M204 S3000
M205 X10 Y10
G0 F6000 X170.028 Y60.771
M204 S1800
M205 X8 Y8
G1 F1800 X55.198 Y175.601 E7375.46532
M204 S3000
M205 X10 Y10
G0 F6000 X54.99 Y175.242
M204 S1800
M205 X8 Y8
G1 F1800 X169.82 Y60.413 E7380.86655
M204 S3000
M205 X10 Y10
G0 F6000 X169.613 Y60.054
M204 S1800
M205 X8 Y8
G1 F1800 X54.783 Y174.884 E7386.2678
M204 S3000
M205 X10 Y10
G0 F6000 X54.576 Y174.525
M204 S1800
M205 X8 Y8
G1 F1800 X169.406 Y59.696 E7391.66903
M204 S3000
M205 X10 Y10
G0 F6000 X169.2 Y59.336
M204 S1800
M205 X8 Y8
G1 F1800 X54.37 Y174.166 E7397.07028
M204 S3000
M205 X10 Y10
G0 F6000 X54.162 Y173.808
M204 S1800
M205 X8 Y8
G1 F1800 X168.992 Y58.978 E7402.47153
M204 S3000
M205 X10 Y10
G0 F6000 X168.785 Y58.619
M204 S1800
M205 X8 Y8
G1 F1800 X53.955 Y173.449 E7407.87278
M204 S3000
M205 X10 Y10
G0 F6000 X53.748 Y173.091
M204 S1800
M205 X8 Y8
G1 F1800 X168.578 Y58.261 E7413.27403
M204 S3000
M205 X10 Y10
G0 F6000 X168.371 Y57.902
M204 S1800
M205 X8 Y8
G1 F1800 X53.541 Y172.732 E7418.67528
M204 S3000
M205 X10 Y10
G0 F6000 X53.334 Y172.374
M204 S1800
M205 X8 Y8
G1 F1800 X168.164 Y57.544 E7424.07653
M204 S3000
M205 X10 Y10
G0 F6000 X167.957 Y57.185
M204 S1800
M205 X8 Y8
G1 F1800 X53.127 Y172.015 E7429.47779
M204 S3000
M205 X10 Y10
G0 F6000 X52.92 Y171.656
M204 S1800
M205 X8 Y8
G1 F1800 X167.75 Y56.826 E7434.87904
M204 S3000
M205 X10 Y10
G0 F6000 X167.543 Y56.468
M204 S1800
M205 X8 Y8
G1 F1800 X52.713 Y171.298 E7440.28029
M204 S3000
M205 X10 Y10
G0 F6000 X52.506 Y170.939
M204 S1800
M205 X8 Y8
G1 F1800 X167.336 Y56.109 E7445.68154
M204 S3000
M205 X10 Y10
G0 F6000 X167.128 Y55.751
M204 S1800
M205 X8 Y8
G1 F1800 X52.299 Y170.581 E7451.08277
M204 S3000
M205 X10 Y10
G0 F6000 X52.092 Y170.221
M204 S1800
M205 X8 Y8
G1 F1800 X166.922 Y55.391 E7456.48402
M204 S3000
M205 X10 Y10
G0 F6000 X166.715 Y55.033
M204 S1800
M205 X8 Y8
G1 F1800 X51.885 Y169.863 E7461.88527
M204 S3000
M205 X10 Y10
G0 F6000 X51.678 Y169.504
M204 S1800
M205 X8 Y8
G1 F1800 X166.508 Y54.674 E7467.28652
M204 S3000
M205 X10 Y10
G0 F6000 X166.3 Y54.316
M204 S1800
M205 X8 Y8
G1 F1800 X51.471 Y169.146 E7472.68775
M204 S3000
M205 X10 Y10
G0 F6000 X51.263 Y168.787
M204 S1800
M205 X8 Y8
G1 F1800 X166.093 Y53.957 E7478.089
M204 S3000
M205 X10 Y10
G0 F6000 X165.886 Y53.599
M204 S1800
M205 X8 Y8
G1 F1800 X51.056 Y168.429 E7483.49025
M204 S3000
M205 X10 Y10
G0 F6000 X50.85 Y168.07
M204 S1800
M205 X8 Y8
G1 F1800 X165.68 Y53.24 E7488.8915
M204 S3000
M205 X10 Y10
G0 F6000 X165.472 Y52.881
M204 S1800
M205 X8 Y8
G1 F1800 X50.642 Y167.711 E7494.29275
M204 S3000
M205 X10 Y10
G0 F6000 X50.435 Y167.353
M204 S1800
M205 X8 Y8
G1 F1800 X165.265 Y52.523 E7499.694
M204 S3000
M205 X10 Y10
G0 F6000 X165.058 Y52.164
M204 S1800
M205 X8 Y8
G1 F1800 X50.228 Y166.994 E7505.09526
M204 S3000
M205 X10 Y10
G0 F6000 X50.021 Y166.636
M204 S1800
M205 X8 Y8
G1 F1800 X164.851 Y51.806 E7510.49651
M204 S3000
M205 X10 Y10
G0 F6000 X164.644 Y51.446
M204 S1800
M205 X8 Y8
G1 F1800 X49.814 Y166.276 E7515.89776
M204 S3000
M205 X10 Y10
G0 F6000 X49.607 Y165.918
M204 S1800
M205 X8 Y8
G1 F1800 X105.356 Y110.169 E7518.52002
M204 S3000
M205 X10 Y10
G0 F6000 X104.791 Y110.169
M204 S1800
M205 X8 Y8
G1 F1800 X49.4 Y165.559 E7521.12542
M204 S3000
M205 X10 Y10
G0 F6000 X49.193 Y165.201
M204 S1800
M205 X8 Y8
G1 F1800 X104.225 Y110.169 E7523.71396
M204 S3000
M205 X10 Y10
G0 F6000 X103.934 Y109.894
M204 S1800
M205 X8 Y8
G1 F1800 X48.986 Y164.842 E7526.29854
M204 S3000
M205 X10 Y10
G0 F6000 X48.779 Y164.484
M204 S1800
M205 X8 Y8
G1 F1800 X103.727 Y109.535 E7528.88315
M204 S3000
M205 X10 Y10
G0 F6000 X103.52 Y109.177
M204 S1800
M205 X8 Y8
G1 F1800 X48.572 Y164.125 E7531.46774
M204 S3000
M205 X10 Y10
G0 F6000 X48.365 Y163.766
M204 S1800
M205 X8 Y8
G1 F1800 X103.313 Y108.818 E7534.05232
M204 S3000
M205 X10 Y10
G0 F6000 X103.106 Y108.46
M204 S1800
M205 X8 Y8
G1 F1800 X48.158 Y163.408 E7536.63691
M204 S3000
M205 X10 Y10
G0 F6000 X47.951 Y163.049
M204 S1800
M205 X8 Y8
G1 F1800 X102.899 Y108.101 E7539.22149
M204 S3000
M205 X10 Y10
G0 F6000 X102.692 Y107.742
M204 S1800
M205 X8 Y8
G1 F1800 X47.743 Y162.691 E7541.80612
M204 S3000
M205 X10 Y10
G0 F6000 X47.537 Y162.331
M204 S1800
M205 X8 Y8
G1 F1800 X102.485 Y107.384 E7544.39069
M204 S3000
M205 X10 Y10
G0 F6000 X102.278 Y107.025
M204 S1800
M205 X8 Y8
G1 F1800 X47.33 Y161.973 E7546.97527
M204 S3000
M205 X10 Y10
G0 F6000 X47.123 Y161.614
M204 S1800
M205 X8 Y8
G1 F1800 X102.07 Y106.667 E7549.55981
M204 S3000
M205 X10 Y10
G0 F6000 X101.863 Y106.308
M204 S1800
M205 X8 Y8
G1 F1800 X46.915 Y161.256 E7552.1444
M204 S3000
M205 X10 Y10
G0 F6000 X46.708 Y160.897
M204 S1800
M205 X8 Y8
G1 F1800 X101.657 Y105.949 E7554.729
M204 S3000
M205 X10 Y10
G0 F6000 X101.45 Y105.59
M204 S1800
M205 X8 Y8
G1 F1800 X46.501 Y160.539 E7557.31364
M204 S3000
M205 X10 Y10
G0 F6000 X46.294 Y160.18
M204 S1800
M205 X8 Y8
G1 F1800 X101.242 Y105.232 E7559.89822
M204 S3000
M205 X10 Y10
G0 F6000 X101.035 Y104.873
M204 S1800
M205 X8 Y8
G1 F1800 X46.087 Y159.821 E7562.48281
M204 S3000
M205 X10 Y10
G0 F6000 X45.88 Y159.463
M204 S1800
M205 X8 Y8
G1 F1800 X100.828 Y104.515 E7565.06739
M204 S3000
M205 X10 Y10
G0 F6000 X100.621 Y104.156
M204 S1800
M205 X8 Y8
G1 F1800 X45.673 Y159.104 E7567.65198
M204 S3000
M205 X10 Y10
G0 F6000 X45.466 Y158.746
M204 S1800
M205 X8 Y8
G1 F1800 X100.414 Y103.797 E7570.23659
M204 S3000
M205 X10 Y10
G0 F6000 X100.207 Y103.439
M204 S1800
M205 X8 Y8
G1 F1800 X45.259 Y158.386 E7572.82115
M204 S3000
M205 X10 Y10
G0 F6000 X45.052 Y158.028
M204 S1800
M205 X8 Y8
G1 F1800 X100 Y103.08 E7575.40573
M204 S3000
M205 X10 Y10
G0 F6000 X99.793 Y102.722
M204 S1800
M205 X8 Y8
G1 F1800 X44.845 Y157.669 E7577.9903
M204 S3000
M205 X10 Y10
G0 F6000 X44.638 Y157.311
M204 S1800
M205 X8 Y8
G1 F1800 X99.586 Y102.363 E7580.57488
G1 X99.656 Y102.293
M204 S3000
M205 X10 Y10
G0 F6000 X100.32 Y101.628
M204 S1800
M205 X8 Y8
G1 F1800 X159.468 Y42.481 E7583.357
M204 S3000
M205 X10 Y10
G0 F6000 X159.26 Y42.123
M204 S1800
M205 X8 Y8
G1 F1800 X44.431 Y156.952 E7588.7582
M204 S3000
M205 X10 Y10
G0 F6000 X44.224 Y156.593
M204 S1800
M205 X8 Y8
G1 F1800 X159.053 Y41.764 E7594.15941
M204 S3000
M205 X10 Y10
G0 F6000 X158.847 Y41.405
M204 S1800
M205 X8 Y8
G1 F1800 X44.017 Y156.235 E7599.56066
M204 S3000
M205 X10 Y10
G0 F6000 X43.81 Y155.876
M204 S1800
M205 X8 Y8
G1 F1800 X158.64 Y41.046 E7604.96191
M204 S3000
M205 X10 Y10
G0 F6000 X158.432 Y40.688
M204 S1800
M205 X8 Y8
G1 F1800 X43.603 Y155.518 E7610.36314
M204 S3000
M205 X10 Y10
G0 F6000 X43.395 Y155.159
M204 S1800
M205 X8 Y8
G1 F1800 X158.225 Y40.329 E7615.76439
M204 S3000
M205 X10 Y10
G0 F6000 X158.018 Y39.971
M204 S1800
M205 X8 Y8
G1 F1800 X43.188 Y154.801 E7621.16564
M204 S3000
M205 X10 Y10
G0 F6000 X42.982 Y154.442
M204 S1800
M205 X8 Y8
G1 F1800 X157.812 Y39.612 E7626.56689
M204 S3000
M205 X10 Y10
G0 F6000 X157.604 Y39.253
M204 S1800
M205 X8 Y8
G1 F1800 X42.775 Y154.083 E7631.96812
M204 S3000
M205 X10 Y10
G0 F6000 X42.567 Y153.725
M204 S1800
M205 X8 Y8
G1 F1800 X157.397 Y38.895 E7637.36937
M204 S3000
M205 X10 Y10
G0 F6000 X157.19 Y38.536
M204 S1800
M205 X8 Y8
G1 F1800 X42.36 Y153.366 E7642.77062
M204 S3000
M205 X10 Y10
G0 F6000 X42.153 Y153.008
M204 S1800
M205 X8 Y8
G1 F1800 X156.983 Y38.178 E7648.17187
M204 S3000
M205 X10 Y10
G0 F6000 X156.776 Y37.819
M204 S1800
M205 X8 Y8
G1 F1800 X41.946 Y152.648 E7653.5731
M204 S3000
M205 X10 Y10
G0 F6000 X41.739 Y152.29
M204 S1800
M205 X8 Y8
G1 F1800 X156.569 Y37.46 E7658.97435
M204 S3000
M205 X10 Y10
G0 F6000 X156.362 Y37.101
M204 S1800
M205 X8 Y8
G1 F1800 X41.532 Y151.931 E7664.3756
M204 S3000
M205 X10 Y10
G0 F6000 X41.325 Y151.573
M204 S1800
M205 X8 Y8
G1 F1800 X156.155 Y36.743 E7669.77685
M204 S3000
M205 X10 Y10
G0 F6000 X155.948 Y36.384
M204 S1800
M205 X8 Y8
G1 F1800 X41.118 Y151.214 E7675.1781
M204 S3000
M205 X10 Y10
G0 F6000 X40.911 Y150.856
M204 S1800
M205 X8 Y8
G1 F1800 X155.74 Y36.026 E7680.57933
M204 S3000
M205 X10 Y10
G0 F6000 X155.534 Y35.667
M204 S1800
M205 X8 Y8
G1 F1800 X40.704 Y150.497 E7685.98058
M204 S3000
M205 X10 Y10
G0 F6000 X40.497 Y150.138
M204 S1800
M205 X8 Y8
G1 F1800 X155.327 Y35.308 E7691.38183
M204 S3000
M205 X10 Y10
G0 F6000 X155.12 Y34.95
M204 S1800
M205 X8 Y8
G1 F1800 X40.29 Y149.78 E7696.78309
M204 S3000
M205 X10 Y10
G0 F6000 X40.083 Y149.421
M204 S1800
M205 X8 Y8
G1 F1800 X154.912 Y34.591 E7702.18431
M204 S3000
M205 X10 Y10
G0 F6000 X154.705 Y34.233
M204 S1800
M205 X8 Y8
G1 F1800 X39.875 Y149.063 E7707.58556
M204 S3000
M205 X10 Y10
G0 F6000 X39.669 Y148.703
M204 S1800
M205 X8 Y8
G1 F1800 X154.498 Y33.874 E7712.98677
M204 S3000
M205 X10 Y10
G0 F6000 X154.292 Y33.515
M204 S1800
M205 X8 Y8
G1 F1800 X39.462 Y148.345 E7718.38802
M204 S3000
M205 X10 Y10
G0 F6000 X39.255 Y147.986
M204 S1800
M205 X8 Y8
G1 F1800 X154.084 Y33.156 E7723.78925
M204 S3000
M205 X10 Y10
G0 F6000 X153.877 Y32.798
M204 S1800
M205 X8 Y8
G1 F1800 X39.047 Y147.628 E7729.1905
M204 S3000
M205 X10 Y10
G0 F6000 X38.84 Y147.269
M204 S1800
M205 X8 Y8
G1 F1800 X153.67 Y32.439 E7734.59175
M204 S3000
M205 X10 Y10
G0 F6000 X153.463 Y32.081
M204 S1800
M205 X8 Y8
G1 F1800 X38.633 Y146.911 E7739.993
M204 S3000
M205 X10 Y10
G0 F6000 X38.427 Y146.552
M204 S1800
M205 X8 Y8
G1 F1800 X153.256 Y31.722 E7745.39423
M204 S3000
M205 X10 Y10
G0 F6000 X153.049 Y31.363
M204 S1800
M205 X8 Y8
G1 F1800 X38.219 Y146.193 E7750.79548
M204 S3000
M205 X10 Y10
G0 F6000 X38.012 Y145.835
M204 S1800
M205 X8 Y8
G1 F1800 X152.842 Y31.005 E7756.19673
M204 S3000
M205 X10 Y10
G0 F6000 X152.635 Y30.646
M204 S1800
M205 X8 Y8
G1 F1800 X37.805 Y145.476 E7761.59798
M204 S3000
M205 X10 Y10
G0 F6000 X37.598 Y145.118
M204 S1800
M205 X8 Y8
G1 F1800 X152.428 Y30.288 E7766.99923
M204 S3000
M205 X10 Y10
G0 F6000 X152.22 Y29.929
M204 S1800
M205 X8 Y8
G1 F1800 X37.391 Y144.758 E7772.40044
M204 S3000
M205 X10 Y10
G0 F6000 X37.184 Y144.4
M204 S1800
M205 X8 Y8
G1 F1800 X152.014 Y29.57 E7777.80169
M204 S3000
M205 X10 Y10
G0 F6000 X151.807 Y29.211
M204 S1800
M205 X8 Y8
G1 F1800 X36.977 Y144.041 E7783.20294
M204 S3000
M205 X10 Y10
G0 F6000 X36.77 Y143.683
M204 S1800
M205 X8 Y8
G1 F1800 X151.6 Y28.853 E7788.60419
M204 S3000
M205 X10 Y10
G0 F6000 X151.392 Y28.494
M204 S1800
M205 X8 Y8
G1 F1800 X36.563 Y143.324 E7794.00542
M204 S3000
M205 X10 Y10
G0 F6000 X36.355 Y142.966
M204 S1800
M205 X8 Y8
G1 F1800 X151.185 Y28.136 E7799.40667
M204 S3000
M205 X10 Y10
G0 F6000 X150.979 Y27.777
M204 S1800
M205 X8 Y8
G1 F1800 X36.149 Y142.607 E7804.80792
M204 S3000
M205 X10 Y10
G0 F6000 X35.942 Y142.248
M204 S1800
M205 X8 Y8
G1 F1800 X150.772 Y27.418 E7810.20917
M204 S3000
M205 X10 Y10
G0 F6000 X150.564 Y27.06
M204 S1800
M205 X8 Y8
G1 F1800 X35.735 Y141.89 E7815.6104
M204 S3000
M205 X10 Y10
G0 F6000 X35.527 Y141.531
M204 S1800
M205 X8 Y8
G1 F1800 X150.357 Y26.701 E7821.01165
M204 S3000
M205 X10 Y10
G0 F6000 X149.924 Y26.569
M204 S1800
M205 X8 Y8
G1 F1800 X35.32 Y141.173 E7826.40227
M204 S3000
M205 X10 Y10
G0 F6000 X35.114 Y140.813
M204 S1800
M205 X8 Y8
G1 F1800 X149.358 Y26.569 E7831.77596
M204 S3000
M205 X10 Y10
G0 F6000 X148.792 Y26.569
M204 S1800
M205 X8 Y8
G1 F1800 X34.907 Y140.455 E7837.13278
M204 S3000
M205 X10 Y10
G0 F6000 X34.699 Y140.096
M204 S1800
M205 X8 Y8
G1 F1800 X148.227 Y26.569 E7842.47277
M204 S3000
M205 X10 Y10
G0 F6000 X147.661 Y26.569
M204 S1800
M205 X8 Y8
G1 F1800 X34.492 Y139.738 E7847.79589
M204 S3000
M205 X10 Y10
G0 F6000 X34.285 Y139.379
M204 S1800
M205 X8 Y8
G1 F1800 X147.095 Y26.569 E7853.10213
M204 S3000
M205 X10 Y10
G0 F6000 X146.53 Y26.569
M204 S1800
M205 X8 Y8
G1 F1800 X34.079 Y139.02 E7858.39148
M204 S3000
M205 X10 Y10
G0 F6000 X33.871 Y138.662
M204 S1800
M205 X8 Y8
G1 F1800 X145.964 Y26.569 E7863.66399
M204 S3000
M205 X10 Y10
G0 F6000 X145.398 Y26.569
M204 S1800
M205 X8 Y8
G1 F1800 X33.664 Y138.303 E7868.91961
M204 S3000
M205 X10 Y10
G0 F6000 X33.457 Y137.945
M204 S1800
M205 X8 Y8
G1 F1800 X144.833 Y26.569 E7874.1584
M204 S3000
M205 X10 Y10
G0 F6000 X144.267 Y26.569
M204 S1800
M205 X8 Y8
G1 F1800 X33.25 Y137.586 E7879.3803
M204 S3000
M205 X10 Y10
G0 F6000 X33.043 Y137.228
M204 S1800
M205 X8 Y8
G1 F1800 X143.701 Y26.569 E7884.58534
M204 S3000
M205 X10 Y10
G0 F6000 X143.136 Y26.569
M204 S1800
M205 X8 Y8
G1 F1800 X32.836 Y136.869 E7889.77351
M204 S3000
M205 X10 Y10
G0 F6000 X32.629 Y136.51
M204 S1800
M205 X8 Y8
G1 F1800 X142.57 Y26.569 E7894.9448
M204 S3000
M205 X10 Y10
G0 F6000 X142.004 Y26.569
M204 S1800
M205 X8 Y8
G1 F1800 X32.422 Y136.151 E7900.0992
M204 S3000
M205 X10 Y10
G0 F6000 X32.215 Y135.793
M204 S1800
M205 X8 Y8
G1 F1800 X141.439 Y26.569 E7905.23676
M204 S3000
M205 X10 Y10
G0 F6000 X140.873 Y26.569
M204 S1800
M205 X8 Y8
G1 F1800 X32.007 Y135.434 E7910.35746
M204 S3000
M205 X10 Y10
G0 F6000 X31.801 Y135.075
M204 S1800
M205 X8 Y8
G1 F1800 X140.307 Y26.569 E7915.46125
M204 S3000
M205 X10 Y10
G0 F6000 X139.741 Y26.569
M204 S1800
M205 X8 Y8
G1 F1800 X31.594 Y134.717 E7920.54818
M204 S3000
M205 X10 Y10
G0 F6000 X31.387 Y134.358
M204 S1800
M205 X8 Y8
G1 F1800 X139.176 Y26.569 E7925.61824
M204 S3000
M205 X10 Y10
G0 F6000 X138.61 Y26.569
M204 S1800
M205 X8 Y8
G1 F1800 X31.179 Y134 E7930.67146
M204 S3000
M205 X10 Y10
G0 F6000 X30.972 Y133.641
M204 S1800
M205 X8 Y8
G1 F1800 X138.044 Y26.569 E7935.7078
M204 S3000
M205 X10 Y10
G0 F6000 X137.479 Y26.569
M204 S1800
M205 X8 Y8
G1 F1800 X30.765 Y133.283 E7940.7273
M204 S3000
M205 X10 Y10
G0 F6000 X30.559 Y132.924
M204 S1800
M205 X8 Y8
G1 F1800 X136.913 Y26.569 E7945.72989
M204 S3000
M205 X10 Y10
G0 F6000 X136.347 Y26.569
M204 S1800
M205 X8 Y8
G1 F1800 X30.351 Y132.565 E7950.71562
M204 S3000
M205 X10 Y10
G0 F6000 X30.144 Y132.207
M204 S1800
M205 X8 Y8
G1 F1800 X135.782 Y26.569 E7955.68451
M204 S3000
M205 X10 Y10
G0 F6000 X135.216 Y26.569
M204 S1800
M205 X8 Y8
G1 F1800 X29.937 Y131.848 E7960.63651
M204 S3000
M205 X10 Y10
G0 F6000 X29.73 Y131.49
M204 S1800
M205 X8 Y8
G1 F1800 X134.65 Y26.569 E7965.57165
M204 S3000
M205 X10 Y10
G0 F6000 X134.085 Y26.569
M204 S1800
M205 X8 Y8
G1 F1800 X29.523 Y131.13 E7970.4899
M204 S3000
M205 X10 Y10
G0 F6000 X29.316 Y130.772
M204 S1800
M205 X8 Y8
G1 F1800 X133.519 Y26.569 E7975.39129
M204 S3000
M205 X10 Y10
G0 F6000 X132.953 Y26.569
M204 S1800
M205 X8 Y8
G1 F1800 X29.109 Y130.413 E7980.27579
M204 S3000
M205 X10 Y10
G0 F6000 X28.902 Y130.055
M204 S1800
M205 X8 Y8
G1 F1800 X132.388 Y26.569 E7985.14346
M204 S3000
M205 X10 Y10
G0 F6000 X131.822 Y26.569
M204 S1800
M205 X8 Y8
G1 F1800 X28.695 Y129.696 E7989.99423
M204 S3000
M205 X10 Y10
G0 F6000 X28.487 Y129.338
M204 S1800
M205 X8 Y8
G1 F1800 X131.256 Y26.569 E7994.82817
M204 S3000
M205 X10 Y10
G0 F6000 X130.691 Y26.569
M204 S1800
M205 X8 Y8
G1 F1800 X28.281 Y128.979 E7999.64523
M204 S3000
M205 X10 Y10
G0 F6000 X28.074 Y128.62
M204 S1800
M205 X8 Y8
G1 F1800 X130.125 Y26.569 E8004.44539
M204 S3000
M205 X10 Y10
G0 F6000 X129.559 Y26.569
M204 S1800
M205 X8 Y8
G1 F1800 X27.867 Y128.262 E8009.22869
M204 S3000
M205 X10 Y10
G0 F6000 X27.659 Y127.903
M204 S1800
M205 X8 Y8
G1 F1800 X128.993 Y26.569 E8013.99514
M204 S3000
M205 X10 Y10
G0 F6000 X128.428 Y26.569
M204 S1800
M205 X8 Y8
G1 F1800 X27.452 Y127.545 E8018.74474
M204 S3000
M205 X10 Y10
G0 F6000 X27.246 Y127.185
M204 S1800
M205 X8 Y8
G1 F1800 X127.862 Y26.569 E8023.47741
M204 S3000
M205 X10 Y10
G0 F6000 X127.296 Y26.569
M204 S1800
M205 X8 Y8
G1 F1800 X27.039 Y126.827 E8028.19321
M204 S3000
M205 X10 Y10
G0 F6000 X26.831 Y126.468
M204 S1800
M205 X8 Y8
G1 F1800 X126.731 Y26.569 E8032.89218
M204 S3000
M205 X10 Y10
G0 F6000 X126.165 Y26.569
M204 S1800
M205 X8 Y8
G1 F1800 X26.624 Y126.11 E8037.57428
M204 S3000
M205 X10 Y10
G0 F6000 X26.417 Y125.751
M204 S1800
M205 X8 Y8
G1 F1800 X125.599 Y26.569 E8042.2395
M204 S3000
M205 X10 Y10
G0 F6000 X125.034 Y26.569
M204 S1800
M205 X8 Y8
G1 F1800 X26.21 Y125.393 E8046.88788
M204 S3000
M205 X10 Y10
G0 F6000 X26.003 Y125.034
M204 S1800
M205 X8 Y8
G1 F1800 X124.468 Y26.569 E8051.51937
M204 S3000
M205 X10 Y10
G0 F6000 X123.902 Y26.569
M204 S1800
M205 X8 Y8
G1 F1800 X25.796 Y124.675 E8056.13397
M204 S3000
M205 X10 Y10
G0 F6000 X25.589 Y124.317
M204 S1800
M205 X8 Y8
G1 F1800 X123.337 Y26.569 E8060.73174
M204 S3000
M205 X10 Y10
G0 F6000 X122.771 Y26.569
M204 S1800
M205 X8 Y8
G1 F1800 X25.382 Y123.958 E8065.31262
M204 S3000
M205 X10 Y10
G0 F6000 X25.175 Y123.6
M204 S1800
M205 X8 Y8
G1 F1800 X122.205 Y26.569 E8069.87664
M204 S3000
M205 X10 Y10
G0 F6000 X121.64 Y26.569
M204 S1800
M205 X8 Y8
G1 F1800 X24.968 Y123.24 E8074.42377
M204 S3000
M205 X10 Y10
G0 F6000 X24.761 Y122.882
M204 S1800
M205 X8 Y8
G1 F1800 X121.074 Y26.569 E8078.95404
M204 S3000
M205 X10 Y10
G0 F6000 X120.508 Y26.569
M204 S1800
M205 X8 Y8
G1 F1800 X24.554 Y122.523 E8083.46742
M204 S3000
M205 X10 Y10
G0 F6000 X24.347 Y122.165
M204 S1800
M205 X8 Y8
G1 F1800 X119.942 Y26.569 E8087.96394
M204 S3000
M205 X10 Y10
G0 F6000 X119.377 Y26.569
M204 S1800
M205 X8 Y8
G1 F1800 X24.139 Y121.806 E8092.44362
M204 S3000
M205 X10 Y10
G0 F6000 X23.933 Y121.447
M204 S1800
M205 X8 Y8
G1 F1800 X118.811 Y26.569 E8096.90639
M204 S3000
M205 X10 Y10
G0 F6000 X118.245 Y26.569
M204 S1800
M205 X8 Y8
G1 F1800 X23.726 Y121.089 E8101.35229
M204 S3000
M205 X10 Y10
G0 F6000 X23.519 Y120.73
M204 S1800
M205 X8 Y8
G1 F1800 X117.68 Y26.569 E8105.78134
M204 S3000
M205 X10 Y10
G0 F6000 X117.114 Y26.569
M204 S1800
M205 X8 Y8
G1 F1800 X23.311 Y120.372 E8110.19354
M204 S3000
M205 X10 Y10
G0 F6000 X23.104 Y120.013
M204 S1800
M205 X8 Y8
G1 F1800 X116.548 Y26.569 E8114.58886
M204 S3000
M205 X10 Y10
G0 F6000 X115.983 Y26.569
M204 S1800
M205 X8 Y8
G1 F1800 X22.897 Y119.655 E8118.96734
M204 S3000
M205 X10 Y10
G0 F6000 X22.691 Y119.295
M204 S1800
M205 X8 Y8
G1 F1800 X115.417 Y26.569 E8123.32889
M204 S3000
M205 X10 Y10
G0 F6000 X114.851 Y26.569
M204 S1800
M205 X8 Y8
G1 F1800 X22.483 Y118.937 E8127.6736
M204 S3000
M205 X10 Y10
G0 F6000 X22.276 Y118.578
M204 S1800
M205 X8 Y8
G1 F1800 X114.286 Y26.569 E8132.00144
M204 S3000
M205 X10 Y10
G0 F6000 X113.72 Y26.569
M204 S1800
M205 X8 Y8
G1 F1800 X22.069 Y118.22 E8136.31242
M204 S3000
M205 X10 Y10
G0 F6000 X21.862 Y117.861
M204 S1800
M205 X8 Y8
G1 F1800 X113.154 Y26.569 E8140.60652
M204 S3000
M205 X10 Y10
G0 F6000 X112.589 Y26.569
M204 S1800
M205 X8 Y8
G1 F1800 X21.655 Y117.502 E8144.88375
M204 S3000
M205 X10 Y10
G0 F6000 X21.448 Y117.144
M204 S1800
M205 X8 Y8
G1 F1800 X112.023 Y26.569 E8149.14412
M204 S3000
M205 X10 Y10
G0 F6000 X111.457 Y26.569
M204 S1800
M205 X8 Y8
G1 F1800 X21.241 Y116.785 E8153.38761
M204 S3000
M205 X10 Y10
G0 F6000 X21.034 Y116.427
M204 S1800
M205 X8 Y8
G1 F1800 X110.892 Y26.569 E8157.61425
M204 S3000
M205 X10 Y10
G0 F6000 X110.326 Y26.569
M204 S1800
M205 X8 Y8
G1 F1800 X20.827 Y116.068 E8161.82401
M204 S3000
M205 X10 Y10
G0 F6000 X20.619 Y115.71
M204 S1800
M205 X8 Y8
G1 F1800 X109.76 Y26.569 E8166.01693
M204 S3000
M205 X10 Y10
G0 F6000 X109.194 Y26.569
M204 S1800
M205 X8 Y8
G1 F1800 X20.413 Y115.351 E8170.19294
M204 S3000
M205 X10 Y10
G0 F6000 X20.206 Y114.992
M204 S1800
M205 X8 Y8
G1 F1800 X108.629 Y26.569 E8174.35209
M204 S3000
M205 X10 Y10
G0 F6000 X108.063 Y26.569
M204 S1800
M205 X8 Y8
G1 F1800 X19.999 Y114.634 E8178.49437
M204 S3000
M205 X10 Y10
G0 F6000 X19.791 Y114.275
M204 S1800
M205 X8 Y8
G1 F1800 X107.497 Y26.569 E8182.61979
M204 S3000
M205 X10 Y10
G0 F6000 X106.932 Y26.569
M204 S1800
M205 X8 Y8
G1 F1800 X19.584 Y113.917 E8186.72837
M204 S3000
M205 X10 Y10
G0 F6000 X19.378 Y113.557
M204 S1800
M205 X8 Y8
G1 F1800 X106.366 Y26.569 E8190.82002
M204 S3000
M205 X10 Y10
G0 F6000 X105.8 Y26.569
M204 S1800
M205 X8 Y8
G1 F1800 X19.171 Y113.199 E8194.89481
M204 S3000
M205 X10 Y10
G0 F6000 X18.963 Y112.84
M204 S1800
M205 X8 Y8
G1 F1800 X105.235 Y26.569 E8198.95276
M204 S3000
M205 X10 Y10
G0 F6000 X104.669 Y26.569
M204 S1800
M205 X8 Y8
G1 F1800 X18.756 Y112.482 E8202.99384
M204 S3000
M205 X10 Y10
G0 F6000 X18.549 Y112.123
M204 S1800
M205 X8 Y8
G1 F1800 X104.103 Y26.569 E8207.01804
M204 S3000
M205 X10 Y10
G0 F6000 X103.538 Y26.569
M204 S1800
M205 X8 Y8
G1 F1800 X18.342 Y111.765 E8211.0254
M204 S3000
M205 X10 Y10
G0 F6000 X18.135 Y111.406
M204 S1800
M205 X8 Y8
G1 F1800 X102.972 Y26.569 E8215.01587
M204 S3000
M205 X10 Y10
G0 F6000 X102.406 Y26.569
M204 S1800
M205 X8 Y8
G1 F1800 X17.928 Y111.047 E8218.98946
M204 S3000
M205 X10 Y10
G0 F6000 X17.721 Y110.689
M204 S1800
M205 X8 Y8
G1 F1800 X101.841 Y26.569 E8222.9462
M204 S3000
M205 X10 Y10
G0 F6000 X101.275 Y26.569
M204 S1800
M205 X8 Y8
G1 F1800 X17.514 Y110.33 E8226.88606
M204 S3000
M205 X10 Y10
G0 F6000 X17.307 Y109.972
M204 S1800
M205 X8 Y8
G1 F1800 X100.709 Y26.569 E8230.80906
M204 S3000
M205 X10 Y10
G0 F6000 X100.143 Y26.569
M204 S1800
M205 X8 Y8
G1 F1800 X17.1 Y109.612 E8234.71515
M204 S3000
M205 X10 Y10
G0 F6000 X16.893 Y109.254
M204 S1800
M205 X8 Y8
G1 F1800 X99.578 Y26.569 E8238.6044
M204 S3000
M205 X10 Y10
G0 F6000 X99.012 Y26.569
M204 S1800
M205 X8 Y8
G1 F1800 X16.686 Y108.895 E8242.47676
M204 S3000
M205 X10 Y10
G0 F6000 X16.479 Y108.537
M204 S1800
M205 X8 Y8
G1 F1800 X98.446 Y26.569 E8246.33226
M204 S3000
M205 X10 Y10
G0 F6000 X97.881 Y26.569
M204 S1800
M205 X8 Y8
G1 F1800 X16.271 Y108.178 E8250.17092
M204 S3000
M205 X10 Y10
G0 F6000 X16.065 Y107.819
M204 S1800
M205 X8 Y8
G1 F1800 X97.315 Y26.569 E8253.99267
M204 S3000
M205 X10 Y10
G0 F6000 X96.749 Y26.569
M204 S1800
M205 X8 Y8
G1 F1800 X15.858 Y107.461 E8257.79756
M204 S3000
M205 X10 Y10
G0 F6000 X15.651 Y107.102
M204 S1800
M205 X8 Y8
G1 F1800 X96.184 Y26.569 E8261.58559
M204 S3000
M205 X10 Y10
G0 F6000 X95.618 Y26.569
M204 S1800
M205 X8 Y8
G1 F1800 X15.443 Y106.744 E8265.35677
M204 S3000
M205 X10 Y10
G0 F6000 X15.236 Y106.385
M204 S1800
M205 X8 Y8
G1 F1800 X95.052 Y26.569 E8269.11107
M204 S3000
M205 X10 Y10
G0 F6000 X94.487 Y26.569
M204 S1800
M205 X8 Y8
G1 F1800 X15.029 Y106.027 E8272.84853
M204 S3000
M205 X10 Y10
G0 F6000 X14.823 Y105.667
M204 S1800
M205 X8 Y8
G1 F1800 X93.921 Y26.569 E8276.56906
M204 S3000
M205 X10 Y10
G0 F6000 X93.355 Y26.569
M204 S1800
M205 X8 Y8
G1 F1800 X14.615 Y105.309 E8280.27275
M204 S3000
M205 X10 Y10
G0 F6000 X14.54 Y104.818
M204 S1800
M205 X8 Y8
G1 F1800 X92.79 Y26.569 E8283.95336
M204 S3000
M205 X10 Y10
G0 F6000 X92.224 Y26.569
M204 S1800
M205 X8 Y8
G1 F1800 X15.313 Y103.48 E8287.57102
G1 X15.243 Y103.55
M204 S3000
M205 X10 Y10
G0 F6000 X16.086 Y102.141
M204 S1800
M205 X8 Y8
G1 F1800 X91.658 Y26.569 E8291.1257
M204 S3000
M205 X10 Y10
G0 F6000 X91.093 Y26.569
M204 S1800
M205 X8 Y8
G1 F1800 X16.858 Y100.803 E8294.61746
G1 X16.788 Y100.873
M204 S3000
M205 X10 Y10
G0 F6000 X17.631 Y99.465
M204 S1800
M205 X8 Y8
G1 F1800 X90.527 Y26.569 E8298.04626
M204 S3000
M205 X10 Y10
G0 F6000 X89.961 Y26.569
M204 S1800
M205 X8 Y8
G1 F1800 X18.404 Y98.126 E8301.41209
G1 X18.334 Y98.196
M204 S3000
M205 X10 Y10
G0 F6000 X19.177 Y96.788
M204 S1800
M205 X8 Y8
G1 F1800 X89.395 Y26.569 E8304.71495
M204 S3000
M205 X10 Y10
G0 F6000 X88.83 Y26.569
M204 S1800
M205 X8 Y8
G1 F1800 X19.949 Y95.45 E8307.9549
G1 X19.879 Y95.52
M204 S3000
M205 X10 Y10
G0 F6000 X20.722 Y94.111
M204 S1800
M205 X8 Y8
G1 F1800 X88.264 Y26.569 E8311.13187
M204 S3000
M205 X10 Y10
G0 F6000 X87.698 Y26.569
M204 S1800
M205 X8 Y8
G1 F1800 X21.495 Y92.773 E8314.24588
G1 X21.425 Y92.843
M204 S3000
M205 X10 Y10
G0 F6000 X22.268 Y91.434
M204 S1800
M205 X8 Y8
G1 F1800 X87.133 Y26.569 E8317.29693
M204 S3000
M205 X10 Y10
G0 F6000 X86.567 Y26.569
M204 S1800
M205 X8 Y8
G1 F1800 X23.04 Y90.096 E8320.28505
G1 X22.97 Y90.166
M204 S3000
M205 X10 Y10
G0 F6000 X23.813 Y88.758
M204 S1800
M205 X8 Y8
G1 F1800 X86.001 Y26.569 E8323.2102
M204 S3000
M205 X10 Y10
G0 F6000 X85.436 Y26.569
M204 S1800
M205 X8 Y8
G1 F1800 X24.586 Y87.419 E8326.0724
G1 X24.516 Y87.489
M204 S3000
M205 X10 Y10
G0 F6000 X25.358 Y86.081
M204 S1800
M205 X8 Y8
G1 F1800 X84.87 Y26.569 E8328.87166
M204 S3000
M205 X10 Y10
G0 F6000 X84.304 Y26.569
M204 S1800
M205 X8 Y8
G1 F1800 X26.131 Y84.743 E8331.60796
G1 X26.061 Y84.813
M204 S3000
M205 X10 Y10
G0 F6000 X26.903 Y83.404
M204 S1800
M205 X8 Y8
G1 F1800 X83.739 Y26.569 E8334.28133
M204 S3000
M205 X10 Y10
G0 F6000 X83.173 Y26.569
M204 S1800
M205 X8 Y8
G1 F1800 X27.676 Y82.066 E8336.89174
G1 X27.606 Y82.136
M204 S3000
M205 X10 Y10
G0 F6000 X28.449 Y80.727
M204 S1800
M205 X8 Y8
G1 F1800 X82.607 Y26.569 E8339.43917
M204 S3000
M205 X10 Y10
G0 F6000 X82.042 Y26.569
M204 S1800
M205 X8 Y8
G1 F1800 X29.222 Y79.388 E8341.92363
G1 X29.152 Y79.458
M204 S3000
M205 X10 Y10
G0 F6000 X29.994 Y78.051
M204 S1800
M205 X8 Y8
G1 F1800 X81.476 Y26.569 E8344.34519
M204 S3000
M205 X10 Y10
G0 F6000 X80.91 Y26.569
M204 S1800
M205 X8 Y8
G1 F1800 X30.767 Y76.712 E8346.70376
G1 X30.697 Y76.782
M204 S3000
M205 X10 Y10
G0 F6000 X31.54 Y75.374
M204 S1800
M205 X8 Y8
G1 F1800 X80.345 Y26.569 E8348.9994
M204 S3000
M205 X10 Y10
G0 F6000 X79.779 Y26.569
M204 S1800
M205 X8 Y8
G1 F1800 X32.313 Y74.035 E8351.23206
G1 X32.243 Y74.105
M204 S3000
M205 X10 Y10
G0 F6000 X33.085 Y72.697
M204 S1800
M205 X8 Y8
G1 F1800 X79.213 Y26.569 E8353.40177
M204 S3000
M205 X10 Y10
G0 F6000 X78.647 Y26.569
M204 S1800
M205 X8 Y8
G1 F1800 X33.858 Y71.359 E8355.50854
G1 X33.788 Y71.429
M204 S3000
M205 X10 Y10
G0 F6000 X34.631 Y70.02
M204 S1800
M205 X8 Y8
G1 F1800 X78.082 Y26.569 E8357.55234
M204 S3000
M205 X10 Y10
G0 F6000 X77.516 Y26.569
M204 S1800
M205 X8 Y8
G1 F1800 X35.404 Y68.681 E8359.53316
G1 X35.334 Y68.751
M204 S3000
M205 X10 Y10
G0 F6000 X36.176 Y67.344
M204 S1800
M205 X8 Y8
G1 F1800 X76.95 Y26.569 E8361.45106
M204 S3000
M205 X10 Y10
G0 F6000 X76.385 Y26.569
M204 S1800
M205 X8 Y8
G1 F1800 X36.949 Y66.005 E8363.30601
G1 X36.879 Y66.075
M204 S3000
M205 X10 Y10
G0 F6000 X37.722 Y64.667
M204 S1800
M205 X8 Y8
G1 F1800 X75.819 Y26.569 E8365.098
M204 S3000
M205 X10 Y10
G0 F6000 X75.253 Y26.569
M204 S1800
M205 X8 Y8
G1 F1800 X38.494 Y63.328 E8366.82703
G1 X38.424 Y63.398
M204 S3000
M205 X10 Y10
G0 F6000 X39.267 Y61.99
M204 S1800
M205 X8 Y8
G1 F1800 X74.688 Y26.569 E8368.49313
M204 S3000
M205 X10 Y10
G0 F6000 X74.122 Y26.569
M204 S1800
M205 X8 Y8
G1 F1800 X40.039 Y60.652 E8370.09629
G1 X39.969 Y60.722
M204 S3000
M205 X10 Y10
G0 F6000 X40.812 Y59.313
M204 S1800
M205 X8 Y8
G1 F1800 X73.556 Y26.569 E8371.63647
M204 S3000
M205 X10 Y10
G0 F6000 X72.991 Y26.569
M204 S1800
M205 X8 Y8
G1 F1800 X41.585 Y57.974 E8373.11368
G1 X41.515 Y58.044
M204 S3000
M205 X10 Y10
G0 F6000 X42.358 Y56.636
M204 S1800
M205 X8 Y8
G1 F1800 X72.425 Y26.569 E8374.52794
M204 S3000
M205 X10 Y10
G0 F6000 X71.859 Y26.569
M204 S1800
M205 X8 Y8
G1 F1800 X43.13 Y55.298 E8375.87927
G1 X43.06 Y55.368
M204 S3000
M205 X10 Y10
G0 F6000 X43.903 Y53.96
M204 S1800
M205 X8 Y8
G1 F1800 X71.294 Y26.569 E8377.16766
M204 S3000
M205 X10 Y10
G0 F6000 X70.728 Y26.569
M204 S1800
M205 X8 Y8
G1 F1800 X44.676 Y52.621 E8378.39306
G1 X44.606 Y52.691
M204 S3000
M205 X10 Y10
G0 F6000 X45.449 Y51.282
M204 S1800
M205 X8 Y8
G1 F1800 X70.162 Y26.569 E8379.55549
M204 S3000
M205 X10 Y10
G0 F6000 X69.596 Y26.569
M204 S1800
M205 X8 Y8
G1 F1800 X46.221 Y49.945 E8380.655
G1 X46.151 Y50.015
M204 S3000
M205 X10 Y10
G0 F6000 X46.994 Y48.606
M204 S1800
M205 X8 Y8
G1 F1800 X69.031 Y26.569 E8381.69155
M204 S3000
M205 X10 Y10
G0 F6000 X68.465 Y26.569
M204 S1800
M205 X8 Y8
G1 F1800 X47.767 Y47.267 E8382.66512
G1 X47.697 Y47.337
M204 S3000
M205 X10 Y10
G0 F6000 X48.54 Y45.929
M204 S1800
M205 X8 Y8
G1 F1800 X67.899 Y26.569 E8383.57573
M204 S3000
M205 X10 Y10
G0 F6000 X67.334 Y26.569
M204 S1800
M205 X8 Y8
G1 F1800 X49.312 Y44.591 E8384.42343
G1 X49.242 Y44.661
M204 S3000
M205 X10 Y10
G0 F6000 X50.085 Y43.253
M204 S1800
M205 X8 Y8
G1 F1800 X66.768 Y26.569 E8385.20817
M204 S3000
M205 X10 Y10
G0 F6000 X66.202 Y26.569
M204 S1800
M205 X8 Y8
G1 F1800 X50.857 Y41.914 E8385.92995
G1 X50.787 Y41.984
M204 S3000
M205 X10 Y10
G0 F6000 X51.63 Y40.575
M204 S1800
M205 X8 Y8
G1 F1800 X65.637 Y26.569 E8386.58878
M204 S3000
M205 X10 Y10
G0 F6000 X65.071 Y26.569
M204 S1800
M205 X8 Y8
G1 F1800 X52.402 Y39.238 E8387.18469
G1 X52.332 Y39.308
M204 S3000
M205 X10 Y10
G0 F6000 X53.175 Y37.899
M204 S1800
M205 X8 Y8
G1 F1800 X64.505 Y26.569 E8387.71762
M204 S3000
M205 X10 Y10
G0 F6000 X63.94 Y26.569
M204 S1800
M205 X8 Y8
G1 F1800 X53.948 Y36.56 E8388.18759
G1 X53.878 Y36.63
M204 S3000
M205 X10 Y10
G0 F6000 X54.721 Y35.222
M204 S1800
M205 X8 Y8
G1 F1800 X63.374 Y26.569 E8388.5946
M204 S3000
M205 X10 Y10
G0 F6000 X62.808 Y26.569
M204 S1800
M205 X8 Y8
G1 F1800 X55.494 Y33.883 E8388.93863
G1 X55.424 Y33.953
M204 S3000
M205 X10 Y10
G0 F6000 X56.266 Y32.546
M204 S1800
M205 X8 Y8
G1 F1800 X62.243 Y26.569 E8389.21977
M204 S3000
M205 X10 Y10
G0 F6000 X61.677 Y26.569
M204 S1800
M205 X8 Y8
G1 F1800 X57.039 Y31.207 E8389.43792
G1 X56.969 Y31.277
M204 S3000
M205 X10 Y10
G0 F6000 X57.812 Y29.868
M204 S1800
M205 X8 Y8
G1 F1800 X61.111 Y26.569 E8389.5931
M204 S3000
M205 X10 Y10
G0 F6000 X60.546 Y26.569
M204 S1800
M205 X8 Y8
G1 F1800 X58.585 Y28.53 E8389.68534
G1 X58.515 Y28.6
M204 S3000
M205 X10 Y10
G0 F6000 X59.357 Y27.192
M204 S1800
M205 X8 Y8
G1 F1800 X59.98 Y26.569 E8389.71464
G1 X60.05 Y26.499
M204 S3000
M205 X10 Y10
G0 F6000 X100.886 Y101.628
M204 S1800
M205 X8 Y8
G1 F1800 X159.675 Y42.84 E8392.47987
M204 S3000
M205 X10 Y10
G0 F6000 X159.882 Y43.198
M204 S1800
M205 X8 Y8
G1 F1800 X101.452 Y101.628 E8395.22824
M204 S3000
M205 X10 Y10
G0 F6000 X102.017 Y101.628
M204 S1800
M205 X8 Y8
G1 F1800 X160.089 Y43.557 E8397.95974
M204 S3000
M205 X10 Y10
G0 F6000 X160.296 Y43.916
M204 S1800
M205 X8 Y8
G1 F1800 X102.583 Y101.628 E8400.67436
M204 S3000
M205 X10 Y10
G0 F6000 X103.149 Y101.628
M204 S1800
M205 X8 Y8
G1 F1800 X160.503 Y44.274 E8403.37212
M204 S3000
M205 X10 Y10
G0 F6000 X160.71 Y44.633
M204 S1800
M205 X8 Y8
G1 F1800 X103.714 Y101.628 E8406.05301
M204 S3000
M205 X10 Y10
G0 F6000 X104.28 Y101.628
M204 S1800
M205 X8 Y8
G1 F1800 X160.917 Y44.991 E8408.71704
M204 S3000
M205 X10 Y10
G0 F6000 X161.124 Y45.35
M204 S1800
M205 X8 Y8
G1 F1800 X104.846 Y101.628 E8411.36419
M204 S3000
M205 X10 Y10
G0 F6000 X105.411 Y101.628
M204 S1800
M205 X8 Y8
G1 F1800 X161.331 Y45.709 E8413.99447
M204 S3000
M205 X10 Y10
G0 F6000 X161.538 Y46.068
M204 S1800
M205 X8 Y8
G1 F1800 X105.977 Y101.628 E8416.60787
M204 S3000
M205 X10 Y10
G0 F6000 X106.543 Y101.628
M204 S1800
M205 X8 Y8
G1 F1800 X161.745 Y46.426 E8419.2044
M204 S3000
M205 X10 Y10
G0 F6000 X161.952 Y46.785
M204 S1800
M205 X8 Y8
G1 F1800 X107.108 Y101.628 E8421.78407
M204 S3000
M205 X10 Y10
G0 F6000 X107.674 Y101.628
M204 S1800
M205 X8 Y8
G1 F1800 X162.16 Y47.143 E8424.3469
M204 S3000
M205 X10 Y10
G0 F6000 X162.367 Y47.502
M204 S1800
M205 X8 Y8
G1 F1800 X108.24 Y101.628 E8426.89285
M204 S3000
M205 X10 Y10
G0 F6000 X108.806 Y101.628
M204 S1800
M205 X8 Y8
G1 F1800 X162.573 Y47.861 E8429.42188
M204 S3000
M205 X10 Y10
G0 F6000 X162.78 Y48.219
M204 S1800
M205 X8 Y8
G1 F1800 X109.371 Y101.628 E8431.93408
M204 S3000
M205 X10 Y10
G0 F6000 X109.937 Y101.628
M204 S1800
M205 X8 Y8
G1 F1800 X162.988 Y48.578 E8434.42941
M204 S3000
M205 X10 Y10
G0 F6000 X163.195 Y48.936
M204 S1800
M205 X8 Y8
G1 F1800 X110.297 Y101.834 E8436.91757
M204 S3000
M205 X10 Y10
G0 F6000 X110.505 Y102.192
M204 S1800
M205 X8 Y8
G1 F1800 X163.402 Y49.295 E8439.40568
M204 S3000
M205 X10 Y10
G0 F6000 X163.608 Y49.654
M204 S1800
M205 X8 Y8
G1 F1800 X109.749 Y103.514 E8441.93907
G1 X109.679 Y103.584
M204 S3000
M205 X10 Y10
G0 F6000 X108.975 Y104.853
M204 S1800
M205 X8 Y8
G1 F1800 X163.816 Y50.012 E8444.51862
M204 S3000
M205 X10 Y10
G0 F6000 X164.023 Y50.371
M204 S1800
M205 X8 Y8
G1 F1800 X108.202 Y106.191 E8447.14424
G1 X108.132 Y106.261
M204 S3000
M205 X10 Y10
G0 F6000 X107.429 Y107.531
M204 S1800
M205 X8 Y8
G1 F1800 X164.23 Y50.729 E8449.81601
M204 S3000
M205 X10 Y10
G0 F6000 X164.437 Y51.088
M204 S1800
M205 X8 Y8
G1 F1800 X106.655 Y108.87 E8452.5339
G1 X106.585 Y108.94
M204 S3000
M205 X10 Y10
;MESH:NONMESH
G0 F6000 X105.366 Y109.234
G0 X104.634 Y109.234
G0 X100.15 Y102.199
;TIME_ELAPSED:6948.450074
;LAYER:4
;MESH:Improved Rain shield.stl
G0 X100.15 Y102.199 Z1.1
M204 S1800
M205 X8 Y8
;TYPE:WALL-INNER
G1 F3600 X100.323 Y102.498 E8452.54539
G1 X104.423 Y109.6 E8452.81814
G1 X105.577 Y109.6 E8452.85652
G1 X109.677 Y102.498 E8453.12927
G1 X109.85 Y102.199 E8453.14076
G1 X109.505 Y102.199 E8453.14726
G1 X109.504 Y102.199 E8453.1473
G1 X100.496 Y102.199 E8453.44691
G1 X100.495 Y102.199 E8453.44694
G1 X100.15 Y102.199 E8453.45344
M204 S3000
M205 X10 Y10
G0 F6000 X196.223 Y105
M204 S1800
M205 X8 Y8
G1 F3600 X150.611 Y184 E8456.4875
G1 X59.389 Y184 E8459.52155
G1 X13.777 Y105 E8462.55561
G1 X59.389 Y26 E8465.58967
G1 X150.611 Y26 E8468.62372
G1 X196.223 Y105 E8471.65778
M204 S3000
M205 X10 Y10
G0 F6000 X196.684 Y105
M204 S1800
M205 X8 Y8
G1 F3600 X150.842 Y184.4 E8474.70718
G1 X59.158 Y184.4 E8477.7566
G1 X13.316 Y105 E8480.80601
G1 X59.158 Y25.6 E8483.85541
G1 X150.842 Y25.6 E8486.90483
G1 X196.684 Y105 E8489.95423
M204 S3000
M205 X10 Y10
G0 F6000 X196.584 Y105
G0 X109.191 Y102.579
G0 X100.757 Y102.549
G0 X100.843 Y102.599
M204 S1800
M205 X8 Y8
G1 F3600 X101.016 Y102.898 E8489.96572
G1 X104.654 Y109.2 E8490.20775
G1 X105.346 Y109.2 E8490.23076
G1 X108.984 Y102.898 E8490.47279
G1 X109.157 Y102.599 E8490.48428
G1 X108.812 Y102.599 E8490.49078
G1 X108.811 Y102.599 E8490.49081
G1 X101.189 Y102.599 E8490.74432
G1 X101.188 Y102.599 E8490.74435
G1 X100.843 Y102.599 E8490.75086
M204 S3000
M205 X10 Y10
G0 F6000 X101.536 Y102.999
M204 S1800
M205 X8 Y8
;TYPE:WALL-OUTER
G1 F3600 X104.885 Y108.8 E8490.97364
G1 X105.115 Y108.8 E8490.98129
G1 X108.464 Y102.999 E8491.20408
G1 X101.536 Y102.999 E8491.43451
M204 S3000
M205 X10 Y10
G0 F6000 X101.636 Y103.172
G0 X101.203 Y103.421
G0 X100.809 Y102.579
G0 X109.191 Y102.579
G0 X196.584 Y105
G0 X197.145 Y105
M204 S1800
M205 X8 Y8
G1 F3600 X151.073 Y184.8 E8494.49926
G1 X58.927 Y184.8 E8497.56404
G1 X12.855 Y105 E8500.62879
G1 X58.927 Y25.2 E8503.69354
G1 X151.073 Y25.2 E8506.75833
G1 X197.145 Y105 E8509.82308
M204 S3000
M205 X10 Y10
G0 F6000 X197.045 Y105.173
G0 X195.772 Y105
M204 S1800
M205 X8 Y8
;TYPE:SKIN
G1 F1800 X150.386 Y183.61 E8512.84214
G1 X59.614 Y183.61 E8515.86123
G1 X14.228 Y105 E8518.8803
G1 X59.614 Y26.39 E8521.89936
G1 X150.386 Y26.39 E8524.91845
G1 X195.772 Y105 E8527.93752
M204 S3000
M205 X10 Y10
G0 F6000 X110.301 Y102.199
M204 S1800
M205 X8 Y8
G1 F1800 X110.074 Y101.809 E8527.95252
G1 X99.926 Y101.809 E8528.29005
G1 X99.699 Y102.199 E8528.30506
G1 X104.198 Y109.99 E8528.60429
G1 X105.802 Y109.99 E8528.65764
G1 X110.301 Y102.199 E8528.95687
M204 S3000
M205 X10 Y10
G0 F6000 X149.889 Y26.57
M204 S1800
M205 X8 Y8
G1 F1800 X150.819 Y27.5 E8529.00061
G1 X150.889 Y27.57
M204 S3000
M205 X10 Y10
G0 F6000 X151.592 Y28.838
M204 S1800
M205 X8 Y8
G1 F1800 X149.323 Y26.57 E8529.10732
M204 S3000
M205 X10 Y10
G0 F6000 X148.758 Y26.57
M204 S1800
M205 X8 Y8
G1 F1800 X152.365 Y30.177 E8529.27698
G1 X152.435 Y30.247
M204 S3000
M205 X10 Y10
G0 F6000 X153.137 Y31.515
M204 S1800
M205 X8 Y8
G1 F1800 X148.192 Y26.57 E8529.50958
M204 S3000
M205 X10 Y10
G0 F6000 X147.626 Y26.57
M204 S1800
M205 X8 Y8
G1 F1800 X153.91 Y32.853 E8529.80513
G1 X153.98 Y32.923
M204 S3000
M205 X10 Y10
G0 F6000 X154.683 Y34.192
M204 S1800
M205 X8 Y8
G1 F1800 X147.061 Y26.57 E8530.16365
M204 S3000
M205 X10 Y10
G0 F6000 X146.495 Y26.57
M204 S1800
M205 X8 Y8
G1 F1800 X155.456 Y35.53 E8530.58512
G1 X155.526 Y35.6
M204 S3000
M205 X10 Y10
G0 F6000 X156.228 Y36.868
M204 S1800
M205 X8 Y8
G1 F1800 X145.929 Y26.57 E8531.06953
M204 S3000
M205 X10 Y10
G0 F6000 X145.364 Y26.57
M204 S1800
M205 X8 Y8
G1 F1800 X157.001 Y38.207 E8531.6169
G1 X157.071 Y38.277
M204 S3000
M205 X10 Y10
G0 F6000 X157.773 Y39.545
M204 S1800
M205 X8 Y8
G1 F1800 X144.798 Y26.57 E8532.22721
M204 S3000
M205 X10 Y10
G0 F6000 X144.232 Y26.57
M204 S1800
M205 X8 Y8
G1 F1800 X158.546 Y40.884 E8532.90049
G1 X158.616 Y40.954
M204 S3000
M205 X10 Y10
G0 F6000 X159.319 Y42.222
M204 S1800
M205 X8 Y8
G1 F1800 X143.667 Y26.57 E8533.63671
M204 S3000
M205 X10 Y10
G0 F6000 X143.101 Y26.57
M204 S1800
M205 X8 Y8
G1 F1800 X160.091 Y43.56 E8534.43587
G1 X160.161 Y43.63
M204 S3000
M205 X10 Y10
G0 F6000 X160.864 Y44.899
M204 S1800
M205 X8 Y8
G1 F1800 X142.535 Y26.57 E8535.29801
M204 S3000
M205 X10 Y10
G0 F6000 X141.97 Y26.57
M204 S1800
M205 X8 Y8
G1 F1800 X161.637 Y46.237 E8536.22309
G1 X161.707 Y46.307
M204 S3000
M205 X10 Y10
G0 F6000 X162.41 Y47.576
M204 S1800
M205 X8 Y8
G1 F1800 X141.404 Y26.57 E8537.21115
M204 S3000
M205 X10 Y10
G0 F6000 X140.838 Y26.57
M204 S1800
M205 X8 Y8
G1 F1800 X163.182 Y48.914 E8538.26214
G1 X163.252 Y48.984
M204 S3000
M205 X10 Y10
G0 F6000 X163.955 Y50.252
M204 S1800
M205 X8 Y8
G1 F1800 X140.273 Y26.57 E8539.37607
M204 S3000
M205 X10 Y10
G0 F6000 X139.707 Y26.57
M204 S1800
M205 X8 Y8
G1 F1800 X164.728 Y51.591 E8540.55298
G1 X164.798 Y51.661
M204 S3000
M205 X10 Y10
G0 F6000 X165.501 Y52.929
M204 S1800
M205 X8 Y8
G1 F1800 X139.141 Y26.57 E8541.79285
M204 S3000
M205 X10 Y10
G0 F6000 X138.575 Y26.57
M204 S1800
M205 X8 Y8
G1 F1800 X166.274 Y54.268 E8543.0957
G1 X166.344 Y54.338
M204 S3000
M205 X10 Y10
G0 F6000 X167.046 Y55.606
M204 S1800
M205 X8 Y8
G1 F1800 X138.01 Y26.57 E8544.46147
M204 S3000
M205 X10 Y10
G0 F6000 X137.444 Y26.57
M204 S1800
M205 X8 Y8
G1 F1800 X167.819 Y56.944 E8545.89019
G1 X167.889 Y57.014
M204 S3000
M205 X10 Y10
G0 F6000 X168.591 Y58.283
M204 S1800
M205 X8 Y8
G1 F1800 X136.878 Y26.57 E8547.38187
M204 S3000
M205 X10 Y10
G0 F6000 X136.313 Y26.57
M204 S1800
M205 X8 Y8
G1 F1800 X169.364 Y59.621 E8548.93649
G1 X169.434 Y59.691
M204 S3000
M205 X10 Y10
G0 F6000 X170.137 Y60.96
M204 S1800
M205 X8 Y8
G1 F1800 X135.747 Y26.57 E8550.55409
M204 S3000
M205 X10 Y10
G0 F6000 X135.181 Y26.57
M204 S1800
M205 X8 Y8
G1 F1800 X170.909 Y62.298 E8552.23462
G1 X170.979 Y62.368
M204 S3000
M205 X10 Y10
G0 F6000 X171.682 Y63.636
M204 S1800
M205 X8 Y8
G1 F1800 X134.616 Y26.57 E8553.9781
M204 S3000
M205 X10 Y10
G0 F6000 X134.05 Y26.57
M204 S1800
M205 X8 Y8
G1 F1800 X172.455 Y64.975 E8555.78455
G1 X172.525 Y65.045
M204 S3000
M205 X10 Y10
G0 F6000 X173.228 Y66.313
M204 S1800
M205 X8 Y8
G1 F1800 X133.484 Y26.57 E8557.65396
M204 S3000
M205 X10 Y10
G0 F6000 X132.919 Y26.57
M204 S1800
M205 X8 Y8
G1 F1800 X174 Y67.651 E8559.58629
G1 X174.07 Y67.721
M204 S3000
M205 X10 Y10
G0 F6000 X174.773 Y68.99
M204 S1800
M205 X8 Y8
G1 F1800 X132.353 Y26.57 E8561.58159
M204 S3000
M205 X10 Y10
G0 F6000 X131.787 Y26.57
M204 S1800
M205 X8 Y8
G1 F1800 X175.546 Y70.328 E8563.63986
G1 X175.616 Y70.398
M204 S3000
M205 X10 Y10
G0 F6000 X176.319 Y71.667
M204 S1800
M205 X8 Y8
G1 F1800 X131.222 Y26.57 E8565.76108
M204 S3000
M205 X10 Y10
G0 F6000 X130.656 Y26.57
M204 S1800
M205 X8 Y8
G1 F1800 X177.092 Y73.005 E8567.94527
G1 X177.162 Y73.075
M204 S3000
M205 X10 Y10
G0 F6000 X177.864 Y74.343
M204 S1800
M205 X8 Y8
G1 F1800 X130.09 Y26.57 E8570.19239
M204 S3000
M205 X10 Y10
G0 F6000 X129.524 Y26.57
M204 S1800
M205 X8 Y8
G1 F1800 X178.637 Y75.682 E8572.50249
G1 X178.707 Y75.752
M204 S3000
M205 X10 Y10
G0 F6000 X179.409 Y77.02
M204 S1800
M205 X8 Y8
G1 F1800 X128.959 Y26.57 E8574.8755
M204 S3000
M205 X10 Y10
G0 F6000 X128.393 Y26.57
M204 S1800
M205 X8 Y8
G1 F1800 X180.182 Y78.359 E8577.3115
G1 X180.252 Y78.429
M204 S3000
M205 X10 Y10
G0 F6000 X180.954 Y79.697
M204 S1800
M205 X8 Y8
G1 F1800 X127.827 Y26.57 E8579.81043
M204 S3000
M205 X10 Y10
G0 F6000 X127.262 Y26.57
M204 S1800
M205 X8 Y8
G1 F1800 X181.727 Y81.035 E8582.37229
G1 X181.797 Y81.105
M204 S3000
M205 X10 Y10
G0 F6000 X182.5 Y82.374
M204 S1800
M205 X8 Y8
G1 F1800 X126.696 Y26.57 E8584.99714
M204 S3000
M205 X10 Y10
G0 F6000 X126.13 Y26.57
M204 S1800
M205 X8 Y8
G1 F1800 X183.273 Y83.712 E8587.68495
G1 X183.343 Y83.782
M204 S3000
M205 X10 Y10
G0 F6000 X184.046 Y85.051
M204 S1800
M205 X8 Y8
G1 F1800 X125.565 Y26.57 E8590.43572
M204 S3000
M205 X10 Y10
G0 F6000 X124.999 Y26.57
M204 S1800
M205 X8 Y8
G1 F1800 X184.818 Y86.389 E8593.24942
G1 X184.888 Y86.459
M204 S3000
M205 X10 Y10
G0 F6000 X185.591 Y87.727
M204 S1800
M205 X8 Y8
G1 F1800 X124.433 Y26.57 E8596.12608
M204 S3000
M205 X10 Y10
G0 F6000 X123.868 Y26.57
M204 S1800
M205 X8 Y8
G1 F1800 X186.364 Y89.066 E8599.0657
G1 X186.434 Y89.136
M204 S3000
M205 X10 Y10
G0 F6000 X187.137 Y90.405
M204 S1800
M205 X8 Y8
G1 F1800 X123.302 Y26.57 E8602.0683
M204 S3000
M205 X10 Y10
G0 F6000 X122.736 Y26.57
M204 S1800
M205 X8 Y8
G1 F1800 X187.909 Y91.742 E8605.13382
G1 X187.979 Y91.812
M204 S3000
M205 X10 Y10
G0 F6000 X188.682 Y93.081
M204 S1800
M205 X8 Y8
G1 F1800 X122.171 Y26.57 E8608.26229
M204 S3000
M205 X10 Y10
G0 F6000 X121.605 Y26.57
M204 S1800
M205 X8 Y8
G1 F1800 X189.455 Y94.419 E8611.45372
G1 X189.525 Y94.489
M204 S3000
M205 X10 Y10
G0 F6000 X190.227 Y95.758
M204 S1800
M205 X8 Y8
G1 F1800 X121.039 Y26.57 E8614.70812
M204 S3000
M205 X10 Y10
G0 F6000 X120.474 Y26.57
M204 S1800
M205 X8 Y8
G1 F1800 X191 Y97.097 E8618.02547
G1 X191.07 Y97.167
M204 S3000
M205 X10 Y10
G0 F6000 X191.773 Y98.434
M204 S1800
M205 X8 Y8
G1 F1800 X119.908 Y26.57 E8621.40575
M204 S3000
M205 X10 Y10
G0 F6000 X119.342 Y26.57
M204 S1800
M205 X8 Y8
G1 F1800 X192.545 Y99.773 E8624.849
G1 X192.615 Y99.843
M204 S3000
M205 X10 Y10
G0 F6000 X193.318 Y101.112
M204 S1800
M205 X8 Y8
G1 F1800 X118.776 Y26.57 E8628.35522
M204 S3000
M205 X10 Y10
G0 F6000 X118.211 Y26.57
M204 S1800
M205 X8 Y8
G1 F1800 X194.091 Y102.45 E8631.92439
G1 X194.161 Y102.52
M204 S3000
M205 X10 Y10
G0 F6000 X194.864 Y103.789
M204 S1800
M205 X8 Y8
G1 F1800 X117.645 Y26.57 E8635.55653
M204 S3000
M205 X10 Y10
G0 F6000 X117.079 Y26.57
M204 S1800
M205 X8 Y8
G1 F1800 X195.544 Y105.034 E8639.24726
M204 S3000
M205 X10 Y10
G0 F6000 X195.336 Y105.392
M204 S1800
M205 X8 Y8
G1 F1800 X116.514 Y26.57 E8642.95481
M204 S3000
M205 X10 Y10
G0 F6000 X115.948 Y26.57
M204 S1800
M205 X8 Y8
G1 F1800 X195.129 Y105.751 E8646.67924
M204 S3000
M205 X10 Y10
G0 F6000 X194.922 Y106.109
M204 S1800
M205 X8 Y8
G1 F1800 X115.382 Y26.57 E8650.42053
M204 S3000
M205 X10 Y10
G0 F6000 X114.817 Y26.57
M204 S1800
M205 X8 Y8
G1 F1800 X194.715 Y106.468 E8654.17869
M204 S3000
M205 X10 Y10
G0 F6000 X194.508 Y106.827
M204 S1800
M205 X8 Y8
G1 F1800 X114.251 Y26.57 E8657.95373
M204 S3000
M205 X10 Y10
G0 F6000 X113.685 Y26.57
M204 S1800
M205 X8 Y8
G1 F1800 X194.301 Y107.186 E8661.74566
M204 S3000
M205 X10 Y10
G0 F6000 X194.094 Y107.544
M204 S1800
M205 X8 Y8
G1 F1800 X113.12 Y26.57 E8665.55443
M204 S3000
M205 X10 Y10
G0 F6000 X112.554 Y26.57
M204 S1800
M205 X8 Y8
G1 F1800 X193.887 Y107.903 E8669.38009
M204 S3000
M205 X10 Y10
G0 F6000 X193.68 Y108.261
M204 S1800
M205 X8 Y8
G1 F1800 X111.988 Y26.57 E8673.2226
M204 S3000
M205 X10 Y10
G0 F6000 X111.423 Y26.57
M204 S1800
M205 X8 Y8
G1 F1800 X193.473 Y108.62 E8677.08198
M204 S3000
M205 X10 Y10
G0 F6000 X193.266 Y108.979
M204 S1800
M205 X8 Y8
G1 F1800 X110.857 Y26.57 E8680.95825
M204 S3000
M205 X10 Y10
G0 F6000 X110.291 Y26.57
M204 S1800
M205 X8 Y8
G1 F1800 X193.059 Y109.337 E8684.85138
M204 S3000
M205 X10 Y10
G0 F6000 X192.852 Y109.696
M204 S1800
M205 X8 Y8
G1 F1800 X109.726 Y26.57 E8688.76137
M204 S3000
M205 X10 Y10
G0 F6000 X109.16 Y26.57
M204 S1800
M205 X8 Y8
G1 F1800 X192.644 Y110.054 E8692.6882
M204 S3000
M205 X10 Y10
G0 F6000 X192.437 Y110.413
M204 S1800
M205 X8 Y8
G1 F1800 X108.594 Y26.57 E8696.63192
M204 S3000
M205 X10 Y10
G0 F6000 X108.028 Y26.57
M204 S1800
M205 X8 Y8
G1 F1800 X192.231 Y110.772 E8700.59255
M204 S3000
M205 X10 Y10
G0 F6000 X192.024 Y111.131
M204 S1800
M205 X8 Y8
G1 F1800 X107.463 Y26.57 E8704.57004
M204 S3000
M205 X10 Y10
G0 F6000 X106.897 Y26.57
M204 S1800
M205 X8 Y8
G1 F1800 X191.816 Y111.489 E8708.56437
M204 S3000
M205 X10 Y10
G0 F6000 X191.609 Y111.848
M204 S1800
M205 X8 Y8
G1 F1800 X106.331 Y26.57 E8712.57558
M204 S3000
M205 X10 Y10
G0 F6000 X105.766 Y26.57
M204 S1800
M205 X8 Y8
G1 F1800 X191.402 Y112.206 E8716.60364
M204 S3000
M205 X10 Y10
G0 F6000 X191.196 Y112.565
M204 S1800
M205 X8 Y8
G1 F1800 X105.2 Y26.57 E8720.6486
M204 S3000
M205 X10 Y10
G0 F6000 X104.634 Y26.57
M204 S1800
M205 X8 Y8
G1 F1800 X190.988 Y112.924 E8724.71043
M204 S3000
M205 X10 Y10
G0 F6000 X190.781 Y113.282
M204 S1800
M205 X8 Y8
G1 F1800 X104.069 Y26.57 E8728.7891
M204 S3000
M205 X10 Y10
G0 F6000 X103.503 Y26.57
M204 S1800
M205 X8 Y8
G1 F1800 X190.574 Y113.641 E8732.88465
M204 S3000
M205 X10 Y10
G0 F6000 X190.367 Y113.999
M204 S1800
M205 X8 Y8
G1 F1800 X102.937 Y26.57 E8736.99707
M204 S3000
M205 X10 Y10
G0 F6000 X102.372 Y26.57
M204 S1800
M205 X8 Y8
G1 F1800 X190.16 Y114.358 E8741.12634
M204 S3000
M205 X10 Y10
G0 F6000 X189.953 Y114.717
M204 S1800
M205 X8 Y8
G1 F1800 X101.806 Y26.57 E8745.27251
M204 S3000
M205 X10 Y10
G0 F6000 X101.24 Y26.57
M204 S1800
M205 X8 Y8
G1 F1800 X189.746 Y115.075 E8749.43554
M204 S3000
M205 X10 Y10
G0 F6000 X189.539 Y115.434
M204 S1800
M205 X8 Y8
G1 F1800 X100.675 Y26.57 E8753.61543
M204 S3000
M205 X10 Y10
G0 F6000 X100.109 Y26.57
M204 S1800
M205 X8 Y8
G1 F1800 X189.332 Y115.792 E8757.81218
M204 S3000
M205 X10 Y10
G0 F6000 X189.124 Y116.151
M204 S1800
M205 X8 Y8
G1 F1800 X99.543 Y26.57 E8762.02579
M204 S3000
M205 X10 Y10
G0 F6000 X98.977 Y26.57
M204 S1800
M205 X8 Y8
G1 F1800 X188.918 Y116.51 E8766.25632
M204 S3000
M205 X10 Y10
G0 F6000 X188.711 Y116.869
M204 S1800
M205 X8 Y8
G1 F1800 X98.412 Y26.57 E8770.50371
M204 S3000
M205 X10 Y10
G0 F6000 X97.846 Y26.57
M204 S1800
M205 X8 Y8
G1 F1800 X188.504 Y117.227 E8774.76796
M204 S3000
M205 X10 Y10
G0 F6000 X188.296 Y117.586
M204 S1800
M205 X8 Y8
G1 F1800 X97.28 Y26.57 E8779.04907
M204 S3000
M205 X10 Y10
G0 F6000 X96.715 Y26.57
M204 S1800
M205 X8 Y8
G1 F1800 X188.089 Y117.944 E8783.34703
M204 S3000
M205 X10 Y10
G0 F6000 X187.882 Y118.303
M204 S1800
M205 X8 Y8
G1 F1800 X96.149 Y26.57 E8787.66186
M204 S3000
M205 X10 Y10
G0 F6000 X95.583 Y26.57
M204 S1800
M205 X8 Y8
G1 F1800 X187.676 Y118.662 E8791.99361
M204 S3000
M205 X10 Y10
G0 F6000 X187.468 Y119.02
M204 S1800
M205 X8 Y8
G1 F1800 X95.018 Y26.57 E8796.34218
M204 S3000
M205 X10 Y10
G0 F6000 X94.452 Y26.57
M204 S1800
M205 X8 Y8
G1 F1800 X187.261 Y119.379 E8800.70763
M204 S3000
M205 X10 Y10
G0 F6000 X187.054 Y119.737
M204 S1800
M205 X8 Y8
G1 F1800 X93.886 Y26.57 E8805.08994
M204 S3000
M205 X10 Y10
G0 F6000 X93.321 Y26.57
M204 S1800
M205 X8 Y8
G1 F1800 X186.847 Y120.096 E8809.48912
M204 S3000
M205 X10 Y10
G0 F6000 X186.64 Y120.455
M204 S1800
M205 X8 Y8
G1 F1800 X92.755 Y26.57 E8813.90518
M204 S3000
M205 X10 Y10
G0 F6000 X92.189 Y26.57
M204 S1800
M205 X8 Y8
G1 F1800 X186.433 Y120.814 E8818.33813
M204 S3000
M205 X10 Y10
G0 F6000 X186.226 Y121.172
M204 S1800
M205 X8 Y8
G1 F1800 X91.624 Y26.57 E8822.78792
M204 S3000
M205 X10 Y10
G0 F6000 X91.058 Y26.57
M204 S1800
M205 X8 Y8
G1 F1800 X186.019 Y121.531 E8827.25459
M204 S3000
M205 X10 Y10
G0 F6000 X185.812 Y121.889
M204 S1800
M205 X8 Y8
G1 F1800 X90.492 Y26.57 E8831.73813
M204 S3000
M205 X10 Y10
G0 F6000 X89.927 Y26.57
M204 S1800
M205 X8 Y8
G1 F1800 X185.604 Y122.248 E8836.23851
M204 S3000
M205 X10 Y10
G0 F6000 X185.398 Y122.607
M204 S1800
M205 X8 Y8
G1 F1800 X89.361 Y26.57 E8840.75579
M204 S3000
M205 X10 Y10
G0 F6000 X88.795 Y26.57
M204 S1800
M205 X8 Y8
G1 F1800 X185.191 Y122.965 E8845.28994
M204 S3000
M205 X10 Y10
G0 F6000 X184.984 Y123.324
M204 S1800
M205 X8 Y8
G1 F1800 X88.229 Y26.57 E8849.84098
M204 S3000
M205 X10 Y10
G0 F6000 X87.664 Y26.57
M204 S1800
M205 X8 Y8
G1 F1800 X184.776 Y123.682 E8854.40883
M204 S3000
M205 X10 Y10
G0 F6000 X184.569 Y124.041
M204 S1800
M205 X8 Y8
G1 F1800 X87.098 Y26.57 E8858.99356
M204 S3000
M205 X10 Y10
G0 F6000 X86.532 Y26.57
M204 S1800
M205 X8 Y8
G1 F1800 X184.363 Y124.4 E8863.59521
M204 S3000
M205 X10 Y10
G0 F6000 X184.156 Y124.759
M204 S1800
M205 X8 Y8
G1 F1800 X85.967 Y26.57 E8868.21372
M204 S3000
M205 X10 Y10
G0 F6000 X85.401 Y26.57
M204 S1800
M205 X8 Y8
G1 F1800 X183.948 Y125.117 E8872.84907
M204 S3000
M205 X10 Y10
G0 F6000 X183.741 Y125.476
M204 S1800
M205 X8 Y8
G1 F1800 X84.835 Y26.57 E8877.5013
M204 S3000
M205 X10 Y10
G0 F6000 X84.27 Y26.57
M204 S1800
M205 X8 Y8
G1 F1800 X183.534 Y125.834 E8882.17038
M204 S3000
M205 X10 Y10
G0 F6000 X183.328 Y126.193
M204 S1800
M205 X8 Y8
G1 F1800 X83.704 Y26.57 E8886.85636
M204 S3000
M205 X10 Y10
G0 F6000 X83.138 Y26.57
M204 S1800
M205 X8 Y8
G1 F1800 X183.12 Y126.552 E8891.55921
M204 S3000
M205 X10 Y10
G0 F6000 X182.913 Y126.91
M204 S1800
M205 X8 Y8
G1 F1800 X82.573 Y26.57 E8896.27889
M204 S3000
M205 X10 Y10
G0 F6000 X82.007 Y26.57
M204 S1800
M205 X8 Y8
G1 F1800 X182.706 Y127.269 E8901.01547
M204 S3000
M205 X10 Y10
G0 F6000 X182.499 Y127.627
M204 S1800
M205 X8 Y8
G1 F1800 X81.441 Y26.57 E8905.7689
M204 S3000
M205 X10 Y10
G0 F6000 X80.876 Y26.57
M204 S1800
M205 X8 Y8
G1 F1800 X182.292 Y127.986 E8910.5392
M204 S3000
M205 X10 Y10
G0 F6000 X182.085 Y128.345
M204 S1800
M205 X8 Y8
G1 F1800 X80.31 Y26.57 E8915.32638
M204 S3000
M205 X10 Y10
G0 F6000 X79.744 Y26.57
M204 S1800
M205 X8 Y8
G1 F1800 X181.878 Y128.704 E8920.13045
M204 S3000
M205 X10 Y10
G0 F6000 X181.671 Y129.062
M204 S1800
M205 X8 Y8
G1 F1800 X79.178 Y26.57 E8924.95139
M204 S3000
M205 X10 Y10
G0 F6000 X78.613 Y26.57
M204 S1800
M205 X8 Y8
G1 F1800 X181.464 Y129.421 E8929.78918
M204 S3000
M205 X10 Y10
G0 F6000 X181.256 Y129.779
M204 S1800
M205 X8 Y8
G1 F1800 X78.047 Y26.57 E8934.64382
M204 S3000
M205 X10 Y10
G0 F6000 X77.481 Y26.57
M204 S1800
M205 X8 Y8
G1 F1800 X181.05 Y130.138 E8939.51536
M204 S3000
M205 X10 Y10
G0 F6000 X180.843 Y130.497
M204 S1800
M205 X8 Y8
G1 F1800 X76.916 Y26.57 E8944.40377
M204 S3000
M205 X10 Y10
G0 F6000 X76.35 Y26.57
M204 S1800
M205 X8 Y8
G1 F1800 X180.636 Y130.855 E8949.30904
M204 S3000
M205 X10 Y10
G0 F6000 X180.428 Y131.214
M204 S1800
M205 X8 Y8
G1 F1800 X75.784 Y26.57 E8954.23117
M204 S3000
M205 X10 Y10
G0 F6000 X75.219 Y26.57
M204 S1800
M205 X8 Y8
G1 F1800 X180.221 Y131.572 E8959.17014
M204 S3000
M205 X10 Y10
G0 F6000 X180.014 Y131.931
M204 S1800
M205 X8 Y8
G1 F1800 X74.653 Y26.57 E8964.126
M204 S3000
M205 X10 Y10
G0 F6000 X74.087 Y26.57
M204 S1800
M205 X8 Y8
G1 F1800 X179.808 Y132.29 E8969.09877
M204 S3000
M205 X10 Y10
G0 F6000 X179.6 Y132.648
M204 S1800
M205 X8 Y8
G1 F1800 X73.522 Y26.57 E8974.08835
M204 S3000
M205 X10 Y10
G0 F6000 X72.956 Y26.57
M204 S1800
M205 X8 Y8
G1 F1800 X179.393 Y133.007 E8979.09482
M204 S3000
M205 X10 Y10
G0 F6000 X179.186 Y133.365
M204 S1800
M205 X8 Y8
G1 F1800 X72.39 Y26.57 E8984.11816
M204 S3000
M205 X10 Y10
G0 F6000 X71.825 Y26.57
M204 S1800
M205 X8 Y8
G1 F1800 X178.979 Y133.724 E8989.15835
M204 S3000
M205 X10 Y10
G0 F6000 X178.772 Y134.083
M204 S1800
M205 X8 Y8
G1 F1800 X71.259 Y26.57 E8994.21544
M204 S3000
M205 X10 Y10
G0 F6000 X70.693 Y26.57
M204 S1800
M205 X8 Y8
G1 F1800 X178.565 Y134.442 E8999.2894
M204 S3000
M205 X10 Y10
G0 F6000 X178.358 Y134.8
M204 S1800
M205 X8 Y8
G1 F1800 X70.128 Y26.57 E9004.38021
M204 S3000
M205 X10 Y10
G0 F6000 X69.562 Y26.57
M204 S1800
M205 X8 Y8
G1 F1800 X178.151 Y135.159 E9009.4879
M204 S3000
M205 X10 Y10
G0 F6000 X177.944 Y135.517
M204 S1800
M205 X8 Y8
G1 F1800 X68.996 Y26.57 E9014.61246
M204 S3000
M205 X10 Y10
G0 F6000 X68.43 Y26.57
M204 S1800
M205 X8 Y8
G1 F1800 X177.736 Y135.876 E9019.75388
M204 S3000
M205 X10 Y10
G0 F6000 X177.53 Y136.235
M204 S1800
M205 X8 Y8
G1 F1800 X67.865 Y26.57 E9024.91219
M204 S3000
M205 X10 Y10
G0 F6000 X67.299 Y26.57
M204 S1800
M205 X8 Y8
G1 F1800 X177.323 Y136.593 E9030.08735
M204 S3000
M205 X10 Y10
G0 F6000 X177.116 Y136.952
M204 S1800
M205 X8 Y8
G1 F1800 X66.733 Y26.57 E9035.27941
M204 S3000
M205 X10 Y10
G0 F6000 X66.168 Y26.57
M204 S1800
M205 X8 Y8
G1 F1800 X176.908 Y137.31 E9040.48828
M204 S3000
M205 X10 Y10
G0 F6000 X176.701 Y137.669
M204 S1800
M205 X8 Y8
G1 F1800 X65.602 Y26.57 E9045.71403
M204 S3000
M205 X10 Y10
G0 F6000 X65.036 Y26.57
M204 S1800
M205 X8 Y8
G1 F1800 X176.495 Y138.028 E9050.9567
M204 S3000
M205 X10 Y10
G0 F6000 X176.288 Y138.387
M204 S1800
M205 X8 Y8
G1 F1800 X64.471 Y26.57 E9056.21623
M204 S3000
M205 X10 Y10
G0 F6000 X63.905 Y26.57
M204 S1800
M205 X8 Y8
G1 F1800 X176.08 Y138.745 E9061.4926
M204 S3000
M205 X10 Y10
G0 F6000 X175.873 Y139.104
M204 S1800
M205 X8 Y8
G1 F1800 X63.339 Y26.57 E9066.78585
M204 S3000
M205 X10 Y10
G0 F6000 X62.774 Y26.57
M204 S1800
M205 X8 Y8
G1 F1800 X175.666 Y139.462 E9072.09594
M204 S3000
M205 X10 Y10
G0 F6000 X175.459 Y139.821
M204 S1800
M205 X8 Y8
G1 F1800 X62.208 Y26.57 E9077.42292
M204 S3000
M205 X10 Y10
G0 F6000 X61.642 Y26.57
M204 S1800
M205 X8 Y8
G1 F1800 X175.252 Y140.18 E9082.76679
M204 S3000
M205 X10 Y10
G0 F6000 X175.045 Y140.538
M204 S1800
M205 X8 Y8
G1 F1800 X61.077 Y26.57 E9088.1275
M204 S3000
M205 X10 Y10
G0 F6000 X60.511 Y26.57
M204 S1800
M205 X8 Y8
G1 F1800 X174.838 Y140.897 E9093.50509
M204 S3000
M205 X10 Y10
G0 F6000 X174.631 Y141.255
M204 S1800
M205 X8 Y8
G1 F1800 X59.945 Y26.57 E9098.89954
M204 S3000
M205 X10 Y10
G0 F6000 X59.592 Y26.783
M204 S1800
M205 X8 Y8
G1 F1800 X174.424 Y141.614 E9104.30086
M204 S3000
M205 X10 Y10
G0 F6000 X174.217 Y141.973
M204 S1800
M205 X8 Y8
G1 F1800 X59.385 Y27.141 E9109.70221
M204 S3000
M205 X10 Y10
G0 F6000 X59.179 Y27.5
M204 S1800
M205 X8 Y8
G1 F1800 X174.01 Y142.332 E9115.10353
M204 S3000
M205 X10 Y10
G0 F6000 X173.803 Y142.69
M204 S1800
M205 X8 Y8
G1 F1800 X58.971 Y27.859 E9120.50485
M204 S3000
M205 X10 Y10
G0 F6000 X58.764 Y28.217
M204 S1800
M205 X8 Y8
G1 F1800 X173.596 Y143.049 E9125.9062
M204 S3000
M205 X10 Y10
G0 F6000 X173.388 Y143.407
M204 S1800
M205 X8 Y8
G1 F1800 X58.557 Y28.576 E9131.3075
M204 S3000
M205 X10 Y10
G0 F6000 X58.35 Y28.934
M204 S1800
M205 X8 Y8
G1 F1800 X173.182 Y143.766 E9136.70884
M204 S3000
M205 X10 Y10
G0 F6000 X172.975 Y144.125
M204 S1800
M205 X8 Y8
G1 F1800 X58.143 Y29.294 E9142.11016
M204 S3000
M205 X10 Y10
G0 F6000 X57.936 Y29.652
M204 S1800
M205 X8 Y8
G1 F1800 X172.768 Y144.483 E9147.51148
M204 S3000
M205 X10 Y10
G0 F6000 X172.56 Y144.842
M204 S1800
M205 X8 Y8
G1 F1800 X57.729 Y30.011 E9152.91278
M204 S3000
M205 X10 Y10
G0 F6000 X57.522 Y30.369
M204 S1800
M205 X8 Y8
G1 F1800 X172.353 Y145.2 E9158.31408
M204 S3000
M205 X10 Y10
G0 F6000 X172.146 Y145.559
M204 S1800
M205 X8 Y8
G1 F1800 X57.315 Y30.728 E9163.71538
M204 S3000
M205 X10 Y10
G0 F6000 X57.108 Y31.086
M204 S1800
M205 X8 Y8
G1 F1800 X171.94 Y145.918 E9169.11672
M204 S3000
M205 X10 Y10
G0 F6000 X171.732 Y146.277
M204 S1800
M205 X8 Y8
G1 F1800 X56.901 Y31.445 E9174.51805
M204 S3000
M205 X10 Y10
G0 F6000 X56.694 Y31.804
M204 S1800
M205 X8 Y8
G1 F1800 X171.525 Y146.635 E9179.91934
M204 S3000
M205 X10 Y10
G0 F6000 X171.318 Y146.994
M204 S1800
M205 X8 Y8
G1 F1800 X56.487 Y32.162 E9185.32067
M204 S3000
M205 X10 Y10
G0 F6000 X56.28 Y32.521
M204 S1800
M205 X8 Y8
G1 F1800 X171.111 Y147.352 E9190.72196
M204 S3000
M205 X10 Y10
G0 F6000 X170.904 Y147.711
M204 S1800
M205 X8 Y8
G1 F1800 X56.072 Y32.879 E9196.12331
M204 S3000
M205 X10 Y10
G0 F6000 X55.866 Y33.238
M204 S1800
M205 X8 Y8
G1 F1800 X170.697 Y148.07 E9201.52463
M204 S3000
M205 X10 Y10
G0 F6000 X170.49 Y148.428
M204 S1800
M205 X8 Y8
G1 F1800 X55.659 Y33.597 E9206.92593
M204 S3000
M205 X10 Y10
G0 F6000 X55.452 Y33.955
M204 S1800
M205 X8 Y8
G1 F1800 X170.283 Y148.787 E9212.32725
M204 S3000
M205 X10 Y10
G0 F6000 X170.076 Y149.145
M204 S1800
M205 X8 Y8
G1 F1800 X55.244 Y34.314 E9217.72857
M204 S3000
M205 X10 Y10
G0 F6000 X55.037 Y34.672
M204 S1800
M205 X8 Y8
G1 F1800 X169.868 Y149.504 E9223.12989
M204 S3000
M205 X10 Y10
G0 F6000 X169.662 Y149.863
M204 S1800
M205 X8 Y8
G1 F1800 X54.83 Y35.031 E9228.53124
M204 S3000
M205 X10 Y10
G0 F6000 X54.623 Y35.39
M204 S1800
M205 X8 Y8
G1 F1800 X169.455 Y150.222 E9233.93258
M204 S3000
M205 X10 Y10
G0 F6000 X169.248 Y150.58
M204 S1800
M205 X8 Y8
G1 F1800 X54.416 Y35.749 E9239.33391
M204 S3000
M205 X10 Y10
G0 F6000 X54.209 Y36.107
M204 S1800
M205 X8 Y8
G1 F1800 X169.04 Y150.939 E9244.73523
M204 S3000
M205 X10 Y10
G0 F6000 X168.833 Y151.297
M204 S1800
M205 X8 Y8
G1 F1800 X54.002 Y36.466 E9250.13653
M204 S3000
M205 X10 Y10
G0 F6000 X53.795 Y36.824
M204 S1800
M205 X8 Y8
G1 F1800 X168.627 Y151.656 E9255.53787
M204 S3000
M205 X10 Y10
G0 F6000 X168.42 Y152.015
M204 S1800
M205 X8 Y8
G1 F1800 X53.588 Y37.183 E9260.93922
M204 S3000
M205 X10 Y10
G0 F6000 X53.381 Y37.542
M204 S1800
M205 X8 Y8
G1 F1800 X168.212 Y152.373 E9266.34051
M204 S3000
M205 X10 Y10
G0 F6000 X168.005 Y152.732
M204 S1800
M205 X8 Y8
G1 F1800 X53.174 Y37.9 E9271.74184
M204 S3000
M205 X10 Y10
G0 F6000 X52.967 Y38.259
M204 S1800
M205 X8 Y8
G1 F1800 X167.798 Y153.09 E9277.14313
M204 S3000
M205 X10 Y10
G0 F6000 X167.591 Y153.449
M204 S1800
M205 X8 Y8
G1 F1800 X52.76 Y38.617 E9282.54446
M204 S3000
M205 X10 Y10
G0 F6000 X52.553 Y38.977
M204 S1800
M205 X8 Y8
G1 F1800 X167.384 Y153.808 E9287.94575
M204 S3000
M205 X10 Y10
G0 F6000 X167.177 Y154.166
M204 S1800
M205 X8 Y8
G1 F1800 X52.346 Y39.335 E9293.34705
M204 S3000
M205 X10 Y10
G0 F6000 X52.139 Y39.694
M204 S1800
M205 X8 Y8
G1 F1800 X166.97 Y154.525 E9298.74835
M204 S3000
M205 X10 Y10
G0 F6000 X166.763 Y154.883
M204 S1800
M205 X8 Y8
G1 F1800 X51.932 Y40.052 E9304.14965
M204 S3000
M205 X10 Y10
G0 F6000 X51.724 Y40.411
M204 S1800
M205 X8 Y8
G1 F1800 X166.556 Y155.242 E9309.55097
M204 S3000
M205 X10 Y10
G0 F6000 X166.349 Y155.601
M204 S1800
M205 X8 Y8
G1 F1800 X51.517 Y40.769 E9314.95232
M204 S3000
M205 X10 Y10
G0 F6000 X51.311 Y41.128
M204 S1800
M205 X8 Y8
G1 F1800 X166.142 Y155.96 E9320.35364
M204 S3000
M205 X10 Y10
G0 F6000 X165.935 Y156.318
M204 S1800
M205 X8 Y8
G1 F1800 X51.104 Y41.487 E9325.75494
M204 S3000
M205 X10 Y10
G0 F6000 X50.896 Y41.845
M204 S1800
M205 X8 Y8
G1 F1800 X165.728 Y156.677 E9331.15628
M204 S3000
M205 X10 Y10
G0 F6000 X165.52 Y157.035
M204 S1800
M205 X8 Y8
G1 F1800 X110.265 Y101.78 E9333.75531
M204 S3000
M205 X10 Y10
G0 F6000 X110.113 Y101.628
M204 S1800
M205 X8 Y8
G1 F1800 X50.689 Y42.204 E9336.55043
M204 S3000
M205 X10 Y10
G0 F6000 X50.482 Y42.562
M204 S1800
M205 X8 Y8
G1 F1800 X109.547 Y101.628 E9339.32869
M204 S3000
M205 X10 Y10
G0 F6000 X108.982 Y101.628
M204 S1800
M205 X8 Y8
G1 F1800 X50.275 Y42.922 E9342.09006
M204 S3000
M205 X10 Y10
G0 F6000 X50.068 Y43.28
M204 S1800
M205 X8 Y8
G1 F1800 X108.416 Y101.628 E9344.83457
M204 S3000
M205 X10 Y10
G0 F6000 X107.85 Y101.628
M204 S1800
M205 X8 Y8
G1 F1800 X49.861 Y43.639 E9347.5622
M204 S3000
M205 X10 Y10
G0 F6000 X49.654 Y43.997
M204 S1800
M205 X8 Y8
G1 F1800 X107.285 Y101.628 E9350.27298
M204 S3000
M205 X10 Y10
G0 F6000 X106.719 Y101.628
M204 S1800
M205 X8 Y8
G1 F1800 X49.447 Y44.356 E9352.96688
M204 S3000
M205 X10 Y10
G0 F6000 X49.24 Y44.714
M204 S1800
M205 X8 Y8
G1 F1800 X106.153 Y101.628 E9355.64392
M204 S3000
M205 X10 Y10
G0 F6000 X105.588 Y101.628
M204 S1800
M205 X8 Y8
G1 F1800 X49.033 Y45.073 E9358.30409
M204 S3000
M205 X10 Y10
G0 F6000 X48.826 Y45.432
M204 S1800
M205 X8 Y8
G1 F1800 X105.022 Y101.628 E9360.94738
M204 S3000
M205 X10 Y10
G0 F6000 X104.456 Y101.628
M204 S1800
M205 X8 Y8
G1 F1800 X48.619 Y45.79 E9363.57381
M204 S3000
M205 X10 Y10
G0 F6000 X48.412 Y46.149
M204 S1800
M205 X8 Y8
G1 F1800 X103.89 Y101.628 E9366.18335
M204 S3000
M205 X10 Y10
G0 F6000 X103.325 Y101.628
M204 S1800
M205 X8 Y8
G1 F1800 X48.204 Y46.507 E9368.77607
M204 S3000
M205 X10 Y10
G0 F6000 X47.998 Y46.867
M204 S1800
M205 X8 Y8
G1 F1800 X102.759 Y101.628 E9371.35186
M204 S3000
M205 X10 Y10
G0 F6000 X102.193 Y101.628
M204 S1800
M205 X8 Y8
G1 F1800 X47.791 Y47.225 E9373.91078
M204 S3000
M205 X10 Y10
G0 F6000 X47.584 Y47.584
M204 S1800
M205 X8 Y8
G1 F1800 X101.628 Y101.628 E9376.45285
M204 S3000
M205 X10 Y10
G0 F6000 X101.062 Y101.628
M204 S1800
M205 X8 Y8
G1 F1800 X47.376 Y47.942 E9378.97807
M204 S3000
M205 X10 Y10
G0 F6000 X47.169 Y48.301
M204 S1800
M205 X8 Y8
G1 F1800 X100.496 Y101.628 E9381.48641
M204 S3000
M205 X10 Y10
G0 F6000 X99.931 Y101.628
M204 S1800
M205 X8 Y8
G1 F1800 X46.962 Y48.659 E9383.97791
M204 S3000
M205 X10 Y10
G0 F6000 X46.756 Y49.018
M204 S1800
M205 X8 Y8
G1 F1800 X99.654 Y101.917 E9386.46609
M204 S3000
M205 X10 Y10
G0 F6000 X99.658 Y102.486
M204 S1800
M205 X8 Y8
G1 F1800 X46.548 Y49.377 E9388.9642
M204 S3000
M205 X10 Y10
G0 F6000 X46.341 Y49.735
M204 S1800
M205 X8 Y8
G1 F1800 X100.431 Y103.825 E9391.50843
G1 X100.501 Y103.895
M204 S3000
M205 X10 Y10
G0 F6000 X101.203 Y105.163
M204 S1800
M205 X8 Y8
G1 F1800 X46.134 Y50.094 E9394.09871
M204 S3000
M205 X10 Y10
G0 F6000 X45.927 Y50.452
M204 S1800
M205 X8 Y8
G1 F1800 X101.976 Y106.502 E9396.7351
G1 X102.046 Y106.572
M204 S3000
M205 X10 Y10
G0 F6000 X102.749 Y107.84
M204 S1800
M205 X8 Y8
G1 F1800 X45.72 Y50.811 E9399.41757
M204 S3000
M205 X10 Y10
G0 F6000 X45.513 Y51.17
M204 S1800
M205 X8 Y8
G1 F1800 X103.522 Y109.179 E9402.14614
G1 X103.592 Y109.249
M204 S3000
M205 X10 Y10
G0 F6000 X104.512 Y110.169
M204 S1800
M205 X8 Y8
G1 F1800 X160.344 Y166.001 E9404.7723
M204 S3000
M205 X10 Y10
G0 F6000 X160.552 Y165.643
M204 S1800
M205 X8 Y8
G1 F1800 X105.078 Y110.169 E9407.38163
M204 S3000
M205 X10 Y10
G0 F6000 X105.643 Y110.169
M204 S1800
M205 X8 Y8
G1 F1800 X160.759 Y165.284 E9409.9741
M204 S3000
M205 X10 Y10
G0 F6000 X160.965 Y164.925
M204 S1800
M205 X8 Y8
G1 F1800 X106.016 Y109.976 E9412.55873
M204 S3000
M205 X10 Y10
G0 F6000 X106.223 Y109.617
M204 S1800
M205 X8 Y8
G1 F1800 X161.172 Y164.567 E9415.14338
M204 S3000
M205 X10 Y10
G0 F6000 X161.38 Y164.208
M204 S1800
M205 X8 Y8
G1 F1800 X106.43 Y109.259 E9417.72804
M204 S3000
M205 X10 Y10
G0 F6000 X106.638 Y108.9
M204 S1800
M205 X8 Y8
G1 F1800 X161.587 Y163.85 E9420.3127
M204 S3000
M205 X10 Y10
G0 F6000 X161.794 Y163.491
M204 S1800
M205 X8 Y8
G1 F1800 X106.844 Y108.541 E9422.89738
M204 S3000
M205 X10 Y10
G0 F6000 X107.051 Y108.183
M204 S1800
M205 X8 Y8
G1 F1800 X162 Y163.132 E9425.48201
M204 S3000
M205 X10 Y10
G0 F6000 X162.208 Y162.773
M204 S1800
M205 X8 Y8
G1 F1800 X107.258 Y107.824 E9428.06666
M204 S3000
M205 X10 Y10
G0 F6000 X107.466 Y107.466
M204 S1800
M205 X8 Y8
G1 F1800 X162.415 Y162.415 E9430.6513
M204 S3000
M205 X10 Y10
G0 F6000 X162.622 Y162.056
M204 S1800
M205 X8 Y8
G1 F1800 X107.673 Y107.107 E9433.23593
M204 S3000
M205 X10 Y10
G0 F6000 X107.88 Y106.749
M204 S1800
M205 X8 Y8
G1 F1800 X162.829 Y161.698 E9435.82056
M204 S3000
M205 X10 Y10
G0 F6000 X163.036 Y161.339
M204 S1800
M205 X8 Y8
G1 F1800 X108.087 Y106.39 E9438.40519
M204 S3000
M205 X10 Y10
G0 F6000 X108.294 Y106.032
M204 S1800
M205 X8 Y8
G1 F1800 X163.243 Y160.98 E9440.9898
M204 S3000
M205 X10 Y10
G0 F6000 X163.45 Y160.622
M204 S1800
M205 X8 Y8
G1 F1800 X108.501 Y105.672 E9443.57446
M204 S3000
M205 X10 Y10
G0 F6000 X108.708 Y105.314
M204 S1800
M205 X8 Y8
G1 F1800 X163.657 Y160.263 E9446.15909
M204 S3000
M205 X10 Y10
G0 F6000 X163.864 Y159.905
M204 S1800
M205 X8 Y8
G1 F1800 X108.915 Y104.955 E9448.74375
M204 S3000
M205 X10 Y10
G0 F6000 X109.122 Y104.597
M204 S1800
M205 X8 Y8
G1 F1800 X164.072 Y159.546 E9451.3284
M204 S3000
M205 X10 Y10
G0 F6000 X164.278 Y159.187
M204 S1800
M205 X8 Y8
G1 F1800 X109.33 Y104.238 E9453.91301
M204 S3000
M205 X10 Y10
G0 F6000 X109.537 Y103.88
M204 S1800
M205 X8 Y8
G1 F1800 X164.485 Y158.828 E9456.4976
M204 S3000
M205 X10 Y10
G0 F6000 X164.692 Y158.47
M204 S1800
M205 X8 Y8
G1 F1800 X109.744 Y103.521 E9459.08221
M204 S3000
M205 X10 Y10
G0 F6000 X109.951 Y103.163
M204 S1800
M205 X8 Y8
G1 F1800 X164.9 Y158.111 E9461.66682
M204 S3000
M205 X10 Y10
G0 F6000 X165.107 Y157.753
M204 S1800
M205 X8 Y8
G1 F1800 X110.158 Y102.804 E9464.25145
M204 S3000
M205 X10 Y10
G0 F6000 X110.365 Y102.445
M204 S1800
M205 X8 Y8
G1 F1800 X165.314 Y157.394 E9466.83608
G1 X165.384 Y157.464
M204 S3000
M205 X10 Y10
G0 F6000 X160.137 Y166.36
M204 S1800
M205 X8 Y8
G1 F1800 X45.306 Y51.528 E9472.2374
M204 S3000
M205 X10 Y10
G0 F6000 X45.099 Y51.887
M204 S1800
M205 X8 Y8
G1 F1800 X159.93 Y166.718 E9477.6387
M204 S3000
M205 X10 Y10
G0 F6000 X159.723 Y167.077
M204 S1800
M205 X8 Y8
G1 F1800 X44.892 Y52.245 E9483.04002
M204 S3000
M205 X10 Y10
G0 F6000 X44.684 Y52.604
M204 S1800
M205 X8 Y8
G1 F1800 X159.516 Y167.436 E9488.44137
M204 S3000
M205 X10 Y10
G0 F6000 X159.309 Y167.795
M204 S1800
M205 X8 Y8
G1 F1800 X44.478 Y52.963 E9493.84269
M204 S3000
M205 X10 Y10
G0 F6000 X44.271 Y53.322
M204 S1800
M205 X8 Y8
G1 F1800 X159.102 Y168.153 E9499.24399
M204 S3000
M205 X10 Y10
G0 F6000 X158.895 Y168.512
M204 S1800
M205 X8 Y8
G1 F1800 X44.064 Y53.68 E9504.64531
M204 S3000
M205 X10 Y10
G0 F6000 X43.856 Y54.039
M204 S1800
M205 X8 Y8
G1 F1800 X158.688 Y168.87 E9510.04663
M204 S3000
M205 X10 Y10
G0 F6000 X158.481 Y169.229
M204 S1800
M205 X8 Y8
G1 F1800 X43.649 Y54.397 E9515.44798
M204 S3000
M205 X10 Y10
G0 F6000 X43.443 Y54.756
M204 S1800
M205 X8 Y8
G1 F1800 X158.274 Y169.588 E9520.8493
M204 S3000
M205 X10 Y10
G0 F6000 X158.067 Y169.946
M204 S1800
M205 X8 Y8
G1 F1800 X43.236 Y55.115 E9526.2506
M204 S3000
M205 X10 Y10
G0 F6000 X43.028 Y55.473
M204 S1800
M205 X8 Y8
G1 F1800 X157.86 Y170.305 E9531.65194
M204 S3000
M205 X10 Y10
G0 F6000 X157.652 Y170.663
M204 S1800
M205 X8 Y8
G1 F1800 X42.821 Y55.832 E9537.05324
M204 S3000
M205 X10 Y10
G0 F6000 X42.614 Y56.19
M204 S1800
M205 X8 Y8
G1 F1800 X157.445 Y171.022 E9542.45456
M204 S3000
M205 X10 Y10
G0 F6000 X157.239 Y171.381
M204 S1800
M205 X8 Y8
G1 F1800 X42.408 Y56.55 E9547.85586
M204 S3000
M205 X10 Y10
G0 F6000 X42.2 Y56.908
M204 S1800
M205 X8 Y8
G1 F1800 X157.032 Y171.739 E9553.25718
M204 S3000
M205 X10 Y10
G0 F6000 X156.824 Y172.098
M204 S1800
M205 X8 Y8
G1 F1800 X41.993 Y57.267 E9558.65848
M204 S3000
M205 X10 Y10
G0 F6000 X41.786 Y57.625
M204 S1800
M205 X8 Y8
G1 F1800 X156.617 Y172.456 E9564.05978
M204 S3000
M205 X10 Y10
G0 F6000 X156.41 Y172.815
M204 S1800
M205 X8 Y8
G1 F1800 X41.579 Y57.984 E9569.46108
M204 S3000
M205 X10 Y10
G0 F6000 X41.372 Y58.342
M204 S1800
M205 X8 Y8
G1 F1800 X156.204 Y173.174 E9574.86242
M204 S3000
M205 X10 Y10
G0 F6000 X155.996 Y173.533
M204 S1800
M205 X8 Y8
G1 F1800 X41.165 Y58.701 E9580.26374
M204 S3000
M205 X10 Y10
G0 F6000 X40.958 Y59.06
M204 S1800
M205 X8 Y8
G1 F1800 X155.789 Y173.891 E9585.66504
M204 S3000
M205 X10 Y10
G0 F6000 X155.582 Y174.25
M204 S1800
M205 X8 Y8
G1 F1800 X40.751 Y59.418 E9591.06636
M204 S3000
M205 X10 Y10
G0 F6000 X40.544 Y59.777
M204 S1800
M205 X8 Y8
G1 F1800 X155.375 Y174.608 E9596.46766
M204 S3000
M205 X10 Y10
G0 F6000 X155.168 Y174.967
M204 S1800
M205 X8 Y8
G1 F1800 X40.336 Y60.135 E9601.86901
M204 S3000
M205 X10 Y10
G0 F6000 X40.13 Y60.495
M204 S1800
M205 X8 Y8
G1 F1800 X154.961 Y175.326 E9607.2703
M204 S3000
M205 X10 Y10
G0 F6000 X154.754 Y175.684
M204 S1800
M205 X8 Y8
G1 F1800 X39.923 Y60.853 E9612.6716
M204 S3000
M205 X10 Y10
G0 F6000 X39.716 Y61.212
M204 S1800
M205 X8 Y8
G1 F1800 X154.547 Y176.043 E9618.0729
M204 S3000
M205 X10 Y10
G0 F6000 X154.34 Y176.401
M204 S1800
M205 X8 Y8
G1 F1800 X39.508 Y61.57 E9623.47422
M204 S3000
M205 X10 Y10
G0 F6000 X39.301 Y61.929
M204 S1800
M205 X8 Y8
G1 F1800 X154.133 Y176.76 E9628.87554
M204 S3000
M205 X10 Y10
G0 F6000 X153.926 Y177.119
M204 S1800
M205 X8 Y8
G1 F1800 X39.094 Y62.287 E9634.27689
M204 S3000
M205 X10 Y10
G0 F6000 X38.888 Y62.646
M204 S1800
M205 X8 Y8
G1 F1800 X153.719 Y177.478 E9639.67821
M204 S3000
M205 X10 Y10
G0 F6000 X153.512 Y177.836
M204 S1800
M205 X8 Y8
G1 F1800 X38.68 Y63.005 E9645.07953
M204 S3000
M205 X10 Y10
G0 F6000 X38.473 Y63.363
M204 S1800
M205 X8 Y8
G1 F1800 X153.304 Y178.195 E9650.48085
M204 S3000
M205 X10 Y10
G0 F6000 X153.097 Y178.553
M204 S1800
M205 X8 Y8
G1 F1800 X38.266 Y63.722 E9655.88215
M204 S3000
M205 X10 Y10
G0 F6000 X38.059 Y64.08
M204 S1800
M205 X8 Y8
G1 F1800 X152.891 Y178.912 E9661.2835
M204 S3000
M205 X10 Y10
G0 F6000 X152.684 Y179.271
M204 S1800
M205 X8 Y8
G1 F1800 X37.852 Y64.44 E9666.68482
M204 S3000
M205 X10 Y10
G0 F6000 X37.645 Y64.798
M204 S1800
M205 X8 Y8
G1 F1800 X152.476 Y179.629 E9672.08612
M204 S3000
M205 X10 Y10
G0 F6000 X152.269 Y179.988
M204 S1800
M205 X8 Y8
G1 F1800 X37.438 Y65.157 E9677.48742
M204 S3000
M205 X10 Y10
G0 F6000 X37.231 Y65.515
M204 S1800
M205 X8 Y8
G1 F1800 X152.062 Y180.346 E9682.88871
M204 S3000
M205 X10 Y10
G0 F6000 X151.855 Y180.705
M204 S1800
M205 X8 Y8
G1 F1800 X37.024 Y65.874 E9688.29001
M204 S3000
M205 X10 Y10
G0 F6000 X36.816 Y66.232
M204 S1800
M205 X8 Y8
G1 F1800 X151.648 Y181.064 E9693.69136
M204 S3000
M205 X10 Y10
G0 F6000 X151.441 Y181.423
M204 S1800
M205 X8 Y8
G1 F1800 X36.61 Y66.591 E9699.09268
M204 S3000
M205 X10 Y10
G0 F6000 X36.403 Y66.95
M204 S1800
M205 X8 Y8
G1 F1800 X151.234 Y181.781 E9704.49398
M204 S3000
M205 X10 Y10
G0 F6000 X151.027 Y182.14
M204 S1800
M205 X8 Y8
G1 F1800 X36.196 Y67.308 E9709.8953
M204 S3000
M205 X10 Y10
G0 F6000 X35.988 Y67.667
M204 S1800
M205 X8 Y8
G1 F1800 X150.82 Y182.498 E9715.29662
M204 S3000
M205 X10 Y10
G0 F6000 X150.613 Y182.857
M204 S1800
M205 X8 Y8
G1 F1800 X35.781 Y68.025 E9720.69797
M204 S3000
M205 X10 Y10
G0 F6000 X35.575 Y68.385
M204 S1800
M205 X8 Y8
G1 F1800 X150.406 Y183.216 E9726.09926
M204 S3000
M205 X10 Y10
G0 F6000 X150.053 Y183.429
M204 S1800
M205 X8 Y8
G1 F1800 X35.368 Y68.743 E9731.49372
M204 S3000
M205 X10 Y10
G0 F6000 X35.16 Y69.102
M204 S1800
M205 X8 Y8
G1 F1800 X149.488 Y183.429 E9736.87133
M204 S3000
M205 X10 Y10
G0 F6000 X148.922 Y183.429
M204 S1800
M205 X8 Y8
G1 F1800 X34.953 Y69.46 E9742.23209
M204 S3000
M205 X10 Y10
G0 F6000 X34.746 Y69.819
M204 S1800
M205 X8 Y8
G1 F1800 X148.356 Y183.429 E9747.57595
M204 S3000
M205 X10 Y10
G0 F6000 X147.79 Y183.429
M204 S1800
M205 X8 Y8
G1 F1800 X34.54 Y70.178 E9752.90291
M204 S3000
M205 X10 Y10
G0 F6000 X34.332 Y70.536
M204 S1800
M205 X8 Y8
G1 F1800 X147.225 Y183.429 E9758.21305
M204 S3000
M205 X10 Y10
G0 F6000 X146.659 Y183.429
M204 S1800
M205 X8 Y8
G1 F1800 X34.125 Y70.895 E9763.5063
M204 S3000
M205 X10 Y10
G0 F6000 X33.918 Y71.253
M204 S1800
M205 X8 Y8
G1 F1800 X146.093 Y183.429 E9768.78269
M204 S3000
M205 X10 Y10
G0 F6000 X145.528 Y183.429
M204 S1800
M205 X8 Y8
G1 F1800 X33.711 Y71.612 E9774.04222
M204 S3000
M205 X10 Y10
G0 F6000 X33.504 Y71.97
M204 S1800
M205 X8 Y8
G1 F1800 X144.962 Y183.429 E9779.28489
M204 S3000
M205 X10 Y10
G0 F6000 X144.396 Y183.429
M204 S1800
M205 X8 Y8
G1 F1800 X33.297 Y72.329 E9784.51067
M204 S3000
M205 X10 Y10
G0 F6000 X33.09 Y72.688
M204 S1800
M205 X8 Y8
G1 F1800 X143.831 Y183.429 E9789.71959
M204 S3000
M205 X10 Y10
G0 F6000 X143.265 Y183.429
M204 S1800
M205 X8 Y8
G1 F1800 X32.883 Y73.046 E9794.91164
M204 S3000
M205 X10 Y10
G0 F6000 X32.676 Y73.405
M204 S1800
M205 X8 Y8
G1 F1800 X142.699 Y183.429 E9800.08681
M204 S3000
M205 X10 Y10
G0 F6000 X142.134 Y183.429
M204 S1800
M205 X8 Y8
G1 F1800 X32.468 Y73.763 E9805.24516
M204 S3000
M205 X10 Y10
G0 F6000 X32.262 Y74.123
M204 S1800
M205 X8 Y8
G1 F1800 X141.568 Y183.429 E9810.38658
M204 S3000
M205 X10 Y10
G0 F6000 X141.002 Y183.429
M204 S1800
M205 X8 Y8
G1 F1800 X32.055 Y74.481 E9815.51114
M204 S3000
M205 X10 Y10
G0 F6000 X31.848 Y74.84
M204 S1800
M205 X8 Y8
G1 F1800 X140.437 Y183.429 E9820.61883
M204 S3000
M205 X10 Y10
G0 F6000 X139.871 Y183.429
M204 S1800
M205 X8 Y8
G1 F1800 X31.64 Y75.198 E9825.70968
M204 S3000
M205 X10 Y10
G0 F6000 X31.433 Y75.557
M204 S1800
M205 X8 Y8
G1 F1800 X139.305 Y183.429 E9830.78365
M204 S3000
M205 X10 Y10
G0 F6000 X138.74 Y183.429
M204 S1800
M205 X8 Y8
G1 F1800 X31.226 Y75.915 E9835.84078
M204 S3000
M205 X10 Y10
G0 F6000 X31.02 Y76.274
M204 S1800
M205 X8 Y8
G1 F1800 X138.174 Y183.429 E9840.881
M204 S3000
M205 X10 Y10
G0 F6000 X137.608 Y183.429
M204 S1800
M205 X8 Y8
G1 F1800 X30.812 Y76.633 E9845.90436
M204 S3000
M205 X10 Y10
G0 F6000 X30.605 Y76.991
M204 S1800
M205 X8 Y8
G1 F1800 X137.042 Y183.429 E9850.91085
M204 S3000
M205 X10 Y10
G0 F6000 X136.477 Y183.429
M204 S1800
M205 X8 Y8
G1 F1800 X30.398 Y77.35 E9855.90048
M204 S3000
M205 X10 Y10
G0 F6000 X30.191 Y77.708
M204 S1800
M205 X8 Y8
G1 F1800 X135.911 Y183.429 E9860.87325
M204 S3000
M205 X10 Y10
G0 F6000 X135.345 Y183.429
M204 S1800
M205 X8 Y8
G1 F1800 X29.984 Y78.068 E9865.82911
M204 S3000
M205 X10 Y10
G0 F6000 X29.777 Y78.426
M204 S1800
M205 X8 Y8
G1 F1800 X134.78 Y183.429 E9870.76813
M204 S3000
M205 X10 Y10
G0 F6000 X134.214 Y183.429
M204 S1800
M205 X8 Y8
G1 F1800 X29.57 Y78.785 E9875.69026
M204 S3000
M205 X10 Y10
G0 F6000 X29.363 Y79.143
M204 S1800
M205 X8 Y8
G1 F1800 X133.648 Y183.429 E9880.59553
M204 S3000
M205 X10 Y10
G0 F6000 X133.083 Y183.429
M204 S1800
M205 X8 Y8
G1 F1800 X29.156 Y79.502 E9885.48394
M204 S3000
M205 X10 Y10
G0 F6000 X28.948 Y79.86
M204 S1800
M205 X8 Y8
G1 F1800 X132.517 Y183.429 E9890.35551
M204 S3000
M205 X10 Y10
G0 F6000 X131.951 Y183.429
M204 S1800
M205 X8 Y8
G1 F1800 X28.742 Y80.219 E9895.21016
M204 S3000
M205 X10 Y10
G0 F6000 X28.535 Y80.578
M204 S1800
M205 X8 Y8
G1 F1800 X131.386 Y183.429 E9900.04796
M204 S3000
M205 X10 Y10
G0 F6000 X130.82 Y183.429
M204 S1800
M205 X8 Y8
G1 F1800 X28.328 Y80.936 E9904.86889
M204 S3000
M205 X10 Y10
G0 F6000 X28.12 Y81.295
M204 S1800
M205 X8 Y8
G1 F1800 X130.254 Y183.429 E9909.67296
M204 S3000
M205 X10 Y10
G0 F6000 X129.689 Y183.429
M204 S1800
M205 X8 Y8
G1 F1800 X27.913 Y81.653 E9914.46019
M204 S3000
M205 X10 Y10
G0 F6000 X27.707 Y82.013
M204 S1800
M205 X8 Y8
G1 F1800 X129.123 Y183.429 E9919.23049
M204 S3000
M205 X10 Y10
G0 F6000 X128.557 Y183.429
M204 S1800
M205 X8 Y8
G1 F1800 X27.5 Y82.371 E9923.98393
M204 S3000
M205 X10 Y10
G0 F6000 X27.292 Y82.73
M204 S1800
M205 X8 Y8
G1 F1800 X127.991 Y183.429 E9928.7205
M204 S3000
M205 X10 Y10
G0 F6000 X127.426 Y183.429
M204 S1800
M205 X8 Y8
G1 F1800 X27.085 Y83.088 E9933.44023
M204 S3000
M205 X10 Y10
G0 F6000 X26.878 Y83.447
M204 S1800
M205 X8 Y8
G1 F1800 X126.86 Y183.429 E9938.14308
M204 S3000
M205 X10 Y10
G0 F6000 X126.294 Y183.429
M204 S1800
M205 X8 Y8
G1 F1800 X26.671 Y83.805 E9942.82906
M204 S3000
M205 X10 Y10
G0 F6000 X26.464 Y84.164
M204 S1800
M205 X8 Y8
G1 F1800 X125.729 Y183.429 E9947.49818
M204 S3000
M205 X10 Y10
G0 F6000 X125.163 Y183.429
M204 S1800
M205 X8 Y8
G1 F1800 X26.257 Y84.523 E9952.15042
M204 S3000
M205 X10 Y10
G0 F6000 X26.05 Y84.881
M204 S1800
M205 X8 Y8
G1 F1800 X124.597 Y183.429 E9956.78579
M204 S3000
M205 X10 Y10
G0 F6000 X124.032 Y183.429
M204 S1800
M205 X8 Y8
G1 F1800 X25.843 Y85.24 E9961.4043
M204 S3000
M205 X10 Y10
G0 F6000 X25.636 Y85.598
M204 S1800
M205 X8 Y8
G1 F1800 X123.466 Y183.429 E9966.00595
M204 S3000
M205 X10 Y10
G0 F6000 X122.9 Y183.429
M204 S1800
M205 X8 Y8
G1 F1800 X25.429 Y85.958 E9970.59069
M204 S3000
M205 X10 Y10
G0 F6000 X25.222 Y86.316
M204 S1800
M205 X8 Y8
G1 F1800 X122.335 Y183.429 E9975.15858
M204 S3000
M205 X10 Y10
G0 F6000 X121.769 Y183.429
M204 S1800
M205 X8 Y8
G1 F1800 X25.015 Y86.675 E9979.70959
M204 S3000
M205 X10 Y10
G0 F6000 X24.808 Y87.033
M204 S1800
M205 X8 Y8
G1 F1800 X121.203 Y183.429 E9984.24374
M204 S3000
M205 X10 Y10
G0 F6000 X120.638 Y183.429
M204 S1800
M205 X8 Y8
G1 F1800 X24.6 Y87.392 E9988.76105
M204 S3000
M205 X10 Y10
G0 F6000 X24.394 Y87.751
M204 S1800
M205 X8 Y8
G1 F1800 X120.072 Y183.429 E9993.26145
M204 S3000
M205 X10 Y10
G0 F6000 X119.506 Y183.429
M204 S1800
M205 X8 Y8
G1 F1800 X24.187 Y88.109 E9997.74499
M204 S3000
M205 X10 Y10
G0 F6000 X23.98 Y88.468
M204 S1800
M205 X8 Y8
G1 F1800 X118.941 Y183.429 E10002.21166
M204 S3000
M205 X10 Y10
G0 F6000 X118.375 Y183.429
M204 S1800
M205 X8 Y8
G1 F1800 X23.772 Y88.826 E10006.6615
M204 S3000
M205 X10 Y10
G0 F6000 X23.565 Y89.185
M204 S1800
M205 X8 Y8
G1 F1800 X117.809 Y183.429 E10011.09445
M204 S3000
M205 X10 Y10
G0 F6000 X117.243 Y183.429
M204 S1800
M205 X8 Y8
G1 F1800 X23.358 Y89.543 E10015.51053
M204 S3000
M205 X10 Y10
G0 F6000 X23.152 Y89.902
M204 S1800
M205 X8 Y8
G1 F1800 X116.678 Y183.429 E10019.90973
M204 S3000
M205 X10 Y10
G0 F6000 X116.112 Y183.429
M204 S1800
M205 X8 Y8
G1 F1800 X22.944 Y90.261 E10024.29207
M204 S3000
M205 X10 Y10
G0 F6000 X22.737 Y90.619
M204 S1800
M205 X8 Y8
G1 F1800 X115.546 Y183.429 E10028.65755
M204 S3000
M205 X10 Y10
G0 F6000 X114.981 Y183.429
M204 S1800
M205 X8 Y8
G1 F1800 X22.53 Y90.978 E10033.00616
M204 S3000
M205 X10 Y10
G0 F6000 X22.323 Y91.336
M204 S1800
M205 X8 Y8
G1 F1800 X114.415 Y183.429 E10037.33791
M204 S3000
M205 X10 Y10
G0 F6000 X113.849 Y183.429
M204 S1800
M205 X8 Y8
G1 F1800 X22.116 Y91.696 E10041.65274
M204 S3000
M205 X10 Y10
G0 F6000 X21.909 Y92.054
M204 S1800
M205 X8 Y8
G1 F1800 X113.284 Y183.429 E10045.95074
M204 S3000
M205 X10 Y10
G0 F6000 X112.718 Y183.429
M204 S1800
M205 X8 Y8
G1 F1800 X21.702 Y92.413 E10050.23186
M204 S3000
M205 X10 Y10
G0 F6000 X21.495 Y92.771
M204 S1800
M205 X8 Y8
G1 F1800 X112.152 Y183.429 E10054.49611
M204 S3000
M205 X10 Y10
G0 F6000 X111.587 Y183.429
M204 S1800
M205 X8 Y8
G1 F1800 X21.288 Y93.13 E10058.7435
M204 S3000
M205 X10 Y10
G0 F6000 X21.08 Y93.488
M204 S1800
M205 X8 Y8
G1 F1800 X111.021 Y183.429 E10062.97405
M204 S3000
M205 X10 Y10
G0 F6000 X110.455 Y183.429
M204 S1800
M205 X8 Y8
G1 F1800 X20.874 Y93.847 E10067.18769
M204 S3000
M205 X10 Y10
G0 F6000 X20.667 Y94.206
M204 S1800
M205 X8 Y8
G1 F1800 X109.89 Y183.429 E10071.38446
M204 S3000
M205 X10 Y10
G0 F6000 X109.324 Y183.429
M204 S1800
M205 X8 Y8
G1 F1800 X20.46 Y94.564 E10075.56438
M204 S3000
M205 X10 Y10
G0 F6000 X20.252 Y94.923
M204 S1800
M205 X8 Y8
G1 F1800 X108.758 Y183.429 E10079.72743
M204 S3000
M205 X10 Y10
G0 F6000 X108.192 Y183.429
M204 S1800
M205 X8 Y8
G1 F1800 X20.045 Y95.281 E10083.87361
M204 S3000
M205 X10 Y10
G0 F6000 X19.839 Y95.641
M204 S1800
M205 X8 Y8
G1 F1800 X107.627 Y183.429 E10088.00289
M204 S3000
M205 X10 Y10
G0 F6000 X107.061 Y183.429
M204 S1800
M205 X8 Y8
G1 F1800 X19.632 Y95.999 E10092.11531
M204 S3000
M205 X10 Y10
G0 F6000 X19.424 Y96.358
M204 S1800
M205 X8 Y8
G1 F1800 X106.495 Y183.429 E10096.21086
M204 S3000
M205 X10 Y10
G0 F6000 X105.93 Y183.429
M204 S1800
M205 X8 Y8
G1 F1800 X19.217 Y96.716 E10100.28957
M204 S3000
M205 X10 Y10
G0 F6000 X19.01 Y97.075
M204 S1800
M205 X8 Y8
G1 F1800 X105.364 Y183.429 E10104.3514
M204 S3000
M205 X10 Y10
G0 F6000 X104.798 Y183.429
M204 S1800
M205 X8 Y8
G1 F1800 X18.803 Y97.433 E10108.39637
M204 S3000
M205 X10 Y10
G0 F6000 X18.596 Y97.792
M204 S1800
M205 X8 Y8
G1 F1800 X104.233 Y183.429 E10112.42447
M204 S3000
M205 X10 Y10
G0 F6000 X103.667 Y183.429
M204 S1800
M205 X8 Y8
G1 F1800 X18.389 Y98.151 E10116.43568
M204 S3000
M205 X10 Y10
G0 F6000 X18.182 Y98.509
M204 S1800
M205 X8 Y8
G1 F1800 X103.101 Y183.429 E10120.43004
M204 S3000
M205 X10 Y10
G0 F6000 X102.536 Y183.429
M204 S1800
M205 X8 Y8
G1 F1800 X17.975 Y98.868 E10124.40753
M204 S3000
M205 X10 Y10
G0 F6000 X17.768 Y99.226
M204 S1800
M205 X8 Y8
G1 F1800 X101.97 Y183.429 E10128.36815
M204 S3000
M205 X10 Y10
G0 F6000 X101.404 Y183.429
M204 S1800
M205 X8 Y8
G1 F1800 X17.561 Y99.586 E10132.31187
M204 S3000
M205 X10 Y10
G0 F6000 X17.354 Y99.944
M204 S1800
M205 X8 Y8
G1 F1800 X100.839 Y183.429 E10136.23875
M204 S3000
M205 X10 Y10
G0 F6000 X100.273 Y183.429
M204 S1800
M205 X8 Y8
G1 F1800 X17.147 Y100.303 E10140.14874
M204 S3000
M205 X10 Y10
G0 F6000 X16.94 Y100.661
M204 S1800
M205 X8 Y8
G1 F1800 X99.707 Y183.429 E10144.04187
M204 S3000
M205 X10 Y10
G0 F6000 X99.142 Y183.429
M204 S1800
M205 X8 Y8
G1 F1800 X16.732 Y101.02 E10147.91816
M204 S3000
M205 X10 Y10
G0 F6000 X16.525 Y101.378
M204 S1800
M205 X8 Y8
G1 F1800 X98.576 Y183.429 E10151.77759
M204 S3000
M205 X10 Y10
G0 F6000 X98.01 Y183.429
M204 S1800
M205 X8 Y8
G1 F1800 X16.319 Y101.737 E10155.62011
M204 S3000
M205 X10 Y10
G0 F6000 X16.112 Y102.096
M204 S1800
M205 X8 Y8
G1 F1800 X97.444 Y183.429 E10159.44574
M204 S3000
M205 X10 Y10
G0 F6000 X96.879 Y183.429
M204 S1800
M205 X8 Y8
G1 F1800 X15.904 Y102.454 E10163.25456
M204 S3000
M205 X10 Y10
G0 F6000 X15.697 Y102.813
M204 S1800
M205 X8 Y8
G1 F1800 X96.313 Y183.429 E10167.04648
M204 S3000
M205 X10 Y10
G0 F6000 X95.747 Y183.429
M204 S1800
M205 X8 Y8
G1 F1800 X15.49 Y103.171 E10170.82155
M204 S3000
M205 X10 Y10
G0 F6000 X15.284 Y103.531
M204 S1800
M205 X8 Y8
G1 F1800 X95.182 Y183.429 E10174.57971
M204 S3000
M205 X10 Y10
G0 F6000 X94.616 Y183.429
M204 S1800
M205 X8 Y8
G1 F1800 X15.076 Y103.889 E10178.32103
M204 S3000
M205 X10 Y10
G0 F6000 X14.869 Y104.248
M204 S1800
M205 X8 Y8
G1 F1800 X94.05 Y183.429 E10182.04546
M204 S3000
M205 X10 Y10
G0 F6000 X93.485 Y183.429
M204 S1800
M205 X8 Y8
G1 F1800 X14.662 Y104.606 E10185.75305
M204 S3000
M205 X10 Y10
G0 F6000 X14.455 Y104.965
M204 S1800
M205 X8 Y8
G1 F1800 X92.919 Y183.429 E10189.44376
M204 S3000
M205 X10 Y10
G0 F6000 X92.353 Y183.429
M204 S1800
M205 X8 Y8
G1 F1800 X15.134 Y106.21 E10193.0759
G1 X15.064 Y106.14
M204 S3000
M205 X10 Y10
G0 F6000 X15.907 Y107.548
M204 S1800
M205 X8 Y8
G1 F1800 X91.788 Y183.429 E10196.64511
M204 S3000
M205 X10 Y10
G0 F6000 X91.222 Y183.429
M204 S1800
M205 X8 Y8
G1 F1800 X16.68 Y108.887 E10200.15134
G1 X16.61 Y108.817
M204 S3000
M205 X10 Y10
G0 F6000 X17.453 Y110.225
M204 S1800
M205 X8 Y8
G1 F1800 X90.656 Y183.429 E10203.59461
M204 S3000
M205 X10 Y10
G0 F6000 X90.091 Y183.429
M204 S1800
M205 X8 Y8
G1 F1800 X18.226 Y111.564 E10206.97491
G1 X18.156 Y111.494
M204 S3000
M205 X10 Y10
G0 F6000 X18.998 Y112.902
M204 S1800
M205 X8 Y8
G1 F1800 X89.525 Y183.429 E10210.29229
M204 S3000
M205 X10 Y10
G0 F6000 X88.959 Y183.429
M204 S1800
M205 X8 Y8
G1 F1800 X19.771 Y114.24 E10213.5467
G1 X19.701 Y114.17
M204 S3000
M205 X10 Y10
G0 F6000 X20.544 Y115.579
M204 S1800
M205 X8 Y8
G1 F1800 X88.394 Y183.429 E10216.73816
M204 S3000
M205 X10 Y10
G0 F6000 X87.828 Y183.429
M204 S1800
M205 X8 Y8
G1 F1800 X21.317 Y116.917 E10219.86666
G1 X21.247 Y116.847
M204 S3000
M205 X10 Y10
G0 F6000 X22.089 Y118.255
M204 S1800
M205 X8 Y8
G1 F1800 X87.262 Y183.429 E10222.93222
M204 S3000
M205 X10 Y10
G0 F6000 X86.696 Y183.429
M204 S1800
M205 X8 Y8
G1 F1800 X22.862 Y119.594 E10225.9348
G1 X22.792 Y119.524
M204 S3000
M205 X10 Y10
G0 F6000 X23.635 Y120.932
M204 S1800
M205 X8 Y8
G1 F1800 X86.131 Y183.429 E10228.87444
M204 S3000
M205 X10 Y10
G0 F6000 X85.565 Y183.429
M204 S1800
M205 X8 Y8
G1 F1800 X24.407 Y122.271 E10231.75113
G1 X24.337 Y122.201
M204 S3000
M205 X10 Y10
G0 F6000 X25.18 Y123.609
M204 S1800
M205 X8 Y8
G1 F1800 X84.999 Y183.429 E10234.56485
M204 S3000
M205 X10 Y10
G0 F6000 X84.434 Y183.429
M204 S1800
M205 X8 Y8
G1 F1800 X25.952 Y124.947 E10237.31567
G1 X25.882 Y124.877
M204 S3000
M205 X10 Y10
G0 F6000 X26.725 Y126.286
M204 S1800
M205 X8 Y8
G1 F1800 X83.868 Y183.429 E10240.0035
M204 S3000
M205 X10 Y10
G0 F6000 X83.302 Y183.429
M204 S1800
M205 X8 Y8
G1 F1800 X27.498 Y127.624 E10242.62837
G1 X27.428 Y127.554
M204 S3000
M205 X10 Y10
G0 F6000 X28.27 Y128.962
M204 S1800
M205 X8 Y8
G1 F1800 X82.737 Y183.429 E10245.19033
M204 S3000
M205 X10 Y10
G0 F6000 X82.171 Y183.429
M204 S1800
M205 X8 Y8
G1 F1800 X29.043 Y130.301 E10247.68931
G1 X28.973 Y130.231
M204 S3000
M205 X10 Y10
G0 F6000 X29.816 Y131.639
M204 S1800
M205 X8 Y8
G1 F1800 X81.605 Y183.429 E10250.12533
M204 S3000
M205 X10 Y10
G0 F6000 X81.04 Y183.429
M204 S1800
M205 X8 Y8
G1 F1800 X30.589 Y132.978 E10252.49839
G1 X30.519 Y132.908
M204 S3000
M205 X10 Y10
G0 F6000 X31.362 Y134.317
M204 S1800
M205 X8 Y8
G1 F1800 X80.474 Y183.429 E10254.80847
M204 S3000
M205 X10 Y10
G0 F6000 X79.908 Y183.429
M204 S1800
M205 X8 Y8
G1 F1800 X32.134 Y135.654 E10257.05563
G1 X32.064 Y135.584
M204 S3000
M205 X10 Y10
G0 F6000 X32.907 Y136.993
M204 S1800
M205 X8 Y8
G1 F1800 X79.343 Y183.429 E10259.23984
M204 S3000
M205 X10 Y10
G0 F6000 X78.777 Y183.429
M204 S1800
M205 X8 Y8
G1 F1800 X33.68 Y138.332 E10261.36106
G1 X33.61 Y138.262
M204 S3000
M205 X10 Y10
G0 F6000 X34.453 Y139.67
M204 S1800
M205 X8 Y8
G1 F1800 X78.211 Y183.429 E10263.41933
M204 S3000
M205 X10 Y10
G0 F6000 X77.645 Y183.429
M204 S1800
M205 X8 Y8
G1 F1800 X35.225 Y141.008 E10265.41466
G1 X35.155 Y140.938
M204 S3000
M205 X10 Y10
G0 F6000 X35.998 Y142.346
M204 S1800
M205 X8 Y8
G1 F1800 X77.08 Y183.429 E10267.34706
M204 S3000
M205 X10 Y10
G0 F6000 X76.514 Y183.429
M204 S1800
M205 X8 Y8
G1 F1800 X36.77 Y143.685 E10269.21649
G1 X36.7 Y143.615
M204 S3000
M205 X10 Y10
G0 F6000 X37.543 Y145.024
M204 S1800
M205 X8 Y8
G1 F1800 X75.948 Y183.429 E10271.02294
M204 S3000
M205 X10 Y10
G0 F6000 X75.383 Y183.429
M204 S1800
M205 X8 Y8
G1 F1800 X38.315 Y146.361 E10272.76651
G1 X38.245 Y146.291
M204 S3000
M205 X10 Y10
G0 F6000 X39.088 Y147.7
M204 S1800
M205 X8 Y8
G1 F1800 X74.817 Y183.429 E10274.44709
M204 S3000
M205 X10 Y10
G0 F6000 X74.251 Y183.429
M204 S1800
M205 X8 Y8
G1 F1800 X39.861 Y149.039 E10276.06469
G1 X39.791 Y148.969
M204 S3000
M205 X10 Y10
G0 F6000 X40.634 Y150.377
M204 S1800
M205 X8 Y8
G1 F1800 X73.686 Y183.429 E10277.61936
M204 S3000
M205 X10 Y10
G0 F6000 X73.12 Y183.429
M204 S1800
M205 X8 Y8
G1 F1800 X41.406 Y151.715 E10279.11109
G1 X41.336 Y151.645
M204 S3000
M205 X10 Y10
G0 F6000 X42.179 Y153.053
M204 S1800
M205 X8 Y8
G1 F1800 X72.554 Y183.429 E10280.53986
M204 S3000
M205 X10 Y10
G0 F6000 X71.989 Y183.429
M204 S1800
M205 X8 Y8
G1 F1800 X42.952 Y154.392 E10281.90567
G1 X42.882 Y154.322
M204 S3000
M205 X10 Y10
G0 F6000 X43.725 Y155.731
M204 S1800
M205 X8 Y8
G1 F1800 X71.423 Y183.429 E10283.2085
M204 S3000
M205 X10 Y10
G0 F6000 X70.857 Y183.429
M204 S1800
M205 X8 Y8
G1 F1800 X44.498 Y157.069 E10284.44837
G1 X44.428 Y156.999
M204 S3000
M205 X10 Y10
G0 F6000 X45.27 Y158.407
M204 S1800
M205 X8 Y8
G1 F1800 X70.292 Y183.429 E10285.62533
M204 S3000
M205 X10 Y10
G0 F6000 X69.726 Y183.429
M204 S1800
M205 X8 Y8
G1 F1800 X46.043 Y159.746 E10286.7393
G1 X45.973 Y159.676
M204 S3000
M205 X10 Y10
G0 F6000 X46.816 Y161.084
M204 S1800
M205 X8 Y8
G1 F1800 X69.16 Y183.429 E10287.79032
M204 S3000
M205 X10 Y10
G0 F6000 X68.595 Y183.429
M204 S1800
M205 X8 Y8
G1 F1800 X47.588 Y162.423 E10288.7784
G1 X47.518 Y162.353
M204 S3000
M205 X10 Y10
G0 F6000 X48.361 Y163.76
M204 S1800
M205 X8 Y8
G1 F1800 X68.029 Y183.429 E10289.70355
M204 S3000
M205 X10 Y10
G0 F6000 X67.463 Y183.429
M204 S1800
M205 X8 Y8
G1 F1800 X49.134 Y165.099 E10290.56571
G1 X49.064 Y165.029
M204 S3000
M205 X10 Y10
G0 F6000 X49.906 Y166.438
M204 S1800
M205 X8 Y8
G1 F1800 X66.897 Y183.429 E10291.36491
M204 S3000
M205 X10 Y10
G0 F6000 X66.332 Y183.429
M204 S1800
M205 X8 Y8
G1 F1800 X50.679 Y167.776 E10292.10118
G1 X50.609 Y167.706
M204 S3000
M205 X10 Y10
G0 F6000 X51.451 Y169.114
M204 S1800
M205 X8 Y8
G1 F1800 X65.766 Y183.429 E10292.77452
M204 S3000
M205 X10 Y10
G0 F6000 X65.2 Y183.429
M204 S1800
M205 X8 Y8
G1 F1800 X52.224 Y170.453 E10293.38487
G1 X52.154 Y170.383
M204 S3000
M205 X10 Y10
G0 F6000 X52.997 Y171.791
M204 S1800
M205 X8 Y8
G1 F1800 X64.635 Y183.429 E10293.93228
M204 S3000
M205 X10 Y10
G0 F6000 X64.069 Y183.429
M204 S1800
M205 X8 Y8
G1 F1800 X53.77 Y173.13 E10294.41672
G1 X53.7 Y173.06
M204 S3000
M205 X10 Y10
G0 F6000 X54.542 Y174.467
M204 S1800
M205 X8 Y8
G1 F1800 X63.503 Y183.429 E10294.83824
M204 S3000
M205 X10 Y10
G0 F6000 X62.938 Y183.429
M204 S1800
M205 X8 Y8
G1 F1800 X55.315 Y175.806 E10295.1968
G1 X55.245 Y175.736
M204 S3000
M205 X10 Y10
G0 F6000 X56.088 Y177.145
M204 S1800
M205 X8 Y8
G1 F1800 X62.372 Y183.429 E10295.49238
M204 S3000
M205 X10 Y10
G0 F6000 X61.806 Y183.429
M204 S1800
M205 X8 Y8
G1 F1800 X56.861 Y178.483 E10295.725
G1 X56.791 Y178.413
M204 S3000
M205 X10 Y10
G0 F6000 X57.633 Y179.821
M204 S1800
M205 X8 Y8
G1 F1800 X61.241 Y183.429 E10295.89471
M204 S3000
M205 X10 Y10
G0 F6000 X60.675 Y183.429
M204 S1800
M205 X8 Y8
G1 F1800 X58.406 Y181.16 E10296.00144
G1 X58.336 Y181.09
M204 S3000
M205 X10 Y10
G0 F6000 X59.179 Y182.498
M204 S1800
M205 X8 Y8
G1 F1800 X60.109 Y183.429 E10296.04521
G1 X60.179 Y183.499
M204 S3000
M205 X10 Y10
;MESH:NONMESH
G0 F6000 X100.15 Y102.199
;TIME_ELAPSED:8790.548831
;LAYER:5
;MESH:Improved Rain shield.stl
G0 X100.15 Y102.199 Z1.3
M204 S1800
M205 X8 Y8
;TYPE:WALL-INNER
G1 F3600 X100.323 Y102.498 E10296.0567
G1 X104.423 Y109.6 E10296.32945
G1 X105.577 Y109.6 E10296.36783
G1 X109.677 Y102.498 E10296.64058
G1 X109.85 Y102.199 E10296.65207
G1 X109.505 Y102.199 E10296.65857
G1 X109.504 Y102.199 E10296.6586
G1 X100.496 Y102.199 E10296.95821
G1 X100.495 Y102.199 E10296.95824
G1 X100.15 Y102.199 E10296.96475
M204 S3000
M205 X10 Y10
G0 F6000 X196.223 Y105
M204 S1800
M205 X8 Y8
G1 F3600 X150.611 Y184 E10299.9988
G1 X59.389 Y184 E10303.03286
G1 X13.777 Y105 E10306.06691
G1 X59.389 Y26 E10309.10097
G1 X150.611 Y26 E10312.13503
G1 X196.223 Y105 E10315.16908
M204 S3000
M205 X10 Y10
G0 F6000 X196.684 Y105
M204 S1800
M205 X8 Y8
G1 F3600 X150.842 Y184.4 E10318.21849
G1 X59.158 Y184.4 E10321.26791
G1 X13.316 Y105 E10324.31731
G1 X59.158 Y25.6 E10327.36671
G1 X150.842 Y25.6 E10330.41614
G1 X196.684 Y105 E10333.46554
M204 S3000
M205 X10 Y10
G0 F6000 X196.584 Y105
G0 X109.191 Y102.579
G0 X100.757 Y102.549
G0 X100.843 Y102.599
M204 S1800
M205 X8 Y8
G1 F3600 X101.016 Y102.898 E10333.47703
G1 X104.654 Y109.2 E10333.71905
G1 X105.346 Y109.2 E10333.74207
G1 X108.984 Y102.898 E10333.98409
G1 X109.157 Y102.599 E10333.99558
G1 X108.812 Y102.599 E10334.00208
G1 X108.811 Y102.599 E10334.00212
G1 X101.189 Y102.599 E10334.25563
G1 X101.188 Y102.599 E10334.25566
G1 X100.843 Y102.599 E10334.26216
M204 S3000
M205 X10 Y10
G0 F6000 X101.536 Y102.999
M204 S1800
M205 X8 Y8
;TYPE:WALL-OUTER
G1 F3600 X104.885 Y108.8 E10334.48495
G1 X105.115 Y108.8 E10334.4926
G1 X108.464 Y102.999 E10334.71538
G1 X101.536 Y102.999 E10334.94581
M204 S3000
M205 X10 Y10
G0 F6000 X101.636 Y103.172
G0 X101.203 Y103.421
G0 X100.809 Y102.579
G0 X109.191 Y102.579
G0 X196.584 Y105
G0 X197.145 Y105
M204 S1800
M205 X8 Y8
G1 F3600 X151.073 Y184.8 E10338.01056
G1 X58.927 Y184.8 E10341.07535
G1 X12.855 Y105 E10344.1401
G1 X58.927 Y25.2 E10347.20485
G1 X151.073 Y25.2 E10350.26964
G1 X197.145 Y105 E10353.33439
M204 S3000
M205 X10 Y10
G0 F6000 X197.045 Y105.173
G0 X195.772 Y105
M204 S1800
M205 X8 Y8
;TYPE:SKIN
G1 F1800 X150.386 Y183.61 E10356.35345
G1 X59.614 Y183.61 E10359.37254
G1 X14.228 Y105 E10362.3916
G1 X59.614 Y26.39 E10365.41067
G1 X150.386 Y26.39 E10368.42976
G1 X195.772 Y105 E10371.44882
M204 S3000
M205 X10 Y10
G0 F6000 X110.301 Y102.199
M204 S1800
M205 X8 Y8
G1 F1800 X110.074 Y101.809 E10371.46383
G1 X99.926 Y101.809 E10371.80135
G1 X99.699 Y102.199 E10371.81636
G1 X104.198 Y109.99 E10372.11559
G1 X105.802 Y109.99 E10372.16894
G1 X110.301 Y102.199 E10372.46817
M204 S3000
M205 X10 Y10
G0 F6000 X149.759 Y183.429
M204 S1800
M205 X8 Y8
G1 F1800 X150.996 Y182.191 E10372.52638
G1 X151.066 Y182.121
M204 S3000
M205 X10 Y10
G0 F6000 X151.769 Y180.853
M204 S1800
M205 X8 Y8
G1 F1800 X149.193 Y183.429 E10372.64755
M204 S3000
M205 X10 Y10
G0 F6000 X148.628 Y183.429
M204 S1800
M205 X8 Y8
G1 F1800 X152.542 Y179.514 E10372.83168
G1 X152.612 Y179.444
M204 S3000
M205 X10 Y10
G0 F6000 X153.315 Y178.176
M204 S1800
M205 X8 Y8
G1 F1800 X148.062 Y183.429 E10373.07876
M204 S3000
M205 X10 Y10
G0 F6000 X147.496 Y183.429
M204 S1800
M205 X8 Y8
G1 F1800 X154.087 Y176.838 E10373.38878
G1 X154.157 Y176.768
M204 S3000
M205 X10 Y10
G0 F6000 X154.86 Y175.499
M204 S1800
M205 X8 Y8
G1 F1800 X146.931 Y183.429 E10373.76176
M204 S3000
M205 X10 Y10
G0 F6000 X146.365 Y183.429
M204 S1800
M205 X8 Y8
G1 F1800 X155.633 Y174.161 E10374.1977
G1 X155.703 Y174.091
M204 S3000
M205 X10 Y10
G0 F6000 X156.406 Y172.822
M204 S1800
M205 X8 Y8
G1 F1800 X145.799 Y183.429 E10374.69662
M204 S3000
M205 X10 Y10
G0 F6000 X145.234 Y183.429
M204 S1800
M205 X8 Y8
G1 F1800 X157.178 Y171.484 E10375.25845
G1 X157.248 Y171.414
M204 S3000
M205 X10 Y10
G0 F6000 X157.951 Y170.146
M204 S1800
M205 X8 Y8
G1 F1800 X144.668 Y183.429 E10375.88324
M204 S3000
M205 X10 Y10
G0 F6000 X144.102 Y183.429
M204 S1800
M205 X8 Y8
G1 F1800 X158.724 Y168.807 E10376.57102
G1 X158.794 Y168.737
M204 S3000
M205 X10 Y10
G0 F6000 X159.497 Y167.469
M204 S1800
M205 X8 Y8
G1 F1800 X143.537 Y183.429 E10377.32173
M204 S3000
M205 X10 Y10
G0 F6000 X142.971 Y183.429
M204 S1800
M205 X8 Y8
G1 F1800 X160.269 Y166.131 E10378.13537
G1 X160.339 Y166.061
M204 S3000
M205 X10 Y10
G0 F6000 X161.042 Y164.792
M204 S1800
M205 X8 Y8
G1 F1800 X142.405 Y183.429 E10379.012
M204 S3000
M205 X10 Y10
G0 F6000 X141.839 Y183.429
M204 S1800
M205 X8 Y8
G1 F1800 X161.815 Y163.454 E10379.95159
G1 X161.885 Y163.384
M204 S3000
M205 X10 Y10
G0 F6000 X162.587 Y162.115
M204 S1800
M205 X8 Y8
G1 F1800 X141.274 Y183.429 E10380.95411
M204 S3000
M205 X10 Y10
G0 F6000 X140.708 Y183.429
M204 S1800
M205 X8 Y8
G1 F1800 X163.36 Y160.776 E10382.01961
G1 X163.43 Y160.706
M204 S3000
M205 X10 Y10
G0 F6000 X164.132 Y159.439
M204 S1800
M205 X8 Y8
G1 F1800 X140.142 Y183.429 E10383.14803
M204 S3000
M205 X10 Y10
G0 F6000 X139.577 Y183.429
M204 S1800
M205 X8 Y8
G1 F1800 X164.905 Y158.1 E10384.3394
G1 X164.975 Y158.03
M204 S3000
M205 X10 Y10
G0 F6000 X165.678 Y156.762
M204 S1800
M205 X8 Y8
G1 F1800 X139.011 Y183.429 E10385.59374
M204 S3000
M205 X10 Y10
G0 F6000 X138.445 Y183.429
M204 S1800
M205 X8 Y8
G1 F1800 X166.451 Y155.423 E10386.91105
G1 X166.521 Y155.353
M204 S3000
M205 X10 Y10
G0 F6000 X167.223 Y154.085
M204 S1800
M205 X8 Y8
G1 F1800 X137.88 Y183.429 E10388.29128
M204 S3000
M205 X10 Y10
G0 F6000 X137.314 Y183.429
M204 S1800
M205 X8 Y8
G1 F1800 X167.996 Y152.747 E10389.73447
G1 X168.066 Y152.677
M204 S3000
M205 X10 Y10
G0 F6000 X168.769 Y151.408
M204 S1800
M205 X8 Y8
G1 F1800 X136.748 Y183.429 E10391.24064
M204 S3000
M205 X10 Y10
G0 F6000 X136.183 Y183.429
M204 S1800
M205 X8 Y8
G1 F1800 X169.542 Y150.069 E10392.80977
G1 X169.612 Y149.999
M204 S3000
M205 X10 Y10
G0 F6000 X170.314 Y148.732
M204 S1800
M205 X8 Y8
G1 F1800 X135.617 Y183.429 E10394.44181
M204 S3000
M205 X10 Y10
G0 F6000 X135.051 Y183.429
M204 S1800
M205 X8 Y8
G1 F1800 X171.087 Y147.393 E10396.13683
G1 X171.157 Y147.323
M204 S3000
M205 X10 Y10
G0 F6000 X171.86 Y146.055
M204 S1800
M205 X8 Y8
G1 F1800 X134.486 Y183.429 E10397.89479
M204 S3000
M205 X10 Y10
G0 F6000 X133.92 Y183.429
M204 S1800
M205 X8 Y8
G1 F1800 X172.633 Y144.716 E10399.71573
G1 X172.703 Y144.646
M204 S3000
M205 X10 Y10
G0 F6000 X173.405 Y143.378
M204 S1800
M205 X8 Y8
G1 F1800 X133.354 Y183.429 E10401.59961
M204 S3000
M205 X10 Y10
G0 F6000 X132.788 Y183.429
M204 S1800
M205 X8 Y8
G1 F1800 X174.178 Y142.04 E10403.54644
G1 X174.248 Y141.97
M204 S3000
M205 X10 Y10
G0 F6000 X174.95 Y140.701
M204 S1800
M205 X8 Y8
G1 F1800 X132.223 Y183.429 E10405.55621
M204 S3000
M205 X10 Y10
G0 F6000 X131.657 Y183.429
M204 S1800
M205 X8 Y8
G1 F1800 X175.723 Y139.362 E10407.62896
G1 X175.793 Y139.292
M204 S3000
M205 X10 Y10
G0 F6000 X176.496 Y138.024
M204 S1800
M205 X8 Y8
G1 F1800 X131.091 Y183.429 E10409.76468
M204 S3000
M205 X10 Y10
G0 F6000 X130.526 Y183.429
M204 S1800
M205 X8 Y8
G1 F1800 X177.268 Y136.686 E10411.9633
G1 X177.338 Y136.616
M204 S3000
M205 X10 Y10
G0 F6000 X178.041 Y135.348
M204 S1800
M205 X8 Y8
G1 F1800 X129.96 Y183.429 E10414.22488
M204 S3000
M205 X10 Y10
G0 F6000 X129.394 Y183.429
M204 S1800
M205 X8 Y8
G1 F1800 X178.814 Y134.009 E10416.54945
G1 X178.884 Y133.939
M204 S3000
M205 X10 Y10
G0 F6000 X179.587 Y132.67
M204 S1800
M205 X8 Y8
G1 F1800 X128.829 Y183.429 E10418.93697
M204 S3000
M205 X10 Y10
G0 F6000 X128.263 Y183.429
M204 S1800
M205 X8 Y8
G1 F1800 X180.359 Y131.333 E10421.38741
G1 X180.429 Y131.263
M204 S3000
M205 X10 Y10
G0 F6000 X181.132 Y129.994
M204 S1800
M205 X8 Y8
G1 F1800 X127.697 Y183.429 E10423.90083
M204 S3000
M205 X10 Y10
G0 F6000 X127.132 Y183.429
M204 S1800
M205 X8 Y8
G1 F1800 X181.905 Y128.655 E10426.4772
G1 X181.975 Y128.585
M204 S3000
M205 X10 Y10
G0 F6000 X182.678 Y127.317
M204 S1800
M205 X8 Y8
G1 F1800 X126.566 Y183.429 E10429.11654
M204 S3000
M205 X10 Y10
G0 F6000 X126 Y183.429
M204 S1800
M205 X8 Y8
G1 F1800 X183.45 Y125.979 E10431.81881
G1 X183.52 Y125.909
M204 S3000
M205 X10 Y10
G0 F6000 X184.223 Y124.641
M204 S1800
M205 X8 Y8
G1 F1800 X125.435 Y183.429 E10434.58402
M204 S3000
M205 X10 Y10
G0 F6000 X124.869 Y183.429
M204 S1800
M205 X8 Y8
G1 F1800 X184.996 Y123.302 E10437.41221
G1 X185.066 Y123.232
M204 S3000
M205 X10 Y10
G0 F6000 X185.768 Y121.963
M204 S1800
M205 X8 Y8
G1 F1800 X124.303 Y183.429 E10440.30336
M204 S3000
M205 X10 Y10
G0 F6000 X123.738 Y183.429
M204 S1800
M205 X8 Y8
G1 F1800 X186.541 Y120.626 E10443.25742
G1 X186.611 Y120.556
M204 S3000
M205 X10 Y10
G0 F6000 X187.314 Y119.287
M204 S1800
M205 X8 Y8
G1 F1800 X123.172 Y183.429 E10446.27446
M204 S3000
M205 X10 Y10
G0 F6000 X122.606 Y183.429
M204 S1800
M205 X8 Y8
G1 F1800 X188.086 Y117.948 E10449.35446
G1 X188.156 Y117.878
M204 S3000
M205 X10 Y10
G0 F6000 X188.859 Y116.61
M204 S1800
M205 X8 Y8
G1 F1800 X122.04 Y183.429 E10452.49742
M204 S3000
M205 X10 Y10
G0 F6000 X121.475 Y183.429
M204 S1800
M205 X8 Y8
G1 F1800 X189.632 Y115.271 E10455.70334
G1 X189.702 Y115.201
M204 S3000
M205 X10 Y10
G0 F6000 X190.404 Y113.933
M204 S1800
M205 X8 Y8
G1 F1800 X120.909 Y183.429 E10458.9722
M204 S3000
M205 X10 Y10
G0 F6000 X120.343 Y183.429
M204 S1800
M205 X8 Y8
G1 F1800 X191.177 Y112.595 E10462.30401
G1 X191.247 Y112.525
M204 S3000
M205 X10 Y10
G0 F6000 X191.95 Y111.256
M204 S1800
M205 X8 Y8
G1 F1800 X119.778 Y183.429 E10465.69879
M204 S3000
M205 X10 Y10
G0 F6000 X119.212 Y183.429
M204 S1800
M205 X8 Y8
G1 F1800 X192.723 Y109.918 E10469.15652
G1 X192.793 Y109.848
M204 S3000
M205 X10 Y10
G0 F6000 X193.495 Y108.58
M204 S1800
M205 X8 Y8
G1 F1800 X118.646 Y183.429 E10472.67719
M204 S3000
M205 X10 Y10
G0 F6000 X118.081 Y183.429
M204 S1800
M205 X8 Y8
G1 F1800 X194.268 Y107.241 E10476.26081
G1 X194.338 Y107.171
M204 S3000
M205 X10 Y10
G0 F6000 X195.041 Y105.903
M204 S1800
M205 X8 Y8
G1 F1800 X117.515 Y183.429 E10479.9074
M204 S3000
M205 X10 Y10
G0 F6000 X116.949 Y183.429
M204 S1800
M205 X8 Y8
G1 F1800 X195.495 Y104.883 E10483.60196
M204 S3000
M205 X10 Y10
G0 F6000 X195.288 Y104.524
M204 S1800
M205 X8 Y8
G1 F1800 X116.384 Y183.429 E10487.31339
M204 S3000
M205 X10 Y10
G0 F6000 X115.818 Y183.429
M204 S1800
M205 X8 Y8
G1 F1800 X195.081 Y104.166 E10491.04168
M204 S3000
M205 X10 Y10
G0 F6000 X194.874 Y103.807
M204 S1800
M205 X8 Y8
G1 F1800 X115.252 Y183.429 E10494.78685
M204 S3000
M205 X10 Y10
G0 F6000 X114.687 Y183.429
M204 S1800
M205 X8 Y8
G1 F1800 X194.667 Y103.449 E10498.54886
M204 S3000
M205 X10 Y10
G0 F6000 X194.46 Y103.09
M204 S1800
M205 X8 Y8
G1 F1800 X114.121 Y183.429 E10502.32776
M204 S3000
M205 X10 Y10
G0 F6000 X113.555 Y183.429
M204 S1800
M205 X8 Y8
G1 F1800 X194.252 Y102.732 E10506.1235
M204 S3000
M205 X10 Y10
G0 F6000 X194.046 Y102.372
M204 S1800
M205 X8 Y8
G1 F1800 X112.99 Y183.429 E10509.93615
M204 S3000
M205 X10 Y10
G0 F6000 X112.424 Y183.429
M204 S1800
M205 X8 Y8
G1 F1800 X193.839 Y102.014 E10513.76567
M204 S3000
M205 X10 Y10
G0 F6000 X193.631 Y101.655
M204 S1800
M205 X8 Y8
G1 F1800 X111.858 Y183.429 E10517.61204
M204 S3000
M205 X10 Y10
G0 F6000 X111.292 Y183.429
M204 S1800
M205 X8 Y8
G1 F1800 X193.424 Y101.297 E10521.47528
M204 S3000
M205 X10 Y10
G0 F6000 X193.217 Y100.938
M204 S1800
M205 X8 Y8
G1 F1800 X110.727 Y183.429 E10525.35538
M204 S3000
M205 X10 Y10
G0 F6000 X110.161 Y183.429
M204 S1800
M205 X8 Y8
G1 F1800 X193.011 Y100.579 E10529.25239
M204 S3000
M205 X10 Y10
G0 F6000 X192.803 Y100.221
M204 S1800
M205 X8 Y8
G1 F1800 X109.595 Y183.429 E10533.16624
M204 S3000
M205 X10 Y10
G0 F6000 X109.03 Y183.429
M204 S1800
M205 X8 Y8
G1 F1800 X192.596 Y99.862 E10537.09695
M204 S3000
M205 X10 Y10
G0 F6000 X192.389 Y99.504
M204 S1800
M205 X8 Y8
G1 F1800 X108.464 Y183.429 E10541.04452
M204 S3000
M205 X10 Y10
G0 F6000 X107.898 Y183.429
M204 S1800
M205 X8 Y8
G1 F1800 X192.182 Y99.145 E10545.00898
M204 S3000
M205 X10 Y10
G0 F6000 X191.975 Y98.787
M204 S1800
M205 X8 Y8
G1 F1800 X107.333 Y183.429 E10548.99028
M204 S3000
M205 X10 Y10
G0 F6000 X106.767 Y183.429
M204 S1800
M205 X8 Y8
G1 F1800 X191.768 Y98.427 E10552.98849
M204 S3000
M205 X10 Y10
G0 F6000 X191.561 Y98.069
M204 S1800
M205 X8 Y8
G1 F1800 X106.201 Y183.429 E10557.00357
M204 S3000
M205 X10 Y10
G0 F6000 X105.636 Y183.429
M204 S1800
M205 X8 Y8
G1 F1800 X191.354 Y97.71 E10561.0355
M204 S3000
M205 X10 Y10
G0 F6000 X191.147 Y97.352
M204 S1800
M205 X8 Y8
G1 F1800 X105.07 Y183.429 E10565.0843
M204 S3000
M205 X10 Y10
G0 F6000 X104.504 Y183.429
M204 S1800
M205 X8 Y8
G1 F1800 X190.94 Y96.993 E10569.14999
M204 S3000
M205 X10 Y10
G0 F6000 X190.733 Y96.634
M204 S1800
M205 X8 Y8
G1 F1800 X103.939 Y183.429 E10573.23253
M204 S3000
M205 X10 Y10
G0 F6000 X103.373 Y183.429
M204 S1800
M205 X8 Y8
G1 F1800 X190.526 Y96.276 E10577.33194
M204 S3000
M205 X10 Y10
G0 F6000 X190.319 Y95.917
M204 S1800
M205 X8 Y8
G1 F1800 X102.807 Y183.429 E10581.44824
M204 S3000
M205 X10 Y10
G0 F6000 X102.241 Y183.429
M204 S1800
M205 X8 Y8
G1 F1800 X190.112 Y95.559 E10585.5814
M204 S3000
M205 X10 Y10
G0 F6000 X189.904 Y95.2
M204 S1800
M205 X8 Y8
G1 F1800 X101.676 Y183.429 E10589.7314
M204 S3000
M205 X10 Y10
G0 F6000 X101.11 Y183.429
M204 S1800
M205 X8 Y8
G1 F1800 X189.697 Y94.842 E10593.89826
M204 S3000
M205 X10 Y10
G0 F6000 X189.491 Y94.482
M204 S1800
M205 X8 Y8
G1 F1800 X100.544 Y183.429 E10598.08205
M204 S3000
M205 X10 Y10
G0 F6000 X99.979 Y183.429
M204 S1800
M205 X8 Y8
G1 F1800 X189.284 Y94.124 E10602.28268
M204 S3000
M205 X10 Y10
G0 F6000 X189.076 Y93.765
M204 S1800
M205 X8 Y8
G1 F1800 X99.413 Y183.429 E10606.50018
M204 S3000
M205 X10 Y10
G0 F6000 X98.847 Y183.429
M204 S1800
M205 X8 Y8
G1 F1800 X188.869 Y93.407 E10610.73454
M204 S3000
M205 X10 Y10
G0 F6000 X188.662 Y93.048
M204 S1800
M205 X8 Y8
G1 F1800 X98.282 Y183.429 E10614.98576
M204 S3000
M205 X10 Y10
G0 F6000 X97.716 Y183.429
M204 S1800
M205 X8 Y8
G1 F1800 X188.455 Y92.689 E10619.25387
M204 S3000
M205 X10 Y10
G0 F6000 X188.248 Y92.331
M204 S1800
M205 X8 Y8
G1 F1800 X97.15 Y183.429 E10623.53884
M204 S3000
M205 X10 Y10
G0 F6000 X96.585 Y183.429
M204 S1800
M205 X8 Y8
G1 F1800 X188.041 Y91.972 E10627.84067
M204 S3000
M205 X10 Y10
G0 F6000 X187.834 Y91.614
M204 S1800
M205 X8 Y8
G1 F1800 X96.019 Y183.429 E10632.15937
M204 S3000
M205 X10 Y10
G0 F6000 X95.453 Y183.429
M204 S1800
M205 X8 Y8
G1 F1800 X187.627 Y91.255 E10636.49495
M204 S3000
M205 X10 Y10
G0 F6000 X187.42 Y90.897
M204 S1800
M205 X8 Y8
G1 F1800 X94.888 Y183.429 E10640.84737
M204 S3000
M205 X10 Y10
G0 F6000 X94.322 Y183.429
M204 S1800
M205 X8 Y8
G1 F1800 X187.213 Y90.537 E10645.2167
M204 S3000
M205 X10 Y10
G0 F6000 X187.006 Y90.179
M204 S1800
M205 X8 Y8
G1 F1800 X93.756 Y183.429 E10649.6029
M204 S3000
M205 X10 Y10
G0 F6000 X93.191 Y183.429
M204 S1800
M205 X8 Y8
G1 F1800 X186.799 Y89.82 E10654.00596
M204 S3000
M205 X10 Y10
G0 F6000 X186.592 Y89.462
M204 S1800
M205 X8 Y8
G1 F1800 X92.625 Y183.429 E10658.42587
M204 S3000
M205 X10 Y10
G0 F6000 X92.059 Y183.429
M204 S1800
M205 X8 Y8
G1 F1800 X186.384 Y89.103 E10662.86266
M204 S3000
M205 X10 Y10
G0 F6000 X186.178 Y88.744
M204 S1800
M205 X8 Y8
G1 F1800 X91.493 Y183.429 E10667.31635
M204 S3000
M205 X10 Y10
G0 F6000 X90.928 Y183.429
M204 S1800
M205 X8 Y8
G1 F1800 X185.971 Y88.386 E10671.78688
M204 S3000
M205 X10 Y10
G0 F6000 X185.764 Y88.027
M204 S1800
M205 X8 Y8
G1 F1800 X90.362 Y183.429 E10676.2743
M204 S3000
M205 X10 Y10
G0 F6000 X89.796 Y183.429
M204 S1800
M205 X8 Y8
G1 F1800 X185.556 Y87.669 E10680.77856
M204 S3000
M205 X10 Y10
G0 F6000 X185.349 Y87.31
M204 S1800
M205 X8 Y8
G1 F1800 X89.231 Y183.429 E10685.29967
M204 S3000
M205 X10 Y10
G0 F6000 X88.665 Y183.429
M204 S1800
M205 X8 Y8
G1 F1800 X185.142 Y86.952 E10689.83766
M204 S3000
M205 X10 Y10
G0 F6000 X184.936 Y86.593
M204 S1800
M205 X8 Y8
G1 F1800 X88.099 Y183.429 E10694.39255
M204 S3000
M205 X10 Y10
G0 F6000 X87.534 Y183.429
M204 S1800
M205 X8 Y8
G1 F1800 X184.728 Y86.234 E10698.96428
M204 S3000
M205 X10 Y10
G0 F6000 X184.521 Y85.875
M204 S1800
M205 X8 Y8
G1 F1800 X86.968 Y183.429 E10703.5529
M204 S3000
M205 X10 Y10
G0 F6000 X86.402 Y183.429
M204 S1800
M205 X8 Y8
G1 F1800 X184.314 Y85.517 E10708.15838
M204 S3000
M205 X10 Y10
G0 F6000 X184.107 Y85.158
M204 S1800
M205 X8 Y8
G1 F1800 X85.837 Y183.429 E10712.78072
M204 S3000
M205 X10 Y10
G0 F6000 X85.271 Y183.429
M204 S1800
M205 X8 Y8
G1 F1800 X183.9 Y84.799 E10717.41995
M204 S3000
M205 X10 Y10
G0 F6000 X183.693 Y84.441
M204 S1800
M205 X8 Y8
G1 F1800 X84.705 Y183.429 E10722.07604
M204 S3000
M205 X10 Y10
G0 F6000 X84.14 Y183.429
M204 S1800
M205 X8 Y8
G1 F1800 X183.486 Y84.082 E10726.749
M204 S3000
M205 X10 Y10
G0 F6000 X183.279 Y83.724
M204 S1800
M205 X8 Y8
G1 F1800 X83.574 Y183.429 E10731.43881
M204 S3000
M205 X10 Y10
G0 F6000 X83.008 Y183.429
M204 S1800
M205 X8 Y8
G1 F1800 X183.072 Y83.365 E10736.14552
M204 S3000
M205 X10 Y10
G0 F6000 X182.864 Y83.007
M204 S1800
M205 X8 Y8
G1 F1800 X82.442 Y183.429 E10740.86906
M204 S3000
M205 X10 Y10
G0 F6000 X81.877 Y183.429
M204 S1800
M205 X8 Y8
G1 F1800 X182.658 Y82.648 E10745.60949
M204 S3000
M205 X10 Y10
G0 F6000 X182.451 Y82.289
M204 S1800
M205 X8 Y8
G1 F1800 X81.311 Y183.429 E10750.36681
M204 S3000
M205 X10 Y10
G0 F6000 X80.745 Y183.429
M204 S1800
M205 X8 Y8
G1 F1800 X182.244 Y81.931 E10755.14098
M204 S3000
M205 X10 Y10
G0 F6000 X182.036 Y81.572
M204 S1800
M205 X8 Y8
G1 F1800 X80.18 Y183.429 E10759.932
M204 S3000
M205 X10 Y10
G0 F6000 X79.614 Y183.429
M204 S1800
M205 X8 Y8
G1 F1800 X181.829 Y81.214 E10764.73988
M204 S3000
M205 X10 Y10
G0 F6000 X181.623 Y80.854
M204 S1800
M205 X8 Y8
G1 F1800 X79.048 Y183.429 E10769.5647
M204 S3000
M205 X10 Y10
G0 F6000 X78.483 Y183.429
M204 S1800
M205 X8 Y8
G1 F1800 X181.416 Y80.496 E10774.40635
M204 S3000
M205 X10 Y10
G0 F6000 X181.208 Y80.137
M204 S1800
M205 X8 Y8
G1 F1800 X77.917 Y183.429 E10779.26486
M204 S3000
M205 X10 Y10
G0 F6000 X77.351 Y183.429
M204 S1800
M205 X8 Y8
G1 F1800 X181.001 Y79.779 E10784.14024
M204 S3000
M205 X10 Y10
G0 F6000 X180.794 Y79.42
M204 S1800
M205 X8 Y8
G1 F1800 X76.786 Y183.429 E10789.03248
M204 S3000
M205 X10 Y10
G0 F6000 X76.22 Y183.429
M204 S1800
M205 X8 Y8
G1 F1800 X180.587 Y79.062 E10793.94159
M204 S3000
M205 X10 Y10
G0 F6000 X180.38 Y78.703
M204 S1800
M205 X8 Y8
G1 F1800 X75.654 Y183.429 E10798.86758
M204 S3000
M205 X10 Y10
G0 F6000 X75.089 Y183.429
M204 S1800
M205 X8 Y8
G1 F1800 X180.173 Y78.344 E10803.81043
M204 S3000
M205 X10 Y10
G0 F6000 X179.966 Y77.986
M204 S1800
M205 X8 Y8
G1 F1800 X74.523 Y183.429 E10808.77014
M204 S3000
M205 X10 Y10
G0 F6000 X73.957 Y183.429
M204 S1800
M205 X8 Y8
G1 F1800 X179.759 Y77.627 E10813.74675
M204 S3000
M205 X10 Y10
G0 F6000 X179.552 Y77.269
M204 S1800
M205 X8 Y8
G1 F1800 X73.392 Y183.429 E10818.74019
M204 S3000
M205 X10 Y10
G0 F6000 X72.826 Y183.429
M204 S1800
M205 X8 Y8
G1 F1800 X179.345 Y76.909 E10823.75054
M204 S3000
M205 X10 Y10
G0 F6000 X179.138 Y76.551
M204 S1800
M205 X8 Y8
G1 F1800 X72.26 Y183.429 E10828.77775
M204 S3000
M205 X10 Y10
G0 F6000 X71.694 Y183.429
M204 S1800
M205 X8 Y8
G1 F1800 X178.931 Y76.192 E10833.82185
M204 S3000
M205 X10 Y10
G0 F6000 X178.724 Y75.834
M204 S1800
M205 X8 Y8
G1 F1800 X71.129 Y183.429 E10838.88279
M204 S3000
M205 X10 Y10
G0 F6000 X70.563 Y183.429
M204 S1800
M205 X8 Y8
G1 F1800 X178.516 Y75.475 E10843.96059
M204 S3000
M205 X10 Y10
G0 F6000 X178.309 Y75.117
M204 S1800
M205 X8 Y8
G1 F1800 X69.997 Y183.429 E10849.05526
M204 S3000
M205 X10 Y10
G0 F6000 X69.432 Y183.429
M204 S1800
M205 X8 Y8
G1 F1800 X178.103 Y74.758 E10854.16681
M204 S3000
M205 X10 Y10
G0 F6000 X177.896 Y74.399
M204 S1800
M205 X8 Y8
G1 F1800 X68.866 Y183.429 E10859.29524
M204 S3000
M205 X10 Y10
G0 F6000 X68.3 Y183.429
M204 S1800
M205 X8 Y8
G1 F1800 X177.688 Y74.041 E10864.44052
M204 S3000
M205 X10 Y10
G0 F6000 X177.481 Y73.682
M204 S1800
M205 X8 Y8
G1 F1800 X67.735 Y183.429 E10869.60266
M204 S3000
M205 X10 Y10
G0 F6000 X67.169 Y183.429
M204 S1800
M205 X8 Y8
G1 F1800 X177.274 Y73.324 E10874.78166
M204 S3000
M205 X10 Y10
G0 F6000 X177.068 Y72.964
M204 S1800
M205 X8 Y8
G1 F1800 X66.603 Y183.429 E10879.9776
M204 S3000
M205 X10 Y10
G0 F6000 X66.038 Y183.429
M204 S1800
M205 X8 Y8
G1 F1800 X176.86 Y72.606 E10885.19035
M204 S3000
M205 X10 Y10
G0 F6000 X176.653 Y72.247
M204 S1800
M205 X8 Y8
G1 F1800 X65.472 Y183.429 E10890.41998
M204 S3000
M205 X10 Y10
G0 F6000 X64.906 Y183.429
M204 S1800
M205 X8 Y8
G1 F1800 X176.446 Y71.889 E10895.66648
M204 S3000
M205 X10 Y10
G0 F6000 X176.239 Y71.53
M204 S1800
M205 X8 Y8
G1 F1800 X64.341 Y183.429 E10900.92984
M204 S3000
M205 X10 Y10
G0 F6000 X63.775 Y183.429
M204 S1800
M205 X8 Y8
G1 F1800 X176.032 Y71.172 E10906.21007
M204 S3000
M205 X10 Y10
G0 F6000 X175.825 Y70.813
M204 S1800
M205 X8 Y8
G1 F1800 X63.209 Y183.429 E10911.50718
M204 S3000
M205 X10 Y10
G0 F6000 X62.644 Y183.429
M204 S1800
M205 X8 Y8
G1 F1800 X175.618 Y70.454 E10916.82116
M204 S3000
M205 X10 Y10
G0 F6000 X175.411 Y70.096
M204 S1800
M205 X8 Y8
G1 F1800 X62.078 Y183.429 E10922.15199
M204 S3000
M205 X10 Y10
G0 F6000 X61.512 Y183.429
M204 S1800
M205 X8 Y8
G1 F1800 X175.204 Y69.737 E10927.49972
M204 S3000
M205 X10 Y10
G0 F6000 X174.996 Y69.379
M204 S1800
M205 X8 Y8
G1 F1800 X60.946 Y183.429 E10932.86428
M204 S3000
M205 X10 Y10
G0 F6000 X60.381 Y183.429
M204 S1800
M205 X8 Y8
G1 F1800 X174.79 Y69.019 E10938.24575
M204 S3000
M205 X10 Y10
G0 F6000 X174.583 Y68.661
M204 S1800
M205 X8 Y8
G1 F1800 X59.815 Y183.429 E10943.64408
M204 S3000
M205 X10 Y10
G0 F6000 X59.546 Y183.132
M204 S1800
M205 X8 Y8
G1 F1800 X174.376 Y68.302 E10949.04534
M204 S3000
M205 X10 Y10
G0 F6000 X174.168 Y67.944
M204 S1800
M205 X8 Y8
G1 F1800 X59.338 Y182.774 E10954.44659
M204 S3000
M205 X10 Y10
G0 F6000 X59.131 Y182.415
M204 S1800
M205 X8 Y8
G1 F1800 X173.961 Y67.585 E10959.84784
M204 S3000
M205 X10 Y10
G0 F6000 X173.754 Y67.227
M204 S1800
M205 X8 Y8
G1 F1800 X58.924 Y182.057 E10965.24909
M204 S3000
M205 X10 Y10
G0 F6000 X58.718 Y181.698
M204 S1800
M205 X8 Y8
G1 F1800 X173.548 Y66.868 E10970.65034
M204 S3000
M205 X10 Y10
G0 F6000 X173.34 Y66.509
M204 S1800
M205 X8 Y8
G1 F1800 X58.51 Y181.339 E10976.05159
M204 S3000
M205 X10 Y10
G0 F6000 X58.303 Y180.981
M204 S1800
M205 X8 Y8
G1 F1800 X173.133 Y66.151 E10981.45284
M204 S3000
M205 X10 Y10
G0 F6000 X172.926 Y65.792
M204 S1800
M205 X8 Y8
G1 F1800 X58.096 Y180.622 E10986.85409
M204 S3000
M205 X10 Y10
G0 F6000 X57.889 Y180.264
M204 S1800
M205 X8 Y8
G1 F1800 X172.719 Y65.434 E10992.25535
M204 S3000
M205 X10 Y10
G0 F6000 X172.512 Y65.075
M204 S1800
M205 X8 Y8
G1 F1800 X57.682 Y179.904 E10997.65657
M204 S3000
M205 X10 Y10
G0 F6000 X57.475 Y179.546
M204 S1800
M205 X8 Y8
G1 F1800 X172.305 Y64.716 E11003.05782
M204 S3000
M205 X10 Y10
G0 F6000 X172.098 Y64.358
M204 S1800
M205 X8 Y8
G1 F1800 X57.268 Y179.187 E11008.45905
M204 S3000
M205 X10 Y10
G0 F6000 X57.061 Y178.829
M204 S1800
M205 X8 Y8
G1 F1800 X171.891 Y63.999 E11013.8603
M204 S3000
M205 X10 Y10
G0 F6000 X171.684 Y63.641
M204 S1800
M205 X8 Y8
G1 F1800 X56.854 Y178.47 E11019.26153
M204 S3000
M205 X10 Y10
G0 F6000 X56.647 Y178.112
M204 S1800
M205 X8 Y8
G1 F1800 X171.476 Y63.282 E11024.66276
M204 S3000
M205 X10 Y10
G0 F6000 X171.27 Y62.923
M204 S1800
M205 X8 Y8
G1 F1800 X56.44 Y177.753 E11030.06401
M204 S3000
M205 X10 Y10
G0 F6000 X56.233 Y177.394
M204 S1800
M205 X8 Y8
G1 F1800 X171.063 Y62.564 E11035.46526
M204 S3000
M205 X10 Y10
G0 F6000 X170.856 Y62.206
M204 S1800
M205 X8 Y8
G1 F1800 X56.026 Y177.036 E11040.86651
M204 S3000
M205 X10 Y10
G0 F6000 X55.819 Y176.677
M204 S1800
M205 X8 Y8
G1 F1800 X170.648 Y61.847 E11046.26774
M204 S3000
M205 X10 Y10
G0 F6000 X170.441 Y61.489
M204 S1800
M205 X8 Y8
G1 F1800 X55.611 Y176.319 E11051.66899
M204 S3000
M205 X10 Y10
G0 F6000 X55.405 Y175.959
M204 S1800
M205 X8 Y8
G1 F1800 X170.235 Y61.13 E11057.07022
M204 S3000
M205 X10 Y10
G0 F6000 X170.028 Y60.771
M204 S1800
M205 X8 Y8
G1 F1800 X55.198 Y175.601 E11062.47147
M204 S3000
M205 X10 Y10
G0 F6000 X54.99 Y175.242
M204 S1800
M205 X8 Y8
G1 F1800 X169.82 Y60.413 E11067.8727
M204 S3000
M205 X10 Y10
G0 F6000 X169.613 Y60.054
M204 S1800
M205 X8 Y8
G1 F1800 X54.783 Y174.884 E11073.27395
M204 S3000
M205 X10 Y10
G0 F6000 X54.576 Y174.525
M204 S1800
M205 X8 Y8
G1 F1800 X169.406 Y59.696 E11078.67518
M204 S3000
M205 X10 Y10
G0 F6000 X169.2 Y59.336
M204 S1800
M205 X8 Y8
G1 F1800 X54.37 Y174.166 E11084.07643
M204 S3000
M205 X10 Y10
G0 F6000 X54.162 Y173.808
M204 S1800
M205 X8 Y8
G1 F1800 X168.992 Y58.978 E11089.47768
M204 S3000
M205 X10 Y10
G0 F6000 X168.785 Y58.619
M204 S1800
M205 X8 Y8
G1 F1800 X53.955 Y173.449 E11094.87893
M204 S3000
M205 X10 Y10
G0 F6000 X53.748 Y173.091
M204 S1800
M205 X8 Y8
G1 F1800 X168.578 Y58.261 E11100.28018
M204 S3000
M205 X10 Y10
G0 F6000 X168.371 Y57.902
M204 S1800
M205 X8 Y8
G1 F1800 X53.541 Y172.732 E11105.68143
M204 S3000
M205 X10 Y10
G0 F6000 X53.334 Y172.374
M204 S1800
M205 X8 Y8
G1 F1800 X168.164 Y57.544 E11111.08268
M204 S3000
M205 X10 Y10
G0 F6000 X167.957 Y57.185
M204 S1800
M205 X8 Y8
G1 F1800 X53.127 Y172.015 E11116.48393
M204 S3000
M205 X10 Y10
G0 F6000 X52.92 Y171.656
M204 S1800
M205 X8 Y8
G1 F1800 X167.75 Y56.826 E11121.88518
M204 S3000
M205 X10 Y10
G0 F6000 X167.543 Y56.468
M204 S1800
M205 X8 Y8
G1 F1800 X52.713 Y171.298 E11127.28644
M204 S3000
M205 X10 Y10
G0 F6000 X52.506 Y170.939
M204 S1800
M205 X8 Y8
G1 F1800 X167.336 Y56.109 E11132.68769
M204 S3000
M205 X10 Y10
G0 F6000 X167.128 Y55.751
M204 S1800
M205 X8 Y8
G1 F1800 X52.299 Y170.581 E11138.08891
M204 S3000
M205 X10 Y10
G0 F6000 X52.092 Y170.221
M204 S1800
M205 X8 Y8
G1 F1800 X166.922 Y55.391 E11143.49017
M204 S3000
M205 X10 Y10
G0 F6000 X166.715 Y55.033
M204 S1800
M205 X8 Y8
G1 F1800 X51.885 Y169.863 E11148.89142
M204 S3000
M205 X10 Y10
G0 F6000 X51.678 Y169.504
M204 S1800
M205 X8 Y8
G1 F1800 X166.508 Y54.674 E11154.29267
M204 S3000
M205 X10 Y10
G0 F6000 X166.3 Y54.316
M204 S1800
M205 X8 Y8
G1 F1800 X51.471 Y169.146 E11159.6939
M204 S3000
M205 X10 Y10
G0 F6000 X51.263 Y168.787
M204 S1800
M205 X8 Y8
G1 F1800 X166.093 Y53.957 E11165.09515
M204 S3000
M205 X10 Y10
G0 F6000 X165.886 Y53.599
M204 S1800
M205 X8 Y8
G1 F1800 X51.056 Y168.429 E11170.4964
M204 S3000
M205 X10 Y10
G0 F6000 X50.85 Y168.07
M204 S1800
M205 X8 Y8
G1 F1800 X165.68 Y53.24 E11175.89765
M204 S3000
M205 X10 Y10
G0 F6000 X165.472 Y52.881
M204 S1800
M205 X8 Y8
G1 F1800 X50.642 Y167.711 E11181.2989
M204 S3000
M205 X10 Y10
G0 F6000 X50.435 Y167.353
M204 S1800
M205 X8 Y8
G1 F1800 X165.265 Y52.523 E11186.70015
M204 S3000
M205 X10 Y10
G0 F6000 X165.058 Y52.164
M204 S1800
M205 X8 Y8
G1 F1800 X50.228 Y166.994 E11192.1014
M204 S3000
M205 X10 Y10
G0 F6000 X50.021 Y166.636
M204 S1800
M205 X8 Y8
G1 F1800 X164.851 Y51.806 E11197.50265
M204 S3000
M205 X10 Y10
G0 F6000 X164.644 Y51.446
M204 S1800
M205 X8 Y8
G1 F1800 X49.814 Y166.276 E11202.9039
M204 S3000
M205 X10 Y10
G0 F6000 X49.607 Y165.918
M204 S1800
M205 X8 Y8
G1 F1800 X105.356 Y110.169 E11205.52617
M204 S3000
M205 X10 Y10
G0 F6000 X104.791 Y110.169
M204 S1800
M205 X8 Y8
G1 F1800 X49.4 Y165.559 E11208.13157
M204 S3000
M205 X10 Y10
G0 F6000 X49.193 Y165.201
M204 S1800
M205 X8 Y8
G1 F1800 X104.225 Y110.169 E11210.7201
M204 S3000
M205 X10 Y10
G0 F6000 X103.934 Y109.894
M204 S1800
M205 X8 Y8
G1 F1800 X48.986 Y164.842 E11213.30469
M204 S3000
M205 X10 Y10
G0 F6000 X48.779 Y164.484
M204 S1800
M205 X8 Y8
G1 F1800 X103.727 Y109.535 E11215.8893
M204 S3000
M205 X10 Y10
G0 F6000 X103.52 Y109.177
M204 S1800
M205 X8 Y8
G1 F1800 X48.572 Y164.125 E11218.47388
M204 S3000
M205 X10 Y10
G0 F6000 X48.365 Y163.766
M204 S1800
M205 X8 Y8
G1 F1800 X103.313 Y108.818 E11221.05847
M204 S3000
M205 X10 Y10
G0 F6000 X103.106 Y108.46
M204 S1800
M205 X8 Y8
G1 F1800 X48.158 Y163.408 E11223.64305
M204 S3000
M205 X10 Y10
G0 F6000 X47.951 Y163.049
M204 S1800
M205 X8 Y8
G1 F1800 X102.899 Y108.101 E11226.22764
M204 S3000
M205 X10 Y10
G0 F6000 X102.692 Y107.742
M204 S1800
M205 X8 Y8
G1 F1800 X47.743 Y162.691 E11228.81227
M204 S3000
M205 X10 Y10
G0 F6000 X47.537 Y162.331
M204 S1800
M205 X8 Y8
G1 F1800 X102.485 Y107.384 E11231.39683
M204 S3000
M205 X10 Y10
G0 F6000 X102.278 Y107.025
M204 S1800
M205 X8 Y8
G1 F1800 X47.33 Y161.973 E11233.98142
M204 S3000
M205 X10 Y10
G0 F6000 X47.123 Y161.614
M204 S1800
M205 X8 Y8
G1 F1800 X102.07 Y106.667 E11236.56596
M204 S3000
M205 X10 Y10
G0 F6000 X101.863 Y106.308
M204 S1800
M205 X8 Y8
G1 F1800 X46.915 Y161.256 E11239.15054
M204 S3000
M205 X10 Y10
G0 F6000 X46.708 Y160.897
M204 S1800
M205 X8 Y8
G1 F1800 X101.657 Y105.949 E11241.73515
M204 S3000
M205 X10 Y10
G0 F6000 X101.45 Y105.59
M204 S1800
M205 X8 Y8
G1 F1800 X46.501 Y160.539 E11244.31978
M204 S3000
M205 X10 Y10
G0 F6000 X46.294 Y160.18
M204 S1800
M205 X8 Y8
G1 F1800 X101.242 Y105.232 E11246.90437
M204 S3000
M205 X10 Y10
G0 F6000 X101.035 Y104.873
M204 S1800
M205 X8 Y8
G1 F1800 X46.087 Y159.821 E11249.48895
M204 S3000
M205 X10 Y10
G0 F6000 X45.88 Y159.463
M204 S1800
M205 X8 Y8
G1 F1800 X100.828 Y104.515 E11252.07354
M204 S3000
M205 X10 Y10
G0 F6000 X100.621 Y104.156
M204 S1800
M205 X8 Y8
G1 F1800 X45.673 Y159.104 E11254.65813
M204 S3000
M205 X10 Y10
G0 F6000 X45.466 Y158.746
M204 S1800
M205 X8 Y8
G1 F1800 X100.414 Y103.797 E11257.24273
M204 S3000
M205 X10 Y10
G0 F6000 X100.207 Y103.439
M204 S1800
M205 X8 Y8
G1 F1800 X45.259 Y158.386 E11259.8273
M204 S3000
M205 X10 Y10
G0 F6000 X45.052 Y158.028
M204 S1800
M205 X8 Y8
G1 F1800 X100 Y103.08 E11262.41188
M204 S3000
M205 X10 Y10
G0 F6000 X99.793 Y102.722
M204 S1800
M205 X8 Y8
G1 F1800 X44.845 Y157.669 E11264.99644
M204 S3000
M205 X10 Y10
G0 F6000 X44.638 Y157.311
M204 S1800
M205 X8 Y8
G1 F1800 X99.586 Y102.363 E11267.58103
G1 X99.656 Y102.293
M204 S3000
M205 X10 Y10
G0 F6000 X100.32 Y101.628
M204 S1800
M205 X8 Y8
G1 F1800 X159.468 Y42.481 E11270.36315
M204 S3000
M205 X10 Y10
G0 F6000 X159.26 Y42.123
M204 S1800
M205 X8 Y8
G1 F1800 X44.431 Y156.952 E11275.76435
M204 S3000
M205 X10 Y10
G0 F6000 X44.224 Y156.593
M204 S1800
M205 X8 Y8
G1 F1800 X159.053 Y41.764 E11281.16555
M204 S3000
M205 X10 Y10
G0 F6000 X158.847 Y41.405
M204 S1800
M205 X8 Y8
G1 F1800 X44.017 Y156.235 E11286.56681
M204 S3000
M205 X10 Y10
G0 F6000 X43.81 Y155.876
M204 S1800
M205 X8 Y8
G1 F1800 X158.64 Y41.046 E11291.96806
M204 S3000
M205 X10 Y10
G0 F6000 X158.432 Y40.688
M204 S1800
M205 X8 Y8
G1 F1800 X43.603 Y155.518 E11297.36928
M204 S3000
M205 X10 Y10
G0 F6000 X43.395 Y155.159
M204 S1800
M205 X8 Y8
G1 F1800 X158.225 Y40.329 E11302.77054
M204 S3000
M205 X10 Y10
G0 F6000 X158.018 Y39.971
M204 S1800
M205 X8 Y8
G1 F1800 X43.188 Y154.801 E11308.17179
M204 S3000
M205 X10 Y10
G0 F6000 X42.982 Y154.442
M204 S1800
M205 X8 Y8
G1 F1800 X157.812 Y39.612 E11313.57304
M204 S3000
M205 X10 Y10
G0 F6000 X157.604 Y39.253
M204 S1800
M205 X8 Y8
G1 F1800 X42.775 Y154.083 E11318.97427
M204 S3000
M205 X10 Y10
G0 F6000 X42.567 Y153.725
M204 S1800
M205 X8 Y8
G1 F1800 X157.397 Y38.895 E11324.37552
M204 S3000
M205 X10 Y10
G0 F6000 X157.19 Y38.536
M204 S1800
M205 X8 Y8
G1 F1800 X42.36 Y153.366 E11329.77677
M204 S3000
M205 X10 Y10
G0 F6000 X42.153 Y153.008
M204 S1800
M205 X8 Y8
G1 F1800 X156.983 Y38.178 E11335.17802
M204 S3000
M205 X10 Y10
G0 F6000 X156.776 Y37.819
M204 S1800
M205 X8 Y8
G1 F1800 X41.946 Y152.648 E11340.57925
M204 S3000
M205 X10 Y10
G0 F6000 X41.739 Y152.29
M204 S1800
M205 X8 Y8
G1 F1800 X156.569 Y37.46 E11345.9805
M204 S3000
M205 X10 Y10
G0 F6000 X156.362 Y37.101
M204 S1800
M205 X8 Y8
G1 F1800 X41.532 Y151.931 E11351.38175
M204 S3000
M205 X10 Y10
G0 F6000 X41.325 Y151.573
M204 S1800
M205 X8 Y8
G1 F1800 X156.155 Y36.743 E11356.783
M204 S3000
M205 X10 Y10
G0 F6000 X155.948 Y36.384
M204 S1800
M205 X8 Y8
G1 F1800 X41.118 Y151.214 E11362.18425
M204 S3000
M205 X10 Y10
G0 F6000 X40.911 Y150.856
M204 S1800
M205 X8 Y8
G1 F1800 X155.74 Y36.026 E11367.58548
M204 S3000
M205 X10 Y10
G0 F6000 X155.534 Y35.667
M204 S1800
M205 X8 Y8
G1 F1800 X40.704 Y150.497 E11372.98673
M204 S3000
M205 X10 Y10
G0 F6000 X40.497 Y150.138
M204 S1800
M205 X8 Y8
G1 F1800 X155.327 Y35.308 E11378.38798
M204 S3000
M205 X10 Y10
G0 F6000 X155.12 Y34.95
M204 S1800
M205 X8 Y8
G1 F1800 X40.29 Y149.78 E11383.78923
M204 S3000
M205 X10 Y10
G0 F6000 X40.083 Y149.421
M204 S1800
M205 X8 Y8
G1 F1800 X154.912 Y34.591 E11389.19046
M204 S3000
M205 X10 Y10
G0 F6000 X154.705 Y34.233
M204 S1800
M205 X8 Y8
G1 F1800 X39.875 Y149.063 E11394.59171
M204 S3000
M205 X10 Y10
G0 F6000 X39.669 Y148.703
M204 S1800
M205 X8 Y8
G1 F1800 X154.498 Y33.874 E11399.99291
M204 S3000
M205 X10 Y10
G0 F6000 X154.292 Y33.515
M204 S1800
M205 X8 Y8
G1 F1800 X39.462 Y148.345 E11405.39417
M204 S3000
M205 X10 Y10
G0 F6000 X39.255 Y147.986
M204 S1800
M205 X8 Y8
G1 F1800 X154.084 Y33.156 E11410.79539
M204 S3000
M205 X10 Y10
G0 F6000 X153.877 Y32.798
M204 S1800
M205 X8 Y8
G1 F1800 X39.047 Y147.628 E11416.19664
M204 S3000
M205 X10 Y10
G0 F6000 X38.84 Y147.269
M204 S1800
M205 X8 Y8
G1 F1800 X153.67 Y32.439 E11421.5979
M204 S3000
M205 X10 Y10
G0 F6000 X153.463 Y32.081
M204 S1800
M205 X8 Y8
G1 F1800 X38.633 Y146.911 E11426.99915
M204 S3000
M205 X10 Y10
G0 F6000 X38.427 Y146.552
M204 S1800
M205 X8 Y8
G1 F1800 X153.256 Y31.722 E11432.40037
M204 S3000
M205 X10 Y10
G0 F6000 X153.049 Y31.363
M204 S1800
M205 X8 Y8
G1 F1800 X38.219 Y146.193 E11437.80163
M204 S3000
M205 X10 Y10
G0 F6000 X38.012 Y145.835
M204 S1800
M205 X8 Y8
G1 F1800 X152.842 Y31.005 E11443.20288
M204 S3000
M205 X10 Y10
G0 F6000 X152.635 Y30.646
M204 S1800
M205 X8 Y8
G1 F1800 X37.805 Y145.476 E11448.60413
M204 S3000
M205 X10 Y10
G0 F6000 X37.598 Y145.118
M204 S1800
M205 X8 Y8
G1 F1800 X152.428 Y30.288 E11454.00538
M204 S3000
M205 X10 Y10
G0 F6000 X152.22 Y29.929
M204 S1800
M205 X8 Y8
G1 F1800 X37.391 Y144.758 E11459.40658
M204 S3000
M205 X10 Y10
G0 F6000 X37.184 Y144.4
M204 S1800
M205 X8 Y8
G1 F1800 X152.014 Y29.57 E11464.80783
M204 S3000
M205 X10 Y10
G0 F6000 X151.807 Y29.211
M204 S1800
M205 X8 Y8
G1 F1800 X36.977 Y144.041 E11470.20909
M204 S3000
M205 X10 Y10
G0 F6000 X36.77 Y143.683
M204 S1800
M205 X8 Y8
G1 F1800 X151.6 Y28.853 E11475.61034
M204 S3000
M205 X10 Y10
G0 F6000 X151.392 Y28.494
M204 S1800
M205 X8 Y8
G1 F1800 X36.563 Y143.324 E11481.01156
M204 S3000
M205 X10 Y10
G0 F6000 X36.355 Y142.966
M204 S1800
M205 X8 Y8
G1 F1800 X151.185 Y28.136 E11486.41282
M204 S3000
M205 X10 Y10
G0 F6000 X150.979 Y27.777
M204 S1800
M205 X8 Y8
G1 F1800 X36.149 Y142.607 E11491.81407
M204 S3000
M205 X10 Y10
G0 F6000 X35.942 Y142.248
M204 S1800
M205 X8 Y8
G1 F1800 X150.772 Y27.418 E11497.21532
M204 S3000
M205 X10 Y10
G0 F6000 X150.564 Y27.06
M204 S1800
M205 X8 Y8
G1 F1800 X35.735 Y141.89 E11502.61655
M204 S3000
M205 X10 Y10
G0 F6000 X35.527 Y141.531
M204 S1800
M205 X8 Y8
G1 F1800 X150.357 Y26.701 E11508.0178
M204 S3000
M205 X10 Y10
G0 F6000 X149.924 Y26.569
M204 S1800
M205 X8 Y8
G1 F1800 X35.32 Y141.173 E11513.40842
M204 S3000
M205 X10 Y10
G0 F6000 X35.114 Y140.813
M204 S1800
M205 X8 Y8
G1 F1800 X149.358 Y26.569 E11518.7821
M204 S3000
M205 X10 Y10
G0 F6000 X148.792 Y26.569
M204 S1800
M205 X8 Y8
G1 F1800 X34.907 Y140.455 E11524.13893
M204 S3000
M205 X10 Y10
G0 F6000 X34.699 Y140.096
M204 S1800
M205 X8 Y8
G1 F1800 X148.227 Y26.569 E11529.47892
M204 S3000
M205 X10 Y10
G0 F6000 X147.661 Y26.569
M204 S1800
M205 X8 Y8
G1 F1800 X34.492 Y139.738 E11534.80204
M204 S3000
M205 X10 Y10
G0 F6000 X34.285 Y139.379
M204 S1800
M205 X8 Y8
G1 F1800 X147.095 Y26.569 E11540.10827
M204 S3000
M205 X10 Y10
G0 F6000 X146.53 Y26.569
M204 S1800
M205 X8 Y8
G1 F1800 X34.079 Y139.02 E11545.39762
M204 S3000
M205 X10 Y10
G0 F6000 X33.871 Y138.662
M204 S1800
M205 X8 Y8
G1 F1800 X145.964 Y26.569 E11550.67014
M204 S3000
M205 X10 Y10
G0 F6000 X145.398 Y26.569
M204 S1800
M205 X8 Y8
G1 F1800 X33.664 Y138.303 E11555.92576
M204 S3000
M205 X10 Y10
G0 F6000 X33.457 Y137.945
M204 S1800
M205 X8 Y8
G1 F1800 X144.833 Y26.569 E11561.16455
M204 S3000
M205 X10 Y10
G0 F6000 X144.267 Y26.569
M204 S1800
M205 X8 Y8
G1 F1800 X33.25 Y137.586 E11566.38645
M204 S3000
M205 X10 Y10
G0 F6000 X33.043 Y137.228
M204 S1800
M205 X8 Y8
G1 F1800 X143.701 Y26.569 E11571.59148
M204 S3000
M205 X10 Y10
G0 F6000 X143.136 Y26.569
M204 S1800
M205 X8 Y8
G1 F1800 X32.836 Y136.869 E11576.77966
M204 S3000
M205 X10 Y10
G0 F6000 X32.629 Y136.51
M204 S1800
M205 X8 Y8
G1 F1800 X142.57 Y26.569 E11581.95094
M204 S3000
M205 X10 Y10
G0 F6000 X142.004 Y26.569
M204 S1800
M205 X8 Y8
G1 F1800 X32.422 Y136.151 E11587.10534
M204 S3000
M205 X10 Y10
G0 F6000 X32.215 Y135.793
M204 S1800
M205 X8 Y8
G1 F1800 X141.439 Y26.569 E11592.24291
M204 S3000
M205 X10 Y10
G0 F6000 X140.873 Y26.569
M204 S1800
M205 X8 Y8
G1 F1800 X32.007 Y135.434 E11597.36361
M204 S3000
M205 X10 Y10
G0 F6000 X31.801 Y135.075
M204 S1800
M205 X8 Y8
G1 F1800 X140.307 Y26.569 E11602.4674
M204 S3000
M205 X10 Y10
G0 F6000 X139.741 Y26.569
M204 S1800
M205 X8 Y8
G1 F1800 X31.594 Y134.717 E11607.55432
M204 S3000
M205 X10 Y10
G0 F6000 X31.387 Y134.358
M204 S1800
M205 X8 Y8
G1 F1800 X139.176 Y26.569 E11612.62439
M204 S3000
M205 X10 Y10
G0 F6000 X138.61 Y26.569
M204 S1800
M205 X8 Y8
G1 F1800 X31.179 Y134 E11617.67761
M204 S3000
M205 X10 Y10
G0 F6000 X30.972 Y133.641
M204 S1800
M205 X8 Y8
G1 F1800 X138.044 Y26.569 E11622.71395
M204 S3000
M205 X10 Y10
G0 F6000 X137.479 Y26.569
M204 S1800
M205 X8 Y8
G1 F1800 X30.765 Y133.283 E11627.73345
M204 S3000
M205 X10 Y10
G0 F6000 X30.559 Y132.924
M204 S1800
M205 X8 Y8
G1 F1800 X136.913 Y26.569 E11632.73604
M204 S3000
M205 X10 Y10
G0 F6000 X136.347 Y26.569
M204 S1800
M205 X8 Y8
G1 F1800 X30.351 Y132.565 E11637.72177
M204 S3000
M205 X10 Y10
G0 F6000 X30.144 Y132.207
M204 S1800
M205 X8 Y8
G1 F1800 X135.782 Y26.569 E11642.69065
M204 S3000
M205 X10 Y10
G0 F6000 X135.216 Y26.569
M204 S1800
M205 X8 Y8
G1 F1800 X29.937 Y131.848 E11647.64265
M204 S3000
M205 X10 Y10
G0 F6000 X29.73 Y131.49
M204 S1800
M205 X8 Y8
G1 F1800 X134.65 Y26.569 E11652.57779
M204 S3000
M205 X10 Y10
G0 F6000 X134.085 Y26.569
M204 S1800
M205 X8 Y8
G1 F1800 X29.523 Y131.13 E11657.49605
M204 S3000
M205 X10 Y10
G0 F6000 X29.316 Y130.772
M204 S1800
M205 X8 Y8
G1 F1800 X133.519 Y26.569 E11662.39744
M204 S3000
M205 X10 Y10
G0 F6000 X132.953 Y26.569
M204 S1800
M205 X8 Y8
G1 F1800 X29.109 Y130.413 E11667.28194
M204 S3000
M205 X10 Y10
G0 F6000 X28.902 Y130.055
M204 S1800
M205 X8 Y8
G1 F1800 X132.388 Y26.569 E11672.1496
M204 S3000
M205 X10 Y10
G0 F6000 X131.822 Y26.569
M204 S1800
M205 X8 Y8
G1 F1800 X28.695 Y129.696 E11677.00038
M204 S3000
M205 X10 Y10
G0 F6000 X28.487 Y129.338
M204 S1800
M205 X8 Y8
G1 F1800 X131.256 Y26.569 E11681.83432
M204 S3000
M205 X10 Y10
G0 F6000 X130.691 Y26.569
M204 S1800
M205 X8 Y8
G1 F1800 X28.281 Y128.979 E11686.65137
M204 S3000
M205 X10 Y10
G0 F6000 X28.074 Y128.62
M204 S1800
M205 X8 Y8
G1 F1800 X130.125 Y26.569 E11691.45154
M204 S3000
M205 X10 Y10
G0 F6000 X129.559 Y26.569
M204 S1800
M205 X8 Y8
G1 F1800 X27.867 Y128.262 E11696.23484
M204 S3000
M205 X10 Y10
G0 F6000 X27.659 Y127.903
M204 S1800
M205 X8 Y8
G1 F1800 X128.993 Y26.569 E11701.00128
M204 S3000
M205 X10 Y10
G0 F6000 X128.428 Y26.569
M204 S1800
M205 X8 Y8
G1 F1800 X27.452 Y127.545 E11705.75088
M204 S3000
M205 X10 Y10
G0 F6000 X27.246 Y127.185
M204 S1800
M205 X8 Y8
G1 F1800 X127.862 Y26.569 E11710.48355
M204 S3000
M205 X10 Y10
G0 F6000 X127.296 Y26.569
M204 S1800
M205 X8 Y8
G1 F1800 X27.039 Y126.827 E11715.19936
M204 S3000
M205 X10 Y10
G0 F6000 X26.831 Y126.468
M204 S1800
M205 X8 Y8
G1 F1800 X126.731 Y26.569 E11719.89832
M204 S3000
M205 X10 Y10
G0 F6000 X126.165 Y26.569
M204 S1800
M205 X8 Y8
G1 F1800 X26.624 Y126.11 E11724.58043
M204 S3000
M205 X10 Y10
G0 F6000 X26.417 Y125.751
M204 S1800
M205 X8 Y8
G1 F1800 X125.599 Y26.569 E11729.24564
M204 S3000
M205 X10 Y10
G0 F6000 X125.034 Y26.569
M204 S1800
M205 X8 Y8
G1 F1800 X26.21 Y125.393 E11733.89402
M204 S3000
M205 X10 Y10
G0 F6000 X26.003 Y125.034
M204 S1800
M205 X8 Y8
G1 F1800 X124.468 Y26.569 E11738.52551
M204 S3000
M205 X10 Y10
G0 F6000 X123.902 Y26.569
M204 S1800
M205 X8 Y8
G1 F1800 X25.796 Y124.675 E11743.14012
M204 S3000
M205 X10 Y10
G0 F6000 X25.589 Y124.317
M204 S1800
M205 X8 Y8
G1 F1800 X123.337 Y26.569 E11747.73789
M204 S3000
M205 X10 Y10
G0 F6000 X122.771 Y26.569
M204 S1800
M205 X8 Y8
G1 F1800 X25.382 Y123.958 E11752.31877
M204 S3000
M205 X10 Y10
G0 F6000 X25.175 Y123.6
M204 S1800
M205 X8 Y8
G1 F1800 X122.205 Y26.569 E11756.88278
M204 S3000
M205 X10 Y10
G0 F6000 X121.64 Y26.569
M204 S1800
M205 X8 Y8
G1 F1800 X24.968 Y123.24 E11761.42991
M204 S3000
M205 X10 Y10
G0 F6000 X24.761 Y122.882
M204 S1800
M205 X8 Y8
G1 F1800 X121.074 Y26.569 E11765.96018
M204 S3000
M205 X10 Y10
G0 F6000 X120.508 Y26.569
M204 S1800
M205 X8 Y8
G1 F1800 X24.554 Y122.523 E11770.47356
M204 S3000
M205 X10 Y10
G0 F6000 X24.347 Y122.165
M204 S1800
M205 X8 Y8
G1 F1800 X119.942 Y26.569 E11774.97008
M204 S3000
M205 X10 Y10
G0 F6000 X119.377 Y26.569
M204 S1800
M205 X8 Y8
G1 F1800 X24.139 Y121.806 E11779.44976
M204 S3000
M205 X10 Y10
G0 F6000 X23.933 Y121.447
M204 S1800
M205 X8 Y8
G1 F1800 X118.811 Y26.569 E11783.91253
M204 S3000
M205 X10 Y10
G0 F6000 X118.245 Y26.569
M204 S1800
M205 X8 Y8
G1 F1800 X23.726 Y121.089 E11788.35844
M204 S3000
M205 X10 Y10
G0 F6000 X23.519 Y120.73
M204 S1800
M205 X8 Y8
G1 F1800 X117.68 Y26.569 E11792.78749
M204 S3000
M205 X10 Y10
G0 F6000 X117.114 Y26.569
M204 S1800
M205 X8 Y8
G1 F1800 X23.311 Y120.372 E11797.19969
M204 S3000
M205 X10 Y10
G0 F6000 X23.104 Y120.013
M204 S1800
M205 X8 Y8
G1 F1800 X116.548 Y26.569 E11801.59501
M204 S3000
M205 X10 Y10
G0 F6000 X115.983 Y26.569
M204 S1800
M205 X8 Y8
G1 F1800 X22.897 Y119.655 E11805.97349
M204 S3000
M205 X10 Y10
G0 F6000 X22.691 Y119.295
M204 S1800
M205 X8 Y8
G1 F1800 X115.417 Y26.569 E11810.33504
M204 S3000
M205 X10 Y10
G0 F6000 X114.851 Y26.569
M204 S1800
M205 X8 Y8
G1 F1800 X22.483 Y118.937 E11814.67974
M204 S3000
M205 X10 Y10
G0 F6000 X22.276 Y118.578
M204 S1800
M205 X8 Y8
G1 F1800 X114.286 Y26.569 E11819.00759
M204 S3000
M205 X10 Y10
G0 F6000 X113.72 Y26.569
M204 S1800
M205 X8 Y8
G1 F1800 X22.069 Y118.22 E11823.31857
M204 S3000
M205 X10 Y10
G0 F6000 X21.862 Y117.861
M204 S1800
M205 X8 Y8
G1 F1800 X113.154 Y26.569 E11827.61267
M204 S3000
M205 X10 Y10
G0 F6000 X112.589 Y26.569
M204 S1800
M205 X8 Y8
G1 F1800 X21.655 Y117.502 E11831.8899
M204 S3000
M205 X10 Y10
G0 F6000 X21.448 Y117.144
M204 S1800
M205 X8 Y8
G1 F1800 X112.023 Y26.569 E11836.15027
M204 S3000
M205 X10 Y10
G0 F6000 X111.457 Y26.569
M204 S1800
M205 X8 Y8
G1 F1800 X21.241 Y116.785 E11840.39375
M204 S3000
M205 X10 Y10
G0 F6000 X21.034 Y116.427
M204 S1800
M205 X8 Y8
G1 F1800 X110.892 Y26.569 E11844.6204
M204 S3000
M205 X10 Y10
G0 F6000 X110.326 Y26.569
M204 S1800
M205 X8 Y8
G1 F1800 X20.827 Y116.068 E11848.83016
M204 S3000
M205 X10 Y10
G0 F6000 X20.619 Y115.71
M204 S1800
M205 X8 Y8
G1 F1800 X109.76 Y26.569 E11853.02308
M204 S3000
M205 X10 Y10
G0 F6000 X109.194 Y26.569
M204 S1800
M205 X8 Y8
G1 F1800 X20.413 Y115.351 E11857.19909
M204 S3000
M205 X10 Y10
G0 F6000 X20.206 Y114.992
M204 S1800
M205 X8 Y8
G1 F1800 X108.629 Y26.569 E11861.35823
M204 S3000
M205 X10 Y10
G0 F6000 X108.063 Y26.569
M204 S1800
M205 X8 Y8
G1 F1800 X19.999 Y114.634 E11865.50052
M204 S3000
M205 X10 Y10
G0 F6000 X19.791 Y114.275
M204 S1800
M205 X8 Y8
G1 F1800 X107.497 Y26.569 E11869.62594
M204 S3000
M205 X10 Y10
G0 F6000 X106.932 Y26.569
M204 S1800
M205 X8 Y8
G1 F1800 X19.584 Y113.917 E11873.73452
M204 S3000
M205 X10 Y10
G0 F6000 X19.378 Y113.557
M204 S1800
M205 X8 Y8
G1 F1800 X106.366 Y26.569 E11877.82617
M204 S3000
M205 X10 Y10
G0 F6000 X105.8 Y26.569
M204 S1800
M205 X8 Y8
G1 F1800 X19.171 Y113.199 E11881.90096
M204 S3000
M205 X10 Y10
G0 F6000 X18.963 Y112.84
M204 S1800
M205 X8 Y8
G1 F1800 X105.235 Y26.569 E11885.9589
M204 S3000
M205 X10 Y10
G0 F6000 X104.669 Y26.569
M204 S1800
M205 X8 Y8
G1 F1800 X18.756 Y112.482 E11889.99999
M204 S3000
M205 X10 Y10
G0 F6000 X18.549 Y112.123
M204 S1800
M205 X8 Y8
G1 F1800 X104.103 Y26.569 E11894.02419
M204 S3000
M205 X10 Y10
G0 F6000 X103.538 Y26.569
M204 S1800
M205 X8 Y8
G1 F1800 X18.342 Y111.765 E11898.03154
M204 S3000
M205 X10 Y10
G0 F6000 X18.135 Y111.406
M204 S1800
M205 X8 Y8
G1 F1800 X102.972 Y26.569 E11902.02202
M204 S3000
M205 X10 Y10
G0 F6000 X102.406 Y26.569
M204 S1800
M205 X8 Y8
G1 F1800 X17.928 Y111.047 E11905.9956
M204 S3000
M205 X10 Y10
G0 F6000 X17.721 Y110.689
M204 S1800
M205 X8 Y8
G1 F1800 X101.841 Y26.569 E11909.95235
M204 S3000
M205 X10 Y10
G0 F6000 X101.275 Y26.569
M204 S1800
M205 X8 Y8
G1 F1800 X17.514 Y110.33 E11913.89221
M204 S3000
M205 X10 Y10
G0 F6000 X17.307 Y109.972
M204 S1800
M205 X8 Y8
G1 F1800 X100.709 Y26.569 E11917.81521
M204 S3000
M205 X10 Y10
G0 F6000 X100.143 Y26.569
M204 S1800
M205 X8 Y8
G1 F1800 X17.1 Y109.612 E11921.7213
M204 S3000
M205 X10 Y10
G0 F6000 X16.893 Y109.254
M204 S1800
M205 X8 Y8
G1 F1800 X99.578 Y26.569 E11925.61054
M204 S3000
M205 X10 Y10
G0 F6000 X99.012 Y26.569
M204 S1800
M205 X8 Y8
G1 F1800 X16.686 Y108.895 E11929.48291
M204 S3000
M205 X10 Y10
G0 F6000 X16.479 Y108.537
M204 S1800
M205 X8 Y8
G1 F1800 X98.446 Y26.569 E11933.33841
M204 S3000
M205 X10 Y10
G0 F6000 X97.881 Y26.569
M204 S1800
M205 X8 Y8
G1 F1800 X16.271 Y108.178 E11937.17707
M204 S3000
M205 X10 Y10
G0 F6000 X16.065 Y107.819
M204 S1800
M205 X8 Y8
G1 F1800 X97.315 Y26.569 E11940.99882
M204 S3000
M205 X10 Y10
G0 F6000 X96.749 Y26.569
M204 S1800
M205 X8 Y8
G1 F1800 X15.858 Y107.461 E11944.80371
M204 S3000
M205 X10 Y10
G0 F6000 X15.651 Y107.102
M204 S1800
M205 X8 Y8
G1 F1800 X96.184 Y26.569 E11948.59173
M204 S3000
M205 X10 Y10
G0 F6000 X95.618 Y26.569
M204 S1800
M205 X8 Y8
G1 F1800 X15.443 Y106.744 E11952.36292
M204 S3000
M205 X10 Y10
G0 F6000 X15.236 Y106.385
M204 S1800
M205 X8 Y8
G1 F1800 X95.052 Y26.569 E11956.11722
M204 S3000
M205 X10 Y10
G0 F6000 X94.487 Y26.569
M204 S1800
M205 X8 Y8
G1 F1800 X15.029 Y106.027 E11959.85468
M204 S3000
M205 X10 Y10
G0 F6000 X14.823 Y105.667
M204 S1800
M205 X8 Y8
G1 F1800 X93.921 Y26.569 E11963.57521
M204 S3000
M205 X10 Y10
G0 F6000 X93.355 Y26.569
M204 S1800
M205 X8 Y8
G1 F1800 X14.615 Y105.309 E11967.27889
M204 S3000
M205 X10 Y10
G0 F6000 X14.54 Y104.818
M204 S1800
M205 X8 Y8
G1 F1800 X92.79 Y26.569 E11970.95951
M204 S3000
M205 X10 Y10
G0 F6000 X92.224 Y26.569
M204 S1800
M205 X8 Y8
G1 F1800 X15.313 Y103.48 E11974.57717
G1 X15.243 Y103.55
M204 S3000
M205 X10 Y10
G0 F6000 X16.086 Y102.141
M204 S1800
M205 X8 Y8
G1 F1800 X91.658 Y26.569 E11978.13184
M204 S3000
M205 X10 Y10
G0 F6000 X91.093 Y26.569
M204 S1800
M205 X8 Y8
G1 F1800 X16.858 Y100.803 E11981.62361
G1 X16.788 Y100.873
M204 S3000
M205 X10 Y10
G0 F6000 X17.631 Y99.465
M204 S1800
M205 X8 Y8
G1 F1800 X90.527 Y26.569 E11985.05241
M204 S3000
M205 X10 Y10
G0 F6000 X89.961 Y26.569
M204 S1800
M205 X8 Y8
G1 F1800 X18.404 Y98.126 E11988.41823
G1 X18.334 Y98.196
M204 S3000
M205 X10 Y10
G0 F6000 X19.177 Y96.788
M204 S1800
M205 X8 Y8
G1 F1800 X89.395 Y26.569 E11991.7211
M204 S3000
M205 X10 Y10
G0 F6000 X88.83 Y26.569
M204 S1800
M205 X8 Y8
G1 F1800 X19.949 Y95.45 E11994.96105
G1 X19.879 Y95.52
M204 S3000
M205 X10 Y10
G0 F6000 X20.722 Y94.111
M204 S1800
M205 X8 Y8
G1 F1800 X88.264 Y26.569 E11998.13802
M204 S3000
M205 X10 Y10
G0 F6000 X87.698 Y26.569
M204 S1800
M205 X8 Y8
G1 F1800 X21.495 Y92.773 E12001.25203
G1 X21.425 Y92.843
M204 S3000
M205 X10 Y10
G0 F6000 X22.268 Y91.434
M204 S1800
M205 X8 Y8
G1 F1800 X87.133 Y26.569 E12004.30308
M204 S3000
M205 X10 Y10
G0 F6000 X86.567 Y26.569
M204 S1800
M205 X8 Y8
G1 F1800 X23.04 Y90.096 E12007.29119
G1 X22.97 Y90.166
M204 S3000
M205 X10 Y10
G0 F6000 X23.813 Y88.758
M204 S1800
M205 X8 Y8
G1 F1800 X86.001 Y26.569 E12010.21635
M204 S3000
M205 X10 Y10
G0 F6000 X85.436 Y26.569
M204 S1800
M205 X8 Y8
G1 F1800 X24.586 Y87.419 E12013.07855
G1 X24.516 Y87.489
M204 S3000
M205 X10 Y10
G0 F6000 X25.358 Y86.081
M204 S1800
M205 X8 Y8
G1 F1800 X84.87 Y26.569 E12015.87781
M204 S3000
M205 X10 Y10
G0 F6000 X84.304 Y26.569
M204 S1800
M205 X8 Y8
G1 F1800 X26.131 Y84.743 E12018.61411
G1 X26.061 Y84.813
M204 S3000
M205 X10 Y10
G0 F6000 X26.903 Y83.404
M204 S1800
M205 X8 Y8
G1 F1800 X83.739 Y26.569 E12021.28748
M204 S3000
M205 X10 Y10
G0 F6000 X83.173 Y26.569
M204 S1800
M205 X8 Y8
G1 F1800 X27.676 Y82.066 E12023.89789
G1 X27.606 Y82.136
M204 S3000
M205 X10 Y10
G0 F6000 X28.449 Y80.727
M204 S1800
M205 X8 Y8
G1 F1800 X82.607 Y26.569 E12026.44531
M204 S3000
M205 X10 Y10
G0 F6000 X82.042 Y26.569
M204 S1800
M205 X8 Y8
G1 F1800 X29.222 Y79.388 E12028.92978
G1 X29.152 Y79.458
M204 S3000
M205 X10 Y10
G0 F6000 X29.994 Y78.051
M204 S1800
M205 X8 Y8
G1 F1800 X81.476 Y26.569 E12031.35134
M204 S3000
M205 X10 Y10
G0 F6000 X80.91 Y26.569
M204 S1800
M205 X8 Y8
G1 F1800 X30.767 Y76.712 E12033.70991
G1 X30.697 Y76.782
M204 S3000
M205 X10 Y10
G0 F6000 X31.54 Y75.374
M204 S1800
M205 X8 Y8
G1 F1800 X80.345 Y26.569 E12036.00555
M204 S3000
M205 X10 Y10
G0 F6000 X79.779 Y26.569
M204 S1800
M205 X8 Y8
G1 F1800 X32.313 Y74.035 E12038.2382
G1 X32.243 Y74.105
M204 S3000
M205 X10 Y10
G0 F6000 X33.085 Y72.697
M204 S1800
M205 X8 Y8
G1 F1800 X79.213 Y26.569 E12040.40792
M204 S3000
M205 X10 Y10
G0 F6000 X78.647 Y26.569
M204 S1800
M205 X8 Y8
G1 F1800 X33.858 Y71.359 E12042.51468
G1 X33.788 Y71.429
M204 S3000
M205 X10 Y10
G0 F6000 X34.631 Y70.02
M204 S1800
M205 X8 Y8
G1 F1800 X78.082 Y26.569 E12044.55848
M204 S3000
M205 X10 Y10
G0 F6000 X77.516 Y26.569
M204 S1800
M205 X8 Y8
G1 F1800 X35.404 Y68.681 E12046.5393
G1 X35.334 Y68.751
M204 S3000
M205 X10 Y10
G0 F6000 X36.176 Y67.344
M204 S1800
M205 X8 Y8
G1 F1800 X76.95 Y26.569 E12048.45721
M204 S3000
M205 X10 Y10
G0 F6000 X76.385 Y26.569
M204 S1800
M205 X8 Y8
G1 F1800 X36.949 Y66.005 E12050.31216
G1 X36.879 Y66.075
M204 S3000
M205 X10 Y10
G0 F6000 X37.722 Y64.667
M204 S1800
M205 X8 Y8
G1 F1800 X75.819 Y26.569 E12052.10415
M204 S3000
M205 X10 Y10
G0 F6000 X75.253 Y26.569
M204 S1800
M205 X8 Y8
G1 F1800 X38.494 Y63.328 E12053.83318
G1 X38.424 Y63.398
M204 S3000
M205 X10 Y10
G0 F6000 X39.267 Y61.99
M204 S1800
M205 X8 Y8
G1 F1800 X74.688 Y26.569 E12055.49928
M204 S3000
M205 X10 Y10
G0 F6000 X74.122 Y26.569
M204 S1800
M205 X8 Y8
G1 F1800 X40.039 Y60.652 E12057.10244
G1 X39.969 Y60.722
M204 S3000
M205 X10 Y10
G0 F6000 X40.812 Y59.313
M204 S1800
M205 X8 Y8
G1 F1800 X73.556 Y26.569 E12058.64261
M204 S3000
M205 X10 Y10
G0 F6000 X72.991 Y26.569
M204 S1800
M205 X8 Y8
G1 F1800 X41.585 Y57.974 E12060.11983
G1 X41.515 Y58.044
M204 S3000
M205 X10 Y10
G0 F6000 X42.358 Y56.636
M204 S1800
M205 X8 Y8
G1 F1800 X72.425 Y26.569 E12061.53409
M204 S3000
M205 X10 Y10
G0 F6000 X71.859 Y26.569
M204 S1800
M205 X8 Y8
G1 F1800 X43.13 Y55.298 E12062.88541
G1 X43.06 Y55.368
M204 S3000
M205 X10 Y10
G0 F6000 X43.903 Y53.96
M204 S1800
M205 X8 Y8
G1 F1800 X71.294 Y26.569 E12064.1738
M204 S3000
M205 X10 Y10
G0 F6000 X70.728 Y26.569
M204 S1800
M205 X8 Y8
G1 F1800 X44.676 Y52.621 E12065.39921
G1 X44.606 Y52.691
M204 S3000
M205 X10 Y10
G0 F6000 X45.449 Y51.282
M204 S1800
M205 X8 Y8
G1 F1800 X70.162 Y26.569 E12066.56163
M204 S3000
M205 X10 Y10
G0 F6000 X69.596 Y26.569
M204 S1800
M205 X8 Y8
G1 F1800 X46.221 Y49.945 E12067.66114
G1 X46.151 Y50.015
M204 S3000
M205 X10 Y10
G0 F6000 X46.994 Y48.606
M204 S1800
M205 X8 Y8
G1 F1800 X69.031 Y26.569 E12068.6977
M204 S3000
M205 X10 Y10
G0 F6000 X68.465 Y26.569
M204 S1800
M205 X8 Y8
G1 F1800 X47.767 Y47.267 E12069.67127
G1 X47.697 Y47.337
M204 S3000
M205 X10 Y10
G0 F6000 X48.54 Y45.929
M204 S1800
M205 X8 Y8
G1 F1800 X67.899 Y26.569 E12070.58188
M204 S3000
M205 X10 Y10
G0 F6000 X67.334 Y26.569
M204 S1800
M205 X8 Y8
G1 F1800 X49.312 Y44.591 E12071.42958
G1 X49.242 Y44.661
M204 S3000
M205 X10 Y10
G0 F6000 X50.085 Y43.253
M204 S1800
M205 X8 Y8
G1 F1800 X66.768 Y26.569 E12072.21432
M204 S3000
M205 X10 Y10
G0 F6000 X66.202 Y26.569
M204 S1800
M205 X8 Y8
G1 F1800 X50.857 Y41.914 E12072.9361
G1 X50.787 Y41.984
M204 S3000
M205 X10 Y10
G0 F6000 X51.63 Y40.575
M204 S1800
M205 X8 Y8
G1 F1800 X65.637 Y26.569 E12073.59492
M204 S3000
M205 X10 Y10
G0 F6000 X65.071 Y26.569
M204 S1800
M205 X8 Y8
G1 F1800 X52.402 Y39.238 E12074.19084
G1 X52.332 Y39.308
M204 S3000
M205 X10 Y10
G0 F6000 X53.175 Y37.899
M204 S1800
M205 X8 Y8
G1 F1800 X64.505 Y26.569 E12074.72376
M204 S3000
M205 X10 Y10
G0 F6000 X63.94 Y26.569
M204 S1800
M205 X8 Y8
G1 F1800 X53.948 Y36.56 E12075.19373
G1 X53.878 Y36.63
M204 S3000
M205 X10 Y10
G0 F6000 X54.721 Y35.222
M204 S1800
M205 X8 Y8
G1 F1800 X63.374 Y26.569 E12075.60074
M204 S3000
M205 X10 Y10
G0 F6000 X62.808 Y26.569
M204 S1800
M205 X8 Y8
G1 F1800 X55.494 Y33.883 E12075.94477
G1 X55.424 Y33.953
M204 S3000
M205 X10 Y10
G0 F6000 X56.266 Y32.546
M204 S1800
M205 X8 Y8
G1 F1800 X62.243 Y26.569 E12076.22591
M204 S3000
M205 X10 Y10
G0 F6000 X61.677 Y26.569
M204 S1800
M205 X8 Y8
G1 F1800 X57.039 Y31.207 E12076.44407
G1 X56.969 Y31.277
M204 S3000
M205 X10 Y10
G0 F6000 X57.812 Y29.868
M204 S1800
M205 X8 Y8
G1 F1800 X61.111 Y26.569 E12076.59924
M204 S3000
M205 X10 Y10
G0 F6000 X60.546 Y26.569
M204 S1800
M205 X8 Y8
G1 F1800 X58.585 Y28.53 E12076.69148
G1 X58.515 Y28.6
M204 S3000
M205 X10 Y10
G0 F6000 X59.357 Y27.192
M204 S1800
M205 X8 Y8
G1 F1800 X59.98 Y26.569 E12076.72079
G1 X60.05 Y26.499
M204 S3000
M205 X10 Y10
G0 F6000 X100.886 Y101.628
M204 S1800
M205 X8 Y8
G1 F1800 X159.675 Y42.84 E12079.48602
M204 S3000
M205 X10 Y10
G0 F6000 X159.882 Y43.198
M204 S1800
M205 X8 Y8
G1 F1800 X101.452 Y101.628 E12082.23439
M204 S3000
M205 X10 Y10
G0 F6000 X102.017 Y101.628
M204 S1800
M205 X8 Y8
G1 F1800 X160.089 Y43.557 E12084.96589
M204 S3000
M205 X10 Y10
G0 F6000 X160.296 Y43.916
M204 S1800
M205 X8 Y8
G1 F1800 X102.583 Y101.628 E12087.68051
M204 S3000
M205 X10 Y10
G0 F6000 X103.149 Y101.628
M204 S1800
M205 X8 Y8
G1 F1800 X160.503 Y44.274 E12090.37827
M204 S3000
M205 X10 Y10
G0 F6000 X160.71 Y44.633
M204 S1800
M205 X8 Y8
G1 F1800 X103.714 Y101.628 E12093.05916
M204 S3000
M205 X10 Y10
G0 F6000 X104.28 Y101.628
M204 S1800
M205 X8 Y8
G1 F1800 X160.917 Y44.991 E12095.72319
M204 S3000
M205 X10 Y10
G0 F6000 X161.124 Y45.35
M204 S1800
M205 X8 Y8
G1 F1800 X104.846 Y101.628 E12098.37034
M204 S3000
M205 X10 Y10
G0 F6000 X105.411 Y101.628
M204 S1800
M205 X8 Y8
G1 F1800 X161.331 Y45.709 E12101.00062
M204 S3000
M205 X10 Y10
G0 F6000 X161.538 Y46.068
M204 S1800
M205 X8 Y8
G1 F1800 X105.977 Y101.628 E12103.61401
M204 S3000
M205 X10 Y10
G0 F6000 X106.543 Y101.628
M204 S1800
M205 X8 Y8
G1 F1800 X161.745 Y46.426 E12106.21055
M204 S3000
M205 X10 Y10
G0 F6000 X161.952 Y46.785
M204 S1800
M205 X8 Y8
G1 F1800 X107.108 Y101.628 E12108.79022
M204 S3000
M205 X10 Y10
G0 F6000 X107.674 Y101.628
M204 S1800
M205 X8 Y8
G1 F1800 X162.16 Y47.143 E12111.35305
M204 S3000
M205 X10 Y10
G0 F6000 X162.367 Y47.502
M204 S1800
M205 X8 Y8
G1 F1800 X108.24 Y101.628 E12113.89899
M204 S3000
M205 X10 Y10
G0 F6000 X108.806 Y101.628
M204 S1800
M205 X8 Y8
G1 F1800 X162.573 Y47.861 E12116.42803
M204 S3000
M205 X10 Y10
G0 F6000 X162.78 Y48.219
M204 S1800
M205 X8 Y8
G1 F1800 X109.371 Y101.628 E12118.94022
M204 S3000
M205 X10 Y10
G0 F6000 X109.937 Y101.628
M204 S1800
M205 X8 Y8
G1 F1800 X162.988 Y48.578 E12121.43556
M204 S3000
M205 X10 Y10
G0 F6000 X163.195 Y48.936
M204 S1800
M205 X8 Y8
G1 F1800 X110.297 Y101.834 E12123.92372
M204 S3000
M205 X10 Y10
G0 F6000 X110.505 Y102.192
M204 S1800
M205 X8 Y8
G1 F1800 X163.402 Y49.295 E12126.41183
M204 S3000
M205 X10 Y10
G0 F6000 X163.608 Y49.654
M204 S1800
M205 X8 Y8
G1 F1800 X109.749 Y103.514 E12128.94521
G1 X109.679 Y103.584
M204 S3000
M205 X10 Y10
G0 F6000 X108.975 Y104.853
M204 S1800
M205 X8 Y8
G1 F1800 X163.816 Y50.012 E12131.52477
M204 S3000
M205 X10 Y10
G0 F6000 X164.023 Y50.371
M204 S1800
M205 X8 Y8
G1 F1800 X108.202 Y106.191 E12134.15039
G1 X108.132 Y106.261
M204 S3000
M205 X10 Y10
G0 F6000 X107.429 Y107.531
M204 S1800
M205 X8 Y8
G1 F1800 X164.23 Y50.729 E12136.82216
M204 S3000
M205 X10 Y10
G0 F6000 X164.437 Y51.088
M204 S1800
M205 X8 Y8
G1 F1800 X106.655 Y108.87 E12139.54005
G1 X106.585 Y108.94
M204 S3000
M205 X10 Y10
;MESH:NONMESH
G0 F6000 X105.366 Y109.234
G0 X104.634 Y109.234
G0 X100.15 Y102.199
;TIME_ELAPSED:10632.628629
;LAYER:6
;MESH:Improved Rain shield.stl
G0 X100.15 Y102.199 Z1.5
M204 S1800
M205 X8 Y8
;TYPE:WALL-INNER
G1 F3600 X100.323 Y102.498 E12139.55154
G1 X104.423 Y109.6 E12139.82429
G1 X105.577 Y109.6 E12139.86267
G1 X109.677 Y102.498 E12140.13542
G1 X109.85 Y102.199 E12140.14691
G1 X109.505 Y102.199 E12140.15341
G1 X109.504 Y102.199 E12140.15344
G1 X100.496 Y102.199 E12140.45305
G1 X100.495 Y102.199 E12140.45309
G1 X100.15 Y102.199 E12140.45959
M204 S3000
M205 X10 Y10
G0 F6000 X196.223 Y105
M204 S1800
M205 X8 Y8
G1 F3600 X150.611 Y184 E12143.49364
G1 X59.389 Y184 E12146.5277
G1 X13.777 Y105 E12149.56176
G1 X59.389 Y26 E12152.59581
G1 X150.611 Y26 E12155.62987
G1 X196.223 Y105 E12158.66392
M204 S3000
M205 X10 Y10
G0 F6000 X196.684 Y105
M204 S1800
M205 X8 Y8
G1 F3600 X150.842 Y184.4 E12161.71333
G1 X59.158 Y184.4 E12164.76275
G1 X13.316 Y105 E12167.81215
G1 X59.158 Y25.6 E12170.86156
G1 X150.842 Y25.6 E12173.91098
G1 X196.684 Y105 E12176.96038
M204 S3000
M205 X10 Y10
G0 F6000 X196.584 Y105
G0 X109.191 Y102.579
G0 X100.757 Y102.549
G0 X100.843 Y102.599
M204 S1800
M205 X8 Y8
G1 F3600 X101.016 Y102.898 E12176.97187
G1 X104.654 Y109.2 E12177.21389
G1 X105.346 Y109.2 E12177.23691
G1 X108.984 Y102.898 E12177.47893
G1 X109.157 Y102.599 E12177.49042
G1 X108.812 Y102.599 E12177.49693
G1 X108.811 Y102.599 E12177.49696
G1 X101.189 Y102.599 E12177.75047
G1 X101.188 Y102.599 E12177.7505
G1 X100.843 Y102.599 E12177.757
M204 S3000
M205 X10 Y10
G0 F6000 X101.536 Y102.999
M204 S1800
M205 X8 Y8
;TYPE:WALL-OUTER
G1 F3600 X104.885 Y108.8 E12177.97979
G1 X105.115 Y108.8 E12177.98744
G1 X108.464 Y102.999 E12178.21023
G1 X101.536 Y102.999 E12178.44065
M204 S3000
M205 X10 Y10
G0 F6000 X101.636 Y103.172
G0 X101.203 Y103.421
G0 X100.809 Y102.579
G0 X109.191 Y102.579
G0 X196.584 Y105
G0 X197.145 Y105
M204 S1800
M205 X8 Y8
G1 F3600 X151.073 Y184.8 E12181.5054
G1 X58.927 Y184.8 E12184.57019
G1 X12.855 Y105 E12187.63494
G1 X58.927 Y25.2 E12190.69969
G1 X151.073 Y25.2 E12193.76448
G1 X197.145 Y105 E12196.82923
M204 S3000
M205 X10 Y10
G0 F6000 X197.045 Y105.173
G0 X195.772 Y105
M204 S1800
M205 X8 Y8
;TYPE:SKIN
G1 F1800 X150.386 Y183.61 E12199.84829
G1 X59.614 Y183.61 E12202.86738
G1 X14.228 Y105 E12205.88644
G1 X59.614 Y26.39 E12208.90551
G1 X150.386 Y26.39 E12211.9246
G1 X195.772 Y105 E12214.94366
M204 S3000
M205 X10 Y10
G0 F6000 X110.301 Y102.199
M204 S1800
M205 X8 Y8
G1 F1800 X110.074 Y101.809 E12214.95867
G1 X99.926 Y101.809 E12215.29619
G1 X99.699 Y102.199 E12215.3112
G1 X104.198 Y109.99 E12215.61043
G1 X105.802 Y109.99 E12215.66378
G1 X110.301 Y102.199 E12215.96302
M204 S3000
M205 X10 Y10
G0 F6000 X149.889 Y26.57
M204 S1800
M205 X8 Y8
G1 F1800 X150.819 Y27.5 E12216.00676
G1 X150.889 Y27.57
M204 S3000
M205 X10 Y10
G0 F6000 X151.592 Y28.838
M204 S1800
M205 X8 Y8
G1 F1800 X149.323 Y26.57 E12216.11346
M204 S3000
M205 X10 Y10
G0 F6000 X148.758 Y26.57
M204 S1800
M205 X8 Y8
G1 F1800 X152.365 Y30.177 E12216.28313
G1 X152.435 Y30.247
M204 S3000
M205 X10 Y10
G0 F6000 X153.137 Y31.515
M204 S1800
M205 X8 Y8
G1 F1800 X148.192 Y26.57 E12216.51572
M204 S3000
M205 X10 Y10
G0 F6000 X147.626 Y26.57
M204 S1800
M205 X8 Y8
G1 F1800 X153.91 Y32.853 E12216.81128
G1 X153.98 Y32.923
M204 S3000
M205 X10 Y10
G0 F6000 X154.683 Y34.192
M204 S1800
M205 X8 Y8
G1 F1800 X147.061 Y26.57 E12217.1698
M204 S3000
M205 X10 Y10
G0 F6000 X146.495 Y26.57
M204 S1800
M205 X8 Y8
G1 F1800 X155.456 Y35.53 E12217.59127
G1 X155.526 Y35.6
M204 S3000
M205 X10 Y10
G0 F6000 X156.228 Y36.868
M204 S1800
M205 X8 Y8
G1 F1800 X145.929 Y26.57 E12218.07568
M204 S3000
M205 X10 Y10
G0 F6000 X145.364 Y26.57
M204 S1800
M205 X8 Y8
G1 F1800 X157.001 Y38.207 E12218.62305
G1 X157.071 Y38.277
M204 S3000
M205 X10 Y10
G0 F6000 X157.773 Y39.545
M204 S1800
M205 X8 Y8
G1 F1800 X144.798 Y26.57 E12219.23335
M204 S3000
M205 X10 Y10
G0 F6000 X144.232 Y26.57
M204 S1800
M205 X8 Y8
G1 F1800 X158.546 Y40.884 E12219.90664
G1 X158.616 Y40.954
M204 S3000
M205 X10 Y10
G0 F6000 X159.319 Y42.222
M204 S1800
M205 X8 Y8
G1 F1800 X143.667 Y26.57 E12220.64286
M204 S3000
M205 X10 Y10
G0 F6000 X143.101 Y26.57
M204 S1800
M205 X8 Y8
G1 F1800 X160.091 Y43.56 E12221.44202
G1 X160.161 Y43.63
M204 S3000
M205 X10 Y10
G0 F6000 X160.864 Y44.899
M204 S1800
M205 X8 Y8
G1 F1800 X142.535 Y26.57 E12222.30416
M204 S3000
M205 X10 Y10
G0 F6000 X141.97 Y26.57
M204 S1800
M205 X8 Y8
G1 F1800 X161.637 Y46.237 E12223.22923
G1 X161.707 Y46.307
M204 S3000
M205 X10 Y10
G0 F6000 X162.41 Y47.576
M204 S1800
M205 X8 Y8
G1 F1800 X141.404 Y26.57 E12224.21729
M204 S3000
M205 X10 Y10
G0 F6000 X140.838 Y26.57
M204 S1800
M205 X8 Y8
G1 F1800 X163.182 Y48.914 E12225.26829
G1 X163.252 Y48.984
M204 S3000
M205 X10 Y10
G0 F6000 X163.955 Y50.252
M204 S1800
M205 X8 Y8
G1 F1800 X140.273 Y26.57 E12226.38221
M204 S3000
M205 X10 Y10
G0 F6000 X139.707 Y26.57
M204 S1800
M205 X8 Y8
G1 F1800 X164.728 Y51.591 E12227.55913
G1 X164.798 Y51.661
M204 S3000
M205 X10 Y10
G0 F6000 X165.501 Y52.929
M204 S1800
M205 X8 Y8
G1 F1800 X139.141 Y26.57 E12228.799
M204 S3000
M205 X10 Y10
G0 F6000 X138.575 Y26.57
M204 S1800
M205 X8 Y8
G1 F1800 X166.274 Y54.268 E12230.10185
G1 X166.344 Y54.338
M204 S3000
M205 X10 Y10
G0 F6000 X167.046 Y55.606
M204 S1800
M205 X8 Y8
G1 F1800 X138.01 Y26.57 E12231.46761
M204 S3000
M205 X10 Y10
G0 F6000 X137.444 Y26.57
M204 S1800
M205 X8 Y8
G1 F1800 X167.819 Y56.944 E12232.89634
G1 X167.889 Y57.014
M204 S3000
M205 X10 Y10
G0 F6000 X168.591 Y58.283
M204 S1800
M205 X8 Y8
G1 F1800 X136.878 Y26.57 E12234.38802
M204 S3000
M205 X10 Y10
G0 F6000 X136.313 Y26.57
M204 S1800
M205 X8 Y8
G1 F1800 X169.364 Y59.621 E12235.94264
G1 X169.434 Y59.691
M204 S3000
M205 X10 Y10
G0 F6000 X170.137 Y60.96
M204 S1800
M205 X8 Y8
G1 F1800 X135.747 Y26.57 E12237.56024
M204 S3000
M205 X10 Y10
G0 F6000 X135.181 Y26.57
M204 S1800
M205 X8 Y8
G1 F1800 X170.909 Y62.298 E12239.24077
G1 X170.979 Y62.368
M204 S3000
M205 X10 Y10
G0 F6000 X171.682 Y63.636
M204 S1800
M205 X8 Y8
G1 F1800 X134.616 Y26.57 E12240.98424
M204 S3000
M205 X10 Y10
G0 F6000 X134.05 Y26.57
M204 S1800
M205 X8 Y8
G1 F1800 X172.455 Y64.975 E12242.7907
G1 X172.525 Y65.045
M204 S3000
M205 X10 Y10
G0 F6000 X173.228 Y66.313
M204 S1800
M205 X8 Y8
G1 F1800 X133.484 Y26.57 E12244.66011
M204 S3000
M205 X10 Y10
G0 F6000 X132.919 Y26.57
M204 S1800
M205 X8 Y8
G1 F1800 X174 Y67.651 E12246.59243
G1 X174.07 Y67.721
M204 S3000
M205 X10 Y10
G0 F6000 X174.773 Y68.99
M204 S1800
M205 X8 Y8
G1 F1800 X132.353 Y26.57 E12248.58774
M204 S3000
M205 X10 Y10
G0 F6000 X131.787 Y26.57
M204 S1800
M205 X8 Y8
G1 F1800 X175.546 Y70.328 E12250.646
G1 X175.616 Y70.398
M204 S3000
M205 X10 Y10
G0 F6000 X176.319 Y71.667
M204 S1800
M205 X8 Y8
G1 F1800 X131.222 Y26.57 E12252.76723
M204 S3000
M205 X10 Y10
G0 F6000 X130.656 Y26.57
M204 S1800
M205 X8 Y8
G1 F1800 X177.092 Y73.005 E12254.95141
G1 X177.162 Y73.075
M204 S3000
M205 X10 Y10
G0 F6000 X177.864 Y74.343
M204 S1800
M205 X8 Y8
G1 F1800 X130.09 Y26.57 E12257.19853
M204 S3000
M205 X10 Y10
G0 F6000 X129.524 Y26.57
M204 S1800
M205 X8 Y8
G1 F1800 X178.637 Y75.682 E12259.50863
G1 X178.707 Y75.752
M204 S3000
M205 X10 Y10
G0 F6000 X179.409 Y77.02
M204 S1800
M205 X8 Y8
G1 F1800 X128.959 Y26.57 E12261.88165
M204 S3000
M205 X10 Y10
G0 F6000 X128.393 Y26.57
M204 S1800
M205 X8 Y8
G1 F1800 X180.182 Y78.359 E12264.31764
G1 X180.252 Y78.429
M204 S3000
M205 X10 Y10
G0 F6000 X180.954 Y79.697
M204 S1800
M205 X8 Y8
G1 F1800 X127.827 Y26.57 E12266.81657
M204 S3000
M205 X10 Y10
G0 F6000 X127.262 Y26.57
M204 S1800
M205 X8 Y8
G1 F1800 X181.727 Y81.035 E12269.37844
G1 X181.797 Y81.105
M204 S3000
M205 X10 Y10
G0 F6000 X182.5 Y82.374
M204 S1800
M205 X8 Y8
G1 F1800 X126.696 Y26.57 E12272.00329
M204 S3000
M205 X10 Y10
G0 F6000 X126.13 Y26.57
M204 S1800
M205 X8 Y8
G1 F1800 X183.273 Y83.712 E12274.6911
G1 X183.343 Y83.782
M204 S3000
M205 X10 Y10
G0 F6000 X184.046 Y85.051
M204 S1800
M205 X8 Y8
G1 F1800 X125.565 Y26.57 E12277.44186
M204 S3000
M205 X10 Y10
G0 F6000 X124.999 Y26.57
M204 S1800
M205 X8 Y8
G1 F1800 X184.818 Y86.389 E12280.25557
G1 X184.888 Y86.459
M204 S3000
M205 X10 Y10
G0 F6000 X185.591 Y87.727
M204 S1800
M205 X8 Y8
G1 F1800 X124.433 Y26.57 E12283.13223
M204 S3000
M205 X10 Y10
G0 F6000 X123.868 Y26.57
M204 S1800
M205 X8 Y8
G1 F1800 X186.364 Y89.066 E12286.07185
G1 X186.434 Y89.136
M204 S3000
M205 X10 Y10
G0 F6000 X187.137 Y90.405
M204 S1800
M205 X8 Y8
G1 F1800 X123.302 Y26.57 E12289.07445
M204 S3000
M205 X10 Y10
G0 F6000 X122.736 Y26.57
M204 S1800
M205 X8 Y8
G1 F1800 X187.909 Y91.742 E12292.13997
G1 X187.979 Y91.812
M204 S3000
M205 X10 Y10
G0 F6000 X188.682 Y93.081
M204 S1800
M205 X8 Y8
G1 F1800 X122.171 Y26.57 E12295.26844
M204 S3000
M205 X10 Y10
G0 F6000 X121.605 Y26.57
M204 S1800
M205 X8 Y8
G1 F1800 X189.455 Y94.419 E12298.45987
G1 X189.525 Y94.489
M204 S3000
M205 X10 Y10
G0 F6000 X190.227 Y95.758
M204 S1800
M205 X8 Y8
G1 F1800 X121.039 Y26.57 E12301.71426
M204 S3000
M205 X10 Y10
G0 F6000 X120.474 Y26.57
M204 S1800
M205 X8 Y8
G1 F1800 X191 Y97.097 E12305.03161
G1 X191.07 Y97.167
M204 S3000
M205 X10 Y10
G0 F6000 X191.773 Y98.434
M204 S1800
M205 X8 Y8
G1 F1800 X119.908 Y26.57 E12308.4119
M204 S3000
M205 X10 Y10
G0 F6000 X119.342 Y26.57
M204 S1800
M205 X8 Y8
G1 F1800 X192.545 Y99.773 E12311.85514
G1 X192.615 Y99.843
M204 S3000
M205 X10 Y10
G0 F6000 X193.318 Y101.112
M204 S1800
M205 X8 Y8
G1 F1800 X118.776 Y26.57 E12315.36137
M204 S3000
M205 X10 Y10
G0 F6000 X118.211 Y26.57
M204 S1800
M205 X8 Y8
G1 F1800 X194.091 Y102.45 E12318.93053
G1 X194.161 Y102.52
M204 S3000
M205 X10 Y10
G0 F6000 X194.864 Y103.789
M204 S1800
M205 X8 Y8
G1 F1800 X117.645 Y26.57 E12322.56268
M204 S3000
M205 X10 Y10
G0 F6000 X117.079 Y26.57
M204 S1800
M205 X8 Y8
G1 F1800 X195.544 Y105.034 E12326.25341
M204 S3000
M205 X10 Y10
G0 F6000 X195.336 Y105.392
M204 S1800
M205 X8 Y8
G1 F1800 X116.514 Y26.57 E12329.96095
M204 S3000
M205 X10 Y10
G0 F6000 X115.948 Y26.57
M204 S1800
M205 X8 Y8
G1 F1800 X195.129 Y105.751 E12333.68538
M204 S3000
M205 X10 Y10
G0 F6000 X194.922 Y106.109
M204 S1800
M205 X8 Y8
G1 F1800 X115.382 Y26.57 E12337.42668
M204 S3000
M205 X10 Y10
G0 F6000 X114.817 Y26.57
M204 S1800
M205 X8 Y8
G1 F1800 X194.715 Y106.468 E12341.18484
M204 S3000
M205 X10 Y10
G0 F6000 X194.508 Y106.827
M204 S1800
M205 X8 Y8
G1 F1800 X114.251 Y26.57 E12344.95988
M204 S3000
M205 X10 Y10
G0 F6000 X113.685 Y26.57
M204 S1800
M205 X8 Y8
G1 F1800 X194.301 Y107.186 E12348.75181
M204 S3000
M205 X10 Y10
G0 F6000 X194.094 Y107.544
M204 S1800
M205 X8 Y8
G1 F1800 X113.12 Y26.57 E12352.56058
M204 S3000
M205 X10 Y10
G0 F6000 X112.554 Y26.57
M204 S1800
M205 X8 Y8
G1 F1800 X193.887 Y107.903 E12356.38623
M204 S3000
M205 X10 Y10
G0 F6000 X193.68 Y108.261
M204 S1800
M205 X8 Y8
G1 F1800 X111.988 Y26.57 E12360.22875
M204 S3000
M205 X10 Y10
G0 F6000 X111.423 Y26.57
M204 S1800
M205 X8 Y8
G1 F1800 X193.473 Y108.62 E12364.08813
M204 S3000
M205 X10 Y10
G0 F6000 X193.266 Y108.979
M204 S1800
M205 X8 Y8
G1 F1800 X110.857 Y26.57 E12367.9644
M204 S3000
M205 X10 Y10
G0 F6000 X110.291 Y26.57
M204 S1800
M205 X8 Y8
G1 F1800 X193.059 Y109.337 E12371.85753
M204 S3000
M205 X10 Y10
G0 F6000 X192.852 Y109.696
M204 S1800
M205 X8 Y8
G1 F1800 X109.726 Y26.57 E12375.76752
M204 S3000
M205 X10 Y10
G0 F6000 X109.16 Y26.57
M204 S1800
M205 X8 Y8
G1 F1800 X192.644 Y110.054 E12379.69435
M204 S3000
M205 X10 Y10
G0 F6000 X192.437 Y110.413
M204 S1800
M205 X8 Y8
G1 F1800 X108.594 Y26.57 E12383.63807
M204 S3000
M205 X10 Y10
G0 F6000 X108.028 Y26.57
M204 S1800
M205 X8 Y8
G1 F1800 X192.231 Y110.772 E12387.5987
M204 S3000
M205 X10 Y10
G0 F6000 X192.024 Y111.131
M204 S1800
M205 X8 Y8
G1 F1800 X107.463 Y26.57 E12391.57619
M204 S3000
M205 X10 Y10
G0 F6000 X106.897 Y26.57
M204 S1800
M205 X8 Y8
G1 F1800 X191.816 Y111.489 E12395.57051
M204 S3000
M205 X10 Y10
G0 F6000 X191.609 Y111.848
M204 S1800
M205 X8 Y8
G1 F1800 X106.331 Y26.57 E12399.58173
M204 S3000
M205 X10 Y10
G0 F6000 X105.766 Y26.57
M204 S1800
M205 X8 Y8
G1 F1800 X191.402 Y112.206 E12403.60979
M204 S3000
M205 X10 Y10
G0 F6000 X191.196 Y112.565
M204 S1800
M205 X8 Y8
G1 F1800 X105.2 Y26.57 E12407.65475
M204 S3000
M205 X10 Y10
G0 F6000 X104.634 Y26.57
M204 S1800
M205 X8 Y8
G1 F1800 X190.988 Y112.924 E12411.71658
M204 S3000
M205 X10 Y10
G0 F6000 X190.781 Y113.282
M204 S1800
M205 X8 Y8
G1 F1800 X104.069 Y26.57 E12415.79524
M204 S3000
M205 X10 Y10
G0 F6000 X103.503 Y26.57
M204 S1800
M205 X8 Y8
G1 F1800 X190.574 Y113.641 E12419.8908
M204 S3000
M205 X10 Y10
G0 F6000 X190.367 Y113.999
M204 S1800
M205 X8 Y8
G1 F1800 X102.937 Y26.57 E12424.00321
M204 S3000
M205 X10 Y10
G0 F6000 X102.372 Y26.57
M204 S1800
M205 X8 Y8
G1 F1800 X190.16 Y114.358 E12428.13249
M204 S3000
M205 X10 Y10
G0 F6000 X189.953 Y114.717
M204 S1800
M205 X8 Y8
G1 F1800 X101.806 Y26.57 E12432.27866
M204 S3000
M205 X10 Y10
G0 F6000 X101.24 Y26.57
M204 S1800
M205 X8 Y8
G1 F1800 X189.746 Y115.075 E12436.44168
M204 S3000
M205 X10 Y10
G0 F6000 X189.539 Y115.434
M204 S1800
M205 X8 Y8
G1 F1800 X100.675 Y26.57 E12440.62157
M204 S3000
M205 X10 Y10
G0 F6000 X100.109 Y26.57
M204 S1800
M205 X8 Y8
G1 F1800 X189.332 Y115.792 E12444.81833
M204 S3000
M205 X10 Y10
G0 F6000 X189.124 Y116.151
M204 S1800
M205 X8 Y8
G1 F1800 X99.543 Y26.57 E12449.03194
M204 S3000
M205 X10 Y10
G0 F6000 X98.977 Y26.57
M204 S1800
M205 X8 Y8
G1 F1800 X188.918 Y116.51 E12453.26247
M204 S3000
M205 X10 Y10
G0 F6000 X188.711 Y116.869
M204 S1800
M205 X8 Y8
G1 F1800 X98.412 Y26.57 E12457.50985
M204 S3000
M205 X10 Y10
G0 F6000 X97.846 Y26.57
M204 S1800
M205 X8 Y8
G1 F1800 X188.504 Y117.227 E12461.77411
M204 S3000
M205 X10 Y10
G0 F6000 X188.296 Y117.586
M204 S1800
M205 X8 Y8
G1 F1800 X97.28 Y26.57 E12466.05522
M204 S3000
M205 X10 Y10
G0 F6000 X96.715 Y26.57
M204 S1800
M205 X8 Y8
G1 F1800 X188.089 Y117.944 E12470.35317
M204 S3000
M205 X10 Y10
G0 F6000 X187.882 Y118.303
M204 S1800
M205 X8 Y8
G1 F1800 X96.149 Y26.57 E12474.66801
M204 S3000
M205 X10 Y10
G0 F6000 X95.583 Y26.57
M204 S1800
M205 X8 Y8
G1 F1800 X187.676 Y118.662 E12478.99976
M204 S3000
M205 X10 Y10
G0 F6000 X187.468 Y119.02
M204 S1800
M205 X8 Y8
G1 F1800 X95.018 Y26.57 E12483.34832
M204 S3000
M205 X10 Y10
G0 F6000 X94.452 Y26.57
M204 S1800
M205 X8 Y8
G1 F1800 X187.261 Y119.379 E12487.71378
M204 S3000
M205 X10 Y10
G0 F6000 X187.054 Y119.737
M204 S1800
M205 X8 Y8
G1 F1800 X93.886 Y26.57 E12492.09609
M204 S3000
M205 X10 Y10
G0 F6000 X93.321 Y26.57
M204 S1800
M205 X8 Y8
G1 F1800 X186.847 Y120.096 E12496.49527
M204 S3000
M205 X10 Y10
G0 F6000 X186.64 Y120.455
M204 S1800
M205 X8 Y8
G1 F1800 X92.755 Y26.57 E12500.91133
M204 S3000
M205 X10 Y10
G0 F6000 X92.189 Y26.57
M204 S1800
M205 X8 Y8
G1 F1800 X186.433 Y120.814 E12505.34428
M204 S3000
M205 X10 Y10
G0 F6000 X186.226 Y121.172
M204 S1800
M205 X8 Y8
G1 F1800 X91.624 Y26.57 E12509.79406
M204 S3000
M205 X10 Y10
G0 F6000 X91.058 Y26.57
M204 S1800
M205 X8 Y8
G1 F1800 X186.019 Y121.531 E12514.26074
M204 S3000
M205 X10 Y10
G0 F6000 X185.812 Y121.889
M204 S1800
M205 X8 Y8
G1 F1800 X90.492 Y26.57 E12518.74428
M204 S3000
M205 X10 Y10
G0 F6000 X89.927 Y26.57
M204 S1800
M205 X8 Y8
G1 F1800 X185.604 Y122.248 E12523.24465
M204 S3000
M205 X10 Y10
G0 F6000 X185.398 Y122.607
M204 S1800
M205 X8 Y8
G1 F1800 X89.361 Y26.57 E12527.76194
M204 S3000
M205 X10 Y10
G0 F6000 X88.795 Y26.57
M204 S1800
M205 X8 Y8
G1 F1800 X185.191 Y122.965 E12532.29609
M204 S3000
M205 X10 Y10
G0 F6000 X184.984 Y123.324
M204 S1800
M205 X8 Y8
G1 F1800 X88.229 Y26.57 E12536.84712
M204 S3000
M205 X10 Y10
G0 F6000 X87.664 Y26.57
M204 S1800
M205 X8 Y8
G1 F1800 X184.776 Y123.682 E12541.41497
M204 S3000
M205 X10 Y10
G0 F6000 X184.569 Y124.041
M204 S1800
M205 X8 Y8
G1 F1800 X87.098 Y26.57 E12545.99971
M204 S3000
M205 X10 Y10
G0 F6000 X86.532 Y26.57
M204 S1800
M205 X8 Y8
G1 F1800 X184.363 Y124.4 E12550.60136
M204 S3000
M205 X10 Y10
G0 F6000 X184.156 Y124.759
M204 S1800
M205 X8 Y8
G1 F1800 X85.967 Y26.57 E12555.21987
M204 S3000
M205 X10 Y10
G0 F6000 X85.401 Y26.57
M204 S1800
M205 X8 Y8
G1 F1800 X183.948 Y125.117 E12559.85521
M204 S3000
M205 X10 Y10
G0 F6000 X183.741 Y125.476
M204 S1800
M205 X8 Y8
G1 F1800 X84.835 Y26.57 E12564.50745
M204 S3000
M205 X10 Y10
G0 F6000 X84.27 Y26.57
M204 S1800
M205 X8 Y8
G1 F1800 X183.534 Y125.834 E12569.17652
M204 S3000
M205 X10 Y10
G0 F6000 X183.328 Y126.193
M204 S1800
M205 X8 Y8
G1 F1800 X83.704 Y26.57 E12573.86251
M204 S3000
M205 X10 Y10
G0 F6000 X83.138 Y26.57
M204 S1800
M205 X8 Y8
G1 F1800 X183.12 Y126.552 E12578.56535
M204 S3000
M205 X10 Y10
G0 F6000 X182.913 Y126.91
M204 S1800
M205 X8 Y8
G1 F1800 X82.573 Y26.57 E12583.28504
M204 S3000
M205 X10 Y10
G0 F6000 X82.007 Y26.57
M204 S1800
M205 X8 Y8
G1 F1800 X182.706 Y127.269 E12588.02161
M204 S3000
M205 X10 Y10
G0 F6000 X182.499 Y127.627
M204 S1800
M205 X8 Y8
G1 F1800 X81.441 Y26.57 E12592.77505
M204 S3000
M205 X10 Y10
G0 F6000 X80.876 Y26.57
M204 S1800
M205 X8 Y8
G1 F1800 X182.292 Y127.986 E12597.54535
M204 S3000
M205 X10 Y10
G0 F6000 X182.085 Y128.345
M204 S1800
M205 X8 Y8
G1 F1800 X80.31 Y26.57 E12602.33253
M204 S3000
M205 X10 Y10
G0 F6000 X79.744 Y26.57
M204 S1800
M205 X8 Y8
G1 F1800 X181.878 Y128.704 E12607.1366
M204 S3000
M205 X10 Y10
G0 F6000 X181.671 Y129.062
M204 S1800
M205 X8 Y8
G1 F1800 X79.178 Y26.57 E12611.95753
M204 S3000
M205 X10 Y10
G0 F6000 X78.613 Y26.57
M204 S1800
M205 X8 Y8
G1 F1800 X181.464 Y129.421 E12616.79533
M204 S3000
M205 X10 Y10
G0 F6000 X181.256 Y129.779
M204 S1800
M205 X8 Y8
G1 F1800 X78.047 Y26.57 E12621.64996
M204 S3000
M205 X10 Y10
G0 F6000 X77.481 Y26.57
M204 S1800
M205 X8 Y8
G1 F1800 X181.05 Y130.138 E12626.52151
M204 S3000
M205 X10 Y10
G0 F6000 X180.843 Y130.497
M204 S1800
M205 X8 Y8
G1 F1800 X76.916 Y26.57 E12631.40992
M204 S3000
M205 X10 Y10
G0 F6000 X76.35 Y26.57
M204 S1800
M205 X8 Y8
G1 F1800 X180.636 Y130.855 E12636.31519
M204 S3000
M205 X10 Y10
G0 F6000 X180.428 Y131.214
M204 S1800
M205 X8 Y8
G1 F1800 X75.784 Y26.57 E12641.23732
M204 S3000
M205 X10 Y10
G0 F6000 X75.219 Y26.57
M204 S1800
M205 X8 Y8
G1 F1800 X180.221 Y131.572 E12646.17629
M204 S3000
M205 X10 Y10
G0 F6000 X180.014 Y131.931
M204 S1800
M205 X8 Y8
G1 F1800 X74.653 Y26.57 E12651.13215
M204 S3000
M205 X10 Y10
G0 F6000 X74.087 Y26.57
M204 S1800
M205 X8 Y8
G1 F1800 X179.808 Y132.29 E12656.10492
M204 S3000
M205 X10 Y10
G0 F6000 X179.6 Y132.648
M204 S1800
M205 X8 Y8
G1 F1800 X73.522 Y26.57 E12661.0945
M204 S3000
M205 X10 Y10
G0 F6000 X72.956 Y26.57
M204 S1800
M205 X8 Y8
G1 F1800 X179.393 Y133.007 E12666.10097
M204 S3000
M205 X10 Y10
G0 F6000 X179.186 Y133.365
M204 S1800
M205 X8 Y8
G1 F1800 X72.39 Y26.57 E12671.1243
M204 S3000
M205 X10 Y10
G0 F6000 X71.825 Y26.57
M204 S1800
M205 X8 Y8
G1 F1800 X178.979 Y133.724 E12676.1645
M204 S3000
M205 X10 Y10
G0 F6000 X178.772 Y134.083
M204 S1800
M205 X8 Y8
G1 F1800 X71.259 Y26.57 E12681.22158
M204 S3000
M205 X10 Y10
G0 F6000 X70.693 Y26.57
M204 S1800
M205 X8 Y8
G1 F1800 X178.565 Y134.442 E12686.29555
M204 S3000
M205 X10 Y10
G0 F6000 X178.358 Y134.8
M204 S1800
M205 X8 Y8
G1 F1800 X70.128 Y26.57 E12691.38636
M204 S3000
M205 X10 Y10
G0 F6000 X69.562 Y26.57
M204 S1800
M205 X8 Y8
G1 F1800 X178.151 Y135.159 E12696.49405
M204 S3000
M205 X10 Y10
G0 F6000 X177.944 Y135.517
M204 S1800
M205 X8 Y8
G1 F1800 X68.996 Y26.57 E12701.61861
M204 S3000
M205 X10 Y10
G0 F6000 X68.43 Y26.57
M204 S1800
M205 X8 Y8
G1 F1800 X177.736 Y135.876 E12706.76003
M204 S3000
M205 X10 Y10
G0 F6000 X177.53 Y136.235
M204 S1800
M205 X8 Y8
G1 F1800 X67.865 Y26.57 E12711.91833
M204 S3000
M205 X10 Y10
G0 F6000 X67.299 Y26.57
M204 S1800
M205 X8 Y8
G1 F1800 X177.323 Y136.593 E12717.0935
M204 S3000
M205 X10 Y10
G0 F6000 X177.116 Y136.952
M204 S1800
M205 X8 Y8
G1 F1800 X66.733 Y26.57 E12722.28555
M204 S3000
M205 X10 Y10
G0 F6000 X66.168 Y26.57
M204 S1800
M205 X8 Y8
G1 F1800 X176.908 Y137.31 E12727.49442
M204 S3000
M205 X10 Y10
G0 F6000 X176.701 Y137.669
M204 S1800
M205 X8 Y8
G1 F1800 X65.602 Y26.57 E12732.72018
M204 S3000
M205 X10 Y10
G0 F6000 X65.036 Y26.57
M204 S1800
M205 X8 Y8
G1 F1800 X176.495 Y138.028 E12737.96285
M204 S3000
M205 X10 Y10
G0 F6000 X176.288 Y138.387
M204 S1800
M205 X8 Y8
G1 F1800 X64.471 Y26.57 E12743.22238
M204 S3000
M205 X10 Y10
G0 F6000 X63.905 Y26.57
M204 S1800
M205 X8 Y8
G1 F1800 X176.08 Y138.745 E12748.49874
M204 S3000
M205 X10 Y10
G0 F6000 X175.873 Y139.104
M204 S1800
M205 X8 Y8
G1 F1800 X63.339 Y26.57 E12753.792
M204 S3000
M205 X10 Y10
G0 F6000 X62.774 Y26.57
M204 S1800
M205 X8 Y8
G1 F1800 X175.666 Y139.462 E12759.10209
M204 S3000
M205 X10 Y10
G0 F6000 X175.459 Y139.821
M204 S1800
M205 X8 Y8
G1 F1800 X62.208 Y26.57 E12764.42907
M204 S3000
M205 X10 Y10
G0 F6000 X61.642 Y26.57
M204 S1800
M205 X8 Y8
G1 F1800 X175.252 Y140.18 E12769.77294
M204 S3000
M205 X10 Y10
G0 F6000 X175.045 Y140.538
M204 S1800
M205 X8 Y8
G1 F1800 X61.077 Y26.57 E12775.13364
M204 S3000
M205 X10 Y10
G0 F6000 X60.511 Y26.57
M204 S1800
M205 X8 Y8
G1 F1800 X174.838 Y140.897 E12780.51123
M204 S3000
M205 X10 Y10
G0 F6000 X174.631 Y141.255
M204 S1800
M205 X8 Y8
G1 F1800 X59.945 Y26.57 E12785.90569
M204 S3000
M205 X10 Y10
G0 F6000 X59.592 Y26.783
M204 S1800
M205 X8 Y8
G1 F1800 X174.424 Y141.614 E12791.30701
M204 S3000
M205 X10 Y10
G0 F6000 X174.217 Y141.973
M204 S1800
M205 X8 Y8
G1 F1800 X59.385 Y27.141 E12796.70836
M204 S3000
M205 X10 Y10
G0 F6000 X59.179 Y27.5
M204 S1800
M205 X8 Y8
G1 F1800 X174.01 Y142.332 E12802.10968
M204 S3000
M205 X10 Y10
G0 F6000 X173.803 Y142.69
M204 S1800
M205 X8 Y8
G1 F1800 X58.971 Y27.859 E12807.511
M204 S3000
M205 X10 Y10
G0 F6000 X58.764 Y28.217
M204 S1800
M205 X8 Y8
G1 F1800 X173.596 Y143.049 E12812.91234
M204 S3000
M205 X10 Y10
G0 F6000 X173.388 Y143.407
M204 S1800
M205 X8 Y8
G1 F1800 X58.557 Y28.576 E12818.31364
M204 S3000
M205 X10 Y10
G0 F6000 X58.35 Y28.934
M204 S1800
M205 X8 Y8
G1 F1800 X173.182 Y143.766 E12823.71499
M204 S3000
M205 X10 Y10
G0 F6000 X172.975 Y144.125
M204 S1800
M205 X8 Y8
G1 F1800 X58.143 Y29.294 E12829.11631
M204 S3000
M205 X10 Y10
G0 F6000 X57.936 Y29.652
M204 S1800
M205 X8 Y8
G1 F1800 X172.768 Y144.483 E12834.51763
M204 S3000
M205 X10 Y10
G0 F6000 X172.56 Y144.842
M204 S1800
M205 X8 Y8
G1 F1800 X57.729 Y30.011 E12839.91893
M204 S3000
M205 X10 Y10
G0 F6000 X57.522 Y30.369
M204 S1800
M205 X8 Y8
G1 F1800 X172.353 Y145.2 E12845.32023
M204 S3000
M205 X10 Y10
G0 F6000 X172.146 Y145.559
M204 S1800
M205 X8 Y8
G1 F1800 X57.315 Y30.728 E12850.72153
M204 S3000
M205 X10 Y10
G0 F6000 X57.108 Y31.086
M204 S1800
M205 X8 Y8
G1 F1800 X171.94 Y145.918 E12856.12287
M204 S3000
M205 X10 Y10
G0 F6000 X171.732 Y146.277
M204 S1800
M205 X8 Y8
G1 F1800 X56.901 Y31.445 E12861.52419
M204 S3000
M205 X10 Y10
G0 F6000 X56.694 Y31.804
M204 S1800
M205 X8 Y8
G1 F1800 X171.525 Y146.635 E12866.92549
M204 S3000
M205 X10 Y10
G0 F6000 X171.318 Y146.994
M204 S1800
M205 X8 Y8
G1 F1800 X56.487 Y32.162 E12872.32681
M204 S3000
M205 X10 Y10
G0 F6000 X56.28 Y32.521
M204 S1800
M205 X8 Y8
G1 F1800 X171.111 Y147.352 E12877.72811
M204 S3000
M205 X10 Y10
G0 F6000 X170.904 Y147.711
M204 S1800
M205 X8 Y8
G1 F1800 X56.072 Y32.879 E12883.12946
M204 S3000
M205 X10 Y10
G0 F6000 X55.866 Y33.238
M204 S1800
M205 X8 Y8
G1 F1800 X170.697 Y148.07 E12888.53078
M204 S3000
M205 X10 Y10
G0 F6000 X170.49 Y148.428
M204 S1800
M205 X8 Y8
G1 F1800 X55.659 Y33.597 E12893.93208
M204 S3000
M205 X10 Y10
G0 F6000 X55.452 Y33.955
M204 S1800
M205 X8 Y8
G1 F1800 X170.283 Y148.787 E12899.3334
M204 S3000
M205 X10 Y10
G0 F6000 X170.076 Y149.145
M204 S1800
M205 X8 Y8
G1 F1800 X55.244 Y34.314 E12904.73472
M204 S3000
M205 X10 Y10
G0 F6000 X55.037 Y34.672
M204 S1800
M205 X8 Y8
G1 F1800 X169.868 Y149.504 E12910.13604
M204 S3000
M205 X10 Y10
G0 F6000 X169.662 Y149.863
M204 S1800
M205 X8 Y8
G1 F1800 X54.83 Y35.031 E12915.53739
M204 S3000
M205 X10 Y10
G0 F6000 X54.623 Y35.39
M204 S1800
M205 X8 Y8
G1 F1800 X169.455 Y150.222 E12920.93873
M204 S3000
M205 X10 Y10
G0 F6000 X169.248 Y150.58
M204 S1800
M205 X8 Y8
G1 F1800 X54.416 Y35.749 E12926.34005
M204 S3000
M205 X10 Y10
G0 F6000 X54.209 Y36.107
M204 S1800
M205 X8 Y8
G1 F1800 X169.04 Y150.939 E12931.74137
M204 S3000
M205 X10 Y10
G0 F6000 X168.833 Y151.297
M204 S1800
M205 X8 Y8
G1 F1800 X54.002 Y36.466 E12937.14267
M204 S3000
M205 X10 Y10
G0 F6000 X53.795 Y36.824
M204 S1800
M205 X8 Y8
G1 F1800 X168.627 Y151.656 E12942.54402
M204 S3000
M205 X10 Y10
G0 F6000 X168.42 Y152.015
M204 S1800
M205 X8 Y8
G1 F1800 X53.588 Y37.183 E12947.94536
M204 S3000
M205 X10 Y10
G0 F6000 X53.381 Y37.542
M204 S1800
M205 X8 Y8
G1 F1800 X168.212 Y152.373 E12953.34666
M204 S3000
M205 X10 Y10
G0 F6000 X168.005 Y152.732
M204 S1800
M205 X8 Y8
G1 F1800 X53.174 Y37.9 E12958.74798
M204 S3000
M205 X10 Y10
G0 F6000 X52.967 Y38.259
M204 S1800
M205 X8 Y8
G1 F1800 X167.798 Y153.09 E12964.14928
M204 S3000
M205 X10 Y10
G0 F6000 X167.591 Y153.449
M204 S1800
M205 X8 Y8
G1 F1800 X52.76 Y38.617 E12969.5506
M204 S3000
M205 X10 Y10
G0 F6000 X52.553 Y38.977
M204 S1800
M205 X8 Y8
G1 F1800 X167.384 Y153.808 E12974.9519
M204 S3000
M205 X10 Y10
G0 F6000 X167.177 Y154.166
M204 S1800
M205 X8 Y8
G1 F1800 X52.346 Y39.335 E12980.3532
M204 S3000
M205 X10 Y10
G0 F6000 X52.139 Y39.694
M204 S1800
M205 X8 Y8
G1 F1800 X166.97 Y154.525 E12985.7545
M204 S3000
M205 X10 Y10
G0 F6000 X166.763 Y154.883
M204 S1800
M205 X8 Y8
G1 F1800 X51.932 Y40.052 E12991.1558
M204 S3000
M205 X10 Y10
G0 F6000 X51.724 Y40.411
M204 S1800
M205 X8 Y8
G1 F1800 X166.556 Y155.242 E12996.55712
M204 S3000
M205 X10 Y10
G0 F6000 X166.349 Y155.601
M204 S1800
M205 X8 Y8
G1 F1800 X51.517 Y40.769 E13001.95846
M204 S3000
M205 X10 Y10
G0 F6000 X51.311 Y41.128
M204 S1800
M205 X8 Y8
G1 F1800 X166.142 Y155.96 E13007.35978
M204 S3000
M205 X10 Y10
G0 F6000 X165.935 Y156.318
M204 S1800
M205 X8 Y8
G1 F1800 X51.104 Y41.487 E13012.76108
M204 S3000
M205 X10 Y10
G0 F6000 X50.896 Y41.845
M204 S1800
M205 X8 Y8
G1 F1800 X165.728 Y156.677 E13018.16243
M204 S3000
M205 X10 Y10
G0 F6000 X165.52 Y157.035
M204 S1800
M205 X8 Y8
G1 F1800 X110.265 Y101.78 E13020.76145
M204 S3000
M205 X10 Y10
G0 F6000 X110.113 Y101.628
M204 S1800
M205 X8 Y8
G1 F1800 X50.689 Y42.204 E13023.55658
M204 S3000
M205 X10 Y10
G0 F6000 X50.482 Y42.562
M204 S1800
M205 X8 Y8
G1 F1800 X109.547 Y101.628 E13026.33484
M204 S3000
M205 X10 Y10
G0 F6000 X108.982 Y101.628
M204 S1800
M205 X8 Y8
G1 F1800 X50.275 Y42.922 E13029.09621
M204 S3000
M205 X10 Y10
G0 F6000 X50.068 Y43.28
M204 S1800
M205 X8 Y8
G1 F1800 X108.416 Y101.628 E13031.84072
M204 S3000
M205 X10 Y10
G0 F6000 X107.85 Y101.628
M204 S1800
M205 X8 Y8
G1 F1800 X49.861 Y43.639 E13034.56835
M204 S3000
M205 X10 Y10
G0 F6000 X49.654 Y43.997
M204 S1800
M205 X8 Y8
G1 F1800 X107.285 Y101.628 E13037.27913
M204 S3000
M205 X10 Y10
G0 F6000 X106.719 Y101.628
M204 S1800
M205 X8 Y8
G1 F1800 X49.447 Y44.356 E13039.97303
M204 S3000
M205 X10 Y10
G0 F6000 X49.24 Y44.714
M204 S1800
M205 X8 Y8
G1 F1800 X106.153 Y101.628 E13042.65007
M204 S3000
M205 X10 Y10
G0 F6000 X105.588 Y101.628
M204 S1800
M205 X8 Y8
G1 F1800 X49.033 Y45.073 E13045.31024
M204 S3000
M205 X10 Y10
G0 F6000 X48.826 Y45.432
M204 S1800
M205 X8 Y8
G1 F1800 X105.022 Y101.628 E13047.95353
M204 S3000
M205 X10 Y10
G0 F6000 X104.456 Y101.628
M204 S1800
M205 X8 Y8
G1 F1800 X48.619 Y45.79 E13050.57995
M204 S3000
M205 X10 Y10
G0 F6000 X48.412 Y46.149
M204 S1800
M205 X8 Y8
G1 F1800 X103.89 Y101.628 E13053.18949
M204 S3000
M205 X10 Y10
G0 F6000 X103.325 Y101.628
M204 S1800
M205 X8 Y8
G1 F1800 X48.204 Y46.507 E13055.78221
M204 S3000
M205 X10 Y10
G0 F6000 X47.998 Y46.867
M204 S1800
M205 X8 Y8
G1 F1800 X102.759 Y101.628 E13058.358
M204 S3000
M205 X10 Y10
G0 F6000 X102.193 Y101.628
M204 S1800
M205 X8 Y8
G1 F1800 X47.791 Y47.225 E13060.91693
M204 S3000
M205 X10 Y10
G0 F6000 X47.584 Y47.584
M204 S1800
M205 X8 Y8
G1 F1800 X101.628 Y101.628 E13063.459
M204 S3000
M205 X10 Y10
G0 F6000 X101.062 Y101.628
M204 S1800
M205 X8 Y8
G1 F1800 X47.376 Y47.942 E13065.98422
M204 S3000
M205 X10 Y10
G0 F6000 X47.169 Y48.301
M204 S1800
M205 X8 Y8
G1 F1800 X100.496 Y101.628 E13068.49256
M204 S3000
M205 X10 Y10
G0 F6000 X99.931 Y101.628
M204 S1800
M205 X8 Y8
G1 F1800 X46.962 Y48.659 E13070.98406
M204 S3000
M205 X10 Y10
G0 F6000 X46.756 Y49.018
M204 S1800
M205 X8 Y8
G1 F1800 X99.654 Y101.917 E13073.47224
M204 S3000
M205 X10 Y10
G0 F6000 X99.658 Y102.486
M204 S1800
M205 X8 Y8
G1 F1800 X46.548 Y49.377 E13075.97035
M204 S3000
M205 X10 Y10
G0 F6000 X46.341 Y49.735
M204 S1800
M205 X8 Y8
G1 F1800 X100.431 Y103.825 E13078.51458
G1 X100.501 Y103.895
M204 S3000
M205 X10 Y10
G0 F6000 X101.203 Y105.163
M204 S1800
M205 X8 Y8
G1 F1800 X46.134 Y50.094 E13081.10485
M204 S3000
M205 X10 Y10
G0 F6000 X45.927 Y50.452
M204 S1800
M205 X8 Y8
G1 F1800 X101.976 Y106.502 E13083.74125
G1 X102.046 Y106.572
M204 S3000
M205 X10 Y10
G0 F6000 X102.749 Y107.84
M204 S1800
M205 X8 Y8
G1 F1800 X45.72 Y50.811 E13086.42372
M204 S3000
M205 X10 Y10
G0 F6000 X45.513 Y51.17
M204 S1800
M205 X8 Y8
G1 F1800 X103.522 Y109.179 E13089.15229
G1 X103.592 Y109.249
M204 S3000
M205 X10 Y10
G0 F6000 X104.512 Y110.169
M204 S1800
M205 X8 Y8
G1 F1800 X160.344 Y166.001 E13091.77845
M204 S3000
M205 X10 Y10
G0 F6000 X160.552 Y165.643
M204 S1800
M205 X8 Y8
G1 F1800 X105.078 Y110.169 E13094.38778
M204 S3000
M205 X10 Y10
G0 F6000 X105.643 Y110.169
M204 S1800
M205 X8 Y8
G1 F1800 X160.759 Y165.284 E13096.98024
M204 S3000
M205 X10 Y10
G0 F6000 X160.965 Y164.925
M204 S1800
M205 X8 Y8
G1 F1800 X106.016 Y109.976 E13099.56488
M204 S3000
M205 X10 Y10
G0 F6000 X106.223 Y109.617
M204 S1800
M205 X8 Y8
G1 F1800 X161.172 Y164.567 E13102.14953
M204 S3000
M205 X10 Y10
G0 F6000 X161.38 Y164.208
M204 S1800
M205 X8 Y8
G1 F1800 X106.43 Y109.259 E13104.73419
M204 S3000
M205 X10 Y10
G0 F6000 X106.638 Y108.9
M204 S1800
M205 X8 Y8
G1 F1800 X161.587 Y163.85 E13107.31884
M204 S3000
M205 X10 Y10
G0 F6000 X161.794 Y163.491
M204 S1800
M205 X8 Y8
G1 F1800 X106.844 Y108.541 E13109.90352
M204 S3000
M205 X10 Y10
G0 F6000 X107.051 Y108.183
M204 S1800
M205 X8 Y8
G1 F1800 X162 Y163.132 E13112.48816
M204 S3000
M205 X10 Y10
G0 F6000 X162.208 Y162.773
M204 S1800
M205 X8 Y8
G1 F1800 X107.258 Y107.824 E13115.07281
M204 S3000
M205 X10 Y10
G0 F6000 X107.466 Y107.466
M204 S1800
M205 X8 Y8
G1 F1800 X162.415 Y162.415 E13117.65744
M204 S3000
M205 X10 Y10
G0 F6000 X162.622 Y162.056
M204 S1800
M205 X8 Y8
G1 F1800 X107.673 Y107.107 E13120.24208
M204 S3000
M205 X10 Y10
G0 F6000 X107.88 Y106.749
M204 S1800
M205 X8 Y8
G1 F1800 X162.829 Y161.698 E13122.82671
M204 S3000
M205 X10 Y10
G0 F6000 X163.036 Y161.339
M204 S1800
M205 X8 Y8
G1 F1800 X108.087 Y106.39 E13125.41134
M204 S3000
M205 X10 Y10
G0 F6000 X108.294 Y106.032
M204 S1800
M205 X8 Y8
G1 F1800 X163.243 Y160.98 E13127.99595
M204 S3000
M205 X10 Y10
G0 F6000 X163.45 Y160.622
M204 S1800
M205 X8 Y8
G1 F1800 X108.501 Y105.672 E13130.58061
M204 S3000
M205 X10 Y10
G0 F6000 X108.708 Y105.314
M204 S1800
M205 X8 Y8
G1 F1800 X163.657 Y160.263 E13133.16524
M204 S3000
M205 X10 Y10
G0 F6000 X163.864 Y159.905
M204 S1800
M205 X8 Y8
G1 F1800 X108.915 Y104.955 E13135.74989
M204 S3000
M205 X10 Y10
G0 F6000 X109.122 Y104.597
M204 S1800
M205 X8 Y8
G1 F1800 X164.072 Y159.546 E13138.33455
M204 S3000
M205 X10 Y10
G0 F6000 X164.278 Y159.187
M204 S1800
M205 X8 Y8
G1 F1800 X109.33 Y104.238 E13140.91916
M204 S3000
M205 X10 Y10
G0 F6000 X109.537 Y103.88
M204 S1800
M205 X8 Y8
G1 F1800 X164.485 Y158.828 E13143.50374
M204 S3000
M205 X10 Y10
G0 F6000 X164.692 Y158.47
M204 S1800
M205 X8 Y8
G1 F1800 X109.744 Y103.521 E13146.08835
M204 S3000
M205 X10 Y10
G0 F6000 X109.951 Y103.163
M204 S1800
M205 X8 Y8
G1 F1800 X164.9 Y158.111 E13148.67296
M204 S3000
M205 X10 Y10
G0 F6000 X165.107 Y157.753
M204 S1800
M205 X8 Y8
G1 F1800 X110.158 Y102.804 E13151.2576
M204 S3000
M205 X10 Y10
G0 F6000 X110.365 Y102.445
M204 S1800
M205 X8 Y8
G1 F1800 X165.314 Y157.394 E13153.84223
G1 X165.384 Y157.464
M204 S3000
M205 X10 Y10
G0 F6000 X160.137 Y166.36
M204 S1800
M205 X8 Y8
G1 F1800 X45.306 Y51.528 E13159.24355
M204 S3000
M205 X10 Y10
G0 F6000 X45.099 Y51.887
M204 S1800
M205 X8 Y8
G1 F1800 X159.93 Y166.718 E13164.64485
M204 S3000
M205 X10 Y10
G0 F6000 X159.723 Y167.077
M204 S1800
M205 X8 Y8
G1 F1800 X44.892 Y52.245 E13170.04617
M204 S3000
M205 X10 Y10
G0 F6000 X44.684 Y52.604
M204 S1800
M205 X8 Y8
G1 F1800 X159.516 Y167.436 E13175.44751
M204 S3000
M205 X10 Y10
G0 F6000 X159.309 Y167.795
M204 S1800
M205 X8 Y8
G1 F1800 X44.478 Y52.963 E13180.84884
M204 S3000
M205 X10 Y10
G0 F6000 X44.271 Y53.322
M204 S1800
M205 X8 Y8
G1 F1800 X159.102 Y168.153 E13186.25013
M204 S3000
M205 X10 Y10
G0 F6000 X158.895 Y168.512
M204 S1800
M205 X8 Y8
G1 F1800 X44.064 Y53.68 E13191.65146
M204 S3000
M205 X10 Y10
G0 F6000 X43.856 Y54.039
M204 S1800
M205 X8 Y8
G1 F1800 X158.688 Y168.87 E13197.05278
M204 S3000
M205 X10 Y10
G0 F6000 X158.481 Y169.229
M204 S1800
M205 X8 Y8
G1 F1800 X43.649 Y54.397 E13202.45412
M204 S3000
M205 X10 Y10
G0 F6000 X43.443 Y54.756
M204 S1800
M205 X8 Y8
G1 F1800 X158.274 Y169.588 E13207.85544
M204 S3000
M205 X10 Y10
G0 F6000 X158.067 Y169.946
M204 S1800
M205 X8 Y8
G1 F1800 X43.236 Y55.115 E13213.25674
M204 S3000
M205 X10 Y10
G0 F6000 X43.028 Y55.473
M204 S1800
M205 X8 Y8
G1 F1800 X157.86 Y170.305 E13218.65809
M204 S3000
M205 X10 Y10
G0 F6000 X157.652 Y170.663
M204 S1800
M205 X8 Y8
G1 F1800 X42.821 Y55.832 E13224.05939
M204 S3000
M205 X10 Y10
G0 F6000 X42.614 Y56.19
M204 S1800
M205 X8 Y8
G1 F1800 X157.445 Y171.022 E13229.46071
M204 S3000
M205 X10 Y10
G0 F6000 X157.239 Y171.381
M204 S1800
M205 X8 Y8
G1 F1800 X42.408 Y56.55 E13234.86201
M204 S3000
M205 X10 Y10
G0 F6000 X42.2 Y56.908
M204 S1800
M205 X8 Y8
G1 F1800 X157.032 Y171.739 E13240.26333
M204 S3000
M205 X10 Y10
G0 F6000 X156.824 Y172.098
M204 S1800
M205 X8 Y8
G1 F1800 X41.993 Y57.267 E13245.66463
M204 S3000
M205 X10 Y10
G0 F6000 X41.786 Y57.625
M204 S1800
M205 X8 Y8
G1 F1800 X156.617 Y172.456 E13251.06592
M204 S3000
M205 X10 Y10
G0 F6000 X156.41 Y172.815
M204 S1800
M205 X8 Y8
G1 F1800 X41.579 Y57.984 E13256.46722
M204 S3000
M205 X10 Y10
G0 F6000 X41.372 Y58.342
M204 S1800
M205 X8 Y8
G1 F1800 X156.204 Y173.174 E13261.86857
M204 S3000
M205 X10 Y10
G0 F6000 X155.996 Y173.533
M204 S1800
M205 X8 Y8
G1 F1800 X41.165 Y58.701 E13267.26989
M204 S3000
M205 X10 Y10
G0 F6000 X40.958 Y59.06
M204 S1800
M205 X8 Y8
G1 F1800 X155.789 Y173.891 E13272.67119
M204 S3000
M205 X10 Y10
G0 F6000 X155.582 Y174.25
M204 S1800
M205 X8 Y8
G1 F1800 X40.751 Y59.418 E13278.07251
M204 S3000
M205 X10 Y10
G0 F6000 X40.544 Y59.777
M204 S1800
M205 X8 Y8
G1 F1800 X155.375 Y174.608 E13283.47381
M204 S3000
M205 X10 Y10
G0 F6000 X155.168 Y174.967
M204 S1800
M205 X8 Y8
G1 F1800 X40.336 Y60.135 E13288.87515
M204 S3000
M205 X10 Y10
G0 F6000 X40.13 Y60.495
M204 S1800
M205 X8 Y8
G1 F1800 X154.961 Y175.326 E13294.27645
M204 S3000
M205 X10 Y10
G0 F6000 X154.754 Y175.684
M204 S1800
M205 X8 Y8
G1 F1800 X39.923 Y60.853 E13299.67775
M204 S3000
M205 X10 Y10
G0 F6000 X39.716 Y61.212
M204 S1800
M205 X8 Y8
G1 F1800 X154.547 Y176.043 E13305.07905
M204 S3000
M205 X10 Y10
G0 F6000 X154.34 Y176.401
M204 S1800
M205 X8 Y8
G1 F1800 X39.508 Y61.57 E13310.48037
M204 S3000
M205 X10 Y10
G0 F6000 X39.301 Y61.929
M204 S1800
M205 X8 Y8
G1 F1800 X154.133 Y176.76 E13315.88169
M204 S3000
M205 X10 Y10
G0 F6000 X153.926 Y177.119
M204 S1800
M205 X8 Y8
G1 F1800 X39.094 Y62.287 E13321.28304
M204 S3000
M205 X10 Y10
G0 F6000 X38.888 Y62.646
M204 S1800
M205 X8 Y8
G1 F1800 X153.719 Y177.478 E13326.68436
M204 S3000
M205 X10 Y10
G0 F6000 X153.512 Y177.836
M204 S1800
M205 X8 Y8
G1 F1800 X38.68 Y63.005 E13332.08568
M204 S3000
M205 X10 Y10
G0 F6000 X38.473 Y63.363
M204 S1800
M205 X8 Y8
G1 F1800 X153.304 Y178.195 E13337.487
M204 S3000
M205 X10 Y10
G0 F6000 X153.097 Y178.553
M204 S1800
M205 X8 Y8
G1 F1800 X38.266 Y63.722 E13342.8883
M204 S3000
M205 X10 Y10
G0 F6000 X38.059 Y64.08
M204 S1800
M205 X8 Y8
G1 F1800 X152.891 Y178.912 E13348.28964
M204 S3000
M205 X10 Y10
G0 F6000 X152.684 Y179.271
M204 S1800
M205 X8 Y8
G1 F1800 X37.852 Y64.44 E13353.69097
M204 S3000
M205 X10 Y10
G0 F6000 X37.645 Y64.798
M204 S1800
M205 X8 Y8
G1 F1800 X152.476 Y179.629 E13359.09226
M204 S3000
M205 X10 Y10
G0 F6000 X152.269 Y179.988
M204 S1800
M205 X8 Y8
G1 F1800 X37.438 Y65.157 E13364.49356
M204 S3000
M205 X10 Y10
G0 F6000 X37.231 Y65.515
M204 S1800
M205 X8 Y8
G1 F1800 X152.062 Y180.346 E13369.89486
M204 S3000
M205 X10 Y10
G0 F6000 X151.855 Y180.705
M204 S1800
M205 X8 Y8
G1 F1800 X37.024 Y65.874 E13375.29616
M204 S3000
M205 X10 Y10
G0 F6000 X36.816 Y66.232
M204 S1800
M205 X8 Y8
G1 F1800 X151.648 Y181.064 E13380.6975
M204 S3000
M205 X10 Y10
G0 F6000 X151.441 Y181.423
M204 S1800
M205 X8 Y8
G1 F1800 X36.61 Y66.591 E13386.09883
M204 S3000
M205 X10 Y10
G0 F6000 X36.403 Y66.95
M204 S1800
M205 X8 Y8
G1 F1800 X151.234 Y181.781 E13391.50012
M204 S3000
M205 X10 Y10
G0 F6000 X151.027 Y182.14
M204 S1800
M205 X8 Y8
G1 F1800 X36.196 Y67.308 E13396.90145
M204 S3000
M205 X10 Y10
G0 F6000 X35.988 Y67.667
M204 S1800
M205 X8 Y8
G1 F1800 X150.82 Y182.498 E13402.30277
M204 S3000
M205 X10 Y10
G0 F6000 X150.613 Y182.857
M204 S1800
M205 X8 Y8
G1 F1800 X35.781 Y68.025 E13407.70411
M204 S3000
M205 X10 Y10
G0 F6000 X35.575 Y68.385
M204 S1800
M205 X8 Y8
G1 F1800 X150.406 Y183.216 E13413.10541
M204 S3000
M205 X10 Y10
G0 F6000 X150.053 Y183.429
M204 S1800
M205 X8 Y8
G1 F1800 X35.368 Y68.743 E13418.49986
M204 S3000
M205 X10 Y10
G0 F6000 X35.16 Y69.102
M204 S1800
M205 X8 Y8
G1 F1800 X149.488 Y183.429 E13423.87748
M204 S3000
M205 X10 Y10
G0 F6000 X148.922 Y183.429
M204 S1800
M205 X8 Y8
G1 F1800 X34.953 Y69.46 E13429.23823
M204 S3000
M205 X10 Y10
G0 F6000 X34.746 Y69.819
M204 S1800
M205 X8 Y8
G1 F1800 X148.356 Y183.429 E13434.5821
M204 S3000
M205 X10 Y10
G0 F6000 X147.79 Y183.429
M204 S1800
M205 X8 Y8
G1 F1800 X34.54 Y70.178 E13439.90905
M204 S3000
M205 X10 Y10
G0 F6000 X34.332 Y70.536
M204 S1800
M205 X8 Y8
G1 F1800 X147.225 Y183.429 E13445.2192
M204 S3000
M205 X10 Y10
G0 F6000 X146.659 Y183.429
M204 S1800
M205 X8 Y8
G1 F1800 X34.125 Y70.895 E13450.51245
M204 S3000
M205 X10 Y10
G0 F6000 X33.918 Y71.253
M204 S1800
M205 X8 Y8
G1 F1800 X146.093 Y183.429 E13455.78884
M204 S3000
M205 X10 Y10
G0 F6000 X145.528 Y183.429
M204 S1800
M205 X8 Y8
G1 F1800 X33.711 Y71.612 E13461.04837
M204 S3000
M205 X10 Y10
G0 F6000 X33.504 Y71.97
M204 S1800
M205 X8 Y8
G1 F1800 X144.962 Y183.429 E13466.29104
M204 S3000
M205 X10 Y10
G0 F6000 X144.396 Y183.429
M204 S1800
M205 X8 Y8
G1 F1800 X33.297 Y72.329 E13471.51682
M204 S3000
M205 X10 Y10
G0 F6000 X33.09 Y72.688
M204 S1800
M205 X8 Y8
G1 F1800 X143.831 Y183.429 E13476.72573
M204 S3000
M205 X10 Y10
G0 F6000 X143.265 Y183.429
M204 S1800
M205 X8 Y8
G1 F1800 X32.883 Y73.046 E13481.91779
M204 S3000
M205 X10 Y10
G0 F6000 X32.676 Y73.405
M204 S1800
M205 X8 Y8
G1 F1800 X142.699 Y183.429 E13487.09296
M204 S3000
M205 X10 Y10
G0 F6000 X142.134 Y183.429
M204 S1800
M205 X8 Y8
G1 F1800 X32.468 Y73.763 E13492.25131
M204 S3000
M205 X10 Y10
G0 F6000 X32.262 Y74.123
M204 S1800
M205 X8 Y8
G1 F1800 X141.568 Y183.429 E13497.39273
M204 S3000
M205 X10 Y10
G0 F6000 X141.002 Y183.429
M204 S1800
M205 X8 Y8
G1 F1800 X32.055 Y74.481 E13502.51728
M204 S3000
M205 X10 Y10
G0 F6000 X31.848 Y74.84
M204 S1800
M205 X8 Y8
G1 F1800 X140.437 Y183.429 E13507.62498
M204 S3000
M205 X10 Y10
G0 F6000 X139.871 Y183.429
M204 S1800
M205 X8 Y8
G1 F1800 X31.64 Y75.198 E13512.71583
M204 S3000
M205 X10 Y10
G0 F6000 X31.433 Y75.557
M204 S1800
M205 X8 Y8
G1 F1800 X139.305 Y183.429 E13517.7898
M204 S3000
M205 X10 Y10
G0 F6000 X138.74 Y183.429
M204 S1800
M205 X8 Y8
G1 F1800 X31.226 Y75.915 E13522.84693
M204 S3000
M205 X10 Y10
G0 F6000 X31.02 Y76.274
M204 S1800
M205 X8 Y8
G1 F1800 X138.174 Y183.429 E13527.88715
M204 S3000
M205 X10 Y10
G0 F6000 X137.608 Y183.429
M204 S1800
M205 X8 Y8
G1 F1800 X30.812 Y76.633 E13532.9105
M204 S3000
M205 X10 Y10
G0 F6000 X30.605 Y76.991
M204 S1800
M205 X8 Y8
G1 F1800 X137.042 Y183.429 E13537.917
M204 S3000
M205 X10 Y10
G0 F6000 X136.477 Y183.429
M204 S1800
M205 X8 Y8
G1 F1800 X30.398 Y77.35 E13542.90663
M204 S3000
M205 X10 Y10
G0 F6000 X30.191 Y77.708
M204 S1800
M205 X8 Y8
G1 F1800 X135.911 Y183.429 E13547.8794
M204 S3000
M205 X10 Y10
G0 F6000 X135.345 Y183.429
M204 S1800
M205 X8 Y8
G1 F1800 X29.984 Y78.068 E13552.83526
M204 S3000
M205 X10 Y10
G0 F6000 X29.777 Y78.426
M204 S1800
M205 X8 Y8
G1 F1800 X134.78 Y183.429 E13557.77427
M204 S3000
M205 X10 Y10
G0 F6000 X134.214 Y183.429
M204 S1800
M205 X8 Y8
G1 F1800 X29.57 Y78.785 E13562.69641
M204 S3000
M205 X10 Y10
G0 F6000 X29.363 Y79.143
M204 S1800
M205 X8 Y8
G1 F1800 X133.648 Y183.429 E13567.60168
M204 S3000
M205 X10 Y10
G0 F6000 X133.083 Y183.429
M204 S1800
M205 X8 Y8
G1 F1800 X29.156 Y79.502 E13572.49009
M204 S3000
M205 X10 Y10
G0 F6000 X28.948 Y79.86
M204 S1800
M205 X8 Y8
G1 F1800 X132.517 Y183.429 E13577.36165
M204 S3000
M205 X10 Y10
G0 F6000 X131.951 Y183.429
M204 S1800
M205 X8 Y8
G1 F1800 X28.742 Y80.219 E13582.21631
M204 S3000
M205 X10 Y10
G0 F6000 X28.535 Y80.578
M204 S1800
M205 X8 Y8
G1 F1800 X131.386 Y183.429 E13587.05411
M204 S3000
M205 X10 Y10
G0 F6000 X130.82 Y183.429
M204 S1800
M205 X8 Y8
G1 F1800 X28.328 Y80.936 E13591.87504
M204 S3000
M205 X10 Y10
G0 F6000 X28.12 Y81.295
M204 S1800
M205 X8 Y8
G1 F1800 X130.254 Y183.429 E13596.67911
M204 S3000
M205 X10 Y10
G0 F6000 X129.689 Y183.429
M204 S1800
M205 X8 Y8
G1 F1800 X27.913 Y81.653 E13601.46634
M204 S3000
M205 X10 Y10
G0 F6000 X27.707 Y82.013
M204 S1800
M205 X8 Y8
G1 F1800 X129.123 Y183.429 E13606.23664
M204 S3000
M205 X10 Y10
G0 F6000 X128.557 Y183.429
M204 S1800
M205 X8 Y8
G1 F1800 X27.5 Y82.371 E13610.99007
M204 S3000
M205 X10 Y10
G0 F6000 X27.292 Y82.73
M204 S1800
M205 X8 Y8
G1 F1800 X127.991 Y183.429 E13615.72665
M204 S3000
M205 X10 Y10
G0 F6000 X127.426 Y183.429
M204 S1800
M205 X8 Y8
G1 F1800 X27.085 Y83.088 E13620.44638
M204 S3000
M205 X10 Y10
G0 F6000 X26.878 Y83.447
M204 S1800
M205 X8 Y8
G1 F1800 X126.86 Y183.429 E13625.14923
M204 S3000
M205 X10 Y10
G0 F6000 X126.294 Y183.429
M204 S1800
M205 X8 Y8
G1 F1800 X26.671 Y83.805 E13629.83521
M204 S3000
M205 X10 Y10
G0 F6000 X26.464 Y84.164
M204 S1800
M205 X8 Y8
G1 F1800 X125.729 Y183.429 E13634.50433
M204 S3000
M205 X10 Y10
G0 F6000 X125.163 Y183.429
M204 S1800
M205 X8 Y8
G1 F1800 X26.257 Y84.523 E13639.15657
M204 S3000
M205 X10 Y10
G0 F6000 X26.05 Y84.881
M204 S1800
M205 X8 Y8
G1 F1800 X124.597 Y183.429 E13643.79194
M204 S3000
M205 X10 Y10
G0 F6000 X124.032 Y183.429
M204 S1800
M205 X8 Y8
G1 F1800 X25.843 Y85.24 E13648.41045
M204 S3000
M205 X10 Y10
G0 F6000 X25.636 Y85.598
M204 S1800
M205 X8 Y8
G1 F1800 X123.466 Y183.429 E13653.0121
M204 S3000
M205 X10 Y10
G0 F6000 X122.9 Y183.429
M204 S1800
M205 X8 Y8
G1 F1800 X25.429 Y85.958 E13657.59683
M204 S3000
M205 X10 Y10
G0 F6000 X25.222 Y86.316
M204 S1800
M205 X8 Y8
G1 F1800 X122.335 Y183.429 E13662.16473
M204 S3000
M205 X10 Y10
G0 F6000 X121.769 Y183.429
M204 S1800
M205 X8 Y8
G1 F1800 X25.015 Y86.675 E13666.71574
M204 S3000
M205 X10 Y10
G0 F6000 X24.808 Y87.033
M204 S1800
M205 X8 Y8
G1 F1800 X121.203 Y183.429 E13671.24989
M204 S3000
M205 X10 Y10
G0 F6000 X120.638 Y183.429
M204 S1800
M205 X8 Y8
G1 F1800 X24.6 Y87.392 E13675.7672
M204 S3000
M205 X10 Y10
G0 F6000 X24.394 Y87.751
M204 S1800
M205 X8 Y8
G1 F1800 X120.072 Y183.429 E13680.2676
M204 S3000
M205 X10 Y10
G0 F6000 X119.506 Y183.429
M204 S1800
M205 X8 Y8
G1 F1800 X24.187 Y88.109 E13684.75114
M204 S3000
M205 X10 Y10
G0 F6000 X23.98 Y88.468
M204 S1800
M205 X8 Y8
G1 F1800 X118.941 Y183.429 E13689.21781
M204 S3000
M205 X10 Y10
G0 F6000 X118.375 Y183.429
M204 S1800
M205 X8 Y8
G1 F1800 X23.772 Y88.826 E13693.66765
M204 S3000
M205 X10 Y10
G0 F6000 X23.565 Y89.185
M204 S1800
M205 X8 Y8
G1 F1800 X117.809 Y183.429 E13698.10059
M204 S3000
M205 X10 Y10
G0 F6000 X117.243 Y183.429
M204 S1800
M205 X8 Y8
G1 F1800 X23.358 Y89.543 E13702.51668
M204 S3000
M205 X10 Y10
G0 F6000 X23.152 Y89.902
M204 S1800
M205 X8 Y8
G1 F1800 X116.678 Y183.429 E13706.91588
M204 S3000
M205 X10 Y10
G0 F6000 X116.112 Y183.429
M204 S1800
M205 X8 Y8
G1 F1800 X22.944 Y90.261 E13711.29822
M204 S3000
M205 X10 Y10
G0 F6000 X22.737 Y90.619
M204 S1800
M205 X8 Y8
G1 F1800 X115.546 Y183.429 E13715.66369
M204 S3000
M205 X10 Y10
G0 F6000 X114.981 Y183.429
M204 S1800
M205 X8 Y8
G1 F1800 X22.53 Y90.978 E13720.0123
M204 S3000
M205 X10 Y10
G0 F6000 X22.323 Y91.336
M204 S1800
M205 X8 Y8
G1 F1800 X114.415 Y183.429 E13724.34405
M204 S3000
M205 X10 Y10
G0 F6000 X113.849 Y183.429
M204 S1800
M205 X8 Y8
G1 F1800 X22.116 Y91.696 E13728.65889
M204 S3000
M205 X10 Y10
G0 F6000 X21.909 Y92.054
M204 S1800
M205 X8 Y8
G1 F1800 X113.284 Y183.429 E13732.95689
M204 S3000
M205 X10 Y10
G0 F6000 X112.718 Y183.429
M204 S1800
M205 X8 Y8
G1 F1800 X21.702 Y92.413 E13737.23801
M204 S3000
M205 X10 Y10
G0 F6000 X21.495 Y92.771
M204 S1800
M205 X8 Y8
G1 F1800 X112.152 Y183.429 E13741.50226
M204 S3000
M205 X10 Y10
G0 F6000 X111.587 Y183.429
M204 S1800
M205 X8 Y8
G1 F1800 X21.288 Y93.13 E13745.74964
M204 S3000
M205 X10 Y10
G0 F6000 X21.08 Y93.488
M204 S1800
M205 X8 Y8
G1 F1800 X111.021 Y183.429 E13749.98019
M204 S3000
M205 X10 Y10
G0 F6000 X110.455 Y183.429
M204 S1800
M205 X8 Y8
G1 F1800 X20.874 Y93.847 E13754.19383
M204 S3000
M205 X10 Y10
G0 F6000 X20.667 Y94.206
M204 S1800
M205 X8 Y8
G1 F1800 X109.89 Y183.429 E13758.39061
M204 S3000
M205 X10 Y10
G0 F6000 X109.324 Y183.429
M204 S1800
M205 X8 Y8
G1 F1800 X20.46 Y94.564 E13762.57052
M204 S3000
M205 X10 Y10
G0 F6000 X20.252 Y94.923
M204 S1800
M205 X8 Y8
G1 F1800 X108.758 Y183.429 E13766.73357
M204 S3000
M205 X10 Y10
G0 F6000 X108.192 Y183.429
M204 S1800
M205 X8 Y8
G1 F1800 X20.045 Y95.281 E13770.87976
M204 S3000
M205 X10 Y10
G0 F6000 X19.839 Y95.641
M204 S1800
M205 X8 Y8
G1 F1800 X107.627 Y183.429 E13775.00904
M204 S3000
M205 X10 Y10
G0 F6000 X107.061 Y183.429
M204 S1800
M205 X8 Y8
G1 F1800 X19.632 Y95.999 E13779.12146
M204 S3000
M205 X10 Y10
G0 F6000 X19.424 Y96.358
M204 S1800
M205 X8 Y8
G1 F1800 X106.495 Y183.429 E13783.21701
M204 S3000
M205 X10 Y10
G0 F6000 X105.93 Y183.429
M204 S1800
M205 X8 Y8
G1 F1800 X19.217 Y96.716 E13787.29572
M204 S3000
M205 X10 Y10
G0 F6000 X19.01 Y97.075
M204 S1800
M205 X8 Y8
G1 F1800 X105.364 Y183.429 E13791.35755
M204 S3000
M205 X10 Y10
G0 F6000 X104.798 Y183.429
M204 S1800
M205 X8 Y8
G1 F1800 X18.803 Y97.433 E13795.40251
M204 S3000
M205 X10 Y10
G0 F6000 X18.596 Y97.792
M204 S1800
M205 X8 Y8
G1 F1800 X104.233 Y183.429 E13799.43062
M204 S3000
M205 X10 Y10
G0 F6000 X103.667 Y183.429
M204 S1800
M205 X8 Y8
G1 F1800 X18.389 Y98.151 E13803.44183
M204 S3000
M205 X10 Y10
G0 F6000 X18.182 Y98.509
M204 S1800
M205 X8 Y8
G1 F1800 X103.101 Y183.429 E13807.43618
M204 S3000
M205 X10 Y10
G0 F6000 X102.536 Y183.429
M204 S1800
M205 X8 Y8
G1 F1800 X17.975 Y98.868 E13811.41367
M204 S3000
M205 X10 Y10
G0 F6000 X17.768 Y99.226
M204 S1800
M205 X8 Y8
G1 F1800 X101.97 Y183.429 E13815.3743
M204 S3000
M205 X10 Y10
G0 F6000 X101.404 Y183.429
M204 S1800
M205 X8 Y8
G1 F1800 X17.561 Y99.586 E13819.31802
M204 S3000
M205 X10 Y10
G0 F6000 X17.354 Y99.944
M204 S1800
M205 X8 Y8
G1 F1800 X100.839 Y183.429 E13823.2449
M204 S3000
M205 X10 Y10
G0 F6000 X100.273 Y183.429
M204 S1800
M205 X8 Y8
G1 F1800 X17.147 Y100.303 E13827.15489
M204 S3000
M205 X10 Y10
G0 F6000 X16.94 Y100.661
M204 S1800
M205 X8 Y8
G1 F1800 X99.707 Y183.429 E13831.04802
M204 S3000
M205 X10 Y10
G0 F6000 X99.142 Y183.429
M204 S1800
M205 X8 Y8
G1 F1800 X16.732 Y101.02 E13834.92431
M204 S3000
M205 X10 Y10
G0 F6000 X16.525 Y101.378
M204 S1800
M205 X8 Y8
G1 F1800 X98.576 Y183.429 E13838.78374
M204 S3000
M205 X10 Y10
G0 F6000 X98.01 Y183.429
M204 S1800
M205 X8 Y8
G1 F1800 X16.319 Y101.737 E13842.62625
M204 S3000
M205 X10 Y10
G0 F6000 X16.112 Y102.096
M204 S1800
M205 X8 Y8
G1 F1800 X97.444 Y183.429 E13846.45189
M204 S3000
M205 X10 Y10
G0 F6000 X96.879 Y183.429
M204 S1800
M205 X8 Y8
G1 F1800 X15.904 Y102.454 E13850.2607
M204 S3000
M205 X10 Y10
G0 F6000 X15.697 Y102.813
M204 S1800
M205 X8 Y8
G1 F1800 X96.313 Y183.429 E13854.05263
M204 S3000
M205 X10 Y10
G0 F6000 X95.747 Y183.429
M204 S1800
M205 X8 Y8
G1 F1800 X15.49 Y103.171 E13857.8277
M204 S3000
M205 X10 Y10
G0 F6000 X15.284 Y103.531
M204 S1800
M205 X8 Y8
G1 F1800 X95.182 Y183.429 E13861.58586
M204 S3000
M205 X10 Y10
G0 F6000 X94.616 Y183.429
M204 S1800
M205 X8 Y8
G1 F1800 X15.076 Y103.889 E13865.32717
M204 S3000
M205 X10 Y10
G0 F6000 X14.869 Y104.248
M204 S1800
M205 X8 Y8
G1 F1800 X94.05 Y183.429 E13869.0516
M204 S3000
M205 X10 Y10
G0 F6000 X93.485 Y183.429
M204 S1800
M205 X8 Y8
G1 F1800 X14.662 Y104.606 E13872.7592
M204 S3000
M205 X10 Y10
G0 F6000 X14.455 Y104.965
M204 S1800
M205 X8 Y8
G1 F1800 X92.919 Y183.429 E13876.4499
M204 S3000
M205 X10 Y10
G0 F6000 X92.353 Y183.429
M204 S1800
M205 X8 Y8
G1 F1800 X15.134 Y106.21 E13880.08205
G1 X15.064 Y106.14
M204 S3000
M205 X10 Y10
G0 F6000 X15.907 Y107.548
M204 S1800
M205 X8 Y8
G1 F1800 X91.788 Y183.429 E13883.65126
M204 S3000
M205 X10 Y10
G0 F6000 X91.222 Y183.429
M204 S1800
M205 X8 Y8
G1 F1800 X16.68 Y108.887 E13887.15748
G1 X16.61 Y108.817
M204 S3000
M205 X10 Y10
G0 F6000 X17.453 Y110.225
M204 S1800
M205 X8 Y8
G1 F1800 X90.656 Y183.429 E13890.60075
M204 S3000
M205 X10 Y10
G0 F6000 X90.091 Y183.429
M204 S1800
M205 X8 Y8
G1 F1800 X18.226 Y111.564 E13893.98106
G1 X18.156 Y111.494
M204 S3000
M205 X10 Y10
G0 F6000 X18.998 Y112.902
M204 S1800
M205 X8 Y8
G1 F1800 X89.525 Y183.429 E13897.29844
M204 S3000
M205 X10 Y10
G0 F6000 X88.959 Y183.429
M204 S1800
M205 X8 Y8
G1 F1800 X19.771 Y114.24 E13900.55285
G1 X19.701 Y114.17
M204 S3000
M205 X10 Y10
G0 F6000 X20.544 Y115.579
M204 S1800
M205 X8 Y8
G1 F1800 X88.394 Y183.429 E13903.74431
M204 S3000
M205 X10 Y10
G0 F6000 X87.828 Y183.429
M204 S1800
M205 X8 Y8
G1 F1800 X21.317 Y116.917 E13906.8728
G1 X21.247 Y116.847
M204 S3000
M205 X10 Y10
G0 F6000 X22.089 Y118.255
M204 S1800
M205 X8 Y8
G1 F1800 X87.262 Y183.429 E13909.93837
M204 S3000
M205 X10 Y10
G0 F6000 X86.696 Y183.429
M204 S1800
M205 X8 Y8
G1 F1800 X22.862 Y119.594 E13912.94094
G1 X22.792 Y119.524
M204 S3000
M205 X10 Y10
G0 F6000 X23.635 Y120.932
M204 S1800
M205 X8 Y8
G1 F1800 X86.131 Y183.429 E13915.88059
M204 S3000
M205 X10 Y10
G0 F6000 X85.565 Y183.429
M204 S1800
M205 X8 Y8
G1 F1800 X24.407 Y122.271 E13918.75727
G1 X24.337 Y122.201
M204 S3000
M205 X10 Y10
G0 F6000 X25.18 Y123.609
M204 S1800
M205 X8 Y8
G1 F1800 X84.999 Y183.429 E13921.571
M204 S3000
M205 X10 Y10
G0 F6000 X84.434 Y183.429
M204 S1800
M205 X8 Y8
G1 F1800 X25.952 Y124.947 E13924.32181
G1 X25.882 Y124.877
M204 S3000
M205 X10 Y10
G0 F6000 X26.725 Y126.286
M204 S1800
M205 X8 Y8
G1 F1800 X83.868 Y183.429 E13927.00964
M204 S3000
M205 X10 Y10
G0 F6000 X83.302 Y183.429
M204 S1800
M205 X8 Y8
G1 F1800 X27.498 Y127.624 E13929.63452
G1 X27.428 Y127.554
M204 S3000
M205 X10 Y10
G0 F6000 X28.27 Y128.962
M204 S1800
M205 X8 Y8
G1 F1800 X82.737 Y183.429 E13932.19648
M204 S3000
M205 X10 Y10
G0 F6000 X82.171 Y183.429
M204 S1800
M205 X8 Y8
G1 F1800 X29.043 Y130.301 E13934.69546
G1 X28.973 Y130.231
M204 S3000
M205 X10 Y10
G0 F6000 X29.816 Y131.639
M204 S1800
M205 X8 Y8
G1 F1800 X81.605 Y183.429 E13937.13148
M204 S3000
M205 X10 Y10
G0 F6000 X81.04 Y183.429
M204 S1800
M205 X8 Y8
G1 F1800 X30.589 Y132.978 E13939.50454
G1 X30.519 Y132.908
M204 S3000
M205 X10 Y10
G0 F6000 X31.362 Y134.317
M204 S1800
M205 X8 Y8
G1 F1800 X80.474 Y183.429 E13941.81461
M204 S3000
M205 X10 Y10
G0 F6000 X79.908 Y183.429
M204 S1800
M205 X8 Y8
G1 F1800 X32.134 Y135.654 E13944.06178
G1 X32.064 Y135.584
M204 S3000
M205 X10 Y10
G0 F6000 X32.907 Y136.993
M204 S1800
M205 X8 Y8
G1 F1800 X79.343 Y183.429 E13946.24599
M204 S3000
M205 X10 Y10
G0 F6000 X78.777 Y183.429
M204 S1800
M205 X8 Y8
G1 F1800 X33.68 Y138.332 E13948.36721
G1 X33.61 Y138.262
M204 S3000
M205 X10 Y10
G0 F6000 X34.453 Y139.67
M204 S1800
M205 X8 Y8
G1 F1800 X78.211 Y183.429 E13950.42548
M204 S3000
M205 X10 Y10
G0 F6000 X77.645 Y183.429
M204 S1800
M205 X8 Y8
G1 F1800 X35.225 Y141.008 E13952.42081
G1 X35.155 Y140.938
M204 S3000
M205 X10 Y10
G0 F6000 X35.998 Y142.346
M204 S1800
M205 X8 Y8
G1 F1800 X77.08 Y183.429 E13954.3532
M204 S3000
M205 X10 Y10
G0 F6000 X76.514 Y183.429
M204 S1800
M205 X8 Y8
G1 F1800 X36.77 Y143.685 E13956.22264
G1 X36.7 Y143.615
M204 S3000
M205 X10 Y10
G0 F6000 X37.543 Y145.024
M204 S1800
M205 X8 Y8
G1 F1800 X75.948 Y183.429 E13958.02909
M204 S3000
M205 X10 Y10
G0 F6000 X75.383 Y183.429
M204 S1800
M205 X8 Y8
G1 F1800 X38.315 Y146.361 E13959.77266
G1 X38.245 Y146.291
M204 S3000
M205 X10 Y10
G0 F6000 X39.088 Y147.7
M204 S1800
M205 X8 Y8
G1 F1800 X74.817 Y183.429 E13961.45324
M204 S3000
M205 X10 Y10
G0 F6000 X74.251 Y183.429
M204 S1800
M205 X8 Y8
G1 F1800 X39.861 Y149.039 E13963.07084
G1 X39.791 Y148.969
M204 S3000
M205 X10 Y10
G0 F6000 X40.634 Y150.377
M204 S1800
M205 X8 Y8
G1 F1800 X73.686 Y183.429 E13964.6255
M204 S3000
M205 X10 Y10
G0 F6000 X73.12 Y183.429
M204 S1800
M205 X8 Y8
G1 F1800 X41.406 Y151.715 E13966.11723
G1 X41.336 Y151.645
M204 S3000
M205 X10 Y10
G0 F6000 X42.179 Y153.053
M204 S1800
M205 X8 Y8
G1 F1800 X72.554 Y183.429 E13967.546
M204 S3000
M205 X10 Y10
G0 F6000 X71.989 Y183.429
M204 S1800
M205 X8 Y8
G1 F1800 X42.952 Y154.392 E13968.91182
G1 X42.882 Y154.322
M204 S3000
M205 X10 Y10
G0 F6000 X43.725 Y155.731
M204 S1800
M205 X8 Y8
G1 F1800 X71.423 Y183.429 E13970.21464
M204 S3000
M205 X10 Y10
G0 F6000 X70.857 Y183.429
M204 S1800
M205 X8 Y8
G1 F1800 X44.498 Y157.069 E13971.45451
G1 X44.428 Y156.999
M204 S3000
M205 X10 Y10
G0 F6000 X45.27 Y158.407
M204 S1800
M205 X8 Y8
G1 F1800 X70.292 Y183.429 E13972.63147
M204 S3000
M205 X10 Y10
G0 F6000 X69.726 Y183.429
M204 S1800
M205 X8 Y8
G1 F1800 X46.043 Y159.746 E13973.74545
G1 X45.973 Y159.676
M204 S3000
M205 X10 Y10
G0 F6000 X46.816 Y161.084
M204 S1800
M205 X8 Y8
G1 F1800 X69.16 Y183.429 E13974.79646
M204 S3000
M205 X10 Y10
G0 F6000 X68.595 Y183.429
M204 S1800
M205 X8 Y8
G1 F1800 X47.588 Y162.423 E13975.78455
G1 X47.518 Y162.353
M204 S3000
M205 X10 Y10
G0 F6000 X48.361 Y163.76
M204 S1800
M205 X8 Y8
G1 F1800 X68.029 Y183.429 E13976.70969
M204 S3000
M205 X10 Y10
G0 F6000 X67.463 Y183.429
M204 S1800
M205 X8 Y8
G1 F1800 X49.134 Y165.099 E13977.57186
G1 X49.064 Y165.029
M204 S3000
M205 X10 Y10
G0 F6000 X49.906 Y166.438
M204 S1800
M205 X8 Y8
G1 F1800 X66.897 Y183.429 E13978.37106
M204 S3000
M205 X10 Y10
G0 F6000 X66.332 Y183.429
M204 S1800
M205 X8 Y8
G1 F1800 X50.679 Y167.776 E13979.10733
G1 X50.609 Y167.706
M204 S3000
M205 X10 Y10
G0 F6000 X51.451 Y169.114
M204 S1800
M205 X8 Y8
G1 F1800 X65.766 Y183.429 E13979.78066
M204 S3000
M205 X10 Y10
G0 F6000 X65.2 Y183.429
M204 S1800
M205 X8 Y8
G1 F1800 X52.224 Y170.453 E13980.39101
G1 X52.154 Y170.383
M204 S3000
M205 X10 Y10
G0 F6000 X52.997 Y171.791
M204 S1800
M205 X8 Y8
G1 F1800 X64.635 Y183.429 E13980.93843
M204 S3000
M205 X10 Y10
G0 F6000 X64.069 Y183.429
M204 S1800
M205 X8 Y8
G1 F1800 X53.77 Y173.13 E13981.42286
G1 X53.7 Y173.06
M204 S3000
M205 X10 Y10
G0 F6000 X54.542 Y174.467
M204 S1800
M205 X8 Y8
G1 F1800 X63.503 Y183.429 E13981.84438
M204 S3000
M205 X10 Y10
G0 F6000 X62.938 Y183.429
M204 S1800
M205 X8 Y8
G1 F1800 X55.315 Y175.806 E13982.20295
G1 X55.245 Y175.736
M204 S3000
M205 X10 Y10
G0 F6000 X56.088 Y177.145
M204 S1800
M205 X8 Y8
G1 F1800 X62.372 Y183.429 E13982.49853
M204 S3000
M205 X10 Y10
G0 F6000 X61.806 Y183.429
M204 S1800
M205 X8 Y8
G1 F1800 X56.861 Y178.483 E13982.73115
G1 X56.791 Y178.413
M204 S3000
M205 X10 Y10
G0 F6000 X57.633 Y179.821
M204 S1800
M205 X8 Y8
G1 F1800 X61.241 Y183.429 E13982.90086
M204 S3000
M205 X10 Y10
G0 F6000 X60.675 Y183.429
M204 S1800
M205 X8 Y8
G1 F1800 X58.406 Y181.16 E13983.00758
G1 X58.336 Y181.09
M204 S3000
M205 X10 Y10
G0 F6000 X59.179 Y182.498
M204 S1800
M205 X8 Y8
G1 F1800 X60.109 Y183.429 E13983.05135
G1 X60.179 Y183.499
M204 S3000
M205 X10 Y10
;MESH:NONMESH
G0 F6000 X62.833 Y70.728
;TIME_ELAPSED:12474.949936
;LAYER:7
;MESH:Improved Rain shield.stl
G0 X62.833 Y70.728 Z1.7
M204 S1800
M205 X8 Y8
;TYPE:WALL-INNER
G1 F3600 X59.58 Y73.981 E13983.20436
G1 X59.439 Y74.122 E13983.211
G1 X59.298 Y73.981 E13983.21528
G1 X57.46 Y72.141 E13983.30178
G1 X60.853 Y68.748 E13983.46138
G1 X62.833 Y70.728 E13983.55451
M204 S3000
M205 X10 Y10
G0 F6000 X63.399 Y70.728
M204 S1800
M205 X8 Y8
G1 F3600 X59.58 Y74.547 E13983.73414
G1 X59.439 Y74.688 E13983.74078
G1 X59.298 Y74.547 E13983.74506
G1 X56.894 Y72.141 E13983.85818
G1 X60.853 Y68.182 E13984.0444
G1 X63.399 Y70.728 E13984.16416
M204 S3000
M205 X10 Y10
G0 F6000 X63.965 Y70.728
M204 S1800
M205 X8 Y8
;TYPE:WALL-OUTER
G1 F3600 X59.58 Y75.113 E13984.37041
G1 X59.439 Y75.254 E13984.37705
G1 X59.298 Y75.113 E13984.38133
G1 X56.328 Y72.141 E13984.52108
G1 X60.853 Y67.616 E13984.73392
G1 X63.965 Y70.728 E13984.8803
M204 S3000
M205 X10 Y10
G0 F6000 X63.824 Y70.869
G0 X63.299 Y70.728
G0 X62.283 Y70.728
M204 S1800
M205 X8 Y8
;TYPE:SKIN
G1 F1800 X59.439 Y73.572 E13985.01407
G1 X58.01 Y72.141 E13985.08133
G1 X60.853 Y69.298 E13985.21506
G1 X62.283 Y70.728 E13985.28232
M204 S3000
M205 X10 Y10
G0 F6000 X61.835 Y70.534
M204 S1800
M205 X8 Y8
G1 F1800 X59.247 Y73.123 E13985.40408
M204 S3000
M205 X10 Y10
G0 F6000 X58.964 Y72.84
M204 S1800
M205 X8 Y8
G1 F1800 X61.552 Y70.251 E13985.52583
M204 S3000
M205 X10 Y10
G0 F6000 X61.27 Y69.968
M204 S1800
M205 X8 Y8
G1 F1800 X58.681 Y72.557 E13985.64761
M204 S3000
M205 X10 Y10
G0 F6000 X58.398 Y72.274
M204 S1800
M205 X8 Y8
G1 F1800 X60.987 Y69.686 E13985.76937
G1 X61.057 Y69.616
M204 S3000
M205 X10 Y10
G1 F2400 E13978.26937
G0 F6000 X61.261 Y68.618
G0 X62.168 Y67.709
G0 X67.311 Y62.57
G0 X68.218 Y61.661
G0 X71.883 Y58
M204 S1800
M205 X8 Y8
;TYPE:WALL-INNER
G1 F2400 E13985.76937
G92 E0
G1 F3600 X73.721 Y59.84 E0.0865
G1 X70.328 Y63.233 E0.2461
G1 X68.348 Y61.253 E0.33923
G1 X71.601 Y58 E0.49224
G1 X71.742 Y57.859 E0.49887
G1 X71.883 Y58 E0.50316
M204 S3000
M205 X10 Y10
G0 F6000 X71.883 Y57.434
M204 S1800
M205 X8 Y8
G1 F3600 X74.287 Y59.84 E0.61628
G1 X70.328 Y63.799 E0.8025
G1 X67.782 Y61.253 E0.92226
G1 X71.601 Y57.434 E1.10189
G1 X71.742 Y57.293 E1.10852
G1 X71.883 Y57.434 E1.1128
M204 S3000
M205 X10 Y10
G0 F6000 X71.883 Y56.868
M204 S1800
M205 X8 Y8
;TYPE:WALL-OUTER
G1 F3600 X74.853 Y59.84 E1.25255
G1 X70.328 Y64.365 E1.46539
G1 X67.216 Y61.253 E1.61177
G1 X71.601 Y56.868 E1.81803
G1 X71.742 Y56.727 E1.82466
G1 X71.883 Y56.868 E1.82894
M204 S3000
M205 X10 Y10
G0 F6000 X72.024 Y57.009
G0 X71.742 Y58.409
M204 S1800
M205 X8 Y8
;TYPE:SKIN
G1 F1800 X73.171 Y59.84 E1.89621
G1 X70.328 Y62.683 E2.02993
G1 X68.898 Y61.253 E2.0972
G1 X71.742 Y58.409 E2.23097
M204 S3000
M205 X10 Y10
G0 F6000 X72.723 Y59.647
M204 S1800
M205 X8 Y8
G1 F1800 X70.134 Y62.236 E2.35275
M204 S3000
M205 X10 Y10
G0 F6000 X69.851 Y61.953
M204 S1800
M205 X8 Y8
G1 F1800 X72.44 Y59.364 E2.47453
M204 S3000
M205 X10 Y10
G0 F6000 X72.157 Y59.081
M204 S1800
M205 X8 Y8
G1 F1800 X69.568 Y61.67 E2.5963
M204 S3000
M205 X10 Y10
G0 F6000 X69.285 Y61.387
M204 S1800
M205 X8 Y8
G1 F1800 X71.874 Y58.798 E2.71808
G1 X71.944 Y58.728
M204 S3000
M205 X10 Y10
G1 F2400 E-4.78192
G0 F6000 X73.943 Y60.156
G0 X74.852 Y61.063
G0 X149.936 Y136.149
G0 X150.844 Y137.057
G0 X151.252 Y137.469
M204 S1800
M205 X8 Y8
;TYPE:WALL-INNER
G1 F2400 E2.71808
G1 F3600 X153.091 Y139.309 E2.80461
G1 X149.698 Y142.702 E2.9642
G1 X147.858 Y140.863 E3.05073
G1 X147.717 Y140.722 E3.05736
G1 X147.858 Y140.581 E3.06164
G1 X150.97 Y137.469 E3.20802
G1 X151.111 Y137.328 E3.21465
G1 X151.252 Y137.469 E3.21894
M204 S3000
M205 X10 Y10
G0 F6000 X151.252 Y136.903
M204 S1800
M205 X8 Y8
G1 F3600 X153.657 Y139.309 E3.33208
G1 X149.698 Y143.268 E3.5183
G1 X147.292 Y140.863 E3.63145
G1 X147.151 Y140.722 E3.63808
G1 X147.292 Y140.581 E3.64237
G1 X150.97 Y136.903 E3.81537
G1 X151.111 Y136.762 E3.822
G1 X151.252 Y136.903 E3.82628
M204 S3000
M205 X10 Y10
G0 F6000 X151.252 Y136.337
M204 S1800
M205 X8 Y8
;TYPE:WALL-OUTER
G1 F3600 X154.223 Y139.309 E3.96605
G1 X149.698 Y143.834 E4.17889
G1 X146.726 Y140.863 E4.31866
G1 X146.585 Y140.722 E4.3253
G1 X146.726 Y140.581 E4.32958
G1 X150.97 Y136.337 E4.5292
G1 X151.111 Y136.196 E4.53584
G1 X151.252 Y136.337 E4.54012
M204 S3000
M205 X10 Y10
G0 F6000 X151.393 Y136.478
G0 X151.111 Y137.878
M204 S1800
M205 X8 Y8
;TYPE:SKIN
G1 F1800 X152.541 Y139.309 E4.60741
G1 X149.698 Y142.152 E4.74113
G1 X148.267 Y140.722 E4.80842
G1 X151.111 Y137.878 E4.94219
M204 S3000
M205 X10 Y10
G0 F6000 X152.152 Y139.175
M204 S1800
M205 X8 Y8
G1 F1800 X149.562 Y141.765 E5.06402
M204 S3000
M205 X10 Y10
G0 F6000 X149.28 Y141.482
M204 S1800
M205 X8 Y8
G1 F1800 X151.869 Y138.892 E5.18582
M204 S3000
M205 X10 Y10
G0 F6000 X151.586 Y138.609
M204 S1800
M205 X8 Y8
G1 F1800 X148.997 Y141.199 E5.30762
M204 S3000
M205 X10 Y10
G0 F6000 X148.714 Y140.916
M204 S1800
M205 X8 Y8
G1 F1800 X151.303 Y138.327 E5.4294
G1 X151.373 Y138.257
M204 S3000
M205 X10 Y10
G1 F2400 E-2.0706
G0 F6000 X147.588 Y141.131
G0 X146.68 Y142.039
G0 X141.536 Y147.177
G0 X140.628 Y148.085
G0 X140.363 Y148.358
M204 S1800
M205 X8 Y8
;TYPE:WALL-INNER
G1 F2400 E5.4294
G1 F3600 X142.202 Y150.198 E5.51592
G1 X138.949 Y153.451 E5.66894
G1 X138.808 Y153.592 E5.67557
G1 X138.667 Y153.451 E5.67985
G1 X136.829 Y151.61 E5.76637
G1 X140.081 Y148.358 E5.91934
G1 X140.222 Y148.217 E5.92597
G1 X140.363 Y148.358 E5.93025
M204 S3000
M205 X10 Y10
G0 F6000 X140.363 Y147.792
M204 S1800
M205 X8 Y8
G1 F3600 X142.768 Y150.198 E6.0434
G1 X138.949 Y154.017 E6.22303
G1 X138.808 Y154.158 E6.22967
G1 X138.667 Y154.017 E6.23395
G1 X136.263 Y151.61 E6.3471
G1 X140.081 Y147.792 E6.52668
G1 X140.222 Y147.651 E6.53332
G1 X140.363 Y147.792 E6.5376
M204 S3000
M205 X10 Y10
G0 F6000 X140.363 Y147.226
M204 S1800
M205 X8 Y8
;TYPE:WALL-OUTER
G1 F3600 X143.334 Y150.198 E6.67737
G1 X138.949 Y154.583 E6.88363
G1 X138.808 Y154.724 E6.89026
G1 X138.667 Y154.583 E6.89454
G1 X135.697 Y151.61 E7.03431
G1 X140.081 Y147.226 E7.24052
G1 X140.222 Y147.085 E7.24715
G1 X140.363 Y147.226 E7.25144
M204 S3000
M205 X10 Y10
G0 F6000 X140.504 Y147.367
G0 X140.222 Y148.767
M204 S1800
M205 X8 Y8
;TYPE:SKIN
G1 F1800 X141.652 Y150.198 E7.31872
G1 X138.809 Y153.041 E7.45245
G1 X137.379 Y151.61 E7.51973
G1 X140.222 Y148.767 E7.65346
M204 S3000
M205 X10 Y10
G0 F6000 X141.264 Y150.063
M204 S1800
M205 X8 Y8
G1 F1800 X138.675 Y152.652 E7.77524
M204 S3000
M205 X10 Y10
G0 F6000 X138.392 Y152.369
M204 S1800
M205 X8 Y8
G1 F1800 X140.981 Y149.78 E7.89702
M204 S3000
M205 X10 Y10
G0 F6000 X140.698 Y149.497
M204 S1800
M205 X8 Y8
G1 F1800 X138.109 Y152.086 E8.0188
M204 S3000
M205 X10 Y10
G0 F6000 X137.827 Y151.803
M204 S1800
M205 X8 Y8
G1 F1800 X140.415 Y149.215 E8.14053
G1 X140.485 Y149.145
M204 S3000
M205 X10 Y10
G1 F2400 E0.64053
;MESH:NONMESH
G0 F6000 X140.004 Y147.897
G0 X139.095 Y146.99
G0 X64.014 Y71.901
G0 X63.105 Y70.994
G0 X62.833 Y70.728
;TIME_ELAPSED:12488.509771
;LAYER:8
;MESH:Improved Rain shield.stl
G0 X62.833 Y70.728 Z1.9
M204 S1800
M205 X8 Y8
;TYPE:WALL-INNER
G1 F2400 E8.14053
G1 F3600 X59.721 Y73.84 E8.28691
G1 X59.58 Y73.981 E8.29354
G1 X59.439 Y73.84 E8.29782
G1 X57.601 Y72 E8.38432
G1 X60.853 Y68.748 E8.53729
G1 X62.833 Y70.728 E8.63042
M204 S3000
M205 X10 Y10
G0 F6000 X63.399 Y70.728
M204 S1800
M205 X8 Y8
G1 F3600 X59.721 Y74.406 E8.80342
G1 X59.58 Y74.547 E8.81005
G1 X59.439 Y74.406 E8.81434
G1 X57.035 Y72 E8.92746
G1 X60.853 Y68.182 E9.10705
G1 X63.399 Y70.728 E9.2268
M204 S3000
M205 X10 Y10
G0 F6000 X63.965 Y70.728
M204 S1800
M205 X8 Y8
;TYPE:WALL-OUTER
G1 F3600 X59.721 Y74.972 E9.42643
G1 X59.58 Y75.113 E9.43306
G1 X59.439 Y74.972 E9.43734
G1 X56.469 Y72 E9.57709
G1 X60.853 Y67.616 E9.7833
G1 X63.965 Y70.728 E9.92968
M204 S3000
M205 X10 Y10
G0 F6000 X63.824 Y70.869
G0 X63.299 Y70.728
G0 X62.283 Y70.728
M204 S1800
M205 X8 Y8
;TYPE:SKIN
G1 F1800 X59.58 Y73.431 E10.05682
G1 X58.151 Y72 E10.12408
G1 X60.853 Y69.298 E10.25118
G1 X62.283 Y70.728 E10.31844
M204 S3000
M205 X10 Y10
G0 F6000 X61.852 Y70.903
M204 S1800
M205 X8 Y8
G1 F1800 X60.676 Y69.727 E10.37375
M204 S3000
M205 X10 Y10
G0 F6000 X60.393 Y70.01
M204 S1800
M205 X8 Y8
G1 F1800 X61.569 Y71.186 E10.42907
M204 S3000
M205 X10 Y10
G0 F6000 X61.287 Y71.469
M204 S1800
M205 X8 Y8
G1 F1800 X60.111 Y70.293 E10.48439
M204 S3000
M205 X10 Y10
G0 F6000 X59.828 Y70.576
M204 S1800
M205 X8 Y8
G1 F1800 X61.004 Y71.752 E10.5397
M204 S3000
M205 X10 Y10
G0 F6000 X60.721 Y72.035
M204 S1800
M205 X8 Y8
G1 F1800 X59.545 Y70.859 E10.59502
M204 S3000
M205 X10 Y10
G0 F6000 X59.262 Y71.142
M204 S1800
M205 X8 Y8
G1 F1800 X60.438 Y72.317 E10.65031
M204 S3000
M205 X10 Y10
G0 F6000 X60.155 Y72.6
M204 S1800
M205 X8 Y8
G1 F1800 X58.979 Y71.424 E10.70562
M204 S3000
M205 X10 Y10
G0 F6000 X58.696 Y71.707
M204 S1800
M205 X8 Y8
G1 F1800 X59.872 Y72.883 E10.76094
M204 S3000
M205 X10 Y10
G0 F6000 X59.59 Y73.166
M204 S1800
M205 X8 Y8
G1 F1800 X58.414 Y71.99 E10.81625
G1 X58.344 Y71.92
M204 S3000
M205 X10 Y10
G1 F2400 E3.31625
G0 F6000 X61.261 Y68.618
G0 X62.168 Y67.709
G0 X67.311 Y62.57
G0 X68.218 Y61.661
G0 X71.742 Y58.141
M204 S1800
M205 X8 Y8
;TYPE:WALL-INNER
G1 F2400 E10.81625
G1 F3600 X73.58 Y59.981 E10.90276
G1 X70.328 Y63.233 E11.05572
G1 X68.348 Y61.253 E11.14885
G1 X71.46 Y58.141 E11.29523
G1 X71.601 Y58 E11.30186
G1 X71.742 Y58.141 E11.30615
M204 S3000
M205 X10 Y10
G0 F6000 X71.742 Y57.575
M204 S1800
M205 X8 Y8
G1 F3600 X74.146 Y59.981 E11.41927
G1 X70.328 Y63.799 E11.59886
G1 X67.782 Y61.253 E11.71861
G1 X71.46 Y57.575 E11.89161
G1 X71.601 Y57.434 E11.89825
G1 X71.742 Y57.575 E11.90253
M204 S3000
M205 X10 Y10
G0 F6000 X71.742 Y57.009
M204 S1800
M205 X8 Y8
;TYPE:WALL-OUTER
G1 F3600 X74.712 Y59.981 E12.04228
G1 X70.328 Y64.365 E12.24849
G1 X67.216 Y61.253 E12.39487
G1 X71.46 Y57.009 E12.59449
G1 X71.601 Y56.868 E12.60112
G1 X71.742 Y57.009 E12.6054
M204 S3000
M205 X10 Y10
G0 F6000 X71.883 Y57.15
G0 X71.601 Y58.55
M204 S1800
M205 X8 Y8
;TYPE:SKIN
G1 F1800 X73.03 Y59.981 E12.67267
G1 X70.328 Y62.683 E12.79976
G1 X68.898 Y61.253 E12.86702
G1 X71.601 Y58.55 E12.99417
M204 S3000
M205 X10 Y10
G0 F6000 X72.6 Y60.155
M204 S1800
M205 X8 Y8
G1 F1800 X71.424 Y58.979 E13.04948
M204 S3000
M205 X10 Y10
G0 F6000 X71.142 Y59.262
M204 S1800
M205 X8 Y8
G1 F1800 X72.317 Y60.438 E13.10477
M204 S3000
M205 X10 Y10
G0 F6000 X72.035 Y60.721
M204 S1800
M205 X8 Y8
G1 F1800 X70.859 Y59.545 E13.16009
M204 S3000
M205 X10 Y10
G0 F6000 X70.576 Y59.828
M204 S1800
M205 X8 Y8
G1 F1800 X71.752 Y61.004 E13.2154
M204 S3000
M205 X10 Y10
G0 F6000 X71.469 Y61.287
M204 S1800
M205 X8 Y8
G1 F1800 X70.293 Y60.111 E13.27072
M204 S3000
M205 X10 Y10
G0 F6000 X70.01 Y60.393
M204 S1800
M205 X8 Y8
G1 F1800 X71.186 Y61.569 E13.32603
M204 S3000
M205 X10 Y10
G0 F6000 X70.903 Y61.852
M204 S1800
M205 X8 Y8
G1 F1800 X69.727 Y60.676 E13.38135
M204 S3000
M205 X10 Y10
G0 F6000 X69.444 Y60.959
M204 S1800
M205 X8 Y8
G1 F1800 X70.62 Y62.135 E13.43667
M204 S3000
M205 X10 Y10
G0 F6000 X70.338 Y62.418
M204 S1800
M205 X8 Y8
G1 F1800 X69.162 Y61.242 E13.49198
G1 X69.092 Y61.172
M204 S3000
M205 X10 Y10
G1 F2400 E5.99198
G0 F6000 X73.802 Y60.297
G0 X74.711 Y61.204
G0 X149.795 Y136.29
G0 X150.703 Y137.198
G0 X151.111 Y137.61
M204 S1800
M205 X8 Y8
;TYPE:WALL-INNER
G1 F2400 E13.49198
G1 F3600 X152.95 Y139.45 E13.5785
G1 X149.698 Y142.702 E13.73147
G1 X147.858 Y140.863 E13.81799
G1 X147.717 Y140.722 E13.82463
G1 X147.858 Y140.581 E13.82891
G1 X150.829 Y137.61 E13.96866
G1 X150.97 Y137.469 E13.97529
G1 X151.111 Y137.61 E13.97957
M204 S3000
M205 X10 Y10
G0 F6000 X151.111 Y137.044
M204 S1800
M205 X8 Y8
G1 F3600 X153.516 Y139.45 E14.09272
G1 X149.698 Y143.268 E14.2723
G1 X147.292 Y140.863 E14.38545
G1 X147.151 Y140.722 E14.39208
G1 X147.292 Y140.581 E14.39637
G1 X150.829 Y137.044 E14.56274
G1 X150.97 Y136.903 E14.56937
G1 X151.111 Y137.044 E14.57365
M204 S3000
M205 X10 Y10
G0 F6000 X151.111 Y136.478
M204 S1800
M205 X8 Y8
;TYPE:WALL-OUTER
G1 F3600 X154.082 Y139.45 E14.71342
G1 X149.698 Y143.834 E14.91963
G1 X146.726 Y140.863 E15.0594
G1 X146.585 Y140.722 E15.06603
G1 X146.726 Y140.581 E15.07032
G1 X150.829 Y136.478 E15.26331
G1 X150.97 Y136.337 E15.26994
G1 X151.111 Y136.478 E15.27422
M204 S3000
M205 X10 Y10
G0 F6000 X151.252 Y136.619
G0 X150.97 Y138.019
M204 S1800
M205 X8 Y8
;TYPE:SKIN
G1 F1800 X152.4 Y139.45 E15.34151
G1 X149.698 Y142.152 E15.4686
G1 X148.267 Y140.722 E15.53589
G1 X150.97 Y138.019 E15.66303
M204 S3000
M205 X10 Y10
G0 F6000 X150.843 Y138.398
M204 S1800
M205 X8 Y8
G1 F1800 X152.02 Y139.575 E15.71839
M204 S3000
M205 X10 Y10
G0 F6000 X151.737 Y139.857
M204 S1800
M205 X8 Y8
G1 F1800 X150.56 Y138.681 E15.77373
M204 S3000
M205 X10 Y10
G0 F6000 X150.277 Y138.964
M204 S1800
M205 X8 Y8
G1 F1800 X151.454 Y140.14 E15.82907
M204 S3000
M205 X10 Y10
G0 F6000 X151.171 Y140.423
M204 S1800
M205 X8 Y8
G1 F1800 X149.995 Y139.247 E15.88439
M204 S3000
M205 X10 Y10
G0 F6000 X149.712 Y139.529
M204 S1800
M205 X8 Y8
G1 F1800 X150.888 Y140.706 E15.93973
M204 S3000
M205 X10 Y10
G0 F6000 X150.605 Y140.989
M204 S1800
M205 X8 Y8
G1 F1800 X149.429 Y139.812 E15.99506
M204 S3000
M205 X10 Y10
G0 F6000 X149.146 Y140.095
M204 S1800
M205 X8 Y8
G1 F1800 X150.323 Y141.272 E16.05043
M204 S3000
M205 X10 Y10
G0 F6000 X150.04 Y141.554
M204 S1800
M205 X8 Y8
G1 F1800 X148.863 Y140.378 E16.10577
M204 S3000
M205 X10 Y10
G0 F6000 X148.58 Y140.661
M204 S1800
M205 X8 Y8
G1 F1800 X149.757 Y141.837 E16.1611
G1 X149.827 Y141.907
M204 S3000
M205 X10 Y10
G1 F2400 E8.6611
G0 F6000 X147.588 Y141.131
G0 X146.68 Y142.039
G0 X141.536 Y147.177
G0 X140.628 Y148.085
G0 X140.363 Y148.358
M204 S1800
M205 X8 Y8
;TYPE:WALL-INNER
G1 F2400 E16.1611
G1 F3600 X142.202 Y150.198 E16.24763
G1 X139.09 Y153.31 E16.39401
G1 X138.949 Y153.451 E16.40064
G1 X138.808 Y153.31 E16.40492
G1 X136.97 Y151.469 E16.49145
G1 X140.081 Y148.358 E16.63778
G1 X140.222 Y148.217 E16.64441
G1 X140.363 Y148.358 E16.64869
M204 S3000
M205 X10 Y10
G0 F6000 X140.363 Y147.792
M204 S1800
M205 X8 Y8
G1 F3600 X142.768 Y150.198 E16.76184
G1 X139.09 Y153.876 E16.93484
G1 X138.949 Y154.017 E16.94148
G1 X138.808 Y153.876 E16.94576
G1 X136.404 Y151.469 E17.05891
G1 X140.081 Y147.792 E17.23186
G1 X140.222 Y147.651 E17.23849
G1 X140.363 Y147.792 E17.24278
M204 S3000
M205 X10 Y10
G0 F6000 X140.363 Y147.226
M204 S1800
M205 X8 Y8
;TYPE:WALL-OUTER
G1 F3600 X143.334 Y150.198 E17.38255
G1 X139.09 Y154.442 E17.58217
G1 X138.949 Y154.583 E17.5888
G1 X138.808 Y154.442 E17.59309
G1 X135.838 Y151.469 E17.73286
G1 X140.081 Y147.226 E17.93243
G1 X140.222 Y147.085 E17.93907
G1 X140.363 Y147.226 E17.94335
M204 S3000
M205 X10 Y10
G0 F6000 X140.504 Y147.367
G0 X140.222 Y148.767
M204 S1800
M205 X8 Y8
;TYPE:SKIN
G1 F1800 X141.652 Y150.198 E18.01063
G1 X138.95 Y152.9 E18.13773
G1 X137.52 Y151.469 E18.20501
G1 X140.222 Y148.767 E18.33211
M204 S3000
M205 X10 Y10
G0 F6000 X140.095 Y149.146
M204 S1800
M205 X8 Y8
G1 F1800 X141.272 Y150.323 E18.38747
M204 S3000
M205 X10 Y10
G0 F6000 X140.989 Y150.605
M204 S1800
M205 X8 Y8
G1 F1800 X139.812 Y149.429 E18.44281
M204 S3000
M205 X10 Y10
G0 F6000 X139.529 Y149.712
M204 S1800
M205 X8 Y8
G1 F1800 X140.706 Y150.888 E18.49815
M204 S3000
M205 X10 Y10
G0 F6000 X140.423 Y151.171
M204 S1800
M205 X8 Y8
G1 F1800 X139.247 Y149.995 E18.55346
M204 S3000
M205 X10 Y10
G0 F6000 X138.964 Y150.277
M204 S1800
M205 X8 Y8
G1 F1800 X140.14 Y151.454 E18.6088
M204 S3000
M205 X10 Y10
G0 F6000 X139.857 Y151.737
M204 S1800
M205 X8 Y8
G1 F1800 X138.681 Y150.56 E18.66414
M204 S3000
M205 X10 Y10
G0 F6000 X138.398 Y150.843
M204 S1800
M205 X8 Y8
G1 F1800 X139.575 Y152.02 E18.7195
M204 S3000
M205 X10 Y10
G0 F6000 X139.292 Y152.303
M204 S1800
M205 X8 Y8
G1 F1800 X138.115 Y151.126 E18.77487
M204 S3000
M205 X10 Y10
G0 F6000 X137.832 Y151.409
M204 S1800
M205 X8 Y8
G1 F1800 X139.009 Y152.585 E18.83021
G1 X139.079 Y152.655
M204 S3000
M205 X10 Y10
G1 F2400 E11.33021
;MESH:NONMESH
G0 F6000 X140.003 Y147.898
G0 X139.095 Y146.99
G0 X64.013 Y71.902
G0 X63.104 Y70.995
G0 X62.833 Y70.728
;TIME_ELAPSED:12502.875089
;LAYER:9
;MESH:Improved Rain shield.stl
G0 X62.833 Y70.728 Z2.1
M204 S1800
M205 X8 Y8
;TYPE:WALL-INNER
G1 F2400 E18.83021
G1 F3600 X59.863 Y73.698 E18.96991
G1 X59.722 Y73.839 E18.97654
G1 X59.581 Y73.698 E18.98082
G1 X57.743 Y71.858 E19.06732
G1 X60.853 Y68.748 E19.21361
G1 X62.833 Y70.728 E19.30674
M204 S3000
M205 X10 Y10
G0 F6000 X63.399 Y70.728
M204 S1800
M205 X8 Y8
G1 F3600 X59.863 Y74.264 E19.47306
G1 X59.722 Y74.405 E19.47969
G1 X59.581 Y74.264 E19.48398
G1 X57.177 Y71.858 E19.5971
G1 X60.853 Y68.182 E19.77001
G1 X63.399 Y70.728 E19.88976
M204 S3000
M205 X10 Y10
G0 F6000 X63.965 Y70.728
M204 S1800
M205 X8 Y8
;TYPE:WALL-OUTER
G1 F3600 X59.863 Y74.83 E20.08271
G1 X59.722 Y74.971 E20.08934
G1 X59.581 Y74.83 E20.09362
G1 X56.611 Y71.858 E20.23337
G1 X60.853 Y67.616 E20.4329
G1 X63.965 Y70.728 E20.57928
M204 S3000
M205 X10 Y10
G0 F6000 X63.824 Y70.869
G0 X63.299 Y70.728
G0 X62.283 Y70.728
M204 S1800
M205 X8 Y8
;TYPE:SKIN
G1 F1800 X59.722 Y73.289 E20.69974
G1 X58.293 Y71.858 E20.76701
G1 X60.853 Y69.298 E20.88742
G1 X62.283 Y70.728 E20.95468
M204 S3000
M205 X10 Y10
G0 F6000 X61.835 Y70.534
M204 S1800
M205 X8 Y8
G1 F1800 X59.529 Y72.84 E21.06315
M204 S3000
M205 X10 Y10
G0 F6000 X59.247 Y72.557
M204 S1800
M205 X8 Y8
G1 F1800 X61.552 Y70.251 E21.17159
M204 S3000
M205 X10 Y10
G0 F6000 X61.27 Y69.968
M204 S1800
M205 X8 Y8
G1 F1800 X58.964 Y72.274 E21.28006
M204 S3000
M205 X10 Y10
G0 F6000 X58.681 Y71.991
M204 S1800
M205 X8 Y8
G1 F1800 X60.987 Y69.686 E21.3885
G1 X61.057 Y69.616
M204 S3000
M205 X10 Y10
G1 F2400 E13.8885
G0 F6000 X61.261 Y68.618
G0 X62.168 Y67.709
G0 X67.311 Y62.57
G0 X68.218 Y61.661
G0 X71.6 Y58.283
M204 S1800
M205 X8 Y8
;TYPE:WALL-INNER
G1 F2400 E21.3885
G1 F3600 X73.438 Y60.123 E21.47501
G1 X70.328 Y63.233 E21.62129
G1 X68.348 Y61.253 E21.71442
G1 X71.318 Y58.283 E21.85412
G1 X71.459 Y58.142 E21.86076
G1 X71.6 Y58.283 E21.86504
M204 S3000
M205 X10 Y10
G0 F6000 X71.6 Y57.717
M204 S1800
M205 X8 Y8
G1 F3600 X74.004 Y60.123 E21.97816
G1 X70.328 Y63.799 E22.15107
G1 X67.782 Y61.253 E22.27083
G1 X71.318 Y57.717 E22.43715
G1 X71.459 Y57.576 E22.44378
G1 X71.6 Y57.717 E22.44806
M204 S3000
M205 X10 Y10
G0 F6000 X71.6 Y57.151
M204 S1800
M205 X8 Y8
;TYPE:WALL-OUTER
G1 F3600 X74.57 Y60.123 E22.58781
G1 X70.328 Y64.365 E22.78734
G1 X67.216 Y61.253 E22.93372
G1 X71.318 Y57.151 E23.12666
G1 X71.459 Y57.01 E23.1333
G1 X71.6 Y57.151 E23.13758
M204 S3000
M205 X10 Y10
G0 F6000 X71.741 Y57.292
G0 X71.459 Y58.692
M204 S1800
M205 X8 Y8
;TYPE:SKIN
G1 F1800 X72.888 Y60.123 E23.20484
G1 X70.328 Y62.683 E23.32526
G1 X68.898 Y61.253 E23.39252
G1 X71.459 Y58.692 E23.51298
M204 S3000
M205 X10 Y10
G0 F6000 X72.44 Y59.93
M204 S1800
M205 X8 Y8
G1 F1800 X70.134 Y62.236 E23.62145
M204 S3000
M205 X10 Y10
G0 F6000 X69.851 Y61.953
M204 S1800
M205 X8 Y8
G1 F1800 X72.157 Y59.647 E23.72992
M204 S3000
M205 X10 Y10
G0 F6000 X71.874 Y59.364
M204 S1800
M205 X8 Y8
G1 F1800 X69.568 Y61.67 E23.83838
M204 S3000
M205 X10 Y10
G0 F6000 X69.285 Y61.387
M204 S1800
M205 X8 Y8
G1 F1800 X71.591 Y59.081 E23.94685
G1 X71.661 Y59.011
M204 S3000
M205 X10 Y10
G1 F2400 E16.44685
G0 F6000 X73.66 Y60.439
G0 X74.569 Y61.346
G0 X149.65 Y136.435
G0 X150.559 Y137.342
G0 X150.969 Y137.752
M204 S1800
M205 X8 Y8
;TYPE:WALL-INNER
G1 F2400 E23.94685
G1 F3600 X152.808 Y139.592 E24.03337
G1 X149.698 Y142.702 E24.17966
G1 X147.858 Y140.863 E24.26618
G1 X147.717 Y140.722 E24.27282
G1 X147.858 Y140.581 E24.2771
G1 X150.687 Y137.752 E24.41017
G1 X150.828 Y137.611 E24.4168
G1 X150.969 Y137.752 E24.42108
M204 S3000
M205 X10 Y10
G0 F6000 X150.969 Y137.186
M204 S1800
M205 X8 Y8
G1 F3600 X153.374 Y139.592 E24.53423
G1 X149.698 Y143.268 E24.70714
G1 X147.292 Y140.863 E24.82028
G1 X147.151 Y140.722 E24.82692
G1 X147.292 Y140.581 E24.8312
G1 X150.687 Y137.186 E24.99089
G1 X150.828 Y137.045 E24.99752
G1 X150.969 Y137.186 E25.0018
M204 S3000
M205 X10 Y10
G0 F6000 X150.969 Y136.62
M204 S1800
M205 X8 Y8
;TYPE:WALL-OUTER
G1 F3600 X153.94 Y139.592 E25.14157
G1 X149.698 Y143.834 E25.3411
G1 X146.726 Y140.863 E25.48087
G1 X146.585 Y140.722 E25.48751
G1 X146.726 Y140.581 E25.49179
G1 X150.687 Y136.62 E25.6781
G1 X150.828 Y136.479 E25.68473
G1 X150.969 Y136.62 E25.68902
M204 S3000
M205 X10 Y10
G0 F6000 X151.11 Y136.761
G0 X150.828 Y138.161
M204 S1800
M205 X8 Y8
;TYPE:SKIN
G1 F1800 X152.258 Y139.592 E25.7563
G1 X149.698 Y142.152 E25.87672
G1 X148.267 Y140.722 E25.944
G1 X150.828 Y138.161 E26.06447
M204 S3000
M205 X10 Y10
G0 F6000 X151.869 Y139.458
M204 S1800
M205 X8 Y8
G1 F1800 X149.562 Y141.765 E26.17298
M204 S3000
M205 X10 Y10
G0 F6000 X149.28 Y141.482
M204 S1800
M205 X8 Y8
G1 F1800 X151.586 Y139.175 E26.28147
M204 S3000
M205 X10 Y10
G0 F6000 X151.303 Y138.892
M204 S1800
M205 X8 Y8
G1 F1800 X148.997 Y141.199 E26.38996
M204 S3000
M205 X10 Y10
G0 F6000 X148.714 Y140.916
M204 S1800
M205 X8 Y8
G1 F1800 X151.021 Y138.609 E26.49848
G1 X151.091 Y138.539
M204 S3000
M205 X10 Y10
G1 F2400 E18.99848
G0 F6000 X147.588 Y141.131
G0 X146.68 Y142.039
G0 X141.536 Y147.177
G0 X140.628 Y148.085
G0 X140.363 Y148.358
M204 S1800
M205 X8 Y8
;TYPE:WALL-INNER
G1 F2400 E26.49848
G1 F3600 X142.202 Y150.198 E26.585
G1 X139.232 Y153.168 E26.7247
G1 X139.091 Y153.309 E26.73133
G1 X138.95 Y153.168 E26.73561
G1 X137.112 Y151.327 E26.82214
G1 X140.081 Y148.358 E26.96179
G1 X140.222 Y148.217 E26.96842
G1 X140.363 Y148.358 E26.97271
M204 S3000
M205 X10 Y10
G0 F6000 X140.363 Y147.792
M204 S1800
M205 X8 Y8
G1 F3600 X142.768 Y150.198 E27.08585
G1 X139.232 Y153.734 E27.25218
G1 X139.091 Y153.875 E27.25881
G1 X138.95 Y153.734 E27.26309
G1 X136.546 Y151.327 E27.37624
G1 X140.081 Y147.792 E27.54251
G1 X140.222 Y147.651 E27.54915
G1 X140.363 Y147.792 E27.55343
M204 S3000
M205 X10 Y10
G0 F6000 X140.363 Y147.226
M204 S1800
M205 X8 Y8
;TYPE:WALL-OUTER
G1 F3600 X143.334 Y150.198 E27.6932
G1 X139.232 Y154.3 E27.88615
G1 X139.091 Y154.441 E27.89278
G1 X138.95 Y154.3 E27.89706
G1 X135.98 Y151.327 E28.03683
G1 X140.081 Y147.226 E28.22973
G1 X140.222 Y147.085 E28.23636
G1 X140.363 Y147.226 E28.24064
M204 S3000
M205 X10 Y10
G0 F6000 X140.504 Y147.367
G0 X140.222 Y148.767
M204 S1800
M205 X8 Y8
;TYPE:SKIN
G1 F1800 X141.652 Y150.198 E28.30793
G1 X139.092 Y152.758 E28.42834
G1 X137.662 Y151.327 E28.49563
G1 X140.222 Y148.767 E28.61605
M204 S3000
M205 X10 Y10
G0 F6000 X141.264 Y150.063
M204 S1800
M205 X8 Y8
G1 F1800 X138.958 Y152.369 E28.72451
M204 S3000
M205 X10 Y10
G0 F6000 X138.675 Y152.086
M204 S1800
M205 X8 Y8
G1 F1800 X140.981 Y149.78 E28.83298
M204 S3000
M205 X10 Y10
G0 F6000 X140.698 Y149.497
M204 S1800
M205 X8 Y8
G1 F1800 X138.392 Y151.803 E28.94145
M204 S3000
M205 X10 Y10
G0 F6000 X138.109 Y151.52
M204 S1800
M205 X8 Y8
G1 F1800 X140.415 Y149.215 E29.04989
G1 X140.485 Y149.145
M204 S3000
M205 X10 Y10
G1 F2400 E21.54989
;MESH:NONMESH
G0 F6000 X140.003 Y147.898
G0 X139.094 Y146.991
G0 X64.013 Y71.902
G0 X63.104 Y70.995
G0 X62.833 Y70.728
;TIME_ELAPSED:12516.166993
;LAYER:10
;MESH:Improved Rain shield.stl
G0 X62.833 Y70.728 Z2.3
M204 S1800
M205 X8 Y8
;TYPE:WALL-INNER
G1 F2400 E29.04989
G1 F3600 X60.004 Y73.557 E29.18296
G1 X59.863 Y73.698 E29.18959
G1 X59.722 Y73.557 E29.19387
G1 X57.884 Y71.717 E29.28037
G1 X60.853 Y68.748 E29.42003
G1 X62.833 Y70.728 E29.51316
M204 S3000
M205 X10 Y10
G0 F6000 X63.399 Y70.728
M204 S1800
M205 X8 Y8
G1 F3600 X60.004 Y74.123 E29.67285
G1 X59.863 Y74.264 E29.67948
G1 X59.722 Y74.123 E29.68376
G1 X57.318 Y71.717 E29.79689
G1 X60.853 Y68.182 E29.96316
G1 X63.399 Y70.728 E30.08292
M204 S3000
M205 X10 Y10
G0 F6000 X63.965 Y70.728
M204 S1800
M205 X8 Y8
;TYPE:WALL-OUTER
G1 F3600 X60.004 Y74.689 E30.26923
G1 X59.863 Y74.83 E30.27587
G1 X59.722 Y74.689 E30.28015
G1 X56.752 Y71.717 E30.41989
G1 X60.853 Y67.616 E30.61279
G1 X63.965 Y70.728 E30.75917
M204 S3000
M205 X10 Y10
G0 F6000 X63.824 Y70.869
G0 X63.299 Y70.728
G0 X62.283 Y70.728
M204 S1800
M205 X8 Y8
;TYPE:SKIN
G1 F1800 X59.863 Y73.148 E30.873
G1 X58.434 Y71.717 E30.94026
G1 X60.853 Y69.298 E31.05405
G1 X62.283 Y70.728 E31.12131
M204 S3000
M205 X10 Y10
G0 F6000 X60.676 Y69.727
M204 S1800
M205 X8 Y8
G1 F1800 X61.852 Y70.903 E31.17663
M204 S3000
M205 X10 Y10
G0 F6000 X61.569 Y71.186
M204 S1800
M205 X8 Y8
G1 F1800 X60.393 Y70.01 E31.23194
M204 S3000
M205 X10 Y10
G0 F6000 X60.111 Y70.293
M204 S1800
M205 X8 Y8
G1 F1800 X61.287 Y71.469 E31.28726
M204 S3000
M205 X10 Y10
G0 F6000 X61.004 Y71.752
M204 S1800
M205 X8 Y8
G1 F1800 X59.828 Y70.576 E31.34257
M204 S3000
M205 X10 Y10
G0 F6000 X59.545 Y70.859
M204 S1800
M205 X8 Y8
G1 F1800 X60.721 Y72.035 E31.39789
M204 S3000
M205 X10 Y10
G0 F6000 X60.438 Y72.317
M204 S1800
M205 X8 Y8
G1 F1800 X59.262 Y71.142 E31.45318
M204 S3000
M205 X10 Y10
G0 F6000 X58.979 Y71.424
M204 S1800
M205 X8 Y8
G1 F1800 X60.155 Y72.6 E31.50849
M204 S3000
M205 X10 Y10
G0 F6000 X59.872 Y72.883
M204 S1800
M205 X8 Y8
G1 F1800 X58.696 Y71.707 E31.56381
G1 X58.626 Y71.637
M204 S3000
M205 X10 Y10
G1 F2400 E24.06381
G0 F6000 X61.261 Y68.618
G0 X62.168 Y67.709
G0 X67.311 Y62.57
G0 X68.218 Y61.661
G0 X71.459 Y58.424
M204 S1800
M205 X8 Y8
;TYPE:WALL-INNER
G1 F2400 E31.56381
G1 F3600 X73.297 Y60.264 E31.65031
G1 X70.328 Y63.233 E31.78996
G1 X68.348 Y61.253 E31.8831
G1 X71.177 Y58.424 E32.01616
G1 X71.318 Y58.283 E32.0228
G1 X71.459 Y58.424 E32.02708
M204 S3000
M205 X10 Y10
G0 F6000 X71.459 Y57.858
M204 S1800
M205 X8 Y8
G1 F3600 X73.863 Y60.264 E32.1402
G1 X70.328 Y63.799 E32.30648
G1 X67.782 Y61.253 E32.42623
G1 X71.177 Y57.858 E32.58592
G1 X71.318 Y57.717 E32.59256
G1 X71.459 Y57.858 E32.59684
M204 S3000
M205 X10 Y10
G0 F6000 X71.459 Y57.292
M204 S1800
M205 X8 Y8
;TYPE:WALL-OUTER
G1 F3600 X74.429 Y60.264 E32.73659
G1 X70.328 Y64.365 E32.92948
G1 X67.216 Y61.253 E33.07586
G1 X71.177 Y57.292 E33.26218
G1 X71.318 Y57.151 E33.26881
G1 X71.459 Y57.292 E33.27309
M204 S3000
M205 X10 Y10
G0 F6000 X71.6 Y57.433
G0 X71.318 Y58.833
M204 S1800
M205 X8 Y8
;TYPE:SKIN
G1 F1800 X72.747 Y60.264 E33.34035
G1 X70.328 Y62.683 E33.45414
G1 X68.898 Y61.253 E33.5214
G1 X71.318 Y58.833 E33.63523
M204 S3000
M205 X10 Y10
G0 F6000 X71.142 Y59.262
M204 S1800
M205 X8 Y8
G1 F1800 X72.317 Y60.438 E33.69052
M204 S3000
M205 X10 Y10
G0 F6000 X72.035 Y60.721
M204 S1800
M205 X8 Y8
G1 F1800 X70.859 Y59.545 E33.74584
M204 S3000
M205 X10 Y10
G0 F6000 X70.576 Y59.828
M204 S1800
M205 X8 Y8
G1 F1800 X71.752 Y61.004 E33.80115
M204 S3000
M205 X10 Y10
G0 F6000 X71.469 Y61.287
M204 S1800
M205 X8 Y8
G1 F1800 X70.293 Y60.111 E33.85647
M204 S3000
M205 X10 Y10
G0 F6000 X70.01 Y60.393
M204 S1800
M205 X8 Y8
G1 F1800 X71.186 Y61.569 E33.91178
M204 S3000
M205 X10 Y10
G0 F6000 X70.903 Y61.852
M204 S1800
M205 X8 Y8
G1 F1800 X69.727 Y60.676 E33.9671
M204 S3000
M205 X10 Y10
G0 F6000 X69.444 Y60.959
M204 S1800
M205 X8 Y8
G1 F1800 X70.62 Y62.135 E34.02241
M204 S3000
M205 X10 Y10
G0 F6000 X70.338 Y62.418
M204 S1800
M205 X8 Y8
G1 F1800 X69.162 Y61.242 E34.07773
G1 X69.092 Y61.172
M204 S3000
M205 X10 Y10
G1 F2400 E26.57773
G0 F6000 X73.519 Y60.58
G0 X74.428 Y61.487
G0 X149.512 Y136.573
G0 X150.42 Y137.481
G0 X150.828 Y137.893
M204 S1800
M205 X8 Y8
;TYPE:WALL-INNER
G1 F2400 E34.07773
G1 F3600 X152.667 Y139.733 E34.16425
G1 X149.698 Y142.702 E34.30391
G1 X147.858 Y140.863 E34.39043
G1 X147.717 Y140.722 E34.39706
G1 X147.858 Y140.581 E34.40135
G1 X150.546 Y137.893 E34.52778
G1 X150.687 Y137.752 E34.53441
G1 X150.828 Y137.893 E34.5387
M204 S3000
M205 X10 Y10
G0 F6000 X150.828 Y137.327
M204 S1800
M205 X8 Y8
G1 F3600 X153.233 Y139.733 E34.65184
G1 X149.698 Y143.268 E34.81812
G1 X147.292 Y140.863 E34.93127
G1 X147.151 Y140.722 E34.9379
G1 X147.292 Y140.581 E34.94218
G1 X150.546 Y137.327 E35.09524
G1 X150.687 Y137.186 E35.10187
G1 X150.828 Y137.327 E35.10615
M204 S3000
M205 X10 Y10
G0 F6000 X150.828 Y136.761
M204 S1800
M205 X8 Y8
;TYPE:WALL-OUTER
G1 F3600 X153.799 Y139.733 E35.24592
G1 X149.698 Y143.834 E35.43882
G1 X146.726 Y140.863 E35.57859
G1 X146.585 Y140.722 E35.58522
G1 X146.726 Y140.581 E35.58951
G1 X150.546 Y136.761 E35.76919
G1 X150.687 Y136.62 E35.77582
G1 X150.828 Y136.761 E35.7801
M204 S3000
M205 X10 Y10
G0 F6000 X150.969 Y136.902
G0 X150.687 Y138.302
M204 S1800
M205 X8 Y8
;TYPE:SKIN
G1 F1800 X152.117 Y139.733 E35.84739
G1 X149.698 Y142.152 E35.96117
G1 X148.267 Y140.722 E36.02846
G1 X150.687 Y138.302 E36.14229
[truncated: 145,406 more chars]
