# Supplementary material for: Field testing of a lightweight, inexpensive, and customisable 3D-printed mosquito light trap in the UK
Source: Sci Rep. 2019 Aug 6;9:11412. doi: 10.1038/s41598-019-47511-y (PMC6684613; doi:10.1038/s41598-019-47511-y)
Supplement: Supplementary file 2 — Supplementary Data 1 [file 41598_2019_47511_MOESM2_ESM.zip › Supplementary Dataset 1/Improved model/1. gcode/AI3M_Improved Light.gcode]

;FLAVOR:Marlin
;TIME:1897
;Filament used: 1.9958m
;Layer height: 0.2
;Generated with Cura_SteamEngine 3.6.0
M140 S60
M105
M190 S60
M104 S200
M105
M109 S200
M82 ;absolute extrusion mode
G21 ;metric values
G90 ;absolute positioning
M82 ;set extruder to absolute mode
M107 ;start with the fan off
G28 X0 Y0 ;move X/Y to min endstops
G28 Z0 ;move Z to min endstops
G1 Z15.0 F100 ;move the platform down 15mm
G92 E0 ;zero the extruded length
G1 F200 E3 ;extrude 3mm of feed stock
G92 E0 ;zero the extruded length again
G1 F100
M117 Printing...
G5
G92 E0
G1 F2400 E-7.5
;LAYER_COUNT:50
;LAYER:0
M106 S255
M204 S3000
M205 X10 Y10
G0 F3000 X78.389 Y61.133 Z0.3
M204 S1800
M205 X8 Y8
;TYPE:SKIRT
G1 F2400 E0
G1 X78.646 Y60.832 E0.02764
G1 X78.959 Y60.59 E0.05528
G1 X79.313 Y60.414 E0.08289
G1 X79.696 Y60.314 E0.11054
G1 X80 Y60.29 E0.13184
G1 X106 Y60.29 E1.94784
G1 X106.393 Y60.33 E1.97543
G1 X106.771 Y60.448 E2.00309
G1 X107.117 Y60.639 E2.0307
G1 X107.418 Y60.896 E2.05834
G1 X107.66 Y61.209 E2.08598
G1 X107.836 Y61.563 E2.11359
G1 X107.936 Y61.946 E2.14124
G1 X107.96 Y62.25 E2.16254
G1 X107.96 Y62.29 E2.16533
G1 X108 Y62.29 E2.16812
G1 X108.393 Y62.33 E2.19571
G1 X108.771 Y62.448 E2.22337
G1 X109.117 Y62.639 E2.25098
G1 X109.418 Y62.896 E2.27862
G1 X109.66 Y63.209 E2.30626
G1 X109.836 Y63.563 E2.33387
G1 X109.936 Y63.946 E2.36152
G1 X109.96 Y64.25 E2.38282
G1 X109.96 Y98.549 E4.77847
G1 X110.025 Y98.587 E4.78373
G1 X110.303 Y98.784 E4.80753
G1 X111.241 Y99.578 E4.89337
G1 X111.481 Y99.82 E4.91717
G1 X111.664 Y100.04 E4.93716
G1 X117.356 Y100.04 E5.33473
G1 X117.749 Y100.08 E5.36232
G1 X118.127 Y100.198 E5.38998
G1 X118.473 Y100.389 E5.41758
G1 X118.774 Y100.646 E5.44522
G1 X119.016 Y100.959 E5.47286
G1 X119.056 Y101.04 E5.47917
G1 X147.75 Y101.04 E7.48334
G1 X148.143 Y101.08 E7.51093
G1 X148.521 Y101.198 E7.53859
G1 X148.867 Y101.389 E7.56619
G1 X149.168 Y101.646 E7.59384
G1 X149.41 Y101.959 E7.62147
G1 X149.586 Y102.313 E7.64908
G1 X149.686 Y102.696 E7.67673
G1 X149.71 Y103 E7.69803
G1 X149.71 Y129 E9.51403
G1 X149.67 Y129.393 E9.54163
G1 X149.552 Y129.771 E9.56928
G1 X149.361 Y130.117 E9.59689
G1 X149.104 Y130.418 E9.62453
G1 X148.791 Y130.66 E9.65217
G1 X148.437 Y130.836 E9.67978
G1 X148.054 Y130.936 E9.70743
G1 X147.75 Y130.96 E9.72873
G1 X147.71 Y130.96 E9.73152
G1 X147.71 Y131 E9.73431
G1 X147.67 Y131.393 E9.76191
G1 X147.552 Y131.771 E9.78956
G1 X147.361 Y132.117 E9.81717
G1 X147.104 Y132.418 E9.84481
G1 X146.791 Y132.66 E9.87245
G1 X146.437 Y132.836 E9.90006
G1 X146.054 Y132.936 E9.92771
G1 X145.75 Y132.96 E9.94901
G1 X138.574 Y132.96 E10.45022
G1 X138.181 Y132.92 E10.47782
G1 X137.803 Y132.802 E10.50547
G1 X137.457 Y132.611 E10.53308
G1 X137.156 Y132.354 E10.56072
G1 X136.914 Y132.041 E10.58836
G1 X136.738 Y131.687 E10.61597
G1 X136.638 Y131.304 E10.64362
G1 X136.614 Y131 E10.66492
G1 X136.614 Y130.921 E10.67044
G1 X136.607 Y130.92 E10.67093
G1 X136.229 Y130.802 E10.69859
G1 X135.883 Y130.611 E10.72619
G1 X135.582 Y130.354 E10.75384
G1 X135.34 Y130.041 E10.78147
G1 X135.164 Y129.687 E10.80908
G1 X135.064 Y129.304 E10.83673
G1 X135.042 Y128.91 E10.86429
G1 X135.1 Y128.518 E10.89197
G1 X135.235 Y128.147 E10.91955
G1 X135.38 Y127.897 E10.93973
G1 X137.372 Y124.973 E11.18685
G1 X138.04 Y123.833 E11.27914
G1 X138.04 Y110.96 E12.17827
G1 X119.053 Y110.96 E13.50444
G1 X118.966 Y111.117 E13.51698
G1 X118.709 Y111.418 E13.54463
G1 X118.396 Y111.66 E13.57226
G1 X118.042 Y111.836 E13.59987
G1 X117.659 Y111.936 E13.62752
G1 X117.355 Y111.96 E13.64882
G1 X111.665 Y111.96 E14.04624
G1 X111.483 Y112.178 E14.06608
G1 X111.243 Y112.419 E14.08984
G1 X110.304 Y113.214 E14.17577
G1 X110.027 Y113.41 E14.19947
G1 X109.96 Y113.449 E14.20489
G1 X109.96 Y138.04 E15.92248
G1 X123.822 Y138.04 E16.89069
G1 X125.718 Y136.9 E17.04521
G1 X127.731 Y135.5 E17.21647
G1 X129.777 Y133.866 E17.39936
G1 X130.109 Y133.651 E17.42698
G1 X130.478 Y133.508 E17.45462
G1 X130.868 Y133.441 E17.48226
G1 X131.263 Y133.455 E17.50987
G1 X131.647 Y133.547 E17.53745
G1 X132.006 Y133.715 E17.56513
G1 X132.323 Y133.951 E17.59274
G1 X132.586 Y134.246 E17.62034
G1 X132.785 Y134.588 E17.64798
G1 X132.911 Y134.962 E17.67554
G1 X132.96 Y135.397 E17.70612
G1 X132.96 Y145.75 E18.42924
G1 X132.92 Y146.143 E18.45683
G1 X132.802 Y146.521 E18.48449
G1 X132.611 Y146.867 E18.51209
G1 X132.354 Y147.168 E18.53974
G1 X132.041 Y147.41 E18.56737
G1 X131.687 Y147.586 E18.59498
G1 X131.304 Y147.686 E18.62263
G1 X131 Y147.71 E18.64393
G1 X130.96 Y147.71 E18.64673
G1 X130.96 Y147.75 E18.64952
G1 X130.92 Y148.143 E18.67711
G1 X130.802 Y148.521 E18.70477
G1 X130.611 Y148.867 E18.73237
G1 X130.354 Y149.168 E18.76002
G1 X130.041 Y149.41 E18.78765
G1 X129.687 Y149.586 E18.81526
G1 X129.304 Y149.686 E18.84291
G1 X129 Y149.71 E18.86421
G1 X103 Y149.71 E20.68022
G1 X102.607 Y149.67 E20.70781
G1 X102.229 Y149.552 E20.73547
G1 X101.883 Y149.361 E20.76307
G1 X101.582 Y149.104 E20.79071
G1 X101.34 Y148.791 E20.81835
G1 X101.164 Y148.437 E20.84596
G1 X101.064 Y148.054 E20.87361
G1 X101.04 Y147.75 E20.89491
G1 X101.04 Y147.448 E20.916
G1 X100.883 Y147.361 E20.92854
G1 X100.582 Y147.104 E20.95618
G1 X100.34 Y146.791 E20.98382
G1 X100.164 Y146.437 E21.01143
G1 X100.064 Y146.054 E21.03908
G1 X100.04 Y145.75 E21.06038
G1 X100.04 Y113.448 E23.31655
G1 X99.973 Y113.409 E23.32197
G1 X99.697 Y113.213 E23.34561
G1 X98.759 Y112.419 E23.43145
G1 X98.518 Y112.177 E23.4553
G1 X98.337 Y111.96 E23.47504
G1 X92.647 Y111.96 E23.87247
G1 X92.254 Y111.92 E23.90006
G1 X91.876 Y111.802 E23.92771
G1 X91.53 Y111.611 E23.95532
G1 X91.229 Y111.354 E23.98296
G1 X90.987 Y111.041 E24.0106
G1 X90.947 Y110.96 E24.01691
G1 X62.25 Y110.96 E26.02129
G1 X61.857 Y110.92 E26.04888
G1 X61.479 Y110.802 E26.07654
G1 X61.133 Y110.611 E26.10414
G1 X60.832 Y110.354 E26.13179
G1 X60.59 Y110.041 E26.15942
G1 X60.414 Y109.687 E26.18703
G1 X60.314 Y109.304 E26.21468
G1 X60.29 Y109 E26.23598
G1 X60.29 Y80.5 E28.2266
G1 X60.33 Y80.107 E28.25419
G1 X60.448 Y79.729 E28.28185
G1 X60.639 Y79.383 E28.30945
G1 X60.896 Y79.082 E28.3371
G1 X61.209 Y78.84 E28.36473
G1 X61.563 Y78.664 E28.39234
G1 X61.946 Y78.564 E28.41999
G1 X62.021 Y78.558 E28.42525
G1 X62.124 Y78.229 E28.44933
G1 X62.315 Y77.883 E28.47693
G1 X62.572 Y77.582 E28.50458
G1 X62.885 Y77.34 E28.53221
G1 X63.239 Y77.164 E28.55982
G1 X63.622 Y77.064 E28.58747
G1 X63.926 Y77.04 E28.60877
G1 X74.603 Y77.04 E29.35452
G1 X74.996 Y77.08 E29.38211
G1 X75.374 Y77.198 E29.40977
G1 X75.72 Y77.389 E29.43737
G1 X76.021 Y77.646 E29.46502
G1 X76.263 Y77.959 E29.49265
G1 X76.439 Y78.313 E29.52026
G1 X76.539 Y78.696 E29.54791
G1 X76.561 Y79.09 E29.57548
G1 X76.503 Y79.482 E29.60315
G1 X76.368 Y79.853 E29.63073
G1 X76.136 Y80.221 E29.66111
G1 X74.451 Y82.337 E29.85004
G1 X73.034 Y84.38 E30.0237
G1 X71.96 Y86.175 E30.1698
G1 X71.96 Y101.04 E31.20807
G1 X90.949 Y101.04 E32.53438
G1 X91.036 Y100.883 E32.54692
G1 X91.293 Y100.582 E32.57456
G1 X91.606 Y100.34 E32.6022
G1 X91.96 Y100.164 E32.62981
G1 X92.343 Y100.064 E32.65746
G1 X92.647 Y100.04 E32.67876
G1 X98.337 Y100.04 E33.07618
G1 X98.518 Y99.823 E33.09592
G1 X98.758 Y99.582 E33.11968
G1 X99.697 Y98.786 E33.20566
G1 X99.976 Y98.588 E33.22955
G1 X100.04 Y98.551 E33.23471
G1 X100.04 Y71.96 E35.092
G1 X86.178 Y71.96 E36.06021
G1 X84.282 Y73.1 E36.21473
G1 X82.269 Y74.5 E36.38599
G1 X80.223 Y76.134 E36.56888
G1 X79.891 Y76.349 E36.5965
G1 X79.522 Y76.492 E36.62414
G1 X79.132 Y76.559 E36.65178
G1 X78.737 Y76.545 E36.67939
G1 X78.353 Y76.453 E36.70697
G1 X77.994 Y76.285 E36.73465
G1 X77.677 Y76.049 E36.76226
G1 X77.414 Y75.754 E36.78986
G1 X77.215 Y75.412 E36.8175
G1 X77.089 Y75.038 E36.84506
G1 X77.04 Y74.603 E36.87564
G1 X77.04 Y63.926 E37.62139
G1 X77.08 Y63.533 E37.64898
G1 X77.198 Y63.155 E37.67664
G1 X77.389 Y62.809 E37.70424
G1 X77.646 Y62.508 E37.73189
G1 X77.959 Y62.266 E37.75952
G1 X78.043 Y62.224 E37.76608
G1 X78.08 Y61.857 E37.79184
G1 X78.198 Y61.479 E37.8195
G1 X78.389 Y61.133 E37.84711
M204 S3000
M205 X10 Y10
G0 F3000 X78.945 Y61.329
M204 S1800
M205 X8 Y8
G1 F2400 X79.193 Y61.106 E37.8704
G1 X79.487 Y60.947 E37.89375
G1 X79.811 Y60.863 E37.91713
G1 X80 Y60.85 E37.93036
G1 X106 Y60.85 E39.74636
G1 X106.332 Y60.89 E39.76972
G1 X106.644 Y61.007 E39.79299
G1 X106.921 Y61.195 E39.81637
G1 X107.144 Y61.443 E39.83967
G1 X107.303 Y61.737 E39.86302
G1 X107.387 Y62.061 E39.88639
G1 X107.4 Y62.25 E39.89963
G1 X107.4 Y62.85 E39.94153
G1 X108 Y62.85 E39.98344
G1 X108.332 Y62.89 E40.0068
G1 X108.644 Y63.007 E40.03007
G1 X108.921 Y63.195 E40.05345
G1 X109.144 Y63.443 E40.07675
G1 X109.303 Y63.737 E40.10009
G1 X109.387 Y64.061 E40.12347
G1 X109.4 Y64.25 E40.13671
G1 X109.4 Y98.871 E42.55485
G1 X109.742 Y99.071 E42.58253
G1 X109.942 Y99.211 E42.59958
G1 X110.88 Y100.005 E42.68541
G1 X111.051 Y100.178 E42.7024
G1 X111.402 Y100.6 E42.74074
G1 X117.356 Y100.6 E43.15661
G1 X117.688 Y100.64 E43.17996
G1 X118 Y100.757 E43.20324
G1 X118.277 Y100.945 E43.22662
G1 X118.5 Y101.193 E43.24991
G1 X118.659 Y101.487 E43.27326
G1 X118.688 Y101.6 E43.28141
G1 X147.75 Y101.6 E45.31128
G1 X148.082 Y101.64 E45.33464
G1 X148.394 Y101.757 E45.35791
G1 X148.671 Y101.945 E45.38129
G1 X148.894 Y102.193 E45.40459
G1 X149.053 Y102.487 E45.42794
G1 X149.137 Y102.811 E45.45131
G1 X149.15 Y103 E45.46455
G1 X149.15 Y129 E47.28055
G1 X149.11 Y129.332 E47.30391
G1 X148.993 Y129.644 E47.32718
G1 X148.805 Y129.921 E47.35056
G1 X148.557 Y130.144 E47.37386
G1 X148.263 Y130.303 E47.3972
G1 X147.939 Y130.387 E47.42058
G1 X147.75 Y130.4 E47.43381
G1 X147.15 Y130.4 E47.47572
G1 X147.15 Y131 E47.51763
G1 X147.11 Y131.332 E47.54099
G1 X146.993 Y131.644 E47.56426
G1 X146.805 Y131.921 E47.58764
G1 X146.557 Y132.144 E47.61094
G1 X146.263 Y132.303 E47.63428
G1 X145.939 Y132.387 E47.65766
G1 X145.75 Y132.4 E47.67089
G1 X138.574 Y132.4 E48.17211
G1 X138.242 Y132.36 E48.19547
G1 X137.93 Y132.243 E48.21874
G1 X137.653 Y132.055 E48.24212
G1 X137.43 Y131.807 E48.26542
G1 X137.271 Y131.513 E48.28876
G1 X137.187 Y131.189 E48.31214
G1 X137.174 Y131 E48.32537
G1 X137.174 Y130.4 E48.36728
G1 X137 Y130.4 E48.37943
G1 X136.668 Y130.36 E48.40279
G1 X136.356 Y130.243 E48.42607
G1 X136.079 Y130.055 E48.44945
G1 X135.856 Y129.807 E48.47274
G1 X135.697 Y129.513 E48.49609
G1 X135.613 Y129.189 E48.51947
G1 X135.607 Y128.855 E48.5428
G1 X135.681 Y128.53 E48.56608
G1 X135.843 Y128.212 E48.59101
G1 X137.844 Y125.275 E48.83923
G1 X138.6 Y123.985 E48.94367
G1 X138.6 Y110.4 E49.89253
G1 X118.69 Y110.4 E51.28317
G1 X118.598 Y110.644 E51.30138
G1 X118.41 Y110.921 E51.32476
G1 X118.162 Y111.144 E51.34806
G1 X117.868 Y111.303 E51.3714
G1 X117.544 Y111.387 E51.39478
G1 X117.355 Y111.4 E51.40801
G1 X111.402 Y111.4 E51.82381
G1 X111.053 Y111.819 E51.8619
G1 X110.882 Y111.991 E51.87884
G1 X109.943 Y112.786 E51.96477
G1 X109.745 Y112.927 E51.98175
G1 X109.4 Y113.129 E52.00967
G1 X109.4 Y138.6 E53.78873
G1 X123.978 Y138.6 E54.80695
G1 X126.024 Y137.37 E54.97369
G1 X128.053 Y135.959 E55.14631
G1 X130.126 Y134.303 E55.33163
G1 X130.41 Y134.127 E55.35496
G1 X130.728 Y134.024 E55.37831
G1 X131.061 Y133.998 E55.40164
G1 X131.391 Y134.053 E55.42501
G1 X131.698 Y134.183 E55.44829
G1 X131.966 Y134.383 E55.47165
G1 X132.178 Y134.641 E55.49497
G1 X132.324 Y134.942 E55.51834
G1 X132.4 Y135.397 E55.55056
G1 X132.4 Y145.75 E56.27368
G1 X132.36 Y146.082 E56.29703
G1 X132.243 Y146.394 E56.32031
G1 X132.055 Y146.671 E56.34369
G1 X131.807 Y146.894 E56.36699
G1 X131.513 Y147.053 E56.39033
G1 X131.189 Y147.137 E56.41371
G1 X131 Y147.15 E56.42694
G1 X130.4 Y147.15 E56.46885
G1 X130.4 Y147.75 E56.51076
G1 X130.36 Y148.082 E56.53411
G1 X130.243 Y148.394 E56.55739
G1 X130.055 Y148.671 E56.58077
G1 X129.807 Y148.894 E56.60407
G1 X129.513 Y149.053 E56.62741
G1 X129.189 Y149.137 E56.65079
G1 X129 Y149.15 E56.66402
G1 X103 Y149.15 E58.48002
G1 X102.668 Y149.11 E58.50338
G1 X102.356 Y148.993 E58.52666
G1 X102.079 Y148.805 E58.55004
G1 X101.856 Y148.557 E58.57333
G1 X101.697 Y148.263 E58.59668
G1 X101.613 Y147.939 E58.62006
G1 X101.6 Y147.75 E58.63329
G1 X101.6 Y147.085 E58.67974
G1 X101.356 Y146.993 E58.69795
G1 X101.079 Y146.805 E58.72133
G1 X100.856 Y146.557 E58.74463
G1 X100.697 Y146.263 E58.76797
G1 X100.613 Y145.939 E58.79135
G1 X100.6 Y145.75 E58.80458
G1 X100.6 Y113.126 E61.08325
G1 X100.256 Y112.925 E61.11108
G1 X100.058 Y112.786 E61.12797
G1 X99.12 Y111.992 E61.21381
G1 X98.949 Y111.818 E61.23085
G1 X98.601 Y111.4 E61.26884
G1 X92.647 Y111.4 E61.6847
G1 X92.315 Y111.36 E61.70806
G1 X92.003 Y111.243 E61.73134
G1 X91.726 Y111.055 E61.75472
G1 X91.503 Y110.807 E61.77801
G1 X91.344 Y110.513 E61.80136
G1 X91.315 Y110.4 E61.80951
G1 X62.25 Y110.4 E63.83959
G1 X61.918 Y110.36 E63.86295
G1 X61.606 Y110.243 E63.88622
G1 X61.329 Y110.055 E63.9096
G1 X61.106 Y109.807 E63.9329
G1 X60.947 Y109.513 E63.95624
G1 X60.863 Y109.189 E63.97962
G1 X60.85 Y109 E63.99285
G1 X60.85 Y80.5 E65.98347
G1 X60.89 Y80.168 E66.00683
G1 X61.007 Y79.856 E66.0301
G1 X61.195 Y79.579 E66.05349
G1 X61.443 Y79.356 E66.07678
G1 X61.737 Y79.197 E66.10013
G1 X62.061 Y79.113 E66.1235
G1 X62.25 Y79.1 E66.13674
G1 X62.526 Y79.1 E66.15601
G1 X62.526 Y79 E66.163
G1 X62.566 Y78.668 E66.18635
G1 X62.683 Y78.356 E66.20963
G1 X62.871 Y78.079 E66.23301
G1 X63.119 Y77.856 E66.25631
G1 X63.413 Y77.697 E66.27965
G1 X63.737 Y77.613 E66.30303
G1 X63.926 Y77.6 E66.31626
G1 X74.603 Y77.6 E67.06201
G1 X74.935 Y77.64 E67.08537
G1 X75.247 Y77.757 E67.10864
G1 X75.524 Y77.945 E67.13202
G1 X75.747 Y78.193 E67.15532
G1 X75.906 Y78.487 E67.17866
G1 X75.99 Y78.811 E67.20204
G1 X75.996 Y79.145 E67.22538
G1 X75.922 Y79.47 E67.24866
G1 X75.698 Y79.872 E67.2808
G1 X74.003 Y82 E67.47082
G1 X72.561 Y84.08 E67.6476
G1 X71.4 Y86.02 E67.80551
G1 X71.4 Y101.6 E68.89372
G1 X91.313 Y101.6 E70.28457
G1 X91.404 Y101.356 E70.30275
G1 X91.592 Y101.079 E70.32614
G1 X91.84 Y100.856 E70.34943
G1 X92.134 Y100.697 E70.37278
G1 X92.458 Y100.613 E70.39616
G1 X92.647 Y100.6 E70.40939
G1 X98.601 Y100.6 E70.82525
G1 X98.949 Y100.182 E70.86324
G1 X99.12 Y100.009 E70.88023
G1 X100.059 Y99.213 E70.96621
G1 X100.258 Y99.072 E70.98325
G1 X100.6 Y98.872 E71.01092
G1 X100.6 Y71.4 E72.92974
G1 X86.022 Y71.4 E73.94796
G1 X83.976 Y72.63 E74.1147
G1 X81.947 Y74.041 E74.28731
G1 X79.874 Y75.697 E74.47263
G1 X79.59 Y75.873 E74.49597
G1 X79.272 Y75.976 E74.51932
G1 X78.939 Y76.002 E74.54265
G1 X78.609 Y75.947 E74.56601
G1 X78.302 Y75.817 E74.5893
G1 X78.034 Y75.617 E74.61266
G1 X77.822 Y75.359 E74.63598
G1 X77.676 Y75.058 E74.65935
G1 X77.6 Y74.603 E74.69157
G1 X77.6 Y63.926 E75.43732
G1 X77.64 Y63.594 E75.46067
G1 X77.757 Y63.282 E75.48395
G1 X77.945 Y63.005 E75.50733
G1 X78.193 Y62.782 E75.53062
G1 X78.487 Y62.623 E75.55397
G1 X78.6 Y62.594 E75.56212
G1 X78.6 Y62.25 E75.58614
G1 X78.64 Y61.918 E75.6095
G1 X78.757 Y61.606 E75.63278
G1 X78.945 Y61.329 E75.65616
M204 S3000
M205 X10 Y10
G0 F3000 X79.315 Y61.763
M204 S1800
M205 X8 Y8
G1 F2400 X79.496 Y61.578 E75.67424
G1 X79.724 Y61.457 E75.69226
G1 X80 Y61.41 E75.71182
G1 X106 Y61.41 E77.52782
G1 X106.255 Y61.45 E77.54585
G1 X106.487 Y61.565 E77.56394
G1 X106.672 Y61.746 E77.58201
G1 X106.793 Y61.974 E77.60004
G1 X106.84 Y62.25 E77.6196
G1 X106.84 Y63.41 E77.70062
G1 X108 Y63.41 E77.78164
G1 X108.255 Y63.45 E77.79967
G1 X108.487 Y63.565 E77.81776
G1 X108.672 Y63.746 E77.83583
G1 X108.793 Y63.974 E77.85386
G1 X108.84 Y64.25 E77.87342
G1 X108.84 Y99.192 E80.31399
G1 X109.46 Y99.554 E80.36413
G1 X109.58 Y99.639 E80.3744
G1 X110.518 Y100.433 E80.46024
G1 X110.621 Y100.537 E80.47046
G1 X111.14 Y101.16 E80.5271
G1 X117.356 Y101.16 E80.96126
G1 X117.611 Y101.2 E80.97929
G1 X117.843 Y101.315 E80.99738
G1 X118.028 Y101.496 E81.01545
G1 X118.149 Y101.724 E81.03348
G1 X118.196 Y102 E81.05304
G1 X118.196 Y102.16 E81.06421
G1 X147.75 Y102.16 E83.12845
G1 X148.005 Y102.2 E83.14648
G1 X148.237 Y102.315 E83.16456
G1 X148.422 Y102.496 E83.18264
G1 X148.543 Y102.724 E83.20067
G1 X148.59 Y103 E83.22023
G1 X148.59 Y129 E85.03623
G1 X148.55 Y129.255 E85.05426
G1 X148.435 Y129.487 E85.07234
G1 X148.254 Y129.672 E85.09042
G1 X148.026 Y129.793 E85.10845
G1 X147.75 Y129.84 E85.128
G1 X146.59 Y129.84 E85.20903
G1 X146.59 Y131 E85.29005
G1 X146.55 Y131.255 E85.30808
G1 X146.435 Y131.487 E85.32616
G1 X146.254 Y131.672 E85.34424
G1 X146.026 Y131.793 E85.36227
G1 X145.75 Y131.84 E85.38182
G1 X138.574 Y131.84 E85.88304
G1 X138.319 Y131.8 E85.90107
G1 X138.087 Y131.685 E85.91916
G1 X137.902 Y131.504 E85.93723
G1 X137.781 Y131.276 E85.95526
G1 X137.734 Y131 E85.97482
G1 X137.734 Y129.84 E86.05584
G1 X137 Y129.84 E86.10711
G1 X136.745 Y129.8 E86.12513
G1 X136.513 Y129.685 E86.14322
G1 X136.328 Y129.504 E86.1613
G1 X136.207 Y129.276 E86.17933
G1 X136.16 Y129.022 E86.19737
G1 X136.193 Y128.766 E86.2154
G1 X136.306 Y128.527 E86.23386
G1 X138.315 Y125.577 E86.48315
G1 X139.16 Y124.136 E86.59983
G1 X139.16 Y109.84 E87.59835
G1 X118.195 Y109.84 E89.06268
G1 X118.195 Y110 E89.07385
G1 X118.155 Y110.255 E89.09188
G1 X118.04 Y110.487 E89.10997
G1 X117.859 Y110.672 E89.12804
G1 X117.631 Y110.793 E89.14607
G1 X117.355 Y110.84 E89.16563
G1 X111.139 Y110.84 E89.59979
G1 X110.622 Y111.461 E89.65623
G1 X110.52 Y111.564 E89.66636
G1 X109.581 Y112.359 E89.75229
G1 X109.462 Y112.443 E89.76247
G1 X108.84 Y112.807 E89.8128
G1 X108.84 Y139.16 E91.65346
G1 X124.133 Y139.16 E92.72162
G1 X126.317 Y137.846 E92.89965
G1 X128.408 Y136.393 E93.07749
G1 X130.476 Y134.741 E93.26236
G1 X130.7 Y134.612 E93.28042
G1 X130.953 Y134.558 E93.29849
G1 X131.21 Y134.584 E93.31653
G1 X131.447 Y134.686 E93.33455
G1 X131.642 Y134.856 E93.35262
G1 X131.777 Y135.077 E93.37071
G1 X131.84 Y135.397 E93.39349
G1 X131.84 Y145.75 E94.11661
G1 X131.8 Y146.005 E94.13464
G1 X131.685 Y146.237 E94.15272
G1 X131.504 Y146.422 E94.1708
G1 X131.276 Y146.543 E94.18883
G1 X131 Y146.59 E94.20838
G1 X129.84 Y146.59 E94.2894
G1 X129.84 Y147.75 E94.37043
G1 X129.8 Y148.005 E94.38846
G1 X129.685 Y148.237 E94.40654
G1 X129.504 Y148.422 E94.42462
G1 X129.276 Y148.543 E94.44265
G1 X129 Y148.59 E94.4622
G1 X103 Y148.59 E96.27821
G1 X102.745 Y148.55 E96.29623
G1 X102.513 Y148.435 E96.31432
G1 X102.328 Y148.254 E96.3324
G1 X102.207 Y148.026 E96.35043
G1 X102.16 Y147.75 E96.36998
G1 X102.16 Y146.59 E96.451
G1 X102 Y146.59 E96.46218
G1 X101.745 Y146.55 E96.48021
G1 X101.513 Y146.435 E96.49829
G1 X101.328 Y146.254 E96.51637
G1 X101.207 Y146.026 E96.5344
G1 X101.16 Y145.75 E96.55395
G1 X101.16 Y112.805 E98.85504
G1 X100.539 Y112.442 E98.90528
G1 X100.42 Y112.358 E98.91545
G1 X99.482 Y111.564 E99.00129
G1 X99.379 Y111.46 E99.01151
G1 X98.863 Y110.84 E99.06785
G1 X92.647 Y110.84 E99.50202
G1 X92.392 Y110.8 E99.52005
G1 X92.16 Y110.685 E99.53813
G1 X91.975 Y110.504 E99.55621
G1 X91.854 Y110.276 E99.57424
G1 X91.807 Y110 E99.59379
G1 X91.807 Y109.84 E99.60497
G1 X62.25 Y109.84 E101.66942
G1 X61.995 Y109.8 E101.68745
G1 X61.763 Y109.685 E101.70553
G1 X61.578 Y109.504 E101.72361
G1 X61.457 Y109.276 E101.74164
G1 X61.41 Y109 E101.76119
G1 X61.41 Y80.5 E103.75181
G1 X61.45 Y80.245 E103.76984
G1 X61.565 Y80.013 E103.78793
G1 X61.746 Y79.828 E103.806
G1 X61.974 Y79.707 E103.82403
G1 X62.25 Y79.66 E103.84359
G1 X63.086 Y79.66 E103.90198
G1 X63.086 Y79 E103.94808
G1 X63.126 Y78.745 E103.96611
G1 X63.241 Y78.513 E103.98419
G1 X63.422 Y78.328 E104.00227
G1 X63.65 Y78.207 E104.0203
G1 X63.926 Y78.16 E104.03985
G1 X74.603 Y78.16 E104.7856
G1 X74.858 Y78.2 E104.80363
G1 X75.09 Y78.315 E104.82172
G1 X75.275 Y78.496 E104.83979
G1 X75.396 Y78.724 E104.85782
G1 X75.443 Y78.978 E104.87586
G1 X75.41 Y79.234 E104.89389
G1 X75.26 Y79.523 E104.91664
G1 X73.548 Y81.672 E105.10854
G1 X72.097 Y83.766 E105.28648
G1 X70.84 Y85.866 E105.45743
G1 X70.84 Y102.16 E106.5955
G1 X91.807 Y102.16 E108.05997
G1 X91.807 Y102 E108.07115
G1 X91.847 Y101.745 E108.08917
G1 X91.962 Y101.513 E108.10726
G1 X92.143 Y101.328 E108.12534
G1 X92.371 Y101.207 E108.14337
G1 X92.647 Y101.16 E108.16292
G1 X98.863 Y101.16 E108.59709
G1 X99.379 Y100.54 E108.65343
G1 X99.482 Y100.436 E108.66365
G1 X100.421 Y99.64 E108.74963
G1 X100.54 Y99.556 E108.7598
G1 X101.16 Y99.194 E108.80995
G1 X101.16 Y70.84 E110.79037
G1 X85.867 Y70.84 E111.85853
G1 X83.683 Y72.154 E112.03656
G1 X81.592 Y73.607 E112.2144
G1 X79.524 Y75.259 E112.39927
G1 X79.3 Y75.388 E112.41733
G1 X79.047 Y75.442 E112.4354
G1 X78.79 Y75.416 E112.45344
G1 X78.553 Y75.314 E112.47146
G1 X78.358 Y75.144 E112.48953
G1 X78.223 Y74.923 E112.50762
G1 X78.16 Y74.603 E112.5304
G1 X78.16 Y63.926 E113.27615
G1 X78.2 Y63.671 E113.29418
G1 X78.315 Y63.439 E113.31226
G1 X78.496 Y63.254 E113.33034
G1 X78.724 Y63.133 E113.34837
G1 X79 Y63.086 E113.36792
G1 X79.16 Y63.086 E113.3791
G1 X79.16 Y62.25 E113.43749
G1 X79.2 Y61.995 E113.45552
G1 X79.315 Y61.763 E113.4736
M204 S3000
M205 X10 Y10
G0 F3000 X79.759 Y62.107
M204 S1800
M205 X8 Y8
G1 F2400 X79.866 Y62.004 E113.48398
G1 X80 Y61.97 E113.49363
G1 X106 Y61.97 E115.30964
G1 X106.143 Y62.009 E115.31999
G1 X106.246 Y62.116 E115.33036
G1 X106.28 Y62.25 E115.34002
G1 X106.28 Y63.97 E115.46016
G1 X108 Y63.97 E115.58029
G1 X108.143 Y64.009 E115.59064
G1 X108.246 Y64.116 E115.60102
G1 X108.28 Y64.25 E115.61067
G1 X108.28 Y99.514 E118.07373
G1 X109.178 Y100.038 E118.14635
G1 X109.218 Y100.066 E118.14976
G1 X110.156 Y100.86 E118.2356
G1 X110.19 Y100.895 E118.23901
G1 X110.877 Y101.72 E118.31399
G1 X117.356 Y101.72 E118.76653
G1 X117.499 Y101.759 E118.77688
G1 X117.602 Y101.866 E118.78725
G1 X117.636 Y102 E118.79691
G1 X117.636 Y102.72 E118.8472
G1 X147.75 Y102.72 E120.95055
G1 X147.893 Y102.759 E120.9609
G1 X147.996 Y102.866 E120.97128
G1 X148.03 Y103 E120.98093
G1 X148.03 Y129 E122.79694
G1 X147.991 Y129.143 E122.80729
G1 X147.884 Y129.246 E122.81766
G1 X147.75 Y129.28 E122.82732
G1 X146.03 Y129.28 E122.94745
G1 X146.03 Y131 E123.06759
G1 X145.991 Y131.143 E123.07794
G1 X145.884 Y131.246 E123.08832
G1 X145.75 Y131.28 E123.09797
G1 X138.574 Y131.28 E123.59919
G1 X138.431 Y131.241 E123.60954
G1 X138.328 Y131.134 E123.61992
G1 X138.294 Y131 E123.62957
G1 X138.294 Y129.28 E123.74971
G1 X137 Y129.28 E123.84009
G1 X136.857 Y129.241 E123.85044
G1 X136.754 Y129.134 E123.86081
G1 X136.72 Y128.989 E123.87122
G1 X136.769 Y128.842 E123.88204
G1 X138.788 Y125.878 E124.13253
G1 X139.72 Y124.288 E124.26126
G1 X139.72 Y109.28 E125.30951
G1 X117.635 Y109.28 E126.85207
G1 X117.635 Y110 E126.90236
G1 X117.596 Y110.143 E126.91271
G1 X117.489 Y110.246 E126.92308
G1 X117.355 Y110.28 E126.93274
G1 X110.877 Y110.28 E127.3852
G1 X110.192 Y111.102 E127.45994
G1 X110.158 Y111.137 E127.46335
G1 X109.219 Y111.932 E127.54928
G1 X109.179 Y111.96 E127.55269
G1 X108.28 Y112.486 E127.62544
G1 X108.28 Y139.72 E129.52764
G1 X124.289 Y139.72 E130.6458
G1 X126.623 Y138.316 E130.83605
G1 X128.73 Y136.852 E131.01525
G1 X130.825 Y135.178 E131.20256
G1 X130.962 Y135.12 E131.21295
G1 X131.109 Y135.139 E131.2233
G1 X131.225 Y135.231 E131.23364
G1 X131.28 Y135.397 E131.24585
G1 X131.28 Y145.75 E131.96897
G1 X131.241 Y145.893 E131.97933
G1 X131.134 Y145.996 E131.9897
G1 X131 Y146.03 E131.99936
G1 X129.28 Y146.03 E132.11949
G1 X129.28 Y147.75 E132.23963
G1 X129.241 Y147.893 E132.24998
G1 X129.134 Y147.996 E132.26035
G1 X129 Y148.03 E132.27001
G1 X103 Y148.03 E134.08601
G1 X102.857 Y147.991 E134.09637
G1 X102.754 Y147.884 E134.10674
G1 X102.72 Y147.75 E134.11639
G1 X102.72 Y146.03 E134.23653
G1 X102 Y146.03 E134.28682
G1 X101.857 Y145.991 E134.29717
G1 X101.754 Y145.884 E134.30755
G1 X101.72 Y145.75 E134.3172
G1 X101.72 Y112.485 E136.64064
G1 X100.822 Y111.959 E136.71333
G1 X100.782 Y111.931 E136.71674
G1 X99.844 Y111.137 E136.80258
G1 X99.81 Y111.102 E136.80598
G1 X99.126 Y110.28 E136.88067
G1 X92.647 Y110.28 E137.33321
G1 X92.504 Y110.241 E137.34356
G1 X92.401 Y110.134 E137.35394
G1 X92.367 Y110 E137.36359
G1 X92.367 Y109.28 E137.41388
G1 X62.25 Y109.28 E139.51744
G1 X62.107 Y109.241 E139.52779
G1 X62.004 Y109.134 E139.53817
G1 X61.97 Y109 E139.54782
G1 X61.97 Y80.5 E141.53844
G1 X62.009 Y80.357 E141.5488
G1 X62.116 Y80.254 E141.55917
G1 X62.25 Y80.22 E141.56882
G1 X63.646 Y80.22 E141.66633
G1 X63.646 Y79 E141.75154
G1 X63.685 Y78.857 E141.7619
G1 X63.792 Y78.754 E141.77227
G1 X63.926 Y78.72 E141.78192
G1 X74.603 Y78.72 E142.52767
G1 X74.746 Y78.759 E142.53803
G1 X74.849 Y78.866 E142.5484
G1 X74.883 Y79.011 E142.5588
G1 X74.822 Y79.174 E142.57096
G1 X73.102 Y81.333 E142.76376
G1 X71.62 Y83.471 E142.94546
G1 X70.28 Y85.711 E143.12777
G1 X70.28 Y102.72 E144.31579
G1 X92.367 Y102.72 E145.85848
G1 X92.367 Y102 E145.90877
G1 X92.406 Y101.857 E145.91913
G1 X92.513 Y101.754 E145.9295
G1 X92.647 Y101.72 E145.93916
G1 X99.126 Y101.72 E146.39169
G1 X99.81 Y100.898 E146.46638
G1 X99.844 Y100.863 E146.46979
G1 X100.783 Y100.067 E146.55577
G1 X100.823 Y100.039 E146.55918
G1 X101.72 Y99.515 E146.63174
G1 X101.72 Y70.28 E148.67369
G1 X85.711 Y70.28 E149.79186
G1 X83.377 Y71.684 E149.98211
G1 X81.27 Y73.148 E150.16131
G1 X79.175 Y74.822 E150.34861
G1 X79.038 Y74.88 E150.35901
G1 X78.891 Y74.861 E150.36936
G1 X78.775 Y74.769 E150.3797
G1 X78.72 Y74.603 E150.39191
G1 X78.72 Y63.926 E151.13766
G1 X78.759 Y63.783 E151.14802
G1 X78.866 Y63.68 E151.15839
G1 X79 Y63.646 E151.16804
G1 X79.72 Y63.646 E151.21833
G1 X79.72 Y62.25 E151.31584
G1 X79.759 Y62.107 E151.32619
M204 S3000
M205 X10 Y10
G1 F2400 E143.82619
;MESH:Object 1
G0 F3000 X80.854 Y63.104
G0 X105.06 Y64.53
G0 X105.72 Y64.53
M204 S1800
M205 X8 Y8
;TYPE:WALL-OUTER
G1 F2400 E151.32619
G1 F1800 X107.72 Y64.53 E151.46588
G1 X107.72 Y99.836 E153.93188
G1 X108.875 Y100.51 E154.02528
G1 X109.779 Y101.275 E154.108
G1 X110.615 Y102.28 E154.1993
G1 X117.076 Y102.28 E154.65058
G1 X117.076 Y103.28 E154.72043
G1 X147.47 Y103.28 E156.84333
G1 X147.47 Y128.72 E158.62022
G1 X145.47 Y128.72 E158.75992
G1 X145.47 Y130.72 E158.89961
G1 X138.854 Y130.72 E159.36171
G1 X138.854 Y128.72 E159.5014
G1 X138.089 Y128.72 E159.55484
G1 X138.088 Y128.72 E159.55491
G1 X137.545 Y128.72 E159.59283
G1 X137.86 Y128.278 E159.61387
G1 X137.861 Y128.277 E159.61397
G1 X138.275 Y127.698 E159.66368
G1 X139.267 Y126.168 E159.79104
G1 X140.28 Y124.441 E159.93089
G1 X140.28 Y108.72 E161.02894
G1 X117.075 Y108.72 E162.64973
G1 X117.075 Y109.72 E162.71957
G1 X110.615 Y109.72 E163.17078
G1 X109.779 Y110.724 E163.26203
G1 X108.875 Y111.489 E163.34475
G1 X107.72 Y112.164 E163.43819
G1 X107.72 Y140.28 E165.40198
G1 X124.442 Y140.28 E166.56995
G1 X126.745 Y138.905 E166.7573
G1 X126.934 Y138.781 E166.77309
G1 X129.066 Y137.3 E166.9544
G1 X130.266 Y136.341 E167.06169
G1 X130.72 Y135.979 E167.10225
G1 X130.72 Y136.559 E167.12451
G1 X130.72 Y136.56 E167.12458
G1 X130.72 Y145.47 E167.74692
G1 X128.72 Y145.47 E167.88661
G1 X128.72 Y147.47 E168.0263
G1 X103.28 Y147.47 E169.80319
G1 X103.28 Y145.47 E169.94288
G1 X102.28 Y145.47 E170.01273
G1 X102.28 Y112.163 E172.3391
G1 X101.126 Y111.488 E172.43248
G1 X100.223 Y110.724 E172.51509
G1 X99.388 Y109.72 E172.6063
G1 X92.927 Y109.72 E173.05758
G1 X92.927 Y108.72 E173.12743
G1 X62.53 Y108.72 E175.25054
G1 X62.53 Y80.78 E177.20205
G1 X64.206 Y80.78 E177.31911
G1 X64.206 Y79.28 E177.42388
G1 X73.441 Y79.28 E178.06891
G1 X73.442 Y79.28 E178.06898
G1 X74.022 Y79.28 E178.10949
G1 X73.66 Y79.734 E178.13178
G1 X72.647 Y81.006 E178.24536
G1 X71.156 Y83.159 E178.42827
G1 X69.72 Y85.558 E178.62356
G1 X69.72 Y103.28 E179.86138
G1 X92.927 Y103.28 E181.4823
G1 X92.927 Y102.28 E181.55215
G1 X99.388 Y102.28 E182.00342
G1 X100.224 Y101.276 E182.09468
G1 X101.126 Y100.511 E182.17728
G1 X102.28 Y99.837 E182.27063
G1 X102.28 Y69.72 E184.37419
G1 X85.558 Y69.72 E185.54216
G1 X83.255 Y71.095 E185.7295
G1 X83.066 Y71.219 E185.74529
G1 X80.934 Y72.7 E185.92661
G1 X79.734 Y73.659 E186.0339
G1 X79.28 Y74.021 E186.07446
G1 X79.28 Y73.441 E186.09672
G1 X79.28 Y73.44 E186.09679
G1 X79.28 Y64.206 E186.74175
G1 X80.28 Y64.206 E186.8116
G1 X80.28 Y62.53 E186.92866
G1 X105.72 Y62.53 E188.70555
G1 X105.72 Y64.53 E188.84524
M204 S3000
M205 X10 Y10
G0 F3000 X105.92 Y64.53
G0 X105.92 Y65.19
G0 X107.126 Y100.177
G0 X110.336 Y102.876
G0 X112.134 Y103.22
G0 X112.794 Y103.22
M204 S1800
M205 X8 Y8
G1 F1800 X112.794 Y108.78 E189.23359
G1 X115.354 Y108.78 E189.41239
G1 X115.354 Y103.22 E189.80074
G1 X112.794 Y103.22 E189.97954
M204 S3000
M205 X10 Y10
G0 F3000 X112.794 Y103.42
G0 X112.134 Y103.42
G0 X107.186 Y108.606
G0 X106.355 Y109.104
G0 X105.856 Y109.294
G0 X104.936 Y109.402
G0 X103.992 Y109.237
G0 X103.705 Y109.128
G0 X102.751 Y108.619
G0 X103.121 Y108.074
M204 S1800
M205 X8 Y8
G1 F1800 X103.761 Y108.507 E190.03352
G1 X104.166 Y108.662 E190.0638
G1 X104.513 Y108.745 E190.08872
G1 X104.942 Y108.798 E190.11892
G1 X105.712 Y108.708 E190.17306
G1 X106.114 Y108.555 E190.20311
G1 X106.433 Y108.397 E190.22797
G1 X106.79 Y108.151 E190.25825
G1 X107.034 Y107.893 E190.28306
G1 X107.315 Y107.576 E190.31264
G1 X107.514 Y107.199 E190.34242
G1 X107.655 Y106.872 E190.36729
G1 X107.76 Y106.453 E190.39746
G1 X107.783 Y106.097 E190.42238
G1 X107.782 Y105.67 E190.4522
G1 X107.681 Y105.26 E190.4817
G1 X107.581 Y104.918 E190.50658
G1 X107.379 Y104.535 E190.53683
G1 X107.168 Y104.248 E190.56171
G1 X106.881 Y103.925 E190.59189
G1 X106.242 Y103.492 E190.6458
G1 X105.837 Y103.337 E190.67609
G1 X105.489 Y103.254 E190.70108
G1 X105.06 Y103.202 E190.73126
G1 X104.291 Y103.292 E190.78534
G1 X103.888 Y103.444 E190.81542
G1 X103.569 Y103.602 E190.84029
G1 X103.213 Y103.849 E190.87055
G1 X102.968 Y104.106 E190.89535
G1 X102.687 Y104.423 E190.92494
G1 X102.489 Y104.801 E190.95474
G1 X102.347 Y105.127 E190.97958
G1 X102.243 Y105.547 E191.0098
G1 X102.22 Y105.903 E191.03472
G1 X102.221 Y106.33 E191.06454
G1 X102.322 Y106.74 E191.09404
G1 X102.422 Y107.082 E191.11892
G1 X102.624 Y107.464 E191.14911
G1 X102.834 Y107.751 E191.17395
G1 X103.121 Y108.074 E191.20413
M204 S3000
M205 X10 Y10
G0 F3000 X103.286 Y108.186
G0 X102.915 Y108.731
G0 X97.382 Y103.192
G0 X94.134 Y103.22
G0 X94.794 Y103.22
M204 S1800
M205 X8 Y8
G1 F1800 X94.794 Y108.78 E191.59247
G1 X97.354 Y108.78 E191.77128
G1 X97.354 Y103.22 E192.15962
G1 X94.794 Y103.22 E192.33843
M204 S3000
M205 X10 Y10
G0 F3000 X94.794 Y103.42
G0 X94.134 Y103.42
G0 X94.766 Y103.192
G0 X97.382 Y103.192
G0 X102.685 Y108.574
G0 X102.749 Y108.498
M204 S1800
M205 X8 Y8
;TYPE:WALL-INNER
G1 F1800 X103.501 Y109.007 E192.40185
G1 X104 Y109.198 E192.43917
G1 X104.413 Y109.297 E192.46884
G1 X104.94 Y109.362 E192.50593
G1 X105.846 Y109.256 E192.56964
G1 X106.338 Y109.069 E192.6064
G1 X106.718 Y108.881 E192.63601
G1 X107.156 Y108.579 E192.67317
G1 X107.447 Y108.271 E192.70277
G1 X107.779 Y107.897 E192.7377
G1 X108.02 Y107.441 E192.77372
G1 X108.187 Y107.052 E192.80329
G1 X108.316 Y106.54 E192.84017
G1 X108.343 Y106.114 E192.86998
G1 X108.342 Y105.601 E192.90582
G1 X108.222 Y105.114 E192.94085
G1 X108.103 Y104.707 E192.97047
G1 X107.855 Y104.237 E193.00758
G1 X107.604 Y103.895 E193.03721
G1 X107.253 Y103.501 E193.07407
G1 X106.503 Y102.992 E193.13738
G1 X106.003 Y102.801 E193.17476
G1 X105.588 Y102.702 E193.20456
G1 X105.061 Y102.638 E193.24164
G1 X104.158 Y102.744 E193.30515
G1 X103.664 Y102.93 E193.34202
G1 X103.284 Y103.118 E193.37163
G1 X102.847 Y103.421 E193.40877
G1 X102.556 Y103.727 E193.43826
G1 X102.223 Y104.103 E193.47334
G1 X101.984 Y104.559 E193.5093
G1 X101.815 Y104.947 E193.53886
G1 X101.687 Y105.461 E193.57586
G1 X101.66 Y105.886 E193.60561
G1 X101.661 Y106.399 E193.64144
G1 X101.781 Y106.886 E193.67647
G1 X101.9 Y107.294 E193.70615
G1 X102.148 Y107.762 E193.74315
G1 X102.398 Y108.103 E193.77268
G1 X102.749 Y108.498 E193.80959
M204 S3000
M205 X10 Y10
G0 F3000 X102.685 Y108.574
G0 X104.942 Y108.838
G0 X105.721 Y108.746
G0 X106.453 Y108.431
G0 X112.756 Y105.159
G0 X112.766 Y103.192
G0 X115.382 Y103.192
G0 X116.446 Y103.91
G0 X116.516 Y103.84
M204 S1800
M205 X8 Y8
G1 F1800 X146.91 Y103.84 E195.9325
G1 X146.91 Y128.16 E197.63116
G1 X144.91 Y128.16 E197.77085
G1 X144.91 Y130.16 E197.91054
G1 X139.414 Y130.16 E198.29442
G1 X139.414 Y128.16 E198.43411
G1 X139.118 Y128.16 E198.45479
G1 X138.738 Y128.16 E198.48133
G1 X138.633 Y128.16 E198.48866
G1 X138.738 Y128.013 E198.49348
G1 X138.944 Y127.695 E198.51135
G1 X139.744 Y126.462 E198.61401
G1 X140.84 Y124.593 E198.76534
G1 X140.84 Y108.16 E199.91313
G1 X116.515 Y108.16 E201.61214
G1 X116.515 Y109.16 E201.68198
G1 X115.914 Y109.16 E201.72396
G1 X115.914 Y102.84 E202.16539
G1 X116.516 Y102.84 E202.20744
G1 X116.516 Y103.84 E202.27728
M204 S3000
M205 X10 Y10
G0 F3000 X116.446 Y103.91
G0 X114.955 Y102.316
G0 X110.599 Y102.316
G0 X107.686 Y99.855
G0 X105.09 Y65.16
G0 X105.16 Y65.09
M204 S1800
M205 X8 Y8
G1 F1800 X107.16 Y65.09 E202.41698
G1 X107.16 Y100.158 E204.86635
G1 X108.552 Y100.97 E204.97891
G1 X109.378 Y101.669 E205.05448
G1 X110.352 Y102.84 E205.16087
G1 X112.234 Y102.84 E205.29232
G1 X112.234 Y109.16 E205.73375
G1 X110.353 Y109.16 E205.86513
G1 X109.381 Y110.327 E205.97121
G1 X108.551 Y111.03 E206.04718
G1 X107.16 Y111.843 E206.15972
G1 X107.16 Y140.84 E208.18505
G1 X124.596 Y140.84 E209.40289
G1 X127.042 Y139.38 E209.60185
G1 X127.247 Y139.245 E209.619
G1 X129.401 Y137.749 E209.80217
G1 X129.706 Y137.505 E209.82945
G1 X130.16 Y137.143 E209.87001
G1 X130.16 Y137.723 E209.89227
G1 X130.16 Y137.724 E209.89234
G1 X130.16 Y144.91 E210.39426
G1 X128.16 Y144.91 E210.53395
G1 X128.16 Y146.91 E210.67364
G1 X103.84 Y146.91 E212.3723
G1 X103.84 Y144.91 E212.512
G1 X102.84 Y144.91 E212.58184
G1 X102.84 Y111.842 E214.89152
G1 X101.454 Y111.032 E215.00365
G1 X100.621 Y110.327 E215.07987
G1 X99.651 Y109.16 E215.18586
G1 X97.914 Y109.16 E215.30718
G1 X97.914 Y102.84 E215.74861
G1 X99.65 Y102.84 E215.86987
G1 X100.622 Y101.673 E215.97595
G1 X101.449 Y100.971 E216.05171
G1 X102.84 Y100.158 E216.16425
G1 X102.84 Y69.16 E218.32934
G1 X85.404 Y69.16 E219.54718
G1 X82.958 Y70.62 E219.74615
G1 X82.753 Y70.755 E219.76329
G1 X80.599 Y72.251 E219.94647
G1 X80.294 Y72.495 E219.97375
G1 X79.84 Y72.857 E220.0143
G1 X79.84 Y72.277 E220.03657
G1 X79.84 Y72.276 E220.03664
G1 X79.84 Y64.766 E220.56118
G1 X80.84 Y64.766 E220.63103
G1 X80.84 Y63.09 E220.74809
G1 X105.16 Y63.09 E222.44675
G1 X105.16 Y65.09 E222.58645
M204 S3000
M205 X10 Y10
G0 F3000 X105.09 Y65.16
G0 X102.314 Y99.856
G0 X99.404 Y102.316
G0 X92.955 Y103.308
G0 X69.09 Y103.91
G0 X69.16 Y103.84
M204 S1800
M205 X8 Y8
G1 F1800 X93.487 Y103.84 E224.2856
G1 X93.487 Y102.84 E224.35544
G1 X94.234 Y102.84 E224.40762
G1 X94.234 Y109.16 E224.84905
G1 X93.487 Y109.16 E224.90122
G1 X93.487 Y108.16 E224.97107
G1 X63.09 Y108.16 E227.09419
G1 X63.09 Y81.34 E228.96746
G1 X64.766 Y81.34 E229.08452
G1 X64.766 Y79.84 E229.18929
G1 X72.279 Y79.84 E229.71405
G1 X72.28 Y79.84 E229.71412
G1 X72.86 Y79.84 E229.75463
G1 X72.498 Y80.294 E229.77692
G1 X72.197 Y80.672 E229.81067
G1 X70.685 Y82.855 E229.99614
G1 X69.16 Y85.403 E230.20355
G1 X69.16 Y103.84 E231.49131
M204 S3000
M205 X10 Y10
G0 F3000 X68.6 Y104.4
M204 S1800
M205 X8 Y8
G1 F1800 X93.674 Y104.4 E233.24263
G1 X93.674 Y107.6 E233.46614
G1 X63.65 Y107.6 E235.56321
G1 X63.65 Y81.9 E237.35826
G1 X65.326 Y81.9 E237.47532
G1 X65.326 Y80.4 E237.58009
G1 X71.17 Y80.4 E237.98827
G1 X71.171 Y80.4 E237.98834
G1 X71.704 Y80.4 E238.02557
G1 X71.4 Y80.839 E238.04633
G1 X70.214 Y82.551 E238.1918
G1 X68.6 Y85.248 E238.41133
G1 X68.6 Y104.4 E239.74903
M204 S3000
M205 X10 Y10
G0 F3000 X94.766 Y108.808
G0 X102.377 Y108.922
M204 S1800
M205 X8 Y8
G1 F1800 X103.241 Y109.507 E239.82191
G1 X103.834 Y109.734 E239.86626
G1 X104.313 Y109.849 E239.90066
G1 X104.938 Y109.926 E239.94465
G1 X105.98 Y109.804 E240.01792
G1 X106.562 Y109.583 E240.06141
G1 X107.003 Y109.365 E240.09577
G1 X107.522 Y109.007 E240.13981
G1 X107.86 Y108.649 E240.17419
G1 X108.243 Y108.218 E240.21447
G1 X108.526 Y107.683 E240.25674
G1 X108.719 Y107.232 E240.291
G1 X108.872 Y106.627 E240.33459
G1 X108.903 Y106.131 E240.3693
G1 X108.902 Y105.532 E240.41114
G1 X108.763 Y104.968 E240.45171
G1 X108.625 Y104.496 E240.48606
G1 X108.331 Y103.939 E240.53005
G1 X108.04 Y103.542 E240.56443
G1 X107.625 Y103.077 E240.60796
G1 X106.764 Y102.492 E240.68067
G1 X106.169 Y102.265 E240.72515
G1 X105.687 Y102.15 E240.75976
G1 X105.062 Y102.074 E240.80374
G1 X104.025 Y102.196 E240.87667
G1 X103.441 Y102.416 E240.92025
G1 X102.999 Y102.634 E240.95468
G1 X102.481 Y102.994 E240.99874
G1 X102.143 Y103.348 E241.03292
G1 X101.759 Y103.783 E241.07345
G1 X101.479 Y104.317 E241.11557
G1 X101.283 Y104.766 E241.14978
G1 X101.131 Y105.375 E241.19363
G1 X101.1 Y105.869 E241.2282
G1 X101.101 Y106.468 E241.27004
G1 X101.24 Y107.031 E241.31054
G1 X101.378 Y107.506 E241.34509
G1 X101.672 Y108.06 E241.38889
G1 X101.962 Y108.455 E241.42312
G1 X102.377 Y108.922 E241.46676
M204 S3000
M205 X10 Y10
G0 F3000 X101.622 Y106.403
G0 X101.649 Y105.452
G0 X102.874 Y100.177
G0 X104.6 Y65.65
M204 S1800
M205 X8 Y8
G1 F1800 X106.6 Y65.65 E241.60645
G1 X106.6 Y100.48 E244.0392
G1 X108.229 Y101.43 E244.17091
G1 X108.977 Y102.063 E244.23935
G1 X110.089 Y103.4 E244.36081
G1 X111.674 Y103.4 E244.47152
G1 X111.674 Y108.6 E244.83472
G1 X110.091 Y108.6 E244.94529
G1 X108.983 Y109.93 E245.0662
G1 X108.226 Y110.571 E245.13548
G1 X106.6 Y111.522 E245.26705
G1 X106.6 Y141.4 E247.35392
G1 X124.75 Y141.4 E248.62163
G1 X127.34 Y139.855 E248.83227
G1 X127.561 Y139.709 E248.85077
G1 X129.161 Y138.597 E248.98686
G1 X129.6 Y138.292 E249.0242
G1 X129.6 Y138.826 E249.04498
G1 X129.6 Y138.827 E249.04505
G1 X129.6 Y144.35 E249.43081
G1 X127.6 Y144.35 E249.5705
G1 X127.6 Y146.35 E249.71019
G1 X104.4 Y146.35 E251.33063
G1 X104.4 Y144.35 E251.47032
G1 X103.4 Y144.35 E251.54017
G1 X103.4 Y111.521 E253.83315
G1 X101.778 Y110.573 E253.96437
G1 X101.022 Y109.933 E254.03356
G1 X99.914 Y108.6 E254.15463
G1 X98.474 Y108.6 E254.2552
G1 X98.474 Y103.4 E254.6184
G1 X99.912 Y103.4 E254.71884
G1 X101.02 Y102.069 E254.83981
G1 X101.774 Y101.43 E254.90884
G1 X103.4 Y100.479 E255.04041
G1 X103.4 Y68.6 E257.26704
G1 X85.25 Y68.6 E258.53475
G1 X82.66 Y70.145 E258.74539
G1 X82.439 Y70.291 E258.76389
G1 X80.839 Y71.403 E258.89998
G1 X80.4 Y71.708 E258.93732
G1 X80.4 Y71.174 E258.9581
G1 X80.4 Y71.173 E258.95817
G1 X80.4 Y65.326 E259.36656
G1 X81.4 Y65.326 E259.43641
G1 X81.4 Y63.65 E259.55347
G1 X104.6 Y63.65 E261.1739
G1 X104.6 Y65.65 E261.3136
M204 S3000
M205 X10 Y10
G0 F3000 X107.686 Y99.855
G0 X110.599 Y102.316
G0 X117.048 Y103.308
G0 X141.666 Y103.308
G0 X144.35 Y127.6
M204 S1800
M205 X8 Y8
G1 F1800 X144.35 Y129.6 E261.45329
G1 X139.974 Y129.6 E261.75894
G1 X139.974 Y127.6 E261.89863
G1 X139.673 Y127.6 E261.91965
G1 X139.761 Y127.464 E261.91975
G1 X140.221 Y126.756 E261.97872
G1 X141.4 Y124.745 E262.14154
G1 X141.4 Y107.6 E263.33905
G1 X116.474 Y107.6 E265.08004
G1 X116.474 Y104.4 E265.30355
G1 X146.35 Y104.4 E267.39028
G1 X146.35 Y127.6 E269.01071
G1 X144.35 Y127.6 E269.1504
M204 S3000
M205 X10 Y10
G0 F3000 X143.8 Y127.05
M204 S1800
M205 X8 Y8
;TYPE:SKIN
G1 F1800 X143.8 Y129.05 E269.2901
G1 X140.524 Y129.05 E269.51891
G1 X140.524 Y127.298 E269.64128
G1 X140.689 Y127.045 E269.66238
G1 X141.95 Y124.894 E269.83653
G1 X141.95 Y107.05 E271.08287
G1 X117.024 Y107.05 E272.82386
G1 X117.024 Y104.95 E272.97054
G1 X145.8 Y104.95 E274.98043
G1 X145.8 Y127.05 E276.52404
G1 X143.8 Y127.05 E276.66373
M204 S3000
M205 X10 Y10
G0 F3000 X145.539 Y105.941
M204 S1800
M205 X8 Y8
G1 F1800 X144.808 Y105.21 E276.73594
M204 S3000
M205 X10 Y10
G0 F3000 X144.016 Y105.21
M204 S1800
M205 X8 Y8
G1 F1800 X145.539 Y106.733 E276.88637
M204 S3000
M205 X10 Y10
G0 F3000 X145.539 Y107.525
M204 S1800
M205 X8 Y8
G1 F1800 X143.224 Y105.21 E277.11504
M204 S3000
M205 X10 Y10
G0 F3000 X142.432 Y105.21
M204 S1800
M205 X8 Y8
G1 F1800 X145.539 Y108.317 E277.42195
M204 S3000
M205 X10 Y10
G0 F3000 X145.539 Y109.109
M204 S1800
M205 X8 Y8
G1 F1800 X141.64 Y105.21 E277.80708
M204 S3000
M205 X10 Y10
G0 F3000 X140.848 Y105.21
M204 S1800
M205 X8 Y8
G1 F1800 X145.539 Y109.901 E278.27044
M204 S3000
M205 X10 Y10
G0 F3000 X145.539 Y110.693
M204 S1800
M205 X8 Y8
G1 F1800 X142.209 Y107.362 E278.59942
M204 S3000
M205 X10 Y10
G0 F3000 X142.209 Y108.154
M204 S1800
M205 X8 Y8
G1 F1800 X145.539 Y111.485 E278.9284
M204 S3000
M205 X10 Y10
G0 F3000 X145.539 Y112.277
M204 S1800
M205 X8 Y8
G1 F1800 X142.209 Y108.946 E279.25738
M204 S3000
M205 X10 Y10
G0 F3000 X142.209 Y109.738
M204 S1800
M205 X8 Y8
G1 F1800 X145.539 Y113.069 E279.58636
M204 S3000
M205 X10 Y10
G0 F3000 X145.539 Y113.861
M204 S1800
M205 X8 Y8
G1 F1800 X142.209 Y110.53 E279.91534
M204 S3000
M205 X10 Y10
G0 F3000 X142.209 Y111.322
M204 S1800
M205 X8 Y8
G1 F1800 X145.539 Y114.653 E280.24432
M204 S3000
M205 X10 Y10
G0 F3000 X145.539 Y115.445
M204 S1800
M205 X8 Y8
G1 F1800 X142.209 Y112.114 E280.5733
M204 S3000
M205 X10 Y10
G0 F3000 X142.209 Y112.906
M204 S1800
M205 X8 Y8
G1 F1800 X145.539 Y116.237 E280.90227
M204 S3000
M205 X10 Y10
G0 F3000 X145.539 Y117.029
M204 S1800
M205 X8 Y8
G1 F1800 X142.209 Y113.698 E281.23125
M204 S3000
M205 X10 Y10
G0 F3000 X142.209 Y114.49
M204 S1800
M205 X8 Y8
G1 F1800 X145.539 Y117.82 E281.56018
M204 S3000
M205 X10 Y10
G0 F3000 X145.539 Y118.612
M204 S1800
M205 X8 Y8
G1 F1800 X142.209 Y115.282 E281.88911
M204 S3000
M205 X10 Y10
G0 F3000 X142.209 Y116.074
M204 S1800
M205 X8 Y8
G1 F1800 X145.539 Y119.404 E282.21804
M204 S3000
M205 X10 Y10
G0 F3000 X145.539 Y120.196
M204 S1800
M205 X8 Y8
G1 F1800 X142.209 Y116.866 E282.54697
M204 S3000
M205 X10 Y10
G0 F3000 X142.209 Y117.658
M204 S1800
M205 X8 Y8
G1 F1800 X145.539 Y120.988 E282.8759
M204 S3000
M205 X10 Y10
G0 F3000 X145.539 Y121.78
M204 S1800
M205 X8 Y8
G1 F1800 X142.209 Y118.45 E283.20483
M204 S3000
M205 X10 Y10
G0 F3000 X142.209 Y119.242
M204 S1800
M205 X8 Y8
G1 F1800 X145.539 Y122.572 E283.53376
M204 S3000
M205 X10 Y10
G0 F3000 X145.539 Y123.364
M204 S1800
M205 X8 Y8
G1 F1800 X142.209 Y120.034 E283.86269
M204 S3000
M205 X10 Y10
G0 F3000 X142.209 Y120.826
M204 S1800
M205 X8 Y8
G1 F1800 X145.539 Y124.156 E284.19162
M204 S3000
M205 X10 Y10
G0 F3000 X145.539 Y124.948
M204 S1800
M205 X8 Y8
G1 F1800 X142.209 Y121.618 E284.52055
M204 S3000
M205 X10 Y10
G0 F3000 X142.209 Y122.41
M204 S1800
M205 X8 Y8
G1 F1800 X145.539 Y125.74 E284.84947
M204 S3000
M205 X10 Y10
G0 F3000 X145.539 Y126.532
M204 S1800
M205 X8 Y8
G1 F1800 X142.209 Y123.202 E285.1784
M204 S3000
M205 X10 Y10
G0 F3000 X142.209 Y123.994
M204 S1800
M205 X8 Y8
G1 F1800 X145.004 Y126.789 E285.45449
M204 S3000
M205 X10 Y10
G0 F3000 X144.213 Y126.789
M204 S1800
M205 X8 Y8
G1 F1800 X142.209 Y124.785 E285.65244
M204 S3000
M205 X10 Y10
G0 F3000 X141.982 Y125.35
M204 S1800
M205 X8 Y8
G1 F1800 X143.539 Y126.908 E285.80628
M204 S3000
M205 X10 Y10
G0 F3000 X143.539 Y127.7
M204 S1800
M205 X8 Y8
G1 F1800 X141.688 Y125.849 E285.98912
M204 S3000
M205 X10 Y10
G0 F3000 X141.395 Y126.348
M204 S1800
M205 X8 Y8
G1 F1800 X143.539 Y128.492 E286.2009
M204 S3000
M205 X10 Y10
G0 F3000 X143.044 Y128.789
M204 S1800
M205 X8 Y8
G1 F1800 X141.103 Y126.847 E286.39268
M204 S3000
M205 X10 Y10
G0 F3000 X140.804 Y127.341
M204 S1800
M205 X8 Y8
G1 F1800 X142.252 Y128.789 E286.53571
M204 S3000
M205 X10 Y10
G0 F3000 X141.46 Y128.789
M204 S1800
M205 X8 Y8
G1 F1800 X140.782 Y128.111 E286.60268
M204 S3000
M205 X10 Y10
G0 F3000 X140.859 Y125.269
G0 X140.844 Y106.79
M204 S1800
M205 X8 Y8
G1 F1800 X139.264 Y105.21 E286.75875
M204 S3000
M205 X10 Y10
G0 F3000 X138.472 Y105.21
M204 S1800
M205 X8 Y8
G1 F1800 X140.052 Y106.79 E286.91481
G1 X140.122 Y106.86
M204 S3000
M205 X10 Y10
G0 F3000 X140.056 Y105.21
M204 S1800
M205 X8 Y8
G1 F1800 X141.636 Y106.79 E287.07088
G1 X141.706 Y106.86
M204 S3000
M205 X10 Y10
G0 F3000 X139.26 Y106.79
M204 S1800
M205 X8 Y8
G1 F1800 X137.68 Y105.21 E287.22695
M204 S3000
M205 X10 Y10
G0 F3000 X136.888 Y105.21
M204 S1800
M205 X8 Y8
G1 F1800 X138.468 Y106.79 E287.38302
M204 S3000
M205 X10 Y10
G0 F3000 X137.676 Y106.79
M204 S1800
M205 X8 Y8
G1 F1800 X136.096 Y105.21 E287.53909
M204 S3000
M205 X10 Y10
G0 F3000 X135.304 Y105.21
M204 S1800
M205 X8 Y8
G1 F1800 X136.884 Y106.79 E287.69516
M204 S3000
M205 X10 Y10
G0 F3000 X136.092 Y106.79
M204 S1800
M205 X8 Y8
G1 F1800 X134.512 Y105.21 E287.85123
M204 S3000
M205 X10 Y10
G0 F3000 X133.72 Y105.21
M204 S1800
M205 X8 Y8
G1 F1800 X135.3 Y106.79 E288.00729
M204 S3000
M205 X10 Y10
G0 F3000 X134.508 Y106.79
M204 S1800
M205 X8 Y8
G1 F1800 X132.929 Y105.21 E288.16331
M204 S3000
M205 X10 Y10
G0 F3000 X132.137 Y105.21
M204 S1800
M205 X8 Y8
G1 F1800 X133.716 Y106.79 E288.31933
M204 S3000
M205 X10 Y10
G0 F3000 X132.924 Y106.79
M204 S1800
M205 X8 Y8
G1 F1800 X131.345 Y105.21 E288.47535
M204 S3000
M205 X10 Y10
G0 F3000 X130.553 Y105.21
M204 S1800
M205 X8 Y8
G1 F1800 X132.132 Y106.79 E288.63137
M204 S3000
M205 X10 Y10
G0 F3000 X131.34 Y106.79
M204 S1800
M205 X8 Y8
G1 F1800 X129.761 Y105.21 E288.78739
M204 S3000
M205 X10 Y10
G0 F3000 X128.969 Y105.21
M204 S1800
M205 X8 Y8
G1 F1800 X130.548 Y106.79 E288.94341
M204 S3000
M205 X10 Y10
G0 F3000 X129.756 Y106.79
M204 S1800
M205 X8 Y8
G1 F1800 X128.177 Y105.21 E289.09943
M204 S3000
M205 X10 Y10
G0 F3000 X127.385 Y105.21
M204 S1800
M205 X8 Y8
G1 F1800 X128.964 Y106.79 E289.25545
M204 S3000
M205 X10 Y10
G0 F3000 X128.173 Y106.79
M204 S1800
M205 X8 Y8
G1 F1800 X126.593 Y105.21 E289.41152
M204 S3000
M205 X10 Y10
G0 F3000 X125.801 Y105.21
M204 S1800
M205 X8 Y8
G1 F1800 X127.381 Y106.79 E289.56759
M204 S3000
M205 X10 Y10
G0 F3000 X126.589 Y106.79
M204 S1800
M205 X8 Y8
G1 F1800 X125.009 Y105.21 E289.72365
M204 S3000
M205 X10 Y10
G0 F3000 X124.217 Y105.21
M204 S1800
M205 X8 Y8
G1 F1800 X125.797 Y106.79 E289.87972
M204 S3000
M205 X10 Y10
G0 F3000 X125.005 Y106.79
M204 S1800
M205 X8 Y8
G1 F1800 X123.425 Y105.21 E290.03579
M204 S3000
M205 X10 Y10
G0 F3000 X122.633 Y105.21
M204 S1800
M205 X8 Y8
G1 F1800 X124.213 Y106.79 E290.19186
M204 S3000
M205 X10 Y10
G0 F3000 X123.421 Y106.79
M204 S1800
M205 X8 Y8
G1 F1800 X121.841 Y105.21 E290.34793
M204 S3000
M205 X10 Y10
G0 F3000 X121.049 Y105.21
M204 S1800
M205 X8 Y8
G1 F1800 X122.629 Y106.79 E290.504
M204 S3000
M205 X10 Y10
G0 F3000 X121.837 Y106.79
M204 S1800
M205 X8 Y8
G1 F1800 X120.257 Y105.21 E290.66006
M204 S3000
M205 X10 Y10
G0 F3000 X119.465 Y105.21
M204 S1800
M205 X8 Y8
G1 F1800 X121.045 Y106.79 E290.81613
M204 S3000
M205 X10 Y10
G0 F3000 X120.253 Y106.79
M204 S1800
M205 X8 Y8
G1 F1800 X118.673 Y105.21 E290.9722
M204 S3000
M205 X10 Y10
G0 F3000 X117.881 Y105.21
M204 S1800
M205 X8 Y8
G1 F1800 X119.461 Y106.79 E291.12827
M204 S3000
M205 X10 Y10
G0 F3000 X118.669 Y106.79
M204 S1800
M205 X8 Y8
G1 F1800 X117.283 Y105.404 E291.26518
M204 S3000
M205 X10 Y10
G0 F3000 X117.283 Y106.196
M204 S1800
M205 X8 Y8
G1 F1800 X117.877 Y106.79 E291.32385
M204 S3000
M205 X10 Y10
G0 F3000 X115.382 Y108.808
G0 X112.766 Y108.808
G0 X111.124 Y108.05
M204 S1800
M205 X8 Y8
G1 F1800 X109.833 Y108.05 E291.41402
G1 X108.593 Y109.54 E291.54942
G1 X107.907 Y110.121 E291.61221
G1 X106.05 Y111.206 E291.76243
G1 X106.05 Y141.95 E293.90978
G1 X124.901 Y141.95 E295.22645
G1 X127.633 Y140.321 E295.44862
G1 X127.869 Y140.165 E295.46838
G1 X129.05 Y139.345 E295.5688
G1 X129.05 Y143.8 E295.87997
G1 X127.05 Y143.8 E296.01966
G1 X127.05 Y145.8 E296.15935
G1 X104.95 Y145.8 E297.70296
G1 X104.95 Y143.8 E297.84265
G1 X103.95 Y143.8 E297.9125
G1 X103.95 Y111.205 E300.18914
G1 X102.1 Y110.124 E300.33879
G1 X101.414 Y109.543 E300.40158
G1 X100.172 Y108.05 E300.53723
G1 X99.024 Y108.05 E300.61741
G1 X99.024 Y103.95 E300.90378
G1 X100.17 Y103.95 E300.98383
G1 X101.408 Y102.462 E301.11903
G1 X102.096 Y101.879 E301.18201
G1 X103.95 Y100.795 E301.33202
G1 X103.95 Y68.05 E303.61913
G1 X85.099 Y68.05 E304.93581
G1 X82.367 Y69.679 E305.15797
G1 X82.131 Y69.835 E305.17773
G1 X80.95 Y70.655 E305.27815
G1 X80.95 Y65.876 E305.61195
G1 X81.95 Y65.876 E305.6818
G1 X81.95 Y64.2 E305.79886
G1 X104.05 Y64.2 E307.34246
G1 X104.05 Y66.2 E307.48215
G1 X106.05 Y66.2 E307.62185
G1 X106.05 Y100.796 E310.03825
G1 X107.907 Y101.879 E310.1884
G1 X108.585 Y102.453 E310.25045
G1 X109.831 Y103.95 E310.38649
G1 X111.124 Y103.95 E310.4768
G1 X111.124 Y108.05 E310.76317
M204 S3000
M205 X10 Y10
G0 F3000 X109.453 Y106.148
M204 S1800
M205 X8 Y8
G1 F1800 X109.452 Y105.465 E310.81087
G1 X109.294 Y104.825 E310.85692
G1 X109.138 Y104.288 E310.89597
G1 X108.798 Y103.646 E310.94672
G1 X108.468 Y103.196 E310.98569
G1 X107.99 Y102.66 E311.03585
G1 X107.02 Y102.001 E311.11776
G1 X106.332 Y101.738 E311.16921
G1 X105.785 Y101.608 E311.20848
G1 X105.064 Y101.52 E311.25921
G1 X103.894 Y101.658 E311.3415
G1 X103.221 Y101.911 E311.39172
G1 X102.719 Y102.159 E311.43082
G1 X102.121 Y102.574 E311.48166
G1 X101.738 Y102.976 E311.52045
G1 X101.303 Y103.469 E311.56637
G1 X100.982 Y104.079 E311.61451
G1 X100.761 Y104.588 E311.65327
G1 X100.585 Y105.291 E311.70389
G1 X100.55 Y105.852 E311.74315
G1 X100.551 Y106.535 E311.79085
G1 X100.709 Y107.174 E311.83683
G1 X100.865 Y107.714 E311.87609
G1 X101.205 Y108.353 E311.92665
G1 X101.534 Y108.801 E311.96547
G1 X102.012 Y109.339 E312.01573
G1 X102.985 Y109.998 E312.09782
G1 X103.671 Y110.26 E312.14911
G1 X104.215 Y110.391 E312.18819
G1 X104.936 Y110.48 E312.23893
G1 X106.112 Y110.342 E312.32163
G1 X106.782 Y110.088 E312.37168
G1 X107.282 Y109.84 E312.41066
G1 X107.882 Y109.427 E312.46154
G1 X108.265 Y109.02 E312.50057
G1 X108.698 Y108.534 E312.54604
G1 X109.023 Y107.92 E312.59456
G1 X109.242 Y107.409 E312.63339
G1 X109.418 Y106.712 E312.6836
G1 X109.453 Y106.148 E312.72307
M204 S3000
M205 X10 Y10
G0 F3000 X107.126 Y111.824
G0 X105.941 Y145.539
M204 S1800
M205 X8 Y8
G1 F1800 X105.209 Y144.807 E312.79538
M204 S3000
M205 X10 Y10
G0 F3000 X105.209 Y144.015
M204 S1800
M205 X8 Y8
G1 F1800 X106.733 Y145.539 E312.94591
M204 S3000
M205 X10 Y10
G0 F3000 X107.525 Y145.539
M204 S1800
M205 X8 Y8
G1 F1800 X104.209 Y142.223 E313.27346
M204 S3000
M205 X10 Y10
G0 F3000 X104.209 Y143.015
M204 S1800
M205 X8 Y8
G1 F1800 X104.733 Y143.539 E313.32522
M204 S3000
M205 X10 Y10
G0 F3000 X104.209 Y141.431
M204 S1800
M205 X8 Y8
G1 F1800 X108.317 Y145.539 E313.731
M204 S3000
M205 X10 Y10
G0 F3000 X109.109 Y145.539
M204 S1800
M205 X8 Y8
G1 F1800 X104.209 Y140.64 E314.21496
M204 S3000
M205 X10 Y10
G0 F3000 X104.209 Y139.848
M204 S1800
M205 X8 Y8
G1 F1800 X105.79 Y141.428 E314.37108
M204 S3000
M205 X10 Y10
G0 F3000 X105.79 Y140.636
M204 S1800
M205 X8 Y8
G1 F1800 X104.209 Y139.056 E314.52719
M204 S3000
M205 X10 Y10
G0 F3000 X104.209 Y138.264
M204 S1800
M205 X8 Y8
G1 F1800 X105.79 Y139.844 E314.68331
M204 S3000
M205 X10 Y10
G0 F3000 X105.79 Y139.052
M204 S1800
M205 X8 Y8
G1 F1800 X104.209 Y137.472 E314.83943
M204 S3000
M205 X10 Y10
G0 F3000 X104.209 Y136.68
M204 S1800
M205 X8 Y8
G1 F1800 X105.79 Y138.26 E314.99555
M204 S3000
M205 X10 Y10
G0 F3000 X105.79 Y137.468
M204 S1800
M205 X8 Y8
G1 F1800 X104.209 Y135.888 E315.15167
M204 S3000
M205 X10 Y10
G0 F3000 X104.209 Y135.096
M204 S1800
M205 X8 Y8
G1 F1800 X105.79 Y136.676 E315.30778
M204 S3000
M205 X10 Y10
G0 F3000 X105.79 Y135.884
M204 S1800
M205 X8 Y8
G1 F1800 X104.209 Y134.304 E315.4639
M204 S3000
M205 X10 Y10
G0 F3000 X104.209 Y133.512
M204 S1800
M205 X8 Y8
G1 F1800 X105.79 Y135.092 E315.62002
M204 S3000
M205 X10 Y10
G0 F3000 X105.79 Y134.3
M204 S1800
M205 X8 Y8
G1 F1800 X104.209 Y132.72 E315.77614
M204 S3000
M205 X10 Y10
G0 F3000 X104.209 Y131.928
M204 S1800
M205 X8 Y8
G1 F1800 X105.79 Y133.508 E315.93226
M204 S3000
M205 X10 Y10
G0 F3000 X105.79 Y132.716
M204 S1800
M205 X8 Y8
G1 F1800 X104.209 Y131.136 E316.08837
M204 S3000
M205 X10 Y10
G0 F3000 X104.209 Y130.344
M204 S1800
M205 X8 Y8
G1 F1800 X105.79 Y131.924 E316.24449
M204 S3000
M205 X10 Y10
G0 F3000 X105.79 Y131.132
M204 S1800
M205 X8 Y8
G1 F1800 X104.209 Y129.552 E316.40061
M204 S3000
M205 X10 Y10
G0 F3000 X104.209 Y128.76
M204 S1800
M205 X8 Y8
G1 F1800 X105.79 Y130.34 E316.55673
M204 S3000
M205 X10 Y10
G0 F3000 X105.79 Y129.549
M204 S1800
M205 X8 Y8
G1 F1800 X104.209 Y127.968 E316.71289
M204 S3000
M205 X10 Y10
G0 F3000 X104.209 Y127.176
M204 S1800
M205 X8 Y8
G1 F1800 X105.79 Y128.757 E316.86906
M204 S3000
M205 X10 Y10
G0 F3000 X105.79 Y127.965
M204 S1800
M205 X8 Y8
G1 F1800 X104.209 Y126.384 E317.02523
M204 S3000
M205 X10 Y10
G0 F3000 X104.209 Y125.592
M204 S1800
M205 X8 Y8
G1 F1800 X105.79 Y127.173 E317.1814
M204 S3000
M205 X10 Y10
G0 F3000 X105.79 Y126.381
M204 S1800
M205 X8 Y8
G1 F1800 X104.209 Y124.8 E317.33756
M204 S3000
M205 X10 Y10
G0 F3000 X104.209 Y124.008
M204 S1800
M205 X8 Y8
G1 F1800 X105.79 Y125.589 E317.49373
M204 S3000
M205 X10 Y10
G0 F3000 X105.79 Y124.797
M204 S1800
M205 X8 Y8
G1 F1800 X104.209 Y123.216 E317.6499
M204 S3000
M205 X10 Y10
G0 F3000 X104.209 Y122.424
M204 S1800
M205 X8 Y8
G1 F1800 X105.79 Y124.005 E317.80607
M204 S3000
M205 X10 Y10
G0 F3000 X105.79 Y123.213
M204 S1800
M205 X8 Y8
G1 F1800 X104.209 Y121.632 E317.96223
M204 S3000
M205 X10 Y10
G0 F3000 X104.209 Y120.841
M204 S1800
M205 X8 Y8
G1 F1800 X105.79 Y122.421 E318.11835
M204 S3000
M205 X10 Y10
G0 F3000 X105.79 Y121.629
M204 S1800
M205 X8 Y8
G1 F1800 X104.209 Y120.049 E318.27447
M204 S3000
M205 X10 Y10
G0 F3000 X104.209 Y119.257
M204 S1800
M205 X8 Y8
G1 F1800 X105.79 Y120.837 E318.43059
M204 S3000
M205 X10 Y10
G0 F3000 X105.79 Y120.045
M204 S1800
M205 X8 Y8
G1 F1800 X104.209 Y118.465 E318.5867
M204 S3000
M205 X10 Y10
G0 F3000 X104.209 Y117.673
M204 S1800
M205 X8 Y8
G1 F1800 X105.79 Y119.253 E318.74282
M204 S3000
M205 X10 Y10
G0 F3000 X105.79 Y118.461
M204 S1800
M205 X8 Y8
G1 F1800 X104.209 Y116.881 E318.89894
M204 S3000
M205 X10 Y10
G0 F3000 X104.209 Y116.089
M204 S1800
M205 X8 Y8
G1 F1800 X105.79 Y117.669 E319.05506
M204 S3000
M205 X10 Y10
G0 F3000 X105.79 Y116.877
M204 S1800
M205 X8 Y8
G1 F1800 X104.209 Y115.297 E319.21118
M204 S3000
M205 X10 Y10
G0 F3000 X104.209 Y114.505
M204 S1800
M205 X8 Y8
G1 F1800 X105.79 Y116.085 E319.36729
M204 S3000
M205 X10 Y10
G0 F3000 X105.79 Y115.293
M204 S1800
M205 X8 Y8
G1 F1800 X104.209 Y113.713 E319.52341
M204 S3000
M205 X10 Y10
G0 F3000 X104.209 Y112.921
M204 S1800
M205 X8 Y8
G1 F1800 X105.79 Y114.501 E319.67953
M204 S3000
M205 X10 Y10
G0 F3000 X105.79 Y113.709
M204 S1800
M205 X8 Y8
G1 F1800 X104.209 Y112.129 E319.83565
M204 S3000
M205 X10 Y10
G0 F3000 X104.209 Y111.337
M204 S1800
M205 X8 Y8
G1 F1800 X105.79 Y112.917 E319.99177
M204 S3000
M205 X10 Y10
G0 F3000 X105.79 Y112.125
M204 S1800
M205 X8 Y8
G1 F1800 X104.331 Y110.667 E320.13583
M204 S3000
M205 X10 Y10
G0 F3000 X105.17 Y110.713
M204 S1800
M205 X8 Y8
G1 F1800 X105.79 Y111.333 E320.19708
M204 S3000
M205 X10 Y10
G0 F3000 X105.996 Y110.747
M204 S1800
M205 X8 Y8
G1 F1800 X106.561 Y110.52 E320.23079
M204 S3000
M205 X10 Y10
G0 F3000 X106.614 Y110.573
G0 X103.53 Y110.657
M204 S1800
M205 X8 Y8
G1 F1800 X103.248 Y110.376 E320.2586
M204 S3000
M205 X10 Y10
G0 F3000 X100.597 Y107.724
M204 S1800
M205 X8 Y8
G1 F1800 X99.283 Y106.411 E320.38834
M204 S3000
M205 X10 Y10
G0 F3000 X99.283 Y107.203
M204 S1800
M205 X8 Y8
G1 F1800 X99.869 Y107.789 E320.44622
M204 S3000
M205 X10 Y10
G0 F3000 X100.31 Y106.645
M204 S1800
M205 X8 Y8
G1 F1800 X99.283 Y105.619 E320.54762
M204 S3000
M205 X10 Y10
G0 F3000 X99.283 Y104.827
M204 S1800
M205 X8 Y8
G1 F1800 X100.29 Y105.834 E320.64709
M204 S3000
M205 X10 Y10
G0 F3000 X100.361 Y105.113
M204 S1800
M205 X8 Y8
G1 F1800 X99.457 Y104.209 E320.73638
M204 S3000
M205 X10 Y10
G0 F3000 X100.249 Y104.209
M204 S1800
M205 X8 Y8
G1 F1800 X100.523 Y104.482 E320.7634
M204 S3000
M205 X10 Y10
G0 F3000 X100.764 Y103.932
M204 S1800
M205 X8 Y8
G1 F1800 X100.631 Y103.799 E320.77654
M204 S3000
M205 X10 Y10
G0 F3000 X103.648 Y101.272
M204 S1800
M205 X8 Y8
G1 F1800 X103.793 Y101.417 E320.79086
M204 S3000
M205 X10 Y10
G0 F3000 X104.149 Y100.981
M204 S1800
M205 X8 Y8
G1 F1800 X104.493 Y101.325 E320.82484
M204 S3000
M205 X10 Y10
G0 F3000 X105.239 Y101.279
M204 S1800
M205 X8 Y8
G1 F1800 X104.209 Y100.249 E320.92658
G1 X104.139 Y100.179
M204 S3000
M205 X10 Y10
G0 F3000 X105.789 Y100.245
M204 S1800
M205 X8 Y8
G1 F1800 X104.209 Y98.665 E321.08265
M204 S3000
M205 X10 Y10
G0 F3000 X104.209 Y97.873
M204 S1800
M205 X8 Y8
G1 F1800 X105.789 Y99.453 E321.23872
M204 S3000
M205 X10 Y10
G0 F3000 X105.789 Y98.661
M204 S1800
M205 X8 Y8
G1 F1800 X104.209 Y97.081 E321.39479
M204 S3000
M205 X10 Y10
G0 F3000 X104.209 Y96.289
M204 S1800
M205 X8 Y8
G1 F1800 X105.789 Y97.869 E321.55085
M204 S3000
M205 X10 Y10
G0 F3000 X105.789 Y97.077
M204 S1800
M205 X8 Y8
G1 F1800 X104.209 Y95.497 E321.70692
M204 S3000
M205 X10 Y10
G0 F3000 X104.209 Y94.705
M204 S1800
M205 X8 Y8
G1 F1800 X105.789 Y96.286 E321.86304
M204 S3000
M205 X10 Y10
G0 F3000 X105.789 Y95.494
M204 S1800
M205 X8 Y8
G1 F1800 X104.209 Y93.913 E322.01916
M204 S3000
M205 X10 Y10
G0 F3000 X104.209 Y93.121
M204 S1800
M205 X8 Y8
G1 F1800 X105.789 Y94.702 E322.17528
M204 S3000
M205 X10 Y10
G0 F3000 X105.789 Y93.91
M204 S1800
M205 X8 Y8
G1 F1800 X104.209 Y92.329 E322.33139
M204 S3000
M205 X10 Y10
G0 F3000 X104.209 Y91.537
M204 S1800
M205 X8 Y8
G1 F1800 X105.789 Y93.118 E322.48751
M204 S3000
M205 X10 Y10
G0 F3000 X105.789 Y92.326
M204 S1800
M205 X8 Y8
G1 F1800 X104.209 Y90.745 E322.64363
M204 S3000
M205 X10 Y10
G0 F3000 X104.209 Y89.953
M204 S1800
M205 X8 Y8
G1 F1800 X105.789 Y91.534 E322.79975
M204 S3000
M205 X10 Y10
G0 F3000 X105.789 Y90.742
M204 S1800
M205 X8 Y8
G1 F1800 X104.209 Y89.161 E322.95587
M204 S3000
M205 X10 Y10
G0 F3000 X104.209 Y88.369
M204 S1800
M205 X8 Y8
G1 F1800 X105.789 Y89.95 E323.11198
M204 S3000
M205 X10 Y10
G0 F3000 X105.789 Y89.158
M204 S1800
M205 X8 Y8
G1 F1800 X104.209 Y87.578 E323.26805
M204 S3000
M205 X10 Y10
G0 F3000 X104.209 Y86.786
M204 S1800
M205 X8 Y8
G1 F1800 X105.789 Y88.366 E323.42412
M204 S3000
M205 X10 Y10
G0 F3000 X105.789 Y87.574
M204 S1800
M205 X8 Y8
G1 F1800 X104.209 Y85.994 E323.58019
M204 S3000
M205 X10 Y10
G0 F3000 X104.209 Y85.202
M204 S1800
M205 X8 Y8
G1 F1800 X105.789 Y86.782 E323.73626
M204 S3000
M205 X10 Y10
G0 F3000 X105.789 Y85.99
M204 S1800
M205 X8 Y8
G1 F1800 X104.209 Y84.41 E323.89233
M204 S3000
M205 X10 Y10
G0 F3000 X104.209 Y83.618
M204 S1800
M205 X8 Y8
G1 F1800 X105.789 Y85.198 E324.0484
M204 S3000
M205 X10 Y10
G0 F3000 X105.789 Y84.406
M204 S1800
M205 X8 Y8
G1 F1800 X104.209 Y82.826 E324.20446
M204 S3000
M205 X10 Y10
G0 F3000 X104.209 Y82.034
M204 S1800
M205 X8 Y8
G1 F1800 X105.789 Y83.614 E324.36053
M204 S3000
M205 X10 Y10
G0 F3000 X105.789 Y82.822
M204 S1800
M205 X8 Y8
G1 F1800 X104.209 Y81.242 E324.5166
M204 S3000
M205 X10 Y10
G0 F3000 X104.209 Y80.45
M204 S1800
M205 X8 Y8
G1 F1800 X105.789 Y82.03 E324.67267
M204 S3000
M205 X10 Y10
G0 F3000 X105.789 Y81.238
M204 S1800
M205 X8 Y8
G1 F1800 X104.209 Y79.658 E324.82874
M204 S3000
M205 X10 Y10
G0 F3000 X104.209 Y78.866
M204 S1800
M205 X8 Y8
G1 F1800 X105.789 Y80.446 E324.98481
M204 S3000
M205 X10 Y10
G0 F3000 X105.789 Y79.654
M204 S1800
M205 X8 Y8
G1 F1800 X104.209 Y78.074 E325.14088
M204 S3000
M205 X10 Y10
G0 F3000 X104.209 Y77.282
M204 S1800
M205 X8 Y8
G1 F1800 X105.789 Y78.862 E325.29694
M204 S3000
M205 X10 Y10
G0 F3000 X105.789 Y78.07
M204 S1800
M205 X8 Y8
G1 F1800 X104.209 Y76.49 E325.45301
M204 S3000
M205 X10 Y10
G0 F3000 X104.209 Y75.698
M204 S1800
M205 X8 Y8
G1 F1800 X105.789 Y77.278 E325.60908
M204 S3000
M205 X10 Y10
G0 F3000 X105.789 Y76.487
M204 S1800
M205 X8 Y8
G1 F1800 X104.209 Y74.906 E325.7652
M204 S3000
M205 X10 Y10
G0 F3000 X104.209 Y74.114
M204 S1800
M205 X8 Y8
G1 F1800 X105.789 Y75.695 E325.92132
M204 S3000
M205 X10 Y10
G0 F3000 X105.789 Y74.903
M204 S1800
M205 X8 Y8
G1 F1800 X104.209 Y73.322 E326.07744
M204 S3000
M205 X10 Y10
G0 F3000 X104.209 Y72.53
M204 S1800
M205 X8 Y8
G1 F1800 X105.789 Y74.111 E326.23355
M204 S3000
M205 X10 Y10
G0 F3000 X105.789 Y73.319
M204 S1800
M205 X8 Y8
G1 F1800 X104.209 Y71.738 E326.38967
M204 S3000
M205 X10 Y10
G0 F3000 X104.209 Y70.946
M204 S1800
M205 X8 Y8
G1 F1800 X105.789 Y72.527 E326.54579
M204 S3000
M205 X10 Y10
G0 F3000 X105.789 Y71.735
M204 S1800
M205 X8 Y8
G1 F1800 X104.209 Y70.154 E326.70191
M204 S3000
M205 X10 Y10
G0 F3000 X104.209 Y69.362
M204 S1800
M205 X8 Y8
G1 F1800 X105.789 Y70.943 E326.85802
M204 S3000
M205 X10 Y10
G0 F3000 X105.789 Y70.151
M204 S1800
M205 X8 Y8
G1 F1800 X104.209 Y68.57 E327.01414
G1 X104.139 Y68.5
M204 S3000
M205 X10 Y10
G0 F3000 X105.789 Y68.567
M204 S1800
M205 X8 Y8
G1 F1800 X101.681 Y64.459 E327.41992
M204 S3000
M205 X10 Y10
G0 F3000 X100.889 Y64.459
M204 S1800
M205 X8 Y8
G1 F1800 X105.789 Y69.359 E327.90393
G1 X105.859 Y69.429
M204 S3000
M205 X10 Y10
G0 F3000 X105.789 Y67.775
M204 S1800
M205 X8 Y8
G1 F1800 X104.474 Y66.46 E328.03382
M204 S3000
M205 X10 Y10
G0 F3000 X105.266 Y66.46
M204 S1800
M205 X8 Y8
G1 F1800 X105.789 Y66.983 E328.08548
M204 S3000
M205 X10 Y10
G0 F3000 X103.789 Y65.775
M204 S1800
M205 X8 Y8
G1 F1800 X102.473 Y64.459 E328.21548
M204 S3000
M205 X10 Y10
G0 F3000 X103.265 Y64.459
M204 S1800
M205 X8 Y8
G1 F1800 X103.789 Y64.983 E328.26723
M204 S3000
M205 X10 Y10
G0 F3000 X103.427 Y67.789
M204 S1800
M205 X8 Y8
G1 F1800 X100.098 Y64.459 E328.59611
M204 S3000
M205 X10 Y10
G0 F3000 X99.306 Y64.459
M204 S1800
M205 X8 Y8
G1 F1800 X102.635 Y67.789 E328.92499
M204 S3000
M205 X10 Y10
G0 F3000 X101.843 Y67.789
M204 S1800
M205 X8 Y8
G1 F1800 X98.514 Y64.459 E329.25387
M204 S3000
M205 X10 Y10
G0 F3000 X97.722 Y64.459
M204 S1800
M205 X8 Y8
G1 F1800 X101.051 Y67.789 E329.58275
M204 S3000
M205 X10 Y10
G0 F3000 X100.259 Y67.789
M204 S1800
M205 X8 Y8
G1 F1800 X96.93 Y64.459 E329.91163
M204 S3000
M205 X10 Y10
G0 F3000 X96.138 Y64.459
M204 S1800
M205 X8 Y8
G1 F1800 X99.468 Y67.789 E330.24056
M204 S3000
M205 X10 Y10
G0 F3000 X98.676 Y67.789
M204 S1800
M205 X8 Y8
G1 F1800 X95.346 Y64.459 E330.56949
M204 S3000
M205 X10 Y10
G0 F3000 X94.554 Y64.459
M204 S1800
M205 X8 Y8
G1 F1800 X97.884 Y67.789 E330.89842
M204 S3000
M205 X10 Y10
G0 F3000 X97.092 Y67.789
M204 S1800
M205 X8 Y8
G1 F1800 X93.762 Y64.459 E331.22735
M204 S3000
M205 X10 Y10
G0 F3000 X92.97 Y64.459
M204 S1800
M205 X8 Y8
G1 F1800 X96.3 Y67.789 E331.55628
M204 S3000
M205 X10 Y10
G0 F3000 X95.508 Y67.789
M204 S1800
M205 X8 Y8
G1 F1800 X92.178 Y64.459 E331.88521
M204 S3000
M205 X10 Y10
G0 F3000 X91.386 Y64.459
M204 S1800
M205 X8 Y8
G1 F1800 X94.716 Y67.789 E332.21414
M204 S3000
M205 X10 Y10
G0 F3000 X93.924 Y67.789
M204 S1800
M205 X8 Y8
G1 F1800 X90.594 Y64.459 E332.54307
M204 S3000
M205 X10 Y10
G0 F3000 X89.802 Y64.459
M204 S1800
M205 X8 Y8
G1 F1800 X93.132 Y67.789 E332.872
M204 S3000
M205 X10 Y10
G0 F3000 X92.34 Y67.789
M204 S1800
M205 X8 Y8
G1 F1800 X89.01 Y64.459 E333.20093
M204 S3000
M205 X10 Y10
G0 F3000 X88.218 Y64.459
M204 S1800
M205 X8 Y8
G1 F1800 X91.548 Y67.789 E333.52986
M204 S3000
M205 X10 Y10
G0 F3000 X90.756 Y67.789
M204 S1800
M205 X8 Y8
G1 F1800 X87.426 Y64.459 E333.85879
M204 S3000
M205 X10 Y10
G0 F3000 X86.634 Y64.459
M204 S1800
M205 X8 Y8
G1 F1800 X89.964 Y67.789 E334.18771
M204 S3000
M205 X10 Y10
G0 F3000 X89.172 Y67.789
M204 S1800
M205 X8 Y8
G1 F1800 X85.842 Y64.459 E334.51664
M204 S3000
M205 X10 Y10
G0 F3000 X85.05 Y64.459
M204 S1800
M205 X8 Y8
G1 F1800 X88.38 Y67.789 E334.84557
M204 S3000
M205 X10 Y10
G0 F3000 X87.588 Y67.789
M204 S1800
M205 X8 Y8
G1 F1800 X84.258 Y64.459 E335.1745
M204 S3000
M205 X10 Y10
G0 F3000 X83.466 Y64.459
M204 S1800
M205 X8 Y8
G1 F1800 X86.796 Y67.789 E335.50343
M204 S3000
M205 X10 Y10
G0 F3000 X86.004 Y67.789
M204 S1800
M205 X8 Y8
G1 F1800 X82.674 Y64.459 E335.83236
M204 S3000
M205 X10 Y10
G0 F3000 X82.209 Y64.786
M204 S1800
M205 X8 Y8
G1 F1800 X85.212 Y67.789 E336.12899
M204 S3000
M205 X10 Y10
G0 F3000 X84.646 Y68.015
M204 S1800
M205 X8 Y8
G1 F1800 X82.209 Y65.578 E336.36971
M204 S3000
M205 X10 Y10
G0 F3000 X81.975 Y66.136
M204 S1800
M205 X8 Y8
G1 F1800 X84.15 Y68.311 E336.58455
M204 S3000
M205 X10 Y10
G0 F3000 X83.654 Y68.607
M204 S1800
M205 X8 Y8
G1 F1800 X81.209 Y66.161 E336.82611
M204 S3000
M205 X10 Y10
G0 F3000 X81.209 Y66.953
M204 S1800
M205 X8 Y8
G1 F1800 X83.157 Y68.902 E337.01858
M204 S3000
M205 X10 Y10
G0 F3000 X82.662 Y69.198
M204 S1800
M205 X8 Y8
G1 F1800 X81.209 Y67.745 E337.1621
M204 S3000
M205 X10 Y10
G0 F3000 X81.209 Y68.537
M204 S1800
M205 X8 Y8
G1 F1800 X82.168 Y69.497 E337.25688
M204 S3000
M205 X10 Y10
G0 F3000 X81.697 Y69.818
M204 S1800
M205 X8 Y8
G1 F1800 X81.209 Y69.329 E337.30513
M204 S3000
M205 X10 Y10
G0 F3000 X85.395 Y69.122
G0 X102.868 Y69.132
G0 X104.209 Y99.457
M204 S1800
M205 X8 Y8
G1 F1800 X106.188 Y101.436 E337.50062
G1 X106.258 Y101.506
M204 S3000
M205 X10 Y10
G0 F3000 X107.573 Y102.029
M204 S1800
M205 X8 Y8
G1 F1800 X109.205 Y103.662 E337.61257
G1 X110.308 Y104.764 E337.68818
G1 X110.704 Y104.368 E337.71534
M204 S3000
M205 X10 Y10
G0 F3000 X109.555 Y104.803
M204 S1800
M205 X8 Y8
G1 F1800 X110.863 Y106.111 E337.84454
M204 S3000
M205 X10 Y10
G0 F3000 X110.863 Y106.903
M204 S1800
M205 X8 Y8
G1 F1800 X109.711 Y105.752 E337.95828
M204 S3000
M205 X10 Y10
G0 F3000 X109.689 Y106.521
M204 S1800
M205 X8 Y8
G1 F1800 X110.863 Y107.695 E338.07424
M204 S3000
M205 X10 Y10
G0 F3000 X110.165 Y107.789
M204 S1800
M205 X8 Y8
G1 F1800 X109.564 Y107.188 E338.13361
M204 S3000
M205 X10 Y10
G0 F3000 X109.46 Y107.876
M204 S1800
M205 X8 Y8
G1 F1800 X109.152 Y108.36 E338.16151
M204 S3000
M205 X10 Y10
G0 F3000 X109.107 Y108.315
G0 X107.126 Y111.824
G0 X107.132 Y140.868
G0 X108.946 Y142.209
M204 S1800
M205 X8 Y8
G1 F1800 X112.277 Y145.539 E338.49049
M204 S3000
M205 X10 Y10
G0 F3000 X113.069 Y145.539
M204 S1800
M205 X8 Y8
G1 F1800 X109.738 Y142.209 E338.81947
G1 X109.668 Y142.139
M204 S3000
M205 X10 Y10
G0 F3000 X108.154 Y142.209
M204 S1800
M205 X8 Y8
G1 F1800 X111.485 Y145.539 E339.14845
M204 S3000
M205 X10 Y10
G0 F3000 X110.693 Y145.539
M204 S1800
M205 X8 Y8
G1 F1800 X107.362 Y142.209 E339.47743
M204 S3000
M205 X10 Y10
G0 F3000 X106.57 Y142.209
M204 S1800
M205 X8 Y8
G1 F1800 X109.901 Y145.539 E339.8064
G1 X109.971 Y145.609
M204 S3000
M205 X10 Y10
G0 F3000 X110.53 Y142.209
M204 S1800
M205 X8 Y8
G1 F1800 X113.861 Y145.539 E340.13538
M204 S3000
M205 X10 Y10
G0 F3000 X114.653 Y145.539
M204 S1800
M205 X8 Y8
G1 F1800 X111.322 Y142.209 E340.46436
M204 S3000
M205 X10 Y10
G0 F3000 X112.114 Y142.209
M204 S1800
M205 X8 Y8
G1 F1800 X115.445 Y145.539 E340.79334
M204 S3000
M205 X10 Y10
G0 F3000 X116.237 Y145.539
M204 S1800
M205 X8 Y8
G1 F1800 X112.906 Y142.209 E341.12232
M204 S3000
M205 X10 Y10
G0 F3000 X113.698 Y142.209
M204 S1800
M205 X8 Y8
G1 F1800 X117.029 Y145.539 E341.4513
M204 S3000
M205 X10 Y10
G0 F3000 X117.82 Y145.539
M204 S1800
M205 X8 Y8
G1 F1800 X114.49 Y142.209 E341.78023
M204 S3000
M205 X10 Y10
G0 F3000 X115.282 Y142.209
M204 S1800
M205 X8 Y8
G1 F1800 X118.612 Y145.539 E342.10916
M204 S3000
M205 X10 Y10
G0 F3000 X119.404 Y145.539
M204 S1800
M205 X8 Y8
G1 F1800 X116.074 Y142.209 E342.43809
M204 S3000
M205 X10 Y10
G0 F3000 X116.866 Y142.209
M204 S1800
M205 X8 Y8
G1 F1800 X120.196 Y145.539 E342.76702
M204 S3000
M205 X10 Y10
G0 F3000 X120.988 Y145.539
M204 S1800
M205 X8 Y8
G1 F1800 X117.658 Y142.209 E343.09594
M204 S3000
M205 X10 Y10
G0 F3000 X118.45 Y142.209
M204 S1800
M205 X8 Y8
G1 F1800 X121.78 Y145.539 E343.42487
M204 S3000
M205 X10 Y10
G0 F3000 X122.572 Y145.539
M204 S1800
M205 X8 Y8
G1 F1800 X119.242 Y142.209 E343.7538
M204 S3000
M205 X10 Y10
G0 F3000 X120.034 Y142.209
M204 S1800
M205 X8 Y8
G1 F1800 X123.364 Y145.539 E344.08273
M204 S3000
M205 X10 Y10
G0 F3000 X124.156 Y145.539
M204 S1800
M205 X8 Y8
G1 F1800 X120.826 Y142.209 E344.41166
M204 S3000
M205 X10 Y10
G0 F3000 X121.618 Y142.209
M204 S1800
M205 X8 Y8
G1 F1800 X124.948 Y145.539 E344.74059
M204 S3000
M205 X10 Y10
G0 F3000 X125.74 Y145.539
M204 S1800
M205 X8 Y8
G1 F1800 X122.41 Y142.209 E345.06952
M204 S3000
M205 X10 Y10
G0 F3000 X123.202 Y142.209
M204 S1800
M205 X8 Y8
G1 F1800 X126.532 Y145.539 E345.39845
M204 S3000
M205 X10 Y10
G0 F3000 X126.789 Y145.004
M204 S1800
M205 X8 Y8
G1 F1800 X123.994 Y142.209 E345.67453
M204 S3000
M205 X10 Y10
G0 F3000 X124.785 Y142.209
M204 S1800
M205 X8 Y8
G1 F1800 X126.789 Y144.213 E345.87248
M204 S3000
M205 X10 Y10
G0 F3000 X126.907 Y143.539
M204 S1800
M205 X8 Y8
G1 F1800 X125.352 Y141.983 E346.02613
M204 S3000
M205 X10 Y10
G0 F3000 X125.848 Y141.687
M204 S1800
M205 X8 Y8
G1 F1800 X127.699 Y143.539 E346.20902
M204 S3000
M205 X10 Y10
G0 F3000 X128.491 Y143.539
M204 S1800
M205 X8 Y8
G1 F1800 X126.344 Y141.391 E346.42114
M204 S3000
M205 X10 Y10
G0 F3000 X126.84 Y141.096
M204 S1800
M205 X8 Y8
G1 F1800 X128.79 Y143.045 E346.61371
M204 S3000
M205 X10 Y10
G0 F3000 X128.79 Y142.253
M204 S1800
M205 X8 Y8
G1 F1800 X127.336 Y140.799 E346.75733
M204 S3000
M205 X10 Y10
G0 F3000 X127.83 Y140.502
M204 S1800
M205 X8 Y8
G1 F1800 X128.79 Y141.461 E346.85211
M204 S3000
M205 X10 Y10
G0 F3000 X128.79 Y140.669
M204 S1800
M205 X8 Y8
G1 F1800 X128.301 Y140.181 E346.90036
M204 S3000
M205 X10 Y10
G0 F3000 X102.308 Y145.442
G0 X102.314 Y112.144
G0 X99.404 Y109.684
G0 X94.766 Y108.808
G0 X93.124 Y107.05
M204 S1800
M205 X8 Y8
G1 F1800 X64.2 Y107.05 E348.9206
G1 X64.2 Y82.45 E350.63881
G1 X65.876 Y82.45 E350.75588
G1 X65.876 Y80.95 E350.86065
G1 X70.654 Y80.95 E351.19437
G1 X69.752 Y82.253 E351.30506
G1 X68.05 Y85.096 E351.5365
G1 X68.05 Y104.95 E352.92323
G1 X93.124 Y104.95 E354.67455
G1 X93.124 Y107.05 E354.82123
M204 S3000
M205 X10 Y10
G0 F3000 X64.815 Y106.789
M204 S1800
M205 X8 Y8
G1 F1800 X64.459 Y106.433 E354.85639
M204 S3000
M205 X10 Y10
G0 F3000 X64.459 Y105.641
M204 S1800
M205 X8 Y8
G1 F1800 X65.607 Y106.789 E354.96979
M204 S3000
M205 X10 Y10
G0 F3000 X66.399 Y106.789
M204 S1800
M205 X8 Y8
G1 F1800 X64.459 Y104.849 E355.16142
M204 S3000
M205 X10 Y10
G0 F3000 X64.459 Y104.057
M204 S1800
M205 X8 Y8
G1 F1800 X67.191 Y106.789 E355.43128
M204 S3000
M205 X10 Y10
G0 F3000 X67.983 Y106.789
M204 S1800
M205 X8 Y8
G1 F1800 X64.459 Y103.265 E355.77937
M204 S3000
M205 X10 Y10
G0 F3000 X64.459 Y102.473
M204 S1800
M205 X8 Y8
G1 F1800 X68.775 Y106.789 E356.2057
M204 S3000
M205 X10 Y10
G0 F3000 X69.567 Y106.789
M204 S1800
M205 X8 Y8
G1 F1800 X67.986 Y105.209 E356.36181
M204 S3000
M205 X10 Y10
G0 F3000 X67.79 Y105.012
M204 S1800
M205 X8 Y8
G1 F1800 X64.459 Y101.681 E356.69084
M204 S3000
M205 X10 Y10
G0 F3000 X64.459 Y100.889
M204 S1800
M205 X8 Y8
G1 F1800 X67.79 Y104.22 E357.01987
M204 S3000
M205 X10 Y10
G0 F3000 X67.79 Y103.428
M204 S1800
M205 X8 Y8
G1 F1800 X64.459 Y100.098 E357.34885
M204 S3000
M205 X10 Y10
G0 F3000 X64.459 Y99.306
M204 S1800
M205 X8 Y8
G1 F1800 X67.79 Y102.636 E357.67783
M204 S3000
M205 X10 Y10
G0 F3000 X67.79 Y101.844
M204 S1800
M205 X8 Y8
G1 F1800 X64.459 Y98.514 E358.00681
M204 S3000
M205 X10 Y10
G0 F3000 X64.459 Y97.722
M204 S1800
M205 X8 Y8
G1 F1800 X67.79 Y101.052 E358.33578
M204 S3000
M205 X10 Y10
G0 F3000 X67.79 Y100.26
M204 S1800
M205 X8 Y8
G1 F1800 X64.459 Y96.93 E358.66476
M204 S3000
M205 X10 Y10
G0 F3000 X64.459 Y96.138
M204 S1800
M205 X8 Y8
G1 F1800 X67.79 Y99.468 E358.99374
M204 S3000
M205 X10 Y10
G0 F3000 X67.79 Y98.676
M204 S1800
M205 X8 Y8
G1 F1800 X64.459 Y95.346 E359.32272
M204 S3000
M205 X10 Y10
G0 F3000 X64.459 Y94.554
M204 S1800
M205 X8 Y8
G1 F1800 X67.79 Y97.884 E359.6517
M204 S3000
M205 X10 Y10
G0 F3000 X67.79 Y97.092
M204 S1800
M205 X8 Y8
G1 F1800 X64.459 Y93.762 E359.98068
M204 S3000
M205 X10 Y10
G0 F3000 X64.459 Y92.97
M204 S1800
M205 X8 Y8
G1 F1800 X67.79 Y96.3 E360.30966
M204 S3000
M205 X10 Y10
G0 F3000 X67.79 Y95.508
M204 S1800
M205 X8 Y8
G1 F1800 X64.459 Y92.178 E360.63864
M204 S3000
M205 X10 Y10
G0 F3000 X64.459 Y91.386
M204 S1800
M205 X8 Y8
G1 F1800 X67.79 Y94.716 E360.96761
M204 S3000
M205 X10 Y10
G0 F3000 X67.79 Y93.924
M204 S1800
M205 X8 Y8
G1 F1800 X64.459 Y90.594 E361.29659
M204 S3000
M205 X10 Y10
G0 F3000 X64.459 Y89.802
M204 S1800
M205 X8 Y8
G1 F1800 X67.79 Y93.133 E361.62562
M204 S3000
M205 X10 Y10
G0 F3000 X67.79 Y92.341
M204 S1800
M205 X8 Y8
G1 F1800 X64.459 Y89.01 E361.95465
M204 S3000
M205 X10 Y10
G0 F3000 X64.459 Y88.218
M204 S1800
M205 X8 Y8
G1 F1800 X67.79 Y91.549 E362.28368
M204 S3000
M205 X10 Y10
G0 F3000 X67.79 Y90.757
M204 S1800
M205 X8 Y8
G1 F1800 X64.459 Y87.426 E362.6127
M204 S3000
M205 X10 Y10
G0 F3000 X64.459 Y86.634
M204 S1800
M205 X8 Y8
G1 F1800 X67.79 Y89.965 E362.94173
M204 S3000
M205 X10 Y10
G0 F3000 X67.79 Y89.173
M204 S1800
M205 X8 Y8
G1 F1800 X64.459 Y85.842 E363.27076
M204 S3000
M205 X10 Y10
G0 F3000 X64.459 Y85.05
M204 S1800
M205 X8 Y8
G1 F1800 X67.79 Y88.381 E363.59979
M204 S3000
M205 X10 Y10
G0 F3000 X67.79 Y87.589
M204 S1800
M205 X8 Y8
G1 F1800 X64.459 Y84.258 E363.92882
M204 S3000
M205 X10 Y10
G0 F3000 X64.459 Y83.466
M204 S1800
M205 X8 Y8
G1 F1800 X67.79 Y86.797 E364.25784
M204 S3000
M205 X10 Y10
G0 F3000 X67.79 Y86.005
M204 S1800
M205 X8 Y8
G1 F1800 X64.494 Y82.709 E364.58342
M204 S3000
M205 X10 Y10
G0 F3000 X65.286 Y82.709
M204 S1800
M205 X8 Y8
G1 F1800 X67.79 Y85.213 E364.83075
M204 S3000
M205 X10 Y10
G0 F3000 X68.015 Y84.647
M204 S1800
M205 X8 Y8
G1 F1800 X66.078 Y82.709 E365.02214
M204 S3000
M205 X10 Y10
G0 F3000 X66.136 Y81.975
M204 S1800
M205 X8 Y8
G1 F1800 X68.312 Y84.151 E365.23708
M204 S3000
M205 X10 Y10
G0 F3000 X68.609 Y83.656
M204 S1800
M205 X8 Y8
G1 F1800 X66.161 Y81.209 E365.47883
M204 S3000
M205 X10 Y10
G0 F3000 X66.953 Y81.209
M204 S1800
M205 X8 Y8
G1 F1800 X68.905 Y83.16 E365.6716
M204 S3000
M205 X10 Y10
G0 F3000 X69.202 Y82.665
M204 S1800
M205 X8 Y8
G1 F1800 X67.745 Y81.209 E365.81547
M204 S3000
M205 X10 Y10
G0 F3000 X68.537 Y81.209
M204 S1800
M205 X8 Y8
G1 F1800 X69.498 Y82.17 E365.91039
M204 S3000
M205 X10 Y10
G0 F3000 X69.819 Y81.699
M204 S1800
M205 X8 Y8
G1 F1800 X69.329 Y81.209 E365.95879
M204 S3000
M205 X10 Y10
G0 F3000 X69.122 Y85.394
G0 X69.132 Y103.868
G0 X69.57 Y105.209
M204 S1800
M205 X8 Y8
G1 F1800 X71.151 Y106.789 E366.11491
M204 S3000
M205 X10 Y10
G0 F3000 X71.943 Y106.789
M204 S1800
M205 X8 Y8
G1 F1800 X70.362 Y105.209 E366.27103
M204 S3000
M205 X10 Y10
G0 F3000 X71.154 Y105.209
M204 S1800
M205 X8 Y8
G1 F1800 X72.735 Y106.789 E366.42715
M204 S3000
M205 X10 Y10
G0 F3000 X73.527 Y106.789
M204 S1800
M205 X8 Y8
G1 F1800 X71.946 Y105.209 E366.58327
M204 S3000
M205 X10 Y10
G0 F3000 X72.738 Y105.209
M204 S1800
M205 X8 Y8
G1 F1800 X74.319 Y106.789 E366.73938
M204 S3000
M205 X10 Y10
G0 F3000 X75.111 Y106.789
M204 S1800
M205 X8 Y8
G1 F1800 X73.53 Y105.209 E366.8955
M204 S3000
M205 X10 Y10
G0 F3000 X74.322 Y105.209
M204 S1800
M205 X8 Y8
G1 F1800 X75.902 Y106.789 E367.05157
M204 S3000
M205 X10 Y10
G0 F3000 X76.694 Y106.789
M204 S1800
M205 X8 Y8
G1 F1800 X75.114 Y105.209 E367.20764
M204 S3000
M205 X10 Y10
G0 F3000 X75.906 Y105.209
M204 S1800
M205 X8 Y8
G1 F1800 X77.486 Y106.789 E367.36371
M204 S3000
M205 X10 Y10
G0 F3000 X78.278 Y106.789
M204 S1800
M205 X8 Y8
G1 F1800 X76.698 Y105.209 E367.51978
M204 S3000
M205 X10 Y10
G0 F3000 X77.49 Y105.209
M204 S1800
M205 X8 Y8
G1 F1800 X79.07 Y106.789 E367.67584
M204 S3000
M205 X10 Y10
G0 F3000 X79.862 Y106.789
M204 S1800
M205 X8 Y8
G1 F1800 X78.282 Y105.209 E367.83191
M204 S3000
M205 X10 Y10
G0 F3000 X79.074 Y105.209
M204 S1800
M205 X8 Y8
G1 F1800 X80.654 Y106.789 E367.98798
M204 S3000
M205 X10 Y10
G0 F3000 X81.446 Y106.789
M204 S1800
M205 X8 Y8
G1 F1800 X79.866 Y105.209 E368.14405
M204 S3000
M205 X10 Y10
G0 F3000 X80.658 Y105.209
M204 S1800
M205 X8 Y8
G1 F1800 X82.238 Y106.789 E368.30012
M204 S3000
M205 X10 Y10
G0 F3000 X83.03 Y106.789
M204 S1800
M205 X8 Y8
G1 F1800 X81.45 Y105.209 E368.45619
M204 S3000
M205 X10 Y10
G0 F3000 X82.242 Y105.209
M204 S1800
M205 X8 Y8
G1 F1800 X83.822 Y106.789 E368.61226
M204 S3000
M205 X10 Y10
G0 F3000 X84.614 Y106.789
M204 S1800
M205 X8 Y8
G1 F1800 X83.034 Y105.209 E368.76832
M204 S3000
M205 X10 Y10
G0 F3000 X83.826 Y105.209
M204 S1800
M205 X8 Y8
G1 F1800 X85.406 Y106.789 E368.92439
M204 S3000
M205 X10 Y10
G0 F3000 X86.198 Y106.789
M204 S1800
M205 X8 Y8
G1 F1800 X84.618 Y105.209 E369.08046
M204 S3000
M205 X10 Y10
G0 F3000 X85.41 Y105.209
M204 S1800
M205 X8 Y8
G1 F1800 X86.99 Y106.789 E369.23653
M204 S3000
M205 X10 Y10
G0 F3000 X87.782 Y106.789
M204 S1800
M205 X8 Y8
G1 F1800 X86.201 Y105.209 E369.39265
M204 S3000
M205 X10 Y10
G0 F3000 X86.993 Y105.209
M204 S1800
M205 X8 Y8
G1 F1800 X88.574 Y106.789 E369.54877
M204 S3000
M205 X10 Y10
G0 F3000 X89.366 Y106.789
M204 S1800
M205 X8 Y8
G1 F1800 X87.785 Y105.209 E369.70488
M204 S3000
M205 X10 Y10
G0 F3000 X88.577 Y105.209
M204 S1800
M205 X8 Y8
G1 F1800 X90.158 Y106.789 E369.861
M204 S3000
M205 X10 Y10
G0 F3000 X90.95 Y106.789
M204 S1800
M205 X8 Y8
G1 F1800 X89.369 Y105.209 E370.01712
M204 S3000
M205 X10 Y10
G0 F3000 X90.161 Y105.209
M204 S1800
M205 X8 Y8
G1 F1800 X91.742 Y106.789 E370.17324
M204 S3000
M205 X10 Y10
G0 F3000 X92.534 Y106.789
M204 S1800
M205 X8 Y8
G1 F1800 X90.953 Y105.209 E370.32936
M204 S3000
M205 X10 Y10
G0 F3000 X91.745 Y105.209
M204 S1800
M205 X8 Y8
G1 F1800 X92.864 Y106.327 E370.43984
M204 S3000
M205 X10 Y10
G0 F3000 X92.864 Y105.535
M204 S1800
M205 X8 Y8
G1 F1800 X92.537 Y105.209 E370.47209
M204 S3000
M205 X10 Y10
G0 F3000 X70.359 Y106.789
M204 S1800
M205 X8 Y8
G1 F1800 X68.778 Y105.209 E370.62821
G1 X68.708 Y105.139
M204 S3000
M205 X10 Y10
G0 F3000 X93.515 Y103.868
G0 X94.164 Y102.91
G0 X94.494 Y102.696
M204 S1800
M205 X8 Y8
;TYPE:SKIN
G1 F1800 X94.741 Y102.944 E370.63694
M204 S3000
M205 X10 Y10
G0 F3000 X94.829 Y102.749
M204 S1800
M205 X8 Y8
G1 F1800 X95.112 Y102.749 E370.65142
G1 X97.375 Y102.749 E370.7672
G1 X97.558 Y102.649 E370.77787
M204 S3000
M205 X10 Y10
G0 F3000 X97.984 Y102.91
G0 X98.014 Y109.054
G0 X97.457 Y109.054
M204 S1800
M205 X8 Y8
G1 F1800 X97.654 Y109.25 E370.7848
M204 S3000
M205 X10 Y10
G0 F3000 X97.369 Y109.248
M204 S1800
M205 X8 Y8
G1 F1800 X97.086 Y109.248 E370.80068
G1 X94.823 Y109.248 E370.92764
G1 X94.614 Y109.322 E370.94008
M204 S3000
M205 X10 Y10
G0 F3000 X94.164 Y109.09
G0 X112.134 Y109.098
G0 X112.492 Y109.098
M204 S1800
M205 X8 Y8
G1 F1800 X112.839 Y109.445 E370.95232
M204 S3000
M205 X10 Y10
G0 F3000 X112.926 Y109.249
M204 S1800
M205 X8 Y8
G1 F1800 X113.209 Y109.249 E370.96885
G1 X114.058 Y109.249 E371.01846
M204 S3000
M205 X10 Y10
G0 F3000 X112.556 Y109.445
M204 S1800
M205 X8 Y8
G1 F1800 X112.492 Y109.381 E371.02072
M204 S3000
M205 X10 Y10
G0 F3000 X112.164 Y109.09
G0 X112.134 Y109.054
G0 X114.341 Y109.249
M204 S1800
M205 X8 Y8
G1 F1800 X114.623 Y109.249 E371.03783
G1 X115.465 Y109.242 E371.08891
G1 X115.606 Y109.101 E371.101
M204 S3000
M205 X10 Y10
G0 F3000 X116.014 Y109.054
G0 X116.014 Y102.944
G0 X115.389 Y102.944
M204 S1800
M205 X8 Y8
G1 F1800 X115 Y102.555 E371.11473
M204 S3000
M205 X10 Y10
G0 F3000 X115.283 Y102.555
M204 S1800
M205 X8 Y8
G1 F1800 X115.653 Y102.925 E371.12778
M204 S3000
M205 X10 Y10
G0 F3000 X115.653 Y102.642
M204 S1800
M205 X8 Y8
G1 F1800 X115.565 Y102.555 E371.13087
M204 S3000
M205 X10 Y10
G0 F3000 X114.912 Y102.749
M204 S1800
M205 X8 Y8
G1 F1800 X114.629 Y102.749 E371.14642
G1 X112.668 Y102.768 E371.25418
G1 X112.526 Y102.91 E371.26521
M204 S3000
M205 X10 Y10
G0 F3000 X111.674 Y103.4
;MESH:NONMESH
G0 X110.336 Y102.876
G0 X107.126 Y100.177
G0 X105 Y65.25
;TIME_ELAPSED:202.172137
;LAYER:1
M140 S60
;MESH:Object 1
G0 F4500 X105 Y65.25 Z0.5
M204 S1800
M205 X8 Y8
;TYPE:WALL-INNER
G1 F2700 X107 Y65.25 E371.33173
G1 X107 Y100.25 E372.49584
G1 X108.453 Y101.098 E372.55179
G1 X109.265 Y101.785 E372.58717
G1 X110.276 Y103 E372.63974
G1 X112.074 Y103 E372.69954
G1 X112.074 Y109 E372.89911
G1 X110.278 Y109 E372.95884
G1 X109.271 Y110.208 E373.01115
G1 X108.449 Y110.904 E373.04697
G1 X107 Y111.75 E373.10278
G1 X107 Y141 E374.07564
G1 X124.64 Y141 E374.66235
G1 X126.993 Y139.6 E374.75341
G1 X127.501 Y139.268 E374.7736
G1 X129.298 Y138.022 E374.84633
G1 X129.605 Y137.794 E374.85905
G1 X129.619 Y137.784 E374.85962
G1 X130 Y137.478 E374.87587
G1 X130 Y137.784 E374.87978
G1 X130 Y137.802 E374.88036
G1 X130 Y144.75 E375.11146
G1 X128 Y144.75 E375.17798
G1 X128 Y146.75 E375.2445
G1 X104 Y146.75 E376.04274
G1 X104 Y144.75 E376.10926
G1 X103 Y144.75 E376.14252
G1 X103 Y111.75 E377.2401
G1 X101.552 Y110.904 E377.29588
G1 X100.737 Y110.214 E377.3314
G1 X99.727 Y109 E377.38392
G1 X98.074 Y109 E377.4389
G1 X98.074 Y103 E377.63846
G1 X99.727 Y103 E377.69344
G1 X100.737 Y101.786 E377.74597
G1 X101.552 Y101.096 E377.78149
G1 X103 Y100.251 E377.83725
G1 X103 Y69 E378.87666
G1 X85.36 Y69 E379.46337
G1 X83.007 Y70.4 E379.55443
G1 X82.499 Y70.732 E379.57462
G1 X80.702 Y71.978 E379.64735
G1 X80.395 Y72.206 E379.66007
G1 X80.381 Y72.216 E379.66064
G1 X80 Y72.522 E379.67689
G1 X80 Y72.216 E379.6808
G1 X80 Y72.198 E379.68139
G1 X80 Y64.926 E379.92325
G1 X81 Y64.926 E379.95651
G1 X81 Y63.25 E380.01226
G1 X105 Y63.25 E380.8105
G1 X105 Y65.25 E380.87702
M204 S3000
M205 X10 Y10
G0 F4500 X107.366 Y100.039
G0 X110.448 Y102.636
G0 X115.955 Y102.637
G0 X116.356 Y104
M204 S1800
M205 X8 Y8
G1 F2700 X146.75 Y104 E381.88793
G1 X146.75 Y128 E382.68617
G1 X144.75 Y128 E382.75269
G1 X144.75 Y130 E382.81921
G1 X139.574 Y130 E382.99137
G1 X139.574 Y128 E383.05789
G1 X139.305 Y128 E383.06684
G1 X139.304 Y128 E383.06687
G1 X138.938 Y128 E383.07904
G1 X139.137 Y127.692 E383.08588
G1 X139.967 Y126.409 E383.13671
G1 X141 Y124.635 E383.20498
G1 X141 Y108 E383.75827
G1 X116.355 Y108 E384.57796
G1 X116.355 Y109 E384.61122
G1 X116.074 Y109 E384.62057
G1 X116.074 Y108 E384.64393
G1 X116.074 Y104 E384.77697
G1 X116.074 Y103 E384.81023
G1 X116.356 Y103 E384.81961
G1 X116.356 Y104 E384.84306
M204 S3000
M205 X10 Y10
G0 F4500 X115.702 Y102.872
G0 X112.446 Y102.872
G0 X107.148 Y108.422
G0 X106.504 Y108.863
G0 X105.776 Y109.14
G0 X105.001 Y109.234
G0 X104.374 Y109.159
G0 X102.615 Y108.695
M204 S1800
M205 X8 Y8
G1 F2700 X103.33 Y109.186 E384.87191
G1 X104.139 Y109.493 E384.90069
G1 X105.001 Y109.598 E384.92957
G1 X105.862 Y109.493 E384.95842
G1 X106.673 Y109.186 E384.98726
G1 X107.388 Y108.695 E385.01611
G1 X107.964 Y108.042 E385.04507
G1 X108.366 Y107.276 E385.07384
G1 X108.574 Y106.435 E385.10266
G1 X108.574 Y105.565 E385.1316
G1 X108.366 Y104.724 E385.16041
G1 X107.964 Y103.958 E385.18918
G1 X107.388 Y103.305 E385.21814
G1 X106.674 Y102.814 E385.24696
G1 X105.862 Y102.506 E385.27585
G1 X105.001 Y102.402 E385.30469
G1 X104.141 Y102.506 E385.33351
G1 X103.329 Y102.814 E385.36239
G1 X102.615 Y103.305 E385.39121
G1 X102.039 Y103.958 E385.42017
G1 X101.637 Y104.724 E385.44895
G1 X101.429 Y105.565 E385.47776
G1 X101.429 Y106.435 E385.5067
G1 X101.637 Y107.276 E385.53551
G1 X102.039 Y108.042 E385.56428
G1 X102.615 Y108.695 E385.59324
M204 S3000
M205 X10 Y10
G0 F4500 X97.702 Y109.128
G0 X94.446 Y109.128
G0 X94.44 Y108.235
G0 X69 Y104
M204 S1800
M205 X8 Y8
G1 F2700 X93.647 Y104 E386.41301
G1 X93.647 Y103 E386.44627
G1 X94.074 Y103 E386.46047
G1 X94.074 Y109 E386.66003
G1 X93.647 Y109 E386.67423
G1 X93.647 Y108 E386.70749
G1 X63.25 Y108 E387.7185
G1 X63.25 Y81.5 E388.59989
G1 X64.926 Y81.5 E388.65564
G1 X64.926 Y80 E388.70553
G1 X72.2 Y80 E388.94746
G1 X72.217 Y80 E388.94803
G1 X72.523 Y80 E388.95821
G1 X72.217 Y80.382 E388.96821
G1 X72.207 Y80.395 E388.96875
G1 X71.979 Y80.703 E388.98149
G1 X70.567 Y82.744 E389.06404
G1 X70.397 Y83.014 E389.07465
G1 X69 Y85.36 E389.16547
G1 X69 Y104 E389.78544
M204 S3000
M205 X10 Y10
G0 F4500 X93.275 Y103.628
G0 X94.404 Y102.83
G0 X94.474 Y102.9
M204 S1800
M205 X8 Y8
G1 F2700 X94.474 Y109.1 E389.99165
G1 X97.674 Y109.1 E390.09808
G1 X97.674 Y102.9 E390.30429
G1 X94.474 Y102.9 E390.41073
M204 S3000
M205 X10 Y10
G0 F4500 X94.404 Y102.83
G0 X97.702 Y102.872
G0 X102.815 Y108.467
G0 X102.882 Y108.393
M204 S1800
M205 X8 Y8
G1 F2700 X103.517 Y108.829 E390.43635
G1 X104.236 Y109.102 E390.46193
G1 X105.001 Y109.195 E390.48756
G1 X105.766 Y109.102 E390.51319
G1 X106.486 Y108.829 E390.5388
G1 X107.121 Y108.393 E390.56442
G1 X107.632 Y107.814 E390.5901
G1 X107.989 Y107.133 E390.61568
G1 X108.174 Y106.386 E390.64127
G1 X108.174 Y105.614 E390.66695
G1 X107.989 Y104.867 E390.69255
G1 X107.632 Y104.186 E390.71812
G1 X107.121 Y103.607 E390.7438
G1 X106.487 Y103.171 E390.7694
G1 X105.766 Y102.897 E390.79505
G1 X105.001 Y102.805 E390.82068
G1 X104.237 Y102.897 E390.84627
G1 X103.516 Y103.171 E390.87193
G1 X102.882 Y103.607 E390.89752
G1 X102.371 Y104.186 E390.9232
G1 X102.014 Y104.867 E390.94878
G1 X101.829 Y105.614 E390.97437
G1 X101.829 Y106.386 E391.00005
G1 X102.014 Y107.133 E391.02565
G1 X102.371 Y107.814 E391.05122
G1 X102.882 Y108.393 E391.0769
M204 S3000
M205 X10 Y10
G0 F4500 X102.815 Y108.467
G0 X103.499 Y108.863
G0 X104.226 Y109.14
G0 X105.001 Y109.234
G0 X105.776 Y109.14
G0 X106.504 Y108.863
G0 X107.025 Y108.507
G0 X112.404 Y102.83
G0 X112.474 Y102.9
M204 S1800
M205 X8 Y8
G1 F2700 X112.474 Y109.1 E391.28312
G1 X115.674 Y109.1 E391.38955
G1 X115.674 Y102.9 E391.59576
G1 X112.474 Y102.9 E391.70219
M204 S3000
M205 X10 Y10
G0 F4500 X112.404 Y102.83
G0 X110.448 Y102.636
G0 X107.366 Y100.039
G0 X105.33 Y64.92
G0 X105.4 Y64.85
M204 S1800
M205 X8 Y8
G1 F2700 X107.4 Y64.85 E391.76871
G1 X107.4 Y100.02 E392.93847
G1 X108.683 Y100.769 E392.98789
G1 X109.554 Y101.506 E393.02583
G1 X110.464 Y102.6 E393.07316
G1 X112.474 Y102.6 E393.14002
G1 X115.674 Y102.6 E393.21984
G1 X116.756 Y102.6 E393.25583
G1 X116.756 Y103.6 E393.28909
G1 X147.15 Y103.6 E394.3
G1 X147.15 Y128.4 E395.12485
G1 X145.15 Y128.4 E395.19137
G1 X145.15 Y130.4 E395.25789
G1 X139.174 Y130.4 E395.45665
G1 X139.174 Y128.4 E395.52317
G1 X138.553 Y128.4 E395.54383
G1 X138.552 Y128.4 E395.54386
G1 X138.168 Y128.4 E395.55663
G1 X138.389 Y128.085 E395.56375
G1 X138.663 Y127.696 E395.57957
G1 X139.626 Y126.2 E395.63875
G1 X140.6 Y124.527 E395.70314
G1 X140.6 Y108.4 E396.23952
G1 X116.755 Y108.4 E397.03261
G1 X116.755 Y109.4 E397.06587
G1 X115.674 Y109.4 E397.10182
G1 X112.474 Y109.4 E397.18165
G1 X110.465 Y109.4 E397.24847
G1 X109.557 Y110.49 E397.29565
G1 X108.679 Y111.233 E397.33391
G1 X107.4 Y111.98 E397.38317
G1 X107.4 Y140.6 E398.33508
G1 X124.53 Y140.6 E398.90482
G1 X126.781 Y139.261 E398.99194
G1 X127.278 Y138.936 E399.01169
G1 X129.065 Y137.697 E399.08401
G1 X129.374 Y137.467 E399.09682
G1 X130.076 Y136.905 E399.12673
G1 X130.4 Y136.645 E399.14055
G1 X130.4 Y137.06 E399.14813
G1 X130.4 Y137.061 E399.14817
G1 X130.4 Y145.15 E399.41721
G1 X128.4 Y145.15 E399.48373
G1 X128.4 Y147.15 E399.55025
G1 X103.6 Y147.15 E400.3751
G1 X103.6 Y145.15 E400.44162
G1 X102.6 Y145.15 E400.47488
G1 X102.6 Y111.98 E401.57812
G1 X101.322 Y111.233 E401.62735
G1 X100.448 Y110.493 E401.66544
G1 X99.539 Y109.4 E401.71272
G1 X97.674 Y109.4 E401.77475
G1 X94.474 Y109.4 E401.85458
G1 X93.247 Y109.4 E401.89539
G1 X93.247 Y108.4 E401.92865
G1 X62.85 Y108.4 E402.93966
G1 X62.85 Y81.1 E403.84766
G1 X64.526 Y81.1 E403.9034
G1 X64.526 Y79.6 E403.95329
G1 X72.939 Y79.6 E404.23311
G1 X72.941 Y79.6 E404.23318
G1 X73.355 Y79.6 E404.24695
G1 X73.096 Y79.924 E404.25453
G1 X72.534 Y80.626 E404.28444
G1 X72.304 Y80.936 E404.29728
G1 X70.901 Y82.964 E404.3793
G1 X70.738 Y83.223 E404.38947
G1 X69.4 Y85.47 E404.47646
G1 X69.4 Y103.6 E405.07946
G1 X93.247 Y103.6 E405.87262
G1 X93.247 Y102.6 E405.90588
G1 X94.474 Y102.6 E405.94669
G1 X97.674 Y102.6 E406.02651
G1 X99.539 Y102.6 E406.08854
G1 X100.448 Y101.507 E406.13582
G1 X101.322 Y100.767 E406.17391
G1 X102.6 Y100.021 E406.22313
G1 X102.6 Y69.4 E407.24159
G1 X85.47 Y69.4 E407.81134
G1 X83.219 Y70.739 E407.89845
G1 X82.722 Y71.064 E407.9182
G1 X80.935 Y72.303 E407.99052
G1 X80.626 Y72.533 E408.00334
G1 X79.924 Y73.095 E408.03325
G1 X79.6 Y73.355 E408.04706
G1 X79.6 Y72.94 E408.05465
G1 X79.6 Y72.939 E408.05468
G1 X79.6 Y64.526 E408.3345
G1 X80.6 Y64.526 E408.36776
G1 X80.6 Y62.85 E408.4235
G1 X105.4 Y62.85 E409.24835
G1 X105.4 Y64.85 E409.31487
M204 S3000
M205 X10 Y10
G0 F4500 X105.8 Y64.45
M204 S1800
M205 X8 Y8
;TYPE:WALL-OUTER
G1 F2700 X107.8 Y64.45 E409.38139
G1 X107.8 Y99.79 E410.55681
G1 X108.909 Y100.437 E410.59951
G1 X109.843 Y101.227 E410.6402
G1 X110.652 Y102.2 E410.68228
G1 X117.156 Y102.2 E410.89861
G1 X117.156 Y103.2 E410.93187
G1 X147.55 Y103.2 E411.94278
G1 X147.55 Y128.8 E412.79424
G1 X145.55 Y128.8 E412.86076
G1 X145.55 Y130.8 E412.92728
G1 X138.774 Y130.8 E413.15265
G1 X138.774 Y128.8 E413.21917
G1 X137.778 Y128.8 E413.25229
G1 X137.777 Y128.8 E413.25233
G1 X137.389 Y128.8 E413.26523
G1 X137.615 Y128.484 E413.27241
G1 X138.165 Y127.717 E413.3038
G1 X138.329 Y127.475 E413.31352
G1 X139.285 Y125.991 E413.37224
G1 X140.2 Y124.419 E413.43273
G1 X140.2 Y108.8 E413.95222
G1 X117.155 Y108.8 E414.7187
G1 X117.155 Y109.8 E414.75196
G1 X110.652 Y109.8 E414.96826
G1 X109.843 Y110.772 E415.01032
G1 X108.909 Y111.562 E415.051
G1 X107.8 Y112.21 E415.09372
G1 X107.8 Y140.2 E416.02468
G1 X124.42 Y140.2 E416.57746
G1 X126.569 Y138.921 E416.66064
G1 X127.055 Y138.604 E416.67994
G1 X128.831 Y137.372 E416.75183
G1 X129.129 Y137.15 E416.76419
G1 X130.476 Y136.072 E416.82157
G1 X130.8 Y135.813 E416.83536
G1 X130.8 Y136.227 E416.84293
G1 X130.8 Y136.229 E416.843
G1 X130.8 Y145.55 E417.15302
G1 X128.8 Y145.55 E417.21954
G1 X128.8 Y147.55 E417.28606
G1 X103.2 Y147.55 E418.13752
G1 X103.2 Y145.55 E418.20404
G1 X102.2 Y145.55 E418.2373
G1 X102.2 Y112.209 E419.34622
G1 X101.092 Y111.561 E419.38891
G1 X100.159 Y110.772 E419.42955
G1 X99.351 Y109.8 E419.47159
G1 X92.847 Y109.8 E419.68792
G1 X92.847 Y108.8 E419.72118
G1 X62.45 Y108.8 E420.73219
G1 X62.45 Y80.7 E421.6668
G1 X64.126 Y80.7 E421.72254
G1 X64.126 Y79.2 E421.77243
G1 X73.771 Y79.2 E422.09322
G1 X73.773 Y79.2 E422.09329
G1 X74.187 Y79.2 E422.10706
G1 X73.928 Y79.524 E422.11464
G1 X72.851 Y80.87 E422.17198
G1 X72.629 Y81.169 E422.18436
G1 X71.235 Y83.184 E422.26586
G1 X71.079 Y83.432 E422.2756
G1 X69.8 Y85.58 E422.35875
G1 X69.8 Y103.2 E422.94479
G1 X92.847 Y103.2 E423.71134
G1 X92.847 Y102.2 E423.7446
G1 X99.351 Y102.2 E423.96092
G1 X100.159 Y101.228 E424.00296
G1 X101.092 Y100.438 E424.04363
G1 X102.2 Y99.791 E424.0863
G1 X102.2 Y69.8 E425.08381
G1 X85.58 Y69.8 E425.63659
G1 X83.431 Y71.079 E425.71977
G1 X82.945 Y71.396 E425.73907
G1 X81.169 Y72.628 E425.81096
G1 X80.871 Y72.85 E425.82332
G1 X79.524 Y73.928 E425.8807
G1 X79.2 Y74.187 E425.89449
G1 X79.2 Y73.773 E425.90206
G1 X79.2 Y73.771 E425.90213
G1 X79.2 Y64.126 E426.22292
G1 X80.2 Y64.126 E426.25618
G1 X80.2 Y62.45 E426.31193
G1 X105.8 Y62.45 E427.16339
G1 X105.8 Y64.45 E427.22991
M204 S3000
M205 X10 Y10
G0 F4500 X106 Y64.45
G0 X106 Y64.95
G0 X107.366 Y100.039
G0 X110.448 Y102.636
G0 X112.874 Y102.8
G0 X112.874 Y103.3
M204 S1800
M205 X8 Y8
G1 F2700 X112.874 Y108.7 E427.40951
G1 X115.274 Y108.7 E427.48933
G1 X115.274 Y103.3 E427.66894
G1 X112.874 Y103.3 E427.74876
M204 S3000
M205 X10 Y10
G0 F4500 X112.874 Y103.5
G0 X112.374 Y103.5
G0 X107.148 Y108.422
G0 X106.504 Y108.863
G0 X105.776 Y109.14
G0 X105.001 Y109.234
G0 X104.226 Y109.14
G0 X103.815 Y108.984
G0 X102.866 Y108.503
G0 X103.149 Y108.091
M204 S1800
M205 X8 Y8
G1 F2700 X103.704 Y108.472 E427.77115
G1 X104.333 Y108.711 E427.79353
G1 X105.001 Y108.792 E427.81591
G1 X105.67 Y108.711 E427.83833
G1 X106.299 Y108.472 E427.86071
G1 X106.854 Y108.091 E427.8831
G1 X107.3 Y107.586 E427.90551
G1 X107.612 Y106.99 E427.92788
G1 X107.774 Y106.337 E427.95026
G1 X107.774 Y105.663 E427.97268
G1 X107.612 Y105.01 E427.99505
G1 X107.3 Y104.414 E428.01743
G1 X106.854 Y103.909 E428.03984
G1 X106.3 Y103.528 E428.0622
G1 X105.67 Y103.288 E428.08462
G1 X105.001 Y103.208 E428.10703
G1 X104.333 Y103.288 E428.12941
G1 X103.703 Y103.528 E428.15183
G1 X103.149 Y103.909 E428.1742
G1 X102.703 Y104.414 E428.19661
G1 X102.391 Y105.01 E428.21898
G1 X102.229 Y105.663 E428.24136
G1 X102.229 Y106.337 E428.26378
G1 X102.391 Y106.99 E428.28615
G1 X102.703 Y107.586 E428.30853
G1 X103.149 Y108.091 E428.33094
M204 S3000
M205 X10 Y10
G0 F4500 X103.313 Y108.204
G0 X103.031 Y108.616
G0 X97.702 Y102.872
G0 X94.874 Y102.8
G0 X94.874 Y103.3
M204 S1800
M205 X8 Y8
G1 F2700 X94.874 Y108.7 E428.51054
G1 X97.274 Y108.7 E428.59037
G1 X97.274 Y103.3 E428.76997
G1 X94.874 Y103.3 E428.84979
M204 S3000
M205 X10 Y10
G0 F4500 X94.874 Y103.5
G0 X93.684 Y104.39
M204 S1800
M205 X8 Y8
;TYPE:SKIN
G1 F1800 X93.684 Y107.61 E428.95689
G1 X63.64 Y107.61 E429.95616
G1 X63.64 Y81.89 E430.81161
G1 X65.316 Y81.89 E430.86735
G1 X65.316 Y80.39 E430.91724
G1 X71.726 Y80.39 E431.13044
G1 X70.241 Y82.529 E431.21705
G1 X70.064 Y82.811 E431.22812
G1 X68.61 Y85.253 E431.32265
G1 X68.61 Y104.39 E431.95915
G1 X93.684 Y104.39 E432.79312
M204 S3000
M205 X10 Y10
G0 F4500 X93.389 Y107.429
M204 S1800
M205 X8 Y8
G1 F1800 X93.503 Y107.314 E432.7985
M204 S3000
M205 X10 Y10
G0 F4500 X93.503 Y106.749
M204 S1800
M205 X8 Y8
G1 F1800 X92.823 Y107.429 E432.83049
M204 S3000
M205 X10 Y10
G0 F4500 X92.257 Y107.429
M204 S1800
M205 X8 Y8
G1 F1800 X93.503 Y106.183 E432.88909
M204 S3000
M205 X10 Y10
G0 F4500 X93.503 Y105.617
M204 S1800
M205 X8 Y8
G1 F1800 X91.691 Y107.429 E432.97433
M204 S3000
M205 X10 Y10
G0 F4500 X91.126 Y107.429
M204 S1800
M205 X8 Y8
G1 F1800 X93.503 Y105.052 E433.08613
M204 S3000
M205 X10 Y10
G0 F4500 X93.42 Y104.569
M204 S1800
M205 X8 Y8
G1 F1800 X90.56 Y107.429 E433.22066
M204 S3000
M205 X10 Y10
G0 F4500 X89.994 Y107.429
M204 S1800
M205 X8 Y8
G1 F1800 X92.855 Y104.569 E433.35521
M204 S3000
M205 X10 Y10
G0 F4500 X92.289 Y104.569
M204 S1800
M205 X8 Y8
G1 F1800 X89.429 Y107.429 E433.48973
M204 S3000
M205 X10 Y10
G0 F4500 X88.863 Y107.429
M204 S1800
M205 X8 Y8
G1 F1800 X91.723 Y104.569 E433.62426
M204 S3000
M205 X10 Y10
G0 F4500 X91.158 Y104.569
M204 S1800
M205 X8 Y8
G1 F1800 X88.297 Y107.429 E433.75881
M204 S3000
M205 X10 Y10
G0 F4500 X87.732 Y107.429
M204 S1800
M205 X8 Y8
G1 F1800 X90.592 Y104.569 E433.89333
M204 S3000
M205 X10 Y10
G0 F4500 X90.026 Y104.569
M204 S1800
M205 X8 Y8
G1 F1800 X87.166 Y107.429 E434.02786
M204 S3000
M205 X10 Y10
G0 F4500 X86.6 Y107.429
M204 S1800
M205 X8 Y8
G1 F1800 X89.461 Y104.569 E434.16241
M204 S3000
M205 X10 Y10
G0 F4500 X88.895 Y104.569
M204 S1800
M205 X8 Y8
G1 F1800 X86.035 Y107.429 E434.29693
M204 S3000
M205 X10 Y10
G0 F4500 X85.469 Y107.429
M204 S1800
M205 X8 Y8
G1 F1800 X88.329 Y104.569 E434.43146
M204 S3000
M205 X10 Y10
G0 F4500 X87.763 Y104.569
M204 S1800
M205 X8 Y8
G1 F1800 X84.903 Y107.429 E434.56598
M204 S3000
M205 X10 Y10
G0 F4500 X84.338 Y107.429
M204 S1800
M205 X8 Y8
G1 F1800 X87.198 Y104.569 E434.70051
M204 S3000
M205 X10 Y10
G0 F4500 X86.632 Y104.569
M204 S1800
M205 X8 Y8
G1 F1800 X83.772 Y107.429 E434.83504
M204 S3000
M205 X10 Y10
G0 F4500 X83.206 Y107.429
M204 S1800
M205 X8 Y8
G1 F1800 X86.066 Y104.569 E434.96956
M204 S3000
M205 X10 Y10
G0 F4500 X85.501 Y104.569
M204 S1800
M205 X8 Y8
G1 F1800 X82.64 Y107.429 E435.10411
M204 S3000
M205 X10 Y10
G0 F4500 X82.075 Y107.429
M204 S1800
M205 X8 Y8
G1 F1800 X84.935 Y104.569 E435.23864
M204 S3000
M205 X10 Y10
G0 F4500 X84.369 Y104.569
M204 S1800
M205 X8 Y8
G1 F1800 X81.509 Y107.429 E435.37316
M204 S3000
M205 X10 Y10
G0 F4500 X80.943 Y107.429
M204 S1800
M205 X8 Y8
G1 F1800 X83.804 Y104.569 E435.50771
M204 S3000
M205 X10 Y10
G0 F4500 X83.238 Y104.569
M204 S1800
M205 X8 Y8
G1 F1800 X80.378 Y107.429 E435.64224
M204 S3000
M205 X10 Y10
G0 F4500 X79.812 Y107.429
M204 S1800
M205 X8 Y8
G1 F1800 X82.672 Y104.569 E435.77676
M204 S3000
M205 X10 Y10
G0 F4500 X82.107 Y104.569
M204 S1800
M205 X8 Y8
G1 F1800 X79.246 Y107.429 E435.91131
M204 S3000
M205 X10 Y10
G0 F4500 X78.681 Y107.429
M204 S1800
M205 X8 Y8
G1 F1800 X81.541 Y104.569 E436.04584
M204 S3000
M205 X10 Y10
G0 F4500 X80.975 Y104.569
M204 S1800
M205 X8 Y8
G1 F1800 X78.115 Y107.429 E436.18036
M204 S3000
M205 X10 Y10
G0 F4500 X77.549 Y107.429
M204 S1800
M205 X8 Y8
G1 F1800 X80.41 Y104.569 E436.31491
M204 S3000
M205 X10 Y10
G0 F4500 X79.844 Y104.569
M204 S1800
M205 X8 Y8
G1 F1800 X76.984 Y107.429 E436.44944
M204 S3000
M205 X10 Y10
G0 F4500 X76.418 Y107.429
M204 S1800
M205 X8 Y8
G1 F1800 X79.278 Y104.569 E436.58396
M204 S3000
M205 X10 Y10
G0 F4500 X78.713 Y104.569
M204 S1800
M205 X8 Y8
G1 F1800 X75.852 Y107.429 E436.71851
M204 S3000
M205 X10 Y10
G0 F4500 X75.287 Y107.429
M204 S1800
M205 X8 Y8
G1 F1800 X78.147 Y104.569 E436.85304
M204 S3000
M205 X10 Y10
G0 F4500 X77.581 Y104.569
M204 S1800
M205 X8 Y8
G1 F1800 X74.721 Y107.429 E436.98756
M204 S3000
M205 X10 Y10
G0 F4500 X74.155 Y107.429
M204 S1800
M205 X8 Y8
G1 F1800 X77.015 Y104.569 E437.12209
M204 S3000
M205 X10 Y10
G0 F4500 X76.45 Y104.569
M204 S1800
M205 X8 Y8
G1 F1800 X73.59 Y107.429 E437.25661
M204 S3000
M205 X10 Y10
G0 F4500 X73.024 Y107.429
M204 S1800
M205 X8 Y8
G1 F1800 X75.884 Y104.569 E437.39114
M204 S3000
M205 X10 Y10
G0 F4500 X75.318 Y104.569
M204 S1800
M205 X8 Y8
G1 F1800 X72.458 Y107.429 E437.52567
M204 S3000
M205 X10 Y10
G0 F4500 X71.892 Y107.429
M204 S1800
M205 X8 Y8
G1 F1800 X74.753 Y104.569 E437.66022
M204 S3000
M205 X10 Y10
G0 F4500 X74.187 Y104.569
M204 S1800
M205 X8 Y8
G1 F1800 X71.327 Y107.429 E437.79474
M204 S3000
M205 X10 Y10
G0 F4500 X70.761 Y107.429
M204 S1800
M205 X8 Y8
G1 F1800 X73.621 Y104.569 E437.92927
M204 S3000
M205 X10 Y10
G0 F4500 X73.056 Y104.569
M204 S1800
M205 X8 Y8
G1 F1800 X70.195 Y107.429 E438.06382
M204 S3000
M205 X10 Y10
G0 F4500 X69.63 Y107.429
M204 S1800
M205 X8 Y8
G1 F1800 X72.49 Y104.569 E438.19834
M204 S3000
M205 X10 Y10
G0 F4500 X71.924 Y104.569
M204 S1800
M205 X8 Y8
G1 F1800 X69.064 Y107.429 E438.33287
M204 S3000
M205 X10 Y10
G0 F4500 X68.498 Y107.429
M204 S1800
M205 X8 Y8
G1 F1800 X71.359 Y104.569 E438.46742
M204 S3000
M205 X10 Y10
G0 F4500 X70.793 Y104.569
M204 S1800
M205 X8 Y8
G1 F1800 X67.933 Y107.429 E438.60194
M204 S3000
M205 X10 Y10
G0 F4500 X67.367 Y107.429
M204 S1800
M205 X8 Y8
G1 F1800 X70.227 Y104.569 E438.73647
M204 S3000
M205 X10 Y10
G0 F4500 X69.662 Y104.569
M204 S1800
M205 X8 Y8
G1 F1800 X66.801 Y107.429 E438.87102
M204 S3000
M205 X10 Y10
G0 F4500 X66.236 Y107.429
M204 S1800
M205 X8 Y8
G1 F1800 X69.096 Y104.569 E439.00554
M204 S3000
M205 X10 Y10
G0 F4500 X68.53 Y104.569
M204 S1800
M205 X8 Y8
G1 F1800 X65.67 Y107.429 E439.14007
M204 S3000
M205 X10 Y10
G0 F4500 X65.104 Y107.429
M204 S1800
M205 X8 Y8
G1 F1800 X68.429 Y104.104 E439.29647
M204 S3000
M205 X10 Y10
G0 F4500 X68.429 Y103.538
M204 S1800
M205 X8 Y8
G1 F1800 X64.539 Y107.429 E439.47946
M204 S3000
M205 X10 Y10
G0 F4500 X63.973 Y107.429
M204 S1800
M205 X8 Y8
G1 F1800 X68.429 Y102.973 E439.68906
M204 S3000
M205 X10 Y10
G0 F4500 X68.429 Y102.407
M204 S1800
M205 X8 Y8
G1 F1800 X63.82 Y107.016 E439.90585
M204 S3000
M205 X10 Y10
G0 F4500 X63.82 Y106.45
M204 S1800
M205 X8 Y8
G1 F1800 X68.429 Y101.841 E440.12265
M204 S3000
M205 X10 Y10
G0 F4500 X68.429 Y101.276
M204 S1800
M205 X8 Y8
G1 F1800 X63.82 Y105.884 E440.33942
M204 S3000
M205 X10 Y10
G0 F4500 X63.82 Y105.319
M204 S1800
M205 X8 Y8
G1 F1800 X68.429 Y100.71 E440.55621
M204 S3000
M205 X10 Y10
G0 F4500 X68.429 Y100.144
M204 S1800
M205 X8 Y8
G1 F1800 X63.82 Y104.753 E440.773
M204 S3000
M205 X10 Y10
G0 F4500 X63.82 Y104.187
M204 S1800
M205 X8 Y8
G1 F1800 X68.429 Y99.579 E440.98977
M204 S3000
M205 X10 Y10
G0 F4500 X68.429 Y99.013
M204 S1800
M205 X8 Y8
G1 F1800 X63.82 Y103.622 E441.20656
M204 S3000
M205 X10 Y10
G0 F4500 X63.82 Y103.056
M204 S1800
M205 X8 Y8
G1 F1800 X68.429 Y98.447 E441.42336
M204 S3000
M205 X10 Y10
G0 F4500 X68.429 Y97.881
M204 S1800
M205 X8 Y8
G1 F1800 X63.82 Y102.49 E441.64015
M204 S3000
M205 X10 Y10
G0 F4500 X63.82 Y101.925
M204 S1800
M205 X8 Y8
G1 F1800 X68.429 Y97.316 E441.85694
M204 S3000
M205 X10 Y10
G0 F4500 X68.429 Y96.75
M204 S1800
M205 X8 Y8
G1 F1800 X63.82 Y101.359 E442.07374
M204 S3000
M205 X10 Y10
G0 F4500 X63.82 Y100.793
M204 S1800
M205 X8 Y8
G1 F1800 X68.429 Y96.184 E442.29053
M204 S3000
M205 X10 Y10
G0 F4500 X68.429 Y95.619
M204 S1800
M205 X8 Y8
G1 F1800 X63.82 Y100.228 E442.50732
M204 S3000
M205 X10 Y10
G0 F4500 X63.82 Y99.662
M204 S1800
M205 X8 Y8
G1 F1800 X68.429 Y95.053 E442.72412
M204 S3000
M205 X10 Y10
G0 F4500 X68.429 Y94.487
M204 S1800
M205 X8 Y8
G1 F1800 X63.82 Y99.096 E442.94091
M204 S3000
M205 X10 Y10
G0 F4500 X63.82 Y98.531
M204 S1800
M205 X8 Y8
G1 F1800 X68.429 Y93.922 E443.1577
M204 S3000
M205 X10 Y10
G0 F4500 X68.429 Y93.356
M204 S1800
M205 X8 Y8
G1 F1800 X63.82 Y97.965 E443.3745
M204 S3000
M205 X10 Y10
G0 F4500 X63.82 Y97.399
M204 S1800
M205 X8 Y8
G1 F1800 X68.429 Y92.79 E443.59129
M204 S3000
M205 X10 Y10
G0 F4500 X68.429 Y92.225
M204 S1800
M205 X8 Y8
G1 F1800 X63.82 Y96.834 E443.80808
M204 S3000
M205 X10 Y10
G0 F4500 X63.82 Y96.268
M204 S1800
M205 X8 Y8
G1 F1800 X68.429 Y91.659 E444.02488
M204 S3000
M205 X10 Y10
G0 F4500 X68.429 Y91.093
M204 S1800
M205 X8 Y8
G1 F1800 X63.82 Y95.702 E444.24167
M204 S3000
M205 X10 Y10
G0 F4500 X63.82 Y95.136
M204 S1800
M205 X8 Y8
G1 F1800 X68.429 Y90.528 E444.45844
M204 S3000
M205 X10 Y10
G0 F4500 X68.429 Y89.962
M204 S1800
M205 X8 Y8
G1 F1800 X63.82 Y94.571 E444.67523
M204 S3000
M205 X10 Y10
G0 F4500 X63.82 Y94.005
M204 S1800
M205 X8 Y8
G1 F1800 X68.429 Y89.396 E444.89203
M204 S3000
M205 X10 Y10
G0 F4500 X68.429 Y88.83
M204 S1800
M205 X8 Y8
G1 F1800 X63.82 Y93.439 E445.10882
M204 S3000
M205 X10 Y10
G0 F4500 X63.82 Y92.874
M204 S1800
M205 X8 Y8
G1 F1800 X68.429 Y88.265 E445.32561
M204 S3000
M205 X10 Y10
G0 F4500 X68.429 Y87.699
M204 S1800
M205 X8 Y8
G1 F1800 X63.82 Y92.308 E445.54241
M204 S3000
M205 X10 Y10
G0 F4500 X63.82 Y91.742
M204 S1800
M205 X8 Y8
G1 F1800 X68.429 Y87.133 E445.7592
M204 S3000
M205 X10 Y10
G0 F4500 X68.429 Y86.568
M204 S1800
M205 X8 Y8
G1 F1800 X63.82 Y91.177 E445.97599
M204 S3000
M205 X10 Y10
G0 F4500 X63.82 Y90.611
M204 S1800
M205 X8 Y8
G1 F1800 X68.429 Y86.002 E446.19279
M204 S3000
M205 X10 Y10
G0 F4500 X68.429 Y85.436
M204 S1800
M205 X8 Y8
G1 F1800 X63.82 Y90.045 E446.40958
M204 S3000
M205 X10 Y10
G0 F4500 X63.82 Y89.48
M204 S1800
M205 X8 Y8
G1 F1800 X68.916 Y84.384 E446.64928
G1 X68.986 Y84.314
M204 S3000
M205 X10 Y10
G0 F4500 X69.748 Y82.986
M204 S1800
M205 X8 Y8
G1 F1800 X63.82 Y88.914 E446.92811
M204 S3000
M205 X10 Y10
G0 F4500 X63.82 Y88.348
M204 S1800
M205 X8 Y8
G1 F1800 X70.883 Y81.285 E447.26034
M204 S3000
M205 X10 Y10
G0 F4500 X71.034 Y80.569
M204 S1800
M205 X8 Y8
G1 F1800 X63.82 Y87.783 E447.59966
M204 S3000
M205 X10 Y10
G0 F4500 X63.82 Y87.217
M204 S1800
M205 X8 Y8
G1 F1800 X70.468 Y80.569 E447.91236
M204 S3000
M205 X10 Y10
G0 F4500 X69.903 Y80.569
M204 S1800
M205 X8 Y8
G1 F1800 X63.82 Y86.651 E448.19846
M204 S3000
M205 X10 Y10
G0 F4500 X63.82 Y86.086
M204 S1800
M205 X8 Y8
G1 F1800 X69.337 Y80.569 E448.45797
M204 S3000
M205 X10 Y10
G0 F4500 X68.771 Y80.569
M204 S1800
M205 X8 Y8
G1 F1800 X63.82 Y85.52 E448.69085
M204 S3000
M205 X10 Y10
G0 F4500 X63.82 Y84.954
M204 S1800
M205 X8 Y8
G1 F1800 X68.206 Y80.569 E448.89713
M204 S3000
M205 X10 Y10
G0 F4500 X67.64 Y80.569
M204 S1800
M205 X8 Y8
G1 F1800 X63.82 Y84.388 E449.07678
M204 S3000
M205 X10 Y10
G0 F4500 X63.82 Y83.823
M204 S1800
M205 X8 Y8
G1 F1800 X67.074 Y80.569 E449.22984
M204 S3000
M205 X10 Y10
G0 F4500 X66.509 Y80.569
M204 S1800
M205 X8 Y8
G1 F1800 X65.496 Y81.581 E449.27747
M204 S3000
M205 X10 Y10
G0 F4500 X65.496 Y81.016
M204 S1800
M205 X8 Y8
G1 F1800 X65.943 Y80.569 E449.29849
M204 S3000
M205 X10 Y10
G0 F4500 X65.009 Y82.068
M204 S1800
M205 X8 Y8
G1 F1800 X63.82 Y83.257 E449.35442
M204 S3000
M205 X10 Y10
G0 F4500 X63.82 Y82.691
M204 S1800
M205 X8 Y8
G1 F1800 X64.443 Y82.068 E449.38372
M204 S3000
M205 X10 Y10
G0 F4500 X63.877 Y82.068
M204 S1800
M205 X8 Y8
G1 F1800 X63.82 Y82.126 E449.38643
M204 S3000
M205 X10 Y10
G0 F4500 X69.372 Y103.628
G0 X93.275 Y103.628
G0 X93.275 Y102.628
G0 X99.555 Y102.636
G0 X102.634 Y100.04
G0 X102.628 Y69.372
G0 X85.46 Y69.362
G0 X80.39 Y71.723
M204 S1800
M205 X8 Y8
G1 F1800 X80.39 Y65.316 E449.59953
G1 X81.39 Y65.316 E449.63279
G1 X81.39 Y63.64 E449.68853
G1 X104.61 Y63.64 E450.46083
G1 X104.61 Y65.64 E450.52735
G1 X106.61 Y65.64 E450.59387
G1 X106.61 Y100.474 E451.75246
G1 X108.227 Y101.418 E451.81473
G1 X108.986 Y102.06 E451.8478
G1 X110.093 Y103.39 E451.90535
G1 X111.684 Y103.39 E451.95827
G1 X111.684 Y108.61 E452.13188
G1 X110.095 Y108.61 E452.18473
G1 X108.992 Y109.933 E452.24202
G1 X108.223 Y110.584 E452.27554
G1 X106.61 Y111.526 E452.33766
G1 X106.61 Y141.39 E453.33094
G1 X124.747 Y141.39 E453.93418
G1 X127.2 Y139.931 E454.02911
G1 X127.719 Y139.592 E454.04973
G1 X129.61 Y138.277 E454.12634
G1 X129.61 Y144.36 E454.32866
G1 X127.61 Y144.36 E454.39518
G1 X127.61 Y146.36 E454.4617
G1 X104.39 Y146.36 E455.234
G1 X104.39 Y144.36 E455.30052
G1 X103.39 Y144.36 E455.33378
G1 X103.39 Y111.526 E456.42584
G1 X101.778 Y110.584 E456.48794
G1 X101.016 Y109.939 E456.52115
G1 X99.91 Y108.61 E456.57865
G1 X98.464 Y108.61 E456.62675
G1 X98.464 Y103.39 E456.80036
G1 X99.91 Y103.39 E456.84846
G1 X101.016 Y102.061 E456.90597
G1 X101.778 Y101.416 E456.93917
G1 X103.39 Y100.475 E457.00125
G1 X103.39 Y68.61 E458.06109
G1 X85.253 Y68.61 E458.66433
G1 X82.8 Y70.069 E458.75925
G1 X82.281 Y70.408 E458.77987
G1 X80.39 Y71.723 E458.85648
M204 S3000
M205 X10 Y10
G0 F4500 X85.46 Y69.362
G0 X102.628 Y69.372
G0 X102.634 Y100.04
G0 X101.715 Y103.736
M204 S1800
M205 X8 Y8
G1 F1800 X101.27 Y104.584 E458.88833
G1 X101.039 Y105.518 E458.92033
G1 X101.039 Y106.482 E458.95239
G1 X101.27 Y107.416 E458.9844
G1 X101.715 Y108.264 E459.01625
G1 X102.354 Y108.989 E459.04839
G1 X103.148 Y109.534 E459.08042
G1 X104.045 Y109.875 E459.11234
G1 X105.001 Y109.99 E459.14437
G1 X105.956 Y109.875 E459.17636
G1 X106.855 Y109.535 E459.20833
G1 X107.649 Y108.989 E459.24038
G1 X108.288 Y108.264 E459.27252
G1 X108.733 Y107.416 E459.30437
G1 X108.964 Y106.482 E459.33637
G1 X108.964 Y105.518 E459.36843
G1 X108.733 Y104.584 E459.40044
G1 X108.288 Y103.736 E459.43229
G1 X107.649 Y103.011 E459.46443
G1 X106.856 Y102.466 E459.49643
G1 X105.956 Y102.124 E459.52846
G1 X105.001 Y102.01 E459.56045
G1 X104.047 Y102.124 E459.5924
G1 X103.147 Y102.466 E459.62442
G1 X102.354 Y103.011 E459.65643
G1 X101.715 Y103.736 E459.68857
M204 S3000
M205 X10 Y10
G0 F4500 X102.634 Y100.04
G0 X102.628 Y69.372
G0 X82.126 Y63.819
M204 S1800
M205 X8 Y8
G1 F1800 X81.569 Y64.377 E459.71479
M204 S3000
M205 X10 Y10
G0 F4500 X81.569 Y64.942
M204 S1800
M205 X8 Y8
G1 F1800 X82.692 Y63.819 E459.76762
M204 S3000
M205 X10 Y10
G0 F4500 X83.258 Y63.819
M204 S1800
M205 X8 Y8
G1 F1800 X80.569 Y66.509 E459.89412
M204 S3000
M205 X10 Y10
G0 F4500 X80.569 Y67.074
M204 S1800
M205 X8 Y8
G1 F1800 X83.823 Y63.819 E460.0472
M204 S3000
M205 X10 Y10
G0 F4500 X84.389 Y63.819
M204 S1800
M205 X8 Y8
G1 F1800 X80.569 Y67.64 E460.22691
M204 S3000
M205 X10 Y10
G0 F4500 X80.569 Y68.206
M204 S1800
M205 X8 Y8
G1 F1800 X84.955 Y63.819 E460.43324
M204 S3000
M205 X10 Y10
G0 F4500 X85.521 Y63.819
M204 S1800
M205 X8 Y8
G1 F1800 X80.569 Y68.771 E460.66616
M204 S3000
M205 X10 Y10
G0 F4500 X80.569 Y69.337
M204 S1800
M205 X8 Y8
G1 F1800 X86.086 Y63.819 E460.92569
M204 S3000
M205 X10 Y10
G0 F4500 X86.652 Y63.819
M204 S1800
M205 X8 Y8
G1 F1800 X80.569 Y69.903 E461.21184
M204 S3000
M205 X10 Y10
G0 F4500 X80.569 Y70.468
M204 S1800
M205 X8 Y8
G1 F1800 X87.218 Y63.819 E461.52459
M204 S3000
M205 X10 Y10
G0 F4500 X87.783 Y63.819
M204 S1800
M205 X8 Y8
G1 F1800 X80.569 Y71.034 E461.86393
M204 S3000
M205 X10 Y10
G0 F4500 X81.297 Y70.871
M204 S1800
M205 X8 Y8
G1 F1800 X88.349 Y63.819 E462.19564
M204 S3000
M205 X10 Y10
G0 F4500 X88.915 Y63.819
M204 S1800
M205 X8 Y8
G1 F1800 X82.988 Y69.746 E462.47443
G1 X82.918 Y69.816
M204 S3000
M205 X10 Y10
G0 F4500 X84.385 Y68.915
M204 S1800
M205 X8 Y8
G1 F1800 X89.48 Y63.819 E462.7141
M204 S3000
M205 X10 Y10
G0 F4500 X90.046 Y63.819
M204 S1800
M205 X8 Y8
G1 F1800 X85.436 Y68.43 E462.93097
M204 S3000
M205 X10 Y10
G0 F4500 X86.001 Y68.43
M204 S1800
M205 X8 Y8
G1 F1800 X90.612 Y63.819 E463.14786
M204 S3000
M205 X10 Y10
G0 F4500 X91.177 Y63.819
M204 S1800
M205 X8 Y8
G1 F1800 X86.567 Y68.43 E463.36472
M204 S3000
M205 X10 Y10
G0 F4500 X87.133 Y68.43
M204 S1800
M205 X8 Y8
G1 F1800 X91.743 Y63.819 E463.58158
M204 S3000
M205 X10 Y10
G0 F4500 X92.309 Y63.819
M204 S1800
M205 X8 Y8
G1 F1800 X87.698 Y68.43 E463.79847
M204 S3000
M205 X10 Y10
G0 F4500 X88.264 Y68.43
M204 S1800
M205 X8 Y8
G1 F1800 X92.874 Y63.819 E464.01533
M204 S3000
M205 X10 Y10
G0 F4500 X93.44 Y63.819
M204 S1800
M205 X8 Y8
G1 F1800 X88.83 Y68.43 E464.2322
M204 S3000
M205 X10 Y10
G0 F4500 X89.395 Y68.43
M204 S1800
M205 X8 Y8
G1 F1800 X94.006 Y63.819 E464.44908
M204 S3000
M205 X10 Y10
G0 F4500 X94.571 Y63.819
M204 S1800
M205 X8 Y8
G1 F1800 X89.961 Y68.43 E464.66595
M204 S3000
M205 X10 Y10
G0 F4500 X90.527 Y68.43
M204 S1800
M205 X8 Y8
G1 F1800 X95.137 Y63.819 E464.88281
M204 S3000
M205 X10 Y10
G0 F4500 X95.703 Y63.819
M204 S1800
M205 X8 Y8
G1 F1800 X91.093 Y68.43 E465.09968
M204 S3000
M205 X10 Y10
G0 F4500 X91.658 Y68.43
M204 S1800
M205 X8 Y8
G1 F1800 X96.269 Y63.819 E465.31656
M204 S3000
M205 X10 Y10
G0 F4500 X96.834 Y63.819
M204 S1800
M205 X8 Y8
G1 F1800 X92.224 Y68.43 E465.53343
M204 S3000
M205 X10 Y10
G0 F4500 X92.79 Y68.43
M204 S1800
M205 X8 Y8
G1 F1800 X97.4 Y63.819 E465.75029
M204 S3000
M205 X10 Y10
G0 F4500 X97.966 Y63.819
M204 S1800
M205 X8 Y8
G1 F1800 X93.355 Y68.43 E465.96718
M204 S3000
M205 X10 Y10
G0 F4500 X93.921 Y68.43
M204 S1800
M205 X8 Y8
G1 F1800 X98.531 Y63.819 E466.18404
M204 S3000
M205 X10 Y10
G0 F4500 X99.097 Y63.819
M204 S1800
M205 X8 Y8
G1 F1800 X94.487 Y68.43 E466.40091
M204 S3000
M205 X10 Y10
G0 F4500 X95.052 Y68.43
M204 S1800
M205 X8 Y8
G1 F1800 X99.663 Y63.819 E466.61779
M204 S3000
M205 X10 Y10
G0 F4500 X100.228 Y63.819
M204 S1800
M205 X8 Y8
G1 F1800 X95.618 Y68.43 E466.83466
M204 S3000
M205 X10 Y10
G0 F4500 X96.184 Y68.43
M204 S1800
M205 X8 Y8
G1 F1800 X100.794 Y63.819 E467.05152
M204 S3000
M205 X10 Y10
G0 F4500 X101.36 Y63.819
M204 S1800
M205 X8 Y8
G1 F1800 X96.749 Y68.43 E467.26841
M204 S3000
M205 X10 Y10
G0 F4500 X97.315 Y68.43
M204 S1800
M205 X8 Y8
G1 F1800 X101.925 Y63.819 E467.48527
M204 S3000
M205 X10 Y10
G0 F4500 X102.491 Y63.819
M204 S1800
M205 X8 Y8
G1 F1800 X97.881 Y68.43 E467.70214
M204 S3000
M205 X10 Y10
G0 F4500 X98.446 Y68.43
M204 S1800
M205 X8 Y8
G1 F1800 X103.057 Y63.819 E467.91902
M204 S3000
M205 X10 Y10
G0 F4500 X103.622 Y63.819
M204 S1800
M205 X8 Y8
G1 F1800 X99.012 Y68.43 E468.13589
M204 S3000
M205 X10 Y10
G0 F4500 X99.578 Y68.43
M204 S1800
M205 X8 Y8
G1 F1800 X104.188 Y63.819 E468.35275
M204 S3000
M205 X10 Y10
G0 F4500 X104.429 Y64.145
M204 S1800
M205 X8 Y8
G1 F1800 X100.143 Y68.43 E468.55433
M204 S3000
M205 X10 Y10
G0 F4500 X100.709 Y68.43
M204 S1800
M205 X8 Y8
G1 F1800 X104.429 Y64.71 E468.7293
M204 S3000
M205 X10 Y10
G0 F4500 X104.429 Y65.276
M204 S1800
M205 X8 Y8
G1 F1800 X101.275 Y68.43 E468.87766
M204 S3000
M205 X10 Y10
G0 F4500 X101.841 Y68.43
M204 S1800
M205 X8 Y8
G1 F1800 X104.451 Y65.819 E469.00045
M204 S3000
M205 X10 Y10
G0 F4500 X105.017 Y65.819
M204 S1800
M205 X8 Y8
G1 F1800 X102.406 Y68.43 E469.12326
M204 S3000
M205 X10 Y10
G0 F4500 X102.972 Y68.43
M204 S1800
M205 X8 Y8
G1 F1800 X105.583 Y65.819 E469.24608
M204 S3000
M205 X10 Y10
G0 F4500 X106.148 Y65.819
M204 S1800
M205 X8 Y8
G1 F1800 X103.538 Y68.43 E469.36887
M204 S3000
M205 X10 Y10
G0 F4500 X103.569 Y68.964
M204 S1800
M205 X8 Y8
G1 F1800 X106.428 Y66.105 E469.50334
M204 S3000
M205 X10 Y10
G0 F4500 X106.428 Y66.67
M204 S1800
M205 X8 Y8
G1 F1800 X103.569 Y69.53 E469.63785
M204 S3000
M205 X10 Y10
G0 F4500 X103.569 Y70.096
M204 S1800
M205 X8 Y8
G1 F1800 X106.428 Y67.236 E469.77235
M204 S3000
M205 X10 Y10
G0 F4500 X106.428 Y67.802
M204 S1800
M205 X8 Y8
G1 F1800 X103.569 Y70.661 E469.90683
M204 S3000
M205 X10 Y10
G0 F4500 X103.569 Y71.227
M204 S1800
M205 X8 Y8
G1 F1800 X106.428 Y68.368 E470.04131
M204 S3000
M205 X10 Y10
G0 F4500 X106.428 Y68.933
M204 S1800
M205 X8 Y8
G1 F1800 X103.569 Y71.793 E470.17581
M204 S3000
M205 X10 Y10
G0 F4500 X103.569 Y72.358
M204 S1800
M205 X8 Y8
G1 F1800 X106.428 Y69.499 E470.31029
M204 S3000
M205 X10 Y10
G0 F4500 X106.428 Y70.065
M204 S1800
M205 X8 Y8
G1 F1800 X103.569 Y72.924 E470.44477
M204 S3000
M205 X10 Y10
G0 F4500 X103.569 Y73.49
M204 S1800
M205 X8 Y8
G1 F1800 X106.428 Y70.63 E470.57927
M204 S3000
M205 X10 Y10
G0 F4500 X106.428 Y71.196
M204 S1800
M205 X8 Y8
G1 F1800 X103.569 Y74.056 E470.71377
M204 S3000
M205 X10 Y10
G0 F4500 X103.569 Y74.621
M204 S1800
M205 X8 Y8
G1 F1800 X106.428 Y71.762 E470.84825
M204 S3000
M205 X10 Y10
G0 F4500 X106.428 Y72.327
M204 S1800
M205 X8 Y8
G1 F1800 X103.569 Y75.187 E470.98275
M204 S3000
M205 X10 Y10
G0 F4500 X103.569 Y75.753
M204 S1800
M205 X8 Y8
G1 F1800 X106.428 Y72.893 E471.11725
M204 S3000
M205 X10 Y10
G0 F4500 X106.428 Y73.459
M204 S1800
M205 X8 Y8
G1 F1800 X103.569 Y76.318 E471.25173
M204 S3000
M205 X10 Y10
G0 F4500 X103.569 Y76.884
M204 S1800
M205 X8 Y8
G1 F1800 X106.428 Y74.024 E471.38623
M204 S3000
M205 X10 Y10
G0 F4500 X106.428 Y74.59
M204 S1800
M205 X8 Y8
G1 F1800 X103.569 Y77.45 E471.52074
M204 S3000
M205 X10 Y10
G0 F4500 X103.569 Y78.015
M204 S1800
M205 X8 Y8
G1 F1800 X106.428 Y75.156 E471.65521
M204 S3000
M205 X10 Y10
G0 F4500 X106.428 Y75.721
M204 S1800
M205 X8 Y8
G1 F1800 X103.569 Y78.581 E471.78972
M204 S3000
M205 X10 Y10
G0 F4500 X103.569 Y79.147
M204 S1800
M205 X8 Y8
G1 F1800 X106.428 Y76.287 E471.92422
M204 S3000
M205 X10 Y10
G0 F4500 X106.428 Y76.853
M204 S1800
M205 X8 Y8
G1 F1800 X103.569 Y79.712 E472.0587
M204 S3000
M205 X10 Y10
G0 F4500 X103.569 Y80.278
M204 S1800
M205 X8 Y8
G1 F1800 X106.428 Y77.419 E472.19318
M204 S3000
M205 X10 Y10
G0 F4500 X106.428 Y77.984
M204 S1800
M205 X8 Y8
G1 F1800 X103.569 Y80.844 E472.32768
M204 S3000
M205 X10 Y10
G0 F4500 X103.569 Y81.409
M204 S1800
M205 X8 Y8
G1 F1800 X106.428 Y78.55 E472.46216
M204 S3000
M205 X10 Y10
G0 F4500 X106.428 Y79.116
M204 S1800
M205 X8 Y8
G1 F1800 X103.569 Y81.975 E472.59663
M204 S3000
M205 X10 Y10
G0 F4500 X103.569 Y82.541
M204 S1800
M205 X8 Y8
G1 F1800 X106.428 Y79.681 E472.73114
M204 S3000
M205 X10 Y10
G0 F4500 X106.428 Y80.247
M204 S1800
M205 X8 Y8
G1 F1800 X103.569 Y83.106 E472.86562
M204 S3000
M205 X10 Y10
G0 F4500 X103.569 Y83.672
M204 S1800
M205 X8 Y8
G1 F1800 X106.428 Y80.813 E473.00009
M204 S3000
M205 X10 Y10
G0 F4500 X106.428 Y81.378
M204 S1800
M205 X8 Y8
G1 F1800 X103.569 Y84.238 E473.1346
M204 S3000
M205 X10 Y10
G0 F4500 X103.569 Y84.804
M204 S1800
M205 X8 Y8
G1 F1800 X106.428 Y81.944 E473.2691
M204 S3000
M205 X10 Y10
G0 F4500 X106.428 Y82.51
M204 S1800
M205 X8 Y8
G1 F1800 X103.569 Y85.369 E473.40358
M204 S3000
M205 X10 Y10
G0 F4500 X103.569 Y85.935
M204 S1800
M205 X8 Y8
G1 F1800 X106.428 Y83.075 E473.53808
M204 S3000
M205 X10 Y10
G0 F4500 X106.428 Y83.641
M204 S1800
M205 X8 Y8
G1 F1800 X103.569 Y86.501 E473.67258
M204 S3000
M205 X10 Y10
G0 F4500 X103.569 Y87.066
M204 S1800
M205 X8 Y8
G1 F1800 X106.428 Y84.207 E473.80706
M204 S3000
M205 X10 Y10
G0 F4500 X106.428 Y84.772
M204 S1800
M205 X8 Y8
G1 F1800 X103.569 Y87.632 E473.94156
M204 S3000
M205 X10 Y10
G0 F4500 X103.569 Y88.198
M204 S1800
M205 X8 Y8
G1 F1800 X106.428 Y85.338 E474.07606
M204 S3000
M205 X10 Y10
G0 F4500 X106.428 Y85.904
M204 S1800
M205 X8 Y8
G1 F1800 X103.569 Y88.763 E474.21054
M204 S3000
M205 X10 Y10
G0 F4500 X103.569 Y89.329
M204 S1800
M205 X8 Y8
G1 F1800 X106.428 Y86.469 E474.34504
M204 S3000
M205 X10 Y10
G0 F4500 X106.428 Y87.035
M204 S1800
M205 X8 Y8
G1 F1800 X103.569 Y89.895 E474.47955
M204 S3000
M205 X10 Y10
G0 F4500 X103.569 Y90.46
M204 S1800
M205 X8 Y8
G1 F1800 X106.428 Y87.601 E474.61403
M204 S3000
M205 X10 Y10
G0 F4500 X106.428 Y88.167
M204 S1800
M205 X8 Y8
G1 F1800 X103.569 Y91.026 E474.7485
M204 S3000
M205 X10 Y10
G0 F4500 X103.569 Y91.592
M204 S1800
M205 X8 Y8
G1 F1800 X106.428 Y88.732 E474.88301
M204 S3000
M205 X10 Y10
G0 F4500 X106.428 Y89.298
M204 S1800
M205 X8 Y8
G1 F1800 X103.569 Y92.157 E475.01748
M204 S3000
M205 X10 Y10
G0 F4500 X103.569 Y92.723
M204 S1800
M205 X8 Y8
G1 F1800 X106.428 Y89.864 E475.15196
M204 S3000
M205 X10 Y10
G0 F4500 X106.428 Y90.429
M204 S1800
M205 X8 Y8
G1 F1800 X103.569 Y93.289 E475.28647
M204 S3000
M205 X10 Y10
G0 F4500 X103.569 Y93.854
M204 S1800
M205 X8 Y8
G1 F1800 X106.428 Y90.995 E475.42094
M204 S3000
M205 X10 Y10
G0 F4500 X106.428 Y91.561
M204 S1800
M205 X8 Y8
G1 F1800 X103.569 Y94.42 E475.55542
M204 S3000
M205 X10 Y10
G0 F4500 X103.569 Y94.986
M204 S1800
M205 X8 Y8
G1 F1800 X106.428 Y92.126 E475.68992
M204 S3000
M205 X10 Y10
G0 F4500 X106.428 Y92.692
M204 S1800
M205 X8 Y8
G1 F1800 X103.569 Y95.552 E475.82443
M204 S3000
M205 X10 Y10
G0 F4500 X103.569 Y96.117
M204 S1800
M205 X8 Y8
G1 F1800 X106.428 Y93.258 E475.95891
M204 S3000
M205 X10 Y10
G0 F4500 X106.428 Y93.823
M204 S1800
M205 X8 Y8
G1 F1800 X103.569 Y96.683 E476.09341
M204 S3000
M205 X10 Y10
G0 F4500 X103.569 Y97.249
M204 S1800
M205 X8 Y8
G1 F1800 X106.428 Y94.389 E476.22791
M204 S3000
M205 X10 Y10
G0 F4500 X106.428 Y94.955
M204 S1800
M205 X8 Y8
G1 F1800 X103.569 Y97.814 E476.36239
M204 S3000
M205 X10 Y10
G0 F4500 X103.569 Y98.38
M204 S1800
M205 X8 Y8
G1 F1800 X106.428 Y95.52 E476.49689
M204 S3000
M205 X10 Y10
G0 F4500 X106.428 Y96.086
M204 S1800
M205 X8 Y8
G1 F1800 X103.569 Y98.946 E476.63139
M204 S3000
M205 X10 Y10
G0 F4500 X103.569 Y99.511
M204 S1800
M205 X8 Y8
G1 F1800 X106.428 Y96.652 E476.76587
M204 S3000
M205 X10 Y10
G0 F4500 X106.428 Y97.217
M204 S1800
M205 X8 Y8
G1 F1800 X103.569 Y100.077 E476.90037
G1 X103.499 Y100.147
M204 S3000
M205 X10 Y10
G0 F4500 X102.363 Y101.283
M204 S1800
M205 X8 Y8
G1 F1800 X98.644 Y105.002 E477.0753
M204 S3000
M205 X10 Y10
G0 F4500 X98.644 Y104.436
M204 S1800
M205 X8 Y8
G1 F1800 X99.511 Y103.569 E477.11608
M204 S3000
M205 X10 Y10
G0 F4500 X98.946 Y103.569
M204 S1800
M205 X8 Y8
G1 F1800 X98.644 Y103.871 E477.13029
M204 S3000
M205 X10 Y10
G0 F4500 X98.644 Y105.568
M204 S1800
M205 X8 Y8
G1 F1800 X106.428 Y97.783 E477.49645
M204 S3000
M205 X10 Y10
G0 F4500 X106.428 Y98.349
M204 S1800
M205 X8 Y8
G1 F1800 X98.644 Y106.133 E477.86258
M204 S3000
M205 X10 Y10
G0 F4500 X98.644 Y106.699
M204 S1800
M205 X8 Y8
G1 F1800 X101.404 Y103.939 E477.99241
G1 X101.474 Y103.869
M204 S3000
M205 X10 Y10
G0 F4500 X101.004 Y104.904
M204 S1800
M205 X8 Y8
G1 F1800 X98.644 Y107.265 E478.10344
M204 S3000
M205 X10 Y10
G0 F4500 X98.644 Y107.83
M204 S1800
M205 X8 Y8
G1 F1800 X100.858 Y105.616 E478.20758
M204 S3000
M205 X10 Y10
G0 F4500 X100.858 Y106.181
M204 S1800
M205 X8 Y8
G1 F1800 X98.644 Y108.396 E478.31174
M204 S3000
M205 X10 Y10
G0 F4500 X99.177 Y108.429
M204 S1800
M205 X8 Y8
G1 F1800 X100.906 Y106.7 E478.39307
M204 S3000
M205 X10 Y10
G0 F4500 X101.018 Y107.153
M204 S1800
M205 X8 Y8
G1 F1800 X99.743 Y108.429 E478.45306
M204 S3000
M205 X10 Y10
G0 F4500 X100.137 Y108.6
M204 S1800
M205 X8 Y8
G1 F1800 X101.154 Y107.583 E478.5009
M204 S3000
M205 X10 Y10
G0 F4500 X101.348 Y107.954
M204 S1800
M205 X8 Y8
G1 F1800 X100.395 Y108.908 E478.54575
M204 S3000
M205 X10 Y10
G0 F4500 X100.651 Y109.217
M204 S1800
M205 X8 Y8
G1 F1800 X101.544 Y108.325 E478.58773
M204 S3000
M205 X10 Y10
G0 F4500 X101.8 Y108.634
M204 S1800
M205 X8 Y8
G1 F1800 X100.908 Y109.526 E478.62969
M204 S3000
M205 X10 Y10
G0 F4500 X101.168 Y109.832
M204 S1800
M205 X8 Y8
G1 F1800 X102.065 Y108.934 E478.6719
M204 S3000
M205 X10 Y10
G0 F4500 X102.357 Y109.209
M204 S1800
M205 X8 Y8
G1 F1800 X101.474 Y110.091 E478.71341
M204 S3000
M205 X10 Y10
G0 F4500 X101.781 Y110.35
M204 S1800
M205 X8 Y8
G1 F1800 X102.693 Y109.438 E478.75631
M204 S3000
M205 X10 Y10
G0 F4500 X103.028 Y109.668
M204 S1800
M205 X8 Y8
G1 F1800 X102.121 Y110.575 E478.79897
M204 S3000
M205 X10 Y10
G0 F4500 X102.478 Y110.784
M204 S1800
M205 X8 Y8
G1 F1800 X103.431 Y109.832 E478.84377
M204 S3000
M205 X10 Y10
G0 F4500 X103.84 Y109.988
M204 S1800
M205 X8 Y8
G1 F1800 X102.835 Y110.993 E478.89105
M204 S3000
M205 X10 Y10
G0 F4500 X103.193 Y111.201
M204 S1800
M205 X8 Y8
G1 F1800 X104.308 Y110.086 E478.94349
M204 S3000
M205 X10 Y10
G0 F4500 X104.813 Y110.147
M204 S1800
M205 X8 Y8
G1 F1800 X103.55 Y111.41 E479.0029
M204 S3000
M205 X10 Y10
G0 F4500 X103.569 Y111.956
M204 S1800
M205 X8 Y8
G1 F1800 X105.404 Y110.121 E479.08921
M204 S3000
M205 X10 Y10
G0 F4500 X106.067 Y110.024
M204 S1800
M205 X8 Y8
G1 F1800 X103.569 Y112.521 E479.20669
M204 S3000
M205 X10 Y10
G0 F4500 X103.569 Y113.087
M204 S1800
M205 X8 Y8
G1 F1800 X107.013 Y109.643 E479.36868
G1 X107.083 Y109.573
M204 S3000
M205 X10 Y10
G0 F4500 X107.64 Y110.714
M204 S1800
M205 X8 Y8
G1 F1800 X111.502 Y106.851 E479.55036
M204 S3000
M205 X10 Y10
G0 F4500 X111.502 Y106.285
M204 S1800
M205 X8 Y8
G1 F1800 X103.569 Y114.218 E479.92351
M204 S3000
M205 X10 Y10
G0 F4500 X103.569 Y114.784
M204 S1800
M205 X8 Y8
G1 F1800 X106.43 Y111.924 E480.05806
M204 S3000
M205 X10 Y10
G0 F4500 X106.43 Y112.49
M204 S1800
M205 X8 Y8
G1 F1800 X103.569 Y115.35 E480.19261
M204 S3000
M205 X10 Y10
G0 F4500 X103.569 Y115.916
M204 S1800
M205 X8 Y8
G1 F1800 X106.43 Y113.055 E480.32718
M204 S3000
M205 X10 Y10
G0 F4500 X106.43 Y113.621
M204 S1800
M205 X8 Y8
G1 F1800 X103.569 Y116.481 E480.46173
M204 S3000
M205 X10 Y10
G0 F4500 X103.569 Y117.047
M204 S1800
M205 X8 Y8
G1 F1800 X106.43 Y114.187 E480.59628
M204 S3000
M205 X10 Y10
G0 F4500 X106.43 Y114.752
M204 S1800
M205 X8 Y8
G1 F1800 X103.569 Y117.613 E480.73085
M204 S3000
M205 X10 Y10
G0 F4500 X103.569 Y118.178
M204 S1800
M205 X8 Y8
G1 F1800 X106.43 Y115.318 E480.8654
M204 S3000
M205 X10 Y10
G0 F4500 X106.43 Y115.884
M204 S1800
M205 X8 Y8
G1 F1800 X103.569 Y118.744 E480.99995
M204 S3000
M205 X10 Y10
G0 F4500 X103.569 Y119.31
M204 S1800
M205 X8 Y8
G1 F1800 X106.43 Y116.449 E481.13452
M204 S3000
M205 X10 Y10
G0 F4500 X106.43 Y117.015
M204 S1800
M205 X8 Y8
G1 F1800 X103.569 Y119.875 E481.26907
M204 S3000
M205 X10 Y10
G0 F4500 X103.569 Y120.441
M204 S1800
M205 X8 Y8
G1 F1800 X106.43 Y117.581 E481.40362
M204 S3000
M205 X10 Y10
G0 F4500 X106.43 Y118.146
M204 S1800
M205 X8 Y8
G1 F1800 X103.569 Y121.007 E481.53819
M204 S3000
M205 X10 Y10
G0 F4500 X103.569 Y121.572
M204 S1800
M205 X8 Y8
G1 F1800 X106.43 Y118.712 E481.67274
M204 S3000
M205 X10 Y10
G0 F4500 X106.43 Y119.278
M204 S1800
M205 X8 Y8
G1 F1800 X103.569 Y122.138 E481.80729
M204 S3000
M205 X10 Y10
G0 F4500 X103.569 Y122.704
M204 S1800
M205 X8 Y8
G1 F1800 X106.43 Y119.843 E481.94186
M204 S3000
M205 X10 Y10
G0 F4500 X106.43 Y120.409
M204 S1800
M205 X8 Y8
G1 F1800 X103.569 Y123.269 E482.07641
M204 S3000
M205 X10 Y10
G0 F4500 X103.569 Y123.835
M204 S1800
M205 X8 Y8
G1 F1800 X106.43 Y120.975 E482.21096
M204 S3000
M205 X10 Y10
G0 F4500 X106.43 Y121.541
M204 S1800
M205 X8 Y8
G1 F1800 X103.569 Y124.401 E482.34551
M204 S3000
M205 X10 Y10
G0 F4500 X103.569 Y124.966
M204 S1800
M205 X8 Y8
G1 F1800 X106.43 Y122.106 E482.48006
M204 S3000
M205 X10 Y10
G0 F4500 X106.43 Y122.672
M204 S1800
M205 X8 Y8
G1 F1800 X103.569 Y125.532 E482.61461
M204 S3000
M205 X10 Y10
G0 F4500 X103.569 Y126.098
M204 S1800
M205 X8 Y8
G1 F1800 X106.43 Y123.238 E482.74916
M204 S3000
M205 X10 Y10
G0 F4500 X106.43 Y123.803
M204 S1800
M205 X8 Y8
G1 F1800 X103.569 Y126.664 E482.88373
M204 S3000
M205 X10 Y10
G0 F4500 X103.569 Y127.229
M204 S1800
M205 X8 Y8
G1 F1800 X106.43 Y124.369 E483.01828
M204 S3000
M205 X10 Y10
G0 F4500 X106.43 Y124.935
M204 S1800
M205 X8 Y8
G1 F1800 X103.569 Y127.795 E483.15283
M204 S3000
M205 X10 Y10
G0 F4500 X103.569 Y128.361
M204 S1800
M205 X8 Y8
G1 F1800 X106.43 Y125.5 E483.2874
M204 S3000
M205 X10 Y10
G0 F4500 X106.43 Y126.066
M204 S1800
M205 X8 Y8
G1 F1800 X103.569 Y128.926 E483.42195
M204 S3000
M205 X10 Y10
G0 F4500 X103.569 Y129.492
M204 S1800
M205 X8 Y8
G1 F1800 X106.43 Y126.632 E483.5565
M204 S3000
M205 X10 Y10
G0 F4500 X106.43 Y127.197
M204 S1800
M205 X8 Y8
G1 F1800 X103.569 Y130.058 E483.69107
M204 S3000
M205 X10 Y10
G0 F4500 X103.569 Y130.623
M204 S1800
M205 X8 Y8
G1 F1800 X106.43 Y127.763 E483.82562
M204 S3000
M205 X10 Y10
G0 F4500 X106.43 Y128.329
M204 S1800
M205 X8 Y8
G1 F1800 X103.569 Y131.189 E483.96017
M204 S3000
M205 X10 Y10
G0 F4500 X103.569 Y131.755
M204 S1800
M205 X8 Y8
G1 F1800 X106.43 Y128.894 E484.09474
M204 S3000
M205 X10 Y10
G0 F4500 X106.43 Y129.46
M204 S1800
M205 X8 Y8
G1 F1800 X103.569 Y132.32 E484.22929
M204 S3000
M205 X10 Y10
G0 F4500 X103.569 Y132.886
M204 S1800
M205 X8 Y8
G1 F1800 X106.43 Y130.026 E484.36384
M204 S3000
M205 X10 Y10
G0 F4500 X106.43 Y130.592
M204 S1800
M205 X8 Y8
G1 F1800 X103.569 Y133.452 E484.49839
M204 S3000
M205 X10 Y10
G0 F4500 X103.569 Y134.017
M204 S1800
M205 X8 Y8
G1 F1800 X106.43 Y131.157 E484.63294
M204 S3000
M205 X10 Y10
G0 F4500 X106.43 Y131.723
M204 S1800
M205 X8 Y8
G1 F1800 X103.569 Y134.583 E484.76749
M204 S3000
M205 X10 Y10
G0 F4500 X103.569 Y135.149
M204 S1800
M205 X8 Y8
G1 F1800 X106.43 Y132.289 E484.90204
M204 S3000
M205 X10 Y10
G0 F4500 X106.43 Y132.854
M204 S1800
M205 X8 Y8
G1 F1800 X103.569 Y135.715 E485.03661
M204 S3000
M205 X10 Y10
G0 F4500 X103.569 Y136.28
M204 S1800
M205 X8 Y8
G1 F1800 X106.43 Y133.42 E485.17116
M204 S3000
M205 X10 Y10
G0 F4500 X106.43 Y133.986
M204 S1800
M205 X8 Y8
G1 F1800 X103.569 Y136.846 E485.30571
M204 S3000
M205 X10 Y10
G0 F4500 X103.569 Y137.412
M204 S1800
M205 X8 Y8
G1 F1800 X106.43 Y134.551 E485.44028
M204 S3000
M205 X10 Y10
G0 F4500 X106.43 Y135.117
M204 S1800
M205 X8 Y8
G1 F1800 X103.569 Y137.977 E485.57483
M204 S3000
M205 X10 Y10
G0 F4500 X103.569 Y138.543
M204 S1800
M205 X8 Y8
G1 F1800 X106.43 Y135.683 E485.70938
M204 S3000
M205 X10 Y10
G0 F4500 X106.43 Y136.248
M204 S1800
M205 X8 Y8
G1 F1800 X103.569 Y139.109 E485.84395
M204 S3000
M205 X10 Y10
G0 F4500 X103.569 Y139.674
M204 S1800
M205 X8 Y8
G1 F1800 X106.43 Y136.814 E485.9785
M204 S3000
M205 X10 Y10
G0 F4500 X106.43 Y137.38
M204 S1800
M205 X8 Y8
G1 F1800 X103.569 Y140.24 E486.11305
M204 S3000
M205 X10 Y10
G0 F4500 X103.569 Y140.806
M204 S1800
M205 X8 Y8
G1 F1800 X106.43 Y137.945 E486.24762
M204 S3000
M205 X10 Y10
G0 F4500 X106.43 Y138.511
M204 S1800
M205 X8 Y8
G1 F1800 X103.569 Y141.371 E486.38217
M204 S3000
M205 X10 Y10
G0 F4500 X103.569 Y141.937
M204 S1800
M205 X8 Y8
G1 F1800 X106.43 Y139.077 E486.51672
M204 S3000
M205 X10 Y10
G0 F4500 X106.43 Y139.642
M204 S1800
M205 X8 Y8
G1 F1800 X103.569 Y142.503 E486.65129
M204 S3000
M205 X10 Y10
G0 F4500 X103.569 Y143.068
M204 S1800
M205 X8 Y8
G1 F1800 X106.43 Y140.208 E486.78584
M204 S3000
M205 X10 Y10
G0 F4500 X106.43 Y140.774
M204 S1800
M205 X8 Y8
G1 F1800 X103.569 Y143.634 E486.92039
M204 S3000
M205 X10 Y10
G0 F4500 X103.591 Y144.179
M204 S1800
M205 X8 Y8
G1 F1800 X106.43 Y141.34 E487.05393
M204 S3000
M205 X10 Y10
G0 F4500 X106.766 Y141.569
M204 S1800
M205 X8 Y8
G1 F1800 X104.156 Y144.179 E487.1767
M204 S3000
M205 X10 Y10
G0 F4500 X104.57 Y144.331
M204 S1800
M205 X8 Y8
G1 F1800 X107.332 Y141.569 E487.30661
M204 S3000
M205 X10 Y10
G0 F4500 X107.898 Y141.569
M204 S1800
M205 X8 Y8
G1 F1800 X104.57 Y144.896 E487.46313
M204 S3000
M205 X10 Y10
G0 F4500 X104.57 Y145.462
M204 S1800
M205 X8 Y8
G1 F1800 X108.463 Y141.569 E487.64624
M204 S3000
M205 X10 Y10
G0 F4500 X109.029 Y141.569
M204 S1800
M205 X8 Y8
G1 F1800 X104.57 Y146.028 E487.85598
M204 S3000
M205 X10 Y10
G0 F4500 X104.984 Y146.179
M204 S1800
M205 X8 Y8
G1 F1800 X109.595 Y141.569 E488.07284
M204 S3000
M205 X10 Y10
G0 F4500 X110.16 Y141.569
M204 S1800
M205 X8 Y8
G1 F1800 X105.55 Y146.179 E488.28968
M204 S3000
M205 X10 Y10
G0 F4500 X106.116 Y146.179
M204 S1800
M205 X8 Y8
G1 F1800 X110.726 Y141.569 E488.50652
M204 S3000
M205 X10 Y10
G0 F4500 X111.292 Y141.569
M204 S1800
M205 X8 Y8
G1 F1800 X106.681 Y146.179 E488.72339
M204 S3000
M205 X10 Y10
G0 F4500 X107.247 Y146.179
M204 S1800
M205 X8 Y8
G1 F1800 X111.857 Y141.569 E488.94023
M204 S3000
M205 X10 Y10
G0 F4500 X112.423 Y141.569
M204 S1800
M205 X8 Y8
G1 F1800 X107.813 Y146.179 E489.15707
M204 S3000
M205 X10 Y10
G0 F4500 X108.378 Y146.179
M204 S1800
M205 X8 Y8
G1 F1800 X112.989 Y141.569 E489.37393
M204 S3000
M205 X10 Y10
G0 F4500 X113.554 Y141.569
M204 S1800
M205 X8 Y8
G1 F1800 X108.944 Y146.179 E489.59077
M204 S3000
M205 X10 Y10
G0 F4500 X109.51 Y146.179
M204 S1800
M205 X8 Y8
G1 F1800 X114.12 Y141.569 E489.80761
M204 S3000
M205 X10 Y10
G0 F4500 X114.686 Y141.569
M204 S1800
M205 X8 Y8
G1 F1800 X110.076 Y146.179 E490.02445
M204 S3000
M205 X10 Y10
G0 F4500 X110.641 Y146.179
M204 S1800
M205 X8 Y8
G1 F1800 X115.252 Y141.569 E490.24132
M204 S3000
M205 X10 Y10
G0 F4500 X115.817 Y141.569
M204 S1800
M205 X8 Y8
G1 F1800 X111.207 Y146.179 E490.45816
M204 S3000
M205 X10 Y10
G0 F4500 X111.773 Y146.179
M204 S1800
M205 X8 Y8
G1 F1800 X116.383 Y141.569 E490.675
M204 S3000
M205 X10 Y10
G0 F4500 X116.949 Y141.569
M204 S1800
M205 X8 Y8
G1 F1800 X112.338 Y146.179 E490.89186
M204 S3000
M205 X10 Y10
G0 F4500 X112.904 Y146.179
M204 S1800
M205 X8 Y8
G1 F1800 X117.514 Y141.569 E491.1087
M204 S3000
M205 X10 Y10
G0 F4500 X118.08 Y141.569
M204 S1800
M205 X8 Y8
G1 F1800 X113.47 Y146.179 E491.32554
M204 S3000
M205 X10 Y10
G0 F4500 X114.035 Y146.179
M204 S1800
M205 X8 Y8
G1 F1800 X118.646 Y141.569 E491.54241
M204 S3000
M205 X10 Y10
G0 F4500 X119.211 Y141.569
M204 S1800
M205 X8 Y8
G1 F1800 X114.601 Y146.179 E491.75925
M204 S3000
M205 X10 Y10
G0 F4500 X115.167 Y146.179
M204 S1800
M205 X8 Y8
G1 F1800 X119.777 Y141.569 E491.97609
M204 S3000
M205 X10 Y10
G0 F4500 X120.343 Y141.569
M204 S1800
M205 X8 Y8
G1 F1800 X115.732 Y146.179 E492.19295
M204 S3000
M205 X10 Y10
G0 F4500 X116.298 Y146.179
M204 S1800
M205 X8 Y8
G1 F1800 X120.908 Y141.569 E492.40979
M204 S3000
M205 X10 Y10
G0 F4500 X121.474 Y141.569
M204 S1800
M205 X8 Y8
G1 F1800 X116.864 Y146.179 E492.62663
M204 S3000
M205 X10 Y10
G0 F4500 X117.429 Y146.179
M204 S1800
M205 X8 Y8
G1 F1800 X122.04 Y141.569 E492.84349
M204 S3000
M205 X10 Y10
G0 F4500 X122.605 Y141.569
M204 S1800
M205 X8 Y8
G1 F1800 X117.995 Y146.179 E493.06034
M204 S3000
M205 X10 Y10
G0 F4500 X118.561 Y146.179
M204 S1800
M205 X8 Y8
G1 F1800 X123.171 Y141.569 E493.27718
M204 S3000
M205 X10 Y10
G0 F4500 X123.737 Y141.569
M204 S1800
M205 X8 Y8
G1 F1800 X119.126 Y146.179 E493.49404
M204 S3000
M205 X10 Y10
G0 F4500 X119.692 Y146.179
M204 S1800
M205 X8 Y8
G1 F1800 X124.303 Y141.569 E493.7109
M204 S3000
M205 X10 Y10
G0 F4500 X124.974 Y141.463
M204 S1800
M205 X8 Y8
G1 F1800 X120.258 Y146.179 E493.93273
M204 S3000
M205 X10 Y10
G0 F4500 X120.824 Y146.179
M204 S1800
M205 X8 Y8
G1 F1800 X126.369 Y140.634 E494.19355
G1 X126.439 Y140.564
M204 S3000
M205 X10 Y10
G0 F4500 X127.849 Y139.72
M204 S1800
M205 X8 Y8
G1 F1800 X121.389 Y146.179 E494.49738
M204 S3000
M205 X10 Y10
G0 F4500 X121.955 Y146.179
M204 S1800
M205 X8 Y8
G1 F1800 X129.43 Y138.704 E494.84899
M204 S3000
M205 X10 Y10
G0 F4500 X129.43 Y139.27
M204 S1800
M205 X8 Y8
G1 F1800 X122.521 Y146.179 E495.17396
M204 S3000
M205 X10 Y10
G0 F4500 X123.086 Y146.179
M204 S1800
M205 X8 Y8
G1 F1800 X129.43 Y139.836 E495.47234
M204 S3000
M205 X10 Y10
G0 F4500 X129.43 Y140.401
M204 S1800
M205 X8 Y8
G1 F1800 X123.652 Y146.179 E495.74412
M204 S3000
M205 X10 Y10
G0 F4500 X124.218 Y146.179
M204 S1800
M205 X8 Y8
G1 F1800 X129.43 Y140.967 E495.98928
M204 S3000
M205 X10 Y10
G0 F4500 X129.43 Y141.533
M204 S1800
M205 X8 Y8
G1 F1800 X124.783 Y146.179 E496.20784
M204 S3000
M205 X10 Y10
G0 F4500 X125.349 Y146.179
M204 S1800
M205 X8 Y8
G1 F1800 X129.43 Y142.098 E496.39979
M204 S3000
M205 X10 Y10
G0 F4500 X129.43 Y142.664
M204 S1800
M205 X8 Y8
G1 F1800 X127.914 Y144.179 E496.47108
M204 S3000
M205 X10 Y10
G0 F4500 X127.429 Y144.664
M204 S1800
M205 X8 Y8
G1 F1800 X125.915 Y146.179 E496.54231
M204 S3000
M205 X10 Y10
G0 F4500 X126.48 Y146.179
M204 S1800
M205 X8 Y8
G1 F1800 X127.429 Y145.23 E496.58695
M204 S3000
M205 X10 Y10
G0 F4500 X127.429 Y145.796
M204 S1800
M205 X8 Y8
G1 F1800 X127.046 Y146.179 E496.60497
M204 S3000
M205 X10 Y10
G0 F4500 X128.48 Y144.179
M204 S1800
M205 X8 Y8
G1 F1800 X129.43 Y143.23 E496.64963
M204 S3000
M205 X10 Y10
G0 F4500 X129.43 Y143.795
M204 S1800
M205 X8 Y8
G1 F1800 X129.046 Y144.179 E496.66769
M204 S3000
M205 X10 Y10
G0 F4500 X107.372 Y140.628
G0 X103.569 Y113.653
M204 S1800
M205 X8 Y8
G1 F1800 X111.502 Y105.72 E497.04084
M204 S3000
M205 X10 Y10
G0 F4500 X111.502 Y105.154
M204 S1800
M205 X8 Y8
G1 F1800 X108.598 Y108.058 E497.17743
G1 X108.528 Y108.128
M204 S3000
M205 X10 Y10
G0 F4500 X108.997 Y107.094
M204 S1800
M205 X8 Y8
G1 F1800 X111.502 Y104.588 E497.29528
M204 S3000
M205 X10 Y10
G0 F4500 X111.502 Y104.023
M204 S1800
M205 X8 Y8
G1 F1800 X109.143 Y106.382 E497.40624
M204 S3000
M205 X10 Y10
G0 F4500 X109.143 Y105.817
M204 S1800
M205 X8 Y8
G1 F1800 X111.39 Y103.569 E497.51196
M204 S3000
M205 X10 Y10
G0 F4500 X110.824 Y103.569
M204 S1800
M205 X8 Y8
G1 F1800 X109.095 Y105.299 E497.59331
M204 S3000
M205 X10 Y10
G0 F4500 X108.982 Y104.846
M204 S1800
M205 X8 Y8
G1 F1800 X110.259 Y103.569 E497.65337
M204 S3000
M205 X10 Y10
G0 F4500 X109.864 Y103.398
M204 S1800
M205 X8 Y8
G1 F1800 X108.847 Y104.415 E497.70121
M204 S3000
M205 X10 Y10
G0 F4500 X108.653 Y104.044
M204 S1800
M205 X8 Y8
G1 F1800 X109.607 Y103.09 E497.74608
M204 S3000
M205 X10 Y10
G0 F4500 X109.35 Y102.781
M204 S1800
M205 X8 Y8
G1 F1800 X108.458 Y103.673 E497.78804
M204 S3000
M205 X10 Y10
G0 F4500 X108.201 Y103.364
M204 S1800
M205 X8 Y8
G1 F1800 X109.093 Y102.472 E497.83
M204 S3000
M205 X10 Y10
G0 F4500 X108.833 Y102.167
M204 S1800
M205 X8 Y8
G1 F1800 X107.936 Y103.064 E497.87219
M204 S3000
M205 X10 Y10
G0 F4500 X107.644 Y102.789
M204 S1800
M205 X8 Y8
G1 F1800 X108.527 Y101.907 E497.9137
M204 S3000
M205 X10 Y10
G0 F4500 X108.22 Y101.648
M204 S1800
M205 X8 Y8
G1 F1800 X107.309 Y102.559 E497.95655
M204 S3000
M205 X10 Y10
G0 F4500 X106.973 Y102.329
M204 S1800
M205 X8 Y8
G1 F1800 X107.879 Y101.423 E497.99917
M204 S3000
M205 X10 Y10
G0 F4500 X107.521 Y101.215
M204 S1800
M205 X8 Y8
G1 F1800 X106.571 Y102.166 E498.04387
M204 S3000
M205 X10 Y10
G0 F4500 X106.161 Y102.01
M204 S1800
M205 X8 Y8
G1 F1800 X107.164 Y101.007 E498.09105
M204 S3000
M205 X10 Y10
G0 F4500 X106.807 Y100.798
M204 S1800
M205 X8 Y8
G1 F1800 X105.694 Y101.911 E498.1434
M204 S3000
M205 X10 Y10
G0 F4500 X105.189 Y101.851
M204 S1800
M205 X8 Y8
G1 F1800 X106.45 Y100.59 E498.20272
M204 S3000
M205 X10 Y10
G0 F4500 X106.428 Y100.046
M204 S1800
M205 X8 Y8
G1 F1800 X104.597 Y101.877 E498.28884
M204 S3000
M205 X10 Y10
G0 F4500 X103.934 Y101.974
M204 S1800
M205 X8 Y8
G1 F1800 X106.428 Y99.48 E498.40615
M204 S3000
M205 X10 Y10
G0 F4500 X106.428 Y98.915
M204 S1800
M205 X8 Y8
G1 F1800 X102.984 Y102.359 E498.56815
G1 X102.914 Y102.429
M204 S3000
M205 X10 Y10
G0 F4500 X105.776 Y102.859
G0 X106.506 Y103.136
G0 X107.148 Y103.578
G0 X107.565 Y104.052
G0 X110.49 Y108.429
M204 S1800
M205 X8 Y8
G1 F1800 X111.502 Y107.417 E498.61575
M204 S3000
M205 X10 Y10
G0 F4500 X111.502 Y107.982
M204 S1800
M205 X8 Y8
G1 F1800 X111.056 Y108.429 E498.63675
M204 S3000
M205 X10 Y10
G0 F4500 X102.625 Y91.489
G0 X102.628 Y69.372
G0 X80.569 Y65.943
M204 S1800
M205 X8 Y8
G1 F1800 X81.016 Y65.495 E498.6578
M204 S3000
M205 X10 Y10
G0 F4500 X107.372 Y64.878
G0 X107.366 Y100.039
G0 X110.448 Y102.636
G0 X115.702 Y102.872
G0 X116.464 Y104.39
M204 S1800
M205 X8 Y8
G1 F1800 X146.36 Y104.39 E499.65215
G1 X146.36 Y127.61 E500.42445
G1 X144.36 Y127.61 E500.49097
G1 X144.36 Y129.61 E500.55749
G1 X139.964 Y129.61 E500.7037
G1 X139.964 Y127.61 E500.77022
G1 X139.655 Y127.61 E500.7805
G1 X140.299 Y126.613 E500.81997
G1 X141.39 Y124.74 E500.89207
G1 X141.39 Y107.61 E501.46181
G1 X116.464 Y107.61 E502.29085
G1 X116.464 Y104.39 E502.39795
M204 S3000
M205 X10 Y10
G0 F4500 X117.178 Y104.569
M204 S1800
M205 X8 Y8
G1 F1800 X116.643 Y105.105 E502.42314
M204 S3000
M205 X10 Y10
G0 F4500 X116.643 Y105.67
M204 S1800
M205 X8 Y8
G1 F1800 X117.744 Y104.569 E502.47493
M204 S3000
M205 X10 Y10
G0 F4500 X118.31 Y104.569
M204 S1800
M205 X8 Y8
G1 F1800 X116.643 Y106.236 E502.55334
M204 S3000
M205 X10 Y10
G0 F4500 X116.643 Y106.802
M204 S1800
M205 X8 Y8
G1 F1800 X118.875 Y104.569 E502.65835
M204 S3000
M205 X10 Y10
G0 F4500 X119.441 Y104.569
M204 S1800
M205 X8 Y8
G1 F1800 X116.643 Y107.367 E502.78996
M204 S3000
M205 X10 Y10
G0 F4500 X117.147 Y107.43
M204 S1800
M205 X8 Y8
G1 F1800 X120.007 Y104.569 E502.92451
M204 S3000
M205 X10 Y10
G0 F4500 X120.573 Y104.569
M204 S1800
M205 X8 Y8
G1 F1800 X117.712 Y107.43 E503.05908
M204 S3000
M205 X10 Y10
G0 F4500 X118.278 Y107.43
M204 S1800
M205 X8 Y8
G1 F1800 X121.138 Y104.569 E503.19363
M204 S3000
M205 X10 Y10
G0 F4500 X121.704 Y104.569
M204 S1800
M205 X8 Y8
G1 F1800 X118.844 Y107.43 E503.32818
M204 S3000
M205 X10 Y10
G0 F4500 X119.409 Y107.43
M204 S1800
M205 X8 Y8
G1 F1800 X122.27 Y104.569 E503.46275
M204 S3000
M205 X10 Y10
G0 F4500 X122.835 Y104.569
M204 S1800
M205 X8 Y8
G1 F1800 X119.975 Y107.43 E503.5973
M204 S3000
M205 X10 Y10
G0 F4500 X120.541 Y107.43
M204 S1800
M205 X8 Y8
G1 F1800 X123.401 Y104.569 E503.73185
M204 S3000
M205 X10 Y10
G0 F4500 X123.967 Y104.569
M204 S1800
M205 X8 Y8
G1 F1800 X121.106 Y107.43 E503.86642
M204 S3000
M205 X10 Y10
G0 F4500 X121.672 Y107.43
M204 S1800
M205 X8 Y8
G1 F1800 X124.532 Y104.569 E504.00097
M204 S3000
M205 X10 Y10
G0 F4500 X125.098 Y104.569
M204 S1800
M205 X8 Y8
G1 F1800 X122.238 Y107.43 E504.13552
M204 S3000
M205 X10 Y10
G0 F4500 X122.803 Y107.43
M204 S1800
M205 X8 Y8
G1 F1800 X125.664 Y104.569 E504.27009
M204 S3000
M205 X10 Y10
G0 F4500 X126.229 Y104.569
M204 S1800
M205 X8 Y8
G1 F1800 X123.369 Y107.43 E504.40464
M204 S3000
M205 X10 Y10
G0 F4500 X123.935 Y107.43
M204 S1800
M205 X8 Y8
G1 F1800 X126.795 Y104.569 E504.53919
M204 S3000
M205 X10 Y10
G0 F4500 X127.361 Y104.569
M204 S1800
M205 X8 Y8
G1 F1800 X124.5 Y107.43 E504.67376
M204 S3000
M205 X10 Y10
G0 F4500 X125.066 Y107.43
M204 S1800
M205 X8 Y8
G1 F1800 X127.926 Y104.569 E504.80831
M204 S3000
M205 X10 Y10
G0 F4500 X128.492 Y104.569
M204 S1800
M205 X8 Y8
G1 F1800 X125.632 Y107.43 E504.94286
M204 S3000
M205 X10 Y10
G0 F4500 X126.198 Y107.43
M204 S1800
M205 X8 Y8
G1 F1800 X129.058 Y104.569 E505.07741
M204 S3000
M205 X10 Y10
G0 F4500 X129.623 Y104.569
M204 S1800
M205 X8 Y8
G1 F1800 X126.763 Y107.43 E505.21196
M204 S3000
M205 X10 Y10
G0 F4500 X127.329 Y107.43
M204 S1800
M205 X8 Y8
G1 F1800 X130.189 Y104.569 E505.34651
M204 S3000
M205 X10 Y10
G0 F4500 X130.755 Y104.569
M204 S1800
M205 X8 Y8
G1 F1800 X127.895 Y107.43 E505.48106
M204 S3000
M205 X10 Y10
G0 F4500 X128.46 Y107.43
M204 S1800
M205 X8 Y8
G1 F1800 X131.321 Y104.569 E505.61563
M204 S3000
M205 X10 Y10
G0 F4500 X131.886 Y104.569
M204 S1800
M205 X8 Y8
G1 F1800 X129.026 Y107.43 E505.75018
M204 S3000
M205 X10 Y10
G0 F4500 X129.592 Y107.43
M204 S1800
M205 X8 Y8
G1 F1800 X132.452 Y104.569 E505.88473
M204 S3000
M205 X10 Y10
G0 F4500 X133.018 Y104.569
M204 S1800
M205 X8 Y8
G1 F1800 X130.157 Y107.43 E506.0193
M204 S3000
M205 X10 Y10
G0 F4500 X130.723 Y107.43
M204 S1800
M205 X8 Y8
G1 F1800 X133.583 Y104.569 E506.15385
M204 S3000
M205 X10 Y10
G0 F4500 X134.149 Y104.569
M204 S1800
M205 X8 Y8
G1 F1800 X131.289 Y107.43 E506.2884
M204 S3000
M205 X10 Y10
G0 F4500 X131.854 Y107.43
M204 S1800
M205 X8 Y8
G1 F1800 X134.715 Y104.569 E506.42297
M204 S3000
M205 X10 Y10
G0 F4500 X135.28 Y104.569
M204 S1800
M205 X8 Y8
G1 F1800 X132.42 Y107.43 E506.55752
M204 S3000
M205 X10 Y10
G0 F4500 X132.986 Y107.43
M204 S1800
M205 X8 Y8
G1 F1800 X135.846 Y104.569 E506.69207
M204 S3000
M205 X10 Y10
G0 F4500 X136.412 Y104.569
M204 S1800
M205 X8 Y8
G1 F1800 X133.551 Y107.43 E506.82664
M204 S3000
M205 X10 Y10
G0 F4500 X134.117 Y107.43
M204 S1800
M205 X8 Y8
G1 F1800 X136.977 Y104.569 E506.96119
M204 S3000
M205 X10 Y10
G0 F4500 X137.543 Y104.569
M204 S1800
M205 X8 Y8
G1 F1800 X134.683 Y107.43 E507.09574
M204 S3000
M205 X10 Y10
G0 F4500 X135.249 Y107.43
M204 S1800
M205 X8 Y8
G1 F1800 X138.109 Y104.569 E507.23029
M204 S3000
M205 X10 Y10
G0 F4500 X138.674 Y104.569
M204 S1800
M205 X8 Y8
G1 F1800 X135.814 Y107.43 E507.36484
M204 S3000
M205 X10 Y10
G0 F4500 X136.38 Y107.43
M204 S1800
M205 X8 Y8
G1 F1800 X139.24 Y104.569 E507.49939
M204 S3000
M205 X10 Y10
G0 F4500 X139.806 Y104.569
M204 S1800
M205 X8 Y8
G1 F1800 X136.946 Y107.43 E507.63394
M204 S3000
M205 X10 Y10
G0 F4500 X137.511 Y107.43
M204 S1800
M205 X8 Y8
G1 F1800 X140.372 Y104.569 E507.76851
M204 S3000
M205 X10 Y10
G0 F4500 X140.937 Y104.569
M204 S1800
M205 X8 Y8
G1 F1800 X138.077 Y107.43 E507.90306
M204 S3000
M205 X10 Y10
G0 F4500 X138.643 Y107.43
M204 S1800
M205 X8 Y8
G1 F1800 X141.503 Y104.569 E508.03761
M204 S3000
M205 X10 Y10
G0 F4500 X142.069 Y104.569
M204 S1800
M205 X8 Y8
G1 F1800 X139.208 Y107.43 E508.17218
M204 S3000
M205 X10 Y10
G0 F4500 X139.774 Y107.43
M204 S1800
M205 X8 Y8
G1 F1800 X142.634 Y104.569 E508.30673
M204 S3000
M205 X10 Y10
G0 F4500 X143.2 Y104.569
M204 S1800
M205 X8 Y8
G1 F1800 X140.34 Y107.43 E508.44128
M204 S3000
M205 X10 Y10
G0 F4500 X140.905 Y107.43
M204 S1800
M205 X8 Y8
G1 F1800 X143.766 Y104.569 E508.57585
M204 S3000
M205 X10 Y10
G0 F4500 X144.331 Y104.569
M204 S1800
M205 X8 Y8
G1 F1800 X141.471 Y107.43 E508.7104
M204 S3000
M205 X10 Y10
G0 F4500 X141.569 Y107.898
M204 S1800
M205 X8 Y8
G1 F1800 X144.897 Y104.569 E508.86697
M204 S3000
M205 X10 Y10
G0 F4500 X145.463 Y104.569
M204 S1800
M205 X8 Y8
G1 F1800 X141.569 Y108.463 E509.05013
M204 S3000
M205 X10 Y10
G0 F4500 X141.569 Y109.029
M204 S1800
M205 X8 Y8
G1 F1800 X146.028 Y104.569 E509.25989
M204 S3000
M205 X10 Y10
G0 F4500 X146.179 Y104.984
M204 S1800
M205 X8 Y8
G1 F1800 X141.569 Y109.595 E509.47675
M204 S3000
M205 X10 Y10
G0 F4500 X141.569 Y110.16
M204 S1800
M205 X8 Y8
G1 F1800 X146.179 Y105.55 E509.69359
M204 S3000
M205 X10 Y10
G0 F4500 X146.179 Y106.116
M204 S1800
M205 X8 Y8
G1 F1800 X141.569 Y110.726 E509.91043
M204 S3000
M205 X10 Y10
G0 F4500 X141.569 Y111.292
M204 S1800
M205 X8 Y8
G1 F1800 X146.179 Y106.681 E510.1273
M204 S3000
M205 X10 Y10
G0 F4500 X146.179 Y107.247
M204 S1800
M205 X8 Y8
G1 F1800 X141.569 Y111.857 E510.34414
M204 S3000
M205 X10 Y10
G0 F4500 X141.569 Y112.423
M204 S1800
M205 X8 Y8
G1 F1800 X146.179 Y107.813 E510.56098
M204 S3000
M205 X10 Y10
G0 F4500 X146.179 Y108.378
M204 S1800
M205 X8 Y8
G1 F1800 X141.569 Y112.989 E510.77784
M204 S3000
M205 X10 Y10
G0 F4500 X141.569 Y113.554
M204 S1800
M205 X8 Y8
G1 F1800 X146.179 Y108.944 E510.99468
M204 S3000
M205 X10 Y10
G0 F4500 X146.179 Y109.51
M204 S1800
M205 X8 Y8
G1 F1800 X141.569 Y114.12 E511.21152
M204 S3000
M205 X10 Y10
G0 F4500 X141.569 Y114.686
M204 S1800
M205 X8 Y8
G1 F1800 X146.179 Y110.076 E511.42836
M204 S3000
M205 X10 Y10
G0 F4500 X146.179 Y110.641
M204 S1800
M205 X8 Y8
G1 F1800 X141.569 Y115.252 E511.64523
M204 S3000
M205 X10 Y10
G0 F4500 X141.569 Y115.817
M204 S1800
M205 X8 Y8
G1 F1800 X146.179 Y111.207 E511.86207
M204 S3000
M205 X10 Y10
G0 F4500 X146.179 Y111.773
M204 S1800
M205 X8 Y8
G1 F1800 X141.569 Y116.383 E512.07891
M204 S3000
M205 X10 Y10
G0 F4500 X141.569 Y116.949
M204 S1800
M205 X8 Y8
G1 F1800 X146.179 Y112.338 E512.29577
M204 S3000
M205 X10 Y10
G0 F4500 X146.179 Y112.904
M204 S1800
M205 X8 Y8
G1 F1800 X141.569 Y117.514 E512.51261
M204 S3000
M205 X10 Y10
G0 F4500 X141.569 Y118.08
M204 S1800
M205 X8 Y8
G1 F1800 X146.179 Y113.47 E512.72945
M204 S3000
M205 X10 Y10
G0 F4500 X146.179 Y114.035
M204 S1800
M205 X8 Y8
G1 F1800 X141.569 Y118.646 E512.94631
M204 S3000
M205 X10 Y10
G0 F4500 X141.569 Y119.211
M204 S1800
M205 X8 Y8
G1 F1800 X146.179 Y114.601 E513.16315
M204 S3000
M205 X10 Y10
G0 F4500 X146.179 Y115.167
M204 S1800
M205 X8 Y8
G1 F1800 X141.569 Y119.777 E513.37999
M204 S3000
M205 X10 Y10
G0 F4500 X141.569 Y120.343
M204 S1800
M205 X8 Y8
G1 F1800 X146.179 Y115.732 E513.59686
M204 S3000
M205 X10 Y10
G0 F4500 X146.179 Y116.298
M204 S1800
M205 X8 Y8
G1 F1800 X141.569 Y120.908 E513.8137
M204 S3000
M205 X10 Y10
G0 F4500 X141.569 Y121.474
M204 S1800
M205 X8 Y8
G1 F1800 X146.179 Y116.864 E514.03054
M204 S3000
M205 X10 Y10
G0 F4500 X146.179 Y117.429
M204 S1800
M205 X8 Y8
G1 F1800 X141.569 Y122.04 E514.2474
M204 S3000
M205 X10 Y10
G0 F4500 X141.569 Y122.605
M204 S1800
M205 X8 Y8
G1 F1800 X146.179 Y117.995 E514.46424
M204 S3000
M205 X10 Y10
G0 F4500 X146.179 Y118.561
M204 S1800
M205 X8 Y8
G1 F1800 X141.569 Y123.171 E514.68108
M204 S3000
M205 X10 Y10
G0 F4500 X141.569 Y123.737
M204 S1800
M205 X8 Y8
G1 F1800 X146.179 Y119.126 E514.89795
M204 S3000
M205 X10 Y10
G0 F4500 X146.179 Y119.692
M204 S1800
M205 X8 Y8
G1 F1800 X141.569 Y124.303 E515.11481
M204 S3000
M205 X10 Y10
G0 F4500 X141.457 Y124.98
M204 S1800
M205 X8 Y8
G1 F1800 X146.179 Y120.258 E515.33692
M204 S3000
M205 X10 Y10
G0 F4500 X146.179 Y120.824
M204 S1800
M205 X8 Y8
G1 F1800 X140.668 Y126.334 E515.59612
G1 X140.598 Y126.404
M204 S3000
M205 X10 Y10
G0 F4500 X140.139 Y127.429
M204 S1800
M205 X8 Y8
G1 F1800 X146.179 Y121.389 E515.88022
M204 S3000
M205 X10 Y10
G0 F4500 X146.179 Y121.955
M204 S1800
M205 X8 Y8
G1 F1800 X140.143 Y127.991 E516.16413
M204 S3000
M205 X10 Y10
G0 F4500 X140.143 Y128.556
M204 S1800
M205 X8 Y8
G1 F1800 X146.179 Y122.521 E516.44803
M204 S3000
M205 X10 Y10
G0 F4500 X146.179 Y123.086
M204 S1800
M205 X8 Y8
G1 F1800 X140.143 Y129.122 E516.73194
M204 S3000
M205 X10 Y10
G0 F4500 X140.401 Y129.43
M204 S1800
M205 X8 Y8
G1 F1800 X146.179 Y123.652 E517.00372
M204 S3000
M205 X10 Y10
G0 F4500 X146.179 Y124.218
M204 S1800
M205 X8 Y8
G1 F1800 X140.967 Y129.43 E517.24888
M204 S3000
M205 X10 Y10
G0 F4500 X141.533 Y129.43
M204 S1800
M205 X8 Y8
G1 F1800 X146.179 Y124.783 E517.46743
M204 S3000
M205 X10 Y10
G0 F4500 X146.179 Y125.349
M204 S1800
M205 X8 Y8
G1 F1800 X142.098 Y129.43 E517.65939
M204 S3000
M205 X10 Y10
G0 F4500 X142.664 Y129.43
M204 S1800
M205 X8 Y8
G1 F1800 X144.179 Y127.915 E517.73065
M204 S3000
M205 X10 Y10
G0 F4500 X144.664 Y127.429
M204 S1800
M205 X8 Y8
G1 F1800 X146.179 Y125.915 E517.80189
M204 S3000
M205 X10 Y10
G0 F4500 X146.179 Y126.48
M204 S1800
M205 X8 Y8
G1 F1800 X145.23 Y127.429 E517.84653
M204 S3000
M205 X10 Y10
G0 F4500 X145.796 Y127.429
M204 S1800
M205 X8 Y8
G1 F1800 X146.179 Y127.046 E517.86454
M204 S3000
M205 X10 Y10
G0 F4500 X144.179 Y128.481
M204 S1800
M205 X8 Y8
G1 F1800 X143.23 Y129.43 E517.90918
M204 S3000
M205 X10 Y10
G0 F4500 X143.795 Y129.43
M204 S1800
M205 X8 Y8
G1 F1800 X144.179 Y129.046 E517.92724
M204 S3000
M205 X10 Y10
;MESH:NONMESH
G0 F4500 X147.122 Y103.628
G0 X116.728 Y103.628
G0 X116.728 Y102.628
G0 X110.448 Y102.636
G0 X107.366 Y100.039
G0 X105 Y65.25
;TIME_ELAPSED:360.932037
;LAYER:2
;MESH:Object 1
G0 F6000 X105 Y65.25 Z0.7
M204 S1800
M205 X8 Y8
;TYPE:WALL-INNER
G1 F3600 X107 Y65.25 E517.99376
G1 X107 Y100.25 E519.15787
G1 X108.442 Y101.09 E519.21337
G1 X109.273 Y101.794 E519.2496
G1 X110.276 Y103 E519.30177
G1 X112.074 Y103 E519.36157
G1 X112.074 Y109 E519.56113
G1 X110.276 Y109 E519.62093
G1 X109.276 Y110.203 E519.67296
G1 X108.438 Y110.911 E519.70945
G1 X107 Y111.75 E519.76483
G1 X107 Y141 E520.73768
G1 X124.639 Y141 E521.32436
G1 X126.879 Y139.671 E521.41099
G1 X127.271 Y139.424 E521.4264
G1 X129.207 Y138.087 E521.50465
G1 X129.616 Y137.783 E521.5216
G1 X129.674 Y137.74 E521.524
G1 X130 Y137.479 E521.53789
G1 X130 Y137.74 E521.54052
G1 X130 Y137.813 E521.54274
G1 X130 Y144.75 E521.77347
G1 X128 Y144.75 E521.83999
G1 X128 Y146.75 E521.90651
G1 X104 Y146.75 E522.70475
G1 X104 Y144.75 E522.77127
G1 X103 Y144.75 E522.80453
G1 X103 Y111.749 E523.90215
G1 X101.563 Y110.91 E523.9575
G1 X100.729 Y110.205 E523.99382
G1 X99.727 Y109 E524.04594
G1 X98.074 Y109 E524.10092
G1 X98.074 Y103 E524.30048
G1 X99.727 Y103 E524.35546
G1 X100.729 Y101.794 E524.40761
G1 X101.559 Y101.092 E524.44377
G1 X103 Y100.251 E524.49926
G1 X103 Y69 E525.53867
G1 X85.361 Y69 E526.12535
G1 X83.121 Y70.329 E526.21198
G1 X82.729 Y70.576 E526.22739
G1 X80.793 Y71.913 E526.30564
G1 X80.384 Y72.217 E526.32259
G1 X80.326 Y72.26 E526.32499
G1 X80 Y72.521 E526.33888
G1 X80 Y72.26 E526.3415
G1 X80 Y72.187 E526.34373
G1 X80 Y64.926 E526.58524
G1 X81 Y64.926 E526.6185
G1 X81 Y63.25 E526.67424
G1 X105 Y63.25 E527.47248
G1 X105 Y65.25 E527.539
M204 S3000
M205 X10 Y10
G0 F6000 X107.366 Y100.039
G0 X110.448 Y102.636
G0 X115.955 Y102.637
G0 X116.356 Y104
M204 S1800
M205 X8 Y8
G1 F3600 X146.75 Y104 E528.54991
G1 X146.75 Y128 E529.34816
G1 X144.75 Y128 E529.41468
G1 X144.75 Y130 E529.4812
G1 X139.574 Y130 E529.65335
G1 X139.574 Y128 E529.71987
G1 X139.307 Y128 E529.72875
G1 X139.306 Y128 E529.72878
G1 X138.939 Y128 E529.74099
G1 X139.139 Y127.692 E529.74784
G1 X139.752 Y126.751 E529.78519
G1 X139.992 Y126.367 E529.80025
G1 X141 Y124.635 E529.8669
G1 X141 Y108 E530.42019
G1 X116.355 Y108 E531.23988
G1 X116.355 Y109 E531.27314
G1 X116.074 Y109 E531.28249
G1 X116.074 Y108 E531.30585
G1 X116.074 Y104 E531.4389
G1 X116.074 Y103 E531.47216
G1 X116.356 Y103 E531.48153
G1 X116.356 Y104 E531.50498
M204 S3000
M205 X10 Y10
G0 F6000 X115.702 Y102.872
G0 X112.446 Y102.872
G0 X107.224 Y108.511
G0 X106.561 Y108.967
G0 X105.805 Y109.255
G0 X105.001 Y109.351
G0 X104.353 Y109.274
G0 X102.537 Y108.783
M204 S1800
M205 X8 Y8
G1 F3600 X103.274 Y109.29 E531.53474
G1 X104.113 Y109.608 E531.56458
G1 X105.001 Y109.715 E531.59433
G1 X105.89 Y109.608 E531.62411
G1 X106.729 Y109.29 E531.65395
G1 X107.466 Y108.783 E531.6837
G1 X108.061 Y108.111 E531.71356
G1 X108.476 Y107.318 E531.74333
G1 X108.691 Y106.449 E531.7731
G1 X108.691 Y105.55 E531.803
G1 X108.476 Y104.681 E531.83278
G1 X108.061 Y103.889 E531.86251
G1 X107.466 Y103.217 E531.89237
G1 X106.729 Y102.709 E531.92214
G1 X105.89 Y102.391 E531.95198
G1 X105.001 Y102.284 E531.98176
G1 X104.113 Y102.391 E532.01151
G1 X103.274 Y102.709 E532.04135
G1 X102.537 Y103.217 E532.07113
G1 X101.942 Y103.889 E532.10098
G1 X101.527 Y104.681 E532.13072
G1 X101.312 Y105.55 E532.16049
G1 X101.312 Y106.449 E532.19039
G1 X101.527 Y107.318 E532.22017
G1 X101.942 Y108.111 E532.24994
G1 X102.537 Y108.783 E532.27979
M204 S3000
M205 X10 Y10
G0 F6000 X97.702 Y109.128
G0 X94.446 Y109.128
G0 X94.44 Y108.278
G0 X69 Y104
M204 S1800
M205 X8 Y8
G1 F3600 X93.647 Y104 E533.09955
G1 X93.647 Y103 E533.13281
G1 X94.074 Y103 E533.14701
G1 X94.074 Y109 E533.34658
G1 X93.647 Y109 E533.36078
G1 X93.647 Y108 E533.39404
G1 X63.25 Y108 E534.40505
G1 X63.25 Y81.5 E535.28644
G1 X64.926 Y81.5 E535.34218
G1 X64.926 Y80 E535.39207
G1 X72.187 Y80 E535.63358
G1 X72.261 Y80 E535.63604
G1 X72.521 Y80 E535.64468
G1 X72.261 Y80.325 E535.65247
G1 X72.217 Y80.384 E535.65471
G1 X71.914 Y80.792 E535.67162
G1 X70.576 Y82.73 E535.74994
G1 X70.33 Y83.122 E535.76534
G1 X69.353 Y84.755 E535.82863
G1 X69 Y85.367 E535.85213
G1 X69 Y104 E536.47186
M204 S3000
M205 X10 Y10
G0 F6000 X93.275 Y103.628
G0 X94.404 Y102.83
G0 X94.474 Y102.9
M204 S1800
M205 X8 Y8
G1 F3600 X94.474 Y109.1 E536.67808
G1 X97.674 Y109.1 E536.78451
G1 X97.674 Y102.9 E536.99072
G1 X94.474 Y102.9 E537.09715
M204 S3000
M205 X10 Y10
G0 F6000 X94.404 Y102.83
G0 X97.702 Y102.872
G0 X102.73 Y108.547
G0 X102.804 Y108.481
M204 S1800
M205 X8 Y8
G1 F3600 X103.461 Y108.933 E537.12368
G1 X104.209 Y109.217 E537.15029
G1 X105.001 Y109.312 E537.17682
G1 X105.794 Y109.217 E537.20338
G1 X106.542 Y108.933 E537.23
G1 X107.199 Y108.481 E537.25652
G1 X107.729 Y107.882 E537.28312
G1 X108.099 Y107.175 E537.30966
G1 X108.291 Y106.4 E537.33622
G1 X108.291 Y105.599 E537.36286
G1 X108.099 Y104.824 E537.38942
G1 X107.729 Y104.118 E537.41593
G1 X107.199 Y103.519 E537.44253
G1 X106.542 Y103.066 E537.46907
G1 X105.794 Y102.782 E537.49568
G1 X105.001 Y102.687 E537.52225
G1 X104.209 Y102.782 E537.54878
G1 X103.461 Y103.066 E537.57539
G1 X102.804 Y103.519 E537.60193
G1 X102.274 Y104.118 E537.62853
G1 X101.904 Y104.824 E537.65504
G1 X101.712 Y105.599 E537.6816
G1 X101.712 Y106.4 E537.70824
G1 X101.904 Y107.175 E537.7348
G1 X102.274 Y107.882 E537.76134
G1 X102.804 Y108.481 E537.78794
M204 S3000
M205 X10 Y10
G0 F6000 X102.73 Y108.547
G0 X103.442 Y108.967
G0 X104.199 Y109.255
G0 X105.001 Y109.351
G0 X105.805 Y109.255
G0 X106.561 Y108.967
G0 X107.097 Y108.598
G0 X112.404 Y102.83
G0 X112.474 Y102.9
M204 S1800
M205 X8 Y8
G1 F3600 X112.474 Y109.1 E537.99415
G1 X115.674 Y109.1 E538.10058
G1 X115.674 Y102.9 E538.3068
G1 X112.474 Y102.9 E538.41323
M204 S3000
M205 X10 Y10
G0 F6000 X112.404 Y102.83
G0 X110.448 Y102.636
G0 X107.366 Y100.039
G0 X105.33 Y64.92
G0 X105.4 Y64.85
M204 S1800
M205 X8 Y8
G1 F3600 X107.4 Y64.85 E538.47975
G1 X107.4 Y100.02 E539.64951
G1 X108.67 Y100.76 E539.6984
G1 X109.562 Y101.515 E539.73727
G1 X110.464 Y102.6 E539.7842
G1 X112.474 Y102.6 E539.85105
G1 X115.674 Y102.6 E539.93087
G1 X116.756 Y102.6 E539.96686
G1 X116.756 Y103.6 E540.00012
G1 X147.15 Y103.6 E541.01103
G1 X147.15 Y128.4 E541.83588
G1 X145.15 Y128.4 E541.9024
G1 X145.15 Y130.4 E541.96892
G1 X139.174 Y130.4 E542.16768
G1 X139.174 Y128.4 E542.2342
G1 X138.558 Y128.4 E542.25469
G1 X138.557 Y128.4 E542.25472
G1 X138.169 Y128.4 E542.26763
G1 X138.395 Y128.084 E542.27481
G1 X138.459 Y127.995 E542.27845
G1 X138.709 Y127.627 E542.29325
G1 X139.414 Y126.536 E542.33645
G1 X139.649 Y126.16 E542.3512
G1 X140.6 Y124.527 E542.41405
G1 X140.6 Y108.4 E542.95044
G1 X116.755 Y108.4 E543.74353
G1 X116.755 Y109.4 E543.77679
G1 X115.674 Y109.4 E543.81274
G1 X112.474 Y109.4 E543.89257
G1 X110.464 Y109.4 E543.95942
G1 X109.562 Y110.484 E544.00632
G1 X108.668 Y111.24 E544.04526
G1 X107.4 Y111.98 E544.09409
G1 X107.4 Y140.6 E545.046
G1 X124.529 Y140.6 E545.61571
G1 X126.67 Y139.33 E545.69851
G1 X127.05 Y139.09 E545.71346
G1 X128.974 Y137.762 E545.79121
G1 X129.43 Y137.423 E545.81011
G1 X130.076 Y136.906 E545.83763
G1 X130.4 Y136.646 E545.85145
G1 X130.4 Y137.061 E545.85903
G1 X130.4 Y137.062 E545.85906
G1 X130.4 Y145.15 E546.12807
G1 X128.4 Y145.15 E546.19459
G1 X128.4 Y147.15 E546.26111
G1 X103.6 Y147.15 E547.08596
G1 X103.6 Y145.15 E547.15248
G1 X102.6 Y145.15 E547.18574
G1 X102.6 Y111.979 E548.28902
G1 X101.333 Y111.239 E548.33782
G1 X100.44 Y110.484 E548.37671
G1 X99.539 Y109.4 E548.42359
G1 X97.674 Y109.4 E548.48562
G1 X94.474 Y109.4 E548.56545
G1 X93.247 Y109.4 E548.60626
G1 X93.247 Y108.4 E548.63952
G1 X62.85 Y108.4 E549.65053
G1 X62.85 Y81.1 E550.55853
G1 X64.526 Y81.1 E550.61427
G1 X64.526 Y79.6 E550.66416
G1 X72.938 Y79.6 E550.94395
G1 X72.939 Y79.6 E550.94398
G1 X73.354 Y79.6 E550.95778
G1 X73.094 Y79.924 E550.96537
G1 X72.578 Y80.569 E550.99285
G1 X72.239 Y81.025 E551.01175
G1 X70.91 Y82.95 E551.08955
G1 X70.671 Y83.331 E551.10451
G1 X69.698 Y84.958 E551.16756
G1 X69.4 Y85.474 E551.18738
G1 X69.4 Y103.6 E551.79025
G1 X93.247 Y103.6 E552.58341
G1 X93.247 Y102.6 E552.61667
G1 X94.474 Y102.6 E552.65748
G1 X97.674 Y102.6 E552.7373
G1 X99.539 Y102.6 E552.79933
G1 X100.44 Y101.515 E552.84624
G1 X101.329 Y100.763 E552.88497
G1 X102.6 Y100.021 E552.93392
G1 X102.6 Y69.4 E553.95238
G1 X85.471 Y69.4 E554.52209
G1 X83.33 Y70.67 E554.60488
G1 X82.95 Y70.91 E554.61983
G1 X81.026 Y72.238 E554.69759
G1 X80.57 Y72.577 E554.71649
G1 X79.924 Y73.094 E554.74401
G1 X79.6 Y73.354 E554.75782
G1 X79.6 Y72.939 E554.76541
G1 X79.6 Y72.938 E554.76544
G1 X79.6 Y64.526 E555.04522
G1 X80.6 Y64.526 E555.07848
G1 X80.6 Y62.85 E555.13423
G1 X105.4 Y62.85 E555.95908
G1 X105.4 Y64.85 E556.0256
M204 S3000
M205 X10 Y10
G0 F6000 X105.8 Y64.45
M204 S1800
M205 X8 Y8
;TYPE:WALL-OUTER
G1 F3600 X107.8 Y64.45 E556.09212
G1 X107.8 Y99.79 E557.26753
G1 X108.898 Y100.43 E557.3098
G1 X109.851 Y101.236 E557.35132
G1 X110.652 Y102.2 E557.393
G1 X117.156 Y102.2 E557.60933
G1 X117.156 Y103.2 E557.64259
G1 X147.55 Y103.2 E558.6535
G1 X147.55 Y128.8 E559.50496
G1 X145.55 Y128.8 E559.57148
G1 X145.55 Y130.8 E559.638
G1 X138.774 Y130.8 E559.86337
G1 X138.774 Y128.8 E559.92989
G1 X137.779 Y128.8 E559.96298
G1 X137.778 Y128.8 E559.96301
G1 X137.39 Y128.8 E559.97592
G1 X137.616 Y128.484 E559.9831
G1 X138.131 Y127.766 E560.01248
G1 X138.375 Y127.406 E560.02695
G1 X139.076 Y126.322 E560.06989
G1 X139.306 Y125.953 E560.08435
G1 X140.2 Y124.419 E560.1434
G1 X140.2 Y108.8 E560.66289
G1 X117.155 Y108.8 E561.42937
G1 X117.155 Y109.8 E561.46263
G1 X110.652 Y109.8 E561.67892
G1 X109.851 Y110.763 E561.72058
G1 X108.898 Y111.569 E561.7621
G1 X107.8 Y112.21 E561.80438
G1 X107.8 Y140.2 E562.73533
G1 X124.419 Y140.2 E563.28808
G1 X126.461 Y138.989 E563.36705
G1 X126.83 Y138.756 E563.38156
G1 X128.741 Y137.437 E563.45879
G1 X129.186 Y137.106 E563.47724
G1 X130.476 Y136.073 E563.5322
G1 X130.8 Y135.813 E563.54602
G1 X130.8 Y136.228 E563.55361
G1 X130.8 Y136.229 E563.55364
G1 X130.8 Y145.55 E563.86366
G1 X128.8 Y145.55 E563.93018
G1 X128.8 Y147.55 E563.9967
G1 X103.2 Y147.55 E564.84816
G1 X103.2 Y145.55 E564.91468
G1 X102.2 Y145.55 E564.94794
G1 X102.2 Y112.209 E566.05686
G1 X101.103 Y111.568 E566.09912
G1 X100.151 Y110.763 E566.14059
G1 X99.351 Y109.8 E566.18223
G1 X92.847 Y109.8 E566.39855
G1 X92.847 Y108.8 E566.43181
G1 X62.45 Y108.8 E567.44282
G1 X62.45 Y80.7 E568.37743
G1 X64.126 Y80.7 E568.43317
G1 X64.126 Y79.2 E568.48306
G1 X73.771 Y79.2 E568.80386
G1 X73.772 Y79.2 E568.80389
G1 X74.187 Y79.2 E568.81769
G1 X73.927 Y79.524 E568.82529
G1 X72.895 Y80.813 E568.88021
G1 X72.564 Y81.258 E568.89865
G1 X71.244 Y83.17 E568.97593
G1 X71.012 Y83.54 E568.99045
G1 X70.043 Y85.161 E569.05327
G1 X69.8 Y85.581 E569.06941
G1 X69.8 Y103.2 E569.65542
G1 X92.847 Y103.2 E570.42196
G1 X92.847 Y102.2 E570.45522
G1 X99.351 Y102.2 E570.67155
G1 X100.151 Y101.237 E570.71319
G1 X101.103 Y100.431 E570.75467
G1 X102.2 Y99.791 E570.79692
G1 X102.2 Y69.8 E571.79442
G1 X85.581 Y69.8 E572.34717
G1 X83.539 Y71.011 E572.42613
G1 X83.17 Y71.244 E572.44065
G1 X81.259 Y72.563 E572.51788
G1 X80.814 Y72.894 E572.53632
G1 X79.524 Y73.927 E572.59129
G1 X79.2 Y74.187 E572.60511
G1 X79.2 Y73.772 E572.61269
G1 X79.2 Y73.771 E572.61272
G1 X79.2 Y64.126 E572.93352
G1 X80.2 Y64.126 E572.96678
G1 X80.2 Y62.45 E573.02252
G1 X105.8 Y62.45 E573.87398
G1 X105.8 Y64.45 E573.9405
M204 S3000
M205 X10 Y10
G0 F6000 X106 Y64.45
G0 X106 Y64.95
G0 X107.366 Y100.039
G0 X110.448 Y102.636
G0 X112.874 Y102.8
G0 X112.874 Y103.3
M204 S1800
M205 X8 Y8
G1 F3600 X112.874 Y108.7 E574.12011
G1 X115.274 Y108.7 E574.19993
G1 X115.274 Y103.3 E574.37954
G1 X112.874 Y103.3 E574.45936
M204 S3000
M205 X10 Y10
G0 F6000 X112.874 Y103.5
G0 X112.374 Y103.5
G0 X107.224 Y108.511
G0 X106.688 Y108.88
G0 X105.756 Y109.322
G0 X105.698 Y108.826
M204 S1800
M205 X8 Y8
G1 F3600 X106.355 Y108.576 E574.48274
G1 X106.932 Y108.179 E574.50604
G1 X107.397 Y107.653 E574.52939
G1 X107.722 Y107.032 E574.5527
G1 X107.891 Y106.351 E574.57604
G1 X107.891 Y105.648 E574.59942
G1 X107.722 Y104.967 E574.62275
G1 X107.397 Y104.347 E574.64604
G1 X106.932 Y103.821 E574.66939
G1 X106.355 Y103.423 E574.6927
G1 X105.698 Y103.173 E574.71608
G1 X105.001 Y103.09 E574.73943
G1 X104.305 Y103.173 E574.76274
G1 X103.648 Y103.423 E574.78612
G1 X103.071 Y103.821 E574.80944
G1 X102.606 Y104.347 E574.83279
G1 X102.281 Y104.967 E574.85607
G1 X102.112 Y105.648 E574.87941
G1 X102.112 Y106.351 E574.90279
G1 X102.281 Y107.032 E574.92613
G1 X102.606 Y107.653 E574.94944
G1 X103.071 Y108.179 E574.97279
G1 X103.648 Y108.576 E574.99608
G1 X104.305 Y108.826 E575.01946
G1 X105.001 Y108.909 E575.04278
G1 X105.698 Y108.826 E575.06612
M204 S3000
M205 X10 Y10
G0 F6000 X105.885 Y108.755
G0 X106.062 Y109.222
G0 X105.001 Y109.351
G0 X104.199 Y109.255
G0 X103.442 Y108.967
G0 X102.779 Y108.511
G0 X97.702 Y102.872
G0 X94.874 Y102.8
G0 X94.874 Y103.3
M204 S1800
M205 X8 Y8
G1 F3600 X94.874 Y108.7 E575.24573
G1 X97.274 Y108.7 E575.32555
G1 X97.274 Y103.3 E575.50516
G1 X94.874 Y103.3 E575.58498
M204 S3000
M205 X10 Y10
G0 F6000 X94.874 Y103.5
G0 X93.684 Y104.39
M204 S1800
M205 X8 Y8
;TYPE:SKIN
G1 F1800 X93.684 Y107.61 E575.69208
G1 X63.64 Y107.61 E576.69135
G1 X63.64 Y81.89 E577.5468
G1 X65.316 Y81.89 E577.60254
G1 X65.316 Y80.39 E577.65243
G1 X71.727 Y80.39 E577.86566
G1 X71.597 Y80.565 E577.87291
G1 X70.25 Y82.515 E577.95174
G1 X69.997 Y82.918 E577.96757
G1 X69.017 Y84.558 E578.03111
G1 X68.61 Y85.262 E578.05816
G1 X68.61 Y104.39 E578.69436
G1 X93.684 Y104.39 E579.52832
M204 S3000
M205 X10 Y10
G0 F6000 X64.437 Y107.429
M204 S1800
M205 X8 Y8
G1 F1800 X63.819 Y106.812 E579.55737
M204 S3000
M205 X10 Y10
G0 F6000 X63.819 Y106.246
M204 S1800
M205 X8 Y8
G1 F1800 X65.002 Y107.429 E579.61301
M204 S3000
M205 X10 Y10
G0 F6000 X65.568 Y107.429
M204 S1800
M205 X8 Y8
G1 F1800 X63.819 Y105.68 E579.69528
M204 S3000
M205 X10 Y10
G0 F6000 X63.819 Y105.114
M204 S1800
M205 X8 Y8
G1 F1800 X66.134 Y107.429 E579.80417
M204 S3000
M205 X10 Y10
G0 F6000 X66.699 Y107.429
M204 S1800
M205 X8 Y8
G1 F1800 X63.819 Y104.549 E579.93963
M204 S3000
M205 X10 Y10
G0 F6000 X63.819 Y103.983
M204 S1800
M205 X8 Y8
G1 F1800 X67.265 Y107.429 E580.10172
M204 S3000
M205 X10 Y10
G0 F6000 X67.831 Y107.429
M204 S1800
M205 X8 Y8
G1 F1800 X63.819 Y103.417 E580.29044
M204 S3000
M205 X10 Y10
G0 F6000 X63.819 Y102.852
M204 S1800
M205 X8 Y8
G1 F1800 X68.397 Y107.429 E580.50575
M204 S3000
M205 X10 Y10
G0 F6000 X68.962 Y107.429
M204 S1800
M205 X8 Y8
G1 F1800 X63.819 Y102.286 E580.74766
M204 S3000
M205 X10 Y10
G0 F6000 X63.819 Y101.72
M204 S1800
M205 X8 Y8
G1 F1800 X69.528 Y107.429 E581.01619
M204 S3000
M205 X10 Y10
G0 F6000 X70.094 Y107.429
M204 S1800
M205 X8 Y8
G1 F1800 X63.819 Y101.155 E581.31133
M204 S3000
M205 X10 Y10
G0 F6000 X63.819 Y100.589
M204 S1800
M205 X8 Y8
G1 F1800 X70.659 Y107.429 E581.63306
M204 S3000
M205 X10 Y10
G0 F6000 X71.225 Y107.429
M204 S1800
M205 X8 Y8
G1 F1800 X63.819 Y100.023 E581.98141
M204 S3000
M205 X10 Y10
G0 F6000 X63.819 Y99.458
M204 S1800
M205 X8 Y8
G1 F1800 X68.43 Y104.068 E582.19828
M204 S3000
M205 X10 Y10
G0 F6000 X68.93 Y104.569
M204 S1800
M205 X8 Y8
G1 F1800 X71.791 Y107.429 E582.33283
M204 S3000
M205 X10 Y10
G0 F6000 X72.356 Y107.429
M204 S1800
M205 X8 Y8
G1 F1800 X69.496 Y104.569 E582.46735
M204 S3000
M205 X10 Y10
G0 F6000 X70.062 Y104.569
M204 S1800
M205 X8 Y8
G1 F1800 X72.922 Y107.429 E582.60188
M204 S3000
M205 X10 Y10
G0 F6000 X73.488 Y107.429
M204 S1800
M205 X8 Y8
G1 F1800 X70.627 Y104.569 E582.73643
M204 S3000
M205 X10 Y10
G0 F6000 X71.193 Y104.569
M204 S1800
M205 X8 Y8
G1 F1800 X74.053 Y107.429 E582.87095
M204 S3000
M205 X10 Y10
G0 F6000 X74.619 Y107.429
M204 S1800
M205 X8 Y8
G1 F1800 X71.759 Y104.569 E583.00548
M204 S3000
M205 X10 Y10
G0 F6000 X72.325 Y104.569
M204 S1800
M205 X8 Y8
G1 F1800 X75.185 Y107.429 E583.14
M204 S3000
M205 X10 Y10
G0 F6000 X75.75 Y107.429
M204 S1800
M205 X8 Y8
G1 F1800 X72.89 Y104.569 E583.27453
M204 S3000
M205 X10 Y10
G0 F6000 X73.456 Y104.569
M204 S1800
M205 X8 Y8
G1 F1800 X76.316 Y107.429 E583.40906
M204 S3000
M205 X10 Y10
G0 F6000 X76.882 Y107.429
M204 S1800
M205 X8 Y8
G1 F1800 X74.022 Y104.569 E583.54358
M204 S3000
M205 X10 Y10
G0 F6000 X74.587 Y104.569
M204 S1800
M205 X8 Y8
G1 F1800 X77.447 Y107.429 E583.67811
M204 S3000
M205 X10 Y10
G0 F6000 X78.013 Y107.429
M204 S1800
M205 X8 Y8
G1 F1800 X75.153 Y104.569 E583.81263
M204 S3000
M205 X10 Y10
G0 F6000 X75.719 Y104.569
M204 S1800
M205 X8 Y8
G1 F1800 X78.579 Y107.429 E583.94716
M204 S3000
M205 X10 Y10
G0 F6000 X79.145 Y107.429
M204 S1800
M205 X8 Y8
G1 F1800 X76.284 Y104.569 E584.08171
M204 S3000
M205 X10 Y10
G0 F6000 X76.85 Y104.569
M204 S1800
M205 X8 Y8
G1 F1800 X79.71 Y107.429 E584.21623
M204 S3000
M205 X10 Y10
G0 F6000 X80.276 Y107.429
M204 S1800
M205 X8 Y8
G1 F1800 X77.416 Y104.569 E584.35076
M204 S3000
M205 X10 Y10
G0 F6000 X77.981 Y104.569
M204 S1800
M205 X8 Y8
G1 F1800 X80.842 Y107.429 E584.48531
M204 S3000
M205 X10 Y10
G0 F6000 X81.407 Y107.429
M204 S1800
M205 X8 Y8
G1 F1800 X78.547 Y104.569 E584.61983
M204 S3000
M205 X10 Y10
G0 F6000 X79.113 Y104.569
M204 S1800
M205 X8 Y8
G1 F1800 X81.973 Y107.429 E584.75436
M204 S3000
M205 X10 Y10
G0 F6000 X82.539 Y107.429
M204 S1800
M205 X8 Y8
G1 F1800 X79.678 Y104.569 E584.88891
M204 S3000
M205 X10 Y10
G0 F6000 X80.244 Y104.569
M204 S1800
M205 X8 Y8
G1 F1800 X83.104 Y107.429 E585.02343
M204 S3000
M205 X10 Y10
G0 F6000 X83.67 Y107.429
M204 S1800
M205 X8 Y8
G1 F1800 X80.81 Y104.569 E585.15796
M204 S3000
M205 X10 Y10
G0 F6000 X81.375 Y104.569
M204 S1800
M205 X8 Y8
G1 F1800 X84.236 Y107.429 E585.29251
M204 S3000
M205 X10 Y10
G0 F6000 X84.801 Y107.429
M204 S1800
M205 X8 Y8
G1 F1800 X81.941 Y104.569 E585.42703
M204 S3000
M205 X10 Y10
G0 F6000 X82.507 Y104.569
M204 S1800
M205 X8 Y8
G1 F1800 X85.367 Y107.429 E585.56156
M204 S3000
M205 X10 Y10
G0 F6000 X85.933 Y107.429
M204 S1800
M205 X8 Y8
G1 F1800 X83.073 Y104.569 E585.69609
M204 S3000
M205 X10 Y10
G0 F6000 X83.638 Y104.569
M204 S1800
M205 X8 Y8
G1 F1800 X86.498 Y107.429 E585.83061
M204 S3000
M205 X10 Y10
G0 F6000 X87.064 Y107.429
M204 S1800
M205 X8 Y8
G1 F1800 X84.204 Y104.569 E585.96514
M204 S3000
M205 X10 Y10
G0 F6000 X84.77 Y104.569
M204 S1800
M205 X8 Y8
G1 F1800 X87.63 Y107.429 E586.09966
M204 S3000
M205 X10 Y10
G0 F6000 X88.196 Y107.429
M204 S1800
M205 X8 Y8
G1 F1800 X85.335 Y104.569 E586.23421
M204 S3000
M205 X10 Y10
G0 F6000 X85.901 Y104.569
M204 S1800
M205 X8 Y8
G1 F1800 X88.761 Y107.429 E586.36874
M204 S3000
M205 X10 Y10
G0 F6000 X89.327 Y107.429
M204 S1800
M205 X8 Y8
G1 F1800 X86.467 Y104.569 E586.50326
M204 S3000
M205 X10 Y10
G0 F6000 X87.032 Y104.569
M204 S1800
M205 X8 Y8
G1 F1800 X89.893 Y107.429 E586.63781
M204 S3000
M205 X10 Y10
G0 F6000 X90.458 Y107.429
M204 S1800
M205 X8 Y8
G1 F1800 X87.598 Y104.569 E586.77234
M204 S3000
M205 X10 Y10
G0 F6000 X88.164 Y104.569
M204 S1800
M205 X8 Y8
G1 F1800 X91.024 Y107.429 E586.90686
M204 S3000
M205 X10 Y10
G0 F6000 X91.59 Y107.429
M204 S1800
M205 X8 Y8
G1 F1800 X88.729 Y104.569 E587.04141
M204 S3000
M205 X10 Y10
G0 F6000 X89.295 Y104.569
M204 S1800
M205 X8 Y8
G1 F1800 X92.155 Y107.429 E587.17594
M204 S3000
M205 X10 Y10
G0 F6000 X92.721 Y107.429
M204 S1800
M205 X8 Y8
G1 F1800 X89.861 Y104.569 E587.31046
M204 S3000
M205 X10 Y10
G0 F6000 X90.426 Y104.569
M204 S1800
M205 X8 Y8
G1 F1800 X93.287 Y107.429 E587.44501
M204 S3000
M205 X10 Y10
G0 F6000 X93.504 Y107.08
M204 S1800
M205 X8 Y8
G1 F1800 X90.992 Y104.569 E587.56315
M204 S3000
M205 X10 Y10
G0 F6000 X91.558 Y104.569
M204 S1800
M205 X8 Y8
G1 F1800 X93.504 Y106.515 E587.65468
M204 S3000
M205 X10 Y10
G0 F6000 X93.504 Y105.949
M204 S1800
M205 X8 Y8
G1 F1800 X92.123 Y104.569 E587.71961
M204 S3000
M205 X10 Y10
G0 F6000 X92.689 Y104.569
M204 S1800
M205 X8 Y8
G1 F1800 X93.504 Y105.383 E587.75793
M204 S3000
M205 X10 Y10
G0 F6000 X93.504 Y104.817
M204 S1800
M205 X8 Y8
G1 F1800 X93.255 Y104.569 E587.76961
M204 S3000
M205 X10 Y10
G0 F6000 X69.372 Y103.628
G0 X68.43 Y103.502
M204 S1800
M205 X8 Y8
G1 F1800 X63.819 Y98.892 E587.98648
M204 S3000
M205 X10 Y10
G0 F6000 X63.819 Y98.326
M204 S1800
M205 X8 Y8
G1 F1800 X68.43 Y102.937 E588.20337
M204 S3000
M205 X10 Y10
G0 F6000 X68.43 Y102.371
M204 S1800
M205 X8 Y8
G1 F1800 X63.819 Y97.761 E588.42023
M204 S3000
M205 X10 Y10
G0 F6000 X63.819 Y97.195
M204 S1800
M205 X8 Y8
G1 F1800 X68.43 Y101.805 E588.63709
M204 S3000
M205 X10 Y10
G0 F6000 X68.43 Y101.24
M204 S1800
M205 X8 Y8
G1 F1800 X63.819 Y96.629 E588.85398
M204 S3000
M205 X10 Y10
G0 F6000 X63.819 Y96.063
M204 S1800
M205 X8 Y8
G1 F1800 X68.43 Y100.674 E589.07087
M204 S3000
M205 X10 Y10
G0 F6000 X68.43 Y100.108
M204 S1800
M205 X8 Y8
G1 F1800 X63.819 Y95.498 E589.28773
M204 S3000
M205 X10 Y10
G0 F6000 X63.819 Y94.932
M204 S1800
M205 X8 Y8
G1 F1800 X68.43 Y99.542 E589.5046
M204 S3000
M205 X10 Y10
G0 F6000 X68.43 Y98.977
M204 S1800
M205 X8 Y8
G1 F1800 X63.819 Y94.366 E589.72148
M204 S3000
M205 X10 Y10
G0 F6000 X63.819 Y93.801
M204 S1800
M205 X8 Y8
G1 F1800 X68.43 Y98.411 E589.93835
M204 S3000
M205 X10 Y10
G0 F6000 X68.43 Y97.845
M204 S1800
M205 X8 Y8
G1 F1800 X63.819 Y93.235 E590.15521
M204 S3000
M205 X10 Y10
G0 F6000 X63.819 Y92.669
M204 S1800
M205 X8 Y8
G1 F1800 X68.43 Y97.28 E590.3721
M204 S3000
M205 X10 Y10
G0 F6000 X68.43 Y96.714
M204 S1800
M205 X8 Y8
G1 F1800 X63.819 Y92.104 E590.58896
M204 S3000
M205 X10 Y10
G0 F6000 X63.819 Y91.538
M204 S1800
M205 X8 Y8
G1 F1800 X68.43 Y96.148 E590.80583
M204 S3000
M205 X10 Y10
G0 F6000 X68.43 Y95.583
M204 S1800
M205 X8 Y8
G1 F1800 X63.819 Y90.972 E591.02271
M204 S3000
M205 X10 Y10
G0 F6000 X63.819 Y90.407
M204 S1800
M205 X8 Y8
G1 F1800 X68.43 Y95.017 E591.23958
M204 S3000
M205 X10 Y10
G0 F6000 X68.43 Y94.451
M204 S1800
M205 X8 Y8
G1 F1800 X63.819 Y89.841 E591.45644
M204 S3000
M205 X10 Y10
G0 F6000 X63.819 Y89.275
M204 S1800
M205 X8 Y8
G1 F1800 X68.43 Y93.886 E591.67333
M204 S3000
M205 X10 Y10
G0 F6000 X68.43 Y93.32
M204 S1800
M205 X8 Y8
G1 F1800 X63.819 Y88.71 E591.89019
M204 S3000
M205 X10 Y10
G0 F6000 X63.819 Y88.144
M204 S1800
M205 X8 Y8
G1 F1800 X68.43 Y92.754 E592.10705
M204 S3000
M205 X10 Y10
G0 F6000 X68.43 Y92.189
M204 S1800
M205 X8 Y8
G1 F1800 X63.819 Y87.578 E592.32394
M204 S3000
M205 X10 Y10
G0 F6000 X63.819 Y87.013
M204 S1800
M205 X8 Y8
G1 F1800 X68.43 Y91.623 E592.54081
M204 S3000
M205 X10 Y10
G0 F6000 X68.43 Y91.057
M204 S1800
M205 X8 Y8
G1 F1800 X63.819 Y86.447 E592.75767
M204 S3000
M205 X10 Y10
G0 F6000 X63.819 Y85.881
M204 S1800
M205 X8 Y8
G1 F1800 X68.43 Y90.491 E592.97453
M204 S3000
M205 X10 Y10
G0 F6000 X68.43 Y89.926
M204 S1800
M205 X8 Y8
G1 F1800 X63.819 Y85.315 E593.19142
M204 S3000
M205 X10 Y10
G0 F6000 X63.819 Y84.75
M204 S1800
M205 X8 Y8
G1 F1800 X68.43 Y89.36 E593.40828
M204 S3000
M205 X10 Y10
G0 F6000 X68.43 Y88.794
M204 S1800
M205 X8 Y8
G1 F1800 X63.819 Y84.184 E593.62515
M204 S3000
M205 X10 Y10
G0 F6000 X63.819 Y83.618
M204 S1800
M205 X8 Y8
G1 F1800 X68.43 Y88.229 E593.84204
M204 S3000
M205 X10 Y10
G0 F6000 X68.43 Y87.663
M204 S1800
M205 X8 Y8
G1 F1800 X63.819 Y83.053 E594.0589
M204 S3000
M205 X10 Y10
G0 F6000 X63.819 Y82.487
M204 S1800
M205 X8 Y8
G1 F1800 X68.43 Y87.097 E594.27576
M204 S3000
M205 X10 Y10
G0 F6000 X68.43 Y86.532
M204 S1800
M205 X8 Y8
G1 F1800 X63.967 Y82.068 E594.48571
M204 S3000
M205 X10 Y10
G0 F6000 X64.532 Y82.068
M204 S1800
M205 X8 Y8
G1 F1800 X68.43 Y85.966 E594.66906
M204 S3000
M205 X10 Y10
G0 F6000 X68.43 Y85.4
M204 S1800
M205 X8 Y8
G1 F1800 X65.098 Y82.068 E594.82579
M204 S3000
M205 X10 Y10
G0 F6000 X65.495 Y81.9
M204 S1800
M205 X8 Y8
G1 F1800 X68.568 Y84.973 E594.97033
M204 S3000
M205 X10 Y10
G0 F6000 X68.776 Y84.615
M204 S1800
M205 X8 Y8
G1 F1800 X65.495 Y81.334 E595.12466
M204 S3000
M205 X10 Y10
G0 F6000 X65.495 Y80.769
M204 S1800
M205 X8 Y8
G1 F1800 X68.985 Y84.258 E595.2888
M204 S3000
M205 X10 Y10
G0 F6000 X69.196 Y83.904
M204 S1800
M205 X8 Y8
G1 F1800 X65.861 Y80.569 E595.44567
M204 S3000
M205 X10 Y10
G0 F6000 X66.427 Y80.569
M204 S1800
M205 X8 Y8
G1 F1800 X69.408 Y83.55 E595.58588
M204 S3000
M205 X10 Y10
G0 F6000 X69.62 Y83.196
M204 S1800
M205 X8 Y8
G1 F1800 X66.992 Y80.569 E595.70947
M204 S3000
M205 X10 Y10
G0 F6000 X67.558 Y80.569
M204 S1800
M205 X8 Y8
G1 F1800 X69.831 Y82.842 E595.81639
M204 S3000
M205 X10 Y10
G0 F6000 X70.049 Y82.494
M204 S1800
M205 X8 Y8
G1 F1800 X68.124 Y80.569 E595.90693
M204 S3000
M205 X10 Y10
G0 F6000 X68.689 Y80.569
M204 S1800
M205 X8 Y8
G1 F1800 X70.277 Y82.157 E595.98163
M204 S3000
M205 X10 Y10
G0 F6000 X70.508 Y81.822
M204 S1800
M205 X8 Y8
G1 F1800 X69.255 Y80.569 E596.04057
M204 S3000
M205 X10 Y10
G0 F6000 X69.821 Y80.569
M204 S1800
M205 X8 Y8
G1 F1800 X70.739 Y81.487 E596.08375
M204 S3000
M205 X10 Y10
G0 F6000 X70.97 Y81.153
M204 S1800
M205 X8 Y8
G1 F1800 X70.386 Y80.569 E596.11121
M204 S3000
M205 X10 Y10
G0 F6000 X70.952 Y80.569
M204 S1800
M205 X8 Y8
G1 F1800 X71.201 Y80.818 E596.12293
M204 S3000
M205 X10 Y10
G0 F6000 X69.362 Y85.463
G0 X69.372 Y103.628
G0 X93.275 Y103.628
G0 X93.275 Y102.628
G0 X99.555 Y102.636
G0 X102.634 Y100.04
G0 X102.628 Y69.372
G0 X85.461 Y69.362
G0 X80.39 Y71.726
M204 S1800
M205 X8 Y8
G1 F1800 X80.39 Y65.316 E596.33612
G1 X81.39 Y65.316 E596.36938
G1 X81.39 Y63.64 E596.42513
G1 X104.61 Y63.64 E597.19743
G1 X104.61 Y65.64 E597.26395
G1 X106.61 Y65.64 E597.33047
G1 X106.61 Y100.474 E598.48905
G1 X108.216 Y101.41 E598.55088
G1 X108.997 Y102.071 E598.58491
G1 X110.093 Y103.39 E598.64195
G1 X111.684 Y103.39 E598.69487
G1 X111.684 Y108.61 E598.86848
G1 X110.093 Y108.61 E598.9214
G1 X109 Y109.926 E598.9783
G1 X108.212 Y110.591 E599.01259
G1 X106.61 Y111.526 E599.07429
G1 X106.61 Y141.39 E600.06757
G1 X124.746 Y141.39 E600.67077
G1 X127.082 Y140.004 E600.76112
G1 X127.486 Y139.75 E600.77699
G1 X129.435 Y138.404 E600.85577
G1 X129.61 Y138.274 E600.86302
G1 X129.61 Y144.36 E601.06544
G1 X127.61 Y144.36 E601.13196
G1 X127.61 Y146.36 E601.19848
G1 X104.39 Y146.36 E601.97078
G1 X104.39 Y144.36 E602.0373
G1 X103.39 Y144.36 E602.07056
G1 X103.39 Y111.525 E603.16266
G1 X101.789 Y110.59 E603.22432
G1 X101.005 Y109.928 E603.25845
G1 X99.91 Y108.61 E603.31544
G1 X98.464 Y108.61 E603.36354
G1 X98.464 Y103.39 E603.53716
G1 X99.91 Y103.39 E603.58525
G1 X101.005 Y102.071 E603.64227
G1 X101.785 Y101.412 E603.67623
G1 X103.39 Y100.475 E603.73804
G1 X103.39 Y68.61 E604.79788
G1 X85.254 Y68.61 E605.40108
G1 X82.918 Y69.996 E605.49143
G1 X82.514 Y70.25 E605.5073
G1 X80.565 Y71.596 E605.58608
G1 X80.39 Y71.726 E605.59333
M204 S3000
M205 X10 Y10
G0 F6000 X85.461 Y69.362
G0 X102.628 Y69.372
G0 X102.634 Y100.04
G0 X101.618 Y103.666
M204 S1800
M205 X8 Y8
G1 F1800 X101.16 Y104.542 E605.62621
G1 X100.922 Y105.503 E605.65913
G1 X100.922 Y106.496 E605.69216
G1 X101.16 Y107.457 E605.72509
G1 X101.618 Y108.334 E605.758
G1 X102.276 Y109.077 E605.79101
G1 X103.092 Y109.638 E605.82394
G1 X104.019 Y109.99 E605.85692
G1 X105.001 Y110.107 E605.88982
G1 X105.984 Y109.99 E605.92274
G1 X106.911 Y109.638 E605.95572
G1 X107.727 Y109.077 E605.98866
G1 X108.385 Y108.334 E606.02167
G1 X108.843 Y107.457 E606.05457
G1 X109.081 Y106.496 E606.0875
G1 X109.081 Y105.503 E606.12053
G1 X108.843 Y104.542 E606.15346
G1 X108.385 Y103.666 E606.18634
G1 X107.727 Y102.923 E606.21935
G1 X106.912 Y102.362 E606.25226
G1 X105.984 Y102.009 E606.28528
G1 X105.001 Y101.892 E606.3182
G1 X104.019 Y102.009 E606.3511
G1 X103.091 Y102.362 E606.38412
G1 X102.276 Y102.923 E606.41703
G1 X101.618 Y103.666 E606.45004
M204 S3000
M205 X10 Y10
G0 F6000 X102.634 Y100.04
G0 X106.429 Y66.265
M204 S1800
M205 X8 Y8
G1 F1800 X105.983 Y65.82 E606.47099
M204 S3000
M205 X10 Y10
G0 F6000 X105.418 Y65.82
M204 S1800
M205 X8 Y8
G1 F1800 X106.429 Y66.831 E606.51855
M204 S3000
M205 X10 Y10
G0 F6000 X106.429 Y67.397
M204 S1800
M205 X8 Y8
G1 F1800 X104.852 Y65.82 E606.59272
M204 S3000
M205 X10 Y10
G0 F6000 X104.429 Y65.396
M204 S1800
M205 X8 Y8
G1 F1800 X102.852 Y63.819 E606.6669
M204 S3000
M205 X10 Y10
G0 F6000 X103.417 Y63.819
M204 S1800
M205 X8 Y8
G1 F1800 X104.429 Y64.831 E606.7145
M204 S3000
M205 X10 Y10
G0 F6000 X104.429 Y64.265
M204 S1800
M205 X8 Y8
G1 F1800 X103.983 Y63.819 E606.73548
M204 S3000
M205 X10 Y10
G0 F6000 X102.286 Y63.819
M204 S1800
M205 X8 Y8
G1 F1800 X106.429 Y67.962 E606.93035
M204 S3000
M205 X10 Y10
G0 F6000 X106.429 Y68.528
M204 S1800
M205 X8 Y8
G1 F1800 X101.72 Y63.819 E607.15185
M204 S3000
M205 X10 Y10
G0 F6000 X101.155 Y63.819
M204 S1800
M205 X8 Y8
G1 F1800 X106.429 Y69.094 E607.39995
M204 S3000
M205 X10 Y10
G0 F6000 X106.429 Y69.659
M204 S1800
M205 X8 Y8
G1 F1800 X100.589 Y63.819 E607.67464
M204 S3000
M205 X10 Y10
G0 F6000 X100.023 Y63.819
M204 S1800
M205 X8 Y8
G1 F1800 X106.429 Y70.225 E607.97596
M204 S3000
M205 X10 Y10
G0 F6000 X106.429 Y70.791
M204 S1800
M205 X8 Y8
G1 F1800 X99.458 Y63.819 E608.30388
M204 S3000
M205 X10 Y10
G0 F6000 X98.892 Y63.819
M204 S1800
M205 X8 Y8
G1 F1800 X103.502 Y68.429 E608.52072
M204 S3000
M205 X10 Y10
G0 F6000 X103.569 Y68.496
M204 S1800
M205 X8 Y8
G1 F1800 X106.429 Y71.356 E608.65525
M204 S3000
M205 X10 Y10
G0 F6000 X106.429 Y71.922
M204 S1800
M205 X8 Y8
G1 F1800 X103.569 Y69.062 E608.78977
M204 S3000
M205 X10 Y10
G0 F6000 X103.569 Y69.628
M204 S1800
M205 X8 Y8
G1 F1800 X106.429 Y72.488 E608.9243
M204 S3000
M205 X10 Y10
G0 F6000 X106.429 Y73.054
M204 S1800
M205 X8 Y8
G1 F1800 X103.569 Y70.193 E609.05885
M204 S3000
M205 X10 Y10
G0 F6000 X103.569 Y70.759
M204 S1800
M205 X8 Y8
G1 F1800 X106.429 Y73.619 E609.19337
M204 S3000
M205 X10 Y10
G0 F6000 X106.429 Y74.185
M204 S1800
M205 X8 Y8
G1 F1800 X103.569 Y71.325 E609.3279
M204 S3000
M205 X10 Y10
G0 F6000 X103.569 Y71.89
M204 S1800
M205 X8 Y8
G1 F1800 X106.429 Y74.751 E609.46245
M204 S3000
M205 X10 Y10
G0 F6000 X106.429 Y75.316
M204 S1800
M205 X8 Y8
G1 F1800 X103.569 Y72.456 E609.59697
M204 S3000
M205 X10 Y10
G0 F6000 X103.569 Y73.022
M204 S1800
M205 X8 Y8
G1 F1800 X106.429 Y75.882 E609.7315
M204 S3000
M205 X10 Y10
G0 F6000 X106.429 Y76.448
M204 S1800
M205 X8 Y8
G1 F1800 X103.569 Y73.587 E609.86605
M204 S3000
M205 X10 Y10
G0 F6000 X103.569 Y74.153
M204 S1800
M205 X8 Y8
G1 F1800 X106.429 Y77.013 E610.00057
M204 S3000
M205 X10 Y10
G0 F6000 X106.429 Y77.579
M204 S1800
M205 X8 Y8
G1 F1800 X103.569 Y74.719 E610.1351
M204 S3000
M205 X10 Y10
G0 F6000 X103.569 Y75.284
M204 S1800
M205 X8 Y8
G1 F1800 X106.429 Y78.145 E610.26965
M204 S3000
M205 X10 Y10
G0 F6000 X106.429 Y78.71
M204 S1800
M205 X8 Y8
G1 F1800 X103.569 Y75.85 E610.40417
M204 S3000
M205 X10 Y10
G0 F6000 X103.569 Y76.416
M204 S1800
M205 X8 Y8
G1 F1800 X106.429 Y79.276 E610.5387
M204 S3000
M205 X10 Y10
G0 F6000 X106.429 Y79.842
M204 S1800
M205 X8 Y8
G1 F1800 X103.569 Y76.982 E610.67322
M204 S3000
M205 X10 Y10
G0 F6000 X103.569 Y77.547
M204 S1800
M205 X8 Y8
G1 F1800 X106.429 Y80.407 E610.80775
M204 S3000
M205 X10 Y10
G0 F6000 X106.429 Y80.973
M204 S1800
M205 X8 Y8
G1 F1800 X103.569 Y78.113 E610.94228
M204 S3000
M205 X10 Y10
G0 F6000 X103.569 Y78.679
M204 S1800
M205 X8 Y8
G1 F1800 X106.429 Y81.539 E611.0768
M204 S3000
M205 X10 Y10
G0 F6000 X106.429 Y82.104
M204 S1800
M205 X8 Y8
G1 F1800 X103.569 Y79.244 E611.21133
M204 S3000
M205 X10 Y10
G0 F6000 X103.569 Y79.81
M204 S1800
M205 X8 Y8
G1 F1800 X106.429 Y82.67 E611.34585
M204 S3000
M205 X10 Y10
G0 F6000 X106.429 Y83.236
M204 S1800
M205 X8 Y8
G1 F1800 X103.569 Y80.376 E611.48038
M204 S3000
M205 X10 Y10
G0 F6000 X103.569 Y80.941
M204 S1800
M205 X8 Y8
G1 F1800 X106.429 Y83.802 E611.61493
M204 S3000
M205 X10 Y10
G0 F6000 X106.429 Y84.367
M204 S1800
M205 X8 Y8
G1 F1800 X103.569 Y81.507 E611.74945
M204 S3000
M205 X10 Y10
G0 F6000 X103.569 Y82.073
M204 S1800
M205 X8 Y8
G1 F1800 X106.429 Y84.933 E611.88398
M204 S3000
M205 X10 Y10
G0 F6000 X106.429 Y85.499
M204 S1800
M205 X8 Y8
G1 F1800 X103.569 Y82.638 E612.01853
M204 S3000
M205 X10 Y10
G0 F6000 X103.569 Y83.204
M204 S1800
M205 X8 Y8
G1 F1800 X106.429 Y86.064 E612.15305
M204 S3000
M205 X10 Y10
G0 F6000 X106.429 Y86.63
M204 S1800
M205 X8 Y8
G1 F1800 X103.569 Y83.77 E612.28758
M204 S3000
M205 X10 Y10
G0 F6000 X103.569 Y84.335
M204 S1800
M205 X8 Y8
G1 F1800 X106.429 Y87.196 E612.42213
M204 S3000
M205 X10 Y10
G0 F6000 X106.429 Y87.761
M204 S1800
M205 X8 Y8
G1 F1800 X103.569 Y84.901 E612.55665
M204 S3000
M205 X10 Y10
G0 F6000 X103.569 Y85.467
M204 S1800
M205 X8 Y8
G1 F1800 X106.429 Y88.327 E612.69118
M204 S3000
M205 X10 Y10
G0 F6000 X106.429 Y88.893
M204 S1800
M205 X8 Y8
G1 F1800 X103.569 Y86.032 E612.82573
M204 S3000
M205 X10 Y10
G0 F6000 X103.569 Y86.598
M204 S1800
M205 X8 Y8
G1 F1800 X106.429 Y89.458 E612.96025
M204 S3000
M205 X10 Y10
G0 F6000 X106.429 Y90.024
M204 S1800
M205 X8 Y8
G1 F1800 X103.569 Y87.164 E613.09478
M204 S3000
M205 X10 Y10
G0 F6000 X103.569 Y87.73
M204 S1800
M205 X8 Y8
G1 F1800 X106.429 Y90.59 E613.22931
M204 S3000
M205 X10 Y10
G0 F6000 X106.429 Y91.155
M204 S1800
M205 X8 Y8
G1 F1800 X103.569 Y88.295 E613.36383
M204 S3000
M205 X10 Y10
G0 F6000 X103.569 Y88.861
M204 S1800
M205 X8 Y8
G1 F1800 X106.429 Y91.721 E613.49836
M204 S3000
M205 X10 Y10
G0 F6000 X106.429 Y92.287
M204 S1800
M205 X8 Y8
G1 F1800 X103.569 Y89.427 E613.63288
M204 S3000
M205 X10 Y10
G0 F6000 X103.569 Y89.992
M204 S1800
M205 X8 Y8
G1 F1800 X106.429 Y92.853 E613.76743
M204 S3000
M205 X10 Y10
G0 F6000 X106.429 Y93.418
M204 S1800
M205 X8 Y8
G1 F1800 X103.569 Y90.558 E613.90196
M204 S3000
M205 X10 Y10
G0 F6000 X103.569 Y91.124
M204 S1800
M205 X8 Y8
G1 F1800 X106.429 Y93.984 E614.03648
M204 S3000
M205 X10 Y10
G0 F6000 X106.429 Y94.55
M204 S1800
M205 X8 Y8
G1 F1800 X103.569 Y91.689 E614.17103
M204 S3000
M205 X10 Y10
G0 F6000 X103.569 Y92.255
M204 S1800
M205 X8 Y8
G1 F1800 X106.429 Y95.115 E614.30556
M204 S3000
M205 X10 Y10
G0 F6000 X106.429 Y95.681
M204 S1800
M205 X8 Y8
G1 F1800 X103.569 Y92.821 E614.44008
M204 S3000
M205 X10 Y10
G0 F6000 X103.569 Y93.386
M204 S1800
M205 X8 Y8
G1 F1800 X106.429 Y96.247 E614.57463
M204 S3000
M205 X10 Y10
G0 F6000 X106.429 Y96.812
M204 S1800
M205 X8 Y8
G1 F1800 X103.569 Y93.952 E614.70916
M204 S3000
M205 X10 Y10
G0 F6000 X103.569 Y94.518
M204 S1800
M205 X8 Y8
G1 F1800 X106.429 Y97.378 E614.84368
M204 S3000
M205 X10 Y10
G0 F6000 X106.429 Y97.944
M204 S1800
M205 X8 Y8
G1 F1800 X103.569 Y95.083 E614.97823
M204 S3000
M205 X10 Y10
G0 F6000 X103.569 Y95.649
M204 S1800
M205 X8 Y8
G1 F1800 X106.429 Y98.509 E615.11276
M204 S3000
M205 X10 Y10
G0 F6000 X106.429 Y99.075
M204 S1800
M205 X8 Y8
G1 F1800 X103.569 Y96.215 E615.24728
M204 S3000
M205 X10 Y10
G0 F6000 X103.569 Y96.78
M204 S1800
M205 X8 Y8
G1 F1800 X106.429 Y99.641 E615.38183
M204 S3000
M205 X10 Y10
G0 F6000 X106.429 Y100.206
M204 S1800
M205 X8 Y8
G1 F1800 X103.569 Y97.346 E615.51636
M204 S3000
M205 X10 Y10
G0 F6000 X103.569 Y97.912
M204 S1800
M205 X8 Y8
G1 F1800 X111.503 Y105.846 E615.88955
M204 S3000
M205 X10 Y10
G0 F6000 X111.503 Y105.281
M204 S1800
M205 X8 Y8
G1 F1800 X107.319 Y101.097 E616.08635
G1 X107.249 Y101.027
M204 S3000
M205 X10 Y10
G0 F6000 X106.562 Y102.036
M204 S1800
M205 X8 Y8
G1 F1800 X103.569 Y99.043 E616.22713
M204 S3000
M205 X10 Y10
G0 F6000 X103.569 Y98.478
M204 S1800
M205 X8 Y8
G1 F1800 X111.503 Y106.412 E616.60033
M204 S3000
M205 X10 Y10
G0 F6000 X111.503 Y106.978
M204 S1800
M205 X8 Y8
G1 F1800 X109.014 Y104.489 E616.7174
M204 S3000
M205 X10 Y10
G0 F6000 X109.201 Y105.241
M204 S1800
M205 X8 Y8
G1 F1800 X111.503 Y107.543 E616.82568
M204 S3000
M205 X10 Y10
G0 F6000 X111.503 Y108.109
M204 S1800
M205 X8 Y8
G1 F1800 X109.26 Y105.866 E616.93118
M204 S3000
M205 X10 Y10
G0 F6000 X109.26 Y106.432
M204 S1800
M205 X8 Y8
G1 F1800 X111.258 Y108.429 E617.02514
M204 S3000
M205 X10 Y10
G0 F6000 X110.692 Y108.429
M204 S1800
M205 X8 Y8
G1 F1800 X109.165 Y106.902 E617.09696
M204 S3000
M205 X10 Y10
G0 F6000 X109.052 Y107.355
M204 S1800
M205 X8 Y8
G1 F1800 X110.126 Y108.429 E617.14748
M204 S3000
M205 X10 Y10
G0 F6000 X109.805 Y108.673
M204 S1800
M205 X8 Y8
G1 F1800 X108.888 Y107.756 E617.19062
M204 S3000
M205 X10 Y10
G0 F6000 X108.694 Y108.128
M204 S1800
M205 X8 Y8
G1 F1800 X109.548 Y108.982 E617.23078
M204 S3000
M205 X10 Y10
G0 F6000 X109.291 Y109.291
M204 S1800
M205 X8 Y8
G1 F1800 X108.488 Y108.488 E617.26856
M204 S3000
M205 X10 Y10
G0 F6000 X108.222 Y108.788
M204 S1800
M205 X8 Y8
G1 F1800 X109.035 Y109.601 E617.3068
M204 S3000
M205 X10 Y10
G0 F6000 X108.76 Y109.891
M204 S1800
M205 X8 Y8
G1 F1800 X107.956 Y109.087 E617.34461
M204 S3000
M205 X10 Y10
G0 F6000 X107.65 Y109.347
M204 S1800
M205 X8 Y8
G1 F1800 X108.453 Y110.15 E617.38238
M204 S3000
M205 X10 Y10
G0 F6000 X108.146 Y110.409
M204 S1800
M205 X8 Y8
G1 F1800 X107.315 Y109.578 E617.42147
M204 S3000
M205 X10 Y10
G0 F6000 X106.976 Y109.804
M204 S1800
M205 X8 Y8
G1 F1800 X107.794 Y110.623 E617.45997
M204 S3000
M205 X10 Y10
G0 F6000 X107.437 Y110.831
M204 S1800
M205 X8 Y8
G1 F1800 X106.566 Y109.96 E617.50094
M204 S3000
M205 X10 Y10
G0 F6000 X106.156 Y110.116
M204 S1800
M205 X8 Y8
G1 F1800 X107.08 Y111.04 E617.5444
M204 S3000
M205 X10 Y10
G0 F6000 X106.723 Y111.249
M204 S1800
M205 X8 Y8
G1 F1800 X105.681 Y110.206 E617.59344
M204 S3000
M205 X10 Y10
G0 F6000 X105.175 Y110.266
M204 S1800
M205 X8 Y8
G1 F1800 X106.43 Y111.521 E617.65247
M204 S3000
M205 X10 Y10
G0 F6000 X106.43 Y112.087
M204 S1800
M205 X8 Y8
G1 F1800 X104.58 Y110.237 E617.73949
M204 S3000
M205 X10 Y10
G0 F6000 X103.922 Y110.144
M204 S1800
M205 X8 Y8
G1 F1800 X106.43 Y112.652 E617.85746
M204 S3000
M205 X10 Y10
G0 F6000 X106.43 Y113.218
M204 S1800
M205 X8 Y8
G1 F1800 X103.009 Y109.797 E618.01837
G1 X102.939 Y109.727
M204 S3000
M205 X10 Y10
G0 F6000 X102.044 Y110.529
M204 S1800
M205 X8 Y8
G1 F1800 X100.244 Y108.729 E618.10304
G1 X100.174 Y108.659
M204 S3000
M205 X10 Y10
G0 F6000 X101.273 Y108.062
M204 S1800
M205 X8 Y8
G1 F1800 X98.643 Y105.431 E618.22677
M204 S3000
M205 X10 Y10
G0 F6000 X98.643 Y104.866
M204 S1800
M205 X8 Y8
G1 F1800 X100.889 Y107.112 E618.33241
M204 S3000
M205 X10 Y10
G0 F6000 X100.742 Y106.399
M204 S1800
M205 X8 Y8
G1 F1800 X98.643 Y104.3 E618.43114
G1 X98.573 Y104.23
M204 S3000
M205 X10 Y10
G0 F6000 X98.643 Y105.997
M204 S1800
M205 X8 Y8
G1 F1800 X106.43 Y113.784 E618.79742
M204 S3000
M205 X10 Y10
G0 F6000 X106.43 Y114.349
M204 S1800
M205 X8 Y8
G1 F1800 X103.569 Y111.489 E618.93197
M204 S3000
M205 X10 Y10
G0 F6000 X103.403 Y111.322
M204 S1800
M205 X8 Y8
G1 F1800 X98.643 Y106.563 E619.15584
M204 S3000
M205 X10 Y10
G0 F6000 X98.643 Y107.128
M204 S1800
M205 X8 Y8
G1 F1800 X99.943 Y108.429 E619.21701
M204 S3000
M205 X10 Y10
G0 F6000 X99.378 Y108.429
M204 S1800
M205 X8 Y8
G1 F1800 X98.643 Y107.694 E619.25159
M204 S3000
M205 X10 Y10
G0 F6000 X98.643 Y108.26
M204 S1800
M205 X8 Y8
G1 F1800 X98.812 Y108.429 E619.25953
M204 S3000
M205 X10 Y10
G0 F6000 X100.742 Y105.833
M204 S1800
M205 X8 Y8
G1 F1800 X98.643 Y103.734 E619.35827
M204 S3000
M205 X10 Y10
G0 F6000 X99.043 Y103.569
M204 S1800
M205 X8 Y8
G1 F1800 X100.784 Y105.31 E619.44016
M204 S3000
M205 X10 Y10
G0 F6000 X100.897 Y104.856
M204 S1800
M205 X8 Y8
G1 F1800 X99.609 Y103.569 E619.50072
M204 S3000
M205 X10 Y10
G0 F6000 X100.076 Y103.47
M204 S1800
M205 X8 Y8
G1 F1800 X101.022 Y104.417 E619.54524
M204 S3000
M205 X10 Y10
G0 F6000 X101.216 Y104.045
M204 S1800
M205 X8 Y8
G1 F1800 X100.333 Y103.161 E619.58679
M204 S3000
M205 X10 Y10
G0 F6000 X100.589 Y102.852
M204 S1800
M205 X8 Y8
G1 F1800 X101.411 Y103.673 E619.62544
M204 S3000
M205 X10 Y10
G0 F6000 X101.655 Y103.352
M204 S1800
M205 X8 Y8
G1 F1800 X100.846 Y102.543 E619.66349
M204 S3000
M205 X10 Y10
G0 F6000 X101.102 Y102.234
M204 S1800
M205 X8 Y8
G1 F1800 X101.92 Y103.051 E619.70194
M204 S3000
M205 X10 Y10
G0 F6000 X102.193 Y102.758
M204 S1800
M205 X8 Y8
G1 F1800 X101.404 Y101.969 E619.73905
M204 S3000
M205 X10 Y10
G0 F6000 X101.71 Y101.71
M204 S1800
M205 X8 Y8
G1 F1800 X102.528 Y102.528 E619.77753
M204 S3000
M205 X10 Y10
G0 F6000 X102.864 Y102.298
M204 S1800
M205 X8 Y8
G1 F1800 X102.039 Y101.473 E619.81633
M204 S3000
M205 X10 Y10
G0 F6000 X102.396 Y101.264
M204 S1800
M205 X8 Y8
G1 F1800 X103.242 Y102.111 E619.85615
M204 S3000
M205 X10 Y10
G0 F6000 X103.651 Y101.954
M204 S1800
M205 X8 Y8
G1 F1800 X102.753 Y101.056 E619.89839
M204 S3000
M205 X10 Y10
G0 F6000 X103.11 Y100.847
M204 S1800
M205 X8 Y8
G1 F1800 X104.081 Y101.819 E619.94409
M204 S3000
M205 X10 Y10
G0 F6000 X104.588 Y101.759
M204 S1800
M205 X8 Y8
G1 F1800 X103.468 Y100.639 E619.99677
M204 S3000
M205 X10 Y10
G0 F6000 X103.569 Y100.175
M204 S1800
M205 X8 Y8
G1 F1800 X105.119 Y101.725 E620.06968
M204 S3000
M205 X10 Y10
G0 F6000 X105.761 Y101.801
M204 S1800
M205 X8 Y8
G1 F1800 X103.569 Y99.609 E620.17278
G1 X103.499 Y99.539
M204 S3000
M205 X10 Y10
G0 F6000 X110.358 Y103.569
M204 S1800
M205 X8 Y8
G1 F1800 X111.503 Y104.715 E620.22666
M204 S3000
M205 X10 Y10
G0 F6000 X111.503 Y104.149
M204 S1800
M205 X8 Y8
G1 F1800 X110.923 Y103.569 E620.25394
G1 X110.853 Y103.499
M204 S3000
M205 X10 Y10
G0 F6000 X107.762 Y107.902
G0 X107.458 Y108.247
G0 X103.569 Y112.055
M204 S1800
M205 X8 Y8
G1 F1800 X106.43 Y114.915 E620.38849
M204 S3000
M205 X10 Y10
G0 F6000 X106.43 Y115.481
M204 S1800
M205 X8 Y8
G1 F1800 X103.569 Y112.62 E620.52306
M204 S3000
M205 X10 Y10
G0 F6000 X103.569 Y113.186
M204 S1800
M205 X8 Y8
G1 F1800 X106.43 Y116.046 E620.65761
M204 S3000
M205 X10 Y10
G0 F6000 X106.43 Y116.612
M204 S1800
M205 X8 Y8
G1 F1800 X103.569 Y113.752 E620.79216
M204 S3000
M205 X10 Y10
G0 F6000 X103.569 Y114.317
M204 S1800
M205 X8 Y8
G1 F1800 X106.43 Y117.178 E620.92674
M204 S3000
M205 X10 Y10
G0 F6000 X106.43 Y117.743
M204 S1800
M205 X8 Y8
G1 F1800 X103.569 Y114.883 E621.06128
M204 S3000
M205 X10 Y10
G0 F6000 X103.569 Y115.449
M204 S1800
M205 X8 Y8
G1 F1800 X106.43 Y118.309 E621.19583
M204 S3000
M205 X10 Y10
G0 F6000 X106.43 Y118.875
M204 S1800
M205 X8 Y8
G1 F1800 X103.569 Y116.015 E621.33038
M204 S3000
M205 X10 Y10
G0 F6000 X103.569 Y116.58
M204 S1800
M205 X8 Y8
G1 F1800 X106.43 Y119.44 E621.46493
M204 S3000
M205 X10 Y10
G0 F6000 X106.43 Y120.006
M204 S1800
M205 X8 Y8
G1 F1800 X103.569 Y117.146 E621.59948
M204 S3000
M205 X10 Y10
G0 F6000 X103.569 Y117.712
M204 S1800
M205 X8 Y8
G1 F1800 X106.43 Y120.572 E621.73403
M204 S3000
M205 X10 Y10
G0 F6000 X106.43 Y121.137
M204 S1800
M205 X8 Y8
G1 F1800 X103.569 Y118.277 E621.86858
M204 S3000
M205 X10 Y10
G0 F6000 X103.569 Y118.843
M204 S1800
M205 X8 Y8
G1 F1800 X106.43 Y121.703 E622.00313
M204 S3000
M205 X10 Y10
G0 F6000 X106.43 Y122.269
M204 S1800
M205 X8 Y8
G1 F1800 X103.569 Y119.409 E622.13768
M204 S3000
M205 X10 Y10
G0 F6000 X103.569 Y119.974
M204 S1800
M205 X8 Y8
G1 F1800 X106.43 Y122.835 E622.27225
M204 S3000
M205 X10 Y10
G0 F6000 X106.43 Y123.4
M204 S1800
M205 X8 Y8
G1 F1800 X103.569 Y120.54 E622.4068
M204 S3000
M205 X10 Y10
G0 F6000 X103.569 Y121.106
M204 S1800
M205 X8 Y8
G1 F1800 X106.43 Y123.966 E622.54135
M204 S3000
M205 X10 Y10
G0 F6000 X106.43 Y124.532
M204 S1800
M205 X8 Y8
G1 F1800 X103.569 Y121.671 E622.67592
M204 S3000
M205 X10 Y10
G0 F6000 X103.569 Y122.237
M204 S1800
M205 X8 Y8
G1 F1800 X106.43 Y125.097 E622.81047
M204 S3000
M205 X10 Y10
G0 F6000 X106.43 Y125.663
M204 S1800
M205 X8 Y8
G1 F1800 X103.569 Y122.803 E622.94502
M204 S3000
M205 X10 Y10
G0 F6000 X103.569 Y123.368
M204 S1800
M205 X8 Y8
G1 F1800 X106.43 Y126.229 E623.07959
M204 S3000
M205 X10 Y10
G0 F6000 X106.43 Y126.794
M204 S1800
M205 X8 Y8
G1 F1800 X103.569 Y123.934 E623.21414
M204 S3000
M205 X10 Y10
G0 F6000 X103.569 Y124.5
M204 S1800
M205 X8 Y8
G1 F1800 X106.43 Y127.36 E623.34869
M204 S3000
M205 X10 Y10
G0 F6000 X106.43 Y127.926
M204 S1800
M205 X8 Y8
G1 F1800 X103.569 Y125.065 E623.48326
M204 S3000
M205 X10 Y10
G0 F6000 X103.569 Y125.631
M204 S1800
M205 X8 Y8
G1 F1800 X106.43 Y128.491 E623.61781
M204 S3000
M205 X10 Y10
G0 F6000 X106.43 Y129.057
M204 S1800
M205 X8 Y8
G1 F1800 X103.569 Y126.197 E623.75236
M204 S3000
M205 X10 Y10
G0 F6000 X103.569 Y126.763
M204 S1800
M205 X8 Y8
G1 F1800 X106.43 Y129.623 E623.88691
M204 S3000
M205 X10 Y10
G0 F6000 X106.43 Y130.188
M204 S1800
M205 X8 Y8
G1 F1800 X103.569 Y127.328 E624.02146
M204 S3000
M205 X10 Y10
G0 F6000 X103.569 Y127.894
M204 S1800
M205 X8 Y8
G1 F1800 X106.43 Y130.754 E624.15601
M204 S3000
M205 X10 Y10
G0 F6000 X106.43 Y131.32
M204 S1800
M205 X8 Y8
G1 F1800 X103.569 Y128.46 E624.29056
M204 S3000
M205 X10 Y10
G0 F6000 X103.569 Y129.025
M204 S1800
M205 X8 Y8
G1 F1800 X106.43 Y131.886 E624.42513
M204 S3000
M205 X10 Y10
G0 F6000 X106.43 Y132.451
M204 S1800
M205 X8 Y8
G1 F1800 X103.569 Y129.591 E624.55968
M204 S3000
M205 X10 Y10
G0 F6000 X103.569 Y130.157
M204 S1800
M205 X8 Y8
G1 F1800 X106.43 Y133.017 E624.69423
M204 S3000
M205 X10 Y10
G0 F6000 X106.43 Y133.583
M204 S1800
M205 X8 Y8
G1 F1800 X103.569 Y130.722 E624.8288
M204 S3000
M205 X10 Y10
G0 F6000 X103.569 Y131.288
M204 S1800
M205 X8 Y8
G1 F1800 X106.43 Y134.148 E624.96335
M204 S3000
M205 X10 Y10
G0 F6000 X106.43 Y134.714
M204 S1800
M205 X8 Y8
G1 F1800 X103.569 Y131.854 E625.0979
M204 S3000
M205 X10 Y10
G0 F6000 X103.569 Y132.419
M204 S1800
M205 X8 Y8
G1 F1800 X106.43 Y135.28 E625.23247
M204 S3000
M205 X10 Y10
G0 F6000 X106.43 Y135.845
M204 S1800
M205 X8 Y8
G1 F1800 X103.569 Y132.985 E625.36702
M204 S3000
M205 X10 Y10
G0 F6000 X103.569 Y133.551
M204 S1800
M205 X8 Y8
G1 F1800 X106.43 Y136.411 E625.50157
M204 S3000
M205 X10 Y10
G0 F6000 X106.43 Y136.977
M204 S1800
M205 X8 Y8
G1 F1800 X103.569 Y134.116 E625.63614
M204 S3000
M205 X10 Y10
G0 F6000 X103.569 Y134.682
M204 S1800
M205 X8 Y8
G1 F1800 X106.43 Y137.542 E625.77069
M204 S3000
M205 X10 Y10
G0 F6000 X106.43 Y138.108
M204 S1800
M205 X8 Y8
G1 F1800 X103.569 Y135.248 E625.90524
M204 S3000
M205 X10 Y10
G0 F6000 X103.569 Y135.813
M204 S1800
M205 X8 Y8
G1 F1800 X106.43 Y138.674 E626.03982
M204 S3000
M205 X10 Y10
G0 F6000 X106.43 Y139.239
M204 S1800
M205 X8 Y8
G1 F1800 X103.569 Y136.379 E626.17436
M204 S3000
M205 X10 Y10
G0 F6000 X103.569 Y136.945
M204 S1800
M205 X8 Y8
G1 F1800 X106.43 Y139.805 E626.30891
M204 S3000
M205 X10 Y10
G0 F6000 X106.43 Y140.371
M204 S1800
M205 X8 Y8
G1 F1800 X103.569 Y137.511 E626.44346
M204 S3000
M205 X10 Y10
G0 F6000 X103.569 Y138.076
M204 S1800
M205 X8 Y8
G1 F1800 X106.43 Y140.936 E626.57801
M204 S3000
M205 X10 Y10
G0 F6000 X106.43 Y141.502
M204 S1800
M205 X8 Y8
G1 F1800 X103.569 Y138.642 E626.71256
M204 S3000
M205 X10 Y10
G0 F6000 X103.569 Y139.208
M204 S1800
M205 X8 Y8
G1 F1800 X110.541 Y146.179 E627.04048
M204 S3000
M205 X10 Y10
G0 F6000 X111.106 Y146.179
M204 S1800
M205 X8 Y8
G1 F1800 X106.497 Y141.569 E627.2573
M204 S3000
M205 X10 Y10
G0 F6000 X107.063 Y141.569
M204 S1800
M205 X8 Y8
G1 F1800 X111.672 Y146.179 E627.47411
M204 S3000
M205 X10 Y10
G0 F6000 X112.238 Y146.179
M204 S1800
M205 X8 Y8
G1 F1800 X107.628 Y141.569 E627.69095
M204 S3000
M205 X10 Y10
G0 F6000 X108.194 Y141.569
M204 S1800
M205 X8 Y8
G1 F1800 X112.804 Y146.179 E627.90779
M204 S3000
M205 X10 Y10
G0 F6000 X113.369 Y146.179
M204 S1800
M205 X8 Y8
G1 F1800 X108.76 Y141.569 E628.12461
M204 S3000
M205 X10 Y10
G0 F6000 X109.325 Y141.569
M204 S1800
M205 X8 Y8
G1 F1800 X113.935 Y146.179 E628.34145
M204 S3000
M205 X10 Y10
G0 F6000 X114.501 Y146.179
M204 S1800
M205 X8 Y8
G1 F1800 X109.891 Y141.569 E628.55829
M204 S3000
M205 X10 Y10
G0 F6000 X110.457 Y141.569
M204 S1800
M205 X8 Y8
G1 F1800 X115.066 Y146.179 E628.77511
M204 S3000
M205 X10 Y10
G0 F6000 X115.632 Y146.179
M204 S1800
M205 X8 Y8
G1 F1800 X111.022 Y141.569 E628.99195
M204 S3000
M205 X10 Y10
G0 F6000 X111.588 Y141.569
M204 S1800
M205 X8 Y8
G1 F1800 X116.198 Y146.179 E629.20879
M204 S3000
M205 X10 Y10
G0 F6000 X116.763 Y146.179
M204 S1800
M205 X8 Y8
G1 F1800 X112.154 Y141.569 E629.4256
M204 S3000
M205 X10 Y10
G0 F6000 X112.719 Y141.569
M204 S1800
M205 X8 Y8
G1 F1800 X117.329 Y146.179 E629.64244
M204 S3000
M205 X10 Y10
G0 F6000 X117.895 Y146.179
M204 S1800
M205 X8 Y8
G1 F1800 X113.285 Y141.569 E629.85928
M204 S3000
M205 X10 Y10
G0 F6000 X113.851 Y141.569
M204 S1800
M205 X8 Y8
G1 F1800 X118.46 Y146.179 E630.0761
M204 S3000
M205 X10 Y10
G0 F6000 X119.026 Y146.179
M204 S1800
M205 X8 Y8
G1 F1800 X114.416 Y141.569 E630.29294
M204 S3000
M205 X10 Y10
G0 F6000 X114.982 Y141.569
M204 S1800
M205 X8 Y8
G1 F1800 X119.592 Y146.179 E630.50978
M204 S3000
M205 X10 Y10
G0 F6000 X120.157 Y146.179
M204 S1800
M205 X8 Y8
G1 F1800 X115.548 Y141.569 E630.7266
M204 S3000
M205 X10 Y10
G0 F6000 X116.114 Y141.569
M204 S1800
M205 X8 Y8
G1 F1800 X120.723 Y146.179 E630.94342
M204 S3000
M205 X10 Y10
G0 F6000 X121.289 Y146.179
M204 S1800
M205 X8 Y8
G1 F1800 X116.679 Y141.569 E631.16026
M204 S3000
M205 X10 Y10
G0 F6000 X117.245 Y141.569
M204 S1800
M205 X8 Y8
G1 F1800 X121.855 Y146.179 E631.3771
M204 S3000
M205 X10 Y10
G0 F6000 X122.42 Y146.179
M204 S1800
M205 X8 Y8
G1 F1800 X117.811 Y141.569 E631.59391
M204 S3000
M205 X10 Y10
G0 F6000 X118.376 Y141.569
M204 S1800
M205 X8 Y8
G1 F1800 X122.986 Y146.179 E631.81075
M204 S3000
M205 X10 Y10
G0 F6000 X123.552 Y146.179
M204 S1800
M205 X8 Y8
G1 F1800 X118.942 Y141.569 E632.02759
M204 S3000
M205 X10 Y10
G0 F6000 X119.508 Y141.569
M204 S1800
M205 X8 Y8
G1 F1800 X124.117 Y146.179 E632.24441
M204 S3000
M205 X10 Y10
G0 F6000 X124.683 Y146.179
M204 S1800
M205 X8 Y8
G1 F1800 X120.073 Y141.569 E632.46125
M204 S3000
M205 X10 Y10
G0 F6000 X120.639 Y141.569
M204 S1800
M205 X8 Y8
G1 F1800 X125.249 Y146.179 E632.67809
M204 S3000
M205 X10 Y10
G0 F6000 X125.814 Y146.179
M204 S1800
M205 X8 Y8
G1 F1800 X121.205 Y141.569 E632.89491
M204 S3000
M205 X10 Y10
G0 F6000 X121.77 Y141.569
M204 S1800
M205 X8 Y8
G1 F1800 X126.38 Y146.179 E633.11175
M204 S3000
M205 X10 Y10
G0 F6000 X126.946 Y146.179
M204 S1800
M205 X8 Y8
G1 F1800 X122.336 Y141.569 E633.32859
M204 S3000
M205 X10 Y10
G0 F6000 X122.902 Y141.569
M204 S1800
M205 X8 Y8
G1 F1800 X127.429 Y146.097 E633.54155
M204 S3000
M205 X10 Y10
G0 F6000 X127.429 Y145.531
M204 S1800
M205 X8 Y8
G1 F1800 X123.467 Y141.569 E633.72791
M204 S3000
M205 X10 Y10
G0 F6000 X124.033 Y141.569
M204 S1800
M205 X8 Y8
G1 F1800 X127.429 Y144.966 E633.88767
M204 S3000
M205 X10 Y10
G0 F6000 X127.429 Y144.4
M204 S1800
M205 X8 Y8
G1 F1800 X124.599 Y141.569 E634.02081
M204 S3000
M205 X10 Y10
G0 F6000 X125.027 Y141.432
M204 S1800
M205 X8 Y8
G1 F1800 X127.774 Y144.179 E634.15002
M204 S3000
M205 X10 Y10
G0 F6000 X128.339 Y144.179
M204 S1800
M205 X8 Y8
G1 F1800 X125.382 Y141.221 E634.28913
M204 S3000
M205 X10 Y10
G0 F6000 X125.737 Y141.011
M204 S1800
M205 X8 Y8
G1 F1800 X128.905 Y144.179 E634.43814
M204 S3000
M205 X10 Y10
G0 F6000 X129.43 Y144.138
M204 S1800
M205 X8 Y8
G1 F1800 X126.092 Y140.8 E634.59515
M204 S3000
M205 X10 Y10
G0 F6000 X126.447 Y140.589
M204 S1800
M205 X8 Y8
G1 F1800 X129.43 Y143.572 E634.73546
M204 S3000
M205 X10 Y10
G0 F6000 X129.43 Y143.006
M204 S1800
M205 X8 Y8
G1 F1800 X126.802 Y140.379 E634.85905
M204 S3000
M205 X10 Y10
G0 F6000 X127.157 Y140.168
M204 S1800
M205 X8 Y8
G1 F1800 X129.43 Y142.441 E634.96597
M204 S3000
M205 X10 Y10
G0 F6000 X129.43 Y141.875
M204 S1800
M205 X8 Y8
G1 F1800 X127.505 Y139.95 E635.05651
M204 S3000
M205 X10 Y10
G0 F6000 X127.843 Y139.722
M204 S1800
M205 X8 Y8
G1 F1800 X129.43 Y141.309 E635.13116
M204 S3000
M205 X10 Y10
G0 F6000 X129.43 Y140.743
M204 S1800
M205 X8 Y8
G1 F1800 X128.177 Y139.491 E635.19007
M204 S3000
M205 X10 Y10
G0 F6000 X128.512 Y139.26
M204 S1800
M205 X8 Y8
G1 F1800 X129.43 Y140.178 E635.23325
M204 S3000
M205 X10 Y10
G0 F6000 X129.43 Y139.612
M204 S1800
M205 X8 Y8
G1 F1800 X128.846 Y139.029 E635.2607
M204 S3000
M205 X10 Y10
G0 F6000 X129.181 Y138.797
M204 S1800
M205 X8 Y8
G1 F1800 X129.43 Y139.046 E635.27241
M204 S3000
M205 X10 Y10
G0 F6000 X109.975 Y146.179
M204 S1800
M205 X8 Y8
G1 F1800 X103.569 Y139.773 E635.57373
M204 S3000
M205 X10 Y10
G0 F6000 X103.569 Y140.339
M204 S1800
M205 X8 Y8
G1 F1800 X109.409 Y146.179 E635.84843
M204 S3000
M205 X10 Y10
G0 F6000 X108.844 Y146.179
M204 S1800
M205 X8 Y8
G1 F1800 X103.569 Y140.905 E636.09652
M204 S3000
M205 X10 Y10
G0 F6000 X103.569 Y141.47
M204 S1800
M205 X8 Y8
G1 F1800 X108.278 Y146.179 E636.31802
M204 S3000
M205 X10 Y10
G0 F6000 X107.712 Y146.179
M204 S1800
M205 X8 Y8
G1 F1800 X103.569 Y142.036 E636.51289
M204 S3000
M205 X10 Y10
G0 F6000 X103.569 Y142.602
M204 S1800
M205 X8 Y8
G1 F1800 X107.147 Y146.179 E636.68117
M204 S3000
M205 X10 Y10
G0 F6000 X106.581 Y146.179
M204 S1800
M205 X8 Y8
G1 F1800 X103.569 Y143.167 E636.82284
M204 S3000
M205 X10 Y10
G0 F6000 X103.569 Y143.733
M204 S1800
M205 X8 Y8
G1 F1800 X104.015 Y144.179 E636.84382
M204 S3000
M205 X10 Y10
G0 F6000 X104.569 Y144.733
M204 S1800
M205 X8 Y8
G1 F1800 X106.015 Y146.179 E636.91184
M204 S3000
M205 X10 Y10
G0 F6000 X105.45 Y146.179
M204 S1800
M205 X8 Y8
G1 F1800 X104.569 Y145.299 E636.95325
M204 S3000
M205 X10 Y10
G0 F6000 X104.569 Y145.864
M204 S1800
M205 X8 Y8
G1 F1800 X104.884 Y146.179 E636.96807
M204 S3000
M205 X10 Y10
G0 F6000 X102.779 Y108.511
G0 X102.241 Y107.902
G0 X101.867 Y107.188
G0 X101.673 Y106.404
G0 X101.673 Y105.595
G0 X101.867 Y104.811
G0 X102.241 Y104.098
G0 X102.675 Y103.606
G0 X102.936 Y68.429
M204 S1800
M205 X8 Y8
G1 F1800 X98.326 Y63.819 E637.18491
M204 S3000
M205 X10 Y10
G0 F6000 X97.761 Y63.819
M204 S1800
M205 X8 Y8
G1 F1800 X102.37 Y68.429 E637.40173
M204 S3000
M205 X10 Y10
G0 F6000 X101.804 Y68.429
M204 S1800
M205 X8 Y8
G1 F1800 X97.195 Y63.819 E637.61854
M204 S3000
M205 X10 Y10
G0 F6000 X96.629 Y63.819
M204 S1800
M205 X8 Y8
G1 F1800 X101.239 Y68.429 E637.83538
M204 S3000
M205 X10 Y10
G0 F6000 X100.673 Y68.429
M204 S1800
M205 X8 Y8
G1 F1800 X96.063 Y63.819 E638.05222
M204 S3000
M205 X10 Y10
G0 F6000 X95.498 Y63.819
M204 S1800
M205 X8 Y8
G1 F1800 X100.107 Y68.429 E638.26904
M204 S3000
M205 X10 Y10
G0 F6000 X99.542 Y68.429
M204 S1800
M205 X8 Y8
G1 F1800 X94.932 Y63.819 E638.48588
M204 S3000
M205 X10 Y10
G0 F6000 X94.366 Y63.819
M204 S1800
M205 X8 Y8
G1 F1800 X98.976 Y68.429 E638.70272
M204 S3000
M205 X10 Y10
G0 F6000 X98.41 Y68.429
M204 S1800
M205 X8 Y8
G1 F1800 X93.801 Y63.819 E638.91954
M204 S3000
M205 X10 Y10
G0 F6000 X93.235 Y63.819
M204 S1800
M205 X8 Y8
G1 F1800 X97.845 Y68.429 E639.13638
M204 S3000
M205 X10 Y10
G0 F6000 X97.279 Y68.429
M204 S1800
M205 X8 Y8
G1 F1800 X92.669 Y63.819 E639.35322
M204 S3000
M205 X10 Y10
G0 F6000 X92.104 Y63.819
M204 S1800
M205 X8 Y8
G1 F1800 X96.713 Y68.429 E639.57004
M204 S3000
M205 X10 Y10
G0 F6000 X96.148 Y68.429
M204 S1800
M205 X8 Y8
G1 F1800 X91.538 Y63.819 E639.78688
M204 S3000
M205 X10 Y10
G0 F6000 X90.972 Y63.819
M204 S1800
M205 X8 Y8
G1 F1800 X95.582 Y68.429 E640.00372
M204 S3000
M205 X10 Y10
G0 F6000 X95.016 Y68.429
M204 S1800
M205 X8 Y8
G1 F1800 X90.407 Y63.819 E640.22053
M204 S3000
M205 X10 Y10
G0 F6000 X89.841 Y63.819
M204 S1800
M205 X8 Y8
G1 F1800 X94.451 Y68.429 E640.43737
M204 S3000
M205 X10 Y10
G0 F6000 X93.885 Y68.429
M204 S1800
M205 X8 Y8
G1 F1800 X89.275 Y63.819 E640.65421
M204 S3000
M205 X10 Y10
G0 F6000 X88.71 Y63.819
M204 S1800
M205 X8 Y8
G1 F1800 X93.319 Y68.429 E640.87103
M204 S3000
M205 X10 Y10
G0 F6000 X92.754 Y68.429
M204 S1800
M205 X8 Y8
G1 F1800 X88.144 Y63.819 E641.08787
M204 S3000
M205 X10 Y10
G0 F6000 X87.578 Y63.819
M204 S1800
M205 X8 Y8
G1 F1800 X92.188 Y68.429 E641.30471
M204 S3000
M205 X10 Y10
G0 F6000 X91.622 Y68.429
M204 S1800
M205 X8 Y8
G1 F1800 X87.013 Y63.819 E641.52153
M204 S3000
M205 X10 Y10
G0 F6000 X86.447 Y63.819
M204 S1800
M205 X8 Y8
G1 F1800 X91.056 Y68.429 E641.73834
M204 S3000
M205 X10 Y10
G0 F6000 X90.491 Y68.429
M204 S1800
M205 X8 Y8
G1 F1800 X85.881 Y63.819 E641.95519
M204 S3000
M205 X10 Y10
G0 F6000 X85.315 Y63.819
M204 S1800
M205 X8 Y8
G1 F1800 X89.925 Y68.429 E642.17203
M204 S3000
M205 X10 Y10
G0 F6000 X89.359 Y68.429
M204 S1800
M205 X8 Y8
G1 F1800 X84.75 Y63.819 E642.38884
M204 S3000
M205 X10 Y10
G0 F6000 X84.184 Y63.819
M204 S1800
M205 X8 Y8
G1 F1800 X88.794 Y68.429 E642.60568
M204 S3000
M205 X10 Y10
G0 F6000 X88.228 Y68.429
M204 S1800
M205 X8 Y8
G1 F1800 X83.618 Y63.819 E642.82252
M204 S3000
M205 X10 Y10
G0 F6000 X83.053 Y63.819
M204 S1800
M205 X8 Y8
G1 F1800 X87.662 Y68.429 E643.03934
M204 S3000
M205 X10 Y10
G0 F6000 X87.097 Y68.429
M204 S1800
M205 X8 Y8
G1 F1800 X82.487 Y63.819 E643.25618
M204 S3000
M205 X10 Y10
G0 F6000 X81.921 Y63.819
M204 S1800
M205 X8 Y8
G1 F1800 X86.531 Y68.429 E643.47302
M204 S3000
M205 X10 Y10
G0 F6000 X85.965 Y68.429
M204 S1800
M205 X8 Y8
G1 F1800 X81.569 Y64.033 E643.67979
M204 S3000
M205 X10 Y10
G0 F6000 X81.569 Y64.599
M204 S1800
M205 X8 Y8
G1 F1800 X85.4 Y68.429 E643.85997
M204 S3000
M205 X10 Y10
G0 F6000 X84.971 Y68.566
M204 S1800
M205 X8 Y8
G1 F1800 X81.569 Y65.164 E644.01999
M204 S3000
M205 X10 Y10
G0 F6000 X81.335 Y65.496
M204 S1800
M205 X8 Y8
G1 F1800 X84.616 Y68.777 E644.17432
M204 S3000
M205 X10 Y10
G0 F6000 X84.261 Y68.988
M204 S1800
M205 X8 Y8
G1 F1800 X80.769 Y65.496 E644.33857
M204 S3000
M205 X10 Y10
G0 F6000 X80.569 Y65.861
M204 S1800
M205 X8 Y8
G1 F1800 X83.906 Y69.198 E644.49553
M204 S3000
M205 X10 Y10
G0 F6000 X83.551 Y69.409
M204 S1800
M205 X8 Y8
G1 F1800 X80.569 Y66.427 E644.6358
M204 S3000
M205 X10 Y10
G0 F6000 X80.569 Y66.992
M204 S1800
M205 X8 Y8
G1 F1800 X83.196 Y69.62 E644.75939
M204 S3000
M205 X10 Y10
G0 F6000 X82.841 Y69.831
M204 S1800
M205 X8 Y8
G1 F1800 X80.569 Y67.558 E644.86628
M204 S3000
M205 X10 Y10
G0 F6000 X80.569 Y68.124
M204 S1800
M205 X8 Y8
G1 F1800 X82.493 Y70.048 E644.95678
M204 S3000
M205 X10 Y10
G0 F6000 X82.155 Y70.276
M204 S1800
M205 X8 Y8
G1 F1800 X80.569 Y68.689 E645.0314
M204 S3000
M205 X10 Y10
G0 F6000 X80.569 Y69.255
M204 S1800
M205 X8 Y8
G1 F1800 X81.821 Y70.507 E645.09029
M204 S3000
M205 X10 Y10
G0 F6000 X81.486 Y70.738
M204 S1800
M205 X8 Y8
G1 F1800 X80.569 Y69.821 E645.13342
M204 S3000
M205 X10 Y10
G0 F6000 X80.569 Y70.386
M204 S1800
M205 X8 Y8
G1 F1800 X81.152 Y70.97 E645.16087
M204 S3000
M205 X10 Y10
G0 F6000 X80.817 Y71.2
M204 S1800
M205 X8 Y8
G1 F1800 X80.569 Y70.952 E645.17253
M204 S3000
M205 X10 Y10
G0 F6000 X105.372 Y62.878
G0 X105.372 Y64.878
G0 X107.366 Y100.039
G0 X110.448 Y102.636
G0 X115.702 Y102.872
G0 X116.464 Y104.39
M204 S1800
M205 X8 Y8
G1 F1800 X146.36 Y104.39 E646.16688
G1 X146.36 Y127.61 E646.93918
G1 X144.36 Y127.61 E647.0057
G1 X144.36 Y129.61 E647.07222
G1 X139.964 Y129.61 E647.21843
G1 X139.964 Y127.61 E647.28495
G1 X139.658 Y127.61 E647.29513
G1 X140.081 Y126.961 E647.3209
G1 X140.326 Y126.568 E647.3363
G1 X141.39 Y124.74 E647.40665
G1 X141.39 Y107.61 E647.97639
G1 X116.464 Y107.61 E648.80544
G1 X116.464 Y104.39 E648.91253
M204 S3000
M205 X10 Y10
G0 F6000 X117.046 Y107.43
M204 S1800
M205 X8 Y8
G1 F1800 X116.642 Y107.026 E648.93154
M204 S3000
M205 X10 Y10
G0 F6000 X116.642 Y106.46
M204 S1800
M205 X8 Y8
G1 F1800 X117.612 Y107.43 E648.97716
M204 S3000
M205 X10 Y10
G0 F6000 X118.178 Y107.43
M204 S1800
M205 X8 Y8
G1 F1800 X116.642 Y105.894 E649.04941
M204 S3000
M205 X10 Y10
G0 F6000 X116.642 Y105.329
M204 S1800
M205 X8 Y8
G1 F1800 X118.743 Y107.43 E649.14824
M204 S3000
M205 X10 Y10
G0 F6000 X119.309 Y107.43
M204 S1800
M205 X8 Y8
G1 F1800 X116.642 Y104.763 E649.27368
M204 S3000
M205 X10 Y10
G0 F6000 X117.015 Y104.57
M204 S1800
M205 X8 Y8
G1 F1800 X119.875 Y107.43 E649.40821
M204 S3000
M205 X10 Y10
G0 F6000 X120.44 Y107.43
M204 S1800
M205 X8 Y8
G1 F1800 X117.581 Y104.57 E649.54271
M204 S3000
M205 X10 Y10
G0 F6000 X118.146 Y104.57
M204 S1800
M205 X8 Y8
G1 F1800 X121.006 Y107.43 E649.67724
M204 S3000
M205 X10 Y10
G0 F6000 X121.572 Y107.43
M204 S1800
M205 X8 Y8
G1 F1800 X118.712 Y104.57 E649.81176
M204 S3000
M205 X10 Y10
G0 F6000 X119.278 Y104.57
M204 S1800
M205 X8 Y8
G1 F1800 X122.137 Y107.43 E649.94626
M204 S3000
M205 X10 Y10
G0 F6000 X122.703 Y107.43
M204 S1800
M205 X8 Y8
G1 F1800 X119.843 Y104.57 E650.08079
M204 S3000
M205 X10 Y10
G0 F6000 X120.409 Y104.57
M204 S1800
M205 X8 Y8
G1 F1800 X123.269 Y107.43 E650.21532
M204 S3000
M205 X10 Y10
G0 F6000 X123.834 Y107.43
M204 S1800
M205 X8 Y8
G1 F1800 X120.975 Y104.57 E650.34982
M204 S3000
M205 X10 Y10
G0 F6000 X121.541 Y104.57
M204 S1800
M205 X8 Y8
G1 F1800 X124.4 Y107.43 E650.48432
M204 S3000
M205 X10 Y10
G0 F6000 X124.966 Y107.43
M204 S1800
M205 X8 Y8
G1 F1800 X122.106 Y104.57 E650.61885
M204 S3000
M205 X10 Y10
G0 F6000 X122.672 Y104.57
M204 S1800
M205 X8 Y8
G1 F1800 X125.531 Y107.43 E650.75335
M204 S3000
M205 X10 Y10
G0 F6000 X126.097 Y107.43
M204 S1800
M205 X8 Y8
G1 F1800 X123.238 Y104.57 E650.88785
M204 S3000
M205 X10 Y10
G0 F6000 X123.803 Y104.57
M204 S1800
M205 X8 Y8
G1 F1800 X126.663 Y107.43 E651.02238
M204 S3000
M205 X10 Y10
G0 F6000 X127.229 Y107.43
M204 S1800
M205 X8 Y8
G1 F1800 X124.369 Y104.57 E651.1569
M204 S3000
M205 X10 Y10
G0 F6000 X124.935 Y104.57
M204 S1800
M205 X8 Y8
G1 F1800 X127.794 Y107.43 E651.2914
M204 S3000
M205 X10 Y10
G0 F6000 X128.36 Y107.43
M204 S1800
M205 X8 Y8
G1 F1800 X125.5 Y104.57 E651.42593
M204 S3000
M205 X10 Y10
G0 F6000 X126.066 Y104.57
M204 S1800
M205 X8 Y8
G1 F1800 X128.926 Y107.43 E651.56045
M204 S3000
M205 X10 Y10
G0 F6000 X129.491 Y107.43
M204 S1800
M205 X8 Y8
G1 F1800 X126.632 Y104.57 E651.69496
M204 S3000
M205 X10 Y10
G0 F6000 X127.197 Y104.57
M204 S1800
M205 X8 Y8
G1 F1800 X130.057 Y107.43 E651.82948
M204 S3000
M205 X10 Y10
G0 F6000 X130.623 Y107.43
M204 S1800
M205 X8 Y8
G1 F1800 X127.763 Y104.57 E651.96401
M204 S3000
M205 X10 Y10
G0 F6000 X128.329 Y104.57
M204 S1800
M205 X8 Y8
G1 F1800 X131.188 Y107.43 E652.09851
M204 S3000
M205 X10 Y10
G0 F6000 X131.754 Y107.43
M204 S1800
M205 X8 Y8
G1 F1800 X128.894 Y104.57 E652.23304
M204 S3000
M205 X10 Y10
G0 F6000 X129.46 Y104.57
M204 S1800
M205 X8 Y8
G1 F1800 X132.32 Y107.43 E652.36756
M204 S3000
M205 X10 Y10
G0 F6000 X132.885 Y107.43
M204 S1800
M205 X8 Y8
G1 F1800 X130.026 Y104.57 E652.50206
M204 S3000
M205 X10 Y10
G0 F6000 X130.592 Y104.57
M204 S1800
M205 X8 Y8
G1 F1800 X133.451 Y107.43 E652.63657
M204 S3000
M205 X10 Y10
G0 F6000 X134.017 Y107.43
M204 S1800
M205 X8 Y8
G1 F1800 X131.157 Y104.57 E652.77109
M204 S3000
M205 X10 Y10
G0 F6000 X131.723 Y104.57
M204 S1800
M205 X8 Y8
G1 F1800 X134.582 Y107.43 E652.90559
M204 S3000
M205 X10 Y10
G0 F6000 X135.148 Y107.43
M204 S1800
M205 X8 Y8
G1 F1800 X132.289 Y104.57 E653.0401
M204 S3000
M205 X10 Y10
G0 F6000 X132.854 Y104.57
M204 S1800
M205 X8 Y8
G1 F1800 X135.714 Y107.43 E653.17462
M204 S3000
M205 X10 Y10
G0 F6000 X136.279 Y107.43
M204 S1800
M205 X8 Y8
G1 F1800 X133.42 Y104.57 E653.30912
M204 S3000
M205 X10 Y10
G0 F6000 X133.986 Y104.57
M204 S1800
M205 X8 Y8
G1 F1800 X136.845 Y107.43 E653.44363
M204 S3000
M205 X10 Y10
G0 F6000 X137.411 Y107.43
M204 S1800
M205 X8 Y8
G1 F1800 X134.551 Y104.57 E653.57815
M204 S3000
M205 X10 Y10
G0 F6000 X135.117 Y104.57
M204 S1800
M205 X8 Y8
G1 F1800 X137.977 Y107.43 E653.71268
M204 S3000
M205 X10 Y10
G0 F6000 X138.542 Y107.43
M204 S1800
M205 X8 Y8
G1 F1800 X135.683 Y104.57 E653.84718
M204 S3000
M205 X10 Y10
G0 F6000 X136.248 Y104.57
M204 S1800
M205 X8 Y8
G1 F1800 X139.108 Y107.43 E653.9817
M204 S3000
M205 X10 Y10
G0 F6000 X139.674 Y107.43
M204 S1800
M205 X8 Y8
G1 F1800 X136.814 Y104.57 E654.11623
M204 S3000
M205 X10 Y10
G0 F6000 X137.38 Y104.57
M204 S1800
M205 X8 Y8
G1 F1800 X140.239 Y107.43 E654.25073
M204 S3000
M205 X10 Y10
G0 F6000 X140.805 Y107.43
M204 S1800
M205 X8 Y8
G1 F1800 X137.945 Y104.57 E654.38526
M204 S3000
M205 X10 Y10
G0 F6000 X138.511 Y104.57
M204 S1800
M205 X8 Y8
G1 F1800 X141.371 Y107.43 E654.51978
M204 S3000
M205 X10 Y10
G0 F6000 X141.569 Y107.628
M204 S1800
M205 X8 Y8
G1 F1800 X146.179 Y112.238 E654.73662
M204 S3000
M205 X10 Y10
G0 F6000 X146.179 Y112.804
M204 S1800
M205 X8 Y8
G1 F1800 X141.569 Y108.193 E654.95349
M204 S3000
M205 X10 Y10
G0 F6000 X141.569 Y108.759
M204 S1800
M205 X8 Y8
G1 F1800 X146.179 Y113.369 E655.17033
M204 S3000
M205 X10 Y10
G0 F6000 X146.179 Y113.935
M204 S1800
M205 X8 Y8
G1 F1800 X141.569 Y109.325 E655.38717
M204 S3000
M205 X10 Y10
G0 F6000 X141.569 Y109.89
M204 S1800
M205 X8 Y8
G1 F1800 X146.179 Y114.501 E655.60403
M204 S3000
M205 X10 Y10
G0 F6000 X146.179 Y115.066
M204 S1800
M205 X8 Y8
G1 F1800 X141.569 Y110.456 E655.82087
M204 S3000
M205 X10 Y10
G0 F6000 X141.569 Y111.022
M204 S1800
M205 X8 Y8
G1 F1800 X146.179 Y115.632 E656.03771
M204 S3000
M205 X10 Y10
G0 F6000 X146.179 Y116.198
M204 S1800
M205 X8 Y8
G1 F1800 X141.569 Y111.587 E656.25458
M204 S3000
M205 X10 Y10
G0 F6000 X141.569 Y112.153
M204 S1800
M205 X8 Y8
G1 F1800 X146.179 Y116.763 E656.47142
M204 S3000
M205 X10 Y10
G0 F6000 X146.179 Y117.329
M204 S1800
M205 X8 Y8
G1 F1800 X141.569 Y112.719 E656.68826
M204 S3000
M205 X10 Y10
G0 F6000 X141.569 Y113.284
M204 S1800
M205 X8 Y8
G1 F1800 X146.179 Y117.895 E656.90512
M204 S3000
M205 X10 Y10
G0 F6000 X146.179 Y118.46
M204 S1800
M205 X8 Y8
G1 F1800 X141.569 Y113.85 E657.12196
M204 S3000
M205 X10 Y10
G0 F6000 X141.569 Y114.416
M204 S1800
M205 X8 Y8
G1 F1800 X146.179 Y119.026 E657.3388
M204 S3000
M205 X10 Y10
G0 F6000 X146.179 Y119.592
M204 S1800
M205 X8 Y8
G1 F1800 X141.569 Y114.981 E657.55566
M204 S3000
M205 X10 Y10
G0 F6000 X141.569 Y115.547
M204 S1800
M205 X8 Y8
G1 F1800 X146.179 Y120.157 E657.77251
M204 S3000
M205 X10 Y10
G0 F6000 X146.179 Y120.723
M204 S1800
M205 X8 Y8
G1 F1800 X141.569 Y116.113 E657.98935
M204 S3000
M205 X10 Y10
G0 F6000 X141.569 Y116.678
M204 S1800
M205 X8 Y8
G1 F1800 X146.179 Y121.289 E658.20621
M204 S3000
M205 X10 Y10
G0 F6000 X146.179 Y121.855
M204 S1800
M205 X8 Y8
G1 F1800 X141.569 Y117.244 E658.42307
M204 S3000
M205 X10 Y10
G0 F6000 X141.569 Y117.81
M204 S1800
M205 X8 Y8
G1 F1800 X146.179 Y122.42 E658.63991
M204 S3000
M205 X10 Y10
G0 F6000 X146.179 Y122.986
M204 S1800
M205 X8 Y8
G1 F1800 X141.569 Y118.376 E658.85675
M204 S3000
M205 X10 Y10
G0 F6000 X141.569 Y118.941
M204 S1800
M205 X8 Y8
G1 F1800 X146.179 Y123.552 E659.07362
M204 S3000
M205 X10 Y10
G0 F6000 X146.179 Y124.117
M204 S1800
M205 X8 Y8
G1 F1800 X141.569 Y119.507 E659.29046
M204 S3000
M205 X10 Y10
G0 F6000 X141.569 Y120.073
M204 S1800
M205 X8 Y8
G1 F1800 X146.179 Y124.683 E659.5073
M204 S3000
M205 X10 Y10
G0 F6000 X146.179 Y125.249
M204 S1800
M205 X8 Y8
G1 F1800 X141.569 Y120.638 E659.72416
M204 S3000
M205 X10 Y10
G0 F6000 X141.569 Y121.204
M204 S1800
M205 X8 Y8
G1 F1800 X146.179 Y125.814 E659.941
M204 S3000
M205 X10 Y10
G0 F6000 X146.179 Y126.38
M204 S1800
M205 X8 Y8
G1 F1800 X141.569 Y121.77 E660.15784
M204 S3000
M205 X10 Y10
G0 F6000 X141.569 Y122.335
M204 S1800
M205 X8 Y8
G1 F1800 X146.179 Y126.946 E660.37471
M204 S3000
M205 X10 Y10
G0 F6000 X146.097 Y127.429
M204 S1800
M205 X8 Y8
G1 F1800 X141.569 Y122.901 E660.58769
M204 S3000
M205 X10 Y10
G0 F6000 X141.569 Y123.467
M204 S1800
M205 X8 Y8
G1 F1800 X145.531 Y127.429 E660.77405
M204 S3000
M205 X10 Y10
G0 F6000 X144.966 Y127.429
M204 S1800
M205 X8 Y8
G1 F1800 X141.569 Y124.032 E660.93383
M204 S3000
M205 X10 Y10
G0 F6000 X141.569 Y124.598
M204 S1800
M205 X8 Y8
G1 F1800 X144.4 Y127.429 E661.067
M204 S3000
M205 X10 Y10
G0 F6000 X144.179 Y127.774
M204 S1800
M205 X8 Y8
G1 F1800 X141.43 Y125.025 E661.1963
M204 S3000
M205 X10 Y10
G0 F6000 X141.221 Y125.382
M204 S1800
M205 X8 Y8
G1 F1800 X144.179 Y128.34 E661.33544
M204 S3000
M205 X10 Y10
G0 F6000 X144.179 Y128.906
M204 S1800
M205 X8 Y8
G1 F1800 X141.014 Y125.74 E661.48433
M204 S3000
M205 X10 Y10
G0 F6000 X140.806 Y126.098
M204 S1800
M205 X8 Y8
G1 F1800 X144.138 Y129.43 E661.64106
M204 S3000
M205 X10 Y10
G0 F6000 X143.572 Y129.43
M204 S1800
M205 X8 Y8
G1 F1800 X140.597 Y126.455 E661.78099
M204 S3000
M205 X10 Y10
G0 F6000 X140.386 Y126.809
M204 S1800
M205 X8 Y8
G1 F1800 X143.006 Y129.43 E661.90425
M204 S3000
M205 X10 Y10
G0 F6000 X142.441 Y129.43
M204 S1800
M205 X8 Y8
G1 F1800 X140.167 Y127.156 E662.01121
M204 S3000
M205 X10 Y10
G0 F6000 X140.142 Y127.697
M204 S1800
M205 X8 Y8
G1 F1800 X141.875 Y129.43 E662.09273
M204 S3000
M205 X10 Y10
G0 F6000 X141.309 Y129.43
M204 S1800
M205 X8 Y8
G1 F1800 X140.142 Y128.263 E662.14762
M204 S3000
M205 X10 Y10
G0 F6000 X140.142 Y128.829
M204 S1800
M205 X8 Y8
G1 F1800 X140.743 Y129.43 E662.17589
G1 X140.813 Y129.5
M204 S3000
M205 X10 Y10
G0 F6000 X146.179 Y111.672
M204 S1800
M205 X8 Y8
G1 F1800 X139.077 Y104.57 E662.50995
M204 S3000
M205 X10 Y10
G0 F6000 X139.642 Y104.57
M204 S1800
M205 X8 Y8
G1 F1800 X146.179 Y111.106 E662.8174
M204 S3000
M205 X10 Y10
G0 F6000 X146.179 Y110.541
M204 S1800
M205 X8 Y8
G1 F1800 X140.208 Y104.57 E663.09826
M204 S3000
M205 X10 Y10
G0 F6000 X140.774 Y104.57
M204 S1800
M205 X8 Y8
G1 F1800 X146.179 Y109.975 E663.3525
M204 S3000
M205 X10 Y10
G0 F6000 X146.179 Y109.409
M204 S1800
M205 X8 Y8
G1 F1800 X141.34 Y104.57 E663.58011
M204 S3000
M205 X10 Y10
G0 F6000 X141.905 Y104.57
M204 S1800
M205 X8 Y8
G1 F1800 X146.179 Y108.844 E663.78114
M204 S3000
M205 X10 Y10
G0 F6000 X146.179 Y108.278
M204 S1800
M205 X8 Y8
G1 F1800 X142.471 Y104.57 E663.95556
M204 S3000
M205 X10 Y10
G0 F6000 X143.037 Y104.57
M204 S1800
M205 X8 Y8
G1 F1800 X146.179 Y107.712 E664.10335
M204 S3000
M205 X10 Y10
G0 F6000 X146.179 Y107.147
M204 S1800
M205 X8 Y8
G1 F1800 X143.602 Y104.57 E664.22456
M204 S3000
M205 X10 Y10
G0 F6000 X144.168 Y104.57
M204 S1800
M205 X8 Y8
G1 F1800 X146.179 Y106.581 E664.31915
M204 S3000
M205 X10 Y10
G0 F6000 X146.179 Y106.015
M204 S1800
M205 X8 Y8
G1 F1800 X144.734 Y104.57 E664.38712
M204 S3000
M205 X10 Y10
G0 F6000 X145.299 Y104.57
M204 S1800
M205 X8 Y8
G1 F1800 X146.179 Y105.45 E664.42851
M204 S3000
M205 X10 Y10
G0 F6000 X146.179 Y104.884
M204 S1800
M205 X8 Y8
G1 F1800 X145.865 Y104.57 E664.44328
M204 S3000
M205 X10 Y10
;MESH:NONMESH
G0 F6000 X116.728 Y103.628
G0 X116.728 Y102.628
G0 X110.448 Y102.636
G0 X107.366 Y100.039
G0 X105 Y65.25
;TIME_ELAPSED:510.490338
;LAYER:3
;MESH:Object 1
G0 X105 Y65.25 Z0.9
M204 S1800
M205 X8 Y8
;TYPE:WALL-INNER
G1 F3600 X107 Y65.25 E664.5098
G1 X107 Y100.25 E665.67391
G1 X108.423 Y101.079 E665.72868
G1 X109.291 Y101.812 E665.76647
G1 X110.276 Y103 E665.8178
G1 X112.074 Y103 E665.8776
G1 X112.074 Y109 E666.07716
G1 X110.276 Y109 E666.13696
G1 X109.287 Y110.191 E666.18845
G1 X108.423 Y110.92 E666.22605
G1 X107 Y111.75 E666.28084
G1 X107 Y141 E667.2537
G1 X124.633 Y141 E667.84018
G1 X125.368 Y140.576 E667.8684
G1 X126.77 Y139.738 E667.92273
G1 X127.283 Y139.416 E667.94287
G1 X129.113 Y138.156 E668.01677
G1 X129.525 Y137.857 E668.0337
G1 X129.677 Y137.736 E668.04016
G1 X130 Y137.479 E668.05389
G1 X130 Y137.891 E668.06142
G1 X130 Y137.893 E668.06149
G1 X130 Y144.75 E668.28956
G1 X128 Y144.75 E668.35608
G1 X128 Y146.75 E668.4226
G1 X104 Y146.75 E669.22084
G1 X104 Y144.75 E669.28736
G1 X103 Y144.75 E669.32062
G1 X103 Y111.749 E670.41824
G1 X101.574 Y110.917 E670.47315
G1 X100.722 Y110.197 E670.51025
G1 X99.727 Y109 E670.56202
G1 X98.074 Y109 E670.617
G1 X98.074 Y103 E670.81656
G1 X99.727 Y103 E670.87154
G1 X100.72 Y101.805 E670.92322
G1 X101.574 Y101.082 E670.96043
G1 X103 Y100.251 E671.01533
G1 X103 Y69 E672.05474
G1 X85.367 Y69 E672.64122
G1 X84.632 Y69.424 E672.66944
G1 X83.23 Y70.262 E672.72376
G1 X82.717 Y70.584 E672.74391
G1 X80.887 Y71.844 E672.81781
G1 X80.475 Y72.143 E672.83474
G1 X80.323 Y72.264 E672.8412
G1 X80 Y72.521 E672.85493
G1 X80 Y72.109 E672.86246
G1 X80 Y72.107 E672.86253
G1 X80 Y64.926 E673.10137
G1 X81 Y64.926 E673.13463
G1 X81 Y63.25 E673.19037
G1 X105 Y63.25 E673.98862
G1 X105 Y65.25 E674.05514
M204 S3000
M205 X10 Y10
G0 F6000 X107.598 Y103.068
M204 S1800
M205 X8 Y8
G1 F3600 X106.821 Y102.534 E674.0865
G1 X105.938 Y102.199 E674.11791
G1 X105.001 Y102.086 E674.1493
G1 X104.065 Y102.199 E674.18066
G1 X103.182 Y102.534 E674.21207
G1 X102.405 Y103.068 E674.24342
G1 X101.778 Y103.776 E674.27488
G1 X101.341 Y104.611 E674.30623
G1 X101.116 Y105.527 E674.3376
G1 X101.116 Y106.472 E674.36903
G1 X101.341 Y107.388 E674.4004
G1 X101.778 Y108.223 E674.43175
G1 X102.405 Y108.931 E674.4632
G1 X103.182 Y109.466 E674.49458
G1 X104.065 Y109.8 E674.52598
G1 X105.001 Y109.914 E674.55734
G1 X105.938 Y109.8 E674.58873
G1 X106.821 Y109.466 E674.62013
G1 X107.598 Y108.931 E674.65151
G1 X108.224 Y108.223 E674.68294
G1 X108.662 Y107.388 E674.7143
G1 X108.887 Y106.472 E674.74568
G1 X108.887 Y105.527 E674.77711
G1 X108.662 Y104.611 E674.80848
G1 X108.224 Y103.776 E674.83984
G1 X107.598 Y103.068 E674.87127
M204 S3000
M205 X10 Y10
G0 F6000 X112.446 Y102.872
G0 X115.702 Y102.872
G0 X116.356 Y104
M204 S1800
M205 X8 Y8
G1 F3600 X146.75 Y104 E675.88218
G1 X146.75 Y128 E676.68042
G1 X144.75 Y128 E676.74694
G1 X144.75 Y130 E676.81346
G1 X139.574 Y130 E676.98562
G1 X139.574 Y128 E677.05214
G1 X139.253 Y128 E677.06282
G1 X139.088 Y128 E677.0683
G1 X138.938 Y128 E677.07329
G1 X139.088 Y127.78 E677.07766
G1 X139.177 Y127.642 E677.08204
G1 X139.696 Y126.838 E677.11387
G1 X140.012 Y126.332 E677.13371
G1 X141 Y124.635 E677.19902
G1 X141 Y108 E677.7523
G1 X116.355 Y108 E678.572
G1 X116.355 Y109 E678.60526
G1 X116.074 Y109 E678.6146
G1 X116.074 Y108 E678.63797
G1 X116.074 Y104 E678.77101
G1 X116.074 Y103 E678.80427
G1 X116.356 Y103 E678.81365
G1 X116.356 Y104 E678.8371
M204 S3000
M205 X10 Y10
G0 F6000 X115.702 Y102.872
G0 X105.001 Y102.45
G0 X94.446 Y102.872
G0 X94.437 Y103.785
G0 X69 Y104
M204 S1800
M205 X8 Y8
G1 F3600 X93.647 Y104 E679.65686
G1 X93.647 Y103 E679.69012
G1 X94.074 Y103 E679.70432
G1 X94.074 Y109 E679.90388
G1 X93.647 Y109 E679.91809
G1 X93.647 Y108 E679.95135
G1 X63.25 Y108 E680.96235
G1 X63.25 Y81.5 E681.84375
G1 X64.926 Y81.5 E681.89949
G1 X64.926 Y80 E681.94938
G1 X72.109 Y80 E682.18829
G1 X72.525 Y80 E682.20213
G1 X72.265 Y80.325 E682.20973
G1 X72.145 Y80.475 E682.21612
G1 X71.845 Y80.887 E682.23307
G1 X70.585 Y82.716 E682.30694
G1 X70.263 Y83.229 E682.32709
G1 X69.425 Y84.631 E682.38141
G1 X69 Y85.367 E682.40968
G1 X69 Y104 E683.02941
M204 S3000
M205 X10 Y10
G0 F6000 X93.275 Y103.628
G0 X94.404 Y102.83
G0 X94.474 Y102.9
M204 S1800
M205 X8 Y8
G1 F3600 X94.474 Y109.1 E683.23563
G1 X97.674 Y109.1 E683.34206
G1 X97.674 Y102.9 E683.54827
G1 X94.474 Y102.9 E683.65471
M204 S3000
M205 X10 Y10
G0 F6000 X94.404 Y102.83
G0 X105.001 Y102.45
G0 X105.852 Y102.552
G0 X106.5 Y102.798
G0 X107.398 Y103.296
G0 X107.331 Y103.37
M204 S1800
M205 X8 Y8
G1 F3600 X106.634 Y102.891 E683.68283
G1 X105.842 Y102.59 E683.71101
G1 X105.001 Y102.489 E683.73919
G1 X104.161 Y102.59 E683.76733
G1 X103.369 Y102.891 E683.79551
G1 X102.672 Y103.37 E683.82364
G1 X102.11 Y104.005 E683.85184
G1 X101.718 Y104.754 E683.87996
G1 X101.516 Y105.575 E683.90808
G1 X101.516 Y106.424 E683.93632
G1 X101.718 Y107.245 E683.96444
G1 X102.11 Y107.994 E683.99255
G1 X102.672 Y108.629 E684.02076
G1 X103.369 Y109.109 E684.04891
G1 X104.161 Y109.409 E684.07707
G1 X105.001 Y109.511 E684.10522
G1 X105.842 Y109.409 E684.1334
G1 X106.634 Y109.109 E684.16156
G1 X107.331 Y108.629 E684.18971
G1 X107.892 Y107.994 E684.21789
G1 X108.285 Y107.245 E684.24603
G1 X108.487 Y106.424 E684.27415
G1 X108.487 Y105.575 E684.30239
G1 X108.285 Y104.754 E684.33051
G1 X107.892 Y104.005 E684.35864
G1 X107.331 Y103.37 E684.38682
M204 S3000
M205 X10 Y10
G0 F6000 X107.398 Y103.296
G0 X112.404 Y102.83
G0 X112.474 Y102.9
M204 S1800
M205 X8 Y8
G1 F3600 X112.474 Y109.1 E684.59303
G1 X115.674 Y109.1 E684.69947
G1 X115.674 Y102.9 E684.90568
G1 X112.474 Y102.9 E685.01211
M204 S3000
M205 X10 Y10
G0 F6000 X112.404 Y102.83
G0 X110.447 Y102.636
G0 X107.366 Y100.039
G0 X105.33 Y64.92
G0 X105.4 Y64.85
M204 S1800
M205 X8 Y8
G1 F3600 X107.4 Y64.85 E685.07863
G1 X107.4 Y100.02 E686.24839
G1 X108.655 Y100.751 E686.2967
G1 X109.575 Y101.528 E686.33675
G1 X110.464 Y102.6 E686.38307
G1 X112.474 Y102.6 E686.44992
G1 X115.674 Y102.6 E686.52975
G1 X116.756 Y102.6 E686.56573
G1 X116.756 Y103.6 E686.59899
G1 X147.15 Y103.6 E687.6099
G1 X147.15 Y128.4 E688.43475
G1 X145.15 Y128.4 E688.50127
G1 X145.15 Y130.4 E688.56779
G1 X139.174 Y130.4 E688.76656
G1 X139.174 Y128.4 E688.83308
G1 X138.466 Y128.4 E688.85663
G1 X138.424 Y128.4 E688.85802
G1 X138.169 Y128.4 E688.8665
G1 X138.424 Y128.045 E688.8753
G1 X138.447 Y128.011 E688.87659
G1 X138.754 Y127.559 E688.89477
G1 X139.358 Y126.623 E688.93182
G1 X139.67 Y126.125 E688.95136
G1 X140.6 Y124.527 E689.01286
G1 X140.6 Y108.4 E689.54924
G1 X116.755 Y108.4 E690.34233
G1 X116.755 Y109.4 E690.37559
G1 X115.674 Y109.4 E690.41155
G1 X112.474 Y109.4 E690.49137
G1 X110.464 Y109.4 E690.55822
G1 X109.573 Y110.473 E690.60461
G1 X108.657 Y111.246 E690.64448
G1 X107.4 Y111.98 E690.69289
G1 X107.4 Y140.6 E691.64479
G1 X124.526 Y140.6 E692.21441
G1 X125.165 Y140.231 E692.23895
G1 X126.561 Y139.397 E692.29304
G1 X127.063 Y139.082 E692.31275
G1 X128.882 Y137.829 E692.38621
G1 X129.283 Y137.538 E692.40269
G1 X130.076 Y136.906 E692.43642
G1 X130.4 Y136.649 E692.45017
G1 X130.4 Y137.062 E692.45772
G1 X130.4 Y137.063 E692.45776
G1 X130.4 Y145.15 E692.72673
G1 X128.4 Y145.15 E692.79325
G1 X128.4 Y147.15 E692.85977
G1 X103.6 Y147.15 E693.68462
G1 X103.6 Y145.15 E693.75114
G1 X102.6 Y145.15 E693.7844
G1 X102.6 Y111.979 E694.88768
G1 X101.344 Y111.246 E694.93604
G1 X100.433 Y110.476 E694.97572
G1 X99.539 Y109.4 E695.02225
G1 X97.674 Y109.4 E695.08428
G1 X94.474 Y109.4 E695.1641
G1 X93.247 Y109.4 E695.20491
G1 X93.247 Y108.4 E695.23817
G1 X62.85 Y108.4 E696.24918
G1 X62.85 Y81.1 E697.15718
G1 X64.526 Y81.1 E697.21293
G1 X64.526 Y79.6 E697.26282
G1 X72.941 Y79.6 E697.5427
G1 X72.942 Y79.6 E697.54273
G1 X73.356 Y79.6 E697.5565
G1 X73.097 Y79.924 E697.56408
G1 X72.463 Y80.717 E697.59785
G1 X72.172 Y81.118 E697.61433
G1 X70.919 Y82.936 E697.68777
G1 X70.604 Y83.438 E697.70748
G1 X69.77 Y84.834 E697.76157
G1 X69.4 Y85.474 E697.78615
G1 X69.4 Y103.6 E698.38903
G1 X93.247 Y103.6 E699.18218
G1 X93.247 Y102.6 E699.21544
G1 X94.474 Y102.6 E699.25625
G1 X97.674 Y102.6 E699.33608
G1 X99.539 Y102.6 E699.39811
G1 X100.433 Y101.524 E699.44464
G1 X101.342 Y100.754 E699.48426
G1 X102.6 Y100.021 E699.53268
G1 X102.6 Y69.4 E700.55114
G1 X85.474 Y69.4 E701.12076
G1 X84.835 Y69.769 E701.1453
G1 X83.439 Y70.603 E701.19938
G1 X82.937 Y70.918 E701.21909
G1 X81.118 Y72.171 E701.29256
G1 X80.717 Y72.462 E701.30904
G1 X79.924 Y73.094 E701.34277
G1 X79.6 Y73.351 E701.35652
G1 X79.6 Y72.938 E701.36407
G1 X79.6 Y72.937 E701.3641
G1 X79.6 Y64.526 E701.64385
G1 X80.6 Y64.526 E701.67712
G1 X80.6 Y62.85 E701.73286
G1 X105.4 Y62.85 E702.55771
G1 X105.4 Y64.85 E702.62423
M204 S3000
M205 X10 Y10
G0 F6000 X105.8 Y64.45
M204 S1800
M205 X8 Y8
;TYPE:WALL-OUTER
G1 F3600 X107.8 Y64.45 E702.69075
G1 X107.8 Y99.79 E703.86616
G1 X108.887 Y100.423 E703.908
G1 X109.859 Y101.244 E703.95032
G1 X110.652 Y102.2 E703.99163
G1 X117.156 Y102.2 E704.20796
G1 X117.156 Y103.2 E704.24122
G1 X147.55 Y103.2 E705.25212
G1 X147.55 Y128.8 E706.10358
G1 X145.55 Y128.8 E706.1701
G1 X145.55 Y130.8 E706.23662
G1 X138.774 Y130.8 E706.46199
G1 X138.774 Y128.8 E706.52851
G1 X137.779 Y128.8 E706.56161
G1 X137.778 Y128.8 E706.56164
G1 X137.39 Y128.8 E706.57455
G1 X137.616 Y128.484 E706.58172
G1 X138.096 Y127.816 E706.60908
G1 X138.42 Y127.338 E706.62829
G1 X139.021 Y126.408 E706.66512
G1 X139.328 Y125.918 E706.68435
G1 X140.2 Y124.419 E706.74203
G1 X140.2 Y108.8 E707.26152
G1 X117.155 Y108.8 E708.028
G1 X117.155 Y109.8 E708.06126
G1 X110.652 Y109.8 E708.27755
G1 X109.859 Y110.755 E708.31884
G1 X108.887 Y111.576 E708.36115
G1 X107.8 Y112.21 E708.40301
G1 X107.8 Y140.2 E709.33396
G1 X124.419 Y140.2 E709.88671
G1 X124.962 Y139.886 E709.90757
G1 X126.352 Y139.056 E709.96142
G1 X126.843 Y138.748 E709.9807
G1 X128.651 Y137.502 E710.05373
G1 X129.041 Y137.219 E710.06975
G1 X130.477 Y136.076 E710.1308
G1 X130.8 Y135.819 E710.14453
G1 X130.8 Y136.231 E710.15206
G1 X130.8 Y136.233 E710.15213
G1 X130.8 Y145.55 E710.46201
G1 X128.8 Y145.55 E710.52853
G1 X128.8 Y147.55 E710.59505
G1 X103.2 Y147.55 E711.44651
G1 X103.2 Y145.55 E711.51303
G1 X102.2 Y145.55 E711.54629
G1 X102.2 Y112.209 E712.65522
G1 X101.114 Y111.575 E712.69704
G1 X100.144 Y110.755 E712.73929
G1 X99.351 Y109.8 E712.78058
G1 X92.847 Y109.8 E712.9969
G1 X92.847 Y108.8 E713.03016
G1 X62.45 Y108.8 E714.04117
G1 X62.45 Y80.7 E714.97578
G1 X64.126 Y80.7 E715.03152
G1 X64.126 Y79.2 E715.08141
G1 X73.772 Y79.2 E715.40224
G1 X73.773 Y79.2 E715.40227
G1 X74.187 Y79.2 E715.41604
G1 X73.928 Y79.524 E715.42362
G1 X72.781 Y80.959 E715.48472
G1 X72.499 Y81.349 E715.50073
G1 X71.253 Y83.156 E715.57374
G1 X70.945 Y83.647 E715.59301
G1 X70.115 Y85.037 E715.64686
G1 X69.8 Y85.581 E715.66777
G1 X69.8 Y103.2 E716.25378
G1 X92.847 Y103.2 E717.02032
G1 X92.847 Y102.2 E717.05358
G1 X99.351 Y102.2 E717.26991
G1 X100.144 Y101.245 E717.3112
G1 X101.114 Y100.424 E717.35346
G1 X102.2 Y99.791 E717.39527
G1 X102.2 Y69.8 E718.39278
G1 X85.581 Y69.8 E718.94553
G1 X85.038 Y70.114 E718.96639
G1 X83.648 Y70.944 E719.02023
G1 X83.157 Y71.252 E719.03951
G1 X81.349 Y72.498 E719.11254
G1 X80.959 Y72.781 E719.12857
G1 X79.523 Y73.924 E719.18962
G1 X79.2 Y74.181 E719.20334
G1 X79.2 Y73.769 E719.21088
G1 X79.2 Y73.767 E719.21094
G1 X79.2 Y64.126 E719.5316
G1 X80.2 Y64.126 E719.56486
G1 X80.2 Y62.45 E719.62061
G1 X105.8 Y62.45 E720.47207
G1 X105.8 Y64.45 E720.53859
M204 S3000
M205 X10 Y10
G0 F6000 X106 Y64.45
G0 X106 Y64.95
G0 X107.439 Y103.341
G0 X107.064 Y103.672
M204 S1800
M205 X8 Y8
G1 F3600 X106.447 Y103.248 E720.56349
G1 X105.746 Y102.981 E720.58844
G1 X105.001 Y102.892 E720.61339
G1 X104.257 Y102.981 E720.63831
G1 X103.556 Y103.248 E720.66326
G1 X102.939 Y103.672 E720.68816
G1 X102.442 Y104.234 E720.71312
G1 X102.095 Y104.897 E720.73801
G1 X101.916 Y105.624 E720.76291
G1 X101.916 Y106.375 E720.78789
G1 X102.095 Y107.102 E720.81279
G1 X102.442 Y107.765 E720.83768
G1 X102.939 Y108.327 E720.86263
G1 X103.556 Y108.752 E720.88755
G1 X104.257 Y109.018 E720.91249
G1 X105.001 Y109.108 E720.93741
G1 X105.746 Y109.018 E720.96237
G1 X106.447 Y108.752 E720.98731
G1 X107.064 Y108.327 E721.01223
G1 X107.56 Y107.765 E721.03716
G1 X107.908 Y107.102 E721.06206
G1 X108.087 Y106.375 E721.08697
G1 X108.087 Y105.624 E721.11194
G1 X107.908 Y104.897 E721.13685
G1 X107.56 Y104.234 E721.16175
G1 X107.064 Y103.672 E721.18668
M204 S3000
M205 X10 Y10
G0 F6000 X106.9 Y103.559
G0 X107.183 Y103.148
G0 X112.874 Y102.8
G0 X112.874 Y103.3
M204 S1800
M205 X8 Y8
G1 F3600 X112.874 Y108.7 E721.36629
G1 X115.274 Y108.7 E721.44611
G1 X115.274 Y103.3 E721.62572
G1 X112.874 Y103.3 E721.70554
M204 S3000
M205 X10 Y10
G0 F6000 X112.874 Y103.5
G0 X112.374 Y103.5
G0 X105.001 Y102.45
G0 X94.874 Y102.8
G0 X94.874 Y103.3
M204 S1800
M205 X8 Y8
G1 F3600 X94.874 Y108.7 E721.88515
G1 X97.274 Y108.7 E721.96497
G1 X97.274 Y103.3 E722.14457
G1 X94.874 Y103.3 E722.2244
M204 S3000
M205 X10 Y10
G0 F6000 X94.874 Y103.5
G0 X93.684 Y104.39
M204 S1800
M205 X8 Y8
;TYPE:SKIN
G1 F1800 X93.684 Y107.61 E722.3315
G1 X63.64 Y107.61 E723.33076
G1 X63.64 Y81.89 E724.18621
G1 X65.316 Y81.89 E724.24196
G1 X65.316 Y80.39 E724.29185
G1 X71.725 Y80.39 E724.50501
G1 X71.527 Y80.661 E724.51618
G1 X70.259 Y82.502 E724.59053
G1 X69.93 Y83.026 E724.6111
G1 X69.089 Y84.434 E724.66565
G1 X68.61 Y85.262 E724.69747
G1 X68.61 Y104.39 E725.33367
G1 X93.684 Y104.39 E726.16763
M204 S3000
M205 X10 Y10
G0 F6000 X93.389 Y107.429
M204 S1800
M205 X8 Y8
G1 F1800 X93.503 Y107.314 E726.17302
M204 S3000
M205 X10 Y10
G0 F6000 X93.503 Y106.749
M204 S1800
M205 X8 Y8
G1 F1800 X92.823 Y107.429 E726.205
M204 S3000
M205 X10 Y10
G0 F6000 X92.257 Y107.429
M204 S1800
M205 X8 Y8
G1 F1800 X93.503 Y106.183 E726.26361
M204 S3000
M205 X10 Y10
G0 F6000 X93.503 Y105.617
M204 S1800
M205 X8 Y8
G1 F1800 X91.691 Y107.429 E726.34884
M204 S3000
M205 X10 Y10
G0 F6000 X91.126 Y107.429
M204 S1800
M205 X8 Y8
G1 F1800 X93.503 Y105.052 E726.46065
M204 S3000
M205 X10 Y10
G0 F6000 X93.42 Y104.569
M204 S1800
M205 X8 Y8
G1 F1800 X90.56 Y107.429 E726.59518
M204 S3000
M205 X10 Y10
G0 F6000 X89.994 Y107.429
M204 S1800
M205 X8 Y8
G1 F1800 X92.855 Y104.569 E726.72972
M204 S3000
M205 X10 Y10
G0 F6000 X92.289 Y104.569
M204 S1800
M205 X8 Y8
G1 F1800 X89.429 Y107.429 E726.86425
M204 S3000
M205 X10 Y10
G0 F6000 X88.863 Y107.429
M204 S1800
M205 X8 Y8
G1 F1800 X91.723 Y104.569 E726.99878
M204 S3000
M205 X10 Y10
G0 F6000 X91.158 Y104.569
M204 S1800
M205 X8 Y8
G1 F1800 X88.297 Y107.429 E727.13332
M204 S3000
M205 X10 Y10
G0 F6000 X87.732 Y107.429
M204 S1800
M205 X8 Y8
G1 F1800 X90.592 Y104.569 E727.26785
M204 S3000
M205 X10 Y10
G0 F6000 X90.026 Y104.569
M204 S1800
M205 X8 Y8
G1 F1800 X87.166 Y107.429 E727.40238
M204 S3000
M205 X10 Y10
G0 F6000 X86.6 Y107.429
M204 S1800
M205 X8 Y8
G1 F1800 X89.461 Y104.569 E727.53693
M204 S3000
M205 X10 Y10
G0 F6000 X88.895 Y104.569
M204 S1800
M205 X8 Y8
G1 F1800 X86.035 Y107.429 E727.67145
M204 S3000
M205 X10 Y10
G0 F6000 X85.469 Y107.429
M204 S1800
M205 X8 Y8
G1 F1800 X88.329 Y104.569 E727.80598
M204 S3000
M205 X10 Y10
G0 F6000 X87.763 Y104.569
M204 S1800
M205 X8 Y8
G1 F1800 X84.903 Y107.429 E727.9405
M204 S3000
M205 X10 Y10
G0 F6000 X84.338 Y107.429
M204 S1800
M205 X8 Y8
G1 F1800 X87.198 Y104.569 E728.07503
M204 S3000
M205 X10 Y10
G0 F6000 X86.632 Y104.569
M204 S1800
M205 X8 Y8
G1 F1800 X83.772 Y107.429 E728.20955
M204 S3000
M205 X10 Y10
G0 F6000 X83.206 Y107.429
M204 S1800
M205 X8 Y8
G1 F1800 X86.066 Y104.569 E728.34408
M204 S3000
M205 X10 Y10
G0 F6000 X85.501 Y104.569
M204 S1800
M205 X8 Y8
G1 F1800 X82.64 Y107.429 E728.47863
M204 S3000
M205 X10 Y10
G0 F6000 X82.075 Y107.429
M204 S1800
M205 X8 Y8
G1 F1800 X84.935 Y104.569 E728.61315
M204 S3000
M205 X10 Y10
G0 F6000 X84.369 Y104.569
M204 S1800
M205 X8 Y8
G1 F1800 X81.509 Y107.429 E728.74768
M204 S3000
M205 X10 Y10
G0 F6000 X80.943 Y107.429
M204 S1800
M205 X8 Y8
G1 F1800 X83.804 Y104.569 E728.88223
M204 S3000
M205 X10 Y10
G0 F6000 X83.238 Y104.569
M204 S1800
M205 X8 Y8
G1 F1800 X80.378 Y107.429 E729.01675
M204 S3000
M205 X10 Y10
G0 F6000 X79.812 Y107.429
M204 S1800
M205 X8 Y8
G1 F1800 X82.672 Y104.569 E729.15128
M204 S3000
M205 X10 Y10
G0 F6000 X82.107 Y104.569
M204 S1800
M205 X8 Y8
G1 F1800 X79.246 Y107.429 E729.28583
M204 S3000
M205 X10 Y10
G0 F6000 X78.681 Y107.429
M204 S1800
M205 X8 Y8
G1 F1800 X81.541 Y104.569 E729.42035
M204 S3000
M205 X10 Y10
G0 F6000 X80.975 Y104.569
M204 S1800
M205 X8 Y8
G1 F1800 X78.115 Y107.429 E729.55488
M204 S3000
M205 X10 Y10
G0 F6000 X77.549 Y107.429
M204 S1800
M205 X8 Y8
G1 F1800 X80.41 Y104.569 E729.68943
M204 S3000
M205 X10 Y10
G0 F6000 X79.844 Y104.569
M204 S1800
M205 X8 Y8
G1 F1800 X76.984 Y107.429 E729.82396
M204 S3000
M205 X10 Y10
G0 F6000 X76.418 Y107.429
M204 S1800
M205 X8 Y8
G1 F1800 X79.278 Y104.569 E729.95848
M204 S3000
M205 X10 Y10
G0 F6000 X78.713 Y104.569
M204 S1800
M205 X8 Y8
G1 F1800 X75.852 Y107.429 E730.09303
M204 S3000
M205 X10 Y10
G0 F6000 X75.287 Y107.429
M204 S1800
M205 X8 Y8
G1 F1800 X78.147 Y104.569 E730.22756
M204 S3000
M205 X10 Y10
G0 F6000 X77.581 Y104.569
M204 S1800
M205 X8 Y8
G1 F1800 X74.721 Y107.429 E730.36208
M204 S3000
M205 X10 Y10
G0 F6000 X74.155 Y107.429
M204 S1800
M205 X8 Y8
G1 F1800 X77.015 Y104.569 E730.49661
M204 S3000
M205 X10 Y10
G0 F6000 X76.45 Y104.569
M204 S1800
M205 X8 Y8
G1 F1800 X73.59 Y107.429 E730.63113
M204 S3000
M205 X10 Y10
G0 F6000 X73.024 Y107.429
M204 S1800
M205 X8 Y8
G1 F1800 X75.884 Y104.569 E730.76566
M204 S3000
M205 X10 Y10
G0 F6000 X75.318 Y104.569
M204 S1800
M205 X8 Y8
G1 F1800 X72.458 Y107.429 E730.90018
M204 S3000
M205 X10 Y10
G0 F6000 X71.892 Y107.429
M204 S1800
M205 X8 Y8
G1 F1800 X74.753 Y104.569 E731.03473
M204 S3000
M205 X10 Y10
G0 F6000 X74.187 Y104.569
M204 S1800
M205 X8 Y8
G1 F1800 X71.327 Y107.429 E731.16926
M204 S3000
M205 X10 Y10
G0 F6000 X70.761 Y107.429
M204 S1800
M205 X8 Y8
G1 F1800 X73.621 Y104.569 E731.30378
M204 S3000
M205 X10 Y10
G0 F6000 X73.056 Y104.569
M204 S1800
M205 X8 Y8
G1 F1800 X70.195 Y107.429 E731.43833
M204 S3000
M205 X10 Y10
G0 F6000 X69.63 Y107.429
M204 S1800
M205 X8 Y8
G1 F1800 X72.49 Y104.569 E731.57286
M204 S3000
M205 X10 Y10
G0 F6000 X71.924 Y104.569
M204 S1800
M205 X8 Y8
G1 F1800 X69.064 Y107.429 E731.70738
M204 S3000
M205 X10 Y10
G0 F6000 X68.498 Y107.429
M204 S1800
M205 X8 Y8
G1 F1800 X71.359 Y104.569 E731.84193
M204 S3000
M205 X10 Y10
G0 F6000 X70.793 Y104.569
M204 S1800
M205 X8 Y8
G1 F1800 X67.933 Y107.429 E731.97646
M204 S3000
M205 X10 Y10
G0 F6000 X67.367 Y107.429
M204 S1800
M205 X8 Y8
G1 F1800 X70.227 Y104.569 E732.11098
M204 S3000
M205 X10 Y10
G0 F6000 X69.662 Y104.569
M204 S1800
M205 X8 Y8
G1 F1800 X66.801 Y107.429 E732.24553
M204 S3000
M205 X10 Y10
G0 F6000 X66.236 Y107.429
M204 S1800
M205 X8 Y8
G1 F1800 X69.096 Y104.569 E732.38006
M204 S3000
M205 X10 Y10
G0 F6000 X68.53 Y104.569
M204 S1800
M205 X8 Y8
G1 F1800 X65.67 Y107.429 E732.51459
M204 S3000
M205 X10 Y10
G0 F6000 X65.104 Y107.429
M204 S1800
M205 X8 Y8
G1 F1800 X68.43 Y104.103 E732.67103
M204 S3000
M205 X10 Y10
G0 F6000 X68.43 Y103.538
M204 S1800
M205 X8 Y8
G1 F1800 X64.539 Y107.429 E732.85405
M204 S3000
M205 X10 Y10
G0 F6000 X63.973 Y107.429
M204 S1800
M205 X8 Y8
G1 F1800 X68.43 Y102.972 E733.06369
M204 S3000
M205 X10 Y10
G0 F6000 X68.43 Y102.406
M204 S1800
M205 X8 Y8
G1 F1800 X63.82 Y107.016 E733.28053
M204 S3000
M205 X10 Y10
G0 F6000 X63.82 Y106.45
M204 S1800
M205 X8 Y8
G1 F1800 X68.43 Y101.841 E733.49735
M204 S3000
M205 X10 Y10
G0 F6000 X68.43 Y101.275
M204 S1800
M205 X8 Y8
G1 F1800 X63.82 Y105.884 E733.71417
M204 S3000
M205 X10 Y10
G0 F6000 X63.82 Y105.319
M204 S1800
M205 X8 Y8
G1 F1800 X68.43 Y100.709 E733.93101
M204 S3000
M205 X10 Y10
G0 F6000 X68.43 Y100.143
M204 S1800
M205 X8 Y8
G1 F1800 X63.82 Y104.753 E734.14785
M204 S3000
M205 X10 Y10
G0 F6000 X63.82 Y104.187
M204 S1800
M205 X8 Y8
G1 F1800 X68.43 Y99.578 E734.36467
M204 S3000
M205 X10 Y10
G0 F6000 X68.43 Y99.012
M204 S1800
M205 X8 Y8
G1 F1800 X63.82 Y103.622 E734.58151
M204 S3000
M205 X10 Y10
G0 F6000 X63.82 Y103.056
M204 S1800
M205 X8 Y8
G1 F1800 X68.43 Y98.446 E734.79835
M204 S3000
M205 X10 Y10
G0 F6000 X68.43 Y97.881
M204 S1800
M205 X8 Y8
G1 F1800 X63.82 Y102.49 E735.01516
M204 S3000
M205 X10 Y10
G0 F6000 X63.82 Y101.925
M204 S1800
M205 X8 Y8
G1 F1800 X68.43 Y97.315 E735.232
M204 S3000
M205 X10 Y10
G0 F6000 X68.43 Y96.749
M204 S1800
M205 X8 Y8
G1 F1800 X63.82 Y101.359 E735.44884
M204 S3000
M205 X10 Y10
G0 F6000 X63.82 Y100.793
M204 S1800
M205 X8 Y8
G1 F1800 X68.43 Y96.184 E735.66566
M204 S3000
M205 X10 Y10
G0 F6000 X68.43 Y95.618
M204 S1800
M205 X8 Y8
G1 F1800 X63.82 Y100.228 E735.8825
M204 S3000
M205 X10 Y10
G0 F6000 X63.82 Y99.662
M204 S1800
M205 X8 Y8
G1 F1800 X68.43 Y95.052 E736.09934
M204 S3000
M205 X10 Y10
G0 F6000 X68.43 Y94.487
M204 S1800
M205 X8 Y8
G1 F1800 X63.82 Y99.096 E736.31616
M204 S3000
M205 X10 Y10
G0 F6000 X63.82 Y98.531
M204 S1800
M205 X8 Y8
G1 F1800 X68.43 Y93.921 E736.533
M204 S3000
M205 X10 Y10
G0 F6000 X68.43 Y93.355
M204 S1800
M205 X8 Y8
G1 F1800 X63.82 Y97.965 E736.74984
M204 S3000
M205 X10 Y10
G0 F6000 X63.82 Y97.399
M204 S1800
M205 X8 Y8
G1 F1800 X68.43 Y92.79 E736.96665
M204 S3000
M205 X10 Y10
G0 F6000 X68.43 Y92.224
M204 S1800
M205 X8 Y8
G1 F1800 X63.82 Y96.834 E737.18349
M204 S3000
M205 X10 Y10
G0 F6000 X63.82 Y96.268
M204 S1800
M205 X8 Y8
G1 F1800 X68.43 Y91.658 E737.40034
M204 S3000
M205 X10 Y10
G0 F6000 X68.43 Y91.093
M204 S1800
M205 X8 Y8
G1 F1800 X63.82 Y95.702 E737.61715
M204 S3000
M205 X10 Y10
G0 F6000 X63.82 Y95.136
M204 S1800
M205 X8 Y8
G1 F1800 X68.43 Y90.527 E737.83397
M204 S3000
M205 X10 Y10
G0 F6000 X68.43 Y89.961
M204 S1800
M205 X8 Y8
G1 F1800 X63.82 Y94.571 E738.05081
M204 S3000
M205 X10 Y10
G0 F6000 X63.82 Y94.005
M204 S1800
M205 X8 Y8
G1 F1800 X68.43 Y89.395 E738.26765
M204 S3000
M205 X10 Y10
G0 F6000 X68.43 Y88.83
M204 S1800
M205 X8 Y8
G1 F1800 X63.82 Y93.439 E738.48447
M204 S3000
M205 X10 Y10
G0 F6000 X63.82 Y92.874
M204 S1800
M205 X8 Y8
G1 F1800 X68.43 Y88.264 E738.70131
M204 S3000
M205 X10 Y10
G0 F6000 X68.43 Y87.698
M204 S1800
M205 X8 Y8
G1 F1800 X63.82 Y92.308 E738.91815
M204 S3000
M205 X10 Y10
G0 F6000 X63.82 Y91.742
M204 S1800
M205 X8 Y8
G1 F1800 X68.43 Y87.133 E739.13496
M204 S3000
M205 X10 Y10
G0 F6000 X68.43 Y86.567
M204 S1800
M205 X8 Y8
G1 F1800 X63.82 Y91.177 E739.3518
M204 S3000
M205 X10 Y10
G0 F6000 X63.82 Y90.611
M204 S1800
M205 X8 Y8
G1 F1800 X68.43 Y86.001 E739.56864
M204 S3000
M205 X10 Y10
G0 F6000 X68.43 Y85.436
M204 S1800
M205 X8 Y8
G1 F1800 X63.82 Y90.045 E739.78546
M204 S3000
M205 X10 Y10
G0 F6000 X63.82 Y89.48
M204 S1800
M205 X8 Y8
G1 F1800 X68.901 Y84.399 E740.02446
G1 X68.971 Y84.329
M204 S3000
M205 X10 Y10
G0 F6000 X69.732 Y83.002
M204 S1800
M205 X8 Y8
G1 F1800 X63.82 Y88.914 E740.30254
M204 S3000
M205 X10 Y10
G0 F6000 X63.82 Y88.348
M204 S1800
M205 X8 Y8
G1 F1800 X70.861 Y81.308 E740.6337
M204 S3000
M205 X10 Y10
G0 F6000 X71.034 Y80.569
M204 S1800
M205 X8 Y8
G1 F1800 X63.82 Y87.783 E740.97303
M204 S3000
M205 X10 Y10
G0 F6000 X63.82 Y87.217
M204 S1800
M205 X8 Y8
G1 F1800 X70.468 Y80.569 E741.28573
M204 S3000
M205 X10 Y10
G0 F6000 X69.903 Y80.569
M204 S1800
M205 X8 Y8
G1 F1800 X63.82 Y86.651 E741.57183
M204 S3000
M205 X10 Y10
G0 F6000 X63.82 Y86.086
M204 S1800
M205 X8 Y8
G1 F1800 X69.337 Y80.569 E741.83133
M204 S3000
M205 X10 Y10
G0 F6000 X68.771 Y80.569
M204 S1800
M205 X8 Y8
G1 F1800 X63.82 Y85.52 E742.06421
M204 S3000
M205 X10 Y10
G0 F6000 X63.82 Y84.954
M204 S1800
M205 X8 Y8
G1 F1800 X68.206 Y80.569 E742.27049
M204 S3000
M205 X10 Y10
G0 F6000 X67.64 Y80.569
M204 S1800
M205 X8 Y8
G1 F1800 X63.82 Y84.388 E742.45015
M204 S3000
M205 X10 Y10
G0 F6000 X63.82 Y83.823
M204 S1800
M205 X8 Y8
G1 F1800 X67.074 Y80.569 E742.60321
M204 S3000
M205 X10 Y10
G0 F6000 X66.509 Y80.569
M204 S1800
M205 X8 Y8
G1 F1800 X65.496 Y81.581 E742.65083
M204 S3000
M205 X10 Y10
G0 F6000 X65.496 Y81.016
M204 S1800
M205 X8 Y8
G1 F1800 X65.943 Y80.569 E742.67186
M204 S3000
M205 X10 Y10
G0 F6000 X65.009 Y82.068
M204 S1800
M205 X8 Y8
G1 F1800 X63.82 Y83.257 E742.72779
M204 S3000
M205 X10 Y10
G0 F6000 X63.82 Y82.691
M204 S1800
M205 X8 Y8
G1 F1800 X64.443 Y82.068 E742.75709
M204 S3000
M205 X10 Y10
G0 F6000 X63.877 Y82.068
M204 S1800
M205 X8 Y8
G1 F1800 X63.82 Y82.126 E742.75979
M204 S3000
M205 X10 Y10
G0 F6000 X69.372 Y103.628
G0 X93.275 Y103.628
G0 X93.275 Y102.628
G0 X99.555 Y102.636
G0 X102.634 Y100.04
G0 X102.628 Y69.372
G0 X85.463 Y69.362
G0 X80.39 Y71.723
M204 S1800
M205 X8 Y8
G1 F1800 X80.39 Y65.316 E742.97289
G1 X81.39 Y65.316 E743.00615
G1 X81.39 Y63.64 E743.0619
G1 X104.61 Y63.64 E743.8342
G1 X104.61 Y65.64 E743.90072
G1 X106.61 Y65.64 E743.96724
G1 X106.61 Y100.474 E745.12582
G1 X108.197 Y101.4 E745.18693
G1 X109.015 Y102.089 E745.2225
G1 X110.093 Y103.39 E745.2787
G1 X111.684 Y103.39 E745.33162
G1 X111.684 Y108.61 E745.50523
G1 X110.093 Y108.61 E745.55815
G1 X109.008 Y109.916 E745.61462
G1 X108.201 Y110.598 E745.64977
G1 X106.61 Y111.526 E745.71103
G1 X106.61 Y141.39 E746.70431
G1 X124.738 Y141.39 E747.30725
G1 X125.565 Y140.912 E747.33902
G1 X126.973 Y140.071 E747.39357
G1 X127.497 Y139.742 E747.41414
G1 X129.338 Y138.474 E747.48849
G1 X129.61 Y138.277 E747.49967
G1 X129.61 Y144.36 E747.70199
G1 X127.61 Y144.36 E747.76851
G1 X127.61 Y146.36 E747.83503
G1 X104.39 Y146.36 E748.60733
G1 X104.39 Y144.36 E748.67385
G1 X103.39 Y144.36 E748.70711
G1 X103.39 Y111.525 E749.7992
G1 X101.8 Y110.597 E749.86044
G1 X100.998 Y109.92 E749.89534
G1 X99.91 Y108.61 E749.95198
G1 X98.464 Y108.61 E750.00008
G1 X98.464 Y103.39 E750.17369
G1 X99.91 Y103.39 E750.22179
G1 X100.996 Y102.082 E750.27833
G1 X101.8 Y101.402 E750.31336
G1 X103.39 Y100.475 E750.37457
G1 X103.39 Y68.61 E751.43441
G1 X85.262 Y68.61 E752.03735
G1 X84.435 Y69.088 E752.06912
G1 X83.027 Y69.929 E752.12366
G1 X82.503 Y70.258 E752.14424
G1 X80.662 Y71.526 E752.21859
G1 X80.39 Y71.723 E752.22976
M204 S3000
M205 X10 Y10
G0 F6000 X85.463 Y69.362
G0 X102.628 Y69.372
G0 X102.634 Y100.04
G0 X101.454 Y103.553
M204 S1800
M205 X8 Y8
G1 F1800 X100.974 Y104.472 E752.26425
G1 X100.726 Y105.48 E752.29877
G1 X100.726 Y106.519 E752.33333
G1 X100.974 Y107.527 E752.36786
G1 X101.454 Y108.446 E752.40234
G1 X102.144 Y109.225 E752.43695
G1 X103 Y109.814 E752.47151
G1 X103.971 Y110.182 E752.50605
G1 X105.001 Y110.306 E752.54056
G1 X106.032 Y110.182 E752.57509
G1 X107.003 Y109.814 E752.60963
G1 X107.859 Y109.225 E752.64419
G1 X108.548 Y108.446 E752.67878
G1 X109.029 Y107.527 E752.71328
G1 X109.277 Y106.519 E752.74781
G1 X109.277 Y105.48 E752.78236
G1 X109.029 Y104.472 E752.81689
G1 X108.548 Y103.553 E752.85139
G1 X107.859 Y102.774 E752.88598
G1 X107.003 Y102.186 E752.92052
G1 X106.032 Y101.817 E752.95507
G1 X105.001 Y101.694 E752.9896
G1 X103.971 Y101.817 E753.0241
G1 X103 Y102.186 E753.05865
G1 X102.145 Y102.774 E753.09317
G1 X101.454 Y103.553 E753.1278
M204 S3000
M205 X10 Y10
G0 F6000 X102.634 Y100.04
G0 X102.628 Y69.372
G0 X82.126 Y63.819
M204 S1800
M205 X8 Y8
G1 F1800 X81.569 Y64.377 E753.15402
M204 S3000
M205 X10 Y10
G0 F6000 X81.569 Y64.942
M204 S1800
M205 X8 Y8
G1 F1800 X82.692 Y63.819 E753.20685
M204 S3000
M205 X10 Y10
G0 F6000 X83.258 Y63.819
M204 S1800
M205 X8 Y8
G1 F1800 X80.569 Y66.508 E753.33333
M204 S3000
M205 X10 Y10
G0 F6000 X80.569 Y67.074
M204 S1800
M205 X8 Y8
G1 F1800 X83.823 Y63.819 E753.48641
M204 S3000
M205 X10 Y10
G0 F6000 X84.389 Y63.819
M204 S1800
M205 X8 Y8
G1 F1800 X80.569 Y67.639 E753.66609
M204 S3000
M205 X10 Y10
G0 F6000 X80.569 Y68.205
M204 S1800
M205 X8 Y8
G1 F1800 X84.955 Y63.819 E753.87239
M204 S3000
M205 X10 Y10
G0 F6000 X85.521 Y63.819
M204 S1800
M205 X8 Y8
G1 F1800 X80.569 Y68.771 E754.10532
M204 S3000
M205 X10 Y10
G0 F6000 X80.569 Y69.336
M204 S1800
M205 X8 Y8
G1 F1800 X86.086 Y63.819 E754.36482
M204 S3000
M205 X10 Y10
G0 F6000 X86.652 Y63.819
M204 S1800
M205 X8 Y8
G1 F1800 X80.569 Y69.902 E754.65095
M204 S3000
M205 X10 Y10
G0 F6000 X80.569 Y70.468
M204 S1800
M205 X8 Y8
G1 F1800 X87.218 Y63.819 E754.9637
M204 S3000
M205 X10 Y10
G0 F6000 X87.783 Y63.819
M204 S1800
M205 X8 Y8
G1 F1800 X80.569 Y71.033 E755.30302
M204 S3000
M205 X10 Y10
G0 F6000 X81.307 Y70.861
M204 S1800
M205 X8 Y8
G1 F1800 X88.349 Y63.819 E755.63426
M204 S3000
M205 X10 Y10
G0 F6000 X88.915 Y63.819
M204 S1800
M205 X8 Y8
G1 F1800 X83.002 Y69.732 E755.91239
G1 X82.932 Y69.802
M204 S3000
M205 X10 Y10
G0 F6000 X84.4 Y68.9
M204 S1800
M205 X8 Y8
G1 F1800 X89.48 Y63.819 E756.15136
M204 S3000
M205 X10 Y10
G0 F6000 X90.046 Y63.819
M204 S1800
M205 X8 Y8
G1 F1800 X85.436 Y68.43 E756.36822
M204 S3000
M205 X10 Y10
G0 F6000 X86.001 Y68.43
M204 S1800
M205 X8 Y8
G1 F1800 X90.612 Y63.819 E756.58511
M204 S3000
M205 X10 Y10
G0 F6000 X91.177 Y63.819
M204 S1800
M205 X8 Y8
G1 F1800 X86.567 Y68.43 E756.80197
M204 S3000
M205 X10 Y10
G0 F6000 X87.133 Y68.43
M204 S1800
M205 X8 Y8
G1 F1800 X91.743 Y63.819 E757.01884
M204 S3000
M205 X10 Y10
G0 F6000 X92.309 Y63.819
M204 S1800
M205 X8 Y8
G1 F1800 X87.698 Y68.43 E757.23572
M204 S3000
M205 X10 Y10
G0 F6000 X88.264 Y68.43
M204 S1800
M205 X8 Y8
G1 F1800 X92.874 Y63.819 E757.45259
M204 S3000
M205 X10 Y10
G0 F6000 X93.44 Y63.819
M204 S1800
M205 X8 Y8
G1 F1800 X88.83 Y68.43 E757.66945
M204 S3000
M205 X10 Y10
G0 F6000 X89.395 Y68.43
M204 S1800
M205 X8 Y8
G1 F1800 X94.006 Y63.819 E757.88634
M204 S3000
M205 X10 Y10
G0 F6000 X94.571 Y63.819
M204 S1800
M205 X8 Y8
G1 F1800 X89.961 Y68.43 E758.1032
M204 S3000
M205 X10 Y10
G0 F6000 X90.527 Y68.43
M204 S1800
M205 X8 Y8
G1 F1800 X95.137 Y63.819 E758.32007
M204 S3000
M205 X10 Y10
G0 F6000 X95.703 Y63.819
M204 S1800
M205 X8 Y8
G1 F1800 X91.093 Y68.43 E758.53693
M204 S3000
M205 X10 Y10
G0 F6000 X91.658 Y68.43
M204 S1800
M205 X8 Y8
G1 F1800 X96.269 Y63.819 E758.75382
M204 S3000
M205 X10 Y10
G0 F6000 X96.834 Y63.819
M204 S1800
M205 X8 Y8
G1 F1800 X92.224 Y68.43 E758.97068
M204 S3000
M205 X10 Y10
G0 F6000 X92.79 Y68.43
M204 S1800
M205 X8 Y8
G1 F1800 X97.4 Y63.819 E759.18754
M204 S3000
M205 X10 Y10
G0 F6000 X97.966 Y63.819
M204 S1800
M205 X8 Y8
G1 F1800 X93.355 Y68.43 E759.40443
M204 S3000
M205 X10 Y10
G0 F6000 X93.921 Y68.43
M204 S1800
M205 X8 Y8
G1 F1800 X98.531 Y63.819 E759.6213
M204 S3000
M205 X10 Y10
G0 F6000 X99.097 Y63.819
M204 S1800
M205 X8 Y8
G1 F1800 X94.487 Y68.43 E759.83816
M204 S3000
M205 X10 Y10
G0 F6000 X95.052 Y68.43
M204 S1800
M205 X8 Y8
G1 F1800 X99.663 Y63.819 E760.05505
M204 S3000
M205 X10 Y10
G0 F6000 X100.228 Y63.819
M204 S1800
M205 X8 Y8
G1 F1800 X95.618 Y68.43 E760.27191
M204 S3000
M205 X10 Y10
G0 F6000 X96.184 Y68.43
M204 S1800
M205 X8 Y8
G1 F1800 X100.794 Y63.819 E760.48877
M204 S3000
M205 X10 Y10
G0 F6000 X101.36 Y63.819
M204 S1800
M205 X8 Y8
G1 F1800 X96.749 Y68.43 E760.70566
M204 S3000
M205 X10 Y10
G0 F6000 X97.315 Y68.43
M204 S1800
M205 X8 Y8
G1 F1800 X101.925 Y63.819 E760.92253
M204 S3000
M205 X10 Y10
G0 F6000 X102.491 Y63.819
M204 S1800
M205 X8 Y8
G1 F1800 X97.881 Y68.43 E761.13939
M204 S3000
M205 X10 Y10
G0 F6000 X98.446 Y68.43
M204 S1800
M205 X8 Y8
G1 F1800 X103.057 Y63.819 E761.35628
M204 S3000
M205 X10 Y10
G0 F6000 X103.622 Y63.819
M204 S1800
M205 X8 Y8
G1 F1800 X99.012 Y68.43 E761.57314
M204 S3000
M205 X10 Y10
G0 F6000 X99.578 Y68.43
M204 S1800
M205 X8 Y8
G1 F1800 X104.188 Y63.819 E761.79
M204 S3000
M205 X10 Y10
G0 F6000 X104.429 Y64.145
M204 S1800
M205 X8 Y8
G1 F1800 X100.143 Y68.43 E761.99158
M204 S3000
M205 X10 Y10
G0 F6000 X100.709 Y68.43
M204 S1800
M205 X8 Y8
G1 F1800 X104.429 Y64.71 E762.16656
M204 S3000
M205 X10 Y10
G0 F6000 X104.429 Y65.276
M204 S1800
M205 X8 Y8
G1 F1800 X101.275 Y68.43 E762.31491
M204 S3000
M205 X10 Y10
G0 F6000 X101.841 Y68.43
M204 S1800
M205 X8 Y8
G1 F1800 X104.451 Y65.819 E762.4377
M204 S3000
M205 X10 Y10
G0 F6000 X105.017 Y65.819
M204 S1800
M205 X8 Y8
G1 F1800 X102.406 Y68.43 E762.56052
M204 S3000
M205 X10 Y10
G0 F6000 X102.972 Y68.43
M204 S1800
M205 X8 Y8
G1 F1800 X105.583 Y65.819 E762.68333
M204 S3000
M205 X10 Y10
G0 F6000 X106.148 Y65.819
M204 S1800
M205 X8 Y8
G1 F1800 X103.538 Y68.43 E762.80612
M204 S3000
M205 X10 Y10
G0 F6000 X103.569 Y68.964
M204 S1800
M205 X8 Y8
G1 F1800 X106.428 Y66.105 E762.9406
M204 S3000
M205 X10 Y10
G0 F6000 X106.428 Y66.67
M204 S1800
M205 X8 Y8
G1 F1800 X103.569 Y69.53 E763.0751
M204 S3000
M205 X10 Y10
G0 F6000 X103.569 Y70.096
M204 S1800
M205 X8 Y8
G1 F1800 X106.428 Y67.236 E763.2096
M204 S3000
M205 X10 Y10
G0 F6000 X106.428 Y67.802
M204 S1800
M205 X8 Y8
G1 F1800 X103.569 Y70.661 E763.34408
M204 S3000
M205 X10 Y10
G0 F6000 X103.569 Y71.227
M204 S1800
M205 X8 Y8
G1 F1800 X106.428 Y68.368 E763.47856
M204 S3000
M205 X10 Y10
G0 F6000 X106.428 Y68.933
M204 S1800
M205 X8 Y8
G1 F1800 X103.569 Y71.793 E763.61306
M204 S3000
M205 X10 Y10
G0 F6000 X103.569 Y72.358
M204 S1800
M205 X8 Y8
G1 F1800 X106.428 Y69.499 E763.74754
M204 S3000
M205 X10 Y10
G0 F6000 X106.428 Y70.065
M204 S1800
M205 X8 Y8
G1 F1800 X103.569 Y72.924 E763.88202
M204 S3000
M205 X10 Y10
G0 F6000 X103.569 Y73.49
M204 S1800
M205 X8 Y8
G1 F1800 X106.428 Y70.63 E764.01652
M204 S3000
M205 X10 Y10
G0 F6000 X106.428 Y71.196
M204 S1800
M205 X8 Y8
G1 F1800 X103.569 Y74.056 E764.15102
M204 S3000
M205 X10 Y10
G0 F6000 X103.569 Y74.621
M204 S1800
M205 X8 Y8
G1 F1800 X106.428 Y71.762 E764.2855
M204 S3000
M205 X10 Y10
G0 F6000 X106.428 Y72.327
M204 S1800
M205 X8 Y8
G1 F1800 X103.569 Y75.187 E764.42
M204 S3000
M205 X10 Y10
G0 F6000 X103.569 Y75.753
M204 S1800
M205 X8 Y8
G1 F1800 X106.428 Y72.893 E764.55451
M204 S3000
M205 X10 Y10
G0 F6000 X106.428 Y73.459
M204 S1800
M205 X8 Y8
G1 F1800 X103.569 Y76.318 E764.68898
M204 S3000
M205 X10 Y10
G0 F6000 X103.569 Y76.884
M204 S1800
M205 X8 Y8
G1 F1800 X106.428 Y74.024 E764.82349
M204 S3000
M205 X10 Y10
G0 F6000 X106.428 Y74.59
M204 S1800
M205 X8 Y8
G1 F1800 X103.569 Y77.45 E764.95799
M204 S3000
M205 X10 Y10
G0 F6000 X103.569 Y78.015
M204 S1800
M205 X8 Y8
G1 F1800 X106.428 Y75.156 E765.09247
M204 S3000
M205 X10 Y10
G0 F6000 X106.428 Y75.721
M204 S1800
M205 X8 Y8
G1 F1800 X103.569 Y78.581 E765.22697
M204 S3000
M205 X10 Y10
G0 F6000 X103.569 Y79.147
M204 S1800
M205 X8 Y8
G1 F1800 X106.428 Y76.287 E765.36147
M204 S3000
M205 X10 Y10
G0 F6000 X106.428 Y76.853
M204 S1800
M205 X8 Y8
G1 F1800 X103.569 Y79.712 E765.49595
M204 S3000
M205 X10 Y10
G0 F6000 X103.569 Y80.278
M204 S1800
M205 X8 Y8
G1 F1800 X106.428 Y77.419 E765.63043
M204 S3000
M205 X10 Y10
G0 F6000 X106.428 Y77.984
M204 S1800
M205 X8 Y8
G1 F1800 X103.569 Y80.844 E765.76493
M204 S3000
M205 X10 Y10
G0 F6000 X103.569 Y81.409
M204 S1800
M205 X8 Y8
G1 F1800 X106.428 Y78.55 E765.89941
M204 S3000
M205 X10 Y10
G0 F6000 X106.428 Y79.116
M204 S1800
M205 X8 Y8
G1 F1800 X103.569 Y81.975 E766.03389
M204 S3000
M205 X10 Y10
G0 F6000 X103.569 Y82.541
M204 S1800
M205 X8 Y8
G1 F1800 X106.428 Y79.681 E766.16839
M204 S3000
M205 X10 Y10
G0 F6000 X106.428 Y80.247
M204 S1800
M205 X8 Y8
G1 F1800 X103.569 Y83.106 E766.30287
M204 S3000
M205 X10 Y10
G0 F6000 X103.569 Y83.672
M204 S1800
M205 X8 Y8
G1 F1800 X106.428 Y80.813 E766.43735
M204 S3000
M205 X10 Y10
G0 F6000 X106.428 Y81.378
M204 S1800
M205 X8 Y8
G1 F1800 X103.569 Y84.238 E766.57185
M204 S3000
M205 X10 Y10
G0 F6000 X103.569 Y84.804
M204 S1800
M205 X8 Y8
G1 F1800 X106.428 Y81.944 E766.70635
M204 S3000
M205 X10 Y10
G0 F6000 X106.428 Y82.51
M204 S1800
M205 X8 Y8
G1 F1800 X103.569 Y85.369 E766.84083
M204 S3000
M205 X10 Y10
G0 F6000 X103.569 Y85.935
M204 S1800
M205 X8 Y8
G1 F1800 X106.428 Y83.075 E766.97533
M204 S3000
M205 X10 Y10
G0 F6000 X106.428 Y83.641
M204 S1800
M205 X8 Y8
G1 F1800 X103.569 Y86.501 E767.10983
M204 S3000
M205 X10 Y10
G0 F6000 X103.569 Y87.066
M204 S1800
M205 X8 Y8
G1 F1800 X106.428 Y84.207 E767.24431
M204 S3000
M205 X10 Y10
G0 F6000 X106.428 Y84.772
M204 S1800
M205 X8 Y8
G1 F1800 X103.569 Y87.632 E767.37882
M204 S3000
M205 X10 Y10
G0 F6000 X103.569 Y88.198
M204 S1800
M205 X8 Y8
G1 F1800 X106.428 Y85.338 E767.51332
M204 S3000
M205 X10 Y10
G0 F6000 X106.428 Y85.904
M204 S1800
M205 X8 Y8
G1 F1800 X103.569 Y88.763 E767.6478
M204 S3000
M205 X10 Y10
G0 F6000 X103.569 Y89.329
M204 S1800
M205 X8 Y8
G1 F1800 X106.428 Y86.469 E767.7823
M204 S3000
M205 X10 Y10
G0 F6000 X106.428 Y87.035
M204 S1800
M205 X8 Y8
G1 F1800 X103.569 Y89.895 E767.9168
M204 S3000
M205 X10 Y10
G0 F6000 X103.569 Y90.46
M204 S1800
M205 X8 Y8
G1 F1800 X106.428 Y87.601 E768.05128
M204 S3000
M205 X10 Y10
G0 F6000 X106.428 Y88.167
M204 S1800
M205 X8 Y8
G1 F1800 X103.569 Y91.026 E768.18576
M204 S3000
M205 X10 Y10
G0 F6000 X103.569 Y91.592
M204 S1800
M205 X8 Y8
G1 F1800 X106.428 Y88.732 E768.32026
M204 S3000
M205 X10 Y10
G0 F6000 X106.428 Y89.298
M204 S1800
M205 X8 Y8
G1 F1800 X103.569 Y92.157 E768.45474
M204 S3000
M205 X10 Y10
G0 F6000 X103.569 Y92.723
M204 S1800
M205 X8 Y8
G1 F1800 X106.428 Y89.864 E768.58922
M204 S3000
M205 X10 Y10
G0 F6000 X106.428 Y90.429
M204 S1800
M205 X8 Y8
G1 F1800 X103.569 Y93.289 E768.72372
M204 S3000
M205 X10 Y10
G0 F6000 X103.569 Y93.854
M204 S1800
M205 X8 Y8
G1 F1800 X106.428 Y90.995 E768.8582
M204 S3000
M205 X10 Y10
G0 F6000 X106.428 Y91.561
M204 S1800
M205 X8 Y8
G1 F1800 X103.569 Y94.42 E768.99268
M204 S3000
M205 X10 Y10
G0 F6000 X103.569 Y94.986
M204 S1800
M205 X8 Y8
G1 F1800 X106.428 Y92.126 E769.12718
M204 S3000
M205 X10 Y10
G0 F6000 X106.428 Y92.692
M204 S1800
M205 X8 Y8
G1 F1800 X103.569 Y95.552 E769.26168
M204 S3000
M205 X10 Y10
G0 F6000 X103.569 Y96.117
M204 S1800
M205 X8 Y8
G1 F1800 X106.428 Y93.258 E769.39616
M204 S3000
M205 X10 Y10
G0 F6000 X106.428 Y93.823
M204 S1800
M205 X8 Y8
G1 F1800 X103.569 Y96.683 E769.53066
M204 S3000
M205 X10 Y10
G0 F6000 X103.569 Y97.249
M204 S1800
M205 X8 Y8
G1 F1800 X106.428 Y94.389 E769.66516
M204 S3000
M205 X10 Y10
G0 F6000 X106.428 Y94.955
M204 S1800
M205 X8 Y8
G1 F1800 X103.569 Y97.814 E769.79964
M204 S3000
M205 X10 Y10
G0 F6000 X103.569 Y98.38
M204 S1800
M205 X8 Y8
G1 F1800 X106.428 Y95.52 E769.93414
M204 S3000
M205 X10 Y10
G0 F6000 X106.428 Y96.086
M204 S1800
M205 X8 Y8
G1 F1800 X103.569 Y98.946 E770.06865
M204 S3000
M205 X10 Y10
G0 F6000 X103.569 Y99.511
M204 S1800
M205 X8 Y8
G1 F1800 X106.428 Y96.652 E770.20312
M204 S3000
M205 X10 Y10
G0 F6000 X106.428 Y97.217
M204 S1800
M205 X8 Y8
G1 F1800 X103.569 Y100.077 E770.33763
G1 X103.499 Y100.147
M204 S3000
M205 X10 Y10
G0 F6000 X102.366 Y101.28
M204 S1800
M205 X8 Y8
G1 F1800 X98.644 Y105.002 E770.5127
M204 S3000
M205 X10 Y10
G0 F6000 X98.644 Y104.436
M204 S1800
M205 X8 Y8
G1 F1800 X99.511 Y103.569 E770.55348
M204 S3000
M205 X10 Y10
G0 F6000 X98.946 Y103.569
M204 S1800
M205 X8 Y8
G1 F1800 X98.644 Y103.871 E770.56768
M204 S3000
M205 X10 Y10
G0 F6000 X98.644 Y105.568
M204 S1800
M205 X8 Y8
G1 F1800 X106.428 Y97.783 E770.93384
M204 S3000
M205 X10 Y10
G0 F6000 X106.428 Y98.349
M204 S1800
M205 X8 Y8
G1 F1800 X102.396 Y102.381 E771.1235
G1 X102.326 Y102.451
M204 S3000
M205 X10 Y10
G0 F6000 X103.564 Y101.779
M204 S1800
M205 X8 Y8
G1 F1800 X106.428 Y98.915 E771.25821
M204 S3000
M205 X10 Y10
G0 F6000 X106.428 Y99.48
M204 S1800
M205 X8 Y8
G1 F1800 X104.314 Y101.594 E771.35765
M204 S3000
M205 X10 Y10
G0 F6000 X104.956 Y101.518
M204 S1800
M205 X8 Y8
G1 F1800 X106.428 Y100.046 E771.42688
M204 S3000
M205 X10 Y10
G0 F6000 X106.45 Y100.59
M204 S1800
M205 X8 Y8
G1 F1800 X105.471 Y101.569 E771.47293
M204 S3000
M205 X10 Y10
G0 F6000 X105.976 Y101.629
M204 S1800
M205 X8 Y8
G1 F1800 X106.807 Y100.798 E771.51202
M204 S3000
M205 X10 Y10
G0 F6000 X107.165 Y101.006
M204 S1800
M205 X8 Y8
G1 F1800 X106.404 Y101.767 E771.54782
M204 S3000
M205 X10 Y10
G0 F6000 X106.814 Y101.923
M204 S1800
M205 X8 Y8
G1 F1800 X107.522 Y101.215 E771.58112
M204 S3000
M205 X10 Y10
G0 F6000 X107.88 Y101.423
M204 S1800
M205 X8 Y8
G1 F1800 X107.199 Y102.104 E771.61315
M204 S3000
M205 X10 Y10
G0 F6000 X107.535 Y102.333
M204 S1800
M205 X8 Y8
G1 F1800 X108.217 Y101.652 E771.64521
M204 S3000
M205 X10 Y10
G0 F6000 X108.523 Y101.911
M204 S1800
M205 X8 Y8
G1 F1800 X107.871 Y102.563 E771.67587
M204 S3000
M205 X10 Y10
G0 F6000 X108.159 Y102.84
M204 S1800
M205 X8 Y8
G1 F1800 X108.83 Y102.169 E771.70744
M204 S3000
M205 X10 Y10
G0 F6000 X109.095 Y102.47
M204 S1800
M205 X8 Y8
G1 F1800 X108.424 Y103.141 E771.739
M204 S3000
M205 X10 Y10
G0 F6000 X108.69 Y103.441
M204 S1800
M205 X8 Y8
G1 F1800 X109.351 Y102.78 E771.77009
M204 S3000
M205 X10 Y10
G0 F6000 X109.608 Y103.089
M204 S1800
M205 X8 Y8
G1 F1800 X108.885 Y103.811 E771.80407
M204 S3000
M205 X10 Y10
G0 F6000 X109.08 Y104.182
M204 S1800
M205 X8 Y8
G1 F1800 X109.864 Y103.398 E771.84095
M204 S3000
M205 X10 Y10
G0 F6000 X110.259 Y103.569
M204 S1800
M205 X8 Y8
G1 F1800 X109.242 Y104.586 E771.88879
M204 S3000
M205 X10 Y10
G0 F6000 X109.354 Y105.04
M204 S1800
M205 X8 Y8
G1 F1800 X110.824 Y103.569 E771.95795
M204 S3000
M205 X10 Y10
G0 F6000 X111.39 Y103.569
M204 S1800
M205 X8 Y8
G1 F1800 X109.456 Y105.503 E772.04892
M204 S3000
M205 X10 Y10
G0 F6000 X109.456 Y106.069
M204 S1800
M205 X8 Y8
G1 F1800 X111.502 Y104.023 E772.14516
M204 S3000
M205 X10 Y10
G0 F6000 X111.502 Y104.588
M204 S1800
M205 X8 Y8
G1 F1800 X109.426 Y106.664 E772.24281
M204 S3000
M205 X10 Y10
G0 F6000 X109.241 Y107.415
M204 S1800
M205 X8 Y8
G1 F1800 X111.502 Y105.154 E772.34916
M204 S3000
M205 X10 Y10
G0 F6000 X111.502 Y105.72
M204 S1800
M205 X8 Y8
G1 F1800 X108.721 Y108.502 E772.47999
G1 X108.651 Y108.572
M204 S3000
M205 X10 Y10
G0 F6000 X107.604 Y109.618
M204 S1800
M205 X8 Y8
G1 F1800 X103.569 Y113.653 E772.66979
M204 S3000
M205 X10 Y10
G0 F6000 X103.569 Y113.087
M204 S1800
M205 X8 Y8
G1 F1800 X106.437 Y110.219 E772.80469
G1 X106.507 Y110.149
M204 S3000
M205 X10 Y10
G0 F6000 X107.636 Y110.718
M204 S1800
M205 X8 Y8
G1 F1800 X111.502 Y106.851 E772.98656
M204 S3000
M205 X10 Y10
G0 F6000 X111.502 Y106.285
M204 S1800
M205 X8 Y8
G1 F1800 X103.569 Y114.218 E773.3597
M204 S3000
M205 X10 Y10
G0 F6000 X103.569 Y114.784
M204 S1800
M205 X8 Y8
G1 F1800 X106.43 Y111.924 E773.49425
M204 S3000
M205 X10 Y10
G0 F6000 X106.43 Y112.49
M204 S1800
M205 X8 Y8
G1 F1800 X103.569 Y115.35 E773.6288
M204 S3000
M205 X10 Y10
G0 F6000 X103.569 Y115.916
M204 S1800
M205 X8 Y8
G1 F1800 X106.43 Y113.055 E773.76337
M204 S3000
M205 X10 Y10
G0 F6000 X106.43 Y113.621
M204 S1800
M205 X8 Y8
G1 F1800 X103.569 Y116.481 E773.89792
M204 S3000
M205 X10 Y10
G0 F6000 X103.569 Y117.047
M204 S1800
M205 X8 Y8
G1 F1800 X106.43 Y114.187 E774.03247
M204 S3000
M205 X10 Y10
G0 F6000 X106.43 Y114.752
M204 S1800
M205 X8 Y8
G1 F1800 X103.569 Y117.613 E774.16704
M204 S3000
M205 X10 Y10
G0 F6000 X103.569 Y118.178
M204 S1800
M205 X8 Y8
G1 F1800 X106.43 Y115.318 E774.30159
M204 S3000
M205 X10 Y10
G0 F6000 X106.43 Y115.884
M204 S1800
M205 X8 Y8
G1 F1800 X103.569 Y118.744 E774.43614
M204 S3000
M205 X10 Y10
G0 F6000 X103.569 Y119.31
M204 S1800
M205 X8 Y8
G1 F1800 X106.43 Y116.449 E774.57072
M204 S3000
M205 X10 Y10
G0 F6000 X106.43 Y117.015
M204 S1800
M205 X8 Y8
G1 F1800 X103.569 Y119.875 E774.70526
M204 S3000
M205 X10 Y10
G0 F6000 X103.569 Y120.441
M204 S1800
M205 X8 Y8
G1 F1800 X106.43 Y117.581 E774.83981
M204 S3000
M205 X10 Y10
G0 F6000 X106.43 Y118.146
M204 S1800
M205 X8 Y8
G1 F1800 X103.569 Y121.007 E774.97439
M204 S3000
M205 X10 Y10
G0 F6000 X103.569 Y121.572
M204 S1800
M205 X8 Y8
G1 F1800 X106.43 Y118.712 E775.10894
M204 S3000
M205 X10 Y10
G0 F6000 X106.43 Y119.278
M204 S1800
M205 X8 Y8
G1 F1800 X103.569 Y122.138 E775.24348
M204 S3000
M205 X10 Y10
G0 F6000 X103.569 Y122.704
M204 S1800
M205 X8 Y8
G1 F1800 X106.43 Y119.843 E775.37806
M204 S3000
M205 X10 Y10
G0 F6000 X106.43 Y120.409
M204 S1800
M205 X8 Y8
G1 F1800 X103.569 Y123.269 E775.51261
M204 S3000
M205 X10 Y10
G0 F6000 X103.569 Y123.835
M204 S1800
M205 X8 Y8
G1 F1800 X106.43 Y120.975 E775.64716
M204 S3000
M205 X10 Y10
G0 F6000 X106.43 Y121.541
M204 S1800
M205 X8 Y8
G1 F1800 X103.569 Y124.401 E775.7817
M204 S3000
M205 X10 Y10
G0 F6000 X103.569 Y124.966
M204 S1800
M205 X8 Y8
G1 F1800 X106.43 Y122.106 E775.91625
M204 S3000
M205 X10 Y10
G0 F6000 X106.43 Y122.672
M204 S1800
M205 X8 Y8
G1 F1800 X103.569 Y125.532 E776.0508
M204 S3000
M205 X10 Y10
G0 F6000 X103.569 Y126.098
M204 S1800
M205 X8 Y8
G1 F1800 X106.43 Y123.238 E776.18535
M204 S3000
M205 X10 Y10
G0 F6000 X106.43 Y123.803
M204 S1800
M205 X8 Y8
G1 F1800 X103.569 Y126.664 E776.31992
M204 S3000
M205 X10 Y10
G0 F6000 X103.569 Y127.229
M204 S1800
M205 X8 Y8
G1 F1800 X106.43 Y124.369 E776.45447
M204 S3000
M205 X10 Y10
G0 F6000 X106.43 Y124.935
M204 S1800
M205 X8 Y8
G1 F1800 X103.569 Y127.795 E776.58902
M204 S3000
M205 X10 Y10
G0 F6000 X103.569 Y128.361
M204 S1800
M205 X8 Y8
G1 F1800 X106.43 Y125.5 E776.7236
M204 S3000
M205 X10 Y10
G0 F6000 X106.43 Y126.066
M204 S1800
M205 X8 Y8
G1 F1800 X103.569 Y128.926 E776.85815
M204 S3000
M205 X10 Y10
G0 F6000 X103.569 Y129.492
M204 S1800
M205 X8 Y8
G1 F1800 X106.43 Y126.632 E776.99269
M204 S3000
M205 X10 Y10
G0 F6000 X106.43 Y127.197
M204 S1800
M205 X8 Y8
G1 F1800 X103.569 Y130.058 E777.12727
M204 S3000
M205 X10 Y10
G0 F6000 X103.569 Y130.623
M204 S1800
M205 X8 Y8
G1 F1800 X106.43 Y127.763 E777.26182
M204 S3000
M205 X10 Y10
G0 F6000 X106.43 Y128.329
M204 S1800
M205 X8 Y8
G1 F1800 X103.569 Y131.189 E777.39637
M204 S3000
M205 X10 Y10
G0 F6000 X103.569 Y131.755
M204 S1800
M205 X8 Y8
G1 F1800 X106.43 Y128.894 E777.53094
M204 S3000
M205 X10 Y10
G0 F6000 X106.43 Y129.46
M204 S1800
M205 X8 Y8
G1 F1800 X103.569 Y132.32 E777.66549
M204 S3000
M205 X10 Y10
G0 F6000 X103.569 Y132.886
M204 S1800
M205 X8 Y8
G1 F1800 X106.43 Y130.026 E777.80004
M204 S3000
M205 X10 Y10
G0 F6000 X106.43 Y130.592
M204 S1800
M205 X8 Y8
G1 F1800 X103.569 Y133.452 E777.93459
M204 S3000
M205 X10 Y10
G0 F6000 X103.569 Y134.017
M204 S1800
M205 X8 Y8
G1 F1800 X106.43 Y131.157 E778.06913
M204 S3000
M205 X10 Y10
G0 F6000 X106.43 Y131.723
M204 S1800
M205 X8 Y8
G1 F1800 X103.569 Y134.583 E778.20368
M204 S3000
M205 X10 Y10
G0 F6000 X103.569 Y135.149
M204 S1800
M205 X8 Y8
G1 F1800 X106.43 Y132.289 E778.33823
M204 S3000
M205 X10 Y10
G0 F6000 X106.43 Y132.854
M204 S1800
M205 X8 Y8
G1 F1800 X103.569 Y135.715 E778.47281
M204 S3000
M205 X10 Y10
G0 F6000 X103.569 Y136.28
M204 S1800
M205 X8 Y8
G1 F1800 X106.43 Y133.42 E778.60735
M204 S3000
M205 X10 Y10
G0 F6000 X106.43 Y133.986
M204 S1800
M205 X8 Y8
G1 F1800 X103.569 Y136.846 E778.7419
M204 S3000
M205 X10 Y10
G0 F6000 X103.569 Y137.412
M204 S1800
M205 X8 Y8
G1 F1800 X106.43 Y134.551 E778.87648
M204 S3000
M205 X10 Y10
G0 F6000 X106.43 Y135.117
M204 S1800
M205 X8 Y8
G1 F1800 X103.569 Y137.977 E779.01103
M204 S3000
M205 X10 Y10
G0 F6000 X103.569 Y138.543
M204 S1800
M205 X8 Y8
G1 F1800 X106.43 Y135.683 E779.14557
M204 S3000
M205 X10 Y10
G0 F6000 X106.43 Y136.248
M204 S1800
M205 X8 Y8
G1 F1800 X103.569 Y139.109 E779.28015
M204 S3000
M205 X10 Y10
G0 F6000 X103.569 Y139.674
M204 S1800
M205 X8 Y8
G1 F1800 X106.43 Y136.814 E779.4147
M204 S3000
M205 X10 Y10
G0 F6000 X106.43 Y137.38
M204 S1800
M205 X8 Y8
G1 F1800 X103.569 Y140.24 E779.54925
M204 S3000
M205 X10 Y10
G0 F6000 X103.569 Y140.806
M204 S1800
M205 X8 Y8
G1 F1800 X106.43 Y137.945 E779.68382
M204 S3000
M205 X10 Y10
G0 F6000 X106.43 Y138.511
M204 S1800
M205 X8 Y8
G1 F1800 X103.569 Y141.371 E779.81837
M204 S3000
M205 X10 Y10
G0 F6000 X103.569 Y141.937
M204 S1800
M205 X8 Y8
G1 F1800 X106.43 Y139.077 E779.95292
M204 S3000
M205 X10 Y10
G0 F6000 X106.43 Y139.642
M204 S1800
M205 X8 Y8
G1 F1800 X103.569 Y142.503 E780.08749
M204 S3000
M205 X10 Y10
G0 F6000 X103.569 Y143.068
M204 S1800
M205 X8 Y8
G1 F1800 X106.43 Y140.208 E780.22204
M204 S3000
M205 X10 Y10
G0 F6000 X106.43 Y140.774
M204 S1800
M205 X8 Y8
G1 F1800 X103.569 Y143.634 E780.35659
M204 S3000
M205 X10 Y10
G0 F6000 X103.591 Y144.179
M204 S1800
M205 X8 Y8
G1 F1800 X106.43 Y141.34 E780.49013
M204 S3000
M205 X10 Y10
G0 F6000 X106.766 Y141.569
M204 S1800
M205 X8 Y8
G1 F1800 X104.156 Y144.179 E780.61289
M204 S3000
M205 X10 Y10
G0 F6000 X104.57 Y144.331
M204 S1800
M205 X8 Y8
G1 F1800 X107.332 Y141.569 E780.74281
M204 S3000
M205 X10 Y10
G0 F6000 X107.898 Y141.569
M204 S1800
M205 X8 Y8
G1 F1800 X104.57 Y144.896 E780.89932
M204 S3000
M205 X10 Y10
G0 F6000 X104.57 Y145.462
M204 S1800
M205 X8 Y8
G1 F1800 X108.463 Y141.569 E781.08244
M204 S3000
M205 X10 Y10
G0 F6000 X109.029 Y141.569
M204 S1800
M205 X8 Y8
G1 F1800 X104.57 Y146.028 E781.29218
M204 S3000
M205 X10 Y10
G0 F6000 X104.984 Y146.179
M204 S1800
M205 X8 Y8
G1 F1800 X109.595 Y141.569 E781.50904
M204 S3000
M205 X10 Y10
G0 F6000 X110.16 Y141.569
M204 S1800
M205 X8 Y8
G1 F1800 X105.55 Y146.179 E781.72588
M204 S3000
M205 X10 Y10
G0 F6000 X106.116 Y146.179
M204 S1800
M205 X8 Y8
G1 F1800 X110.726 Y141.569 E781.94272
M204 S3000
M205 X10 Y10
G0 F6000 X111.292 Y141.569
M204 S1800
M205 X8 Y8
G1 F1800 X106.681 Y146.179 E782.15958
M204 S3000
M205 X10 Y10
G0 F6000 X107.247 Y146.179
M204 S1800
M205 X8 Y8
G1 F1800 X111.857 Y141.569 E782.37642
M204 S3000
M205 X10 Y10
G0 F6000 X112.423 Y141.569
M204 S1800
M205 X8 Y8
G1 F1800 X107.813 Y146.179 E782.59326
M204 S3000
M205 X10 Y10
G0 F6000 X108.378 Y146.179
M204 S1800
M205 X8 Y8
G1 F1800 X112.989 Y141.569 E782.81013
M204 S3000
M205 X10 Y10
G0 F6000 X113.554 Y141.569
M204 S1800
M205 X8 Y8
G1 F1800 X108.944 Y146.179 E783.02697
M204 S3000
M205 X10 Y10
G0 F6000 X109.51 Y146.179
M204 S1800
M205 X8 Y8
G1 F1800 X114.12 Y141.569 E783.24381
M204 S3000
M205 X10 Y10
G0 F6000 X114.686 Y141.569
M204 S1800
M205 X8 Y8
G1 F1800 X110.076 Y146.179 E783.46065
M204 S3000
M205 X10 Y10
G0 F6000 X110.641 Y146.179
M204 S1800
M205 X8 Y8
G1 F1800 X115.252 Y141.569 E783.67751
M204 S3000
M205 X10 Y10
G0 F6000 X115.817 Y141.569
M204 S1800
M205 X8 Y8
G1 F1800 X111.207 Y146.179 E783.89435
M204 S3000
M205 X10 Y10
G0 F6000 X111.773 Y146.179
M204 S1800
M205 X8 Y8
G1 F1800 X116.383 Y141.569 E784.11119
M204 S3000
M205 X10 Y10
G0 F6000 X116.949 Y141.569
M204 S1800
M205 X8 Y8
G1 F1800 X112.338 Y146.179 E784.32806
M204 S3000
M205 X10 Y10
G0 F6000 X112.904 Y146.179
M204 S1800
M205 X8 Y8
G1 F1800 X117.514 Y141.569 E784.5449
M204 S3000
M205 X10 Y10
G0 F6000 X118.08 Y141.569
M204 S1800
M205 X8 Y8
G1 F1800 X113.47 Y146.179 E784.76174
M204 S3000
M205 X10 Y10
G0 F6000 X114.035 Y146.179
M204 S1800
M205 X8 Y8
G1 F1800 X118.646 Y141.569 E784.9786
M204 S3000
M205 X10 Y10
G0 F6000 X119.211 Y141.569
M204 S1800
M205 X8 Y8
G1 F1800 X114.601 Y146.179 E785.19544
M204 S3000
M205 X10 Y10
G0 F6000 X115.167 Y146.179
M204 S1800
M205 X8 Y8
G1 F1800 X119.777 Y141.569 E785.41228
M204 S3000
M205 X10 Y10
G0 F6000 X120.343 Y141.569
M204 S1800
M205 X8 Y8
G1 F1800 X115.732 Y146.179 E785.62915
M204 S3000
M205 X10 Y10
G0 F6000 X116.298 Y146.179
M204 S1800
M205 X8 Y8
G1 F1800 X120.908 Y141.569 E785.84599
M204 S3000
M205 X10 Y10
G0 F6000 X121.474 Y141.569
M204 S1800
M205 X8 Y8
G1 F1800 X116.864 Y146.179 E786.06283
M204 S3000
M205 X10 Y10
G0 F6000 X117.429 Y146.179
M204 S1800
M205 X8 Y8
G1 F1800 X122.04 Y141.569 E786.27969
M204 S3000
M205 X10 Y10
G0 F6000 X122.605 Y141.569
M204 S1800
M205 X8 Y8
G1 F1800 X117.995 Y146.179 E786.49653
M204 S3000
M205 X10 Y10
G0 F6000 X118.561 Y146.179
M204 S1800
M205 X8 Y8
G1 F1800 X123.171 Y141.569 E786.71337
M204 S3000
M205 X10 Y10
G0 F6000 X123.737 Y141.569
M204 S1800
M205 X8 Y8
G1 F1800 X119.126 Y146.179 E786.93023
M204 S3000
M205 X10 Y10
G0 F6000 X119.692 Y146.179
M204 S1800
M205 X8 Y8
G1 F1800 X124.303 Y141.569 E787.1471
M204 S3000
M205 X10 Y10
G0 F6000 X124.981 Y141.456
M204 S1800
M205 X8 Y8
G1 F1800 X120.258 Y146.179 E787.36925
M204 S3000
M205 X10 Y10
G0 F6000 X120.824 Y146.179
M204 S1800
M205 X8 Y8
G1 F1800 X126.354 Y140.649 E787.62937
G1 X126.424 Y140.579
M204 S3000
M205 X10 Y10
G0 F6000 X127.856 Y139.712
M204 S1800
M205 X8 Y8
G1 F1800 X121.389 Y146.179 E787.93356
M204 S3000
M205 X10 Y10
G0 F6000 X121.955 Y146.179
M204 S1800
M205 X8 Y8
G1 F1800 X129.429 Y138.705 E788.28511
M204 S3000
M205 X10 Y10
G0 F6000 X129.429 Y139.271
M204 S1800
M205 X8 Y8
G1 F1800 X122.521 Y146.179 E788.61004
M204 S3000
M205 X10 Y10
G0 F6000 X123.086 Y146.179
M204 S1800
M205 X8 Y8
G1 F1800 X129.429 Y139.836 E788.9084
M204 S3000
M205 X10 Y10
G0 F6000 X129.429 Y140.402
M204 S1800
M205 X8 Y8
G1 F1800 X123.652 Y146.179 E789.18013
M204 S3000
M205 X10 Y10
G0 F6000 X124.218 Y146.179
M204 S1800
M205 X8 Y8
G1 F1800 X129.429 Y140.968 E789.42524
M204 S3000
M205 X10 Y10
G0 F6000 X129.429 Y141.533
M204 S1800
M205 X8 Y8
G1 F1800 X124.783 Y146.179 E789.64377
M204 S3000
M205 X10 Y10
G0 F6000 X125.349 Y146.179
M204 S1800
M205 X8 Y8
G1 F1800 X129.429 Y142.099 E789.83568
M204 S3000
M205 X10 Y10
G0 F6000 X129.429 Y142.665
M204 S1800
M205 X8 Y8
G1 F1800 X127.914 Y144.179 E789.90692
M204 S3000
M205 X10 Y10
G0 F6000 X127.429 Y144.664
M204 S1800
M205 X8 Y8
G1 F1800 X125.915 Y146.179 E789.97816
M204 S3000
M205 X10 Y10
G0 F6000 X126.48 Y146.179
M204 S1800
M205 X8 Y8
G1 F1800 X127.429 Y145.23 E790.0228
M204 S3000
M205 X10 Y10
G0 F6000 X127.429 Y145.796
M204 S1800
M205 X8 Y8
G1 F1800 X127.046 Y146.179 E790.04081
M204 S3000
M205 X10 Y10
G0 F6000 X128.48 Y144.179
M204 S1800
M205 X8 Y8
G1 F1800 X129.429 Y143.23 E790.08545
M204 S3000
M205 X10 Y10
G0 F6000 X129.429 Y143.796
M204 S1800
M205 X8 Y8
G1 F1800 X129.046 Y144.179 E790.10346
M204 S3000
M205 X10 Y10
G0 F6000 X107.372 Y140.628
G0 X107.366 Y111.961
G0 X111.056 Y108.429
M204 S1800
M205 X8 Y8
G1 F1800 X111.502 Y107.982 E790.12447
M204 S3000
M205 X10 Y10
G0 F6000 X111.502 Y107.417
M204 S1800
M205 X8 Y8
G1 F1800 X110.49 Y108.429 E790.17207
G1 X110.42 Y108.499
M204 S3000
M205 X10 Y10
G0 F6000 X105.687 Y110.404
M204 S1800
M205 X8 Y8
G1 F1800 X103.569 Y112.521 E790.27167
M204 S3000
M205 X10 Y10
G0 F6000 X103.569 Y111.956
M204 S1800
M205 X8 Y8
G1 F1800 X105.044 Y110.481 E790.34105
M204 S3000
M205 X10 Y10
G0 F6000 X104.53 Y110.429
M204 S1800
M205 X8 Y8
G1 F1800 X103.55 Y111.409 E790.38714
M204 S3000
M205 X10 Y10
G0 F6000 X103.193 Y111.201
M204 S1800
M205 X8 Y8
G1 F1800 X104.026 Y110.368 E790.42633
M204 S3000
M205 X10 Y10
G0 F6000 X103.597 Y110.231
M204 S1800
M205 X8 Y8
G1 F1800 X102.836 Y110.992 E790.46212
M204 S3000
M205 X10 Y10
G0 F6000 X102.478 Y110.784
M204 S1800
M205 X8 Y8
G1 F1800 X103.188 Y110.075 E790.49549
M204 S3000
M205 X10 Y10
G0 F6000 X102.802 Y109.895
M204 S1800
M205 X8 Y8
G1 F1800 X102.121 Y110.575 E790.5275
M204 S3000
M205 X10 Y10
G0 F6000 X101.784 Y110.347
M204 S1800
M205 X8 Y8
G1 F1800 X102.467 Y109.664 E790.55963
M204 S3000
M205 X10 Y10
G0 F6000 X102.131 Y109.434
M204 S1800
M205 X8 Y8
G1 F1800 X101.477 Y110.088 E790.59039
M204 S3000
M205 X10 Y10
G0 F6000 X101.17 Y109.829
M204 S1800
M205 X8 Y8
G1 F1800 X101.843 Y109.157 E790.62202
M204 S3000
M205 X10 Y10
G0 F6000 X101.577 Y108.857
M204 S1800
M205 X8 Y8
G1 F1800 X100.907 Y109.527 E790.65354
M204 S3000
M205 X10 Y10
G0 F6000 X100.65 Y109.218
M204 S1800
M205 X8 Y8
G1 F1800 X101.312 Y108.557 E790.68465
M204 S3000
M205 X10 Y10
G0 F6000 X101.116 Y108.187
M204 S1800
M205 X8 Y8
G1 F1800 X100.394 Y108.909 E790.71861
M204 S3000
M205 X10 Y10
G0 F6000 X100.137 Y108.6
M204 S1800
M205 X8 Y8
G1 F1800 X100.922 Y107.815 E790.75554
M204 S3000
M205 X10 Y10
G0 F6000 X100.76 Y107.411
M204 S1800
M205 X8 Y8
G1 F1800 X99.743 Y108.429 E790.8034
M204 S3000
M205 X10 Y10
G0 F6000 X99.177 Y108.429
M204 S1800
M205 X8 Y8
G1 F1800 X100.648 Y106.958 E790.87259
M204 S3000
M205 X10 Y10
G0 F6000 X100.546 Y106.494
M204 S1800
M205 X8 Y8
G1 F1800 X98.644 Y108.396 E790.96205
M204 S3000
M205 X10 Y10
G0 F6000 X98.644 Y107.83
M204 S1800
M205 X8 Y8
G1 F1800 X100.546 Y105.928 E791.05152
M204 S3000
M205 X10 Y10
G0 F6000 X100.576 Y105.333
M204 S1800
M205 X8 Y8
G1 F1800 X98.644 Y107.265 E791.14239
M204 S3000
M205 X10 Y10
G0 F6000 X98.644 Y106.699
M204 S1800
M205 X8 Y8
G1 F1800 X100.761 Y104.582 E791.24197
G1 X100.831 Y104.512
M204 S3000
M205 X10 Y10
G0 F6000 X101.278 Y103.499
M204 S1800
M205 X8 Y8
G1 F1800 X98.644 Y106.133 E791.36586
G1 X98.574 Y106.203
M204 S3000
M205 X10 Y10
G0 F6000 X102.634 Y100.04
G0 X102.628 Y69.372
G0 X80.569 Y65.942
M204 S1800
M205 X8 Y8
G1 F1800 X81.016 Y65.495 E791.38689
M204 S3000
M205 X10 Y10
G0 F6000 X107.372 Y64.878
G0 X107.366 Y100.039
G0 X110.447 Y102.636
G0 X115.702 Y102.872
G0 X116.464 Y104.39
M204 S1800
M205 X8 Y8
G1 F1800 X146.36 Y104.39 E792.38123
G1 X146.36 Y127.61 E793.15354
G1 X144.36 Y127.61 E793.22006
G1 X144.36 Y129.61 E793.28658
G1 X139.964 Y129.61 E793.43279
G1 X139.964 Y127.61 E793.49931
G1 X139.663 Y127.61 E793.50932
G1 X140.346 Y126.533 E793.55174
G1 X141.39 Y124.74 E793.62074
G1 X141.39 Y107.61 E794.19049
G1 X116.464 Y107.61 E795.01953
G1 X116.464 Y104.39 E795.12663
M204 S3000
M205 X10 Y10
G0 F6000 X117.178 Y104.569
M204 S1800
M205 X8 Y8
G1 F1800 X116.643 Y105.105 E795.15182
M204 S3000
M205 X10 Y10
G0 F6000 X116.643 Y105.67
M204 S1800
M205 X8 Y8
G1 F1800 X117.744 Y104.569 E795.20361
M204 S3000
M205 X10 Y10
G0 F6000 X118.31 Y104.569
M204 S1800
M205 X8 Y8
G1 F1800 X116.643 Y106.236 E795.28202
M204 S3000
M205 X10 Y10
G0 F6000 X116.643 Y106.802
M204 S1800
M205 X8 Y8
G1 F1800 X118.875 Y104.569 E795.38703
M204 S3000
M205 X10 Y10
G0 F6000 X119.441 Y104.569
M204 S1800
M205 X8 Y8
G1 F1800 X116.643 Y107.367 E795.51864
M204 S3000
M205 X10 Y10
G0 F6000 X117.147 Y107.43
M204 S1800
M205 X8 Y8
G1 F1800 X120.007 Y104.569 E795.65318
M204 S3000
M205 X10 Y10
G0 F6000 X120.573 Y104.569
M204 S1800
M205 X8 Y8
G1 F1800 X117.712 Y107.43 E795.78776
M204 S3000
M205 X10 Y10
G0 F6000 X118.278 Y107.43
M204 S1800
M205 X8 Y8
G1 F1800 X121.138 Y104.569 E795.92231
M204 S3000
M205 X10 Y10
G0 F6000 X121.704 Y104.569
M204 S1800
M205 X8 Y8
G1 F1800 X118.844 Y107.43 E796.05686
M204 S3000
M205 X10 Y10
G0 F6000 X119.409 Y107.43
M204 S1800
M205 X8 Y8
G1 F1800 X122.27 Y104.569 E796.19143
M204 S3000
M205 X10 Y10
G0 F6000 X122.835 Y104.569
M204 S1800
M205 X8 Y8
G1 F1800 X119.975 Y107.43 E796.32598
M204 S3000
M205 X10 Y10
G0 F6000 X120.541 Y107.43
M204 S1800
M205 X8 Y8
G1 F1800 X123.401 Y104.569 E796.46053
M204 S3000
M205 X10 Y10
G0 F6000 X123.967 Y104.569
M204 S1800
M205 X8 Y8
G1 F1800 X121.106 Y107.43 E796.5951
M204 S3000
M205 X10 Y10
G0 F6000 X121.672 Y107.43
M204 S1800
M205 X8 Y8
G1 F1800 X124.532 Y104.569 E796.72965
M204 S3000
M205 X10 Y10
G0 F6000 X125.098 Y104.569
M204 S1800
M205 X8 Y8
G1 F1800 X122.238 Y107.43 E796.8642
M204 S3000
M205 X10 Y10
G0 F6000 X122.803 Y107.43
M204 S1800
M205 X8 Y8
G1 F1800 X125.664 Y104.569 E796.99877
M204 S3000
M205 X10 Y10
G0 F6000 X126.229 Y104.569
M204 S1800
M205 X8 Y8
G1 F1800 X123.369 Y107.43 E797.13332
M204 S3000
M205 X10 Y10
G0 F6000 X123.935 Y107.43
M204 S1800
M205 X8 Y8
G1 F1800 X126.795 Y104.569 E797.26787
M204 S3000
M205 X10 Y10
G0 F6000 X127.361 Y104.569
M204 S1800
M205 X8 Y8
G1 F1800 X124.5 Y107.43 E797.40244
M204 S3000
M205 X10 Y10
G0 F6000 X125.066 Y107.43
M204 S1800
M205 X8 Y8
G1 F1800 X127.926 Y104.569 E797.53699
M204 S3000
M205 X10 Y10
G0 F6000 X128.492 Y104.569
M204 S1800
M205 X8 Y8
G1 F1800 X125.632 Y107.43 E797.67154
M204 S3000
M205 X10 Y10
G0 F6000 X126.198 Y107.43
M204 S1800
M205 X8 Y8
G1 F1800 X129.058 Y104.569 E797.80609
M204 S3000
M205 X10 Y10
G0 F6000 X129.623 Y104.569
M204 S1800
M205 X8 Y8
G1 F1800 X126.763 Y107.43 E797.94064
M204 S3000
M205 X10 Y10
G0 F6000 X127.329 Y107.43
M204 S1800
M205 X8 Y8
G1 F1800 X130.189 Y104.569 E798.07519
M204 S3000
M205 X10 Y10
G0 F6000 X130.755 Y104.569
M204 S1800
M205 X8 Y8
G1 F1800 X127.895 Y107.43 E798.20974
M204 S3000
M205 X10 Y10
G0 F6000 X128.46 Y107.43
M204 S1800
M205 X8 Y8
G1 F1800 X131.321 Y104.569 E798.34431
M204 S3000
M205 X10 Y10
G0 F6000 X131.886 Y104.569
M204 S1800
M205 X8 Y8
G1 F1800 X129.026 Y107.43 E798.47886
M204 S3000
M205 X10 Y10
G0 F6000 X129.592 Y107.43
M204 S1800
M205 X8 Y8
G1 F1800 X132.452 Y104.569 E798.61341
M204 S3000
M205 X10 Y10
G0 F6000 X133.018 Y104.569
M204 S1800
M205 X8 Y8
G1 F1800 X130.157 Y107.43 E798.74798
M204 S3000
M205 X10 Y10
G0 F6000 X130.723 Y107.43
M204 S1800
M205 X8 Y8
G1 F1800 X133.583 Y104.569 E798.88253
M204 S3000
M205 X10 Y10
G0 F6000 X134.149 Y104.569
M204 S1800
M205 X8 Y8
G1 F1800 X131.289 Y107.43 E799.01708
M204 S3000
M205 X10 Y10
G0 F6000 X131.854 Y107.43
M204 S1800
M205 X8 Y8
G1 F1800 X134.715 Y104.569 E799.15165
M204 S3000
M205 X10 Y10
G0 F6000 X135.28 Y104.569
M204 S1800
M205 X8 Y8
G1 F1800 X132.42 Y107.43 E799.2862
M204 S3000
M205 X10 Y10
G0 F6000 X132.986 Y107.43
M204 S1800
M205 X8 Y8
G1 F1800 X135.846 Y104.569 E799.42075
M204 S3000
M205 X10 Y10
G0 F6000 X136.412 Y104.569
M204 S1800
M205 X8 Y8
G1 F1800 X133.551 Y107.43 E799.55532
M204 S3000
M205 X10 Y10
G0 F6000 X134.117 Y107.43
M204 S1800
M205 X8 Y8
G1 F1800 X136.977 Y104.569 E799.68987
M204 S3000
M205 X10 Y10
G0 F6000 X137.543 Y104.569
M204 S1800
M205 X8 Y8
G1 F1800 X134.683 Y107.43 E799.82442
M204 S3000
M205 X10 Y10
G0 F6000 X135.249 Y107.43
M204 S1800
M205 X8 Y8
G1 F1800 X138.109 Y104.569 E799.95897
M204 S3000
M205 X10 Y10
G0 F6000 X138.674 Y104.569
M204 S1800
M205 X8 Y8
G1 F1800 X135.814 Y107.43 E800.09352
M204 S3000
M205 X10 Y10
G0 F6000 X136.38 Y107.43
M204 S1800
M205 X8 Y8
G1 F1800 X139.24 Y104.569 E800.22807
M204 S3000
M205 X10 Y10
G0 F6000 X139.806 Y104.569
M204 S1800
M205 X8 Y8
G1 F1800 X136.946 Y107.43 E800.36262
M204 S3000
M205 X10 Y10
G0 F6000 X137.511 Y107.43
M204 S1800
M205 X8 Y8
G1 F1800 X140.372 Y104.569 E800.49719
M204 S3000
M205 X10 Y10
G0 F6000 X140.937 Y104.569
M204 S1800
M205 X8 Y8
G1 F1800 X138.077 Y107.43 E800.63174
M204 S3000
M205 X10 Y10
G0 F6000 X138.643 Y107.43
M204 S1800
M205 X8 Y8
G1 F1800 X141.503 Y104.569 E800.76629
M204 S3000
M205 X10 Y10
G0 F6000 X142.069 Y104.569
M204 S1800
M205 X8 Y8
G1 F1800 X139.208 Y107.43 E800.90086
M204 S3000
M205 X10 Y10
G0 F6000 X139.774 Y107.43
M204 S1800
M205 X8 Y8
G1 F1800 X142.634 Y104.569 E801.03541
M204 S3000
M205 X10 Y10
G0 F6000 X143.2 Y104.569
M204 S1800
M205 X8 Y8
G1 F1800 X140.34 Y107.43 E801.16996
M204 S3000
M205 X10 Y10
G0 F6000 X140.905 Y107.43
M204 S1800
M205 X8 Y8
G1 F1800 X143.766 Y104.569 E801.30453
M204 S3000
M205 X10 Y10
G0 F6000 X144.331 Y104.569
M204 S1800
M205 X8 Y8
G1 F1800 X141.471 Y107.43 E801.43908
M204 S3000
M205 X10 Y10
G0 F6000 X141.569 Y107.898
M204 S1800
M205 X8 Y8
G1 F1800 X144.897 Y104.569 E801.59564
M204 S3000
M205 X10 Y10
G0 F6000 X145.463 Y104.569
M204 S1800
M205 X8 Y8
G1 F1800 X141.569 Y108.463 E801.7788
M204 S3000
M205 X10 Y10
G0 F6000 X141.569 Y109.029
M204 S1800
M205 X8 Y8
G1 F1800 X146.028 Y104.569 E801.98857
M204 S3000
M205 X10 Y10
G0 F6000 X146.179 Y104.984
M204 S1800
M205 X8 Y8
G1 F1800 X141.569 Y109.595 E802.20543
M204 S3000
M205 X10 Y10
G0 F6000 X141.569 Y110.16
M204 S1800
M205 X8 Y8
G1 F1800 X146.179 Y105.55 E802.42227
M204 S3000
M205 X10 Y10
G0 F6000 X146.179 Y106.116
M204 S1800
M205 X8 Y8
G1 F1800 X141.569 Y110.726 E802.63911
M204 S3000
M205 X10 Y10
G0 F6000 X141.569 Y111.292
M204 S1800
M205 X8 Y8
G1 F1800 X146.179 Y106.681 E802.85597
M204 S3000
M205 X10 Y10
G0 F6000 X146.179 Y107.247
M204 S1800
M205 X8 Y8
G1 F1800 X141.569 Y111.857 E803.07281
M204 S3000
M205 X10 Y10
G0 F6000 X141.569 Y112.423
M204 S1800
M205 X8 Y8
G1 F1800 X146.179 Y107.813 E803.28965
M204 S3000
M205 X10 Y10
G0 F6000 X146.179 Y108.378
M204 S1800
M205 X8 Y8
G1 F1800 X141.569 Y112.989 E803.50652
M204 S3000
M205 X10 Y10
G0 F6000 X141.569 Y113.554
M204 S1800
M205 X8 Y8
G1 F1800 X146.179 Y108.944 E803.72336
M204 S3000
M205 X10 Y10
G0 F6000 X146.179 Y109.51
M204 S1800
M205 X8 Y8
G1 F1800 X141.569 Y114.12 E803.9402
M204 S3000
M205 X10 Y10
G0 F6000 X141.569 Y114.686
M204 S1800
M205 X8 Y8
G1 F1800 X146.179 Y110.076 E804.15704
M204 S3000
M205 X10 Y10
G0 F6000 X146.179 Y110.641
M204 S1800
M205 X8 Y8
G1 F1800 X141.569 Y115.252 E804.3739
M204 S3000
M205 X10 Y10
G0 F6000 X141.569 Y115.817
M204 S1800
M205 X8 Y8
G1 F1800 X146.179 Y111.207 E804.59074
M204 S3000
M205 X10 Y10
G0 F6000 X146.179 Y111.773
M204 S1800
M205 X8 Y8
G1 F1800 X141.569 Y116.383 E804.80758
M204 S3000
M205 X10 Y10
G0 F6000 X141.569 Y116.949
M204 S1800
M205 X8 Y8
G1 F1800 X146.179 Y112.338 E805.02445
M204 S3000
M205 X10 Y10
G0 F6000 X146.179 Y112.904
M204 S1800
M205 X8 Y8
G1 F1800 X141.569 Y117.514 E805.24129
M204 S3000
M205 X10 Y10
G0 F6000 X141.569 Y118.08
M204 S1800
M205 X8 Y8
G1 F1800 X146.179 Y113.47 E805.45813
M204 S3000
M205 X10 Y10
G0 F6000 X146.179 Y114.035
M204 S1800
M205 X8 Y8
G1 F1800 X141.569 Y118.646 E805.67499
M204 S3000
M205 X10 Y10
G0 F6000 X141.569 Y119.211
M204 S1800
M205 X8 Y8
G1 F1800 X146.179 Y114.601 E805.89183
M204 S3000
M205 X10 Y10
G0 F6000 X146.179 Y115.167
M204 S1800
M205 X8 Y8
G1 F1800 X141.569 Y119.777 E806.10867
M204 S3000
M205 X10 Y10
G0 F6000 X141.569 Y120.343
M204 S1800
M205 X8 Y8
G1 F1800 X146.179 Y115.732 E806.32554
M204 S3000
M205 X10 Y10
G0 F6000 X146.179 Y116.298
M204 S1800
M205 X8 Y8
G1 F1800 X141.569 Y120.908 E806.54238
M204 S3000
M205 X10 Y10
G0 F6000 X141.569 Y121.474
M204 S1800
M205 X8 Y8
G1 F1800 X146.179 Y116.864 E806.75922
M204 S3000
M205 X10 Y10
G0 F6000 X146.179 Y117.429
M204 S1800
M205 X8 Y8
G1 F1800 X141.569 Y122.04 E806.97608
M204 S3000
M205 X10 Y10
G0 F6000 X141.569 Y122.605
M204 S1800
M205 X8 Y8
G1 F1800 X146.179 Y117.995 E807.19292
M204 S3000
M205 X10 Y10
G0 F6000 X146.179 Y118.561
M204 S1800
M205 X8 Y8
G1 F1800 X141.569 Y123.171 E807.40976
M204 S3000
M205 X10 Y10
G0 F6000 X141.569 Y123.737
M204 S1800
M205 X8 Y8
G1 F1800 X146.179 Y119.126 E807.62662
M204 S3000
M205 X10 Y10
G0 F6000 X146.179 Y119.692
M204 S1800
M205 X8 Y8
G1 F1800 X141.569 Y124.303 E807.84349
M204 S3000
M205 X10 Y10
G0 F6000 X141.457 Y124.98
M204 S1800
M205 X8 Y8
G1 F1800 X146.179 Y120.258 E808.0656
M204 S3000
M205 X10 Y10
G0 F6000 X146.179 Y120.824
M204 S1800
M205 X8 Y8
G1 F1800 X140.668 Y126.334 E808.32479
G1 X140.598 Y126.404
M204 S3000
M205 X10 Y10
G0 F6000 X140.138 Y127.43
M204 S1800
M205 X8 Y8
G1 F1800 X146.179 Y121.389 E808.60894
M204 S3000
M205 X10 Y10
G0 F6000 X146.179 Y121.955
M204 S1800
M205 X8 Y8
G1 F1800 X140.143 Y127.991 E808.89286
M204 S3000
M205 X10 Y10
G0 F6000 X140.143 Y128.556
M204 S1800
M205 X8 Y8
G1 F1800 X146.179 Y122.521 E809.17675
M204 S3000
M205 X10 Y10
G0 F6000 X146.179 Y123.086
M204 S1800
M205 X8 Y8
G1 F1800 X140.143 Y129.122 E809.46067
M204 S3000
M205 X10 Y10
G0 F6000 X140.401 Y129.43
M204 S1800
M205 X8 Y8
G1 F1800 X146.179 Y123.652 E809.73244
M204 S3000
M205 X10 Y10
G0 F6000 X146.179 Y124.218
M204 S1800
M205 X8 Y8
G1 F1800 X140.967 Y129.43 E809.9776
M204 S3000
M205 X10 Y10
G0 F6000 X141.533 Y129.43
M204 S1800
M205 X8 Y8
G1 F1800 X146.179 Y124.783 E810.19616
M204 S3000
M205 X10 Y10
G0 F6000 X146.179 Y125.349
M204 S1800
M205 X8 Y8
G1 F1800 X142.098 Y129.43 E810.38812
M204 S3000
M205 X10 Y10
G0 F6000 X142.664 Y129.43
M204 S1800
M205 X8 Y8
G1 F1800 X144.179 Y127.915 E810.45938
M204 S3000
M205 X10 Y10
G0 F6000 X144.664 Y127.429
M204 S1800
M205 X8 Y8
G1 F1800 X146.179 Y125.915 E810.53061
M204 S3000
M205 X10 Y10
G0 F6000 X146.179 Y126.48
M204 S1800
M205 X8 Y8
G1 F1800 X145.23 Y127.429 E810.57525
M204 S3000
M205 X10 Y10
G0 F6000 X145.796 Y127.429
M204 S1800
M205 X8 Y8
G1 F1800 X146.179 Y127.046 E810.59327
M204 S3000
M205 X10 Y10
G0 F6000 X144.179 Y128.481
M204 S1800
M205 X8 Y8
G1 F1800 X143.23 Y129.43 E810.63791
M204 S3000
M205 X10 Y10
G0 F6000 X143.795 Y129.43
M204 S1800
M205 X8 Y8
G1 F1800 X144.179 Y129.046 E810.65597
M204 S3000
M205 X10 Y10
;MESH:NONMESH
G0 F6000 X147.122 Y103.628
G0 X116.728 Y103.628
G0 X116.728 Y102.628
G0 X110.447 Y102.636
G0 X107.366 Y100.039
G0 X105 Y65.25
;TIME_ELAPSED:658.688755
;LAYER:4
;MESH:Object 1
G0 X105 Y65.25 Z1.1
M204 S1800
M205 X8 Y8
;TYPE:WALL-INNER
G1 F3600 X107 Y65.25 E810.72249
G1 X107 Y100.25 E811.88659
G1 X108.42 Y101.076 E811.94123
G1 X109.29 Y101.812 E811.97913
G1 X110.276 Y103 E812.03048
G1 X112.074 Y103 E812.09028
G1 X112.074 Y109 E812.28985
G1 X110.276 Y109 E812.34965
G1 X109.288 Y110.188 E812.40104
G1 X108.42 Y110.923 E812.43887
G1 X107 Y111.75 E812.49352
G1 X107 Y141 E813.46638
G1 X124.633 Y141 E814.05286
G1 X125.492 Y140.504 E814.08585
G1 X126.663 Y139.804 E814.13123
G1 X127.293 Y139.409 E814.15596
G1 X127.905 Y138.996 E814.18051
G1 X129.024 Y138.218 E814.22584
G1 X129.532 Y137.852 E814.24667
G1 X129.676 Y137.737 E814.2528
G1 X130 Y137.479 E814.26657
G1 X130 Y137.893 E814.27414
G1 X130 Y137.894 E814.27417
G1 X130 Y144.75 E814.5022
G1 X128 Y144.75 E814.56873
G1 X128 Y146.75 E814.63525
G1 X104 Y146.75 E815.43349
G1 X104 Y144.75 E815.50001
G1 X103 Y144.75 E815.53327
G1 X103 Y111.749 E816.63089
G1 X101.581 Y110.921 E816.68553
G1 X100.71 Y110.184 E816.72348
G1 X99.727 Y109 E816.77466
G1 X98.074 Y109 E816.82964
G1 X98.074 Y103 E817.0292
G1 X99.727 Y103 E817.08418
G1 X100.707 Y101.819 E817.13522
G1 X101.585 Y101.075 E817.1735
G1 X103 Y100.251 E817.22796
G1 X103 Y69 E818.26737
G1 X85.367 Y69 E818.85385
G1 X84.508 Y69.496 E818.88684
G1 X83.337 Y70.196 E818.93222
G1 X82.707 Y70.591 E818.95695
G1 X82.095 Y71.004 E818.98151
G1 X80.976 Y71.782 E819.02684
G1 X80.468 Y72.148 E819.04766
G1 X80.324 Y72.263 E819.05379
G1 X80 Y72.521 E819.06757
G1 X80 Y72.107 E819.07513
G1 X80 Y72.106 E819.07517
G1 X80 Y64.926 E819.31397
G1 X81 Y64.926 E819.34723
G1 X81 Y63.25 E819.40298
G1 X105 Y63.25 E820.20122
G1 X105 Y65.25 E820.26774
M204 S3000
M205 X10 Y10
G0 F6000 X103.456 Y101.756
M204 S1800
M205 X8 Y8
G1 F3600 X102.099 Y102.541 E820.31988
G1 X101.09 Y103.742 E820.37205
G1 X100.554 Y105.215 E820.42419
G1 X100.554 Y106.785 E820.47641
G1 X101.09 Y108.258 E820.52854
G1 X102.099 Y109.459 E820.58071
G1 X103.456 Y110.244 E820.63286
G1 X105.001 Y110.515 E820.68503
G1 X106.545 Y110.244 E820.73717
G1 X107.904 Y109.459 E820.78937
G1 X108.912 Y108.258 E820.84152
G1 X109.448 Y106.785 E820.89365
G1 X109.448 Y105.215 E820.94587
G1 X108.912 Y103.742 E820.998
G1 X107.904 Y102.541 E821.05015
G1 X106.545 Y101.756 E821.10235
G1 X105.001 Y101.485 E821.15449
G1 X103.456 Y101.756 E821.20666
M204 S3000
M205 X10 Y10
G0 F6000 X105.001 Y101.851
G0 X112.432 Y103.317
G0 X112.446 Y102.872
G0 X115.702 Y102.872
G0 X116.356 Y104
M204 S1800
M205 X8 Y8
G1 F3600 X146.75 Y104 E822.21757
G1 X146.75 Y128 E823.01581
G1 X144.75 Y128 E823.08234
G1 X144.75 Y130 E823.14886
G1 X139.574 Y130 E823.32101
G1 X139.574 Y128 E823.38753
G1 X139.235 Y128 E823.39881
G1 X139.134 Y128 E823.40216
G1 X138.938 Y128 E823.40868
G1 X139.134 Y127.711 E823.41512
G1 X139.188 Y127.627 E823.41803
G1 X139.643 Y126.924 E823.44589
G1 X140.035 Y126.297 E823.47048
G1 X141 Y124.635 E823.5344
G1 X141 Y108 E824.08768
G1 X116.355 Y108 E824.90738
G1 X116.355 Y109 E824.94064
G1 X116.074 Y109 E824.94999
G1 X116.074 Y108 E824.97335
G1 X116.074 Y104 E825.10639
G1 X116.074 Y103 E825.13965
G1 X116.356 Y103 E825.14903
G1 X116.356 Y104 E825.17248
M204 S3000
M205 X10 Y10
G0 F6000 X115.702 Y102.872
G0 X107.668 Y102.821
G0 X106.419 Y102.101
G0 X105.001 Y101.851
G0 X97.702 Y102.872
G0 X94.446 Y102.872
G0 X94.437 Y103.785
G0 X69 Y104
M204 S1800
M205 X8 Y8
G1 F3600 X93.647 Y104 E825.99224
G1 X93.647 Y103 E826.0255
G1 X94.074 Y103 E826.0397
G1 X94.074 Y109 E826.23926
G1 X93.647 Y109 E826.25347
G1 X93.647 Y108 E826.28673
G1 X63.25 Y108 E827.29774
G1 X63.25 Y81.5 E828.17913
G1 X64.926 Y81.5 E828.23487
G1 X64.926 Y80 E828.28476
G1 X72.108 Y80 E828.52364
G1 X72.109 Y80 E828.52367
G1 X72.522 Y80 E828.53741
G1 X72.265 Y80.324 E828.54497
G1 X72.15 Y80.468 E828.5511
G1 X71.78 Y80.975 E828.57197
G1 X70.592 Y82.704 E828.64175
G1 X70.196 Y83.337 E828.66658
G1 X69.496 Y84.508 E828.71196
G1 X69 Y85.367 E828.74495
G1 X69 Y104 E829.36468
M204 S3000
M205 X10 Y10
G0 F6000 X93.275 Y103.628
G0 X94.404 Y102.83
G0 X94.474 Y102.9
M204 S1800
M205 X8 Y8
G1 F3600 X94.474 Y109.1 E829.5709
G1 X97.674 Y109.1 E829.67733
G1 X97.674 Y102.9 E829.88354
G1 X94.474 Y102.9 E829.98997
M204 S3000
M205 X10 Y10
G0 F6000 X94.404 Y102.83
G0 X99.556 Y102.636
G0 X103.561 Y102.045
G0 X103.595 Y102.138
M204 S1800
M205 X8 Y8
G1 F3600 X102.36 Y102.852 E830.03742
G1 X101.442 Y103.945 E830.08489
G1 X100.954 Y105.286 E830.13236
G1 X100.954 Y106.714 E830.17985
G1 X101.442 Y108.055 E830.22732
G1 X102.36 Y109.148 E830.27479
G1 X103.595 Y109.862 E830.32224
G1 X105.001 Y110.109 E830.36972
G1 X106.406 Y109.862 E830.41717
G1 X107.643 Y109.148 E830.46467
G1 X108.56 Y108.055 E830.51212
G1 X109.048 Y106.714 E830.55959
G1 X109.048 Y105.286 E830.60708
G1 X108.56 Y103.945 E830.65454
G1 X107.643 Y102.852 E830.702
G1 X106.406 Y102.138 E830.7495
G1 X105.001 Y101.891 E830.79695
G1 X103.595 Y102.138 E830.84443
M204 S3000
M205 X10 Y10
G0 F6000 X103.561 Y102.045
G0 X105.001 Y101.851
G0 X106.419 Y102.101
G0 X106.518 Y102.165
G0 X112.404 Y102.83
G0 X112.474 Y102.9
M204 S1800
M205 X8 Y8
G1 F3600 X112.474 Y109.1 E831.05064
G1 X115.674 Y109.1 E831.15707
G1 X115.674 Y102.9 E831.36329
G1 X112.474 Y102.9 E831.46972
M204 S3000
M205 X10 Y10
G0 F6000 X112.404 Y102.83
G0 X110.447 Y102.636
G0 X107.366 Y100.039
G0 X105.33 Y64.92
G0 X105.4 Y64.85
M204 S1800
M205 X8 Y8
G1 F3600 X107.4 Y64.85 E831.53624
G1 X107.4 Y100.02 E832.706
G1 X108.648 Y100.746 E832.75402
G1 X109.579 Y101.534 E832.79459
G1 X110.464 Y102.6 E832.84067
G1 X112.474 Y102.6 E832.90752
G1 X115.674 Y102.6 E832.98735
G1 X116.756 Y102.6 E833.02333
G1 X116.756 Y103.6 E833.05659
G1 X147.15 Y103.6 E834.0675
G1 X147.15 Y128.4 E834.89235
G1 X145.15 Y128.4 E834.95887
G1 X145.15 Y130.4 E835.0254
G1 X139.174 Y130.4 E835.22416
G1 X139.174 Y128.4 E835.29068
G1 X138.479 Y128.4 E835.31379
G1 X138.39 Y128.4 E835.31675
G1 X138.171 Y128.4 E835.32404
G1 X138.39 Y128.095 E835.33103
G1 X138.439 Y128.022 E835.33365
G1 X138.8 Y127.49 E835.35503
G1 X139.305 Y126.709 E835.38596
G1 X139.692 Y126.09 E835.41025
G1 X140.6 Y124.527 E835.47037
G1 X140.6 Y108.4 E836.00675
G1 X116.755 Y108.4 E836.79984
G1 X116.755 Y109.4 E836.8331
G1 X115.674 Y109.4 E836.86906
G1 X112.474 Y109.4 E836.94888
G1 X110.464 Y109.4 E837.01573
G1 X109.577 Y110.467 E837.06188
G1 X108.648 Y111.253 E837.10236
G1 X107.4 Y111.98 E837.15039
G1 X107.4 Y140.6 E838.1023
G1 X124.526 Y140.6 E838.67191
G1 X125.289 Y140.159 E838.70122
G1 X126.454 Y139.463 E838.74636
G1 X127.075 Y139.074 E838.77073
G1 X127.679 Y138.666 E838.79498
G1 X128.793 Y137.892 E838.84009
G1 X129.29 Y137.533 E838.86048
G1 X130.076 Y136.907 E838.8939
G1 X130.4 Y136.649 E838.90768
G1 X130.4 Y137.063 E838.91525
G1 X130.4 Y145.15 E839.18422
G1 X128.4 Y145.15 E839.25074
G1 X128.4 Y147.15 E839.31726
G1 X103.6 Y147.15 E840.14211
G1 X103.6 Y145.15 E840.20863
G1 X102.6 Y145.15 E840.24189
G1 X102.6 Y111.979 E841.34517
G1 X101.351 Y111.25 E841.39327
G1 X100.423 Y110.465 E841.43369
G1 X99.539 Y109.4 E841.47973
G1 X97.674 Y109.4 E841.54176
G1 X94.474 Y109.4 E841.62158
G1 X93.247 Y109.4 E841.66239
G1 X93.247 Y108.4 E841.69565
G1 X62.85 Y108.4 E842.70666
G1 X62.85 Y81.1 E843.61466
G1 X64.526 Y81.1 E843.67041
G1 X64.526 Y79.6 E843.7203
G1 X72.937 Y79.6 E844.00005
G1 X72.938 Y79.6 E844.00008
G1 X73.351 Y79.6 E844.01382
G1 X73.094 Y79.924 E844.02138
G1 X72.468 Y80.71 E844.0548
G1 X72.107 Y81.206 E844.0752
G1 X70.927 Y82.923 E844.1445
G1 X70.537 Y83.546 E844.16894
G1 X69.841 Y84.711 E844.21408
G1 X69.4 Y85.474 E844.24339
G1 X69.4 Y103.6 E844.84626
G1 X93.247 Y103.6 E845.63942
G1 X93.247 Y102.6 E845.67268
G1 X94.474 Y102.6 E845.71349
G1 X97.674 Y102.6 E845.79331
G1 X99.539 Y102.6 E845.85534
G1 X100.423 Y101.535 E845.90138
G1 X101.353 Y100.747 E845.94192
G1 X102.6 Y100.021 E845.98991
G1 X102.6 Y69.4 E847.00837
G1 X85.474 Y69.4 E847.57798
G1 X84.711 Y69.841 E847.6073
G1 X83.546 Y70.537 E847.65243
G1 X82.925 Y70.926 E847.6768
G1 X82.321 Y71.334 E847.70105
G1 X81.207 Y72.108 E847.74616
G1 X80.71 Y72.467 E847.76656
G1 X79.924 Y73.093 E847.79998
G1 X79.6 Y73.351 E847.81375
G1 X79.6 Y72.937 E847.82132
G1 X79.6 Y64.526 E848.10107
G1 X80.6 Y64.526 E848.13433
G1 X80.6 Y62.85 E848.19007
G1 X105.4 Y62.85 E849.01492
G1 X105.4 Y64.85 E849.08145
M204 S3000
M205 X10 Y10
G0 F6000 X105.8 Y64.45
M204 S1800
M205 X8 Y8
;TYPE:WALL-OUTER
G1 F3600 X107.8 Y64.45 E849.14797
G1 X107.8 Y99.79 E850.32338
G1 X108.876 Y100.416 E850.36478
G1 X109.866 Y101.253 E850.4079
G1 X110.652 Y102.2 E850.44883
G1 X117.156 Y102.2 E850.66516
G1 X117.156 Y103.2 E850.69842
G1 X147.55 Y103.2 E851.70933
G1 X147.55 Y128.8 E852.56079
G1 X145.55 Y128.8 E852.62731
G1 X145.55 Y130.8 E852.69383
G1 X138.774 Y130.8 E852.9192
G1 X138.774 Y128.8 E852.98572
G1 X137.78 Y128.8 E853.01878
G1 X137.779 Y128.8 E853.01881
G1 X137.39 Y128.8 E853.03175
G1 X137.617 Y128.484 E853.03894
G1 X138.062 Y127.866 E853.06426
G1 X138.466 Y127.269 E853.08824
G1 X138.967 Y126.494 E853.11893
G1 X139.349 Y125.883 E853.1429
G1 X140.2 Y124.419 E853.19922
G1 X140.2 Y108.8 E853.71871
G1 X117.155 Y108.8 E854.48519
G1 X117.155 Y109.8 E854.51845
G1 X110.652 Y109.8 E854.73474
G1 X109.866 Y110.746 E854.77565
G1 X108.876 Y111.583 E854.81877
G1 X107.8 Y112.21 E854.86019
G1 X107.8 Y140.2 E855.79114
G1 X124.419 Y140.2 E856.34389
G1 X125.086 Y139.814 E856.36952
G1 X126.245 Y139.122 E856.41442
G1 X126.857 Y138.739 E856.43843
G1 X127.453 Y138.336 E856.46236
G1 X128.562 Y137.566 E856.50727
G1 X129.048 Y137.214 E856.52722
G1 X130.477 Y136.076 E856.58798
G1 X130.8 Y135.819 E856.60171
G1 X130.8 Y136.231 E856.60925
G1 X130.8 Y136.233 E856.60931
G1 X130.8 Y145.55 E856.9192
G1 X128.8 Y145.55 E856.98572
G1 X128.8 Y147.55 E857.05224
G1 X103.2 Y147.55 E857.9037
G1 X103.2 Y145.55 E857.97022
G1 X102.2 Y145.55 E858.00348
G1 X102.2 Y112.209 E859.1124
G1 X101.125 Y111.582 E859.1538
G1 X100.136 Y110.746 E859.19687
G1 X99.351 Y109.8 E859.23775
G1 X92.847 Y109.8 E859.45408
G1 X92.847 Y108.8 E859.48734
G1 X62.45 Y108.8 E860.49835
G1 X62.45 Y80.7 E861.43296
G1 X64.126 Y80.7 E861.4887
G1 X64.126 Y79.2 E861.53859
G1 X73.767 Y79.2 E861.85925
G1 X73.769 Y79.2 E861.85932
G1 X74.181 Y79.2 E861.87302
G1 X73.924 Y79.523 E861.88057
G1 X72.786 Y80.952 E861.94133
G1 X72.434 Y81.437 E861.96126
G1 X71.261 Y83.143 E862.03012
G1 X70.878 Y83.755 E862.05413
G1 X70.186 Y84.914 E862.09903
G1 X69.8 Y85.581 E862.12466
G1 X69.8 Y103.2 E862.71067
G1 X92.847 Y103.2 E863.47722
G1 X92.847 Y102.2 E863.51048
G1 X99.351 Y102.2 E863.7268
G1 X100.136 Y101.254 E863.76769
G1 X101.125 Y100.417 E863.81078
G1 X102.2 Y99.791 E863.85215
G1 X102.2 Y69.8 E864.84966
G1 X85.581 Y69.8 E865.40241
G1 X84.914 Y70.186 E865.42804
G1 X83.755 Y70.878 E865.47294
G1 X83.143 Y71.261 E865.49695
G1 X82.547 Y71.664 E865.52088
G1 X81.438 Y72.434 E865.56578
G1 X80.952 Y72.786 E865.58574
G1 X79.523 Y73.924 E865.6465
G1 X79.2 Y74.181 E865.66023
G1 X79.2 Y73.769 E865.66776
G1 X79.2 Y73.767 E865.66783
G1 X79.2 Y64.126 E865.98849
G1 X80.2 Y64.126 E866.02175
G1 X80.2 Y62.45 E866.0775
G1 X105.8 Y62.45 E866.92896
G1 X105.8 Y64.45 E866.99548
M204 S3000
M205 X10 Y10
G0 F6000 X106 Y64.45
G0 X106 Y64.95
G0 X107.366 Y100.039
G0 X110.447 Y102.636
G0 X112.874 Y102.8
G0 X112.874 Y103.3
M204 S1800
M205 X8 Y8
G1 F3600 X112.874 Y108.7 E867.17508
G1 X115.274 Y108.7 E867.2549
G1 X115.274 Y103.3 E867.43451
G1 X112.874 Y103.3 E867.51433
M204 S3000
M205 X10 Y10
G0 F6000 X112.874 Y103.5
G0 X112.374 Y103.5
G0 X107.764 Y109.159
G0 X107.382 Y108.837
M204 S1800
M205 X8 Y8
G1 F3600 X108.208 Y107.852 E867.55709
G1 X108.648 Y106.643 E867.59988
G1 X108.648 Y105.357 E867.64265
G1 X108.208 Y104.148 E867.68545
G1 X107.382 Y103.163 E867.7282
G1 X106.267 Y102.52 E867.77101
G1 X105.001 Y102.297 E867.81377
G1 X103.734 Y102.52 E867.85655
G1 X102.621 Y103.163 E867.89931
G1 X101.794 Y104.148 E867.94208
G1 X101.354 Y105.357 E867.98488
G1 X101.354 Y106.643 E868.02765
G1 X101.794 Y107.852 E868.07044
G1 X102.621 Y108.837 E868.11322
G1 X103.734 Y109.48 E868.15597
G1 X105.001 Y109.703 E868.19876
G1 X106.267 Y109.48 E868.24151
G1 X107.382 Y108.837 E868.28432
M204 S3000
M205 X10 Y10
G0 F6000 X107.51 Y108.684
G0 X107.893 Y109.006
G0 X106.419 Y109.899
G0 X105.001 Y110.149
G0 X103.582 Y109.899
G0 X102.335 Y109.179
G0 X97.71 Y104.151
G0 X97.702 Y102.872
G0 X94.874 Y102.8
G0 X94.874 Y103.3
M204 S1800
M205 X8 Y8
G1 F3600 X94.874 Y108.7 E868.46393
G1 X97.274 Y108.7 E868.54375
G1 X97.274 Y103.3 E868.72336
G1 X94.874 Y103.3 E868.80318
M204 S3000
M205 X10 Y10
G0 F6000 X94.874 Y103.5
G0 X93.684 Y104.39
M204 S1800
M205 X8 Y8
;TYPE:SKIN
G1 F1800 X93.684 Y107.61 E868.91028
G1 X63.64 Y107.61 E869.90955
G1 X63.64 Y81.89 E870.765
G1 X65.316 Y81.89 E870.82074
G1 X65.316 Y80.39 E870.87063
G1 X71.724 Y80.39 E871.08376
G1 X71.462 Y80.749 E871.09854
G1 X70.266 Y82.49 E871.1688
G1 X69.863 Y83.134 E871.19406
G1 X69.16 Y84.311 E871.23966
G1 X68.61 Y85.262 E871.2762
G1 X68.61 Y104.39 E871.9124
G1 X93.684 Y104.39 E872.74637
M204 S3000
M205 X10 Y10
G0 F6000 X64.437 Y107.429
M204 S1800
M205 X8 Y8
G1 F1800 X63.819 Y106.812 E872.77541
M204 S3000
M205 X10 Y10
G0 F6000 X63.819 Y106.246
M204 S1800
M205 X8 Y8
G1 F1800 X65.002 Y107.429 E872.83106
M204 S3000
M205 X10 Y10
G0 F6000 X65.568 Y107.429
M204 S1800
M205 X8 Y8
G1 F1800 X63.819 Y105.68 E872.91332
M204 S3000
M205 X10 Y10
G0 F6000 X63.819 Y105.114
M204 S1800
M205 X8 Y8
G1 F1800 X66.134 Y107.429 E873.02221
M204 S3000
M205 X10 Y10
G0 F6000 X66.699 Y107.429
M204 S1800
M205 X8 Y8
G1 F1800 X63.819 Y104.549 E873.15768
M204 S3000
M205 X10 Y10
G0 F6000 X63.819 Y103.983
M204 S1800
M205 X8 Y8
G1 F1800 X67.265 Y107.429 E873.31977
M204 S3000
M205 X10 Y10
G0 F6000 X67.831 Y107.429
M204 S1800
M205 X8 Y8
G1 F1800 X63.819 Y103.417 E873.50848
M204 S3000
M205 X10 Y10
G0 F6000 X63.819 Y102.852
M204 S1800
M205 X8 Y8
G1 F1800 X68.397 Y107.429 E873.72379
M204 S3000
M205 X10 Y10
G0 F6000 X68.962 Y107.429
M204 S1800
M205 X8 Y8
G1 F1800 X63.819 Y102.286 E873.96571
M204 S3000
M205 X10 Y10
G0 F6000 X63.819 Y101.72
M204 S1800
M205 X8 Y8
G1 F1800 X69.528 Y107.429 E874.23424
M204 S3000
M205 X10 Y10
G0 F6000 X70.094 Y107.429
M204 S1800
M205 X8 Y8
G1 F1800 X63.819 Y101.155 E874.52937
M204 S3000
M205 X10 Y10
G0 F6000 X63.819 Y100.589
M204 S1800
M205 X8 Y8
G1 F1800 X70.659 Y107.429 E874.85111
M204 S3000
M205 X10 Y10
G0 F6000 X71.225 Y107.429
M204 S1800
M205 X8 Y8
G1 F1800 X63.819 Y100.023 E875.19946
M204 S3000
M205 X10 Y10
G0 F6000 X63.819 Y99.458
M204 S1800
M205 X8 Y8
G1 F1800 X68.43 Y104.068 E875.41632
M204 S3000
M205 X10 Y10
G0 F6000 X68.93 Y104.569
M204 S1800
M205 X8 Y8
G1 F1800 X71.791 Y107.429 E875.55087
M204 S3000
M205 X10 Y10
G0 F6000 X72.356 Y107.429
M204 S1800
M205 X8 Y8
G1 F1800 X69.496 Y104.569 E875.6854
M204 S3000
M205 X10 Y10
G0 F6000 X70.062 Y104.569
M204 S1800
M205 X8 Y8
G1 F1800 X72.922 Y107.429 E875.81992
M204 S3000
M205 X10 Y10
G0 F6000 X73.488 Y107.429
M204 S1800
M205 X8 Y8
G1 F1800 X70.627 Y104.569 E875.95447
M204 S3000
M205 X10 Y10
G0 F6000 X71.193 Y104.569
M204 S1800
M205 X8 Y8
G1 F1800 X74.053 Y107.429 E876.089
M204 S3000
M205 X10 Y10
G0 F6000 X74.619 Y107.429
M204 S1800
M205 X8 Y8
G1 F1800 X71.759 Y104.569 E876.22353
M204 S3000
M205 X10 Y10
G0 F6000 X72.325 Y104.569
M204 S1800
M205 X8 Y8
G1 F1800 X75.185 Y107.429 E876.35805
M204 S3000
M205 X10 Y10
G0 F6000 X75.75 Y107.429
M204 S1800
M205 X8 Y8
G1 F1800 X72.89 Y104.569 E876.49258
M204 S3000
M205 X10 Y10
G0 F6000 X73.456 Y104.569
M204 S1800
M205 X8 Y8
G1 F1800 X76.316 Y107.429 E876.6271
M204 S3000
M205 X10 Y10
G0 F6000 X76.882 Y107.429
M204 S1800
M205 X8 Y8
G1 F1800 X74.022 Y104.569 E876.76163
M204 S3000
M205 X10 Y10
G0 F6000 X74.587 Y104.569
M204 S1800
M205 X8 Y8
G1 F1800 X77.447 Y107.429 E876.89615
M204 S3000
M205 X10 Y10
G0 F6000 X78.013 Y107.429
M204 S1800
M205 X8 Y8
G1 F1800 X75.153 Y104.569 E877.03068
M204 S3000
M205 X10 Y10
G0 F6000 X75.719 Y104.569
M204 S1800
M205 X8 Y8
G1 F1800 X78.579 Y107.429 E877.1652
M204 S3000
M205 X10 Y10
G0 F6000 X79.145 Y107.429
M204 S1800
M205 X8 Y8
G1 F1800 X76.284 Y104.569 E877.29975
M204 S3000
M205 X10 Y10
G0 F6000 X76.85 Y104.569
M204 S1800
M205 X8 Y8
G1 F1800 X79.71 Y107.429 E877.43428
M204 S3000
M205 X10 Y10
G0 F6000 X80.276 Y107.429
M204 S1800
M205 X8 Y8
G1 F1800 X77.416 Y104.569 E877.56881
M204 S3000
M205 X10 Y10
G0 F6000 X77.981 Y104.569
M204 S1800
M205 X8 Y8
G1 F1800 X80.842 Y107.429 E877.70335
M204 S3000
M205 X10 Y10
G0 F6000 X81.407 Y107.429
M204 S1800
M205 X8 Y8
G1 F1800 X78.547 Y104.569 E877.83788
M204 S3000
M205 X10 Y10
G0 F6000 X79.113 Y104.569
M204 S1800
M205 X8 Y8
G1 F1800 X81.973 Y107.429 E877.97241
M204 S3000
M205 X10 Y10
G0 F6000 X82.539 Y107.429
M204 S1800
M205 X8 Y8
G1 F1800 X79.678 Y104.569 E878.10695
M204 S3000
M205 X10 Y10
G0 F6000 X80.244 Y104.569
M204 S1800
M205 X8 Y8
G1 F1800 X83.104 Y107.429 E878.24148
M204 S3000
M205 X10 Y10
G0 F6000 X83.67 Y107.429
M204 S1800
M205 X8 Y8
G1 F1800 X80.81 Y104.569 E878.37601
M204 S3000
M205 X10 Y10
G0 F6000 X81.375 Y104.569
M204 S1800
M205 X8 Y8
G1 F1800 X84.236 Y107.429 E878.51056
M204 S3000
M205 X10 Y10
G0 F6000 X84.801 Y107.429
M204 S1800
M205 X8 Y8
G1 F1800 X81.941 Y104.569 E878.64508
M204 S3000
M205 X10 Y10
G0 F6000 X82.507 Y104.569
M204 S1800
M205 X8 Y8
G1 F1800 X85.367 Y107.429 E878.77961
M204 S3000
M205 X10 Y10
G0 F6000 X85.933 Y107.429
M204 S1800
M205 X8 Y8
G1 F1800 X83.073 Y104.569 E878.91413
M204 S3000
M205 X10 Y10
G0 F6000 X83.638 Y104.569
M204 S1800
M205 X8 Y8
G1 F1800 X86.498 Y107.429 E879.04866
M204 S3000
M205 X10 Y10
G0 F6000 X87.064 Y107.429
M204 S1800
M205 X8 Y8
G1 F1800 X84.204 Y104.569 E879.18318
M204 S3000
M205 X10 Y10
G0 F6000 X84.77 Y104.569
M204 S1800
M205 X8 Y8
G1 F1800 X87.63 Y107.429 E879.31771
M204 S3000
M205 X10 Y10
G0 F6000 X88.196 Y107.429
M204 S1800
M205 X8 Y8
G1 F1800 X85.335 Y104.569 E879.45226
M204 S3000
M205 X10 Y10
G0 F6000 X85.901 Y104.569
M204 S1800
M205 X8 Y8
G1 F1800 X88.761 Y107.429 E879.58678
M204 S3000
M205 X10 Y10
G0 F6000 X89.327 Y107.429
M204 S1800
M205 X8 Y8
G1 F1800 X86.467 Y104.569 E879.72131
M204 S3000
M205 X10 Y10
G0 F6000 X87.032 Y104.569
M204 S1800
M205 X8 Y8
G1 F1800 X89.893 Y107.429 E879.85586
M204 S3000
M205 X10 Y10
G0 F6000 X90.458 Y107.429
M204 S1800
M205 X8 Y8
G1 F1800 X87.598 Y104.569 E879.99038
M204 S3000
M205 X10 Y10
G0 F6000 X88.164 Y104.569
M204 S1800
M205 X8 Y8
G1 F1800 X91.024 Y107.429 E880.12491
M204 S3000
M205 X10 Y10
G0 F6000 X91.59 Y107.429
M204 S1800
M205 X8 Y8
G1 F1800 X88.729 Y104.569 E880.25946
M204 S3000
M205 X10 Y10
G0 F6000 X89.295 Y104.569
M204 S1800
M205 X8 Y8
G1 F1800 X92.155 Y107.429 E880.39398
M204 S3000
M205 X10 Y10
G0 F6000 X92.721 Y107.429
M204 S1800
M205 X8 Y8
G1 F1800 X89.861 Y104.569 E880.52851
M204 S3000
M205 X10 Y10
G0 F6000 X90.426 Y104.569
M204 S1800
M205 X8 Y8
G1 F1800 X93.287 Y107.429 E880.66306
M204 S3000
M205 X10 Y10
G0 F6000 X93.504 Y107.08
M204 S1800
M205 X8 Y8
G1 F1800 X90.992 Y104.569 E880.78119
M204 S3000
M205 X10 Y10
G0 F6000 X91.558 Y104.569
M204 S1800
M205 X8 Y8
G1 F1800 X93.504 Y106.515 E880.87273
M204 S3000
M205 X10 Y10
G0 F6000 X93.504 Y105.949
M204 S1800
M205 X8 Y8
G1 F1800 X92.123 Y104.569 E880.93766
M204 S3000
M205 X10 Y10
G0 F6000 X92.689 Y104.569
M204 S1800
M205 X8 Y8
G1 F1800 X93.504 Y105.383 E880.97597
M204 S3000
M205 X10 Y10
G0 F6000 X93.504 Y104.817
M204 S1800
M205 X8 Y8
G1 F1800 X93.255 Y104.569 E880.98766
M204 S3000
M205 X10 Y10
G0 F6000 X69.372 Y103.628
G0 X68.43 Y103.502
M204 S1800
M205 X8 Y8
G1 F1800 X63.819 Y98.892 E881.20452
M204 S3000
M205 X10 Y10
G0 F6000 X63.819 Y98.326
M204 S1800
M205 X8 Y8
G1 F1800 X68.43 Y102.937 E881.42141
M204 S3000
M205 X10 Y10
G0 F6000 X68.43 Y102.371
M204 S1800
M205 X8 Y8
G1 F1800 X63.819 Y97.761 E881.63828
M204 S3000
M205 X10 Y10
G0 F6000 X63.819 Y97.195
M204 S1800
M205 X8 Y8
G1 F1800 X68.43 Y101.805 E881.85514
M204 S3000
M205 X10 Y10
G0 F6000 X68.43 Y101.24
M204 S1800
M205 X8 Y8
G1 F1800 X63.819 Y96.629 E882.07203
M204 S3000
M205 X10 Y10
G0 F6000 X63.819 Y96.063
M204 S1800
M205 X8 Y8
G1 F1800 X68.43 Y100.674 E882.28891
M204 S3000
M205 X10 Y10
G0 F6000 X68.43 Y100.108
M204 S1800
M205 X8 Y8
G1 F1800 X63.819 Y95.498 E882.50578
M204 S3000
M205 X10 Y10
G0 F6000 X63.819 Y94.932
M204 S1800
M205 X8 Y8
G1 F1800 X68.43 Y99.542 E882.72264
M204 S3000
M205 X10 Y10
G0 F6000 X68.43 Y98.977
M204 S1800
M205 X8 Y8
G1 F1800 X63.819 Y94.366 E882.93953
M204 S3000
M205 X10 Y10
G0 F6000 X63.819 Y93.801
M204 S1800
M205 X8 Y8
G1 F1800 X68.43 Y98.411 E883.15639
M204 S3000
M205 X10 Y10
G0 F6000 X68.43 Y97.845
M204 S1800
M205 X8 Y8
G1 F1800 X63.819 Y93.235 E883.37326
M204 S3000
M205 X10 Y10
G0 F6000 X63.819 Y92.669
M204 S1800
M205 X8 Y8
G1 F1800 X68.43 Y97.28 E883.59014
M204 S3000
M205 X10 Y10
G0 F6000 X68.43 Y96.714
M204 S1800
M205 X8 Y8
G1 F1800 X63.819 Y92.104 E883.80701
M204 S3000
M205 X10 Y10
G0 F6000 X63.819 Y91.538
M204 S1800
M205 X8 Y8
G1 F1800 X68.43 Y96.148 E884.02387
M204 S3000
M205 X10 Y10
G0 F6000 X68.43 Y95.583
M204 S1800
M205 X8 Y8
G1 F1800 X63.819 Y90.972 E884.24076
M204 S3000
M205 X10 Y10
G0 F6000 X63.819 Y90.407
M204 S1800
M205 X8 Y8
G1 F1800 X68.43 Y95.017 E884.45762
M204 S3000
M205 X10 Y10
G0 F6000 X68.43 Y94.451
M204 S1800
M205 X8 Y8
G1 F1800 X63.819 Y89.841 E884.67449
M204 S3000
M205 X10 Y10
G0 F6000 X63.819 Y89.275
M204 S1800
M205 X8 Y8
G1 F1800 X68.43 Y93.886 E884.89137
M204 S3000
M205 X10 Y10
G0 F6000 X68.43 Y93.32
M204 S1800
M205 X8 Y8
G1 F1800 X63.819 Y88.71 E885.10824
M204 S3000
M205 X10 Y10
G0 F6000 X63.819 Y88.144
M204 S1800
M205 X8 Y8
G1 F1800 X68.43 Y92.754 E885.3251
M204 S3000
M205 X10 Y10
G0 F6000 X68.43 Y92.189
M204 S1800
M205 X8 Y8
G1 F1800 X63.819 Y87.578 E885.54199
M204 S3000
M205 X10 Y10
G0 F6000 X63.819 Y87.013
M204 S1800
M205 X8 Y8
G1 F1800 X68.43 Y91.623 E885.75885
M204 S3000
M205 X10 Y10
G0 F6000 X68.43 Y91.057
M204 S1800
M205 X8 Y8
G1 F1800 X63.819 Y86.447 E885.97572
M204 S3000
M205 X10 Y10
G0 F6000 X63.819 Y85.881
M204 S1800
M205 X8 Y8
G1 F1800 X68.43 Y90.491 E886.19258
M204 S3000
M205 X10 Y10
G0 F6000 X68.43 Y89.926
M204 S1800
M205 X8 Y8
G1 F1800 X63.819 Y85.315 E886.40947
M204 S3000
M205 X10 Y10
G0 F6000 X63.819 Y84.75
M204 S1800
M205 X8 Y8
G1 F1800 X68.43 Y89.36 E886.62633
M204 S3000
M205 X10 Y10
G0 F6000 X68.43 Y88.794
M204 S1800
M205 X8 Y8
G1 F1800 X63.819 Y84.184 E886.84319
M204 S3000
M205 X10 Y10
G0 F6000 X63.819 Y83.618
M204 S1800
M205 X8 Y8
G1 F1800 X68.43 Y88.229 E887.06008
M204 S3000
M205 X10 Y10
G0 F6000 X68.43 Y87.663
M204 S1800
M205 X8 Y8
G1 F1800 X63.819 Y83.053 E887.27695
M204 S3000
M205 X10 Y10
G0 F6000 X63.819 Y82.487
M204 S1800
M205 X8 Y8
G1 F1800 X68.43 Y87.097 E887.49381
M204 S3000
M205 X10 Y10
G0 F6000 X68.43 Y86.532
M204 S1800
M205 X8 Y8
G1 F1800 X63.967 Y82.068 E887.70376
M204 S3000
M205 X10 Y10
G0 F6000 X64.532 Y82.068
M204 S1800
M205 X8 Y8
G1 F1800 X68.43 Y85.966 E887.88711
M204 S3000
M205 X10 Y10
G0 F6000 X68.43 Y85.4
M204 S1800
M205 X8 Y8
G1 F1800 X65.098 Y82.068 E888.04384
M204 S3000
M205 X10 Y10
G0 F6000 X65.495 Y81.9
M204 S1800
M205 X8 Y8
G1 F1800 X68.568 Y84.973 E888.18838
M204 S3000
M205 X10 Y10
G0 F6000 X68.776 Y84.615
M204 S1800
M205 X8 Y8
G1 F1800 X65.495 Y81.334 E888.34271
M204 S3000
M205 X10 Y10
G0 F6000 X65.495 Y80.769
M204 S1800
M205 X8 Y8
G1 F1800 X68.983 Y84.257 E888.50677
M204 S3000
M205 X10 Y10
G0 F6000 X69.195 Y83.903
M204 S1800
M205 X8 Y8
G1 F1800 X65.862 Y80.569 E888.66357
M204 S3000
M205 X10 Y10
G0 F6000 X66.427 Y80.569
M204 S1800
M205 X8 Y8
G1 F1800 X69.406 Y83.548 E888.80369
M204 S3000
M205 X10 Y10
G0 F6000 X69.617 Y83.193
M204 S1800
M205 X8 Y8
G1 F1800 X66.993 Y80.569 E888.92712
M204 S3000
M205 X10 Y10
G0 F6000 X67.559 Y80.569
M204 S1800
M205 X8 Y8
G1 F1800 X69.832 Y82.843 E889.03406
M204 S3000
M205 X10 Y10
G0 F6000 X70.05 Y82.495
M204 S1800
M205 X8 Y8
G1 F1800 X68.124 Y80.569 E889.12465
M204 S3000
M205 X10 Y10
G0 F6000 X68.69 Y80.569
M204 S1800
M205 X8 Y8
G1 F1800 X70.276 Y82.155 E889.19925
M204 S3000
M205 X10 Y10
G0 F6000 X70.507 Y81.82
M204 S1800
M205 X8 Y8
G1 F1800 X69.256 Y80.569 E889.25809
M204 S3000
M205 X10 Y10
G0 F6000 X69.821 Y80.569
M204 S1800
M205 X8 Y8
G1 F1800 X70.737 Y81.485 E889.30118
M204 S3000
M205 X10 Y10
G0 F6000 X70.967 Y81.149
M204 S1800
M205 X8 Y8
G1 F1800 X70.387 Y80.569 E889.32846
M204 S3000
M205 X10 Y10
G0 F6000 X70.953 Y80.569
M204 S1800
M205 X8 Y8
G1 F1800 X71.197 Y80.814 E889.33996
M204 S3000
M205 X10 Y10
G0 F6000 X69.362 Y85.463
G0 X69.372 Y103.628
G0 X93.275 Y103.628
G0 X93.275 Y102.628
G0 X99.556 Y102.636
G0 X102.634 Y100.04
G0 X102.628 Y69.372
G0 X85.463 Y69.362
G0 X80.39 Y71.724
M204 S1800
M205 X8 Y8
G1 F1800 X80.39 Y65.316 E889.55309
G1 X81.39 Y65.316 E889.58635
G1 X81.39 Y63.64 E889.6421
G1 X104.61 Y63.64 E890.4144
G1 X104.61 Y65.64 E890.48092
G1 X106.61 Y65.64 E890.54744
G1 X106.61 Y100.474 E891.70602
G1 X108.194 Y101.397 E891.767
G1 X109.014 Y102.089 E891.80268
G1 X110.093 Y103.39 E891.8589
G1 X111.684 Y103.39 E891.91182
G1 X111.684 Y108.61 E892.08544
G1 X110.093 Y108.61 E892.13835
G1 X109.012 Y109.911 E892.19461
G1 X108.194 Y110.603 E892.23025
G1 X106.61 Y111.526 E892.29122
G1 X106.61 Y141.39 E893.28451
G1 X124.738 Y141.39 E893.88745
G1 X125.689 Y140.84 E893.92398
G1 X126.866 Y140.137 E893.96958
G1 X127.506 Y139.736 E893.9947
G1 X128.125 Y139.318 E894.01955
G1 X129.25 Y138.536 E894.06511
G1 X129.61 Y138.276 E894.07988
G1 X129.61 Y144.36 E894.28224
G1 X127.61 Y144.36 E894.34876
G1 X127.61 Y146.36 E894.41528
G1 X104.39 Y146.36 E895.18758
G1 X104.39 Y144.36 E895.2541
G1 X103.39 Y144.36 E895.28736
G1 X103.39 Y111.525 E896.37946
G1 X101.807 Y110.601 E896.44042
G1 X100.986 Y109.907 E896.47618
G1 X99.91 Y108.61 E896.53223
G1 X98.464 Y108.61 E896.58032
G1 X98.464 Y103.39 E896.75394
G1 X99.91 Y103.39 E896.80203
G1 X100.983 Y102.096 E896.85794
G1 X101.811 Y101.395 E896.89403
G1 X103.39 Y100.475 E896.95481
G1 X103.39 Y68.61 E898.01464
G1 X85.262 Y68.61 E898.61758
G1 X84.311 Y69.16 E898.65412
G1 X83.134 Y69.863 E898.69972
G1 X82.494 Y70.264 E898.72484
G1 X81.875 Y70.682 E898.74968
G1 X80.75 Y71.464 E898.79525
G1 X80.39 Y71.724 E898.81002
M204 S3000
M205 X10 Y10
G0 F6000 X85.463 Y69.362
G0 X102.628 Y69.372
G0 X102.634 Y100.04
G0 X100.747 Y103.544
M204 S1800
M205 X8 Y8
G1 F1800 X100.164 Y105.147 E898.86675
G1 X100.164 Y106.853 E898.9235
G1 X100.747 Y108.456 E898.98023
G1 X101.844 Y109.763 E899.03698
G1 X103.321 Y110.616 E899.09371
G1 X105.001 Y110.911 E899.15044
G1 X106.68 Y110.616 E899.20714
G1 X108.159 Y109.763 E899.26393
G1 X109.255 Y108.456 E899.32066
G1 X109.838 Y106.853 E899.37739
G1 X109.838 Y105.147 E899.43414
G1 X109.255 Y103.544 E899.49087
G1 X108.159 Y102.237 E899.5476
G1 X106.68 Y101.384 E899.60439
G1 X105.001 Y101.089 E899.66109
G1 X103.321 Y101.384 E899.71782
G1 X101.844 Y102.237 E899.77455
G1 X100.747 Y103.544 E899.8313
M204 S3000
M205 X10 Y10
G0 F6000 X102.634 Y100.04
G0 X106.429 Y66.265
M204 S1800
M205 X8 Y8
G1 F1800 X105.983 Y65.82 E899.85226
M204 S3000
M205 X10 Y10
G0 F6000 X105.418 Y65.82
M204 S1800
M205 X8 Y8
G1 F1800 X106.429 Y66.831 E899.89981
M204 S3000
M205 X10 Y10
G0 F6000 X106.429 Y67.397
M204 S1800
M205 X8 Y8
G1 F1800 X104.852 Y65.82 E899.97399
M204 S3000
M205 X10 Y10
G0 F6000 X104.429 Y65.396
M204 S1800
M205 X8 Y8
G1 F1800 X102.852 Y63.819 E900.04817
M204 S3000
M205 X10 Y10
G0 F6000 X103.417 Y63.819
M204 S1800
M205 X8 Y8
G1 F1800 X104.429 Y64.831 E900.09577
M204 S3000
M205 X10 Y10
G0 F6000 X104.429 Y64.265
M204 S1800
M205 X8 Y8
G1 F1800 X103.983 Y63.819 E900.11675
M204 S3000
M205 X10 Y10
G0 F6000 X102.286 Y63.819
M204 S1800
M205 X8 Y8
G1 F1800 X106.429 Y67.962 E900.31162
M204 S3000
M205 X10 Y10
G0 F6000 X106.429 Y68.528
M204 S1800
M205 X8 Y8
G1 F1800 X101.72 Y63.819 E900.53312
M204 S3000
M205 X10 Y10
G0 F6000 X101.155 Y63.819
M204 S1800
M205 X8 Y8
G1 F1800 X106.429 Y69.094 E900.78121
M204 S3000
M205 X10 Y10
G0 F6000 X106.429 Y69.659
M204 S1800
M205 X8 Y8
G1 F1800 X100.589 Y63.819 E901.05591
M204 S3000
M205 X10 Y10
G0 F6000 X100.023 Y63.819
M204 S1800
M205 X8 Y8
G1 F1800 X106.429 Y70.225 E901.35723
M204 S3000
M205 X10 Y10
G0 F6000 X106.429 Y70.791
M204 S1800
M205 X8 Y8
G1 F1800 X99.458 Y63.819 E901.68515
M204 S3000
M205 X10 Y10
G0 F6000 X98.892 Y63.819
M204 S1800
M205 X8 Y8
G1 F1800 X103.502 Y68.43 E901.90201
M204 S3000
M205 X10 Y10
G0 F6000 X103.569 Y68.496
M204 S1800
M205 X8 Y8
G1 F1800 X106.429 Y71.356 E902.03654
M204 S3000
M205 X10 Y10
G0 F6000 X106.429 Y71.922
M204 S1800
M205 X8 Y8
G1 F1800 X103.569 Y69.062 E902.17106
M204 S3000
M205 X10 Y10
G0 F6000 X103.569 Y69.628
M204 S1800
M205 X8 Y8
G1 F1800 X106.429 Y72.488 E902.30559
M204 S3000
M205 X10 Y10
G0 F6000 X106.429 Y73.054
M204 S1800
M205 X8 Y8
G1 F1800 X103.569 Y70.193 E902.44014
M204 S3000
M205 X10 Y10
G0 F6000 X103.569 Y70.759
M204 S1800
M205 X8 Y8
G1 F1800 X106.429 Y73.619 E902.57466
M204 S3000
M205 X10 Y10
G0 F6000 X106.429 Y74.185
M204 S1800
M205 X8 Y8
G1 F1800 X103.569 Y71.325 E902.70919
M204 S3000
M205 X10 Y10
G0 F6000 X103.569 Y71.89
M204 S1800
M205 X8 Y8
G1 F1800 X106.429 Y74.751 E902.84374
M204 S3000
M205 X10 Y10
G0 F6000 X106.429 Y75.316
M204 S1800
M205 X8 Y8
G1 F1800 X103.569 Y72.456 E902.97826
M204 S3000
M205 X10 Y10
G0 F6000 X103.569 Y73.022
M204 S1800
M205 X8 Y8
G1 F1800 X106.429 Y75.882 E903.11279
M204 S3000
M205 X10 Y10
G0 F6000 X106.429 Y76.448
M204 S1800
M205 X8 Y8
G1 F1800 X103.569 Y73.587 E903.24734
M204 S3000
M205 X10 Y10
G0 F6000 X103.569 Y74.153
M204 S1800
M205 X8 Y8
G1 F1800 X106.429 Y77.013 E903.38186
M204 S3000
M205 X10 Y10
G0 F6000 X106.429 Y77.579
M204 S1800
M205 X8 Y8
G1 F1800 X103.569 Y74.719 E903.51639
M204 S3000
M205 X10 Y10
G0 F6000 X103.569 Y75.284
M204 S1800
M205 X8 Y8
G1 F1800 X106.429 Y78.145 E903.65094
M204 S3000
M205 X10 Y10
G0 F6000 X106.429 Y78.71
M204 S1800
M205 X8 Y8
G1 F1800 X103.569 Y75.85 E903.78546
M204 S3000
M205 X10 Y10
G0 F6000 X103.569 Y76.416
M204 S1800
M205 X8 Y8
G1 F1800 X106.429 Y79.276 E903.91999
M204 S3000
M205 X10 Y10
G0 F6000 X106.429 Y79.842
M204 S1800
M205 X8 Y8
G1 F1800 X103.569 Y76.982 E904.05451
M204 S3000
M205 X10 Y10
G0 F6000 X103.569 Y77.547
M204 S1800
M205 X8 Y8
G1 F1800 X106.429 Y80.407 E904.18904
M204 S3000
M205 X10 Y10
G0 F6000 X106.429 Y80.973
M204 S1800
M205 X8 Y8
G1 F1800 X103.569 Y78.113 E904.32356
M204 S3000
M205 X10 Y10
G0 F6000 X103.569 Y78.679
M204 S1800
M205 X8 Y8
G1 F1800 X106.429 Y81.539 E904.45809
M204 S3000
M205 X10 Y10
G0 F6000 X106.429 Y82.104
M204 S1800
M205 X8 Y8
G1 F1800 X103.569 Y79.244 E904.59262
M204 S3000
M205 X10 Y10
G0 F6000 X103.569 Y79.81
M204 S1800
M205 X8 Y8
G1 F1800 X106.429 Y82.67 E904.72714
M204 S3000
M205 X10 Y10
G0 F6000 X106.429 Y83.236
M204 S1800
M205 X8 Y8
G1 F1800 X103.569 Y80.376 E904.86167
M204 S3000
M205 X10 Y10
G0 F6000 X103.569 Y80.941
M204 S1800
M205 X8 Y8
G1 F1800 X106.429 Y83.802 E904.99622
M204 S3000
M205 X10 Y10
G0 F6000 X106.429 Y84.367
M204 S1800
M205 X8 Y8
G1 F1800 X103.569 Y81.507 E905.13074
M204 S3000
M205 X10 Y10
G0 F6000 X103.569 Y82.073
M204 S1800
M205 X8 Y8
G1 F1800 X106.429 Y84.933 E905.26527
M204 S3000
M205 X10 Y10
G0 F6000 X106.429 Y85.499
M204 S1800
M205 X8 Y8
G1 F1800 X103.569 Y82.638 E905.39982
M204 S3000
M205 X10 Y10
G0 F6000 X103.569 Y83.204
M204 S1800
M205 X8 Y8
G1 F1800 X106.429 Y86.064 E905.53434
M204 S3000
M205 X10 Y10
G0 F6000 X106.429 Y86.63
M204 S1800
M205 X8 Y8
G1 F1800 X103.569 Y83.77 E905.66887
M204 S3000
M205 X10 Y10
G0 F6000 X103.569 Y84.335
M204 S1800
M205 X8 Y8
G1 F1800 X106.429 Y87.196 E905.80342
M204 S3000
M205 X10 Y10
G0 F6000 X106.429 Y87.761
M204 S1800
M205 X8 Y8
G1 F1800 X103.569 Y84.901 E905.93794
M204 S3000
M205 X10 Y10
G0 F6000 X103.569 Y85.467
M204 S1800
M205 X8 Y8
G1 F1800 X106.429 Y88.327 E906.07247
M204 S3000
M205 X10 Y10
G0 F6000 X106.429 Y88.893
M204 S1800
M205 X8 Y8
G1 F1800 X103.569 Y86.032 E906.20702
M204 S3000
M205 X10 Y10
G0 F6000 X103.569 Y86.598
M204 S1800
M205 X8 Y8
G1 F1800 X106.429 Y89.458 E906.34154
M204 S3000
M205 X10 Y10
G0 F6000 X106.429 Y90.024
M204 S1800
M205 X8 Y8
G1 F1800 X103.569 Y87.164 E906.47607
M204 S3000
M205 X10 Y10
G0 F6000 X103.569 Y87.73
M204 S1800
M205 X8 Y8
G1 F1800 X106.429 Y90.59 E906.61059
M204 S3000
M205 X10 Y10
G0 F6000 X106.429 Y91.155
M204 S1800
M205 X8 Y8
G1 F1800 X103.569 Y88.295 E906.74512
M204 S3000
M205 X10 Y10
G0 F6000 X103.569 Y88.861
M204 S1800
M205 X8 Y8
G1 F1800 X106.429 Y91.721 E906.87965
M204 S3000
M205 X10 Y10
G0 F6000 X106.429 Y92.287
M204 S1800
M205 X8 Y8
G1 F1800 X103.569 Y89.427 E907.01417
M204 S3000
M205 X10 Y10
G0 F6000 X103.569 Y89.992
M204 S1800
M205 X8 Y8
G1 F1800 X106.429 Y92.853 E907.14872
M204 S3000
M205 X10 Y10
G0 F6000 X106.429 Y93.418
M204 S1800
M205 X8 Y8
G1 F1800 X103.569 Y90.558 E907.28325
M204 S3000
M205 X10 Y10
G0 F6000 X103.569 Y91.124
M204 S1800
M205 X8 Y8
G1 F1800 X106.429 Y93.984 E907.41777
M204 S3000
M205 X10 Y10
G0 F6000 X106.429 Y94.55
M204 S1800
M205 X8 Y8
G1 F1800 X103.569 Y91.689 E907.55232
M204 S3000
M205 X10 Y10
G0 F6000 X103.569 Y92.255
M204 S1800
M205 X8 Y8
G1 F1800 X106.429 Y95.115 E907.68685
M204 S3000
M205 X10 Y10
G0 F6000 X106.429 Y95.681
M204 S1800
M205 X8 Y8
G1 F1800 X103.569 Y92.821 E907.82137
M204 S3000
M205 X10 Y10
G0 F6000 X103.569 Y93.386
M204 S1800
M205 X8 Y8
G1 F1800 X106.429 Y96.247 E907.95592
M204 S3000
M205 X10 Y10
G0 F6000 X106.429 Y96.812
M204 S1800
M205 X8 Y8
G1 F1800 X103.569 Y93.952 E908.09045
M204 S3000
M205 X10 Y10
G0 F6000 X103.569 Y94.518
M204 S1800
M205 X8 Y8
G1 F1800 X106.429 Y97.378 E908.22497
M204 S3000
M205 X10 Y10
G0 F6000 X106.429 Y97.944
M204 S1800
M205 X8 Y8
G1 F1800 X103.569 Y95.083 E908.35952
M204 S3000
M205 X10 Y10
G0 F6000 X103.569 Y95.649
M204 S1800
M205 X8 Y8
G1 F1800 X106.429 Y98.509 E908.49405
M204 S3000
M205 X10 Y10
G0 F6000 X106.429 Y99.075
M204 S1800
M205 X8 Y8
G1 F1800 X103.569 Y96.215 E908.62857
M204 S3000
M205 X10 Y10
G0 F6000 X103.569 Y96.78
M204 S1800
M205 X8 Y8
G1 F1800 X106.429 Y99.641 E908.76312
M204 S3000
M205 X10 Y10
G0 F6000 X106.429 Y100.206
M204 S1800
M205 X8 Y8
G1 F1800 X103.569 Y97.346 E908.89765
M204 S3000
M205 X10 Y10
G0 F6000 X103.569 Y97.912
M204 S1800
M205 X8 Y8
G1 F1800 X107.042 Y101.385 E909.06101
M204 S3000
M205 X10 Y10
G0 F6000 X107.319 Y101.096
M204 S1800
M205 X8 Y8
G1 F1800 X111.503 Y105.281 E909.25783
M204 S3000
M205 X10 Y10
G0 F6000 X111.503 Y105.846
M204 S1800
M205 X8 Y8
G1 F1800 X109.585 Y103.929 E909.34803
G1 X109.515 Y103.859
M204 S3000
M205 X10 Y10
G0 F6000 X110.358 Y103.569
M204 S1800
M205 X8 Y8
G1 F1800 X111.503 Y104.715 E909.40191
M204 S3000
M205 X10 Y10
G0 F6000 X111.503 Y104.149
M204 S1800
M205 X8 Y8
G1 F1800 X110.923 Y103.569 E909.42919
G1 X110.853 Y103.499
M204 S3000
M205 X10 Y10
G0 F6000 X109.909 Y104.817
M204 S1800
M205 X8 Y8
G1 F1800 X111.503 Y106.412 E909.50419
M204 S3000
M205 X10 Y10
G0 F6000 X111.503 Y106.978
M204 S1800
M205 X8 Y8
G1 F1800 X110.017 Y105.491 E909.57411
M204 S3000
M205 X10 Y10
G0 F6000 X110.017 Y106.057
M204 S1800
M205 X8 Y8
G1 F1800 X111.503 Y107.543 E909.64401
M204 S3000
M205 X10 Y10
G0 F6000 X111.503 Y108.109
M204 S1800
M205 X8 Y8
G1 F1800 X110.017 Y106.623 E909.7139
M204 S3000
M205 X10 Y10
G0 F6000 X109.935 Y107.106
M204 S1800
M205 X8 Y8
G1 F1800 X111.258 Y108.429 E909.77613
M204 S3000
M205 X10 Y10
G0 F6000 X110.692 Y108.429
M204 S1800
M205 X8 Y8
G1 F1800 X109.784 Y107.521 E909.81884
M204 S3000
M205 X10 Y10
G0 F6000 X109.634 Y107.937
M204 S1800
M205 X8 Y8
G1 F1800 X110.126 Y108.429 E909.84199
M204 S3000
M205 X10 Y10
G0 F6000 X109.805 Y108.673
M204 S1800
M205 X8 Y8
G1 F1800 X109.482 Y108.351 E909.85715
M204 S3000
M205 X10 Y10
G0 F6000 X109.411 Y108.845
M204 S1800
M205 X8 Y8
G1 F1800 X109.154 Y109.154 E909.87285
G1 X108.008 Y110.271 E909.93532
G1 X106.14 Y111.231 E910.01732
M204 S3000
M205 X10 Y10
G0 F6000 X106.43 Y112.087
M204 S1800
M205 X8 Y8
G1 F1800 X105.37 Y111.027 E910.06718
M204 S3000
M205 X10 Y10
G0 F6000 X104.842 Y111.064
M204 S1800
M205 X8 Y8
G1 F1800 X106.43 Y112.652 E910.14187
M204 S3000
M205 X10 Y10
G0 F6000 X106.43 Y113.218
M204 S1800
M205 X8 Y8
G1 F1800 X104.155 Y110.943 E910.24888
M204 S3000
M205 X10 Y10
G0 F6000 X103.469 Y110.823
M204 S1800
M205 X8 Y8
G1 F1800 X106.43 Y113.784 E910.38816
M204 S3000
M205 X10 Y10
G0 F6000 X106.43 Y114.349
M204 S1800
M205 X8 Y8
G1 F1800 X103.569 Y111.489 E910.52271
M204 S3000
M205 X10 Y10
G0 F6000 X103.403 Y111.322
M204 S1800
M205 X8 Y8
G1 F1800 X102.333 Y110.253 E910.57301
M204 S3000
M205 X10 Y10
G0 F6000 X102.045 Y110.53
M204 S1800
M205 X8 Y8
G1 F1800 X100.241 Y108.726 E910.65787
M204 S3000
M205 X10 Y10
G0 F6000 X100.566 Y108.485
M204 S1800
M205 X8 Y8
G1 F1800 X98.643 Y106.563 E910.7483
M204 S3000
M205 X10 Y10
G0 F6000 X98.643 Y107.128
M204 S1800
M205 X8 Y8
G1 F1800 X99.943 Y108.429 E910.80947
M204 S3000
M205 X10 Y10
G0 F6000 X99.378 Y108.429
M204 S1800
M205 X8 Y8
G1 F1800 X98.643 Y107.694 E910.84404
G1 X98.573 Y107.624
M204 S3000
M205 X10 Y10
G0 F6000 X99.984 Y106.772
M204 S1800
M205 X8 Y8
G1 F1800 X98.643 Y105.431 E910.90712
M204 S3000
M205 X10 Y10
G0 F6000 X98.643 Y104.866
M204 S1800
M205 X8 Y8
G1 F1800 X99.984 Y106.206 E910.97017
M204 S3000
M205 X10 Y10
G0 F6000 X99.984 Y105.641
M204 S1800
M205 X8 Y8
G1 F1800 X98.643 Y104.3 E911.03324
M204 S3000
M205 X10 Y10
G0 F6000 X98.643 Y103.734
M204 S1800
M205 X8 Y8
G1 F1800 X99.994 Y105.085 E911.09679
M204 S3000
M205 X10 Y10
G0 F6000 X100.146 Y104.671
M204 S1800
M205 X8 Y8
G1 F1800 X99.043 Y103.569 E911.14865
M204 S3000
M205 X10 Y10
G0 F6000 X99.609 Y103.569
M204 S1800
M205 X8 Y8
G1 F1800 X100.296 Y104.256 E911.18096
M204 S3000
M205 X10 Y10
G0 F6000 X100.448 Y103.842
M204 S1800
M205 X8 Y8
G1 F1800 X100.076 Y103.47 E911.19846
M204 S3000
M205 X10 Y10
G0 F6000 X100.468 Y103.297
M204 S1800
M205 X8 Y8
G1 F1800 X100.725 Y102.988 E911.21326
G1 X101.836 Y101.836 E911.2722
G1 X103.695 Y100.866 E911.34942
M204 S3000
M205 X10 Y10
G0 F6000 X104.405 Y101.01
M204 S1800
M205 X8 Y8
G1 F1800 X103.569 Y100.175 E911.38872
M204 S3000
M205 X10 Y10
G0 F6000 X103.569 Y99.609
M204 S1800
M205 X8 Y8
G1 F1800 X104.886 Y100.926 E911.45067
M204 S3000
M205 X10 Y10
G0 F6000 X105.524 Y100.998
M204 S1800
M205 X8 Y8
G1 F1800 X103.569 Y99.043 E911.54263
M204 S3000
M205 X10 Y10
G0 F6000 X103.569 Y98.478
M204 S1800
M205 X8 Y8
G1 F1800 X106.21 Y101.119 E911.66685
G1 X106.28 Y101.189
M204 S3000
M205 X10 Y10
G0 F6000 X103.582 Y102.101
G0 X102.335 Y102.821
G0 X101.408 Y103.926
G0 X101.13 Y104.693
G0 X100.242 Y107.596
M204 S1800
M205 X8 Y8
G1 F1800 X98.643 Y105.997 E911.74206
G1 X98.573 Y105.927
M204 S3000
M205 X10 Y10
G0 F6000 X98.643 Y108.26
M204 S1800
M205 X8 Y8
G1 F1800 X98.812 Y108.429 E911.75001
M204 S3000
M205 X10 Y10
G0 F6000 X103.569 Y112.055
M204 S1800
M205 X8 Y8
G1 F1800 X106.43 Y114.915 E911.88456
M204 S3000
M205 X10 Y10
G0 F6000 X106.43 Y115.481
M204 S1800
M205 X8 Y8
G1 F1800 X103.569 Y112.62 E912.01913
M204 S3000
M205 X10 Y10
G0 F6000 X103.569 Y113.186
M204 S1800
M205 X8 Y8
G1 F1800 X106.43 Y116.046 E912.15368
M204 S3000
M205 X10 Y10
G0 F6000 X106.43 Y116.612
M204 S1800
M205 X8 Y8
G1 F1800 X103.569 Y113.752 E912.28823
M204 S3000
M205 X10 Y10
G0 F6000 X103.569 Y114.317
M204 S1800
M205 X8 Y8
G1 F1800 X106.43 Y117.178 E912.42281
M204 S3000
M205 X10 Y10
G0 F6000 X106.43 Y117.743
M204 S1800
M205 X8 Y8
G1 F1800 X103.569 Y114.883 E912.55735
M204 S3000
M205 X10 Y10
G0 F6000 X103.569 Y115.449
M204 S1800
M205 X8 Y8
G1 F1800 X106.43 Y118.309 E912.6919
M204 S3000
M205 X10 Y10
G0 F6000 X106.43 Y118.875
M204 S1800
M205 X8 Y8
G1 F1800 X103.569 Y116.015 E912.82645
M204 S3000
M205 X10 Y10
G0 F6000 X103.569 Y116.58
M204 S1800
M205 X8 Y8
G1 F1800 X106.43 Y119.44 E912.961
M204 S3000
M205 X10 Y10
G0 F6000 X106.43 Y120.006
M204 S1800
M205 X8 Y8
G1 F1800 X103.569 Y117.146 E913.09555
M204 S3000
M205 X10 Y10
G0 F6000 X103.569 Y117.712
M204 S1800
M205 X8 Y8
G1 F1800 X106.43 Y120.572 E913.2301
M204 S3000
M205 X10 Y10
G0 F6000 X106.43 Y121.137
M204 S1800
M205 X8 Y8
G1 F1800 X103.569 Y118.277 E913.36465
M204 S3000
M205 X10 Y10
G0 F6000 X103.569 Y118.843
M204 S1800
M205 X8 Y8
G1 F1800 X106.43 Y121.703 E913.4992
M204 S3000
M205 X10 Y10
G0 F6000 X106.43 Y122.269
M204 S1800
M205 X8 Y8
G1 F1800 X103.569 Y119.409 E913.63375
M204 S3000
M205 X10 Y10
G0 F6000 X103.569 Y119.974
M204 S1800
M205 X8 Y8
G1 F1800 X106.43 Y122.835 E913.76832
M204 S3000
M205 X10 Y10
G0 F6000 X106.43 Y123.4
M204 S1800
M205 X8 Y8
G1 F1800 X103.569 Y120.54 E913.90287
M204 S3000
M205 X10 Y10
G0 F6000 X103.569 Y121.106
M204 S1800
M205 X8 Y8
G1 F1800 X106.43 Y123.966 E914.03742
M204 S3000
M205 X10 Y10
G0 F6000 X106.43 Y124.532
M204 S1800
M205 X8 Y8
G1 F1800 X103.569 Y121.671 E914.17199
M204 S3000
M205 X10 Y10
G0 F6000 X103.569 Y122.237
M204 S1800
M205 X8 Y8
G1 F1800 X106.43 Y125.097 E914.30654
M204 S3000
M205 X10 Y10
G0 F6000 X106.43 Y125.663
M204 S1800
M205 X8 Y8
G1 F1800 X103.569 Y122.803 E914.44109
M204 S3000
M205 X10 Y10
G0 F6000 X103.569 Y123.368
M204 S1800
M205 X8 Y8
G1 F1800 X106.43 Y126.229 E914.57566
M204 S3000
M205 X10 Y10
G0 F6000 X106.43 Y126.794
M204 S1800
M205 X8 Y8
G1 F1800 X103.569 Y123.934 E914.71021
M204 S3000
M205 X10 Y10
G0 F6000 X103.569 Y124.5
M204 S1800
M205 X8 Y8
G1 F1800 X106.43 Y127.36 E914.84476
M204 S3000
M205 X10 Y10
G0 F6000 X106.43 Y127.926
M204 S1800
M205 X8 Y8
G1 F1800 X103.569 Y125.065 E914.97933
M204 S3000
M205 X10 Y10
G0 F6000 X103.569 Y125.631
M204 S1800
M205 X8 Y8
G1 F1800 X106.43 Y128.491 E915.11388
M204 S3000
M205 X10 Y10
G0 F6000 X106.43 Y129.057
M204 S1800
M205 X8 Y8
G1 F1800 X103.569 Y126.197 E915.24843
M204 S3000
M205 X10 Y10
G0 F6000 X103.569 Y126.763
M204 S1800
M205 X8 Y8
G1 F1800 X106.43 Y129.623 E915.38298
M204 S3000
M205 X10 Y10
G0 F6000 X106.43 Y130.188
M204 S1800
M205 X8 Y8
G1 F1800 X103.569 Y127.328 E915.51753
M204 S3000
M205 X10 Y10
G0 F6000 X103.569 Y127.894
M204 S1800
M205 X8 Y8
G1 F1800 X106.43 Y130.754 E915.65208
M204 S3000
M205 X10 Y10
G0 F6000 X106.43 Y131.32
M204 S1800
M205 X8 Y8
G1 F1800 X103.569 Y128.46 E915.78663
M204 S3000
M205 X10 Y10
G0 F6000 X103.569 Y129.025
M204 S1800
M205 X8 Y8
G1 F1800 X106.43 Y131.886 E915.9212
M204 S3000
M205 X10 Y10
G0 F6000 X106.43 Y132.451
M204 S1800
M205 X8 Y8
G1 F1800 X103.569 Y129.591 E916.05575
M204 S3000
M205 X10 Y10
G0 F6000 X103.569 Y130.157
M204 S1800
M205 X8 Y8
G1 F1800 X106.43 Y133.017 E916.1903
M204 S3000
M205 X10 Y10
G0 F6000 X106.43 Y133.583
M204 S1800
M205 X8 Y8
G1 F1800 X103.569 Y130.722 E916.32487
M204 S3000
M205 X10 Y10
G0 F6000 X103.569 Y131.288
M204 S1800
M205 X8 Y8
G1 F1800 X106.43 Y134.148 E916.45942
M204 S3000
M205 X10 Y10
G0 F6000 X106.43 Y134.714
M204 S1800
M205 X8 Y8
G1 F1800 X103.569 Y131.854 E916.59397
M204 S3000
M205 X10 Y10
G0 F6000 X103.569 Y132.419
M204 S1800
M205 X8 Y8
G1 F1800 X106.43 Y135.28 E916.72854
M204 S3000
M205 X10 Y10
G0 F6000 X106.43 Y135.845
M204 S1800
M205 X8 Y8
G1 F1800 X103.569 Y132.985 E916.86309
M204 S3000
M205 X10 Y10
G0 F6000 X103.569 Y133.551
M204 S1800
M205 X8 Y8
G1 F1800 X106.43 Y136.411 E916.99764
M204 S3000
M205 X10 Y10
G0 F6000 X106.43 Y136.977
M204 S1800
M205 X8 Y8
G1 F1800 X103.569 Y134.116 E917.13221
M204 S3000
M205 X10 Y10
G0 F6000 X103.569 Y134.682
M204 S1800
M205 X8 Y8
G1 F1800 X106.43 Y137.542 E917.26676
M204 S3000
M205 X10 Y10
G0 F6000 X106.43 Y138.108
M204 S1800
M205 X8 Y8
G1 F1800 X103.569 Y135.248 E917.40131
M204 S3000
M205 X10 Y10
G0 F6000 X103.569 Y135.813
M204 S1800
M205 X8 Y8
G1 F1800 X106.43 Y138.674 E917.53589
M204 S3000
M205 X10 Y10
G0 F6000 X106.43 Y139.239
M204 S1800
M205 X8 Y8
G1 F1800 X103.569 Y136.379 E917.67043
M204 S3000
M205 X10 Y10
G0 F6000 X103.569 Y136.945
M204 S1800
M205 X8 Y8
G1 F1800 X106.43 Y139.805 E917.80498
M204 S3000
M205 X10 Y10
G0 F6000 X106.43 Y140.371
M204 S1800
M205 X8 Y8
G1 F1800 X103.569 Y137.511 E917.93953
M204 S3000
M205 X10 Y10
G0 F6000 X103.569 Y138.076
M204 S1800
M205 X8 Y8
G1 F1800 X106.43 Y140.936 E918.07408
M204 S3000
M205 X10 Y10
G0 F6000 X106.43 Y141.502
M204 S1800
M205 X8 Y8
G1 F1800 X103.569 Y138.642 E918.20863
M204 S3000
M205 X10 Y10
G0 F6000 X103.569 Y139.208
M204 S1800
M205 X8 Y8
G1 F1800 X110.541 Y146.179 E918.53655
M204 S3000
M205 X10 Y10
G0 F6000 X111.106 Y146.179
M204 S1800
M205 X8 Y8
G1 F1800 X106.496 Y141.569 E918.75339
M204 S3000
M205 X10 Y10
G0 F6000 X107.062 Y141.569
M204 S1800
M205 X8 Y8
G1 F1800 X111.672 Y146.179 E918.97023
M204 S3000
M205 X10 Y10
G0 F6000 X112.238 Y146.179
M204 S1800
M205 X8 Y8
G1 F1800 X107.628 Y141.569 E919.18707
M204 S3000
M205 X10 Y10
G0 F6000 X108.193 Y141.569
M204 S1800
M205 X8 Y8
G1 F1800 X112.804 Y146.179 E919.40393
M204 S3000
M205 X10 Y10
G0 F6000 X113.369 Y146.179
M204 S1800
M205 X8 Y8
G1 F1800 X108.759 Y141.569 E919.62077
M204 S3000
M205 X10 Y10
G0 F6000 X109.325 Y141.569
M204 S1800
M205 X8 Y8
G1 F1800 X113.935 Y146.179 E919.83761
M204 S3000
M205 X10 Y10
G0 F6000 X114.501 Y146.179
M204 S1800
M205 X8 Y8
G1 F1800 X109.89 Y141.569 E920.05448
M204 S3000
M205 X10 Y10
G0 F6000 X110.456 Y141.569
M204 S1800
M205 X8 Y8
G1 F1800 X115.066 Y146.179 E920.27132
M204 S3000
M205 X10 Y10
G0 F6000 X115.632 Y146.179
M204 S1800
M205 X8 Y8
G1 F1800 X111.022 Y141.569 E920.48816
M204 S3000
M205 X10 Y10
G0 F6000 X111.587 Y141.569
M204 S1800
M205 X8 Y8
G1 F1800 X116.198 Y146.179 E920.70502
M204 S3000
M205 X10 Y10
G0 F6000 X116.763 Y146.179
M204 S1800
M205 X8 Y8
G1 F1800 X112.153 Y141.569 E920.92186
M204 S3000
M205 X10 Y10
G0 F6000 X112.719 Y141.569
M204 S1800
M205 X8 Y8
G1 F1800 X117.329 Y146.179 E921.1387
M204 S3000
M205 X10 Y10
G0 F6000 X117.895 Y146.179
M204 S1800
M205 X8 Y8
G1 F1800 X113.284 Y141.569 E921.35557
M204 S3000
M205 X10 Y10
G0 F6000 X113.85 Y141.569
M204 S1800
M205 X8 Y8
G1 F1800 X118.46 Y146.179 E921.57241
M204 S3000
M205 X10 Y10
G0 F6000 X119.026 Y146.179
M204 S1800
M205 X8 Y8
G1 F1800 X114.416 Y141.569 E921.78925
M204 S3000
M205 X10 Y10
G0 F6000 X114.981 Y141.569
M204 S1800
M205 X8 Y8
G1 F1800 X119.592 Y146.179 E922.00611
M204 S3000
M205 X10 Y10
G0 F6000 X120.157 Y146.179
M204 S1800
M205 X8 Y8
G1 F1800 X115.547 Y141.569 E922.22295
M204 S3000
M205 X10 Y10
G0 F6000 X116.113 Y141.569
M204 S1800
M205 X8 Y8
G1 F1800 X120.723 Y146.179 E922.43979
M204 S3000
M205 X10 Y10
G0 F6000 X121.289 Y146.179
M204 S1800
M205 X8 Y8
G1 F1800 X116.678 Y141.569 E922.65666
M204 S3000
M205 X10 Y10
G0 F6000 X117.244 Y141.569
M204 S1800
M205 X8 Y8
G1 F1800 X121.855 Y146.179 E922.87352
M204 S3000
M205 X10 Y10
G0 F6000 X122.42 Y146.179
M204 S1800
M205 X8 Y8
G1 F1800 X117.81 Y141.569 E923.09036
M204 S3000
M205 X10 Y10
G0 F6000 X118.376 Y141.569
M204 S1800
M205 X8 Y8
G1 F1800 X122.986 Y146.179 E923.3072
M204 S3000
M205 X10 Y10
G0 F6000 X123.552 Y146.179
M204 S1800
M205 X8 Y8
G1 F1800 X118.941 Y141.569 E923.52406
M204 S3000
M205 X10 Y10
G0 F6000 X119.507 Y141.569
M204 S1800
M205 X8 Y8
G1 F1800 X124.117 Y146.179 E923.7409
M204 S3000
M205 X10 Y10
G0 F6000 X124.683 Y146.179
M204 S1800
M205 X8 Y8
G1 F1800 X120.073 Y141.569 E923.95774
M204 S3000
M205 X10 Y10
G0 F6000 X120.638 Y141.569
M204 S1800
M205 X8 Y8
G1 F1800 X125.249 Y146.179 E924.17461
M204 S3000
M205 X10 Y10
G0 F6000 X125.814 Y146.179
M204 S1800
M205 X8 Y8
G1 F1800 X121.204 Y141.569 E924.39145
M204 S3000
M205 X10 Y10
G0 F6000 X121.77 Y141.569
M204 S1800
M205 X8 Y8
G1 F1800 X126.38 Y146.179 E924.60829
M204 S3000
M205 X10 Y10
G0 F6000 X126.946 Y146.179
M204 S1800
M205 X8 Y8
G1 F1800 X122.335 Y141.569 E924.82515
M204 S3000
M205 X10 Y10
G0 F6000 X122.901 Y141.569
M204 S1800
M205 X8 Y8
G1 F1800 X127.429 Y146.097 E925.03814
M204 S3000
M205 X10 Y10
G0 F6000 X127.429 Y145.531
M204 S1800
M205 X8 Y8
G1 F1800 X123.467 Y141.569 E925.2245
M204 S3000
M205 X10 Y10
G0 F6000 X124.032 Y141.569
M204 S1800
M205 X8 Y8
G1 F1800 X127.429 Y144.966 E925.38428
M204 S3000
M205 X10 Y10
G0 F6000 X127.429 Y144.4
M204 S1800
M205 X8 Y8
G1 F1800 X124.598 Y141.569 E925.51744
M204 S3000
M205 X10 Y10
G0 F6000 X125.026 Y141.431
M204 S1800
M205 X8 Y8
G1 F1800 X127.774 Y144.179 E925.6467
M204 S3000
M205 X10 Y10
G0 F6000 X128.339 Y144.179
M204 S1800
M205 X8 Y8
G1 F1800 X125.384 Y141.224 E925.78569
M204 S3000
M205 X10 Y10
G0 F6000 X125.742 Y141.016
M204 S1800
M205 X8 Y8
G1 F1800 X128.905 Y144.179 E925.93447
M204 S3000
M205 X10 Y10
G0 F6000 X129.43 Y144.138
M204 S1800
M205 X8 Y8
G1 F1800 X126.097 Y140.805 E926.09124
M204 S3000
M205 X10 Y10
G0 F6000 X126.451 Y140.594
M204 S1800
M205 X8 Y8
G1 F1800 X129.43 Y143.572 E926.23134
M204 S3000
M205 X10 Y10
G0 F6000 X129.43 Y143.006
M204 S1800
M205 X8 Y8
G1 F1800 X126.806 Y140.382 E926.35477
M204 S3000
M205 X10 Y10
G0 F6000 X127.156 Y140.166
M204 S1800
M205 X8 Y8
G1 F1800 X129.43 Y142.441 E926.46175
M204 S3000
M205 X10 Y10
G0 F6000 X129.43 Y141.875
M204 S1800
M205 X8 Y8
G1 F1800 X127.504 Y139.949 E926.55235
M204 S3000
M205 X10 Y10
G0 F6000 X127.844 Y139.724
M204 S1800
M205 X8 Y8
G1 F1800 X129.43 Y141.309 E926.62693
M204 S3000
M205 X10 Y10
G0 F6000 X129.43 Y140.743
M204 S1800
M205 X8 Y8
G1 F1800 X128.182 Y139.495 E926.68563
M204 S3000
M205 X10 Y10
G0 F6000 X128.516 Y139.264
M204 S1800
M205 X8 Y8
G1 F1800 X129.43 Y140.178 E926.72862
M204 S3000
M205 X10 Y10
G0 F6000 X129.43 Y139.612
M204 S1800
M205 X8 Y8
G1 F1800 X128.85 Y139.032 E926.7559
M204 S3000
M205 X10 Y10
G0 F6000 X129.184 Y138.8
M204 S1800
M205 X8 Y8
G1 F1800 X129.43 Y139.046 E926.76747
M204 S3000
M205 X10 Y10
G0 F6000 X109.975 Y146.179
M204 S1800
M205 X8 Y8
G1 F1800 X103.569 Y139.773 E927.06879
M204 S3000
M205 X10 Y10
G0 F6000 X103.569 Y140.339
M204 S1800
M205 X8 Y8
G1 F1800 X109.409 Y146.179 E927.34349
M204 S3000
M205 X10 Y10
G0 F6000 X108.844 Y146.179
M204 S1800
M205 X8 Y8
G1 F1800 X103.569 Y140.905 E927.59158
M204 S3000
M205 X10 Y10
G0 F6000 X103.569 Y141.47
M204 S1800
M205 X8 Y8
G1 F1800 X108.278 Y146.179 E927.81308
M204 S3000
M205 X10 Y10
G0 F6000 X107.712 Y146.179
M204 S1800
M205 X8 Y8
G1 F1800 X103.569 Y142.036 E928.00795
M204 S3000
M205 X10 Y10
G0 F6000 X103.569 Y142.602
M204 S1800
M205 X8 Y8
G1 F1800 X107.147 Y146.179 E928.17623
M204 S3000
M205 X10 Y10
G0 F6000 X106.581 Y146.179
M204 S1800
M205 X8 Y8
G1 F1800 X103.569 Y143.167 E928.3179
M204 S3000
M205 X10 Y10
G0 F6000 X103.569 Y143.733
M204 S1800
M205 X8 Y8
G1 F1800 X104.015 Y144.179 E928.33888
M204 S3000
M205 X10 Y10
G0 F6000 X104.569 Y144.733
M204 S1800
M205 X8 Y8
G1 F1800 X106.015 Y146.179 E928.4069
M204 S3000
M205 X10 Y10
G0 F6000 X105.45 Y146.179
M204 S1800
M205 X8 Y8
G1 F1800 X104.569 Y145.299 E928.44831
M204 S3000
M205 X10 Y10
G0 F6000 X104.569 Y145.864
M204 S1800
M205 X8 Y8
G1 F1800 X104.884 Y146.179 E928.46313
M204 S3000
M205 X10 Y10
G0 F6000 X103.582 Y109.899
G0 X102.335 Y109.179
G0 X101.408 Y108.074
G0 X100.915 Y106.72
G0 X100.915 Y105.28
G0 X101.408 Y103.926
G0 X102.335 Y102.821
G0 X102.688 Y102.617
G0 X102.937 Y68.43
M204 S1800
M205 X8 Y8
G1 F1800 X98.326 Y63.819 E928.68002
M204 S3000
M205 X10 Y10
G0 F6000 X97.761 Y63.819
M204 S1800
M205 X8 Y8
G1 F1800 X102.371 Y68.43 E928.89688
M204 S3000
M205 X10 Y10
G0 F6000 X101.805 Y68.43
M204 S1800
M205 X8 Y8
G1 F1800 X97.195 Y63.819 E929.11374
M204 S3000
M205 X10 Y10
G0 F6000 X96.629 Y63.819
M204 S1800
M205 X8 Y8
G1 F1800 X101.24 Y68.43 E929.33063
M204 S3000
M205 X10 Y10
G0 F6000 X100.674 Y68.43
M204 S1800
M205 X8 Y8
G1 F1800 X96.063 Y63.819 E929.54752
M204 S3000
M205 X10 Y10
G0 F6000 X95.498 Y63.819
M204 S1800
M205 X8 Y8
G1 F1800 X100.108 Y68.43 E929.76438
M204 S3000
M205 X10 Y10
G0 F6000 X99.542 Y68.43
M204 S1800
M205 X8 Y8
G1 F1800 X94.932 Y63.819 E929.98125
M204 S3000
M205 X10 Y10
G0 F6000 X94.366 Y63.819
M204 S1800
M205 X8 Y8
G1 F1800 X98.977 Y68.43 E930.19813
M204 S3000
M205 X10 Y10
G0 F6000 X98.411 Y68.43
M204 S1800
M205 X8 Y8
G1 F1800 X93.801 Y63.819 E930.415
M204 S3000
M205 X10 Y10
G0 F6000 X93.235 Y63.819
M204 S1800
M205 X8 Y8
G1 F1800 X97.845 Y68.43 E930.63186
M204 S3000
M205 X10 Y10
G0 F6000 X97.28 Y68.43
M204 S1800
M205 X8 Y8
G1 F1800 X92.669 Y63.819 E930.84875
M204 S3000
M205 X10 Y10
G0 F6000 X92.104 Y63.819
M204 S1800
M205 X8 Y8
G1 F1800 X96.714 Y68.43 E931.06561
M204 S3000
M205 X10 Y10
G0 F6000 X96.148 Y68.43
M204 S1800
M205 X8 Y8
G1 F1800 X91.538 Y63.819 E931.28248
M204 S3000
M205 X10 Y10
G0 F6000 X90.972 Y63.819
M204 S1800
M205 X8 Y8
G1 F1800 X95.583 Y68.43 E931.49936
M204 S3000
M205 X10 Y10
G0 F6000 X95.017 Y68.43
M204 S1800
M205 X8 Y8
G1 F1800 X90.407 Y63.819 E931.71623
M204 S3000
M205 X10 Y10
G0 F6000 X89.841 Y63.819
M204 S1800
M205 X8 Y8
G1 F1800 X94.451 Y68.43 E931.93309
M204 S3000
M205 X10 Y10
G0 F6000 X93.886 Y68.43
M204 S1800
M205 X8 Y8
G1 F1800 X89.275 Y63.819 E932.14998
M204 S3000
M205 X10 Y10
G0 F6000 X88.71 Y63.819
M204 S1800
M205 X8 Y8
G1 F1800 X93.32 Y68.43 E932.36684
M204 S3000
M205 X10 Y10
G0 F6000 X92.754 Y68.43
M204 S1800
M205 X8 Y8
G1 F1800 X88.144 Y63.819 E932.58371
M204 S3000
M205 X10 Y10
G0 F6000 X87.578 Y63.819
M204 S1800
M205 X8 Y8
G1 F1800 X92.189 Y68.43 E932.80059
M204 S3000
M205 X10 Y10
G0 F6000 X91.623 Y68.43
M204 S1800
M205 X8 Y8
G1 F1800 X87.013 Y63.819 E933.01746
M204 S3000
M205 X10 Y10
G0 F6000 X86.447 Y63.819
M204 S1800
M205 X8 Y8
G1 F1800 X91.057 Y68.43 E933.23432
M204 S3000
M205 X10 Y10
G0 F6000 X90.491 Y68.43
M204 S1800
M205 X8 Y8
G1 F1800 X85.881 Y63.819 E933.45118
M204 S3000
M205 X10 Y10
G0 F6000 X85.315 Y63.819
M204 S1800
M205 X8 Y8
G1 F1800 X89.926 Y68.43 E933.66807
M204 S3000
M205 X10 Y10
G0 F6000 X89.36 Y68.43
M204 S1800
M205 X8 Y8
G1 F1800 X84.75 Y63.819 E933.88494
M204 S3000
M205 X10 Y10
G0 F6000 X84.184 Y63.819
M204 S1800
M205 X8 Y8
G1 F1800 X88.794 Y68.43 E934.1018
M204 S3000
M205 X10 Y10
G0 F6000 X88.229 Y68.43
M204 S1800
M205 X8 Y8
G1 F1800 X83.618 Y63.819 E934.31869
M204 S3000
M205 X10 Y10
G0 F6000 X83.053 Y63.819
M204 S1800
M205 X8 Y8
G1 F1800 X87.663 Y68.43 E934.53555
M204 S3000
M205 X10 Y10
G0 F6000 X87.097 Y68.43
M204 S1800
M205 X8 Y8
G1 F1800 X82.487 Y63.819 E934.75241
M204 S3000
M205 X10 Y10
G0 F6000 X81.921 Y63.819
M204 S1800
M205 X8 Y8
G1 F1800 X86.532 Y68.43 E934.9693
M204 S3000
M205 X10 Y10
G0 F6000 X85.966 Y68.43
M204 S1800
M205 X8 Y8
G1 F1800 X81.569 Y64.033 E935.17612
M204 S3000
M205 X10 Y10
G0 F6000 X81.569 Y64.599
M204 S1800
M205 X8 Y8
G1 F1800 X85.4 Y68.43 E935.35632
M204 S3000
M205 X10 Y10
G0 F6000 X84.973 Y68.568
M204 S1800
M205 X8 Y8
G1 F1800 X81.569 Y65.164 E935.51644
M204 S3000
M205 X10 Y10
G0 F6000 X81.335 Y65.496
M204 S1800
M205 X8 Y8
G1 F1800 X84.614 Y68.775 E935.67067
M204 S3000
M205 X10 Y10
G0 F6000 X84.256 Y68.983
M204 S1800
M205 X8 Y8
G1 F1800 X80.769 Y65.496 E935.83469
M204 S3000
M205 X10 Y10
G0 F6000 X80.569 Y65.861
M204 S1800
M205 X8 Y8
G1 F1800 X83.901 Y69.193 E935.99141
M204 S3000
M205 X10 Y10
G0 F6000 X83.547 Y69.405
M204 S1800
M205 X8 Y8
G1 F1800 X80.569 Y66.427 E936.13149
M204 S3000
M205 X10 Y10
G0 F6000 X80.569 Y66.992
M204 S1800
M205 X8 Y8
G1 F1800 X83.193 Y69.616 E936.25492
M204 S3000
M205 X10 Y10
G0 F6000 X82.842 Y69.831
M204 S1800
M205 X8 Y8
G1 F1800 X80.569 Y67.558 E936.36183
M204 S3000
M205 X10 Y10
G0 F6000 X80.569 Y68.124
M204 S1800
M205 X8 Y8
G1 F1800 X82.495 Y70.05 E936.45242
M204 S3000
M205 X10 Y10
G0 F6000 X82.154 Y70.275
M204 S1800
M205 X8 Y8
G1 F1800 X80.569 Y68.689 E936.527
M204 S3000
M205 X10 Y10
G0 F6000 X80.569 Y69.255
M204 S1800
M205 X8 Y8
G1 F1800 X81.817 Y70.503 E936.5857
M204 S3000
M205 X10 Y10
G0 F6000 X81.482 Y70.734
M204 S1800
M205 X8 Y8
G1 F1800 X80.569 Y69.821 E936.62865
M204 S3000
M205 X10 Y10
G0 F6000 X80.569 Y70.386
M204 S1800
M205 X8 Y8
G1 F1800 X81.148 Y70.966 E936.65591
M204 S3000
M205 X10 Y10
G0 F6000 X80.815 Y71.198
M204 S1800
M205 X8 Y8
G1 F1800 X80.569 Y70.952 E936.66748
M204 S3000
M205 X10 Y10
G0 F6000 X105.372 Y62.878
G0 X105.372 Y64.878
G0 X107.366 Y100.039
G0 X110.447 Y102.636
G0 X115.702 Y102.872
G0 X116.464 Y104.39
M204 S1800
M205 X8 Y8
G1 F1800 X146.36 Y104.39 E937.66182
G1 X146.36 Y127.61 E938.43412
G1 X144.36 Y127.61 E938.50064
G1 X144.36 Y129.61 E938.56716
G1 X139.964 Y129.61 E938.71337
G1 X139.964 Y127.61 E938.77989
G1 X139.664 Y127.61 E938.78987
G1 X140.369 Y126.498 E938.83366
G1 X141.39 Y124.74 E938.90128
G1 X141.39 Y107.61 E939.47103
G1 X116.464 Y107.61 E940.30007
G1 X116.464 Y104.39 E940.40717
M204 S3000
M205 X10 Y10
G0 F6000 X117.046 Y107.43
M204 S1800
M205 X8 Y8
G1 F1800 X116.642 Y107.026 E940.42617
M204 S3000
M205 X10 Y10
G0 F6000 X116.642 Y106.46
M204 S1800
M205 X8 Y8
G1 F1800 X117.612 Y107.43 E940.4718
M204 S3000
M205 X10 Y10
G0 F6000 X118.178 Y107.43
M204 S1800
M205 X8 Y8
G1 F1800 X116.642 Y105.894 E940.54404
M204 S3000
M205 X10 Y10
G0 F6000 X116.642 Y105.329
M204 S1800
M205 X8 Y8
G1 F1800 X118.743 Y107.43 E940.64287
M204 S3000
M205 X10 Y10
G0 F6000 X119.309 Y107.43
M204 S1800
M205 X8 Y8
G1 F1800 X116.642 Y104.763 E940.76832
M204 S3000
M205 X10 Y10
G0 F6000 X117.015 Y104.57
M204 S1800
M205 X8 Y8
G1 F1800 X119.875 Y107.43 E940.90284
M204 S3000
M205 X10 Y10
G0 F6000 X120.44 Y107.43
M204 S1800
M205 X8 Y8
G1 F1800 X117.581 Y104.57 E941.03734
M204 S3000
M205 X10 Y10
G0 F6000 X118.146 Y104.57
M204 S1800
M205 X8 Y8
G1 F1800 X121.006 Y107.43 E941.17187
M204 S3000
M205 X10 Y10
G0 F6000 X121.572 Y107.43
M204 S1800
M205 X8 Y8
G1 F1800 X118.712 Y104.57 E941.3064
M204 S3000
M205 X10 Y10
G0 F6000 X119.278 Y104.57
M204 S1800
M205 X8 Y8
G1 F1800 X122.137 Y107.43 E941.4409
M204 S3000
M205 X10 Y10
G0 F6000 X122.703 Y107.43
M204 S1800
M205 X8 Y8
G1 F1800 X119.843 Y104.57 E941.57542
M204 S3000
M205 X10 Y10
G0 F6000 X120.409 Y104.57
M204 S1800
M205 X8 Y8
G1 F1800 X123.269 Y107.43 E941.70995
M204 S3000
M205 X10 Y10
G0 F6000 X123.834 Y107.43
M204 S1800
M205 X8 Y8
G1 F1800 X120.975 Y104.57 E941.84445
M204 S3000
M205 X10 Y10
G0 F6000 X121.541 Y104.57
M204 S1800
M205 X8 Y8
G1 F1800 X124.4 Y107.43 E941.97895
M204 S3000
M205 X10 Y10
G0 F6000 X124.966 Y107.43
M204 S1800
M205 X8 Y8
G1 F1800 X122.106 Y104.57 E942.11348
M204 S3000
M205 X10 Y10
G0 F6000 X122.672 Y104.57
M204 S1800
M205 X8 Y8
G1 F1800 X125.531 Y107.43 E942.24798
M204 S3000
M205 X10 Y10
G0 F6000 X126.097 Y107.43
M204 S1800
M205 X8 Y8
G1 F1800 X123.238 Y104.57 E942.38248
M204 S3000
M205 X10 Y10
G0 F6000 X123.803 Y104.57
M204 S1800
M205 X8 Y8
G1 F1800 X126.663 Y107.43 E942.51701
M204 S3000
M205 X10 Y10
G0 F6000 X127.229 Y107.43
M204 S1800
M205 X8 Y8
G1 F1800 X124.369 Y104.57 E942.65153
M204 S3000
M205 X10 Y10
G0 F6000 X124.935 Y104.57
M204 S1800
M205 X8 Y8
G1 F1800 X127.794 Y107.43 E942.78604
M204 S3000
M205 X10 Y10
G0 F6000 X128.36 Y107.43
M204 S1800
M205 X8 Y8
G1 F1800 X125.5 Y104.57 E942.92056
M204 S3000
M205 X10 Y10
G0 F6000 X126.066 Y104.57
M204 S1800
M205 X8 Y8
G1 F1800 X128.926 Y107.43 E943.05509
M204 S3000
M205 X10 Y10
G0 F6000 X129.491 Y107.43
M204 S1800
M205 X8 Y8
G1 F1800 X126.632 Y104.57 E943.18959
M204 S3000
M205 X10 Y10
G0 F6000 X127.197 Y104.57
M204 S1800
M205 X8 Y8
G1 F1800 X130.057 Y107.43 E943.32412
M204 S3000
M205 X10 Y10
G0 F6000 X130.623 Y107.43
M204 S1800
M205 X8 Y8
G1 F1800 X127.763 Y104.57 E943.45864
M204 S3000
M205 X10 Y10
G0 F6000 X128.329 Y104.57
M204 S1800
M205 X8 Y8
G1 F1800 X131.188 Y107.43 E943.59314
M204 S3000
M205 X10 Y10
G0 F6000 X131.754 Y107.43
M204 S1800
M205 X8 Y8
G1 F1800 X128.894 Y104.57 E943.72767
M204 S3000
M205 X10 Y10
G0 F6000 X129.46 Y104.57
M204 S1800
M205 X8 Y8
G1 F1800 X132.32 Y107.43 E943.86219
M204 S3000
M205 X10 Y10
G0 F6000 X132.885 Y107.43
M204 S1800
M205 X8 Y8
G1 F1800 X130.026 Y104.57 E943.9967
M204 S3000
M205 X10 Y10
G0 F6000 X130.592 Y104.57
M204 S1800
M205 X8 Y8
G1 F1800 X133.451 Y107.43 E944.1312
M204 S3000
M205 X10 Y10
G0 F6000 X134.017 Y107.43
M204 S1800
M205 X8 Y8
G1 F1800 X131.157 Y104.57 E944.26572
M204 S3000
M205 X10 Y10
G0 F6000 X131.723 Y104.57
M204 S1800
M205 X8 Y8
G1 F1800 X134.582 Y107.43 E944.40023
M204 S3000
M205 X10 Y10
G0 F6000 X135.148 Y107.43
M204 S1800
M205 X8 Y8
G1 F1800 X132.289 Y104.57 E944.53473
M204 S3000
M205 X10 Y10
G0 F6000 X132.854 Y104.57
M204 S1800
M205 X8 Y8
G1 F1800 X135.714 Y107.43 E944.66925
M204 S3000
M205 X10 Y10
G0 F6000 X136.279 Y107.43
M204 S1800
M205 X8 Y8
G1 F1800 X133.42 Y104.57 E944.80376
M204 S3000
M205 X10 Y10
G0 F6000 X133.986 Y104.57
M204 S1800
M205 X8 Y8
G1 F1800 X136.845 Y107.43 E944.93826
M204 S3000
M205 X10 Y10
G0 F6000 X137.411 Y107.43
M204 S1800
M205 X8 Y8
G1 F1800 X134.551 Y104.57 E945.07278
M204 S3000
M205 X10 Y10
G0 F6000 X135.117 Y104.57
M204 S1800
M205 X8 Y8
G1 F1800 X137.977 Y107.43 E945.20731
M204 S3000
M205 X10 Y10
G0 F6000 X138.542 Y107.43
M204 S1800
M205 X8 Y8
G1 F1800 X135.683 Y104.57 E945.34181
M204 S3000
M205 X10 Y10
G0 F6000 X136.248 Y104.57
M204 S1800
M205 X8 Y8
G1 F1800 X139.108 Y107.43 E945.47634
M204 S3000
M205 X10 Y10
G0 F6000 X139.674 Y107.43
M204 S1800
M205 X8 Y8
G1 F1800 X136.814 Y104.57 E945.61086
M204 S3000
M205 X10 Y10
G0 F6000 X137.38 Y104.57
M204 S1800
M205 X8 Y8
G1 F1800 X140.239 Y107.43 E945.74537
M204 S3000
M205 X10 Y10
G0 F6000 X140.805 Y107.43
M204 S1800
M205 X8 Y8
G1 F1800 X137.945 Y104.57 E945.87989
M204 S3000
M205 X10 Y10
G0 F6000 X138.511 Y104.57
M204 S1800
M205 X8 Y8
G1 F1800 X141.371 Y107.43 E946.01442
M204 S3000
M205 X10 Y10
G0 F6000 X141.569 Y107.628
M204 S1800
M205 X8 Y8
G1 F1800 X146.179 Y112.238 E946.23126
M204 S3000
M205 X10 Y10
G0 F6000 X146.179 Y112.804
M204 S1800
M205 X8 Y8
G1 F1800 X141.569 Y108.193 E946.44812
M204 S3000
M205 X10 Y10
G0 F6000 X141.569 Y108.759
M204 S1800
M205 X8 Y8
G1 F1800 X146.179 Y113.369 E946.66496
M204 S3000
M205 X10 Y10
G0 F6000 X146.179 Y113.935
M204 S1800
M205 X8 Y8
G1 F1800 X141.569 Y109.325 E946.8818
M204 S3000
M205 X10 Y10
G0 F6000 X141.569 Y109.89
M204 S1800
M205 X8 Y8
G1 F1800 X146.179 Y114.501 E947.09866
M204 S3000
M205 X10 Y10
G0 F6000 X146.179 Y115.066
M204 S1800
M205 X8 Y8
G1 F1800 X141.569 Y110.456 E947.3155
M204 S3000
M205 X10 Y10
G0 F6000 X141.569 Y111.022
M204 S1800
M205 X8 Y8
G1 F1800 X146.179 Y115.632 E947.53235
M204 S3000
M205 X10 Y10
G0 F6000 X146.179 Y116.198
M204 S1800
M205 X8 Y8
G1 F1800 X141.569 Y111.587 E947.74921
M204 S3000
M205 X10 Y10
G0 F6000 X141.569 Y112.153
M204 S1800
M205 X8 Y8
G1 F1800 X146.179 Y116.763 E947.96605
M204 S3000
M205 X10 Y10
G0 F6000 X146.179 Y117.329
M204 S1800
M205 X8 Y8
G1 F1800 X141.569 Y112.719 E948.18289
M204 S3000
M205 X10 Y10
G0 F6000 X141.569 Y113.284
M204 S1800
M205 X8 Y8
G1 F1800 X146.179 Y117.895 E948.39975
M204 S3000
M205 X10 Y10
G0 F6000 X146.179 Y118.46
M204 S1800
M205 X8 Y8
G1 F1800 X141.569 Y113.85 E948.61659
M204 S3000
M205 X10 Y10
G0 F6000 X141.569 Y114.416
M204 S1800
M205 X8 Y8
G1 F1800 X146.179 Y119.026 E948.83343
M204 S3000
M205 X10 Y10
G0 F6000 X146.179 Y119.592
M204 S1800
M205 X8 Y8
G1 F1800 X141.569 Y114.981 E949.0503
M204 S3000
M205 X10 Y10
G0 F6000 X141.569 Y115.547
M204 S1800
M205 X8 Y8
G1 F1800 X146.179 Y120.157 E949.26714
M204 S3000
M205 X10 Y10
G0 F6000 X146.179 Y120.723
M204 S1800
M205 X8 Y8
G1 F1800 X141.569 Y116.113 E949.48398
M204 S3000
M205 X10 Y10
G0 F6000 X141.569 Y116.678
M204 S1800
M205 X8 Y8
G1 F1800 X146.179 Y121.289 E949.70084
M204 S3000
M205 X10 Y10
G0 F6000 X146.179 Y121.855
M204 S1800
M205 X8 Y8
G1 F1800 X141.569 Y117.244 E949.91771
M204 S3000
M205 X10 Y10
G0 F6000 X141.569 Y117.81
M204 S1800
M205 X8 Y8
G1 F1800 X146.179 Y122.42 E950.13455
M204 S3000
M205 X10 Y10
G0 F6000 X146.179 Y122.986
M204 S1800
M205 X8 Y8
G1 F1800 X141.569 Y118.376 E950.35139
M204 S3000
M205 X10 Y10
G0 F6000 X141.569 Y118.941
M204 S1800
M205 X8 Y8
G1 F1800 X146.179 Y123.552 E950.56825
M204 S3000
M205 X10 Y10
G0 F6000 X146.179 Y124.117
M204 S1800
M205 X8 Y8
G1 F1800 X141.569 Y119.507 E950.78509
M204 S3000
M205 X10 Y10
G0 F6000 X141.569 Y120.073
M204 S1800
M205 X8 Y8
G1 F1800 X146.179 Y124.683 E951.00193
M204 S3000
M205 X10 Y10
G0 F6000 X146.179 Y125.249
M204 S1800
M205 X8 Y8
G1 F1800 X141.569 Y120.638 E951.21879
M204 S3000
M205 X10 Y10
G0 F6000 X141.569 Y121.204
M204 S1800
M205 X8 Y8
G1 F1800 X146.179 Y125.814 E951.43563
M204 S3000
M205 X10 Y10
G0 F6000 X146.179 Y126.38
M204 S1800
M205 X8 Y8
G1 F1800 X141.569 Y121.77 E951.65247
M204 S3000
M205 X10 Y10
G0 F6000 X141.569 Y122.335
M204 S1800
M205 X8 Y8
G1 F1800 X146.179 Y126.946 E951.86934
M204 S3000
M205 X10 Y10
G0 F6000 X146.097 Y127.429
M204 S1800
M205 X8 Y8
G1 F1800 X141.569 Y122.901 E952.08232
M204 S3000
M205 X10 Y10
G0 F6000 X141.569 Y123.467
M204 S1800
M205 X8 Y8
G1 F1800 X145.531 Y127.429 E952.26868
M204 S3000
M205 X10 Y10
G0 F6000 X144.966 Y127.429
M204 S1800
M205 X8 Y8
G1 F1800 X141.569 Y124.032 E952.42847
M204 S3000
M205 X10 Y10
G0 F6000 X141.569 Y124.598
M204 S1800
M205 X8 Y8
G1 F1800 X144.4 Y127.429 E952.56163
M204 S3000
M205 X10 Y10
G0 F6000 X144.179 Y127.774
M204 S1800
M205 X8 Y8
G1 F1800 X141.43 Y125.025 E952.69093
M204 S3000
M205 X10 Y10
G0 F6000 X141.222 Y125.383
M204 S1800
M205 X8 Y8
G1 F1800 X144.179 Y128.34 E952.83002
M204 S3000
M205 X10 Y10
G0 F6000 X144.179 Y128.906
M204 S1800
M205 X8 Y8
G1 F1800 X141.015 Y125.741 E952.97887
M204 S3000
M205 X10 Y10
G0 F6000 X140.807 Y126.099
M204 S1800
M205 X8 Y8
G1 F1800 X144.138 Y129.43 E953.13555
M204 S3000
M205 X10 Y10
G0 F6000 X143.572 Y129.43
M204 S1800
M205 X8 Y8
G1 F1800 X140.599 Y126.457 E953.27539
M204 S3000
M205 X10 Y10
G0 F6000 X140.384 Y126.808
M204 S1800
M205 X8 Y8
G1 F1800 X143.006 Y129.43 E953.39872
M204 S3000
M205 X10 Y10
G0 F6000 X142.441 Y129.43
M204 S1800
M205 X8 Y8
G1 F1800 X140.165 Y127.154 E953.50578
M204 S3000
M205 X10 Y10
G0 F6000 X140.142 Y127.697
M204 S1800
M205 X8 Y8
G1 F1800 X141.875 Y129.43 E953.58729
M204 S3000
M205 X10 Y10
G0 F6000 X141.309 Y129.43
M204 S1800
M205 X8 Y8
G1 F1800 X140.142 Y128.263 E953.64218
M204 S3000
M205 X10 Y10
G0 F6000 X140.142 Y128.829
M204 S1800
M205 X8 Y8
G1 F1800 X140.743 Y129.43 E953.67045
G1 X140.813 Y129.5
M204 S3000
M205 X10 Y10
G0 F6000 X146.179 Y111.672
M204 S1800
M205 X8 Y8
G1 F1800 X139.077 Y104.57 E954.00451
M204 S3000
M205 X10 Y10
G0 F6000 X139.642 Y104.57
M204 S1800
M205 X8 Y8
G1 F1800 X146.179 Y111.106 E954.31197
M204 S3000
M205 X10 Y10
G0 F6000 X146.179 Y110.541
M204 S1800
M205 X8 Y8
G1 F1800 X140.208 Y104.57 E954.59282
M204 S3000
M205 X10 Y10
G0 F6000 X140.774 Y104.57
M204 S1800
M205 X8 Y8
G1 F1800 X146.179 Y109.975 E954.84706
M204 S3000
M205 X10 Y10
G0 F6000 X146.179 Y109.409
M204 S1800
M205 X8 Y8
G1 F1800 X141.34 Y104.57 E955.07467
M204 S3000
M205 X10 Y10
G0 F6000 X141.905 Y104.57
M204 S1800
M205 X8 Y8
G1 F1800 X146.179 Y108.844 E955.27571
M204 S3000
M205 X10 Y10
G0 F6000 X146.179 Y108.278
M204 S1800
M205 X8 Y8
G1 F1800 X142.471 Y104.57 E955.45012
M204 S3000
M205 X10 Y10
G0 F6000 X143.037 Y104.57
M204 S1800
M205 X8 Y8
G1 F1800 X146.179 Y107.712 E955.59791
M204 S3000
M205 X10 Y10
G0 F6000 X146.179 Y107.147
M204 S1800
M205 X8 Y8
G1 F1800 X143.602 Y104.57 E955.71912
M204 S3000
M205 X10 Y10
G0 F6000 X144.168 Y104.57
M204 S1800
M205 X8 Y8
G1 F1800 X146.179 Y106.581 E955.81371
M204 S3000
M205 X10 Y10
G0 F6000 X146.179 Y106.015
M204 S1800
M205 X8 Y8
G1 F1800 X144.734 Y104.57 E955.88168
M204 S3000
M205 X10 Y10
G0 F6000 X145.299 Y104.57
M204 S1800
M205 X8 Y8
G1 F1800 X146.179 Y105.45 E955.92308
M204 S3000
M205 X10 Y10
G0 F6000 X146.179 Y104.884
M204 S1800
M205 X8 Y8
G1 F1800 X145.865 Y104.57 E955.93785
M204 S3000
M205 X10 Y10
;MESH:NONMESH
G0 F6000 X116.728 Y103.628
G0 X116.728 Y102.628
G0 X110.447 Y102.636
G0 X107.366 Y100.039
G0 X105 Y65.25
;TIME_ELAPSED:806.492682
;LAYER:5
;MESH:Object 1
G0 X105 Y65.25 Z1.3
M204 S1800
M205 X8 Y8
;TYPE:WALL-INNER
G1 F3600 X107 Y65.25 E956.00437
G1 X107 Y100.25 E957.16847
G1 X108.404 Y101.065 E957.22246
G1 X109.303 Y101.827 E957.26166
G1 X110.276 Y103 E957.31235
G1 X112.074 Y103 E957.37215
G1 X112.074 Y109 E957.57171
G1 X110.276 Y109 E957.63152
G1 X109.298 Y110.178 E957.68244
G1 X108.408 Y110.932 E957.72124
G1 X107 Y111.75 E957.7754
G1 X107 Y141 E958.74825
G1 X124.633 Y141 E959.33473
G1 X125.615 Y140.433 E959.37244
G1 X126.555 Y139.871 E959.40887
G1 X127.306 Y139.401 E959.43834
G1 X128.037 Y138.907 E959.46768
G1 X128.936 Y138.283 E959.50408
G1 X129.538 Y137.847 E959.5288
G1 X129.676 Y137.737 E959.53467
G1 X130 Y137.479 E959.54845
G1 X130 Y137.893 E959.55601
G1 X130 Y137.894 E959.55605
G1 X130 Y144.75 E959.78408
G1 X128 Y144.75 E959.8506
G1 X128 Y146.75 E959.91712
G1 X104 Y146.75 E960.71536
G1 X104 Y144.75 E960.78188
G1 X103 Y144.75 E960.81514
G1 X103 Y111.749 E961.91276
G1 X101.592 Y110.929 E961.96695
G1 X100.702 Y110.175 E962.00575
G1 X99.727 Y109 E962.05653
G1 X98.074 Y109 E962.11151
G1 X98.074 Y103 E962.31107
G1 X99.727 Y103 E962.36605
G1 X100.699 Y101.828 E962.41669
G1 X101.598 Y101.066 E962.45589
G1 X103 Y100.251 E962.50983
G1 X103 Y69 E963.54924
G1 X85.367 Y69 E964.13572
G1 X84.385 Y69.567 E964.17343
G1 X83.445 Y70.129 E964.20986
G1 X82.694 Y70.599 E964.23933
G1 X81.963 Y71.093 E964.26867
G1 X81.064 Y71.717 E964.30507
G1 X80.462 Y72.153 E964.32979
G1 X80.324 Y72.263 E964.33566
G1 X80 Y72.521 E964.34943
G1 X80 Y72.107 E964.357
G1 X80 Y72.106 E964.35703
G1 X80 Y64.926 E964.59584
G1 X81 Y64.926 E964.6291
G1 X81 Y63.25 E964.68485
G1 X105 Y63.25 E965.48309
G1 X105 Y65.25 E965.54961
M204 S3000
M205 X10 Y10
G0 F6000 X107.366 Y100.039
G0 X110.447 Y102.636
G0 X115.955 Y102.637
G0 X116.356 Y104
M204 S1800
M205 X8 Y8
G1 F3600 X146.75 Y104 E966.56052
G1 X146.75 Y128 E967.35876
G1 X144.75 Y128 E967.42528
G1 X144.75 Y130 E967.4918
G1 X139.574 Y130 E967.66396
G1 X139.574 Y128 E967.73048
G1 X139.218 Y128 E967.74232
G1 X139.18 Y128 E967.74358
G1 X138.937 Y128 E967.75166
G1 X139.18 Y127.642 E967.76051
G1 X139.2 Y127.611 E967.76167
G1 X139.589 Y127.009 E967.78551
G1 X140.056 Y126.26 E967.81487
G1 X141 Y124.635 E967.87738
G1 X141 Y108 E968.43066
G1 X116.355 Y108 E969.25036
G1 X116.355 Y109 E969.28362
G1 X116.074 Y109 E969.29296
G1 X116.074 Y108 E969.31633
G1 X116.074 Y104 E969.44937
G1 X116.074 Y103 E969.48263
G1 X116.356 Y103 E969.49201
G1 X116.356 Y104 E969.51546
M204 S3000
M205 X10 Y10
G0 F6000 X115.702 Y102.872
G0 X112.446 Y102.872
G0 X109.395 Y103.36
G0 X108.55 Y102.289
G0 X108.23 Y102.02
G0 X107.07 Y101.3
G0 X106.669 Y101.153
G0 X105.337 Y100.877
G0 X104.914 Y100.876
G0 X103.566 Y101.07
G0 X103.159 Y101.218
G0 X101.968 Y101.857
G0 X101.637 Y102.135
G0 X100.734 Y103.145
G0 X100.519 Y103.515
G0 X100.111 Y104.54
G0 X99.534 Y106.586
M204 S1800
M205 X8 Y8
G1 F3600 X99.62 Y107.067 E969.53171
G1 X100.065 Y108.418 E969.57902
G1 X100.31 Y108.843 E969.59533
G1 X101.19 Y109.961 E969.64265
G1 X101.565 Y110.275 E969.65892
G1 X102.774 Y111.026 E969.70626
G1 X103.234 Y111.194 E969.72255
G1 X104.627 Y111.484 E969.76987
G1 X105.115 Y111.485 E969.7861
G1 X106.527 Y111.281 E969.83355
G1 X106.987 Y111.114 E969.84983
G1 X108.24 Y110.442 E969.89712
G1 X108.616 Y110.127 E969.91344
G1 X109.562 Y109.065 E969.96074
G1 X109.808 Y108.644 E969.97696
G1 X110.337 Y107.319 E970.02441
G1 X110.422 Y106.84 E970.04059
G1 X110.468 Y105.415 E970.08801
G1 X110.382 Y104.933 E970.1043
G1 X109.939 Y103.581 E970.15162
G1 X109.693 Y103.156 E970.16795
G1 X108.813 Y102.038 E970.21527
G1 X108.436 Y101.723 E970.23161
G1 X107.229 Y100.973 E970.27887
G1 X106.769 Y100.805 E970.29516
G1 X105.376 Y100.516 E970.34248
G1 X104.888 Y100.515 E970.35871
G1 X103.476 Y100.718 E970.40616
G1 X103.016 Y100.886 E970.42245
G1 X101.763 Y101.558 E970.46974
G1 X101.387 Y101.873 E970.48605
G1 X100.44 Y102.934 E970.53335
G1 X100.194 Y103.355 E970.54957
G1 X99.665 Y104.68 E970.59702
G1 X99.58 Y105.159 E970.6132
G1 X99.534 Y106.586 E970.66069
M204 S3000
M205 X10 Y10
G0 F6000 X97.702 Y109.128
G0 X94.446 Y109.128
G0 X94.443 Y108.285
G0 X69 Y104
M204 S1800
M205 X8 Y8
G1 F3600 X93.647 Y104 E971.48045
G1 X93.647 Y103 E971.51371
G1 X94.074 Y103 E971.52791
G1 X94.074 Y109 E971.72747
G1 X93.647 Y109 E971.74168
G1 X93.647 Y108 E971.77494
G1 X63.25 Y108 E972.78594
G1 X63.25 Y81.5 E973.66734
G1 X64.926 Y81.5 E973.72308
G1 X64.926 Y80 E973.77297
G1 X72.106 Y80 E974.01178
G1 X72.107 Y80 E974.01181
G1 X72.521 Y80 E974.02558
G1 X72.263 Y80.324 E974.03315
G1 X72.153 Y80.462 E974.03902
G1 X71.718 Y81.063 E974.0637
G1 X71.094 Y81.962 E974.1001
G1 X70.599 Y82.694 E974.12949
G1 X70.13 Y83.445 E974.15894
G1 X69.568 Y84.384 E974.19533
G1 X69 Y85.367 E974.23309
G1 X69 Y104 E974.85283
M204 S3000
M205 X10 Y10
G0 F6000 X93.275 Y103.628
G0 X94.404 Y102.83
G0 X94.474 Y102.9
M204 S1800
M205 X8 Y8
G1 F3600 X94.474 Y109.1 E975.05904
G1 X97.674 Y109.1 E975.16548
G1 X97.674 Y102.9 E975.37169
G1 X94.474 Y102.9 E975.47812
M204 S3000
M205 X10 Y10
G0 F6000 X94.404 Y102.83
G0 X97.702 Y102.872
G0 X99.836 Y106.563
G0 X99.935 Y106.557
M204 S1800
M205 X8 Y8
G1 F3600 X100.009 Y106.969 E975.49204
G1 X100.432 Y108.254 E975.53704
G1 X100.642 Y108.618 E975.55102
G1 X101.479 Y109.681 E975.59602
G1 X101.8 Y109.95 E975.60995
G1 X102.95 Y110.664 E975.65497
G1 X103.344 Y110.808 E975.66892
G1 X104.669 Y111.084 E975.71393
G1 X105.087 Y111.085 E975.72784
G1 X106.429 Y110.891 E975.77294
G1 X106.823 Y110.748 E975.78688
G1 X108.015 Y110.109 E975.83186
G1 X108.337 Y109.839 E975.84584
G1 X109.237 Y108.829 E975.89083
G1 X109.448 Y108.468 E975.90474
G1 X109.95 Y107.209 E975.94982
G1 X110.023 Y106.798 E975.9637
G1 X110.067 Y105.444 E976.00876
G1 X109.993 Y105.031 E976.02272
G1 X109.572 Y103.745 E976.06772
G1 X109.361 Y103.381 E976.08172
G1 X108.524 Y102.318 E976.12672
G1 X108.201 Y102.048 E976.14072
G1 X107.053 Y101.335 E976.18567
G1 X106.659 Y101.191 E976.19962
G1 X105.334 Y100.916 E976.24463
G1 X104.916 Y100.915 E976.25853
G1 X103.574 Y101.108 E976.30363
G1 X103.18 Y101.252 E976.31758
G1 X101.988 Y101.891 E976.36256
G1 X101.666 Y102.161 E976.37654
G1 X100.765 Y103.17 E976.42153
G1 X100.554 Y103.531 E976.43544
G1 X100.052 Y104.79 E976.48052
G1 X99.979 Y105.201 E976.4944
G1 X99.935 Y106.557 E976.53953
M204 S3000
M205 X10 Y10
G0 F6000 X99.836 Y106.563
G0 X100.014 Y104.781
G0 X100.519 Y103.515
G0 X100.734 Y103.145
G0 X101.637 Y102.135
G0 X101.968 Y101.857
G0 X103.159 Y101.218
G0 X103.566 Y101.07
G0 X104.914 Y100.876
G0 X105.337 Y100.877
G0 X106.669 Y101.153
G0 X107.07 Y101.3
G0 X108.23 Y102.02
G0 X108.55 Y102.289
G0 X108.789 Y102.592
G0 X112.404 Y102.83
G0 X112.474 Y102.9
M204 S1800
M205 X8 Y8
G1 F3600 X112.474 Y109.1 E976.74574
G1 X115.674 Y109.1 E976.85217
G1 X115.674 Y102.9 E977.05838
G1 X112.474 Y102.9 E977.16482
M204 S3000
M205 X10 Y10
G0 F6000 X112.404 Y102.83
G0 X110.447 Y102.636
G0 X107.366 Y100.039
G0 X105.33 Y64.92
G0 X105.4 Y64.85
M204 S1800
M205 X8 Y8
G1 F3600 X107.4 Y64.85 E977.23134
G1 X107.4 Y100.02 E978.4011
G1 X108.636 Y100.737 E978.44862
G1 X109.587 Y101.543 E978.49008
G1 X110.464 Y102.6 E978.53577
G1 X112.474 Y102.6 E978.60262
G1 X115.674 Y102.6 E978.68244
G1 X116.756 Y102.6 E978.71843
G1 X116.756 Y103.6 E978.75169
G1 X147.15 Y103.6 E979.7626
G1 X147.15 Y128.4 E980.58745
G1 X145.15 Y128.4 E980.65397
G1 X145.15 Y130.4 E980.72049
G1 X139.174 Y130.4 E980.91925
G1 X139.174 Y128.4 E980.98577
G1 X138.492 Y128.4 E981.00846
G1 X138.355 Y128.4 E981.01301
G1 X138.172 Y128.4 E981.0191
G1 X138.355 Y128.146 E981.02446
G1 X138.431 Y128.033 E981.02826
G1 X138.846 Y127.421 E981.05285
G1 X139.251 Y126.795 E981.07765
G1 X139.713 Y126.054 E981.10669
G1 X140.6 Y124.527 E981.16543
G1 X140.6 Y108.4 E981.70181
G1 X116.755 Y108.4 E982.4949
G1 X116.755 Y109.4 E982.52816
G1 X115.674 Y109.4 E982.56412
G1 X112.474 Y109.4 E982.64394
G1 X110.464 Y109.4 E982.71079
G1 X109.585 Y110.459 E982.75657
G1 X108.636 Y111.262 E982.79792
G1 X107.4 Y111.98 E982.84546
G1 X107.4 Y140.6 E983.79736
G1 X124.526 Y140.6 E984.36698
G1 X125.412 Y140.088 E984.40101
G1 X126.346 Y139.53 E984.4372
G1 X127.088 Y139.066 E984.46631
G1 X127.811 Y138.577 E984.49534
G1 X128.705 Y137.957 E984.53152
G1 X129.296 Y137.528 E984.55581
G1 X130.076 Y136.907 E984.58897
G1 X130.4 Y136.65 E984.60273
G1 X130.4 Y137.063 E984.61028
G1 X130.4 Y137.064 E984.61031
G1 X130.4 Y145.15 E984.87925
G1 X128.4 Y145.15 E984.94577
G1 X128.4 Y147.15 E985.01229
G1 X103.6 Y147.15 E985.83714
G1 X103.6 Y145.15 E985.90366
G1 X102.6 Y145.15 E985.93692
G1 X102.6 Y111.979 E987.0402
G1 X101.364 Y111.259 E987.08777
G1 X100.415 Y110.456 E987.12912
G1 X99.539 Y109.4 E987.17475
G1 X97.674 Y109.4 E987.23678
G1 X94.474 Y109.4 E987.31661
G1 X93.247 Y109.4 E987.35742
G1 X93.247 Y108.4 E987.39068
G1 X62.85 Y108.4 E988.40169
G1 X62.85 Y81.1 E989.30969
G1 X64.526 Y81.1 E989.36543
G1 X64.526 Y79.6 E989.41532
G1 X72.937 Y79.6 E989.69507
G1 X72.939 Y79.6 E989.69514
G1 X73.351 Y79.6 E989.70884
G1 X73.094 Y79.923 E989.71639
G1 X72.472 Y80.704 E989.7496
G1 X72.044 Y81.294 E989.77384
G1 X71.424 Y82.188 E989.81003
G1 X70.934 Y82.912 E989.8391
G1 X70.471 Y83.654 E989.86819
G1 X69.913 Y84.587 E989.90435
G1 X69.4 Y85.474 E989.93843
G1 X69.4 Y103.6 E990.5413
G1 X93.247 Y103.6 E991.33446
G1 X93.247 Y102.6 E991.36772
G1 X94.474 Y102.6 E991.40853
G1 X97.674 Y102.6 E991.48835
G1 X99.539 Y102.6 E991.55038
G1 X100.415 Y101.544 E991.59602
G1 X101.366 Y100.738 E991.63748
G1 X102.6 Y100.021 E991.68495
G1 X102.6 Y69.4 E992.70341
G1 X85.474 Y69.4 E993.27302
G1 X84.588 Y69.912 E993.30706
G1 X83.654 Y70.47 E993.34324
G1 X82.912 Y70.934 E993.37235
G1 X82.189 Y71.423 E993.40138
G1 X81.295 Y72.043 E993.43757
G1 X80.704 Y72.472 E993.46186
G1 X79.924 Y73.093 E993.49502
G1 X79.6 Y73.35 E993.50877
G1 X79.6 Y72.937 E993.51632
G1 X79.6 Y72.936 E993.51635
G1 X79.6 Y64.526 E993.79607
G1 X80.6 Y64.526 E993.82933
G1 X80.6 Y62.85 E993.88508
G1 X105.4 Y62.85 E994.70993
G1 X105.4 Y64.85 E994.77645
M204 S3000
M205 X10 Y10
G0 F6000 X105.8 Y64.45
M204 S1800
M205 X8 Y8
;TYPE:WALL-OUTER
G1 F3600 X107.8 Y64.45 E994.84297
G1 X107.8 Y99.79 E996.01838
G1 X108.864 Y100.407 E996.05929
G1 X109.874 Y101.262 E996.1033
G1 X110.652 Y102.2 E996.14384
G1 X117.156 Y102.2 E996.36016
G1 X117.156 Y103.2 E996.39342
G1 X147.55 Y103.2 E997.40433
G1 X147.55 Y128.8 E998.25579
G1 X145.55 Y128.8 E998.32231
G1 X145.55 Y130.8 E998.38883
G1 X138.774 Y130.8 E998.6142
G1 X138.774 Y128.8 E998.68072
G1 X137.781 Y128.8 E998.71375
G1 X137.78 Y128.8 E998.71378
G1 X137.391 Y128.8 E998.72672
G1 X137.618 Y128.484 E998.7339
G1 X138.027 Y127.917 E998.75716
G1 X138.512 Y127.2 E998.78595
G1 X138.913 Y126.58 E998.81051
G1 X139.37 Y125.848 E998.83921
G1 X140.2 Y124.419 E998.89417
G1 X140.2 Y108.8 E999.41366
G1 X117.155 Y108.8 E1000.18014
G1 X117.155 Y109.8 E1000.2134
G1 X110.652 Y109.8 E1000.42969
G1 X109.874 Y110.737 E1000.4702
G1 X108.864 Y111.592 E1000.51421
G1 X107.8 Y112.21 E1000.55514
G1 X107.8 Y140.2 E1001.48609
G1 X124.419 Y140.2 E1002.03884
G1 X125.209 Y139.743 E1002.06919
G1 X126.137 Y139.189 E1002.10514
G1 X126.87 Y138.731 E1002.13389
G1 X127.585 Y138.247 E1002.16261
G1 X128.473 Y137.631 E1002.19855
G1 X129.054 Y137.209 E1002.22244
G1 X130.476 Y136.078 E1002.28287
G1 X130.8 Y135.821 E1002.29662
G1 X130.8 Y136.234 E1002.30417
G1 X130.8 Y136.235 E1002.3042
G1 X130.8 Y145.55 E1002.61402
G1 X128.8 Y145.55 E1002.68054
G1 X128.8 Y147.55 E1002.74706
G1 X103.2 Y147.55 E1003.59852
G1 X103.2 Y145.55 E1003.66504
G1 X102.2 Y145.55 E1003.6983
G1 X102.2 Y112.209 E1004.80723
G1 X101.136 Y111.589 E1004.84819
G1 X100.128 Y110.737 E1004.89209
G1 X99.351 Y109.8 E1004.93257
G1 X92.847 Y109.8 E1005.1489
G1 X92.847 Y108.8 E1005.18216
G1 X62.45 Y108.8 E1006.19316
G1 X62.45 Y80.7 E1007.12777
G1 X64.126 Y80.7 E1007.18352
G1 X64.126 Y79.2 E1007.23341
G1 X73.766 Y79.2 E1007.55404
G1 X73.767 Y79.2 E1007.55407
G1 X74.18 Y79.2 E1007.56781
G1 X73.923 Y79.524 E1007.57537
G1 X72.791 Y80.946 E1007.63582
G1 X72.37 Y81.526 E1007.65966
G1 X71.754 Y82.414 E1007.6956
G1 X71.269 Y83.13 E1007.72436
G1 X70.812 Y83.862 E1007.75307
G1 X70.258 Y84.79 E1007.78901
G1 X69.8 Y85.581 E1007.81941
G1 X69.8 Y103.2 E1008.40542
G1 X92.847 Y103.2 E1009.17197
G1 X92.847 Y102.2 E1009.20523
G1 X99.351 Y102.2 E1009.42155
G1 X100.128 Y101.263 E1009.46204
G1 X101.138 Y100.408 E1009.50605
G1 X102.2 Y99.791 E1009.5469
G1 X102.2 Y69.8 E1010.54441
G1 X85.581 Y69.8 E1011.09716
G1 X84.791 Y70.257 E1011.12751
G1 X83.863 Y70.811 E1011.16346
G1 X83.13 Y71.269 E1011.19221
G1 X82.415 Y71.753 E1011.22093
G1 X81.527 Y72.369 E1011.25687
G1 X80.946 Y72.791 E1011.28076
G1 X79.524 Y73.922 E1011.34119
G1 X79.2 Y74.179 E1011.35494
G1 X79.2 Y73.766 E1011.36249
G1 X79.2 Y73.765 E1011.36252
G1 X79.2 Y64.126 E1011.68312
G1 X80.2 Y64.126 E1011.71638
G1 X80.2 Y62.45 E1011.77212
G1 X105.8 Y62.45 E1012.62358
G1 X105.8 Y64.45 E1012.6901
M204 S3000
M205 X10 Y10
G0 F6000 X106 Y64.45
G0 X106 Y64.95
G0 X107.366 Y100.039
G0 X110.447 Y102.636
G0 X112.874 Y102.8
G0 X112.874 Y103.3
M204 S1800
M205 X8 Y8
G1 F3600 X112.874 Y108.7 E1012.86971
G1 X115.274 Y108.7 E1012.94953
G1 X115.274 Y103.3 E1013.12914
G1 X112.874 Y103.3 E1013.20896
M204 S3000
M205 X10 Y10
G0 F6000 X112.874 Y103.5
G0 X112.374 Y103.5
G0 X106.669 Y101.153
G0 X105.337 Y100.877
G0 X104.914 Y100.876
G0 X103.566 Y101.07
G0 X103.159 Y101.218
G0 X101.968 Y101.857
G0 X101.637 Y102.135
G0 X100.734 Y103.145
G0 X100.519 Y103.515
G0 X100.014 Y104.781
G0 X99.837 Y106.513
G0 X100.336 Y106.528
M204 S1800
M205 X8 Y8
G1 F3600 X100.398 Y106.87 E1013.22052
G1 X100.799 Y108.09 E1013.26323
G1 X100.974 Y108.393 E1013.27487
G1 X101.768 Y109.401 E1013.31755
G1 X102.035 Y109.625 E1013.32914
G1 X103.126 Y110.302 E1013.37185
G1 X103.454 Y110.422 E1013.38346
G1 X104.711 Y110.684 E1013.42617
G1 X105.059 Y110.685 E1013.43775
G1 X106.331 Y110.501 E1013.48049
G1 X106.659 Y110.382 E1013.4921
G1 X107.79 Y109.776 E1013.53477
G1 X108.058 Y109.551 E1013.54641
G1 X108.912 Y108.593 E1013.5891
G1 X109.087 Y108.292 E1013.60068
G1 X109.563 Y107.099 E1013.6434
G1 X109.624 Y106.756 E1013.65499
G1 X109.666 Y105.473 E1013.69768
G1 X109.604 Y105.129 E1013.70931
G1 X109.205 Y103.909 E1013.752
G1 X109.029 Y103.606 E1013.76366
G1 X108.235 Y102.598 E1013.80633
G1 X107.966 Y102.373 E1013.818
G1 X106.877 Y101.697 E1013.86063
G1 X106.549 Y101.577 E1013.87225
G1 X105.292 Y101.316 E1013.91495
G1 X104.944 Y101.315 E1013.92652
G1 X103.672 Y101.498 E1013.96926
G1 X103.344 Y101.618 E1013.98088
G1 X102.213 Y102.224 E1014.02356
G1 X101.945 Y102.449 E1014.03519
G1 X101.09 Y103.406 E1014.07788
G1 X100.915 Y103.707 E1014.08946
G1 X100.439 Y104.9 E1014.13218
G1 X100.378 Y105.243 E1014.14377
G1 X100.336 Y106.528 E1014.18653
M204 S3000
M205 X10 Y10
G0 F6000 X100.371 Y106.725
G0 X99.88 Y106.812
G0 X97.702 Y102.872
G0 X94.874 Y102.8
G0 X94.874 Y103.3
M204 S1800
M205 X8 Y8
G1 F3600 X94.874 Y108.7 E1014.36613
G1 X97.274 Y108.7 E1014.44596
G1 X97.274 Y103.3 E1014.62556
G1 X94.874 Y103.3 E1014.70539
M204 S3000
M205 X10 Y10
G0 F6000 X94.874 Y103.5
G0 X93.684 Y104.39
M204 S1800
M205 X8 Y8
;TYPE:SKIN
G1 F1800 X93.684 Y107.61 E1014.81248
G1 X63.64 Y107.61 E1015.81175
G1 X63.64 Y81.89 E1016.6672
G1 X65.316 Y81.89 E1016.72295
G1 X65.316 Y80.39 E1016.77284
G1 X71.724 Y80.39 E1016.98597
G1 X71.4 Y80.837 E1017.00433
G1 X70.772 Y81.742 E1017.04097
G1 X70.272 Y82.481 E1017.07064
G1 X69.797 Y83.242 E1017.10048
G1 X69.232 Y84.187 E1017.1371
G1 X68.61 Y85.262 E1017.17841
G1 X68.61 Y104.39 E1017.81461
G1 X93.684 Y104.39 E1018.64857
M204 S3000
M205 X10 Y10
G0 F6000 X93.389 Y107.429
M204 S1800
M205 X8 Y8
G1 F1800 X93.503 Y107.314 E1018.65396
M204 S3000
M205 X10 Y10
G0 F6000 X93.503 Y106.749
M204 S1800
M205 X8 Y8
G1 F1800 X92.823 Y107.429 E1018.68594
M204 S3000
M205 X10 Y10
G0 F6000 X92.257 Y107.429
M204 S1800
M205 X8 Y8
G1 F1800 X93.503 Y106.183 E1018.74455
M204 S3000
M205 X10 Y10
G0 F6000 X93.503 Y105.617
M204 S1800
M205 X8 Y8
G1 F1800 X91.691 Y107.429 E1018.82978
M204 S3000
M205 X10 Y10
G0 F6000 X91.126 Y107.429
M204 S1800
M205 X8 Y8
G1 F1800 X93.503 Y105.052 E1018.94159
M204 S3000
M205 X10 Y10
G0 F6000 X93.42 Y104.569
M204 S1800
M205 X8 Y8
G1 F1800 X90.56 Y107.429 E1019.07612
M204 S3000
M205 X10 Y10
G0 F6000 X89.994 Y107.429
M204 S1800
M205 X8 Y8
G1 F1800 X92.855 Y104.569 E1019.21066
M204 S3000
M205 X10 Y10
G0 F6000 X92.289 Y104.569
M204 S1800
M205 X8 Y8
G1 F1800 X89.429 Y107.429 E1019.34519
M204 S3000
M205 X10 Y10
G0 F6000 X88.863 Y107.429
M204 S1800
M205 X8 Y8
G1 F1800 X91.723 Y104.569 E1019.47972
M204 S3000
M205 X10 Y10
G0 F6000 X91.158 Y104.569
M204 S1800
M205 X8 Y8
G1 F1800 X88.297 Y107.429 E1019.61427
M204 S3000
M205 X10 Y10
G0 F6000 X87.732 Y107.429
M204 S1800
M205 X8 Y8
G1 F1800 X90.592 Y104.569 E1019.74879
M204 S3000
M205 X10 Y10
G0 F6000 X90.026 Y104.569
M204 S1800
M205 X8 Y8
G1 F1800 X87.166 Y107.429 E1019.88332
M204 S3000
M205 X10 Y10
G0 F6000 X86.6 Y107.429
M204 S1800
M205 X8 Y8
G1 F1800 X89.461 Y104.569 E1020.01787
M204 S3000
M205 X10 Y10
G0 F6000 X88.895 Y104.569
M204 S1800
M205 X8 Y8
G1 F1800 X86.035 Y107.429 E1020.15239
M204 S3000
M205 X10 Y10
G0 F6000 X85.469 Y107.429
M204 S1800
M205 X8 Y8
G1 F1800 X88.329 Y104.569 E1020.28692
M204 S3000
M205 X10 Y10
G0 F6000 X87.763 Y104.569
M204 S1800
M205 X8 Y8
G1 F1800 X84.903 Y107.429 E1020.42144
M204 S3000
M205 X10 Y10
G0 F6000 X84.338 Y107.429
M204 S1800
M205 X8 Y8
G1 F1800 X87.198 Y104.569 E1020.55597
M204 S3000
M205 X10 Y10
G0 F6000 X86.632 Y104.569
M204 S1800
M205 X8 Y8
G1 F1800 X83.772 Y107.429 E1020.69049
M204 S3000
M205 X10 Y10
G0 F6000 X83.206 Y107.429
M204 S1800
M205 X8 Y8
G1 F1800 X86.066 Y104.569 E1020.82502
M204 S3000
M205 X10 Y10
G0 F6000 X85.501 Y104.569
M204 S1800
M205 X8 Y8
G1 F1800 X82.64 Y107.429 E1020.95957
M204 S3000
M205 X10 Y10
G0 F6000 X82.075 Y107.429
M204 S1800
M205 X8 Y8
G1 F1800 X84.935 Y104.569 E1021.09409
M204 S3000
M205 X10 Y10
G0 F6000 X84.369 Y104.569
M204 S1800
M205 X8 Y8
G1 F1800 X81.509 Y107.429 E1021.22862
M204 S3000
M205 X10 Y10
G0 F6000 X80.943 Y107.429
M204 S1800
M205 X8 Y8
G1 F1800 X83.804 Y104.569 E1021.36317
M204 S3000
M205 X10 Y10
G0 F6000 X83.238 Y104.569
M204 S1800
M205 X8 Y8
G1 F1800 X80.378 Y107.429 E1021.49769
M204 S3000
M205 X10 Y10
G0 F6000 X79.812 Y107.429
M204 S1800
M205 X8 Y8
G1 F1800 X82.672 Y104.569 E1021.63222
M204 S3000
M205 X10 Y10
G0 F6000 X82.107 Y104.569
M204 S1800
M205 X8 Y8
G1 F1800 X79.246 Y107.429 E1021.76677
M204 S3000
M205 X10 Y10
G0 F6000 X78.681 Y107.429
M204 S1800
M205 X8 Y8
G1 F1800 X81.541 Y104.569 E1021.90129
M204 S3000
M205 X10 Y10
G0 F6000 X80.975 Y104.569
M204 S1800
M205 X8 Y8
G1 F1800 X78.115 Y107.429 E1022.03582
M204 S3000
M205 X10 Y10
G0 F6000 X77.549 Y107.429
M204 S1800
M205 X8 Y8
G1 F1800 X80.41 Y104.569 E1022.17037
M204 S3000
M205 X10 Y10
G0 F6000 X79.844 Y104.569
M204 S1800
M205 X8 Y8
G1 F1800 X76.984 Y107.429 E1022.3049
M204 S3000
M205 X10 Y10
G0 F6000 X76.418 Y107.429
M204 S1800
M205 X8 Y8
G1 F1800 X79.278 Y104.569 E1022.43942
M204 S3000
M205 X10 Y10
G0 F6000 X78.713 Y104.569
M204 S1800
M205 X8 Y8
G1 F1800 X75.852 Y107.429 E1022.57397
M204 S3000
M205 X10 Y10
G0 F6000 X75.287 Y107.429
M204 S1800
M205 X8 Y8
G1 F1800 X78.147 Y104.569 E1022.7085
M204 S3000
M205 X10 Y10
G0 F6000 X77.581 Y104.569
M204 S1800
M205 X8 Y8
G1 F1800 X74.721 Y107.429 E1022.84302
M204 S3000
M205 X10 Y10
G0 F6000 X74.155 Y107.429
M204 S1800
M205 X8 Y8
G1 F1800 X77.015 Y104.569 E1022.97755
M204 S3000
M205 X10 Y10
G0 F6000 X76.45 Y104.569
M204 S1800
M205 X8 Y8
G1 F1800 X73.59 Y107.429 E1023.11207
M204 S3000
M205 X10 Y10
G0 F6000 X73.024 Y107.429
M204 S1800
M205 X8 Y8
G1 F1800 X75.884 Y104.569 E1023.2466
M204 S3000
M205 X10 Y10
G0 F6000 X75.318 Y104.569
M204 S1800
M205 X8 Y8
G1 F1800 X72.458 Y107.429 E1023.38112
M204 S3000
M205 X10 Y10
G0 F6000 X71.892 Y107.429
M204 S1800
M205 X8 Y8
G1 F1800 X74.753 Y104.569 E1023.51567
M204 S3000
M205 X10 Y10
G0 F6000 X74.187 Y104.569
M204 S1800
M205 X8 Y8
G1 F1800 X71.327 Y107.429 E1023.6502
M204 S3000
M205 X10 Y10
G0 F6000 X70.761 Y107.429
M204 S1800
M205 X8 Y8
G1 F1800 X73.621 Y104.569 E1023.78472
M204 S3000
M205 X10 Y10
G0 F6000 X73.056 Y104.569
M204 S1800
M205 X8 Y8
G1 F1800 X70.195 Y107.429 E1023.91927
M204 S3000
M205 X10 Y10
G0 F6000 X69.63 Y107.429
M204 S1800
M205 X8 Y8
G1 F1800 X72.49 Y104.569 E1024.0538
M204 S3000
M205 X10 Y10
G0 F6000 X71.924 Y104.569
M204 S1800
M205 X8 Y8
G1 F1800 X69.064 Y107.429 E1024.18832
M204 S3000
M205 X10 Y10
G0 F6000 X68.498 Y107.429
M204 S1800
M205 X8 Y8
G1 F1800 X71.359 Y104.569 E1024.32287
M204 S3000
M205 X10 Y10
G0 F6000 X70.793 Y104.569
M204 S1800
M205 X8 Y8
G1 F1800 X67.933 Y107.429 E1024.4574
M204 S3000
M205 X10 Y10
G0 F6000 X67.367 Y107.429
M204 S1800
M205 X8 Y8
G1 F1800 X70.227 Y104.569 E1024.59193
M204 S3000
M205 X10 Y10
G0 F6000 X69.662 Y104.569
M204 S1800
M205 X8 Y8
G1 F1800 X66.801 Y107.429 E1024.72647
M204 S3000
M205 X10 Y10
G0 F6000 X66.236 Y107.429
M204 S1800
M205 X8 Y8
G1 F1800 X69.096 Y104.569 E1024.861
M204 S3000
M205 X10 Y10
G0 F6000 X68.53 Y104.569
M204 S1800
M205 X8 Y8
G1 F1800 X65.67 Y107.429 E1024.99553
M204 S3000
M205 X10 Y10
G0 F6000 X65.104 Y107.429
M204 S1800
M205 X8 Y8
G1 F1800 X68.429 Y104.104 E1025.15192
M204 S3000
M205 X10 Y10
G0 F6000 X68.429 Y103.538
M204 S1800
M205 X8 Y8
G1 F1800 X64.539 Y107.429 E1025.33492
M204 S3000
M205 X10 Y10
G0 F6000 X63.973 Y107.429
M204 S1800
M205 X8 Y8
G1 F1800 X68.429 Y102.973 E1025.54452
M204 S3000
M205 X10 Y10
G0 F6000 X68.429 Y102.407
M204 S1800
M205 X8 Y8
G1 F1800 X63.82 Y107.016 E1025.76131
M204 S3000
M205 X10 Y10
G0 F6000 X63.82 Y106.45
M204 S1800
M205 X8 Y8
G1 F1800 X68.429 Y101.841 E1025.9781
M204 S3000
M205 X10 Y10
G0 F6000 X68.429 Y101.276
M204 S1800
M205 X8 Y8
G1 F1800 X63.82 Y105.884 E1026.19487
M204 S3000
M205 X10 Y10
G0 F6000 X63.82 Y105.319
M204 S1800
M205 X8 Y8
G1 F1800 X68.429 Y100.71 E1026.41167
M204 S3000
M205 X10 Y10
G0 F6000 X68.429 Y100.144
M204 S1800
M205 X8 Y8
G1 F1800 X63.82 Y104.753 E1026.62846
M204 S3000
M205 X10 Y10
G0 F6000 X63.82 Y104.187
M204 S1800
M205 X8 Y8
G1 F1800 X68.429 Y99.579 E1026.84523
M204 S3000
M205 X10 Y10
G0 F6000 X68.429 Y99.013
M204 S1800
M205 X8 Y8
G1 F1800 X63.82 Y103.622 E1027.06202
M204 S3000
M205 X10 Y10
G0 F6000 X63.82 Y103.056
M204 S1800
M205 X8 Y8
G1 F1800 X68.429 Y98.447 E1027.27882
M204 S3000
M205 X10 Y10
G0 F6000 X68.429 Y97.881
M204 S1800
M205 X8 Y8
G1 F1800 X63.82 Y102.49 E1027.49561
M204 S3000
M205 X10 Y10
G0 F6000 X63.82 Y101.925
M204 S1800
M205 X8 Y8
G1 F1800 X68.429 Y97.316 E1027.7124
M204 S3000
M205 X10 Y10
G0 F6000 X68.429 Y96.75
M204 S1800
M205 X8 Y8
G1 F1800 X63.82 Y101.359 E1027.9292
M204 S3000
M205 X10 Y10
G0 F6000 X63.82 Y100.793
M204 S1800
M205 X8 Y8
G1 F1800 X68.429 Y96.184 E1028.14599
M204 S3000
M205 X10 Y10
G0 F6000 X68.429 Y95.619
M204 S1800
M205 X8 Y8
G1 F1800 X63.82 Y100.228 E1028.36278
M204 S3000
M205 X10 Y10
G0 F6000 X63.82 Y99.662
M204 S1800
M205 X8 Y8
G1 F1800 X68.429 Y95.053 E1028.57958
M204 S3000
M205 X10 Y10
G0 F6000 X68.429 Y94.487
M204 S1800
M205 X8 Y8
G1 F1800 X63.82 Y99.096 E1028.79637
M204 S3000
M205 X10 Y10
G0 F6000 X63.82 Y98.531
M204 S1800
M205 X8 Y8
G1 F1800 X68.429 Y93.922 E1029.01316
M204 S3000
M205 X10 Y10
G0 F6000 X68.429 Y93.356
M204 S1800
M205 X8 Y8
G1 F1800 X63.82 Y97.965 E1029.22996
M204 S3000
M205 X10 Y10
G0 F6000 X63.82 Y97.399
M204 S1800
M205 X8 Y8
G1 F1800 X68.429 Y92.79 E1029.44675
M204 S3000
M205 X10 Y10
G0 F6000 X68.429 Y92.225
M204 S1800
M205 X8 Y8
G1 F1800 X63.82 Y96.834 E1029.66354
M204 S3000
M205 X10 Y10
G0 F6000 X63.82 Y96.268
M204 S1800
M205 X8 Y8
G1 F1800 X68.429 Y91.659 E1029.88033
M204 S3000
M205 X10 Y10
G0 F6000 X68.429 Y91.093
M204 S1800
M205 X8 Y8
G1 F1800 X63.82 Y95.702 E1030.09713
M204 S3000
M205 X10 Y10
G0 F6000 X63.82 Y95.136
M204 S1800
M205 X8 Y8
G1 F1800 X68.429 Y90.528 E1030.3139
M204 S3000
M205 X10 Y10
G0 F6000 X68.429 Y89.962
M204 S1800
M205 X8 Y8
G1 F1800 X63.82 Y94.571 E1030.53069
M204 S3000
M205 X10 Y10
G0 F6000 X63.82 Y94.005
M204 S1800
M205 X8 Y8
G1 F1800 X68.429 Y89.396 E1030.74748
M204 S3000
M205 X10 Y10
G0 F6000 X68.429 Y88.83
M204 S1800
M205 X8 Y8
G1 F1800 X63.82 Y93.439 E1030.96428
M204 S3000
M205 X10 Y10
G0 F6000 X63.82 Y92.874
M204 S1800
M205 X8 Y8
G1 F1800 X68.429 Y88.265 E1031.18107
M204 S3000
M205 X10 Y10
G0 F6000 X68.429 Y87.699
M204 S1800
M205 X8 Y8
G1 F1800 X63.82 Y92.308 E1031.39786
M204 S3000
M205 X10 Y10
G0 F6000 X63.82 Y91.742
M204 S1800
M205 X8 Y8
G1 F1800 X68.429 Y87.133 E1031.61466
M204 S3000
M205 X10 Y10
G0 F6000 X68.429 Y86.568
M204 S1800
M205 X8 Y8
G1 F1800 X63.82 Y91.177 E1031.83145
M204 S3000
M205 X10 Y10
G0 F6000 X63.82 Y90.611
M204 S1800
M205 X8 Y8
G1 F1800 X68.429 Y86.002 E1032.04824
M204 S3000
M205 X10 Y10
G0 F6000 X68.429 Y85.436
M204 S1800
M205 X8 Y8
G1 F1800 X63.82 Y90.045 E1032.26504
M204 S3000
M205 X10 Y10
G0 F6000 X63.82 Y89.48
M204 S1800
M205 X8 Y8
G1 F1800 X68.901 Y84.399 E1032.50403
G1 X68.971 Y84.329
M204 S3000
M205 X10 Y10
G0 F6000 X69.736 Y82.998
M204 S1800
M205 X8 Y8
G1 F1800 X63.82 Y88.914 E1032.7823
M204 S3000
M205 X10 Y10
G0 F6000 X63.82 Y88.348
M204 S1800
M205 X8 Y8
G1 F1800 X70.835 Y81.334 E1033.11224
M204 S3000
M205 X10 Y10
G0 F6000 X71.034 Y80.569
M204 S1800
M205 X8 Y8
G1 F1800 X63.82 Y87.783 E1033.45157
M204 S3000
M205 X10 Y10
G0 F6000 X63.82 Y87.217
M204 S1800
M205 X8 Y8
G1 F1800 X70.468 Y80.569 E1033.76427
M204 S3000
M205 X10 Y10
G0 F6000 X69.903 Y80.569
M204 S1800
M205 X8 Y8
G1 F1800 X63.82 Y86.651 E1034.05037
M204 S3000
M205 X10 Y10
G0 F6000 X63.82 Y86.086
M204 S1800
M205 X8 Y8
G1 F1800 X69.337 Y80.569 E1034.30987
M204 S3000
M205 X10 Y10
G0 F6000 X68.771 Y80.569
M204 S1800
M205 X8 Y8
G1 F1800 X63.82 Y85.52 E1034.54275
M204 S3000
M205 X10 Y10
G0 F6000 X63.82 Y84.954
M204 S1800
M205 X8 Y8
G1 F1800 X68.206 Y80.569 E1034.74903
M204 S3000
M205 X10 Y10
G0 F6000 X67.64 Y80.569
M204 S1800
M205 X8 Y8
G1 F1800 X63.82 Y84.388 E1034.92869
M204 S3000
M205 X10 Y10
G0 F6000 X63.82 Y83.823
M204 S1800
M205 X8 Y8
G1 F1800 X67.074 Y80.569 E1035.08175
M204 S3000
M205 X10 Y10
G0 F6000 X66.509 Y80.569
M204 S1800
M205 X8 Y8
G1 F1800 X65.496 Y81.581 E1035.12937
M204 S3000
M205 X10 Y10
G0 F6000 X65.496 Y81.016
M204 S1800
M205 X8 Y8
G1 F1800 X65.943 Y80.569 E1035.1504
M204 S3000
M205 X10 Y10
G0 F6000 X65.009 Y82.068
M204 S1800
M205 X8 Y8
G1 F1800 X63.82 Y83.257 E1035.20633
M204 S3000
M205 X10 Y10
G0 F6000 X63.82 Y82.691
M204 S1800
M205 X8 Y8
G1 F1800 X64.443 Y82.068 E1035.23563
M204 S3000
M205 X10 Y10
G0 F6000 X63.877 Y82.068
M204 S1800
M205 X8 Y8
G1 F1800 X63.82 Y82.126 E1035.23834
M204 S3000
M205 X10 Y10
G0 F6000 X69.372 Y103.628
G0 X93.275 Y103.628
G0 X93.275 Y102.628
G0 X99.556 Y102.636
G0 X102.634 Y100.04
G0 X102.628 Y69.372
G0 X85.463 Y69.362
G0 X80.39 Y71.724
M204 S1800
M205 X8 Y8
G1 F1800 X80.39 Y65.316 E1035.45147
G1 X81.39 Y65.316 E1035.48473
G1 X81.39 Y63.64 E1035.54047
G1 X104.61 Y63.64 E1036.31277
G1 X104.61 Y65.64 E1036.37929
G1 X106.61 Y65.64 E1036.44581
G1 X106.61 Y100.374 E1037.60107
G1 X105.417 Y100.126 E1037.6416
G1 X104.861 Y100.125 E1037.66009
G1 X103.39 Y100.337 E1037.70952
G1 X103.39 Y68.61 E1038.76476
G1 X85.262 Y68.61 E1039.3677
G1 X84.188 Y69.231 E1039.40897
G1 X83.242 Y69.796 E1039.44562
G1 X82.481 Y70.272 E1039.47547
G1 X81.743 Y70.771 E1039.5051
G1 X80.838 Y71.399 E1039.54174
G1 X80.39 Y71.724 E1039.56015
M204 S3000
M205 X10 Y10
G0 F6000 X85.463 Y69.362
G0 X102.628 Y69.372
G0 X102.634 Y100.04
G0 X99.864 Y102.376
G0 X98.464 Y103.39
M204 S1800
M205 X8 Y8
G1 F1800 X99.76 Y103.39 E1039.60325
G1 X99.288 Y104.573 E1039.64562
G1 X99.192 Y105.118 E1039.66402
G1 X99.142 Y106.615 E1039.71384
G1 X99.241 Y107.163 E1039.73236
G1 X99.707 Y108.578 E1039.78191
G1 X99.725 Y108.61 E1039.78313
G1 X98.464 Y108.61 E1039.82507
G1 X98.464 Y103.39 E1039.99869
M204 S3000
M205 X10 Y10
G0 F6000 X100.396 Y108.271
G0 X100.608 Y108.638
G0 X101.292 Y109.505
G0 X103.39 Y111.625
M204 S1800
M205 X8 Y8
G1 F1800 X104.586 Y111.874 E1040.03932
G1 X105.142 Y111.875 E1040.05782
G1 X106.61 Y111.663 E1040.10715
G1 X106.61 Y141.39 E1041.09587
G1 X124.738 Y141.39 E1041.69881
G1 X125.812 Y140.769 E1041.74007
G1 X126.758 Y140.204 E1041.77672
G1 X127.519 Y139.728 E1041.80658
G1 X128.257 Y139.229 E1041.83621
G1 X129.162 Y138.601 E1041.87285
G1 X129.61 Y138.276 E1041.89125
G1 X129.61 Y144.36 E1042.09361
G1 X127.61 Y144.36 E1042.16013
G1 X127.61 Y146.36 E1042.22665
G1 X104.39 Y146.36 E1042.99895
G1 X104.39 Y144.36 E1043.06547
G1 X103.39 Y144.36 E1043.09873
G1 X103.39 Y111.625 E1044.1875
M204 S3000
M205 X10 Y10
G0 F6000 X106.439 Y110.929
G0 X106.842 Y110.783
G0 X108.035 Y110.143
G0 X108.366 Y109.865
G0 X109.268 Y108.854
G0 X109.483 Y108.484
G0 X109.988 Y107.218
G0 X110.008 Y107.101
G0 X110.279 Y103.39
M204 S1800
M205 X8 Y8
G1 F1800 X111.684 Y103.39 E1044.23423
G1 X111.684 Y108.61 E1044.40785
G1 X110.241 Y108.61 E1044.45584
G1 X110.714 Y107.426 E1044.49825
G1 X110.81 Y106.881 E1044.51666
G1 X110.86 Y105.387 E1044.56637
G1 X110.761 Y104.837 E1044.58496
G1 X110.297 Y103.421 E1044.63452
G1 X110.279 Y103.39 E1044.63571
M204 S3000
M205 X10 Y10
G0 F6000 X110.447 Y109.364
G0 X107.366 Y111.961
G0 X107.372 Y140.628
G0 X129.046 Y144.179
M204 S1800
M205 X8 Y8
G1 F1800 X129.43 Y143.795 E1044.65378
M204 S3000
M205 X10 Y10
G0 F6000 X129.43 Y143.23
M204 S1800
M205 X8 Y8
G1 F1800 X128.48 Y144.179 E1044.69844
M204 S3000
M205 X10 Y10
G0 F6000 X127.914 Y144.179
M204 S1800
M205 X8 Y8
G1 F1800 X129.43 Y142.664 E1044.76972
M204 S3000
M205 X10 Y10
G0 F6000 X129.43 Y142.098
M204 S1800
M205 X8 Y8
G1 F1800 X125.349 Y146.179 E1044.96168
M204 S3000
M205 X10 Y10
G0 F6000 X124.783 Y146.179
M204 S1800
M205 X8 Y8
G1 F1800 X129.43 Y141.533 E1045.18024
M204 S3000
M205 X10 Y10
G0 F6000 X129.43 Y140.967
M204 S1800
M205 X8 Y8
G1 F1800 X124.218 Y146.179 E1045.42539
G1 X124.148 Y146.249
M204 S3000
M205 X10 Y10
G0 F6000 X125.915 Y146.179
M204 S1800
M205 X8 Y8
G1 F1800 X127.429 Y144.664 E1045.49663
M204 S3000
M205 X10 Y10
G0 F6000 X127.429 Y145.23
M204 S1800
M205 X8 Y8
G1 F1800 X126.48 Y146.179 E1045.54127
M204 S3000
M205 X10 Y10
G0 F6000 X127.046 Y146.179
M204 S1800
M205 X8 Y8
G1 F1800 X127.429 Y145.796 E1045.55928
M204 S3000
M205 X10 Y10
G0 F6000 X123.652 Y146.179
M204 S1800
M205 X8 Y8
G1 F1800 X129.43 Y140.401 E1045.83106
M204 S3000
M205 X10 Y10
G0 F6000 X129.43 Y139.836
M204 S1800
M205 X8 Y8
G1 F1800 X123.086 Y146.179 E1046.12944
M204 S3000
M205 X10 Y10
G0 F6000 X122.521 Y146.179
M204 S1800
M205 X8 Y8
G1 F1800 X129.43 Y139.27 E1046.45442
M204 S3000
M205 X10 Y10
G0 F6000 X129.43 Y138.704
M204 S1800
M205 X8 Y8
G1 F1800 X121.955 Y146.179 E1046.80602
M204 S3000
M205 X10 Y10
G0 F6000 X121.389 Y146.179
M204 S1800
M205 X8 Y8
G1 F1800 X127.845 Y139.723 E1047.10969
G1 X127.915 Y139.653
M204 S3000
M205 X10 Y10
G0 F6000 X126.341 Y140.661
M204 S1800
M205 X8 Y8
G1 F1800 X120.824 Y146.179 E1047.36922
M204 S3000
M205 X10 Y10
G0 F6000 X120.258 Y146.179
M204 S1800
M205 X8 Y8
G1 F1800 X124.981 Y141.456 E1047.59137
M204 S3000
M205 X10 Y10
G0 F6000 X124.303 Y141.569
M204 S1800
M205 X8 Y8
G1 F1800 X119.692 Y146.179 E1047.80824
M204 S3000
M205 X10 Y10
G0 F6000 X119.126 Y146.179
M204 S1800
M205 X8 Y8
G1 F1800 X123.737 Y141.569 E1048.0251
M204 S3000
M205 X10 Y10
G0 F6000 X123.171 Y141.569
M204 S1800
M205 X8 Y8
G1 F1800 X118.561 Y146.179 E1048.24194
M204 S3000
M205 X10 Y10
G0 F6000 X117.995 Y146.179
M204 S1800
M205 X8 Y8
G1 F1800 X122.605 Y141.569 E1048.45878
M204 S3000
M205 X10 Y10
G0 F6000 X122.04 Y141.569
M204 S1800
M205 X8 Y8
G1 F1800 X117.429 Y146.179 E1048.67565
M204 S3000
M205 X10 Y10
G0 F6000 X116.864 Y146.179
M204 S1800
M205 X8 Y8
G1 F1800 X121.474 Y141.569 E1048.89249
M204 S3000
M205 X10 Y10
G0 F6000 X120.908 Y141.569
M204 S1800
M205 X8 Y8
G1 F1800 X116.298 Y146.179 E1049.10933
M204 S3000
M205 X10 Y10
G0 F6000 X115.732 Y146.179
M204 S1800
M205 X8 Y8
G1 F1800 X120.343 Y141.569 E1049.32619
M204 S3000
M205 X10 Y10
G0 F6000 X119.777 Y141.569
M204 S1800
M205 X8 Y8
G1 F1800 X115.167 Y146.179 E1049.54303
M204 S3000
M205 X10 Y10
G0 F6000 X114.601 Y146.179
M204 S1800
M205 X8 Y8
G1 F1800 X119.211 Y141.569 E1049.75987
M204 S3000
M205 X10 Y10
G0 F6000 X118.646 Y141.569
M204 S1800
M205 X8 Y8
G1 F1800 X114.035 Y146.179 E1049.97673
M204 S3000
M205 X10 Y10
G0 F6000 X113.47 Y146.179
M204 S1800
M205 X8 Y8
G1 F1800 X118.08 Y141.569 E1050.19357
M204 S3000
M205 X10 Y10
G0 F6000 X117.514 Y141.569
M204 S1800
M205 X8 Y8
G1 F1800 X112.904 Y146.179 E1050.41041
M204 S3000
M205 X10 Y10
G0 F6000 X112.338 Y146.179
M204 S1800
M205 X8 Y8
G1 F1800 X116.949 Y141.569 E1050.62728
M204 S3000
M205 X10 Y10
G0 F6000 X116.383 Y141.569
M204 S1800
M205 X8 Y8
G1 F1800 X111.773 Y146.179 E1050.84412
M204 S3000
M205 X10 Y10
G0 F6000 X111.207 Y146.179
M204 S1800
M205 X8 Y8
G1 F1800 X115.817 Y141.569 E1051.06096
M204 S3000
M205 X10 Y10
G0 F6000 X115.252 Y141.569
M204 S1800
M205 X8 Y8
G1 F1800 X110.641 Y146.179 E1051.27782
M204 S3000
M205 X10 Y10
G0 F6000 X110.076 Y146.179
M204 S1800
M205 X8 Y8
G1 F1800 X114.686 Y141.569 E1051.49466
M204 S3000
M205 X10 Y10
G0 F6000 X114.12 Y141.569
M204 S1800
M205 X8 Y8
G1 F1800 X109.51 Y146.179 E1051.7115
M204 S3000
M205 X10 Y10
G0 F6000 X108.944 Y146.179
M204 S1800
M205 X8 Y8
G1 F1800 X113.554 Y141.569 E1051.92834
M204 S3000
M205 X10 Y10
G0 F6000 X112.989 Y141.569
M204 S1800
M205 X8 Y8
G1 F1800 X108.378 Y146.179 E1052.14521
M204 S3000
M205 X10 Y10
G0 F6000 X107.813 Y146.179
M204 S1800
M205 X8 Y8
G1 F1800 X112.423 Y141.569 E1052.36205
M204 S3000
M205 X10 Y10
G0 F6000 X111.857 Y141.569
M204 S1800
M205 X8 Y8
G1 F1800 X107.247 Y146.179 E1052.57889
M204 S3000
M205 X10 Y10
G0 F6000 X106.681 Y146.179
M204 S1800
M205 X8 Y8
G1 F1800 X111.292 Y141.569 E1052.79575
M204 S3000
M205 X10 Y10
G0 F6000 X110.726 Y141.569
M204 S1800
M205 X8 Y8
G1 F1800 X106.116 Y146.179 E1053.01259
M204 S3000
M205 X10 Y10
G0 F6000 X105.55 Y146.179
M204 S1800
M205 X8 Y8
G1 F1800 X110.16 Y141.569 E1053.22943
M204 S3000
M205 X10 Y10
G0 F6000 X109.595 Y141.569
M204 S1800
M205 X8 Y8
G1 F1800 X104.984 Y146.179 E1053.4463
M204 S3000
M205 X10 Y10
G0 F6000 X104.57 Y146.028
M204 S1800
M205 X8 Y8
G1 F1800 X109.029 Y141.569 E1053.65603
M204 S3000
M205 X10 Y10
G0 F6000 X108.463 Y141.569
M204 S1800
M205 X8 Y8
G1 F1800 X104.57 Y145.462 E1053.83915
M204 S3000
M205 X10 Y10
G0 F6000 X104.57 Y144.896
M204 S1800
M205 X8 Y8
G1 F1800 X107.898 Y141.569 E1053.99566
M204 S3000
M205 X10 Y10
G0 F6000 X107.332 Y141.569
M204 S1800
M205 X8 Y8
G1 F1800 X104.57 Y144.331 E1054.12558
M204 S3000
M205 X10 Y10
G0 F6000 X104.156 Y144.179
M204 S1800
M205 X8 Y8
G1 F1800 X106.766 Y141.569 E1054.24835
M204 S3000
M205 X10 Y10
G0 F6000 X106.43 Y141.34
M204 S1800
M205 X8 Y8
G1 F1800 X103.591 Y144.179 E1054.38188
M204 S3000
M205 X10 Y10
G0 F6000 X103.569 Y143.634
M204 S1800
M205 X8 Y8
G1 F1800 X106.43 Y140.774 E1054.51643
M204 S3000
M205 X10 Y10
G0 F6000 X106.43 Y140.208
M204 S1800
M205 X8 Y8
G1 F1800 X103.569 Y143.068 E1054.65098
M204 S3000
M205 X10 Y10
G0 F6000 X103.569 Y142.503
M204 S1800
M205 X8 Y8
G1 F1800 X106.43 Y139.642 E1054.78555
M204 S3000
M205 X10 Y10
G0 F6000 X106.43 Y139.077
M204 S1800
M205 X8 Y8
G1 F1800 X103.569 Y141.937 E1054.9201
M204 S3000
M205 X10 Y10
G0 F6000 X103.569 Y141.371
M204 S1800
M205 X8 Y8
G1 F1800 X106.43 Y138.511 E1055.05465
M204 S3000
M205 X10 Y10
G0 F6000 X106.43 Y137.945
M204 S1800
M205 X8 Y8
G1 F1800 X103.569 Y140.806 E1055.18923
M204 S3000
M205 X10 Y10
G0 F6000 X103.569 Y140.24
M204 S1800
M205 X8 Y8
G1 F1800 X106.43 Y137.38 E1055.32377
M204 S3000
M205 X10 Y10
G0 F6000 X106.43 Y136.814
M204 S1800
M205 X8 Y8
G1 F1800 X103.569 Y139.674 E1055.45832
M204 S3000
M205 X10 Y10
G0 F6000 X103.569 Y139.109
M204 S1800
M205 X8 Y8
G1 F1800 X106.43 Y136.248 E1055.5929
M204 S3000
M205 X10 Y10
G0 F6000 X106.43 Y135.683
M204 S1800
M205 X8 Y8
G1 F1800 X103.569 Y138.543 E1055.72745
M204 S3000
M205 X10 Y10
G0 F6000 X103.569 Y137.977
M204 S1800
M205 X8 Y8
G1 F1800 X106.43 Y135.117 E1055.86199
M204 S3000
M205 X10 Y10
G0 F6000 X106.43 Y134.551
M204 S1800
M205 X8 Y8
G1 F1800 X103.569 Y137.412 E1055.99657
M204 S3000
M205 X10 Y10
G0 F6000 X103.569 Y136.846
M204 S1800
M205 X8 Y8
G1 F1800 X106.43 Y133.986 E1056.13112
M204 S3000
M205 X10 Y10
G0 F6000 X106.43 Y133.42
M204 S1800
M205 X8 Y8
G1 F1800 X103.569 Y136.28 E1056.26567
M204 S3000
M205 X10 Y10
G0 F6000 X103.569 Y135.715
M204 S1800
M205 X8 Y8
G1 F1800 X106.43 Y132.854 E1056.40024
M204 S3000
M205 X10 Y10
G0 F6000 X106.43 Y132.289
M204 S1800
M205 X8 Y8
G1 F1800 X103.569 Y135.149 E1056.53479
M204 S3000
M205 X10 Y10
G0 F6000 X103.569 Y134.583
M204 S1800
M205 X8 Y8
G1 F1800 X106.43 Y131.723 E1056.66934
M204 S3000
M205 X10 Y10
G0 F6000 X106.43 Y131.157
M204 S1800
M205 X8 Y8
G1 F1800 X103.569 Y134.017 E1056.80389
M204 S3000
M205 X10 Y10
G0 F6000 X103.569 Y133.452
M204 S1800
M205 X8 Y8
G1 F1800 X106.43 Y130.592 E1056.93844
M204 S3000
M205 X10 Y10
G0 F6000 X106.43 Y130.026
M204 S1800
M205 X8 Y8
G1 F1800 X103.569 Y132.886 E1057.07298
M204 S3000
M205 X10 Y10
G0 F6000 X103.569 Y132.32
M204 S1800
M205 X8 Y8
G1 F1800 X106.43 Y129.46 E1057.20753
M204 S3000
M205 X10 Y10
G0 F6000 X106.43 Y128.894
M204 S1800
M205 X8 Y8
G1 F1800 X103.569 Y131.755 E1057.34211
M204 S3000
M205 X10 Y10
G0 F6000 X103.569 Y131.189
M204 S1800
M205 X8 Y8
G1 F1800 X106.43 Y128.329 E1057.47666
M204 S3000
M205 X10 Y10
G0 F6000 X106.43 Y127.763
M204 S1800
M205 X8 Y8
G1 F1800 X103.569 Y130.623 E1057.6112
M204 S3000
M205 X10 Y10
G0 F6000 X103.569 Y130.058
M204 S1800
M205 X8 Y8
G1 F1800 X106.43 Y127.197 E1057.74578
M204 S3000
M205 X10 Y10
G0 F6000 X106.43 Y126.632
M204 S1800
M205 X8 Y8
G1 F1800 X103.569 Y129.492 E1057.88033
M204 S3000
M205 X10 Y10
G0 F6000 X103.569 Y128.926
M204 S1800
M205 X8 Y8
G1 F1800 X106.43 Y126.066 E1058.01488
M204 S3000
M205 X10 Y10
G0 F6000 X106.43 Y125.5
M204 S1800
M205 X8 Y8
G1 F1800 X103.569 Y128.361 E1058.14945
M204 S3000
M205 X10 Y10
G0 F6000 X103.569 Y127.795
M204 S1800
M205 X8 Y8
G1 F1800 X106.43 Y124.935 E1058.284
M204 S3000
M205 X10 Y10
G0 F6000 X106.43 Y124.369
M204 S1800
M205 X8 Y8
G1 F1800 X103.569 Y127.229 E1058.41855
M204 S3000
M205 X10 Y10
G0 F6000 X103.569 Y126.664
M204 S1800
M205 X8 Y8
G1 F1800 X106.43 Y123.803 E1058.55312
M204 S3000
M205 X10 Y10
G0 F6000 X106.43 Y123.238
M204 S1800
M205 X8 Y8
G1 F1800 X103.569 Y126.098 E1058.68767
M204 S3000
M205 X10 Y10
G0 F6000 X103.569 Y125.532
M204 S1800
M205 X8 Y8
G1 F1800 X106.43 Y122.672 E1058.82222
M204 S3000
M205 X10 Y10
G0 F6000 X106.43 Y122.106
M204 S1800
M205 X8 Y8
G1 F1800 X103.569 Y124.966 E1058.95677
M204 S3000
M205 X10 Y10
G0 F6000 X103.569 Y124.401
M204 S1800
M205 X8 Y8
G1 F1800 X106.43 Y121.541 E1059.09132
M204 S3000
M205 X10 Y10
G0 F6000 X106.43 Y120.975
M204 S1800
M205 X8 Y8
G1 F1800 X103.569 Y123.835 E1059.22586
M204 S3000
M205 X10 Y10
G0 F6000 X103.569 Y123.269
M204 S1800
M205 X8 Y8
G1 F1800 X106.43 Y120.409 E1059.36041
M204 S3000
M205 X10 Y10
G0 F6000 X106.43 Y119.843
M204 S1800
M205 X8 Y8
G1 F1800 X103.569 Y122.704 E1059.49499
M204 S3000
M205 X10 Y10
G0 F6000 X103.569 Y122.138
M204 S1800
M205 X8 Y8
G1 F1800 X106.43 Y119.278 E1059.62954
M204 S3000
M205 X10 Y10
G0 F6000 X106.43 Y118.712
M204 S1800
M205 X8 Y8
G1 F1800 X103.569 Y121.572 E1059.76409
M204 S3000
M205 X10 Y10
G0 F6000 X103.569 Y121.007
M204 S1800
M205 X8 Y8
G1 F1800 X106.43 Y118.146 E1059.89866
M204 S3000
M205 X10 Y10
G0 F6000 X106.43 Y117.581
M204 S1800
M205 X8 Y8
G1 F1800 X103.569 Y120.441 E1060.03321
M204 S3000
M205 X10 Y10
G0 F6000 X103.569 Y119.875
M204 S1800
M205 X8 Y8
G1 F1800 X106.43 Y117.015 E1060.16776
M204 S3000
M205 X10 Y10
G0 F6000 X106.43 Y116.449
M204 S1800
M205 X8 Y8
G1 F1800 X103.569 Y119.31 E1060.30233
M204 S3000
M205 X10 Y10
G0 F6000 X103.569 Y118.744
M204 S1800
M205 X8 Y8
G1 F1800 X106.43 Y115.884 E1060.43688
M204 S3000
M205 X10 Y10
G0 F6000 X106.43 Y115.318
M204 S1800
M205 X8 Y8
G1 F1800 X103.569 Y118.178 E1060.57143
M204 S3000
M205 X10 Y10
G0 F6000 X103.569 Y117.613
M204 S1800
M205 X8 Y8
G1 F1800 X106.43 Y114.752 E1060.706
M204 S3000
M205 X10 Y10
G0 F6000 X106.43 Y114.187
M204 S1800
M205 X8 Y8
G1 F1800 X103.569 Y117.047 E1060.84055
M204 S3000
M205 X10 Y10
G0 F6000 X103.569 Y116.481
M204 S1800
M205 X8 Y8
G1 F1800 X106.43 Y113.621 E1060.9751
M204 S3000
M205 X10 Y10
G0 F6000 X106.43 Y113.055
M204 S1800
M205 X8 Y8
G1 F1800 X103.569 Y115.916 E1061.10967
M204 S3000
M205 X10 Y10
G0 F6000 X103.569 Y115.35
M204 S1800
M205 X8 Y8
G1 F1800 X106.43 Y112.49 E1061.24422
M204 S3000
M205 X10 Y10
G0 F6000 X106.43 Y111.924
M204 S1800
M205 X8 Y8
G1 F1800 X103.569 Y114.784 E1061.37877
M204 S3000
M205 X10 Y10
G0 F6000 X103.569 Y114.218
M204 S1800
M205 X8 Y8
G1 F1800 X105.832 Y111.956 E1061.48519
G1 X105.902 Y111.886
M204 S3000
M205 X10 Y10
G0 F6000 X104.129 Y111.961
M204 S1800
M205 X8 Y8
G1 F1800 X103.569 Y112.521 E1061.51153
M204 S3000
M205 X10 Y10
G0 F6000 X103.569 Y113.087
M204 S1800
M205 X8 Y8
G1 F1800 X104.604 Y112.053 E1061.56019
M204 S3000
M205 X10 Y10
G0 F6000 X105.171 Y112.051
M204 S1800
M205 X8 Y8
G1 F1800 X103.569 Y113.653 E1061.63554
G1 X103.499 Y113.723
M204 S3000
M205 X10 Y10
G0 F6000 X103.569 Y111.956
M204 S1800
M205 X8 Y8
G1 F1800 X103.661 Y111.864 E1061.63987
M204 S3000
M205 X10 Y10
G0 F6000 X99.396 Y108.209
M204 S1800
M205 X8 Y8
G1 F1800 X99.177 Y108.429 E1061.6502
M204 S3000
M205 X10 Y10
G0 F6000 X98.644 Y108.396
M204 S1800
M205 X8 Y8
G1 F1800 X99.256 Y107.784 E1061.67898
M204 S3000
M205 X10 Y10
G0 F6000 X99.116 Y107.358
M204 S1800
M205 X8 Y8
G1 F1800 X98.644 Y107.83 E1061.70118
M204 S3000
M205 X10 Y10
G0 F6000 X98.827 Y107.081
M204 S1800
M205 X8 Y8
G1 F1800 X98.806 Y106.537 E1061.72382
G1 X98.877 Y104.768 E1061.79742
G1 X99.063 Y104.016 E1061.82963
G1 X98.795 Y103.72 E1061.84623
M204 S3000
M205 X10 Y10
G0 F6000 X98.644 Y103.871
G0 X103.569 Y100.077
M204 S1800
M205 X8 Y8
G1 F1800 X106.429 Y97.217 E1061.98076
M204 S3000
M205 X10 Y10
G0 F6000 X106.429 Y97.782
M204 S1800
M205 X8 Y8
G1 F1800 X104.17 Y100.042 E1062.08704
G1 X104.1 Y100.112
M204 S3000
M205 X10 Y10
G0 F6000 X105.871 Y100.037
M204 S1800
M205 X8 Y8
G1 F1800 X106.429 Y99.48 E1062.11326
M204 S3000
M205 X10 Y10
G0 F6000 X106.429 Y98.914
M204 S1800
M205 X8 Y8
G1 F1800 X105.397 Y99.946 E1062.1618
M204 S3000
M205 X10 Y10
G0 F6000 X104.83 Y99.947
M204 S1800
M205 X8 Y8
G1 F1800 X106.429 Y98.348 E1062.23701
G1 X106.499 Y98.278
M204 S3000
M205 X10 Y10
G0 F6000 X106.429 Y96.651
M204 S1800
M205 X8 Y8
G1 F1800 X103.569 Y99.511 E1062.37154
M204 S3000
M205 X10 Y10
G0 F6000 X103.569 Y98.946
M204 S1800
M205 X8 Y8
G1 F1800 X106.429 Y96.085 E1062.50609
M204 S3000
M205 X10 Y10
G0 F6000 X106.429 Y95.52
M204 S1800
M205 X8 Y8
G1 F1800 X103.569 Y98.38 E1062.64061
M204 S3000
M205 X10 Y10
G0 F6000 X103.569 Y97.814
M204 S1800
M205 X8 Y8
G1 F1800 X106.429 Y94.954 E1062.77514
M204 S3000
M205 X10 Y10
G0 F6000 X106.429 Y94.388
M204 S1800
M205 X8 Y8
G1 F1800 X103.569 Y97.249 E1062.90969
M204 S3000
M205 X10 Y10
G0 F6000 X103.569 Y96.683
M204 S1800
M205 X8 Y8
G1 F1800 X106.429 Y93.823 E1063.04421
M204 S3000
M205 X10 Y10
G0 F6000 X106.429 Y93.257
M204 S1800
M205 X8 Y8
G1 F1800 X103.569 Y96.117 E1063.17874
M204 S3000
M205 X10 Y10
G0 F6000 X103.569 Y95.552
M204 S1800
M205 X8 Y8
G1 F1800 X106.429 Y92.691 E1063.31329
M204 S3000
M205 X10 Y10
G0 F6000 X106.429 Y92.126
M204 S1800
M205 X8 Y8
G1 F1800 X103.569 Y94.986 E1063.44781
M204 S3000
M205 X10 Y10
G0 F6000 X103.569 Y94.42
M204 S1800
M205 X8 Y8
G1 F1800 X106.429 Y91.56 E1063.58234
M204 S3000
M205 X10 Y10
G0 F6000 X106.429 Y90.994
M204 S1800
M205 X8 Y8
G1 F1800 X103.569 Y93.854 E1063.71687
M204 S3000
M205 X10 Y10
G0 F6000 X103.569 Y93.289
M204 S1800
M205 X8 Y8
G1 F1800 X106.429 Y90.429 E1063.85139
M204 S3000
M205 X10 Y10
G0 F6000 X106.429 Y89.863
M204 S1800
M205 X8 Y8
G1 F1800 X103.569 Y92.723 E1063.98592
M204 S3000
M205 X10 Y10
G0 F6000 X103.569 Y92.157
M204 S1800
M205 X8 Y8
G1 F1800 X106.429 Y89.297 E1064.12044
M204 S3000
M205 X10 Y10
G0 F6000 X106.429 Y88.732
M204 S1800
M205 X8 Y8
G1 F1800 X103.569 Y91.592 E1064.25497
M204 S3000
M205 X10 Y10
G0 F6000 X103.569 Y91.026
M204 S1800
M205 X8 Y8
G1 F1800 X106.429 Y88.166 E1064.38949
M204 S3000
M205 X10 Y10
G0 F6000 X106.429 Y87.6
M204 S1800
M205 X8 Y8
G1 F1800 X103.569 Y90.46 E1064.52402
M204 S3000
M205 X10 Y10
G0 F6000 X103.569 Y89.895
M204 S1800
M205 X8 Y8
G1 F1800 X106.429 Y87.034 E1064.65857
M204 S3000
M205 X10 Y10
G0 F6000 X106.429 Y86.469
M204 S1800
M205 X8 Y8
G1 F1800 X103.569 Y89.329 E1064.79309
M204 S3000
M205 X10 Y10
G0 F6000 X103.569 Y88.763
M204 S1800
M205 X8 Y8
G1 F1800 X106.429 Y85.903 E1064.92762
M204 S3000
M205 X10 Y10
G0 F6000 X106.429 Y85.337
M204 S1800
M205 X8 Y8
G1 F1800 X103.569 Y88.198 E1065.06217
M204 S3000
M205 X10 Y10
G0 F6000 X103.569 Y87.632
M204 S1800
M205 X8 Y8
G1 F1800 X106.429 Y84.772 E1065.19669
M204 S3000
M205 X10 Y10
G0 F6000 X106.429 Y84.206
M204 S1800
M205 X8 Y8
G1 F1800 X103.569 Y87.066 E1065.33122
M204 S3000
M205 X10 Y10
G0 F6000 X103.569 Y86.501
M204 S1800
M205 X8 Y8
G1 F1800 X106.429 Y83.64 E1065.46577
M204 S3000
M205 X10 Y10
G0 F6000 X106.429 Y83.075
M204 S1800
M205 X8 Y8
G1 F1800 X103.569 Y85.935 E1065.6003
M204 S3000
M205 X10 Y10
G0 F6000 X103.569 Y85.369
M204 S1800
M205 X8 Y8
G1 F1800 X106.429 Y82.509 E1065.73482
M204 S3000
M205 X10 Y10
G0 F6000 X106.429 Y81.943
M204 S1800
M205 X8 Y8
G1 F1800 X103.569 Y84.804 E1065.86937
M204 S3000
M205 X10 Y10
G0 F6000 X103.569 Y84.238
M204 S1800
M205 X8 Y8
G1 F1800 X106.429 Y81.378 E1066.0039
M204 S3000
M205 X10 Y10
G0 F6000 X106.429 Y80.812
M204 S1800
M205 X8 Y8
G1 F1800 X103.569 Y83.672 E1066.13842
M204 S3000
M205 X10 Y10
G0 F6000 X103.569 Y83.106
M204 S1800
M205 X8 Y8
G1 F1800 X106.429 Y80.246 E1066.27295
M204 S3000
M205 X10 Y10
G0 F6000 X106.429 Y79.681
M204 S1800
M205 X8 Y8
G1 F1800 X103.569 Y82.541 E1066.40747
M204 S3000
M205 X10 Y10
G0 F6000 X103.569 Y81.975
M204 S1800
M205 X8 Y8
G1 F1800 X106.429 Y79.115 E1066.542
M204 S3000
M205 X10 Y10
G0 F6000 X106.429 Y78.549
M204 S1800
M205 X8 Y8
G1 F1800 X103.569 Y81.409 E1066.67652
M204 S3000
M205 X10 Y10
G0 F6000 X103.569 Y80.844
M204 S1800
M205 X8 Y8
G1 F1800 X106.429 Y77.983 E1066.81107
M204 S3000
M205 X10 Y10
G0 F6000 X106.429 Y77.418
M204 S1800
M205 X8 Y8
G1 F1800 X103.569 Y80.278 E1066.9456
M204 S3000
M205 X10 Y10
G0 F6000 X103.569 Y79.712
M204 S1800
M205 X8 Y8
G1 F1800 X106.429 Y76.852 E1067.08012
M204 S3000
M205 X10 Y10
G0 F6000 X106.429 Y76.286
M204 S1800
M205 X8 Y8
G1 F1800 X103.569 Y79.147 E1067.21467
M204 S3000
M205 X10 Y10
G0 F6000 X103.569 Y78.581
M204 S1800
M205 X8 Y8
G1 F1800 X106.429 Y75.721 E1067.3492
M204 S3000
M205 X10 Y10
G0 F6000 X106.429 Y75.155
M204 S1800
M205 X8 Y8
G1 F1800 X103.569 Y78.015 E1067.48372
M204 S3000
M205 X10 Y10
G0 F6000 X103.569 Y77.45
M204 S1800
M205 X8 Y8
G1 F1800 X106.429 Y74.589 E1067.61827
M204 S3000
M205 X10 Y10
G0 F6000 X106.429 Y74.024
M204 S1800
M205 X8 Y8
G1 F1800 X103.569 Y76.884 E1067.7528
M204 S3000
M205 X10 Y10
G0 F6000 X103.569 Y76.318
M204 S1800
M205 X8 Y8
G1 F1800 X106.429 Y73.458 E1067.88733
M204 S3000
M205 X10 Y10
G0 F6000 X106.429 Y72.892
M204 S1800
M205 X8 Y8
G1 F1800 X103.569 Y75.753 E1068.02187
M204 S3000
M205 X10 Y10
G0 F6000 X103.569 Y75.187
M204 S1800
M205 X8 Y8
G1 F1800 X106.429 Y72.327 E1068.1564
M204 S3000
M205 X10 Y10
G0 F6000 X106.429 Y71.761
M204 S1800
M205 X8 Y8
G1 F1800 X103.569 Y74.621 E1068.29093
M204 S3000
M205 X10 Y10
G0 F6000 X103.569 Y74.056
M204 S1800
M205 X8 Y8
G1 F1800 X106.429 Y71.195 E1068.42547
M204 S3000
M205 X10 Y10
G0 F6000 X106.429 Y70.63
M204 S1800
M205 X8 Y8
G1 F1800 X103.569 Y73.49 E1068.56
M204 S3000
M205 X10 Y10
G0 F6000 X103.569 Y72.924
M204 S1800
M205 X8 Y8
G1 F1800 X106.429 Y70.064 E1068.69453
M204 S3000
M205 X10 Y10
G0 F6000 X106.429 Y69.498
M204 S1800
M205 X8 Y8
G1 F1800 X103.569 Y72.358 E1068.82905
M204 S3000
M205 X10 Y10
G0 F6000 X103.569 Y71.793
M204 S1800
M205 X8 Y8
G1 F1800 X106.429 Y68.933 E1068.96358
M204 S3000
M205 X10 Y10
G0 F6000 X106.429 Y68.367
M204 S1800
M205 X8 Y8
G1 F1800 X103.569 Y71.227 E1069.0981
M204 S3000
M205 X10 Y10
G0 F6000 X103.569 Y70.661
M204 S1800
M205 X8 Y8
G1 F1800 X106.429 Y67.801 E1069.23263
M204 S3000
M205 X10 Y10
G0 F6000 X106.429 Y67.235
M204 S1800
M205 X8 Y8
G1 F1800 X103.569 Y70.096 E1069.36718
M204 S3000
M205 X10 Y10
G0 F6000 X103.569 Y69.53
M204 S1800
M205 X8 Y8
G1 F1800 X106.429 Y66.67 E1069.5017
M204 S3000
M205 X10 Y10
G0 F6000 X106.429 Y66.104
M204 S1800
M205 X8 Y8
G1 F1800 X103.569 Y68.964 E1069.63623
M204 S3000
M205 X10 Y10
G0 F6000 X103.538 Y68.43
M204 S1800
M205 X8 Y8
G1 F1800 X106.148 Y65.819 E1069.75902
M204 S3000
M205 X10 Y10
G0 F6000 X105.583 Y65.819
M204 S1800
M205 X8 Y8
G1 F1800 X102.972 Y68.43 E1069.88183
M204 S3000
M205 X10 Y10
G0 F6000 X102.406 Y68.43
M204 S1800
M205 X8 Y8
G1 F1800 X105.017 Y65.819 E1070.00465
M204 S3000
M205 X10 Y10
G0 F6000 X104.451 Y65.819
M204 S1800
M205 X8 Y8
G1 F1800 X101.841 Y68.43 E1070.12744
M204 S3000
M205 X10 Y10
G0 F6000 X101.275 Y68.43
M204 S1800
M205 X8 Y8
G1 F1800 X104.429 Y65.276 E1070.27579
M204 S3000
M205 X10 Y10
G0 F6000 X104.429 Y64.71
M204 S1800
M205 X8 Y8
G1 F1800 X100.709 Y68.43 E1070.45077
M204 S3000
M205 X10 Y10
G0 F6000 X100.143 Y68.43
M204 S1800
M205 X8 Y8
G1 F1800 X104.429 Y64.145 E1070.65234
M204 S3000
M205 X10 Y10
G0 F6000 X104.188 Y63.819
M204 S1800
M205 X8 Y8
G1 F1800 X99.578 Y68.43 E1070.86921
M204 S3000
M205 X10 Y10
G0 F6000 X99.012 Y68.43
M204 S1800
M205 X8 Y8
G1 F1800 X103.622 Y63.819 E1071.08607
M204 S3000
M205 X10 Y10
G0 F6000 X103.057 Y63.819
M204 S1800
M205 X8 Y8
G1 F1800 X98.446 Y68.43 E1071.30296
M204 S3000
M205 X10 Y10
G0 F6000 X97.881 Y68.43
M204 S1800
M205 X8 Y8
G1 F1800 X102.491 Y63.819 E1071.51982
M204 S3000
M205 X10 Y10
G0 F6000 X101.925 Y63.819
M204 S1800
M205 X8 Y8
G1 F1800 X97.315 Y68.43 E1071.73669
M204 S3000
M205 X10 Y10
G0 F6000 X96.749 Y68.43
M204 S1800
M205 X8 Y8
G1 F1800 X101.36 Y63.819 E1071.95357
M204 S3000
M205 X10 Y10
G0 F6000 X100.794 Y63.819
M204 S1800
M205 X8 Y8
G1 F1800 X96.184 Y68.43 E1072.17044
M204 S3000
M205 X10 Y10
G0 F6000 X95.618 Y68.43
M204 S1800
M205 X8 Y8
G1 F1800 X100.228 Y63.819 E1072.3873
M204 S3000
M205 X10 Y10
G0 F6000 X99.663 Y63.819
M204 S1800
M205 X8 Y8
G1 F1800 X95.052 Y68.43 E1072.60419
M204 S3000
M205 X10 Y10
G0 F6000 X94.487 Y68.43
M204 S1800
M205 X8 Y8
G1 F1800 X99.097 Y63.819 E1072.82105
M204 S3000
M205 X10 Y10
G0 F6000 X98.531 Y63.819
M204 S1800
M205 X8 Y8
G1 F1800 X93.921 Y68.43 E1073.03792
M204 S3000
M205 X10 Y10
G0 F6000 X93.355 Y68.43
M204 S1800
M205 X8 Y8
G1 F1800 X97.966 Y63.819 E1073.2548
M204 S3000
M205 X10 Y10
G0 F6000 X97.4 Y63.819
M204 S1800
M205 X8 Y8
G1 F1800 X92.79 Y68.43 E1073.47167
M204 S3000
M205 X10 Y10
G0 F6000 X92.224 Y68.43
M204 S1800
M205 X8 Y8
G1 F1800 X96.834 Y63.819 E1073.68853
M204 S3000
M205 X10 Y10
G0 F6000 X96.269 Y63.819
M204 S1800
M205 X8 Y8
G1 F1800 X91.658 Y68.43 E1073.90542
M204 S3000
M205 X10 Y10
G0 F6000 X91.093 Y68.43
M204 S1800
M205 X8 Y8
G1 F1800 X95.703 Y63.819 E1074.12228
M204 S3000
M205 X10 Y10
G0 F6000 X95.137 Y63.819
M204 S1800
M205 X8 Y8
G1 F1800 X90.527 Y68.43 E1074.33915
M204 S3000
M205 X10 Y10
G0 F6000 X89.961 Y68.43
M204 S1800
M205 X8 Y8
G1 F1800 X94.571 Y63.819 E1074.55601
M204 S3000
M205 X10 Y10
G0 F6000 X94.006 Y63.819
M204 S1800
M205 X8 Y8
G1 F1800 X89.395 Y68.43 E1074.7729
M204 S3000
M205 X10 Y10
G0 F6000 X88.83 Y68.43
M204 S1800
M205 X8 Y8
G1 F1800 X93.44 Y63.819 E1074.98976
M204 S3000
M205 X10 Y10
G0 F6000 X92.874 Y63.819
M204 S1800
M205 X8 Y8
G1 F1800 X88.264 Y68.43 E1075.20662
M204 S3000
M205 X10 Y10
G0 F6000 X87.698 Y68.43
M204 S1800
M205 X8 Y8
G1 F1800 X92.309 Y63.819 E1075.42351
M204 S3000
M205 X10 Y10
G0 F6000 X91.743 Y63.819
M204 S1800
M205 X8 Y8
G1 F1800 X87.133 Y68.43 E1075.64038
M204 S3000
M205 X10 Y10
G0 F6000 X86.567 Y68.43
M204 S1800
M205 X8 Y8
G1 F1800 X91.177 Y63.819 E1075.85724
M204 S3000
M205 X10 Y10
G0 F6000 X90.612 Y63.819
M204 S1800
M205 X8 Y8
G1 F1800 X86.001 Y68.43 E1076.07413
M204 S3000
M205 X10 Y10
G0 F6000 X85.436 Y68.43
M204 S1800
M205 X8 Y8
G1 F1800 X90.046 Y63.819 E1076.29099
M204 S3000
M205 X10 Y10
G0 F6000 X89.48 Y63.819
M204 S1800
M205 X8 Y8
G1 F1800 X84.4 Y68.899 E1076.52994
G1 X84.33 Y68.969
M204 S3000
M205 X10 Y10
G0 F6000 X83.003 Y69.732
M204 S1800
M205 X8 Y8
G1 F1800 X88.915 Y63.819 E1076.80804
M204 S3000
M205 X10 Y10
G0 F6000 X88.349 Y63.819
M204 S1800
M205 X8 Y8
G1 F1800 X81.333 Y70.835 E1077.13806
M204 S3000
M205 X10 Y10
G0 F6000 X80.569 Y71.034
M204 S1800
M205 X8 Y8
G1 F1800 X87.783 Y63.819 E1077.4774
M204 S3000
M205 X10 Y10
G0 F6000 X87.218 Y63.819
M204 S1800
M205 X8 Y8
G1 F1800 X80.569 Y70.468 E1077.79015
M204 S3000
M205 X10 Y10
G0 F6000 X80.569 Y69.903
M204 S1800
M205 X8 Y8
G1 F1800 X86.652 Y63.819 E1078.0763
M204 S3000
M205 X10 Y10
G0 F6000 X86.086 Y63.819
M204 S1800
M205 X8 Y8
G1 F1800 X80.569 Y69.337 E1078.33583
M204 S3000
M205 X10 Y10
G0 F6000 X80.569 Y68.771
M204 S1800
M205 X8 Y8
G1 F1800 X85.521 Y63.819 E1078.56875
M204 S3000
M205 X10 Y10
G0 F6000 X84.955 Y63.819
M204 S1800
M205 X8 Y8
G1 F1800 X80.569 Y68.206 E1078.77508
M204 S3000
M205 X10 Y10
G0 F6000 X80.569 Y67.64
M204 S1800
M205 X8 Y8
G1 F1800 X84.389 Y63.819 E1078.95479
M204 S3000
M205 X10 Y10
G0 F6000 X83.823 Y63.819
M204 S1800
M205 X8 Y8
G1 F1800 X80.569 Y67.074 E1079.10787
M204 S3000
M205 X10 Y10
G0 F6000 X80.569 Y66.509
M204 S1800
M205 X8 Y8
G1 F1800 X83.258 Y63.819 E1079.23437
M204 S3000
M205 X10 Y10
G0 F6000 X82.692 Y63.819
M204 S1800
M205 X8 Y8
G1 F1800 X81.569 Y64.942 E1079.2872
M204 S3000
M205 X10 Y10
G0 F6000 X81.847 Y64.098
M204 S1800
M205 X8 Y8
G1 F1800 X80.792 Y65.719 E1079.33443
M204 S3000
M205 X10 Y10
G0 F6000 X80.569 Y65.943
G0 X102.628 Y69.372
G0 X106.429 Y100.045
M204 S1800
M205 X8 Y8
G1 F1800 X106.34 Y100.134 E1079.33861
M204 S3000
M205 X10 Y10
G0 F6000 X110.606 Y103.788
M204 S1800
M205 X8 Y8
G1 F1800 X110.824 Y103.569 E1079.34889
M204 S3000
M205 X10 Y10
G0 F6000 X111.39 Y103.569
M204 S1800
M205 X8 Y8
G1 F1800 X110.745 Y104.214 E1079.37923
M204 S3000
M205 X10 Y10
G0 F6000 X110.884 Y104.641
M204 S1800
M205 X8 Y8
G1 F1800 X111.502 Y104.023 E1079.4083
M204 S3000
M205 X10 Y10
G0 F6000 X111.502 Y104.588
M204 S1800
M205 X8 Y8
G1 F1800 X110.99 Y105.101 E1079.43241
M204 S3000
M205 X10 Y10
G0 F6000 X111.502 Y105.154
M204 S1800
M205 X8 Y8
G1 F1800 X111.032 Y105.625 E1079.45454
M204 S3000
M205 X10 Y10
G0 F6000 X111.502 Y105.72
M204 S1800
M205 X8 Y8
G1 F1800 X111.012 Y106.21 E1079.47758
M204 S3000
M205 X10 Y10
G0 F6000 X111.502 Y106.285
M204 S1800
M205 X8 Y8
G1 F1800 X110.992 Y106.796 E1079.5016
M204 S3000
M205 X10 Y10
G0 F6000 X111.502 Y106.851
M204 S1800
M205 X8 Y8
G1 F1800 X110.889 Y107.464 E1079.53043
M204 S3000
M205 X10 Y10
G0 F6000 X111.502 Y107.417
M204 S1800
M205 X8 Y8
G1 F1800 X110.515 Y108.404 E1079.57686
M204 S3000
M205 X10 Y10
G0 F6000 X111.055 Y108.43
M204 S1800
M205 X8 Y8
G1 F1800 X111.502 Y107.982 E1079.59791
M204 S3000
M205 X10 Y10
G0 F6000 X110.115 Y108.804
M204 S1800
M205 X8 Y8
;TYPE:SKIN
G1 F1800 X109.375 Y109.544 E1079.61531
M204 S3000
M205 X10 Y10
G0 F6000 X109.245 Y109.957
M204 S1800
M205 X8 Y8
G1 F1800 X109.066 Y110.136 E1079.61952
M204 S3000
M205 X10 Y10
G0 F6000 X108.108 Y110.81
M204 S1800
M205 X8 Y8
G1 F1800 X107.467 Y111.169 E1079.63603
G1 X106.949 Y111.404 E1079.64881
M204 S3000
M205 X10 Y10
G0 F6000 X106.804 Y111.549
G0 X103.194 Y111.483
G0 X103.14 Y111.536
M204 S1800
M205 X8 Y8
G1 F1800 X102.988 Y111.405 E1079.65163
G1 X101.725 Y110.688 E1079.67204
G1 X100.814 Y109.902 E1079.68895
G1 X99.896 Y108.84 E1079.70868
M204 S3000
M205 X10 Y10
G0 F6000 X99.933 Y108.803
G0 X99.886 Y103.194
M204 S1800
M205 X8 Y8
G1 F1800 X100.618 Y102.462 E1079.7259
M204 S3000
M205 X10 Y10
G0 F6000 X100.752 Y102.045
M204 S1800
M205 X8 Y8
G1 F1800 X100.931 Y101.867 E1079.7301
M204 S3000
M205 X10 Y10
G0 F6000 X101.892 Y101.188
M204 S1800
M205 X8 Y8
G1 F1800 X102.534 Y100.828 E1079.74657
G1 X103.049 Y100.596 E1079.75921
M204 S3000
M205 X10 Y10
G0 F6000 X103.193 Y100.453
G0 X106.804 Y100.519
G0 X106.859 Y100.464
M204 S1800
M205 X8 Y8
G1 F1800 X107.013 Y100.592 E1079.76212
G1 X108.276 Y101.309 E1079.78327
G1 X109.187 Y102.095 E1079.80078
G1 X110.058 Y103.204 E1079.82131
M204 S3000
M205 X10 Y10
G0 F6000 X109.976 Y103.287
G0 X112.446 Y102.872
G0 X115.702 Y102.872
G0 X116.464 Y104.39
M204 S1800
M205 X8 Y8
;TYPE:SKIN
G1 F1800 X146.36 Y104.39 E1080.81566
[truncated: 697,798 more chars]
