# Supplementary material for: Field testing of a lightweight, inexpensive, and customisable 3D-printed mosquito light trap in the UK
Source: Sci Rep. 2019 Aug 6;9:11412. doi: 10.1038/s41598-019-47511-y (PMC6684613; doi:10.1038/s41598-019-47511-y)
Supplement: Supplementary file 2 — Supplementary Data 1 [file 41598_2019_47511_MOESM2_ESM.zip › Supplementary Dataset 1/Improved model/1. gcode/AI3M_Improved Collection Box lower.gcode]

;FLAVOR:Marlin
;TIME:12690
;Filament used: 15.2141m
;Layer height: 0.2
;Generated with Cura_SteamEngine 3.6.0
M140 S60
M105
M190 S60
M104 S200
M105
M109 S200
M82 ;absolute extrusion mode
G21 ;metric values
G90 ;absolute positioning
M82 ;set extruder to absolute mode
M107 ;start with the fan off
G28 X0 Y0 ;move X/Y to min endstops
G28 Z0 ;move Z to min endstops
G1 Z15.0 F100 ;move the platform down 15mm
G92 E0 ;zero the extruded length
G1 F200 E3 ;extrude 3mm of feed stock
G92 E0 ;zero the extruded length again
G1 F100
M117 Printing...
G5
G92 E0
G1 F2400 E-7.5
;LAYER_COUNT:375
;LAYER:0
M106 S255
M204 S3000
M205 X10 Y10
G0 F3000 X10.083 Y57.734 Z0.3
M204 S1800
M205 X8 Y8
;TYPE:SKIRT
G1 F2400 E0
G1 X10.589 Y57.668 E0.03564
G1 X99.532 Y57.691 E6.24798
G1 X99.925 Y57.731 E6.27557
G1 X100.465 Y57.928 E6.31572
G1 X100.952 Y58.192 E6.35441
G1 X101.279 Y58.414 E6.38202
G1 X101.649 Y58.829 E6.42085
G1 X101.946 Y59.275 E6.45828
G1 X102.131 Y59.624 E6.48587
G1 X102.259 Y60.107 E6.52077
G1 X102.31 Y60.498 E6.54831
G1 X102.326 Y60.752 E6.56608
G1 X102.335 Y149.401 E12.75789
G1 X102.295 Y149.794 E12.78548
G1 X102.189 Y150.144 E12.81102
G1 X101.972 Y150.674 E12.85102
G1 X101.786 Y151.023 E12.87865
G1 X101.534 Y151.327 E12.90623
G1 X101.381 Y151.463 E12.92052
G1 X100.94 Y151.815 E12.95993
G1 X100.607 Y152.029 E12.98758
G1 X100.283 Y152.159 E13.01197
G1 X100.008 Y152.242 E13.03203
G1 X99.442 Y152.326 E13.072
G1 X10.602 Y152.335 E19.27714
G1 X10.209 Y152.295 E19.30473
G1 X9.863 Y152.19 E19.32999
G1 X9.33 Y151.973 E19.37018
G1 X8.981 Y151.788 E19.39777
G1 X8.676 Y151.536 E19.4254
G1 X8.535 Y151.378 E19.4402
G1 X8.181 Y150.933 E19.47991
G1 X7.967 Y150.6 E19.50756
G1 X7.83 Y150.251 E19.53375
G1 X7.743 Y149.946 E19.5559
G1 X7.668 Y149.408 E19.59384
G1 X7.682 Y60.519 E25.80241
G1 X7.722 Y60.125 E25.83007
G1 X7.883 Y59.653 E25.8649
G1 X8.135 Y59.141 E25.90476
G1 X8.345 Y58.806 E25.93237
G1 X8.761 Y58.408 E25.97259
G1 X9.2 Y58.097 E26.01016
G1 X9.544 Y57.902 E26.03778
G1 X9.828 Y57.802 E26.05881
G1 X10.083 Y57.734 E26.07725
M204 S3000
M205 X10 Y10
G0 F3000 X10.227 Y58.275
M204 S1800
M205 X8 Y8
G1 F2400 X10.588 Y58.228 E26.10267
G1 X99.531 Y58.251 E32.31501
G1 X99.863 Y58.291 E32.33837
G1 X100.198 Y58.42 E32.36344
G1 X100.685 Y58.684 E32.40213
G1 X100.958 Y58.877 E32.42548
G1 X101.183 Y59.139 E32.44961
G1 X101.48 Y59.585 E32.48703
G1 X101.631 Y59.883 E32.51037
G1 X101.703 Y60.18 E32.53171
G1 X101.754 Y60.571 E32.55925
G1 X101.766 Y60.752 E32.57192
G1 X101.775 Y149.401 E38.76373
G1 X101.735 Y149.733 E38.78708
G1 X101.671 Y149.931 E38.80162
G1 X101.454 Y150.461 E38.84162
G1 X101.291 Y150.753 E38.86498
G1 X101.031 Y151.025 E38.89126
G1 X100.59 Y151.377 E38.93067
G1 X100.306 Y151.553 E38.95401
G1 X100.122 Y151.623 E38.96776
G1 X99.847 Y151.706 E38.98782
G1 X99.442 Y151.766 E39.01642
G1 X10.602 Y151.775 E45.22156
G1 X10.27 Y151.735 E45.24492
G1 X10.074 Y151.672 E45.2593
G1 X9.541 Y151.455 E45.29949
G1 X9.249 Y151.293 E45.32281
G1 X8.973 Y151.03 E45.34944
G1 X8.619 Y150.585 E45.38916
G1 X8.444 Y150.3 E45.41252
G1 X8.369 Y150.097 E45.42763
G1 X8.282 Y149.792 E45.44979
G1 X8.228 Y149.408 E45.47687
G1 X8.242 Y60.519 E51.68544
G1 X8.282 Y60.187 E51.7088
G1 X8.386 Y59.901 E51.73005
G1 X8.638 Y59.389 E51.76991
G1 X8.82 Y59.109 E51.79323
G1 X9.085 Y58.865 E51.81839
G1 X9.524 Y58.554 E51.85597
G1 X9.972 Y58.343 E51.89056
G1 X10.227 Y58.275 E51.90899
M204 S3000
M205 X10 Y10
G0 F3000 X10.372 Y58.816
M204 S1800
M205 X8 Y8
G1 F2400 X10.588 Y58.788 E51.92421
G1 X99.531 Y58.811 E58.13654
G1 X99.787 Y58.851 E58.15464
G1 X99.931 Y58.913 E58.16559
G1 X100.418 Y59.177 E58.20428
G1 X100.624 Y59.333 E58.22233
G1 X100.717 Y59.449 E58.23272
G1 X101.014 Y59.895 E58.27014
G1 X101.148 Y60.252 E58.29678
G1 X101.199 Y60.643 E58.32432
G1 X101.206 Y60.752 E58.33195
G1 X101.215 Y149.401 E64.52375
G1 X101.152 Y149.719 E64.54639
G1 X100.935 Y150.249 E64.58639
G1 X100.802 Y150.471 E64.60447
G1 X100.682 Y150.588 E64.61618
G1 X100.241 Y150.94 E64.65559
G1 X99.96 Y151.087 E64.67774
G1 X99.685 Y151.17 E64.6978
G1 X99.442 Y151.206 E64.71496
G1 X10.602 Y151.215 E70.9201
G1 X10.285 Y151.153 E70.94266
G1 X9.752 Y150.936 E70.98286
G1 X9.531 Y150.803 E71.00088
G1 X9.412 Y150.681 E71.01278
G1 X9.058 Y150.236 E71.0525
G1 X8.907 Y149.943 E71.07552
G1 X8.82 Y149.638 E71.09767
G1 X8.788 Y149.408 E71.11389
G1 X8.802 Y60.519 E77.32246
G1 X8.888 Y60.148 E77.34906
G1 X9.14 Y59.636 E77.38892
G1 X9.289 Y59.424 E77.40701
G1 X9.408 Y59.322 E77.41796
G1 X9.847 Y59.011 E77.45554
G1 X10.117 Y58.884 E77.47638
G1 X10.372 Y58.816 E77.49481
M204 S3000
M205 X10 Y10
G0 F3000 X10.516 Y59.357
M204 S1800
M205 X8 Y8
G1 F2400 X10.588 Y59.348 E77.49988
G1 X99.531 Y59.371 E83.71222
G1 X99.664 Y59.405 E83.72181
G1 X100.151 Y59.669 E83.7605
G1 X100.251 Y59.76 E83.76994
G1 X100.548 Y60.206 E83.80737
G1 X100.593 Y60.325 E83.81625
G1 X100.644 Y60.716 E83.8438
G1 X100.646 Y60.752 E83.84631
G1 X100.655 Y149.401 E90.03812
G1 X100.634 Y149.507 E90.04566
G1 X100.417 Y150.037 E90.08567
G1 X100.333 Y150.15 E90.0955
G1 X99.892 Y150.502 E90.13491
G1 X99.798 Y150.551 E90.14232
G1 X99.523 Y150.634 E90.16238
G1 X99.442 Y150.646 E90.1681
G1 X10.602 Y150.655 E96.37324
G1 X10.496 Y150.634 E96.38079
G1 X9.963 Y150.417 E96.42099
G1 X9.85 Y150.332 E96.43086
G1 X9.496 Y149.887 E96.47058
G1 X9.446 Y149.79 E96.4782
G1 X9.359 Y149.485 E96.50035
G1 X9.348 Y149.408 E96.50579
G1 X9.362 Y60.519 E102.71435
G1 X9.391 Y60.395 E102.72325
G1 X9.643 Y59.883 E102.76311
G1 X9.732 Y59.779 E102.77267
G1 X10.171 Y59.468 E102.81024
G1 X10.261 Y59.425 E102.81721
G1 X10.516 Y59.357 E102.83564
M204 S3000
M205 X10 Y10
G1 F2400 E95.33564
G0 F3000 X10.516 Y58.963
G0 X99.656 Y58.987
G0 X100.112 Y59.165
G0 X100.468 Y59.421
G0 X100.626 Y59.604
G0 X106.83 Y70.321
M204 S1800
M205 X8 Y8
G1 F2400 E102.83564
G1 X106.948 Y69.943 E102.8633
G1 X107.139 Y69.597 E102.89091
G1 X107.364 Y69.328 E102.9154
G1 X107.528 Y69.164 E102.9316
G1 X107.834 Y68.914 E102.9592
G1 X108.185 Y68.731 E102.98685
G1 X108.49 Y68.643 E103.00902
G1 X108.49 Y60.614 E103.56982
G1 X108.53 Y60.221 E103.59741
G1 X108.648 Y59.843 E103.62507
G1 X108.839 Y59.497 E103.65267
G1 X109.064 Y59.228 E103.67716
G1 X109.228 Y59.064 E103.69336
G1 X109.534 Y58.814 E103.72096
G1 X109.885 Y58.631 E103.74861
G1 X110.265 Y58.521 E103.77624
G1 X110.614 Y58.49 E103.80071
G1 X118.64 Y58.49 E104.3613
G1 X118.748 Y58.143 E104.38668
G1 X118.939 Y57.797 E104.41429
G1 X119.164 Y57.528 E104.43878
G1 X119.328 Y57.364 E104.45498
G1 X119.634 Y57.114 E104.48258
G1 X119.985 Y56.931 E104.51023
G1 X120.365 Y56.821 E104.53786
G1 X120.714 Y56.79 E104.56233
G1 X189.286 Y56.79 E109.35183
G1 X189.679 Y56.83 E109.37942
G1 X190.057 Y56.948 E109.40708
G1 X190.403 Y57.139 E109.43469
G1 X190.672 Y57.364 E109.45918
G1 X190.836 Y57.528 E109.47538
G1 X191.086 Y57.834 E109.50298
G1 X191.269 Y58.185 E109.53063
G1 X191.357 Y58.49 E109.5528
G1 X199.386 Y58.49 E110.1136
G1 X199.779 Y58.53 E110.14119
G1 X200.157 Y58.648 E110.16885
G1 X200.503 Y58.839 E110.19645
G1 X200.772 Y59.064 E110.22095
G1 X200.936 Y59.228 E110.23714
G1 X201.186 Y59.534 E110.26474
G1 X201.369 Y59.885 E110.29239
G1 X201.479 Y60.265 E110.32002
G1 X201.51 Y60.614 E110.3445
G1 X201.51 Y68.64 E110.90508
G1 X201.857 Y68.748 E110.93047
G1 X202.203 Y68.939 E110.95807
G1 X202.472 Y69.164 E110.98256
G1 X202.636 Y69.328 E110.99876
G1 X202.886 Y69.634 E111.02636
G1 X203.069 Y69.985 E111.05401
G1 X203.179 Y70.365 E111.08164
G1 X203.21 Y70.714 E111.10611
G1 X203.21 Y139.286 E115.89561
G1 X203.17 Y139.679 E115.92321
G1 X203.052 Y140.057 E115.95086
G1 X202.861 Y140.403 E115.97847
G1 X202.636 Y140.672 E116.00296
G1 X202.472 Y140.836 E116.01916
G1 X202.166 Y141.086 E116.04676
G1 X201.815 Y141.269 E116.07441
G1 X201.51 Y141.357 E116.09658
G1 X201.51 Y149.386 E116.65738
G1 X201.47 Y149.779 E116.68497
G1 X201.352 Y150.157 E116.71263
G1 X201.161 Y150.503 E116.74023
G1 X200.936 Y150.772 E116.76473
G1 X200.772 Y150.936 E116.78093
G1 X200.466 Y151.186 E116.80852
G1 X200.115 Y151.369 E116.83617
G1 X199.735 Y151.479 E116.8638
G1 X199.386 Y151.51 E116.88828
G1 X191.36 Y151.51 E117.44886
G1 X191.252 Y151.857 E117.47425
G1 X191.061 Y152.203 E117.50185
G1 X190.836 Y152.472 E117.52635
G1 X190.672 Y152.636 E117.54254
G1 X190.366 Y152.886 E117.57014
G1 X190.015 Y153.069 E117.59779
G1 X189.635 Y153.179 E117.62542
G1 X189.286 Y153.21 E117.6499
G1 X120.714 Y153.21 E122.43939
G1 X120.321 Y153.17 E122.46699
G1 X119.943 Y153.052 E122.49464
G1 X119.597 Y152.861 E122.52225
G1 X119.328 Y152.636 E122.54674
G1 X119.164 Y152.472 E122.56294
G1 X118.914 Y152.166 E122.59054
G1 X118.731 Y151.815 E122.61819
G1 X118.643 Y151.51 E122.64036
G1 X110.614 Y151.51 E123.20116
G1 X110.221 Y151.47 E123.22875
G1 X109.843 Y151.352 E123.25641
G1 X109.497 Y151.161 E123.28401
G1 X109.228 Y150.936 E123.30851
G1 X109.064 Y150.772 E123.32471
G1 X108.814 Y150.466 E123.35231
G1 X108.631 Y150.115 E123.37995
G1 X108.521 Y149.735 E123.40759
G1 X108.49 Y149.386 E123.43206
G1 X108.49 Y141.36 E123.99264
G1 X108.143 Y141.252 E124.01803
G1 X107.797 Y141.061 E124.04563
G1 X107.528 Y140.836 E124.07013
G1 X107.364 Y140.672 E124.08633
G1 X107.114 Y140.366 E124.11393
G1 X106.931 Y140.015 E124.14157
G1 X106.821 Y139.635 E124.1692
G1 X106.79 Y139.286 E124.19368
G1 X106.79 Y70.714 E128.98318
G1 X106.83 Y70.321 E129.01077
M204 S3000
M205 X10 Y10
G0 F3000 X107.39 Y70.382
M204 S1800
M205 X8 Y8
G1 F2400 X107.507 Y70.07 E129.03404
G1 X107.76 Y69.724 E129.06398
G1 X107.924 Y69.56 E129.08018
G1 X108.187 Y69.354 E129.10351
G1 X108.491 Y69.215 E129.12686
G1 X108.914 Y69.15 E129.15675
G1 X109.05 Y69.15 E129.16625
G1 X109.05 Y60.614 E129.76246
G1 X109.09 Y60.282 E129.78582
G1 X109.207 Y59.97 E129.80909
G1 X109.46 Y59.624 E129.83903
G1 X109.624 Y59.46 E129.85523
G1 X109.887 Y59.254 E129.87856
G1 X110.191 Y59.115 E129.90191
G1 X110.614 Y59.05 E129.9318
G1 X119.15 Y59.05 E130.52801
G1 X119.15 Y58.914 E130.53751
G1 X119.19 Y58.582 E130.56086
G1 X119.307 Y58.27 E130.58414
G1 X119.56 Y57.924 E130.61408
G1 X119.724 Y57.76 E130.63028
G1 X119.987 Y57.554 E130.65361
G1 X120.291 Y57.415 E130.67696
G1 X120.714 Y57.35 E130.70685
G1 X189.286 Y57.35 E135.49635
G1 X189.618 Y57.39 E135.51971
G1 X189.93 Y57.507 E135.54298
G1 X190.276 Y57.76 E135.57292
G1 X190.44 Y57.924 E135.58912
G1 X190.646 Y58.187 E135.61245
G1 X190.785 Y58.491 E135.6358
G1 X190.85 Y58.914 E135.66569
G1 X190.85 Y59.05 E135.67519
G1 X199.386 Y59.05 E136.2714
G1 X199.718 Y59.09 E136.29475
G1 X200.03 Y59.207 E136.31803
G1 X200.376 Y59.46 E136.34797
G1 X200.54 Y59.624 E136.36417
G1 X200.746 Y59.887 E136.3875
G1 X200.885 Y60.191 E136.41085
G1 X200.95 Y60.614 E136.44074
G1 X200.95 Y69.15 E137.03695
G1 X201.086 Y69.15 E137.04645
G1 X201.418 Y69.19 E137.0698
G1 X201.73 Y69.307 E137.09308
G1 X202.076 Y69.56 E137.12301
G1 X202.24 Y69.724 E137.13921
G1 X202.446 Y69.987 E137.16255
G1 X202.585 Y70.291 E137.1859
G1 X202.65 Y70.714 E137.21579
G1 X202.65 Y139.286 E142.00529
G1 X202.61 Y139.618 E142.02864
G1 X202.493 Y139.93 E142.05192
G1 X202.24 Y140.276 E142.08186
G1 X202.076 Y140.44 E142.09805
G1 X201.813 Y140.646 E142.12139
G1 X201.509 Y140.785 E142.14474
G1 X201.086 Y140.85 E142.17463
G1 X200.95 Y140.85 E142.18413
G1 X200.95 Y149.386 E142.78034
G1 X200.91 Y149.718 E142.80369
G1 X200.793 Y150.03 E142.82697
G1 X200.54 Y150.376 E142.8569
G1 X200.376 Y150.54 E142.8731
G1 X200.113 Y150.746 E142.89644
G1 X199.809 Y150.885 E142.91978
G1 X199.386 Y150.95 E142.94968
G1 X190.85 Y150.95 E143.54588
G1 X190.85 Y151.086 E143.55538
G1 X190.81 Y151.418 E143.57874
G1 X190.693 Y151.73 E143.60201
G1 X190.44 Y152.076 E143.63195
G1 X190.276 Y152.24 E143.64815
G1 X190.013 Y152.446 E143.67149
G1 X189.709 Y152.585 E143.69483
G1 X189.286 Y152.65 E143.72473
G1 X120.714 Y152.65 E148.51422
G1 X120.382 Y152.61 E148.53758
G1 X120.07 Y152.493 E148.56086
G1 X119.724 Y152.24 E148.59079
G1 X119.56 Y152.076 E148.60699
G1 X119.354 Y151.813 E148.63033
G1 X119.215 Y151.509 E148.65367
G1 X119.15 Y151.086 E148.68357
G1 X119.15 Y150.95 E148.69307
G1 X110.614 Y150.95 E149.28927
G1 X110.282 Y150.91 E149.31263
G1 X109.97 Y150.793 E149.3359
G1 X109.624 Y150.54 E149.36584
G1 X109.46 Y150.376 E149.38204
G1 X109.254 Y150.113 E149.40538
G1 X109.115 Y149.809 E149.42872
G1 X109.05 Y149.386 E149.45861
G1 X109.05 Y140.85 E150.05482
G1 X108.914 Y140.85 E150.06432
G1 X108.582 Y140.81 E150.08768
G1 X108.27 Y140.693 E150.11095
G1 X107.924 Y140.44 E150.14089
G1 X107.76 Y140.276 E150.15709
G1 X107.554 Y140.013 E150.18042
G1 X107.415 Y139.709 E150.20377
G1 X107.35 Y139.286 E150.23366
G1 X107.35 Y70.714 E155.02316
G1 X107.39 Y70.382 E155.04652
M204 S3000
M205 X10 Y10
G0 F3000 X107.91 Y70.714
M204 S1800
M205 X8 Y8
G1 F2400 X107.95 Y70.459 E155.06455
G1 X108.065 Y70.227 E155.08263
G1 X108.156 Y70.12 E155.09244
G1 X108.32 Y69.956 E155.10864
G1 X108.529 Y69.804 E155.12669
G1 X108.774 Y69.722 E155.14474
G1 X108.914 Y69.71 E155.15455
G1 X109.61 Y69.71 E155.20317
G1 X109.61 Y60.614 E155.83849
G1 X109.65 Y60.359 E155.85652
G1 X109.765 Y60.127 E155.8746
G1 X109.856 Y60.02 E155.88441
G1 X110.02 Y59.856 E155.90061
G1 X110.229 Y59.704 E155.91866
G1 X110.474 Y59.622 E155.93671
G1 X110.614 Y59.61 E155.94652
G1 X119.71 Y59.61 E156.58185
G1 X119.71 Y58.914 E156.63046
G1 X119.75 Y58.659 E156.64849
G1 X119.865 Y58.427 E156.66657
G1 X119.956 Y58.32 E156.67638
G1 X120.12 Y58.156 E156.69258
G1 X120.329 Y58.004 E156.71063
G1 X120.574 Y57.922 E156.72868
G1 X120.714 Y57.91 E156.73849
G1 X189.286 Y57.91 E161.52799
G1 X189.541 Y57.95 E161.54602
G1 X189.773 Y58.065 E161.56411
G1 X189.88 Y58.156 E161.57392
G1 X190.044 Y58.32 E161.59012
G1 X190.196 Y58.529 E161.60817
G1 X190.278 Y58.774 E161.62621
G1 X190.29 Y58.914 E161.63603
G1 X190.29 Y59.61 E161.68464
G1 X199.386 Y59.61 E162.31996
G1 X199.641 Y59.65 E162.33799
G1 X199.873 Y59.765 E162.35608
G1 X199.98 Y59.856 E162.36589
G1 X200.144 Y60.02 E162.38209
G1 X200.296 Y60.229 E162.40014
G1 X200.378 Y60.474 E162.41818
G1 X200.39 Y60.614 E162.428
G1 X200.39 Y69.71 E163.06332
G1 X201.086 Y69.71 E163.11193
G1 X201.341 Y69.75 E163.12996
G1 X201.573 Y69.865 E163.14805
G1 X201.68 Y69.956 E163.15786
G1 X201.844 Y70.12 E163.17406
G1 X201.996 Y70.329 E163.19211
G1 X202.078 Y70.574 E163.21015
G1 X202.09 Y70.714 E163.21997
G1 X202.09 Y139.286 E168.00947
G1 X202.05 Y139.541 E168.02749
G1 X201.935 Y139.773 E168.04558
G1 X201.844 Y139.88 E168.05539
G1 X201.68 Y140.044 E168.07159
G1 X201.471 Y140.196 E168.08964
G1 X201.226 Y140.278 E168.10769
G1 X201.086 Y140.29 E168.1175
G1 X200.39 Y140.29 E168.16611
G1 X200.39 Y149.386 E168.80144
G1 X200.35 Y149.641 E168.81946
G1 X200.235 Y149.873 E168.83755
G1 X200.144 Y149.98 E168.84736
G1 X199.98 Y150.144 E168.86356
G1 X199.771 Y150.296 E168.88161
G1 X199.526 Y150.378 E168.89966
G1 X199.386 Y150.39 E168.90947
G1 X190.29 Y150.39 E169.54479
G1 X190.29 Y151.086 E169.5934
G1 X190.25 Y151.341 E169.61143
G1 X190.135 Y151.573 E169.62952
G1 X190.044 Y151.68 E169.63933
G1 X189.88 Y151.844 E169.65553
G1 X189.671 Y151.996 E169.67358
G1 X189.426 Y152.078 E169.69163
G1 X189.286 Y152.09 E169.70144
G1 X120.714 Y152.09 E174.49094
G1 X120.459 Y152.05 E174.50897
G1 X120.227 Y151.935 E174.52705
G1 X120.12 Y151.844 E174.53686
G1 X119.956 Y151.68 E174.55306
G1 X119.804 Y151.471 E174.57111
G1 X119.722 Y151.226 E174.58916
G1 X119.71 Y151.086 E174.59897
G1 X119.71 Y150.39 E174.64759
G1 X110.614 Y150.39 E175.28291
G1 X110.359 Y150.35 E175.30094
G1 X110.127 Y150.235 E175.31902
G1 X110.02 Y150.144 E175.32883
G1 X109.856 Y149.98 E175.34503
G1 X109.704 Y149.771 E175.36308
G1 X109.622 Y149.526 E175.38113
G1 X109.61 Y149.386 E175.39094
G1 X109.61 Y140.29 E176.02627
G1 X108.914 Y140.29 E176.07488
G1 X108.659 Y140.25 E176.09291
G1 X108.427 Y140.135 E176.11099
G1 X108.32 Y140.044 E176.1208
G1 X108.156 Y139.88 E176.137
G1 X108.004 Y139.671 E176.15505
G1 X107.922 Y139.426 E176.1731
G1 X107.91 Y139.286 E176.18291
G1 X107.91 Y70.714 E180.97241
M204 S3000
M205 X10 Y10
G0 F3000 X108.47 Y70.714
M204 S1800
M205 X8 Y8
G1 F2400 X108.552 Y70.516 E180.98738
G1 X108.716 Y70.352 E181.00358
G1 X108.914 Y70.27 E181.01855
G1 X110.17 Y70.27 E181.10628
G1 X110.17 Y60.614 E181.78071
G1 X110.252 Y60.416 E181.79568
G1 X110.416 Y60.252 E181.81188
G1 X110.614 Y60.17 E181.82685
G1 X120.27 Y60.17 E182.50128
G1 X120.27 Y58.914 E182.58901
G1 X120.352 Y58.716 E182.60398
G1 X120.516 Y58.552 E182.62018
G1 X120.714 Y58.47 E182.63515
G1 X189.286 Y58.47 E187.42465
G1 X189.484 Y58.552 E187.43962
G1 X189.648 Y58.716 E187.45582
G1 X189.73 Y58.914 E187.47078
G1 X189.73 Y60.17 E187.55851
G1 X199.386 Y60.17 E188.23295
G1 X199.584 Y60.252 E188.24792
G1 X199.748 Y60.416 E188.26411
G1 X199.83 Y60.614 E188.27908
G1 X199.83 Y70.27 E188.95352
G1 X201.086 Y70.27 E189.04125
G1 X201.284 Y70.352 E189.05621
G1 X201.448 Y70.516 E189.07241
G1 X201.53 Y70.714 E189.08738
G1 X201.53 Y139.286 E193.87688
G1 X201.448 Y139.484 E193.89185
G1 X201.284 Y139.648 E193.90805
G1 X201.086 Y139.73 E193.92302
G1 X199.83 Y139.73 E194.01075
G1 X199.83 Y149.386 E194.68518
G1 X199.748 Y149.584 E194.70015
G1 X199.584 Y149.748 E194.71635
G1 X199.386 Y149.83 E194.73132
G1 X189.73 Y149.83 E195.40575
G1 X189.73 Y151.086 E195.49348
G1 X189.648 Y151.284 E195.50845
G1 X189.484 Y151.448 E195.52465
G1 X189.286 Y151.53 E195.53962
G1 X120.714 Y151.53 E200.32912
G1 X120.516 Y151.448 E200.34409
G1 X120.352 Y151.284 E200.36029
G1 X120.27 Y151.086 E200.37525
G1 X120.27 Y149.83 E200.46298
G1 X110.614 Y149.83 E201.13742
G1 X110.416 Y149.748 E201.15239
G1 X110.252 Y149.584 E201.16858
G1 X110.17 Y149.386 E201.18355
G1 X110.17 Y139.73 E201.85799
G1 X108.914 Y139.73 E201.94572
G1 X108.716 Y139.648 E201.96068
G1 X108.552 Y139.484 E201.97688
G1 X108.47 Y139.286 E201.99185
G1 X108.47 Y70.714 E206.78135
M204 S3000
M205 X10 Y10
G1 F2400 E199.28135
;MESH:Improved Collection Box lower.stl
G0 F3000 X108.085 Y70.714
G0 X101.031 Y70.712
G0 X99.509 Y70.712
G0 X99.118 Y60.882
G0 X11.47 Y60.81
G0 X11.47 Y61.47
M204 S1800
M205 X8 Y8
;TYPE:WALL-OUTER
G1 F2400 E206.78135
G1 F1800 X11.47 Y148.53 E212.86217
G1 X98.53 Y148.53 E218.94299
G1 X98.53 Y61.47 E225.0238
G1 X11.47 Y61.47 E231.10462
M204 S3000
M205 X10 Y10
G0 F3000 X11.47 Y61.67
G0 X10.81 Y61.67
G0 X10.733 Y149.427
G0 X10.733 Y150.086
M204 S1800
M205 X8 Y8
G1 F1800 X10.646 Y150.097 E231.11075
G1 X10.435 Y150.044 E231.12594
G1 X10.249 Y149.942 E231.14076
G1 X10.093 Y149.794 E231.15578
G1 X9.977 Y149.612 E231.17085
G1 X9.909 Y149.392 E231.18694
G1 X9.914 Y149.255 E231.19651
G1 X9.922 Y60.544 E237.39265
G1 X9.993 Y60.354 E237.40681
G1 X10.112 Y60.183 E237.42136
G1 X10.265 Y60.048 E237.43562
G1 X10.446 Y59.952 E237.44993
G1 X10.635 Y59.905 E237.46353
G1 X10.738 Y59.914 E237.47075
G1 X99.456 Y59.922 E243.66737
G1 X99.646 Y59.993 E243.68154
G1 X99.817 Y60.112 E243.69609
G1 X99.952 Y60.265 E243.71034
G1 X100.048 Y60.446 E243.72465
G1 X100.095 Y60.635 E243.73826
G1 X100.086 Y60.738 E243.74548
G1 X100.086 Y149.267 E249.9289
G1 X100.097 Y149.356 E249.93516
G1 X100.044 Y149.565 E249.95022
G1 X99.942 Y149.751 E249.96504
G1 X99.794 Y149.907 E249.98006
G1 X99.612 Y150.023 E249.99513
G1 X99.42 Y150.086 E250.00925
G1 X10.733 Y150.086 E256.2037
M204 S3000
M205 X10 Y10
G0 F3000 X10.646 Y150.097
G0 X10.537 Y150.07
G0 X10.686 Y149.428
G0 X10.84 Y60.84
G0 X10.91 Y60.91
M204 S1800
M205 X8 Y8
;TYPE:WALL-INNER
G1 F1800 X10.91 Y149.09 E262.36275
G1 X99.09 Y149.09 E268.5218
G1 X99.09 Y60.91 E274.68084
G1 X10.91 Y60.91 E280.83989
M204 S3000
M205 X10 Y10
G0 F3000 X10.84 Y60.84
G0 X99.398 Y60.637
G0 X99.473 Y60.57
M204 S1800
M205 X8 Y8
G1 F1800 X99.488 Y60.586 E280.84142
G1 X99.522 Y60.65 E280.84648
G1 X99.529 Y60.678 E280.8485
G1 X99.529 Y60.91 E280.86336
G1 X99.527 Y149.09 E285.68061
G1 X99.526 Y149.301 E285.69404
G1 X99.518 Y149.36 E285.6982
G1 X99.485 Y149.419 E285.70292
G1 X99.464 Y149.441 E285.70505
G1 X99.436 Y149.471 E285.70791
G1 X99.371 Y149.513 E285.71332
G1 X99.33 Y149.526 E285.71632
G1 X99.091 Y149.526 E285.73302
G1 X10.911 Y149.527 E290.53379
G1 X10.68 Y149.528 E290.54992
G1 X10.641 Y149.519 E290.55272
G1 X10.581 Y149.485 E290.55754
G1 X10.558 Y149.463 E290.55976
G1 X10.528 Y149.435 E290.56262
G1 X10.49 Y149.375 E290.56759
G1 X10.472 Y149.318 E290.57176
G1 X10.472 Y149.09 E290.58634
G1 X10.481 Y60.91 E295.3541
G1 X10.482 Y60.646 E295.37099
G1 X10.493 Y60.616 E295.37322
G1 X10.533 Y60.559 E295.37808
G1 X10.569 Y60.527 E295.38145
G1 X10.587 Y60.511 E295.38306
G1 X10.65 Y60.478 E295.38802
G1 X10.678 Y60.471 E295.39004
G1 X10.91 Y60.471 E295.40491
G1 X99.09 Y60.481 E300.17817
G1 X99.354 Y60.482 E300.19505
G1 X99.384 Y60.493 E300.19728
G1 X99.441 Y60.533 E300.20215
G1 X99.473 Y60.57 E300.20556
M204 S3000
M205 X10 Y10
G1 F2400 E292.70556
;MESH:Improved Collection Box upper.stl
G0 F3000 X99.398 Y60.637
G0 X99.509 Y61.399
G0 X101.031 Y61.399
G0 X109.785 Y61.399
G0 X110.735 Y61.399
G0 X111.4 Y61.4
G0 X111.47 Y61.47
M204 S1800
M205 X8 Y8
;TYPE:WALL-OUTER
G1 F2400 E300.20556
G1 F1800 X111.47 Y148.53 E306.28638
G1 X198.53 Y148.53 E312.3672
G1 X198.53 Y61.47 E318.44801
G1 X111.47 Y61.47 E324.52883
M204 S3000
M205 X10 Y10
G0 F3000 X111.47 Y61.67
G0 X111.37 Y61.67
G0 X111.188 Y61.188
G0 X189.26 Y60.83
G0 X189.17 Y60.73
M204 S1800
M205 X8 Y8
G1 F1800 X199.27 Y60.73 E325.23428
G1 X199.27 Y70.83 E325.93973
G1 X200.97 Y70.83 E326.05847
G1 X200.97 Y139.17 E330.83176
G1 X199.27 Y139.17 E330.9505
G1 X199.27 Y149.27 E331.65595
G1 X189.17 Y149.27 E332.36139
G1 X189.17 Y150.97 E332.48013
G1 X120.83 Y150.97 E337.25343
G1 X120.83 Y149.27 E337.37217
G1 X110.73 Y149.27 E338.07761
G1 X110.73 Y139.17 E338.78306
G1 X109.03 Y139.17 E338.9018
G1 X109.03 Y70.83 E343.6751
G1 X110.73 Y70.83 E343.79383
G1 X110.73 Y60.73 E344.49928
G1 X120.83 Y60.73 E345.20473
G1 X120.83 Y59.03 E345.32347
G1 X189.17 Y59.03 E350.09676
G1 X189.17 Y60.73 E350.2155
M204 S3000
M205 X10 Y10
G0 F3000 X189.37 Y60.73
G0 X188.61 Y60.91
M204 S1800
M205 X8 Y8
;TYPE:WALL-INNER
G1 F1800 X121.39 Y60.91 E354.91057
G1 X121.39 Y59.59 E355.00277
G1 X188.61 Y59.59 E359.69783
G1 X188.61 Y60.91 E359.79003
M204 S3000
M205 X10 Y10
G0 F3000 X188.54 Y60.84
G0 X198.812 Y61.188
G0 X200.34 Y138.54
G0 X200.41 Y138.61
M204 S1800
M205 X8 Y8
G1 F1800 X199.09 Y138.61 E359.88223
G1 X199.09 Y71.39 E364.57729
G1 X200.41 Y71.39 E364.66949
G1 X200.41 Y138.61 E369.36456
M204 S3000
M205 X10 Y10
G0 F3000 X200.34 Y138.54
G0 X199.242 Y139.142
G0 X198.87 Y149.242
G0 X189.142 Y149.242
G0 X188.54 Y150.34
G0 X188.61 Y150.41
M204 S1800
M205 X8 Y8
G1 F1800 X121.39 Y150.41 E374.05963
G1 X121.39 Y149.09 E374.15182
G1 X188.61 Y149.09 E378.84689
G1 X188.61 Y150.41 E378.93909
M204 S3000
M205 X10 Y10
G0 F3000 X188.54 Y150.34
G0 X111.188 Y148.812
G0 X110.84 Y138.54
G0 X110.91 Y138.61
M204 S1800
M205 X8 Y8
G1 F1800 X109.59 Y138.61 E379.03128
G1 X109.59 Y71.39 E383.72635
G1 X110.91 Y71.39 E383.81855
G1 X110.91 Y138.61 E388.51362
M204 S3000
M205 X10 Y10
G0 F3000 X110.35 Y138.05
M204 S1800
M205 X8 Y8
G1 F1800 X110.15 Y138.05 E388.52758
G1 X110.15 Y71.95 E393.14442
G1 X110.35 Y71.95 E393.15839
G1 X110.35 Y138.05 E394.80726
M204 S3000
M205 X10 Y10
G0 F3000 X111.07 Y140.179
G0 X111.188 Y148.812
G0 X188.05 Y149.85
M204 S1800
M205 X8 Y8
G1 F1800 X121.95 Y149.85 E399.4241
G1 X121.95 Y149.65 E399.43807
G1 X188.05 Y149.65 E401.08694
G1 X188.05 Y149.85 E401.10091
M204 S3000
M205 X10 Y10
G0 F3000 X190.263 Y148.93
G0 X198.812 Y148.812
G0 X198.93 Y140.263
G0 X199.85 Y138.05
M204 S1800
M205 X8 Y8
G1 F1800 X199.65 Y138.05 E401.11488
G1 X199.65 Y71.95 E405.73172
G1 X199.85 Y71.95 E405.74569
G1 X199.85 Y138.05 E407.39456
M204 S3000
M205 X10 Y10
G0 F3000 X198.812 Y61.188
G0 X190.179 Y61.07
G0 X188.05 Y60.35
M204 S1800
M205 X8 Y8
G1 F1800 X121.95 Y60.35 E412.0114
G1 X121.95 Y60.15 E412.02537
G1 X188.05 Y60.15 E413.67424
G1 X188.05 Y60.35 E413.68821
M204 S3000
M205 X10 Y10
G0 F3000 X188.954 Y61.109
M204 S1800
M205 X8 Y8
;TYPE:SKIN
G1 F1800 X189.227 Y61.099 E413.69475
G1 X198.561 Y61.099 E413.91819
G1 X198.898 Y61.437 E413.92961
G1 X198.898 Y70.771 E414.15304
G1 X198.888 Y71.043 E414.15956
M204 S3000
M205 X10 Y10
G0 F3000 X199.16 Y71.46
G0 X198.994 Y61.25
M204 S1800
M205 X8 Y8
G1 F1800 X198.749 Y61.004 E414.16822
M204 S3000
M205 X10 Y10
G0 F3000 X120.74 Y61.166
G0 X121.048 Y61.085
M204 S1800
M205 X8 Y8
G1 F1800 X120.779 Y61.099 E414.17475
G1 X111.163 Y61.099 E414.4078
G1 X111.098 Y61.884 E414.42689
G1 X111.098 Y70.935 E414.64626
M204 S3000
M205 X10 Y10
G0 F3000 X111.194 Y70.74
G0 X111.15 Y139.26
G0 X111.172 Y138.891
M204 S1800
M205 X8 Y8
G1 F1800 X111.099 Y139.101 E414.65128
G1 X111.099 Y148.434 E414.8621
G1 X111.19 Y148.808 E414.8708
G1 X111.048 Y148.949 E414.87532
M204 S3000
M205 X10 Y10
G0 F3000 X112.129 Y148.898
M204 S1800
M205 X8 Y8
G1 F1800 X112.412 Y148.898 E414.88215
G1 X120.897 Y148.898 E415.08704
G1 X121.107 Y148.826 E415.0924
M204 S3000
M205 X10 Y10
G0 F3000 X120.74 Y148.804
G0 X189.26 Y148.804
G0 X189.063 Y148.899
M204 S1800
M205 X8 Y8
G1 F1800 X189.346 Y148.899 E415.09925
G1 X198.68 Y148.899 E415.32507
G1 X198.899 Y148.836 E415.33058
G1 X198.899 Y139.219 E415.56324
G1 X198.913 Y138.951 E415.56974
M204 S3000
M205 X10 Y10
G0 F3000 X199.075 Y139.72
G1 F2400 E408.06974
G1 F300 Z0.375
;MESH:NONMESH
G0 F3000 X199.075 Y139.72 Z0.375
G0 X10.75 Y60.75
;TIME_ELAPSED:223.612406
;LAYER:1
M140 S60
;MESH:Improved Collection Box lower.stl
G0 F4500 X10.75 Y60.75 Z0.575
M204 S1800
M205 X8 Y8
;TYPE:WALL-INNER
G1 F300 Z0.5
G1 F2400 E415.56974
G1 F2700 X10.75 Y149.25 E418.51326
G1 X99.25 Y149.25 E421.45678
G1 X99.25 Y60.75 E424.4003
G1 X10.75 Y60.75 E427.34382
M204 S3000
M205 X10 Y10
G0 F4500 X99.21 Y60.253
M204 S1800
M205 X8 Y8
G1 F2700 X99.378 Y60.27 E427.34944
G1 X99.484 Y60.31 E427.35321
G1 X99.579 Y60.375 E427.35704
G1 X99.66 Y60.467 E427.36111
G1 X99.716 Y60.574 E427.36513
G1 X99.75 Y60.711 E427.36983
G1 X99.743 Y149.31 E430.31664
G1 X99.71 Y149.438 E430.32104
G1 X99.654 Y149.541 E430.32494
G1 X99.565 Y149.635 E430.32924
G1 X99.463 Y149.701 E430.33328
G1 X99.344 Y149.739 E430.33744
G1 X10.724 Y149.749 E433.28495
G1 X10.56 Y149.709 E433.29057
G1 X10.459 Y149.654 E433.29439
G1 X10.365 Y149.565 E433.2987
G1 X10.299 Y149.463 E433.30274
G1 X10.261 Y149.344 E433.30689
G1 X10.253 Y60.79 E436.25221
G1 X10.27 Y60.622 E436.25783
G1 X10.31 Y60.516 E436.26159
G1 X10.375 Y60.421 E436.26542
G1 X10.467 Y60.34 E436.2695
G1 X10.574 Y60.284 E436.27352
G1 X10.711 Y60.25 E436.27821
G1 X99.21 Y60.253 E439.2217
M204 S3000
M205 X10 Y10
G0 F4500 X99.23 Y59.853
M204 S1800
M205 X8 Y8
G1 F2700 X99.469 Y59.877 E439.22969
G1 X99.671 Y59.953 E439.23687
G1 X99.848 Y60.075 E439.24402
G1 X99.99 Y60.236 E439.25116
G1 X100.093 Y60.433 E439.25855
G1 X100.15 Y60.664 E439.26646
G1 X100.143 Y149.362 E442.21657
G1 X100.086 Y149.585 E442.22423
G1 X99.981 Y149.777 E442.23151
G1 X99.821 Y149.946 E442.23925
G1 X99.635 Y150.066 E442.24661
G1 X99.407 Y150.139 E442.25457
G1 X10.676 Y150.149 E445.20578
G1 X10.415 Y150.086 E445.21471
G1 X10.223 Y149.981 E445.22198
G1 X10.054 Y149.821 E445.22973
G1 X9.934 Y149.635 E445.23709
G1 X9.861 Y149.407 E445.24505
G1 X9.853 Y60.77 E448.19313
G1 X9.877 Y60.531 E448.20112
G1 X9.953 Y60.329 E448.2083
G1 X10.075 Y60.152 E448.21545
G1 X10.236 Y60.01 E448.22259
G1 X10.433 Y59.907 E448.22998
G1 X10.664 Y59.85 E448.23789
G1 X99.23 Y59.853 E451.18361
M204 S3000
M205 X10 Y10
G0 F4500 X99.225 Y59.952
G0 X11.08 Y61.08
G0 X11.15 Y61.15
M204 S1800
M205 X8 Y8
G1 F2700 X11.15 Y148.85 E454.10052
G1 X98.85 Y148.85 E457.01744
G1 X98.85 Y61.15 E459.93435
G1 X11.15 Y61.15 E462.85127
M204 S3000
M205 X10 Y10
G0 F4500 X11.55 Y61.55
M204 S1800
M205 X8 Y8
;TYPE:WALL-OUTER
G1 F2700 X11.55 Y148.45 E465.74157
G1 X98.45 Y148.45 E468.63188
G1 X98.45 Y61.55 E471.52218
G1 X11.55 Y61.55 E474.41249
M204 S3000
M205 X10 Y10
G0 F4500 X11.55 Y61.75
G0 X11.05 Y61.75
G0 X10.744 Y59.95
G0 X10.745 Y59.454
M204 S1800
M205 X8 Y8
G1 F2700 X99.25 Y59.453 E477.35618
G1 X99.561 Y59.484 E477.36657
G1 X99.857 Y59.596 E477.3771
G1 X100.114 Y59.773 E477.38748
G1 X100.324 Y60.01 E477.39801
G1 X100.469 Y60.288 E477.40844
G1 X100.546 Y60.6 E477.41913
G1 X100.551 Y60.651 E477.42083
G1 X100.546 Y60.745 E477.42396
G1 X100.543 Y149.414 E480.3731
G1 X100.462 Y149.731 E480.38399
G1 X100.305 Y150.016 E480.39481
G1 X100.081 Y150.255 E480.4057
G1 X99.805 Y150.431 E480.41659
G1 X99.494 Y150.531 E480.42746
G1 X99.389 Y150.543 E480.43097
G1 X10.662 Y150.549 E483.38204
G1 X10.591 Y150.544 E483.38441
G1 X10.269 Y150.462 E483.39546
G1 X9.984 Y150.305 E483.40628
G1 X9.745 Y150.081 E483.41718
G1 X9.569 Y149.805 E483.42807
G1 X9.469 Y149.494 E483.43893
G1 X9.457 Y149.389 E483.44245
G1 X9.453 Y60.75 E486.39059
G1 X9.484 Y60.439 E486.40099
G1 X9.596 Y60.143 E486.41151
G1 X9.773 Y59.886 E486.42189
G1 X10.01 Y59.676 E486.43242
G1 X10.288 Y59.531 E486.44285
G1 X10.6 Y59.454 E486.45354
G1 X10.651 Y59.449 E486.45525
G1 X10.745 Y59.454 E486.45838
M204 S3000
M205 X10 Y10
G0 F4500 X10.945 Y59.454
G0 X10.501 Y60.774
M204 S1800
M205 X8 Y8
;TYPE:SKIN
G1 F1800 X10.776 Y60.499 E486.46274
G1 X11.907 Y60.499 E486.47542
G1 X10.501 Y61.34 E486.4938
G1 X10.502 Y89.623 E486.811
G1 X10.503 Y113.38 E487.07745
G1 X10.504 Y133.179 E487.2995
G1 X10.505 Y149.017 E487.47713
G1 X10.617 Y149.47 E487.48236
G1 X20.206 Y149.498 E487.58991
G1 X40.572 Y149.497 E487.81832
G1 X59.807 Y149.495 E488.03405
G1 X84.132 Y149.494 E488.30687
G1 X98.841 Y149.493 E488.47183
G1 X99.449 Y149.45 E488.47867
G1 X99.495 Y143.747 E488.54263
G1 X99.496 Y125.079 E488.752
G1 X99.497 Y101.32 E489.01847
G1 X99.498 Y73.6 E489.32936
G1 X99.498 Y61.155 E489.46894
G1 X99.471 Y60.617 E489.47498
G1 X97.89 Y60.501 E489.49276
G1 X73 Y60.5 E489.77191
G1 X25.484 Y60.499 E490.30482
G1 X12.473 Y60.499 E490.45074
M204 S3000
M205 X10 Y10
G0 F4500 X12.403 Y60.57
G1 F2400 E482.95074
;MESH:Improved Collection Box upper.stl
G0 F4500 X98.878 Y61.122
G0 X100.124 Y138.449
G0 X101.409 Y138.449
G0 X108.085 Y138.449
G0 X109.37 Y138.449
G0 X110.75 Y138.45
M204 S1800
M205 X8 Y8
;TYPE:WALL-INNER
G1 F2400 E490.45074
G1 F2700 X109.75 Y138.45 E490.484
G1 X109.75 Y71.55 E492.70911
G1 X110.75 Y71.55 E492.74237
G1 X110.75 Y138.45 E494.96747
M204 S3000
M205 X10 Y10
G0 F4500 X111.109 Y138.504
G0 X111.122 Y148.878
G0 X130.44 Y148.872
G0 X188.45 Y150.25
M204 S1800
M205 X8 Y8
G1 F2700 X121.55 Y150.25 E497.19257
G1 X121.55 Y149.25 E497.22583
G1 X188.45 Y149.25 E499.45094
G1 X188.45 Y150.25 E499.4842
M204 S3000
M205 X10 Y10
G0 F4500 X188.822 Y148.922
G0 X198.922 Y148.922
G0 X198.922 Y138.822
G0 X200.25 Y138.45
M204 S1800
M205 X8 Y8
G1 F2700 X199.25 Y138.45 E499.51746
G1 X199.25 Y71.55 E501.74256
G1 X200.25 Y71.55 E501.77582
G1 X200.25 Y138.45 E504.00092
M204 S3000
M205 X10 Y10
G0 F4500 X198.872 Y80.44
G0 X198.878 Y61.122
G0 X188.504 Y61.11
G0 X188.45 Y60.75
M204 S1800
M205 X8 Y8
G1 F2700 X121.55 Y60.75 E506.22603
G1 X121.55 Y59.75 E506.25929
G1 X188.45 Y59.75 E508.48439
G1 X188.45 Y60.75 E508.51765
M204 S3000
M205 X10 Y10
G0 F4500 X188.85 Y61.05
M204 S1800
M205 X8 Y8
G1 F2700 X198.85 Y61.05 E508.85025
G1 X198.95 Y61.05 E508.85358
G1 X198.95 Y61.15 E508.85574
G1 X198.95 Y71.15 E509.18834
G1 X200.65 Y71.15 E509.24488
G1 X200.65 Y138.85 E511.49659
G1 X198.95 Y138.85 E511.55314
G1 X198.95 Y148.85 E511.88574
G1 X198.95 Y148.95 E511.88906
G1 X198.85 Y148.95 E511.89123
G1 X188.85 Y148.95 E512.22383
G1 X188.85 Y150.65 E512.28037
G1 X121.15 Y150.65 E514.53208
G1 X121.15 Y148.95 E514.58863
G1 X111.15 Y148.95 E514.92123
G1 X111.05 Y148.95 E514.92455
G1 X111.05 Y148.85 E514.92672
G1 X111.05 Y138.85 E515.25932
G1 X109.35 Y138.85 E515.31586
G1 X109.35 Y71.15 E517.56757
G1 X111.05 Y71.15 E517.62411
G1 X111.05 Y61.15 E517.95671
G1 X111.05 Y61.05 E517.96004
G1 X111.15 Y61.05 E517.9622
G1 X121.15 Y61.05 E518.29481
G1 X121.15 Y59.35 E518.35135
G1 X188.85 Y59.35 E520.60306
G1 X188.85 Y61.05 E520.6596
M204 S3000
M205 X10 Y10
G0 F4500 X188.78 Y61.12
G0 X111.08 Y61.08
G0 X111.15 Y61.15
M204 S1800
M205 X8 Y8
G1 F2700 X111.15 Y71.15 E520.74275
G1 X111.15 Y138.85 E522.99446
G1 X111.15 Y148.85 E523.07761
G1 X121.15 Y148.85 E523.16076
G1 X188.85 Y148.85 E525.41247
G1 X198.85 Y148.85 E525.49563
G1 X198.85 Y138.85 E525.57878
G1 X198.85 Y71.15 E527.83049
G1 X198.85 Y61.15 E527.91364
G1 X188.85 Y61.15 E527.99679
G1 X121.15 Y61.15 E530.2485
G1 X111.15 Y61.15 E530.33165
M204 S3000
M205 X10 Y10
G0 F4500 X111.55 Y61.55
M204 S1800
M205 X8 Y8
;TYPE:WALL-OUTER
G1 F2700 X111.55 Y148.45 E533.22195
G1 X198.45 Y148.45 E536.11226
G1 X198.45 Y61.55 E539.00257
G1 X111.55 Y61.55 E541.89287
M204 S3000
M205 X10 Y10
G0 F4500 X111.55 Y61.75
G1 F2400 E534.39287
G1 F300 Z0.575
G0 F4500 X189.25 Y60.65 Z0.575
M204 S1800
M205 X8 Y8
G1 F300 Z0.5
G1 F2400 E541.89287
G1 F2700 X199.35 Y60.65 E542.2288
G1 X199.35 Y70.75 E542.56473
G1 X201.05 Y70.75 E542.62127
G1 X201.05 Y139.25 E544.89959
G1 X199.35 Y139.25 E544.95613
G1 X199.35 Y149.35 E545.29206
G1 X189.25 Y149.35 E545.62799
G1 X189.25 Y151.05 E545.68453
G1 X120.75 Y151.05 E547.96285
G1 X120.75 Y149.35 E548.01939
G1 X110.65 Y149.35 E548.35532
G1 X110.65 Y139.25 E548.69124
G1 X108.95 Y139.25 E548.74779
G1 X108.95 Y70.75 E551.0261
G1 X110.65 Y70.75 E551.08265
G1 X110.65 Y60.65 E551.41857
G1 X120.75 Y60.65 E551.7545
G1 X120.75 Y58.95 E551.81104
G1 X189.25 Y58.95 E554.08936
G1 X189.25 Y60.65 E554.14591
M204 S3000
M205 X10 Y10
G0 F4500 X189.45 Y60.65
G0 X188.06 Y60.36
M204 S1800
M205 X8 Y8
;TYPE:SKIN
G1 F1800 X121.94 Y60.36 E556.34507
G1 X121.94 Y60.14 E556.35238
G1 X188.06 Y60.14 E558.55154
G1 X188.06 Y60.36 E558.55886
M204 S3000
M205 X10 Y10
G0 F4500 X188.82 Y61.121
G0 X198.878 Y61.122
G0 X198.878 Y71.178
G0 X199.64 Y71.94
M204 S1800
M205 X8 Y8
G1 F1800 X199.86 Y71.94 E558.56618
G1 X199.86 Y138.06 E560.76534
G1 X199.64 Y138.06 E560.77265
G1 X199.64 Y71.94 E562.97182
M204 S3000
M205 X10 Y10
G0 F4500 X198.872 Y128.558
G0 X198.878 Y148.878
G0 X188.171 Y148.89
G0 X188.06 Y149.64
M204 S1800
M205 X8 Y8
G1 F1800 X188.06 Y149.86 E562.97913
G1 X121.94 Y149.86 E565.17829
G1 X121.94 Y149.64 E565.18561
G1 X188.06 Y149.64 E567.38477
M204 S3000
M205 X10 Y10
G0 F4500 X131.441 Y148.872
G0 X111.122 Y148.878
G0 X111.109 Y138.171
G0 X110.36 Y138.06
M204 S1800
M205 X8 Y8
G1 F1800 X110.14 Y138.06 E567.39209
G1 X110.14 Y71.94 E569.59125
G1 X110.36 Y71.94 E569.59856
G1 X110.36 Y138.06 E571.79772
M204 S3000
M205 X10 Y10
G1 F2400 E564.29772
;MESH:NONMESH
G0 F4500 X109.364 Y71.164
G0 X108.085 Y71.164
G0 X101.409 Y71.163
G0 X100.13 Y71.163
G0 X98.878 Y61.122
G0 X10.75 Y60.75
;TIME_ELAPSED:362.255148
;LAYER:2
;MESH:Improved Collection Box lower.stl
G0 F6000 X10.75 Y60.75 Z0.7
M204 S1800
M205 X8 Y8
;TYPE:WALL-INNER
G1 F2400 E571.79772
G1 F3600 X10.75 Y149.25 E574.74125
G1 X99.25 Y149.25 E577.68477
G1 X99.25 Y60.75 E580.62829
G1 X10.75 Y60.75 E583.57181
M204 S3000
M205 X10 Y10
G0 F6000 X99.406 Y60.085
M204 S1800
M205 X8 Y8
G1 F3600 X99.563 Y60.144 E583.57739
G1 X99.706 Y60.243 E583.58318
G1 X99.813 Y60.363 E583.58852
G1 X99.89 Y60.509 E583.59401
G1 X99.94 Y60.712 E583.60097
G1 X99.947 Y60.79 E583.60357
G1 X99.947 Y149.203 E586.5442
G1 X99.939 Y149.284 E586.54691
G1 X99.883 Y149.505 E586.55449
G1 X99.804 Y149.649 E586.55995
G1 X99.685 Y149.777 E586.56577
G1 X99.539 Y149.869 E586.5715
G1 X99.355 Y149.929 E586.57794
G1 X99.196 Y149.947 E586.58326
G1 X10.797 Y149.947 E589.52343
G1 X10.716 Y149.939 E589.52613
G1 X10.495 Y149.883 E589.53372
G1 X10.35 Y149.803 E589.53922
G1 X10.223 Y149.685 E589.54499
G1 X10.131 Y149.539 E589.55073
G1 X10.071 Y149.355 E589.55717
G1 X10.053 Y149.196 E589.56249
G1 X10.053 Y60.82 E592.50189
G1 X10.085 Y60.594 E592.50948
G1 X10.144 Y60.437 E592.51506
G1 X10.243 Y60.294 E592.52084
G1 X10.363 Y60.187 E592.52619
G1 X10.509 Y60.11 E592.53168
G1 X10.712 Y60.06 E592.53863
G1 X10.79 Y60.053 E592.54124
G1 X99.18 Y60.053 E595.4811
G1 X99.406 Y60.085 E595.48869
M204 S3000
M205 X10 Y10
G0 F6000 X99.505 Y59.695
M204 S1800
M205 X8 Y8
G1 F3600 X99.752 Y59.788 E595.49747
G1 X99.97 Y59.939 E595.50629
G1 X100.145 Y60.135 E595.51503
G1 X100.266 Y60.365 E595.52367
G1 X100.335 Y60.645 E595.53327
G1 X100.347 Y60.774 E595.53758
G1 X100.347 Y149.222 E598.47937
G1 X100.334 Y149.355 E598.48381
G1 X100.259 Y149.651 E598.49397
G1 X100.129 Y149.887 E598.50293
G1 X99.941 Y150.088 E598.51208
G1 X99.712 Y150.233 E598.5211
G1 X99.441 Y150.321 E598.53058
G1 X99.216 Y150.347 E598.53811
G1 X10.778 Y150.347 E601.47957
G1 X10.645 Y150.334 E601.48401
G1 X10.349 Y150.259 E601.49417
G1 X10.113 Y150.129 E601.50313
G1 X9.912 Y149.941 E601.51228
G1 X9.767 Y149.712 E601.5213
G1 X9.679 Y149.441 E601.53078
G1 X9.653 Y149.216 E601.53831
G1 X9.653 Y60.792 E604.4793
G1 X9.695 Y60.495 E604.48928
G1 X9.788 Y60.248 E604.49806
G1 X9.939 Y60.03 E604.50688
G1 X10.135 Y59.855 E604.51562
G1 X10.365 Y59.734 E604.52426
G1 X10.645 Y59.665 E604.53385
G1 X10.774 Y59.653 E604.53816
G1 X99.208 Y59.653 E607.47949
G1 X99.505 Y59.695 E607.48947
M204 S3000
M205 X10 Y10
G0 F6000 X99.481 Y59.791
G0 X11.08 Y61.08
G0 X11.15 Y61.15
M204 S1800
M205 X8 Y8
G1 F3600 X11.15 Y148.85 E610.40638
G1 X98.85 Y148.85 E613.32329
G1 X98.85 Y61.15 E616.24021
G1 X11.15 Y61.15 E619.15712
M204 S3000
M205 X10 Y10
G0 F6000 X11.55 Y61.55
M204 S1800
M205 X8 Y8
;TYPE:WALL-OUTER
G1 F3600 X11.55 Y148.45 E622.04743
G1 X98.45 Y148.45 E624.93773
G1 X98.45 Y61.55 E627.82804
G1 X11.55 Y61.55 E630.71834
M204 S3000
M205 X10 Y10
G0 F6000 X11.55 Y61.75
G0 X11.05 Y61.75
G0 X11.122 Y61.122
G0 X99.481 Y59.791
G0 X99.604 Y59.305
M204 S1800
M205 X8 Y8
G1 F3600 X99.941 Y59.432 E630.73032
G1 X100.237 Y59.637 E630.7423
G1 X100.476 Y59.905 E630.75424
G1 X100.642 Y60.222 E630.76614
G1 X100.73 Y60.579 E630.77837
G1 X100.747 Y60.757 E630.78432
G1 X100.747 Y149.24 E633.72728
G1 X100.729 Y149.426 E633.73349
G1 X100.634 Y149.8 E633.74633
G1 X100.456 Y150.124 E633.75862
G1 X100.199 Y150.398 E633.77112
G1 X99.884 Y150.597 E633.78351
G1 X99.527 Y150.713 E633.79599
G1 X99.236 Y150.747 E633.80574
G1 X10.76 Y150.747 E636.74846
G1 X10.574 Y150.729 E636.75468
G1 X10.2 Y150.634 E636.76751
G1 X9.876 Y150.456 E636.77981
G1 X9.602 Y150.199 E636.7923
G1 X9.403 Y149.884 E636.80469
G1 X9.287 Y149.527 E636.81718
G1 X9.253 Y149.236 E636.82692
G1 X9.253 Y60.764 E639.76951
G1 X9.305 Y60.396 E639.78188
G1 X9.432 Y60.059 E639.79385
G1 X9.637 Y59.763 E639.80583
G1 X9.905 Y59.524 E639.81777
G1 X10.222 Y59.358 E639.82967
G1 X10.579 Y59.27 E639.8419
G1 X10.757 Y59.253 E639.84785
G1 X99.236 Y59.253 E642.79067
G1 X99.604 Y59.305 E642.80304
M204 S3000
M205 X10 Y10
G0 F6000 X99.791 Y59.375
G0 X99.519 Y60.487
M204 S1800
M205 X8 Y8
;TYPE:SKIN
G1 F1800 X99.598 Y61.131 E642.82121
G1 X99.598 Y61.697 E642.83706
G1 X98.867 Y60.4 E642.87875
G1 X43.995 Y60.4 E644.41543
G1 X11.186 Y60.4 E645.33425
G1 X10.419 Y60.765 E645.35803
G1 X10.401 Y74.889 E645.75358
G1 X10.401 Y129.761 E647.29026
G1 X10.401 Y148.994 E647.82888
G1 X11.004 Y149.597 E647.85276
G1 X65.875 Y149.597 E649.38941
G1 X98.685 Y149.597 E650.30825
G1 X99.561 Y149.342 E650.3338
G1 X99.598 Y142.59 E650.5229
G1 X99.598 Y87.718 E652.05958
G1 X99.598 Y62.262 E652.77247
M204 S3000
M205 X10 Y10
G0 F6000 X99.429 Y62.094
G0 X98.878 Y148.878
G0 X10.545 Y149.704
M204 S1800
M205 X8 Y8
G1 F1800 X10.291 Y149.45 E652.78442
M204 S3000
M205 X10 Y10
G1 F2400 E645.28442
;MESH:Improved Collection Box upper.stl
G0 F6000 X98.878 Y148.878
G0 X100.327 Y138.45
G0 X101.612 Y138.45
G0 X108.085 Y138.45
G0 X109.37 Y138.45
G0 X110.75 Y138.45
M204 S1800
M205 X8 Y8
;TYPE:WALL-INNER
G1 F2400 E652.78442
G1 F3600 X109.75 Y138.45 E652.81768
G1 X109.75 Y71.55 E655.04278
G1 X110.75 Y71.55 E655.07604
G1 X110.75 Y138.45 E657.30114
M204 S3000
M205 X10 Y10
G0 F6000 X111.109 Y138.504
G0 X111.122 Y148.878
G0 X130.44 Y148.872
G0 X188.45 Y150.25
M204 S1800
M205 X8 Y8
G1 F3600 X121.55 Y150.25 E659.52625
G1 X121.55 Y149.25 E659.55951
G1 X188.45 Y149.25 E661.78461
G1 X188.45 Y150.25 E661.81787
M204 S3000
M205 X10 Y10
G0 F6000 X188.822 Y148.922
G0 X198.922 Y148.922
G0 X198.922 Y138.822
G0 X200.25 Y138.45
M204 S1800
M205 X8 Y8
G1 F3600 X199.25 Y138.45 E661.85113
G1 X199.25 Y71.55 E664.07623
G1 X200.25 Y71.55 E664.10949
G1 X200.25 Y138.45 E666.3346
M204 S3000
M205 X10 Y10
G0 F6000 X198.872 Y80.44
G0 X198.878 Y61.122
G0 X188.504 Y61.11
G0 X188.45 Y60.75
M204 S1800
M205 X8 Y8
G1 F3600 X121.55 Y60.75 E668.5597
G1 X121.55 Y59.75 E668.59296
G1 X188.45 Y59.75 E670.81806
G1 X188.45 Y60.75 E670.85132
M204 S3000
M205 X10 Y10
G0 F6000 X188.85 Y61.05
M204 S1800
M205 X8 Y8
G1 F3600 X198.85 Y61.05 E671.18393
G1 X198.95 Y61.05 E671.18725
G1 X198.95 Y61.15 E671.18942
G1 X198.95 Y71.15 E671.52202
G1 X200.65 Y71.15 E671.57856
G1 X200.65 Y138.85 E673.83027
G1 X198.95 Y138.85 E673.88681
G1 X198.95 Y148.85 E674.21941
G1 X198.95 Y148.95 E674.22274
G1 X198.85 Y148.95 E674.2249
G1 X188.85 Y148.95 E674.5575
G1 X188.85 Y150.65 E674.61405
G1 X121.15 Y150.65 E676.86576
G1 X121.15 Y148.95 E676.9223
G1 X111.15 Y148.95 E677.2549
G1 X111.05 Y148.95 E677.25823
G1 X111.05 Y148.85 E677.26039
G1 X111.05 Y138.85 E677.59299
G1 X109.35 Y138.85 E677.64954
G1 X109.35 Y71.15 E679.90125
G1 X111.05 Y71.15 E679.95779
G1 X111.05 Y61.15 E680.29039
G1 X111.05 Y61.05 E680.29372
G1 X111.15 Y61.05 E680.29588
G1 X121.15 Y61.05 E680.62848
G1 X121.15 Y59.35 E680.68502
G1 X188.85 Y59.35 E682.93673
G1 X188.85 Y61.05 E682.99328
M204 S3000
M205 X10 Y10
G0 F6000 X188.78 Y61.12
G0 X111.08 Y61.08
G0 X111.15 Y61.15
M204 S1800
M205 X8 Y8
G1 F3600 X111.15 Y71.15 E683.07643
G1 X111.15 Y138.85 E685.32814
G1 X111.15 Y148.85 E685.41129
G1 X121.15 Y148.85 E685.49444
G1 X188.85 Y148.85 E687.74615
G1 X198.85 Y148.85 E687.8293
G1 X198.85 Y138.85 E687.91245
G1 X198.85 Y71.15 E690.16416
G1 X198.85 Y61.15 E690.24731
G1 X188.85 Y61.15 E690.33046
G1 X121.15 Y61.15 E692.58217
G1 X111.15 Y61.15 E692.66532
M204 S3000
M205 X10 Y10
G0 F6000 X111.55 Y61.55
M204 S1800
M205 X8 Y8
;TYPE:WALL-OUTER
G1 F3600 X111.55 Y148.45 E695.55563
G1 X198.45 Y148.45 E698.44594
G1 X198.45 Y61.55 E701.33624
G1 X111.55 Y61.55 E704.22655
M204 S3000
M205 X10 Y10
G0 F6000 X111.55 Y61.75
G1 F2400 E696.72655
G1 F300 Z0.775
G0 F6000 X189.25 Y60.65 Z0.775
M204 S1800
M205 X8 Y8
G1 F300 Z0.7
G1 F2400 E704.22655
G1 F3600 X199.35 Y60.65 E704.56247
G1 X199.35 Y70.75 E704.8984
G1 X201.05 Y70.75 E704.95494
G1 X201.05 Y139.25 E707.23326
G1 X199.35 Y139.25 E707.28981
G1 X199.35 Y149.35 E707.62573
G1 X189.25 Y149.35 E707.96166
G1 X189.25 Y151.05 E708.0182
G1 X120.75 Y151.05 E710.29652
G1 X120.75 Y149.35 E710.35306
G1 X110.65 Y149.35 E710.68899
G1 X110.65 Y139.25 E711.02492
G1 X108.95 Y139.25 E711.08146
G1 X108.95 Y70.75 E713.35978
G1 X110.65 Y70.75 E713.41632
G1 X110.65 Y60.65 E713.75225
G1 X120.75 Y60.65 E714.08818
G1 X120.75 Y58.95 E714.14472
G1 X189.25 Y58.95 E716.42304
G1 X189.25 Y60.65 E716.47958
M204 S3000
M205 X10 Y10
G0 F6000 X189.45 Y60.65
G0 X188.06 Y60.36
M204 S1800
M205 X8 Y8
;TYPE:SKIN
G1 F1800 X121.94 Y60.36 E718.67874
G1 X121.94 Y60.14 E718.68606
G1 X188.06 Y60.14 E720.88522
G1 X188.06 Y60.36 E720.89254
M204 S3000
M205 X10 Y10
G0 F6000 X188.82 Y61.121
G0 X198.878 Y61.122
G0 X198.878 Y71.178
G0 X199.64 Y71.94
M204 S1800
M205 X8 Y8
G1 F1800 X199.86 Y71.94 E720.89985
G1 X199.86 Y138.06 E723.09901
G1 X199.64 Y138.06 E723.10633
G1 X199.64 Y71.94 E725.30549
M204 S3000
M205 X10 Y10
G0 F6000 X198.872 Y128.558
G0 X198.878 Y148.878
G0 X188.171 Y148.89
G0 X188.06 Y149.64
M204 S1800
M205 X8 Y8
G1 F1800 X188.06 Y149.86 E725.31281
G1 X121.94 Y149.86 E727.51197
G1 X121.94 Y149.64 E727.51929
G1 X188.06 Y149.64 E729.71845
M204 S3000
M205 X10 Y10
G0 F6000 X131.441 Y148.872
G0 X111.122 Y148.878
G0 X111.109 Y138.171
G0 X110.36 Y138.06
M204 S1800
M205 X8 Y8
G1 F1800 X110.14 Y138.06 E729.72576
G1 X110.14 Y71.94 E731.92492
G1 X110.36 Y71.94 E731.93224
G1 X110.36 Y138.06 E734.1314
M204 S3000
M205 X10 Y10
G1 F2400 E726.6314
;MESH:NONMESH
G0 F6000 X109.364 Y71.164
G0 X108.085 Y71.164
G0 X101.612 Y71.164
G0 X100.327 Y71.164
G0 X98.878 Y61.122
G0 X10.75 Y60.75
;TIME_ELAPSED:477.693072
;LAYER:3
;MESH:Improved Collection Box lower.stl
G0 X10.75 Y60.75 Z0.9
M204 S1800
M205 X8 Y8
;TYPE:WALL-INNER
G1 F2400 E734.1314
G1 F3600 X10.75 Y149.25 E737.07492
G1 X99.25 Y149.25 E740.01844
G1 X99.25 Y60.75 E742.96197
G1 X10.75 Y60.75 E745.90549
M204 S3000
M205 X10 Y10
G0 F6000 X99.207 Y59.942
M204 S1800
M205 X8 Y8
G1 F3600 X99.463 Y59.962 E745.91403
G1 X99.632 Y60.027 E745.92005
G1 X99.79 Y60.135 E745.92642
G1 X99.926 Y60.289 E745.93325
G1 X100.015 Y60.458 E745.9396
G1 X100.061 Y60.644 E745.94598
G1 X100.062 Y149.353 E748.89645
G1 X100.012 Y149.55 E748.90321
G1 X99.91 Y149.736 E748.91026
G1 X99.774 Y149.88 E748.91685
G1 X99.602 Y149.989 E748.92362
G1 X99.417 Y150.049 E748.93009
G1 X99.212 Y150.057 E748.93692
G1 X10.651 Y150.063 E751.88247
G1 X10.447 Y150.011 E751.88947
G1 X10.27 Y149.914 E751.89618
G1 X10.118 Y149.772 E751.9031
G1 X10.01 Y149.6 E751.90986
G1 X9.951 Y149.417 E751.91625
G1 X9.943 Y149.218 E751.92288
G1 X9.942 Y60.792 E754.86394
G1 X9.963 Y60.535 E754.87251
G1 X10.026 Y60.369 E754.87842
G1 X10.135 Y60.21 E754.88483
G1 X10.289 Y60.074 E754.89166
G1 X10.458 Y59.985 E754.89802
G1 X10.644 Y59.939 E754.90439
G1 X99.207 Y59.942 E757.85001
M204 S3000
M205 X10 Y10
G0 F6000 X99.226 Y59.542
M204 S1800
M205 X8 Y8
G1 F3600 X99.553 Y59.568 E757.86092
G1 X99.817 Y59.669 E757.87032
G1 X100.058 Y59.834 E757.88003
G1 X100.256 Y60.058 E757.88998
G1 X100.393 Y60.316 E757.89969
G1 X100.461 Y60.594 E757.90921
G1 X100.462 Y149.405 E760.86308
G1 X100.387 Y149.699 E760.87317
G1 X100.238 Y149.97 E760.88345
G1 X100.03 Y150.192 E760.89357
G1 X99.772 Y150.355 E760.90372
G1 X99.488 Y150.447 E760.91365
G1 X99.227 Y150.457 E760.92234
G1 X10.603 Y150.463 E763.86999
G1 X10.299 Y150.385 E763.88042
G1 X10.031 Y150.239 E763.89057
G1 X9.808 Y150.03 E763.90074
G1 X9.645 Y149.772 E763.91089
G1 X9.553 Y149.488 E763.92082
G1 X9.543 Y149.234 E763.92927
G1 X9.542 Y60.771 E766.87156
G1 X9.569 Y60.447 E766.88238
G1 X9.669 Y60.183 E766.89177
G1 X9.834 Y59.942 E766.90148
G1 X10.058 Y59.744 E766.91143
G1 X10.316 Y59.607 E766.92114
G1 X10.594 Y59.539 E766.93066
G1 X99.226 Y59.542 E769.87857
M204 S3000
M205 X10 Y10
G0 F6000 X99.223 Y59.641
G0 X11.08 Y61.08
G0 X11.15 Y61.15
M204 S1800
M205 X8 Y8
G1 F3600 X11.15 Y148.85 E772.79549
G1 X98.85 Y148.85 E775.7124
G1 X98.85 Y61.15 E778.62931
G1 X11.15 Y61.15 E781.54623
M204 S3000
M205 X10 Y10
G0 F6000 X11.55 Y61.55
M204 S1800
M205 X8 Y8
;TYPE:WALL-OUTER
G1 F3600 X11.55 Y148.45 E784.43653
G1 X98.45 Y148.45 E787.32684
G1 X98.45 Y61.55 E790.21715
G1 X11.55 Y61.55 E793.10745
M204 S3000
M205 X10 Y10
G0 F6000 X11.55 Y61.75
G0 X11.05 Y61.75
G0 X11.122 Y61.122
G0 X100.361 Y60.747
G0 X100.857 Y60.747
M204 S1800
M205 X8 Y8
G1 F3600 X100.862 Y149.453 E796.05782
G1 X100.76 Y149.851 E796.07149
G1 X100.566 Y150.204 E796.08489
G1 X100.286 Y150.503 E796.09851
G1 X99.942 Y150.721 E796.11206
G1 X99.559 Y150.845 E796.12545
G1 X99.242 Y150.857 E796.136
G1 X10.555 Y150.863 E799.08574
G1 X10.149 Y150.759 E799.09968
G1 X9.796 Y150.566 E799.11306
G1 X9.497 Y150.286 E799.12668
G1 X9.279 Y149.942 E799.14023
G1 X9.155 Y149.559 E799.15362
G1 X9.143 Y149.25 E799.16391
G1 X9.142 Y60.75 E802.10743
G1 X9.174 Y60.359 E802.12048
G1 X9.311 Y59.997 E802.13335
G1 X9.534 Y59.673 E802.14643
G1 X9.829 Y59.412 E802.15953
G1 X10.173 Y59.23 E802.17248
G1 X10.55 Y59.138 E802.18538
G1 X10.747 Y59.143 E802.19194
G1 X99.246 Y59.142 E805.13543
G1 X99.641 Y59.174 E805.14861
G1 X100.003 Y59.311 E805.16148
G1 X100.327 Y59.534 E805.17456
G1 X100.588 Y59.829 E805.18766
G1 X100.77 Y60.173 E805.20061
G1 X100.862 Y60.55 E805.21351
G1 X100.857 Y60.747 E805.22007
M204 S3000
M205 X10 Y10
G0 F6000 X100.857 Y60.947
G0 X99.671 Y60.689
M204 S1800
M205 X8 Y8
;TYPE:SKIN
G1 F1800 X99.672 Y149.305 E808.16745
G1 X99.64 Y149.419 E808.17139
G1 X99.64 Y60.583 E811.12608
G1 X99.671 Y60.689 E811.12976
M204 S3000
M205 X10 Y10
G0 F6000 X99.41 Y60.36
M204 S1800
M205 X8 Y8
G1 F1800 X10.583 Y60.36 E814.08416
G1 X10.689 Y60.329 E814.08783
G1 X99.201 Y60.332 E817.03175
G1 X99.372 Y60.346 E817.03746
G1 X99.41 Y60.36 E817.0388
M204 S3000
M205 X10 Y10
G0 F6000 X10.36 Y60.59
M204 S1800
M205 X8 Y8
G1 F1800 X10.36 Y149.416 E819.99317
G1 X10.339 Y149.351 E819.99544
G1 X10.333 Y149.218 E819.99987
G1 X10.332 Y60.792 E822.94093
G1 X10.347 Y60.625 E822.94651
G1 X10.36 Y60.59 E822.94775
M204 S3000
M205 X10 Y10
G0 F6000 X11.122 Y148.878
G0 X99.415 Y149.64
M204 S1800
M205 X8 Y8
G1 F1800 X99.35 Y149.661 E822.95002
G1 X99.197 Y149.667 E822.95511
G1 X10.699 Y149.673 E825.89857
G1 X10.58 Y149.64 E825.90267
G1 X99.415 Y149.64 E828.85734
M204 S3000
M205 X10 Y10
G1 F2400 E821.35734
;MESH:Improved Collection Box upper.stl
G0 F6000 X100.461 Y138.45
G0 X101.727 Y138.45
G0 X108.085 Y138.45
G0 X109.37 Y138.45
G0 X110.75 Y138.45
M204 S1800
M205 X8 Y8
;TYPE:WALL-INNER
G1 F2400 E828.85734
G1 F3600 X109.75 Y138.45 E828.8906
G1 X109.75 Y71.55 E831.1157
G1 X110.75 Y71.55 E831.14896
G1 X110.75 Y138.45 E833.37407
M204 S3000
M205 X10 Y10
G0 F6000 X111.109 Y138.504
G0 X111.122 Y148.878
G0 X130.44 Y148.872
G0 X188.45 Y150.25
M204 S1800
M205 X8 Y8
G1 F3600 X121.55 Y150.25 E835.59917
G1 X121.55 Y149.25 E835.63243
G1 X188.45 Y149.25 E837.85753
G1 X188.45 Y150.25 E837.89079
M204 S3000
M205 X10 Y10
G0 F6000 X188.822 Y148.922
G0 X198.922 Y148.922
G0 X198.922 Y138.822
G0 X200.25 Y138.45
M204 S1800
M205 X8 Y8
G1 F3600 X199.25 Y138.45 E837.92405
G1 X199.25 Y71.55 E840.14915
G1 X200.25 Y71.55 E840.18241
G1 X200.25 Y138.45 E842.40752
M204 S3000
M205 X10 Y10
G0 F6000 X198.872 Y80.44
G0 X198.878 Y61.122
G0 X188.504 Y61.11
G0 X188.45 Y60.75
M204 S1800
M205 X8 Y8
G1 F3600 X121.55 Y60.75 E844.63262
G1 X121.55 Y59.75 E844.66588
G1 X188.45 Y59.75 E846.89098
G1 X188.45 Y60.75 E846.92424
M204 S3000
M205 X10 Y10
G0 F6000 X188.85 Y61.05
M204 S1800
M205 X8 Y8
G1 F3600 X198.85 Y61.05 E847.25685
G1 X198.95 Y61.05 E847.26017
G1 X198.95 Y61.15 E847.26234
G1 X198.95 Y71.15 E847.59494
G1 X200.65 Y71.15 E847.65148
G1 X200.65 Y138.85 E849.90319
G1 X198.95 Y138.85 E849.95973
G1 X198.95 Y148.85 E850.29233
G1 X198.95 Y148.95 E850.29566
G1 X198.85 Y148.95 E850.29782
G1 X188.85 Y148.95 E850.63043
G1 X188.85 Y150.65 E850.68697
G1 X121.15 Y150.65 E852.93868
G1 X121.15 Y148.95 E852.99522
G1 X111.15 Y148.95 E853.32782
G1 X111.05 Y148.95 E853.33115
G1 X111.05 Y148.85 E853.33331
G1 X111.05 Y138.85 E853.66591
G1 X109.35 Y138.85 E853.72246
G1 X109.35 Y71.15 E855.97417
G1 X111.05 Y71.15 E856.03071
G1 X111.05 Y61.15 E856.36331
G1 X111.05 Y61.05 E856.36664
G1 X111.15 Y61.05 E856.3688
G1 X121.15 Y61.05 E856.7014
G1 X121.15 Y59.35 E856.75794
G1 X188.85 Y59.35 E859.00966
G1 X188.85 Y61.05 E859.0662
M204 S3000
M205 X10 Y10
G0 F6000 X188.78 Y61.12
G0 X111.08 Y61.08
G0 X111.15 Y61.15
M204 S1800
M205 X8 Y8
G1 F3600 X111.15 Y71.15 E859.14935
G1 X111.15 Y138.85 E861.40106
G1 X111.15 Y148.85 E861.48421
G1 X121.15 Y148.85 E861.56736
G1 X188.85 Y148.85 E863.81907
G1 X198.85 Y148.85 E863.90222
G1 X198.85 Y138.85 E863.98537
G1 X198.85 Y71.15 E866.23708
G1 X198.85 Y61.15 E866.32023
G1 X188.85 Y61.15 E866.40338
G1 X121.15 Y61.15 E868.65509
G1 X111.15 Y61.15 E868.73824
M204 S3000
M205 X10 Y10
G0 F6000 X111.55 Y61.55
M204 S1800
M205 X8 Y8
;TYPE:WALL-OUTER
G1 F3600 X111.55 Y148.45 E871.62855
G1 X198.45 Y148.45 E874.51886
G1 X198.45 Y61.55 E877.40916
G1 X111.55 Y61.55 E880.29947
M204 S3000
M205 X10 Y10
G0 F6000 X111.55 Y61.75
G1 F2400 E872.79947
G1 F300 Z0.975
G0 F6000 X189.25 Y60.65 Z0.975
M204 S1800
M205 X8 Y8
G1 F300 Z0.9
G1 F2400 E880.29947
G1 F3600 X199.35 Y60.65 E880.63539
G1 X199.35 Y70.75 E880.97132
G1 X201.05 Y70.75 E881.02786
G1 X201.05 Y139.25 E883.30618
G1 X199.35 Y139.25 E883.36273
G1 X199.35 Y149.35 E883.69865
G1 X189.25 Y149.35 E884.03458
G1 X189.25 Y151.05 E884.09112
G1 X120.75 Y151.05 E886.36944
G1 X120.75 Y149.35 E886.42598
G1 X110.65 Y149.35 E886.76191
G1 X110.65 Y139.25 E887.09784
G1 X108.95 Y139.25 E887.15438
G1 X108.95 Y70.75 E889.4327
G1 X110.65 Y70.75 E889.48924
G1 X110.65 Y60.65 E889.82517
G1 X120.75 Y60.65 E890.1611
G1 X120.75 Y58.95 E890.21764
G1 X189.25 Y58.95 E892.49596
G1 X189.25 Y60.65 E892.5525
M204 S3000
M205 X10 Y10
G0 F6000 X189.45 Y60.65
G0 X188.06 Y60.36
M204 S1800
M205 X8 Y8
;TYPE:SKIN
G1 F1800 X121.94 Y60.36 E894.75166
G1 X121.94 Y60.14 E894.75898
G1 X188.06 Y60.14 E896.95814
G1 X188.06 Y60.36 E896.96546
M204 S3000
M205 X10 Y10
G0 F6000 X188.82 Y61.121
G0 X198.878 Y61.122
G0 X198.878 Y71.178
G0 X199.64 Y71.94
M204 S1800
M205 X8 Y8
G1 F1800 X199.86 Y71.94 E896.97277
G1 X199.86 Y138.06 E899.17193
G1 X199.64 Y138.06 E899.17925
G1 X199.64 Y71.94 E901.37841
M204 S3000
M205 X10 Y10
G0 F6000 X198.872 Y128.558
G0 X198.878 Y148.878
G0 X188.171 Y148.89
G0 X188.06 Y149.64
M204 S1800
M205 X8 Y8
G1 F1800 X188.06 Y149.86 E901.38573
G1 X121.94 Y149.86 E903.58489
G1 X121.94 Y149.64 E903.59221
G1 X188.06 Y149.64 E905.79137
M204 S3000
M205 X10 Y10
G0 F6000 X131.441 Y148.872
G0 X111.122 Y148.878
G0 X111.109 Y138.171
G0 X110.36 Y138.06
M204 S1800
M205 X8 Y8
G1 F1800 X110.14 Y138.06 E905.79868
G1 X110.14 Y71.94 E907.99784
G1 X110.36 Y71.94 E908.00516
G1 X110.36 Y138.06 E910.20432
M204 S3000
M205 X10 Y10
G1 F2400 E902.70432
G1 F300 Z0.975
;MESH:NONMESH
G0 F6000 X110.36 Y138.06 Z0.975
G0 X10.75 Y60.75
;TIME_ELAPSED:604.596926
;LAYER:4
;MESH:Improved Collection Box lower.stl
G0 X10.75 Y60.75 Z1.175
M204 S1800
M205 X8 Y8
;TYPE:WALL-INNER
G1 F300 Z1.1
G1 F2400 E910.20432
G1 F3600 X10.75 Y149.25 E913.14784
G1 X99.25 Y149.25 E916.09136
G1 X99.25 Y60.75 E919.03489
G1 X10.75 Y60.75 E921.97841
M204 S3000
M205 X10 Y10
G0 F6000 X99.455 Y59.877
M204 S1800
M205 X8 Y8
G1 F3600 X99.66 Y59.954 E921.98569
G1 X99.849 Y60.084 E921.99332
G1 X99.989 Y60.242 E922.00034
G1 X100.09 Y60.434 E922.00756
G1 X100.152 Y60.685 E922.01616
G1 X100.16 Y60.776 E922.0192
G1 X100.16 Y149.212 E924.96059
G1 X100.151 Y149.307 E924.96376
G1 X100.08 Y149.586 E924.97334
G1 X99.975 Y149.778 E924.98062
G1 X99.824 Y149.938 E924.98793
G1 X99.628 Y150.063 E924.99567
G1 X99.404 Y150.136 E925.0035
G1 X99.186 Y150.16 E925.0108
G1 X10.786 Y150.16 E927.95099
G1 X10.693 Y150.151 E927.9541
G1 X10.414 Y150.08 E927.96368
G1 X10.222 Y149.975 E927.97095
G1 X10.062 Y149.824 E927.97827
G1 X9.937 Y149.628 E927.986
G1 X9.864 Y149.404 E927.99384
G1 X9.84 Y149.186 E928.00113
G1 X9.84 Y60.811 E930.9405
G1 X9.877 Y60.545 E930.94943
G1 X9.954 Y60.34 E930.95671
G1 X10.084 Y60.151 E930.96434
G1 X10.242 Y60.011 E930.97136
G1 X10.434 Y59.91 E930.97858
G1 X10.679 Y59.85 E930.98697
G1 X10.791 Y59.84 E930.99071
G1 X99.188 Y59.84 E933.93081
G1 X99.455 Y59.877 E933.93977
M204 S3000
M205 X10 Y10
G0 F6000 X99.556 Y59.487
M204 S1800
M205 X8 Y8
G1 F3600 X99.849 Y59.598 E933.95019
G1 X100.115 Y59.781 E933.96093
G1 X100.32 Y60.012 E933.9712
G1 X100.466 Y60.29 E933.98165
G1 X100.547 Y60.618 E933.99288
G1 X100.56 Y60.762 E933.99769
G1 X100.56 Y149.229 E936.94012
G1 X100.546 Y149.38 E936.94516
G1 X100.456 Y149.733 E936.95728
G1 X100.302 Y150.014 E936.96794
G1 X100.08 Y150.25 E936.97871
G1 X99.801 Y150.427 E936.9897
G1 X99.485 Y150.53 E937.00076
G1 X99.212 Y150.56 E937.00989
G1 X10.771 Y150.56 E939.95145
G1 X10.62 Y150.546 E939.95649
G1 X10.267 Y150.456 E939.96861
G1 X9.986 Y150.302 E939.97927
G1 X9.75 Y150.08 E939.99004
G1 X9.573 Y149.801 E940.00103
G1 X9.47 Y149.485 E940.01209
G1 X9.44 Y149.212 E940.02122
G1 X9.44 Y60.786 E942.96228
G1 X9.487 Y60.444 E942.97377
G1 X9.598 Y60.151 E942.98419
G1 X9.781 Y59.885 E942.99493
G1 X10.012 Y59.68 E943.0052
G1 X10.29 Y59.534 E943.01564
G1 X10.618 Y59.453 E943.02688
G1 X10.769 Y59.44 E943.03192
G1 X99.213 Y59.44 E945.97358
G1 X99.556 Y59.487 E945.98509
M204 S3000
M205 X10 Y10
G0 F6000 X99.532 Y59.583
G0 X11.08 Y61.08
G0 X11.15 Y61.15
M204 S1800
M205 X8 Y8
G1 F3600 X11.15 Y148.85 E948.90201
G1 X98.85 Y148.85 E951.81892
G1 X98.85 Y61.15 E954.73583
G1 X11.15 Y61.15 E957.65275
M204 S3000
M205 X10 Y10
G0 F6000 X11.55 Y61.55
M204 S1800
M205 X8 Y8
;TYPE:WALL-OUTER
G1 F3600 X11.55 Y148.45 E960.54305
G1 X98.45 Y148.45 E963.43336
G1 X98.45 Y61.55 E966.32367
G1 X11.55 Y61.55 E969.21397
M204 S3000
M205 X10 Y10
G0 F6000 X11.55 Y61.75
G0 X11.05 Y61.75
G0 X11.122 Y61.122
G0 X99.532 Y59.583
G0 X99.655 Y59.097
M204 S1800
M205 X8 Y8
G1 F3600 X100.039 Y59.242 E969.22762
G1 X100.379 Y59.476 E969.24135
G1 X100.652 Y59.784 E969.25504
G1 X100.842 Y60.146 E969.26864
G1 X100.942 Y60.553 E969.28258
G1 X100.96 Y60.75 E969.28916
G1 X100.96 Y149.243 E972.23245
G1 X100.941 Y149.453 E972.23946
G1 X100.832 Y149.88 E972.25412
G1 X100.629 Y150.25 E972.26815
G1 X100.335 Y150.562 E972.28241
G1 X99.974 Y150.791 E972.29663
G1 X99.567 Y150.924 E972.31087
G1 X99.237 Y150.96 E972.32191
G1 X10.757 Y150.96 E975.26477
G1 X10.547 Y150.941 E975.27178
G1 X10.12 Y150.832 E975.28644
G1 X9.75 Y150.629 E975.30048
G1 X9.438 Y150.335 E975.31474
G1 X9.209 Y149.974 E975.32896
G1 X9.076 Y149.567 E975.3432
G1 X9.04 Y149.237 E975.35424
G1 X9.04 Y60.762 E978.29693
G1 X9.097 Y60.345 E978.31093
G1 X9.242 Y59.961 E978.32458
G1 X9.476 Y59.621 E978.33831
G1 X9.784 Y59.348 E978.352
G1 X10.146 Y59.158 E978.36559
G1 X10.553 Y59.058 E978.37953
G1 X10.755 Y59.04 E978.38628
G1 X99.238 Y59.04 E981.32923
G1 X99.655 Y59.097 E981.34323
M204 S3000
M205 X10 Y10
G0 F6000 X99.842 Y59.167
G0 X99.479 Y60.303
M204 S1800
M205 X8 Y8
;TYPE:SKIN
G1 F1800 X99.562 Y60.36 E981.34658
G1 X10.437 Y60.36 E984.31089
G1 X10.466 Y60.334 E984.31219
G1 X10.573 Y60.278 E984.3162
G1 X10.747 Y60.235 E984.32216
G1 X10.805 Y60.23 E984.3241
G1 X99.163 Y60.23 E987.2629
G1 X99.357 Y60.257 E987.26941
G1 X99.479 Y60.303 E987.27375
M204 S3000
M205 X10 Y10
G0 F6000 X99.64 Y60.437
M204 S1800
M205 X8 Y8
G1 F1800 X99.666 Y60.466 E987.27505
G1 X99.722 Y60.573 E987.27906
G1 X99.767 Y60.754 E987.28527
G1 X99.77 Y149.204 E990.22713
G1 X99.714 Y149.443 E990.23529
G1 X99.64 Y149.566 E990.24006
G1 X99.64 Y60.437 E993.20451
M204 S3000
M205 X10 Y10
G0 F6000 X99.566 Y149.64
M204 S1800
M205 X8 Y8
G1 F1800 X99.46 Y149.708 E993.2087
G1 X99.322 Y149.752 E993.21351
G1 X99.161 Y149.77 E993.2189
G1 X10.762 Y149.766 E996.15906
G1 X10.557 Y149.714 E996.1661
G1 X10.434 Y149.64 E996.17087
G1 X99.566 Y149.64 E999.13542
M204 S3000
M205 X10 Y10
G0 F6000 X11.122 Y148.878
G0 X10.36 Y60.438
M204 S1800
M205 X8 Y8
G1 F1800 X10.36 Y149.566 E1002.09982
G1 X10.292 Y149.46 E1002.10401
G1 X10.248 Y149.322 E1002.10883
G1 X10.23 Y149.161 E1002.11422
G1 X10.23 Y60.837 E1005.05189
G1 X10.257 Y60.642 E1005.05843
G1 X10.302 Y60.521 E1005.06273
G1 X10.36 Y60.438 E1005.0661
M204 S3000
M205 X10 Y10
G1 F2400 E997.5661
;MESH:Improved Collection Box upper.stl
G0 F6000 X98.878 Y61.122
G0 X100.54 Y138.45
G0 X101.825 Y138.45
G0 X108.085 Y138.45
G0 X109.37 Y138.45
G0 X110.75 Y138.45
M204 S1800
M205 X8 Y8
;TYPE:WALL-INNER
G1 F2400 E1005.0661
G1 F3600 X109.75 Y138.45 E1005.09936
G1 X109.75 Y71.55 E1007.32446
G1 X110.75 Y71.55 E1007.35772
G1 X110.75 Y138.45 E1009.58282
M204 S3000
M205 X10 Y10
G0 F6000 X111.109 Y138.504
G0 X111.122 Y148.878
G0 X130.44 Y148.872
G0 X188.45 Y150.25
M204 S1800
M205 X8 Y8
G1 F3600 X121.55 Y150.25 E1011.80793
G1 X121.55 Y149.25 E1011.84119
G1 X188.45 Y149.25 E1014.06629
G1 X188.45 Y150.25 E1014.09955
M204 S3000
M205 X10 Y10
G0 F6000 X188.822 Y148.922
G0 X198.922 Y148.922
G0 X198.922 Y138.822
G0 X200.25 Y138.45
M204 S1800
M205 X8 Y8
G1 F3600 X199.25 Y138.45 E1014.13281
G1 X199.25 Y71.55 E1016.35791
G1 X200.25 Y71.55 E1016.39117
G1 X200.25 Y138.45 E1018.61628
M204 S3000
M205 X10 Y10
G0 F6000 X198.872 Y80.44
G0 X198.878 Y61.122
G0 X188.504 Y61.11
G0 X188.45 Y60.75
M204 S1800
M205 X8 Y8
G1 F3600 X121.55 Y60.75 E1020.84138
G1 X121.55 Y59.75 E1020.87464
G1 X188.45 Y59.75 E1023.09974
G1 X188.45 Y60.75 E1023.133
M204 S3000
M205 X10 Y10
G0 F6000 X188.85 Y61.05
M204 S1800
M205 X8 Y8
G1 F3600 X198.85 Y61.05 E1023.4656
G1 X198.95 Y61.05 E1023.46893
G1 X198.95 Y61.15 E1023.47109
G1 X198.95 Y71.15 E1023.80369
G1 X200.65 Y71.15 E1023.86024
G1 X200.65 Y138.85 E1026.11195
G1 X198.95 Y138.85 E1026.16849
G1 X198.95 Y148.85 E1026.50109
G1 X198.95 Y148.95 E1026.50442
G1 X198.85 Y148.95 E1026.50658
G1 X188.85 Y148.95 E1026.83918
G1 X188.85 Y150.65 E1026.89573
G1 X121.15 Y150.65 E1029.14744
G1 X121.15 Y148.95 E1029.20398
G1 X111.15 Y148.95 E1029.53658
G1 X111.05 Y148.95 E1029.53991
G1 X111.05 Y148.85 E1029.54207
G1 X111.05 Y138.85 E1029.87467
G1 X109.35 Y138.85 E1029.93121
G1 X109.35 Y71.15 E1032.18292
G1 X111.05 Y71.15 E1032.23947
G1 X111.05 Y61.15 E1032.57207
G1 X111.05 Y61.05 E1032.57539
G1 X111.15 Y61.05 E1032.57756
G1 X121.15 Y61.05 E1032.91016
G1 X121.15 Y59.35 E1032.9667
G1 X188.85 Y59.35 E1035.21841
G1 X188.85 Y61.05 E1035.27496
M204 S3000
M205 X10 Y10
G0 F6000 X188.78 Y61.12
G0 X111.08 Y61.08
G0 X111.15 Y61.15
M204 S1800
M205 X8 Y8
G1 F3600 X111.15 Y71.15 E1035.35811
G1 X111.15 Y138.85 E1037.60982
G1 X111.15 Y148.85 E1037.69297
G1 X121.15 Y148.85 E1037.77612
G1 X188.85 Y148.85 E1040.02783
G1 X198.85 Y148.85 E1040.11098
G1 X198.85 Y138.85 E1040.19413
G1 X198.85 Y71.15 E1042.44584
G1 X198.85 Y61.15 E1042.52899
G1 X188.85 Y61.15 E1042.61214
G1 X121.15 Y61.15 E1044.86385
G1 X111.15 Y61.15 E1044.947
M204 S3000
M205 X10 Y10
G0 F6000 X111.55 Y61.55
M204 S1800
M205 X8 Y8
;TYPE:WALL-OUTER
G1 F3600 X111.55 Y148.45 E1047.83731
G1 X198.45 Y148.45 E1050.72761
G1 X198.45 Y61.55 E1053.61792
G1 X111.55 Y61.55 E1056.50823
M204 S3000
M205 X10 Y10
G0 F6000 X111.55 Y61.75
G1 F2400 E1049.00823
G1 F300 Z1.175
G0 F6000 X189.25 Y60.65 Z1.175
M204 S1800
M205 X8 Y8
G1 F300 Z1.1
G1 F2400 E1056.50823
G1 F3600 X199.35 Y60.65 E1056.84415
G1 X199.35 Y70.75 E1057.18008
G1 X201.05 Y70.75 E1057.23662
G1 X201.05 Y139.25 E1059.51494
G1 X199.35 Y139.25 E1059.57148
G1 X199.35 Y149.35 E1059.90741
G1 X189.25 Y149.35 E1060.24334
G1 X189.25 Y151.05 E1060.29988
G1 X120.75 Y151.05 E1062.5782
G1 X120.75 Y149.35 E1062.63474
G1 X110.65 Y149.35 E1062.97067
G1 X110.65 Y139.25 E1063.3066
G1 X108.95 Y139.25 E1063.36314
G1 X108.95 Y70.75 E1065.64146
G1 X110.65 Y70.75 E1065.698
G1 X110.65 Y60.65 E1066.03393
G1 X120.75 Y60.65 E1066.36986
G1 X120.75 Y58.95 E1066.4264
G1 X189.25 Y58.95 E1068.70472
G1 X189.25 Y60.65 E1068.76126
M204 S3000
M205 X10 Y10
G0 F6000 X189.45 Y60.65
G0 X188.06 Y60.36
M204 S1800
M205 X8 Y8
;TYPE:SKIN
G1 F1800 X121.94 Y60.36 E1070.96042
G1 X121.94 Y60.14 E1070.96774
G1 X188.06 Y60.14 E1073.1669
G1 X188.06 Y60.36 E1073.17421
M204 S3000
M205 X10 Y10
G0 F6000 X188.82 Y61.121
G0 X198.878 Y61.122
G0 X198.878 Y71.178
G0 X199.64 Y71.94
M204 S1800
M205 X8 Y8
G1 F1800 X199.86 Y71.94 E1073.18153
G1 X199.86 Y138.06 E1075.38069
G1 X199.64 Y138.06 E1075.38801
G1 X199.64 Y71.94 E1077.58717
M204 S3000
M205 X10 Y10
G0 F6000 X198.872 Y128.558
G0 X198.878 Y148.878
G0 X188.171 Y148.89
G0 X188.06 Y149.64
M204 S1800
M205 X8 Y8
G1 F1800 X188.06 Y149.86 E1077.59449
G1 X121.94 Y149.86 E1079.79365
G1 X121.94 Y149.64 E1079.80096
G1 X188.06 Y149.64 E1082.00012
M204 S3000
M205 X10 Y10
G0 F6000 X131.441 Y148.872
G0 X111.122 Y148.878
G0 X111.109 Y138.171
G0 X110.36 Y138.06
M204 S1800
M205 X8 Y8
G1 F1800 X110.14 Y138.06 E1082.00744
G1 X110.14 Y71.94 E1084.2066
G1 X110.36 Y71.94 E1084.21392
G1 X110.36 Y138.06 E1086.41308
M204 S3000
M205 X10 Y10
G1 F2400 E1078.91308
;MESH:NONMESH
G0 F6000 X109.364 Y71.164
G0 X108.085 Y71.164
G0 X101.825 Y71.164
G0 X100.54 Y71.164
G0 X98.878 Y61.122
G0 X10.75 Y60.75
;TIME_ELAPSED:733.518813
;LAYER:5
;MESH:Improved Collection Box lower.stl
G0 X10.75 Y60.75 Z1.3
M204 S1800
M205 X8 Y8
;TYPE:WALL-INNER
G1 F2400 E1086.41308
G1 F3600 X10.75 Y149.25 E1089.3566
G1 X99.25 Y149.25 E1092.30012
G1 X99.25 Y60.75 E1095.24364
G1 X10.75 Y60.75 E1098.18717
M204 S3000
M205 X10 Y10
G0 F6000 X99.503 Y59.829
M204 S1800
M205 X8 Y8
G1 F3600 X99.703 Y59.907 E1098.19431
G1 X99.874 Y60.024 E1098.2012
G1 X100.033 Y60.2 E1098.20909
G1 X100.147 Y60.42 E1098.21733
G1 X100.202 Y60.647 E1098.2251
G1 X100.202 Y149.345 E1101.1752
G1 X100.142 Y149.593 E1101.18369
G1 X100.024 Y149.812 E1101.19196
G1 X99.852 Y149.992 E1101.20024
G1 X99.641 Y150.122 E1101.20849
G1 X99.426 Y150.191 E1101.216
G1 X99.22 Y150.204 E1101.22286
G1 X10.655 Y150.202 E1104.16855
G1 X10.407 Y150.142 E1104.17703
G1 X10.188 Y150.024 E1104.18531
G1 X10.008 Y149.852 E1104.19359
G1 X9.878 Y149.641 E1104.20183
G1 X9.809 Y149.426 E1104.20934
G1 X9.796 Y149.22 E1104.21621
G1 X9.796 Y60.804 E1107.15693
G1 X9.829 Y60.497 E1107.1672
G1 X9.907 Y60.297 E1107.17434
G1 X10.024 Y60.126 E1107.18124
G1 X10.2 Y59.967 E1107.18912
G1 X10.42 Y59.853 E1107.19737
G1 X10.647 Y59.798 E1107.20513
G1 X99.196 Y59.796 E1110.15029
G1 X99.503 Y59.829 E1110.16055
M204 S3000
M205 X10 Y10
G0 F6000 X99.597 Y59.436
M204 S1800
M205 X8 Y8
G1 F3600 X99.893 Y59.552 E1110.17113
G1 X100.139 Y59.721 E1110.18106
G1 X100.364 Y59.969 E1110.19219
G1 X100.525 Y60.28 E1110.20384
G1 X100.602 Y60.599 E1110.21476
G1 X100.602 Y149.393 E1113.16806
G1 X100.519 Y149.737 E1113.17983
G1 X100.351 Y150.048 E1113.19158
G1 X100.103 Y150.308 E1113.20353
G1 X99.811 Y150.488 E1113.21494
G1 X99.502 Y150.587 E1113.22573
G1 X99.229 Y150.604 E1113.23483
G1 X10.607 Y150.602 E1116.18241
G1 X10.263 Y150.519 E1116.19418
G1 X9.952 Y150.351 E1116.20594
G1 X9.692 Y150.103 E1116.21789
G1 X9.512 Y149.811 E1116.2293
G1 X9.413 Y149.502 E1116.24009
G1 X9.396 Y149.229 E1116.24919
G1 X9.396 Y60.781 E1119.19098
G1 X9.436 Y60.403 E1119.20362
G1 X9.552 Y60.107 E1119.2142
G1 X9.721 Y59.861 E1119.22412
G1 X9.969 Y59.636 E1119.23526
G1 X10.28 Y59.475 E1119.24691
G1 X10.599 Y59.398 E1119.25782
G1 X99.219 Y59.396 E1122.20534
G1 X99.597 Y59.436 E1122.21798
M204 S3000
M205 X10 Y10
G0 F6000 X99.574 Y59.533
G0 X11.08 Y61.08
G0 X11.15 Y61.15
M204 S1800
M205 X8 Y8
G1 F3600 X11.15 Y148.85 E1125.13489
G1 X98.85 Y148.85 E1128.05181
G1 X98.85 Y61.15 E1130.96872
G1 X11.15 Y61.15 E1133.88563
M204 S3000
M205 X10 Y10
G0 F6000 X11.55 Y61.55
M204 S1800
M205 X8 Y8
;TYPE:WALL-OUTER
G1 F3600 X11.55 Y148.45 E1136.77594
G1 X98.45 Y148.45 E1139.66625
G1 X98.45 Y61.55 E1142.55655
G1 X11.55 Y61.55 E1145.44686
M204 S3000
M205 X10 Y10
G0 F6000 X11.55 Y61.75
G0 X11.05 Y61.75
G0 X11.122 Y61.122
G0 X99.574 Y59.533
G0 X99.688 Y59.043
M204 S1800
M205 X8 Y8
G1 F3600 X100.03 Y59.172 E1145.45901
G1 X100.101 Y59.209 E1145.46168
G1 X100.402 Y59.416 E1145.47383
G1 X100.695 Y59.739 E1145.48833
G1 X100.903 Y60.141 E1145.50339
G1 X100.99 Y60.496 E1145.51554
G1 X101.002 Y60.566 E1145.5179
G1 X101.002 Y149.441 E1148.4739
G1 X100.896 Y149.881 E1148.48895
G1 X100.677 Y150.287 E1148.5043
G1 X100.359 Y150.619 E1148.51959
G1 X100.041 Y150.82 E1148.5321
G1 X99.97 Y150.857 E1148.53476
G1 X99.609 Y150.975 E1148.54739
G1 X99.544 Y150.985 E1148.54958
G1 X99.238 Y151.004 E1148.55978
G1 X10.559 Y151.002 E1151.50925
G1 X10.119 Y150.896 E1151.52431
G1 X9.713 Y150.677 E1151.53965
G1 X9.381 Y150.359 E1151.55494
G1 X9.18 Y150.041 E1151.56745
G1 X9.143 Y149.97 E1151.57012
G1 X9.025 Y149.609 E1151.58275
G1 X9.015 Y149.544 E1151.58493
G1 X8.996 Y149.238 E1151.59513
G1 X8.996 Y60.758 E1154.53799
G1 X9.043 Y60.312 E1154.5529
G1 X9.172 Y59.97 E1154.56506
G1 X9.209 Y59.899 E1154.56772
G1 X9.416 Y59.598 E1154.57988
G1 X9.739 Y59.305 E1154.59438
G1 X10.141 Y59.097 E1154.60943
G1 X10.496 Y59.01 E1154.62159
G1 X10.566 Y58.998 E1154.62395
G1 X99.242 Y58.996 E1157.57333
G1 X99.688 Y59.043 E1157.58824
M204 S3000
M205 X10 Y10
G0 F6000 X99.875 Y59.113
G0 X99.409 Y60.211
M204 S1800
M205 X8 Y8
;TYPE:SKIN
G1 F1800 X99.519 Y60.255 E1157.59219
G1 X99.619 Y60.322 E1157.59619
G1 X99.708 Y60.421 E1157.60062
G1 X99.779 Y60.56 E1157.60581
G1 X99.812 Y60.694 E1157.6104
G1 X99.812 Y149.299 E1160.55741
G1 X99.774 Y149.454 E1160.56272
G1 X99.706 Y149.581 E1160.56751
G1 X99.606 Y149.685 E1160.57231
G1 X99.474 Y149.767 E1160.57748
G1 X99.359 Y149.803 E1160.58149
G1 X99.195 Y149.814 E1160.58695
G1 X10.701 Y149.812 E1163.53028
G1 X10.546 Y149.774 E1163.53558
G1 X10.419 Y149.706 E1163.54038
G1 X10.315 Y149.606 E1163.54517
G1 X10.233 Y149.474 E1163.55034
G1 X10.197 Y149.359 E1163.55435
G1 X10.186 Y149.195 E1163.55982
G1 X10.186 Y60.827 E1166.49895
G1 X10.211 Y60.591 E1166.50684
G1 X10.255 Y60.481 E1166.51078
G1 X10.322 Y60.381 E1166.51479
G1 X10.421 Y60.292 E1166.51921
G1 X10.56 Y60.221 E1166.52441
G1 X10.694 Y60.188 E1166.529
G1 X99.173 Y60.186 E1169.47182
G1 X99.409 Y60.211 E1169.47971
M204 S3000
M205 X10 Y10
G0 F6000 X99.64 Y60.36
M204 S1800
M205 X8 Y8
G1 F1800 X10.36 Y60.36 E1172.44918
G1 X10.36 Y149.64 E1175.41864
G1 X99.64 Y149.64 E1178.38811
G1 X99.64 Y60.36 E1181.35757
M204 S3000
M205 X10 Y10
G1 F2400 E1173.85757
;MESH:Improved Collection Box upper.stl
G0 F6000 X100.582 Y138.45
G0 X101.865 Y138.45
G0 X108.085 Y138.45
G0 X109.37 Y138.45
G0 X110.75 Y138.45
M204 S1800
M205 X8 Y8
;TYPE:WALL-INNER
G1 F2400 E1181.35757
G1 F3600 X109.75 Y138.45 E1181.39083
G1 X109.75 Y71.55 E1183.61593
G1 X110.75 Y71.55 E1183.64919
G1 X110.75 Y138.45 E1185.8743
M204 S3000
M205 X10 Y10
G0 F6000 X111.109 Y138.504
G0 X111.122 Y148.878
G0 X130.44 Y148.872
G0 X188.45 Y150.25
M204 S1800
M205 X8 Y8
G1 F3600 X121.55 Y150.25 E1188.0994
G1 X121.55 Y149.25 E1188.13266
G1 X188.45 Y149.25 E1190.35776
G1 X188.45 Y150.25 E1190.39102
M204 S3000
M205 X10 Y10
G0 F6000 X188.822 Y148.922
G0 X198.922 Y148.922
G0 X198.922 Y138.822
G0 X200.25 Y138.45
M204 S1800
M205 X8 Y8
G1 F3600 X199.25 Y138.45 E1190.42428
G1 X199.25 Y71.55 E1192.64939
G1 X200.25 Y71.55 E1192.68265
G1 X200.25 Y138.45 E1194.90775
M204 S3000
M205 X10 Y10
G0 F6000 X198.872 Y80.44
G0 X198.878 Y61.122
G0 X188.504 Y61.11
G0 X188.45 Y60.75
M204 S1800
M205 X8 Y8
G1 F3600 X121.55 Y60.75 E1197.13285
G1 X121.55 Y59.75 E1197.16611
G1 X188.45 Y59.75 E1199.39122
G1 X188.45 Y60.75 E1199.42448
M204 S3000
M205 X10 Y10
G0 F6000 X188.85 Y61.05
M204 S1800
M205 X8 Y8
G1 F3600 X198.85 Y61.05 E1199.75708
G1 X198.95 Y61.05 E1199.7604
G1 X198.95 Y61.15 E1199.76257
G1 X198.95 Y71.15 E1200.09517
G1 X200.65 Y71.15 E1200.15171
G1 X200.65 Y138.85 E1202.40342
G1 X198.95 Y138.85 E1202.45997
G1 X198.95 Y148.85 E1202.79257
G1 X198.95 Y148.95 E1202.79589
G1 X198.85 Y148.95 E1202.79806
G1 X188.85 Y148.95 E1203.13066
G1 X188.85 Y150.65 E1203.1872
G1 X121.15 Y150.65 E1205.43891
G1 X121.15 Y148.95 E1205.49545
G1 X111.15 Y148.95 E1205.82805
G1 X111.05 Y148.95 E1205.83138
G1 X111.05 Y148.85 E1205.83354
G1 X111.05 Y138.85 E1206.16615
G1 X109.35 Y138.85 E1206.22269
G1 X109.35 Y71.15 E1208.4744
G1 X111.05 Y71.15 E1208.53094
G1 X111.05 Y61.15 E1208.86354
G1 X111.05 Y61.05 E1208.86687
G1 X111.15 Y61.05 E1208.86903
G1 X121.15 Y61.05 E1209.20163
G1 X121.15 Y59.35 E1209.25818
G1 X188.85 Y59.35 E1211.50989
G1 X188.85 Y61.05 E1211.56643
M204 S3000
M205 X10 Y10
G0 F6000 X188.78 Y61.12
G0 X111.08 Y61.08
G0 X111.15 Y61.15
M204 S1800
M205 X8 Y8
G1 F3600 X111.15 Y71.15 E1211.64958
G1 X111.15 Y138.85 E1213.90129
G1 X111.15 Y148.85 E1213.98444
G1 X121.15 Y148.85 E1214.06759
G1 X188.85 Y148.85 E1216.3193
G1 X198.85 Y148.85 E1216.40245
G1 X198.85 Y138.85 E1216.4856
G1 X198.85 Y71.15 E1218.73732
G1 X198.85 Y61.15 E1218.82047
G1 X188.85 Y61.15 E1218.90362
G1 X121.15 Y61.15 E1221.15533
G1 X111.15 Y61.15 E1221.23848
M204 S3000
M205 X10 Y10
G0 F6000 X111.55 Y61.55
M204 S1800
M205 X8 Y8
;TYPE:WALL-OUTER
G1 F3600 X111.55 Y148.45 E1224.12878
G1 X198.45 Y148.45 E1227.01909
G1 X198.45 Y61.55 E1229.90939
G1 X111.55 Y61.55 E1232.7997
M204 S3000
M205 X10 Y10
G0 F6000 X111.55 Y61.75
G1 F2400 E1225.2997
G1 F300 Z1.375
G0 F6000 X189.25 Y60.65 Z1.375
M204 S1800
M205 X8 Y8
G1 F300 Z1.3
G1 F2400 E1232.7997
G1 F3600 X199.35 Y60.65 E1233.13563
G1 X199.35 Y70.75 E1233.47156
G1 X201.05 Y70.75 E1233.5281
G1 X201.05 Y139.25 E1235.80642
G1 X199.35 Y139.25 E1235.86296
G1 X199.35 Y149.35 E1236.19889
G1 X189.25 Y149.35 E1236.53481
G1 X189.25 Y151.05 E1236.59136
G1 X120.75 Y151.05 E1238.86968
G1 X120.75 Y149.35 E1238.92622
G1 X110.65 Y149.35 E1239.26214
G1 X110.65 Y139.25 E1239.59807
G1 X108.95 Y139.25 E1239.65461
G1 X108.95 Y70.75 E1241.93293
G1 X110.65 Y70.75 E1241.98948
G1 X110.65 Y60.65 E1242.3254
G1 X120.75 Y60.65 E1242.66133
G1 X120.75 Y58.95 E1242.71787
G1 X189.25 Y58.95 E1244.99619
G1 X189.25 Y60.65 E1245.05273
M204 S3000
M205 X10 Y10
G0 F6000 X189.45 Y60.65
G0 X188.06 Y60.36
M204 S1800
M205 X8 Y8
;TYPE:SKIN
G1 F1800 X121.94 Y60.36 E1247.25189
G1 X121.94 Y60.14 E1247.25921
G1 X188.06 Y60.14 E1249.45837
G1 X188.06 Y60.36 E1249.46569
M204 S3000
M205 X10 Y10
G0 F6000 X188.82 Y61.121
G0 X198.878 Y61.122
G0 X198.878 Y71.178
G0 X199.64 Y71.94
M204 S1800
M205 X8 Y8
G1 F1800 X199.86 Y71.94 E1249.47301
G1 X199.86 Y138.06 E1251.67217
G1 X199.64 Y138.06 E1251.67948
G1 X199.64 Y71.94 E1253.87864
M204 S3000
M205 X10 Y10
G0 F6000 X198.872 Y128.558
G0 X198.878 Y148.878
G0 X188.171 Y148.89
G0 X188.06 Y149.64
M204 S1800
M205 X8 Y8
G1 F1800 X188.06 Y149.86 E1253.88596
G1 X121.94 Y149.86 E1256.08512
G1 X121.94 Y149.64 E1256.09244
G1 X188.06 Y149.64 E1258.2916
M204 S3000
M205 X10 Y10
G0 F6000 X131.441 Y148.872
G0 X111.122 Y148.878
G0 X111.109 Y138.171
G0 X110.36 Y138.06
M204 S1800
M205 X8 Y8
G1 F1800 X110.14 Y138.06 E1258.29892
G1 X110.14 Y71.94 E1260.49808
G1 X110.36 Y71.94 E1260.50539
G1 X110.36 Y138.06 E1262.70455
M204 S3000
M205 X10 Y10
G1 F2400 E1255.20455
;MESH:NONMESH
G0 F6000 X109.364 Y71.164
G0 X108.085 Y71.164
G0 X101.867 Y71.164
G0 X100.582 Y71.164
G0 X98.878 Y61.122
G0 X10.75 Y60.75
;TIME_ELAPSED:858.976587
;LAYER:6
;MESH:Improved Collection Box lower.stl
G0 X10.75 Y60.75 Z1.5
M204 S1800
M205 X8 Y8
;TYPE:WALL-INNER
G1 F2400 E1262.70455
G1 F3600 X10.75 Y149.25 E1265.64807
G1 X99.25 Y149.25 E1268.5916
G1 X99.25 Y60.75 E1271.53512
G1 X10.75 Y60.75 E1274.47864
M204 S3000
M205 X10 Y10
G0 F6000 X99.553 Y59.819
M204 S1800
M205 X8 Y8
G1 F3600 X99.834 Y59.963 E1274.48914
G1 X100.044 Y60.177 E1274.49911
G1 X100.181 Y60.446 E1274.50916
G1 X100.234 Y60.77 E1274.52007
G1 X100.235 Y149.24 E1277.4626
G1 X100.182 Y149.551 E1277.47309
G1 X100.039 Y149.827 E1277.48343
G1 X99.827 Y150.042 E1277.49347
G1 X99.568 Y150.177 E1277.50319
G1 X99.25 Y150.231 E1277.51392
G1 X10.761 Y150.235 E1280.45707
G1 X10.45 Y150.182 E1280.46757
G1 X10.172 Y150.038 E1280.47798
G1 X9.958 Y149.827 E1280.48797
G1 X9.823 Y149.568 E1280.49769
G1 X9.769 Y149.25 E1280.50842
G1 X9.765 Y60.806 E1283.45008
G1 X9.819 Y60.447 E1283.46215
G1 X9.963 Y60.166 E1283.47265
G1 X10.177 Y59.956 E1283.48262
G1 X10.446 Y59.819 E1283.49267
G1 X10.77 Y59.766 E1283.50358
G1 X99.194 Y59.765 E1286.44458
G1 X99.553 Y59.819 E1286.45665
M204 S3000
M205 X10 Y10
G0 F6000 X99.675 Y59.432
M204 S1800
M205 X8 Y8
G1 F3600 X100.075 Y59.637 E1286.4716
G1 X100.372 Y59.94 E1286.48571
G1 X100.566 Y60.321 E1286.49994
G1 X100.634 Y60.735 E1286.51389
G1 X100.635 Y149.272 E1289.45864
G1 X100.566 Y149.68 E1289.4724
G1 X100.367 Y150.064 E1289.48679
G1 X100.067 Y150.367 E1289.50097
G1 X99.696 Y150.561 E1289.5149
G1 X99.281 Y150.631 E1289.52889
G1 X10.728 Y150.635 E1292.47418
G1 X10.32 Y150.565 E1292.48795
G1 X9.936 Y150.367 E1292.50232
G1 X9.633 Y150.067 E1292.5165
G1 X9.439 Y149.696 E1292.53042
G1 X9.369 Y149.281 E1292.54442
G1 X9.365 Y60.774 E1295.48818
G1 X9.432 Y60.325 E1295.50328
G1 X9.637 Y59.925 E1295.51822
G1 X9.94 Y59.628 E1295.53234
G1 X10.321 Y59.434 E1295.54656
G1 X10.735 Y59.366 E1295.56051
G1 X99.226 Y59.365 E1298.50373
G1 X99.675 Y59.432 E1298.51883
M204 S3000
M205 X10 Y10
G0 F6000 X99.645 Y59.527
G0 X11.08 Y61.08
G0 X11.15 Y61.15
M204 S1800
M205 X8 Y8
G1 F3600 X11.15 Y148.85 E1301.43575
G1 X98.85 Y148.85 E1304.35266
G1 X98.85 Y61.15 E1307.26957
G1 X11.15 Y61.15 E1310.18649
M204 S3000
M205 X10 Y10
G0 F6000 X11.55 Y61.55
M204 S1800
M205 X8 Y8
;TYPE:WALL-OUTER
G1 F3600 X11.55 Y148.45 E1313.07679
G1 X98.45 Y148.45 E1315.9671
G1 X98.45 Y61.55 E1318.85741
G1 X11.55 Y61.55 E1321.74771
M204 S3000
M205 X10 Y10
G0 F6000 X11.55 Y61.75
G0 X11.05 Y61.75
G0 X11.122 Y61.122
G0 X99.219 Y59.464
G0 X99.243 Y58.965
M204 S1800
M205 X8 Y8
G1 F3600 X99.349 Y58.975 E1321.75125
G1 X99.776 Y59.043 E1321.76563
G1 X99.869 Y59.078 E1321.76894
G1 X100.248 Y59.272 E1321.7831
G1 X100.333 Y59.33 E1321.78652
G1 X100.701 Y59.705 E1321.804
G1 X100.944 Y60.182 E1321.8218
G1 X100.965 Y60.271 E1321.82484
G1 X101.034 Y60.703 E1321.83939
G1 X101.035 Y149.305 E1324.78631
G1 X100.969 Y149.715 E1324.80012
G1 X100.942 Y149.823 E1324.80382
G1 X100.695 Y150.302 E1324.82175
G1 X100.32 Y150.68 E1324.83946
G1 X100.23 Y150.737 E1324.843
G1 X99.85 Y150.931 E1324.85719
G1 X99.758 Y150.96 E1324.8604
G1 X99.329 Y151.029 E1324.87485
G1 X99.236 Y151.035 E1324.87795
G1 X10.695 Y151.035 E1327.82284
G1 X10.28 Y150.968 E1327.83682
G1 X10.177 Y150.942 E1327.84035
G1 X9.698 Y150.695 E1327.85828
G1 X9.32 Y150.32 E1327.87599
G1 X9.263 Y150.23 E1327.87953
G1 X9.069 Y149.85 E1327.89372
G1 X9.04 Y149.758 E1327.89693
G1 X8.971 Y149.329 E1327.91138
G1 X8.965 Y149.236 E1327.91448
G1 X8.965 Y60.757 E1330.8573
G1 X8.975 Y60.651 E1330.86085
G1 X9.043 Y60.224 E1330.87523
G1 X9.078 Y60.131 E1330.87853
G1 X9.272 Y59.752 E1330.89269
G1 X9.33 Y59.667 E1330.89612
G1 X9.705 Y59.299 E1330.91359
G1 X10.182 Y59.056 E1330.9314
G1 X10.271 Y59.035 E1330.93444
G1 X10.703 Y58.966 E1330.94899
G1 X99.243 Y58.965 E1333.89384
M204 S3000
M205 X10 Y10
G0 F6000 X99.349 Y58.975
G0 X99.441 Y58.989
G0 X99.162 Y60.155
M204 S1800
M205 X8 Y8
;TYPE:SKIN
G1 F1800 X99.433 Y60.195 E1333.90295
G1 X99.598 Y60.281 E1333.90914
G1 X99.725 Y60.41 E1333.91516
G1 X99.807 Y60.57 E1333.92114
G1 X99.844 Y60.797 E1333.92879
G1 X99.845 Y149.209 E1336.86939
G1 X99.808 Y149.423 E1336.87661
G1 X99.719 Y149.598 E1336.88314
G1 X99.592 Y149.725 E1336.88911
G1 X99.443 Y149.803 E1336.89471
G1 X99.221 Y149.841 E1336.9022
G1 X10.792 Y149.845 E1339.84336
G1 X10.578 Y149.808 E1339.85058
G1 X10.401 Y149.718 E1339.85719
G1 X10.275 Y149.592 E1339.86311
G1 X10.197 Y149.443 E1339.86871
G1 X10.159 Y149.221 E1339.8762
G1 X10.155 Y60.838 E1342.81583
G1 X10.195 Y60.567 E1342.82494
G1 X10.281 Y60.402 E1342.83113
G1 X10.41 Y60.275 E1342.83715
G1 X10.57 Y60.193 E1342.84313
G1 X10.797 Y60.156 E1342.85078
G1 X99.162 Y60.155 E1345.78981
M204 S3000
M205 X10 Y10
G0 F6000 X99.64 Y60.36
M204 S1800
M205 X8 Y8
G1 F1800 X10.36 Y60.36 E1348.75927
G1 X10.36 Y149.64 E1351.72874
G1 X99.64 Y149.64 E1354.6982
G1 X99.64 Y60.36 E1357.66767
M204 S3000
M205 X10 Y10
G1 F2400 E1350.16767
;MESH:Improved Collection Box upper.stl
G0 F6000 X100.634 Y138.45
G0 X101.899 Y138.449
G0 X108.085 Y138.45
G0 X109.37 Y138.45
G0 X110.75 Y138.45
M204 S1800
M205 X8 Y8
;TYPE:WALL-INNER
G1 F2400 E1357.66767
G1 F3600 X109.75 Y138.45 E1357.70093
G1 X109.75 Y71.55 E1359.92603
G1 X110.75 Y71.55 E1359.95929
G1 X110.75 Y138.45 E1362.18439
M204 S3000
M205 X10 Y10
G0 F6000 X111.109 Y138.504
G0 X111.122 Y148.878
G0 X130.44 Y148.872
G0 X188.45 Y150.25
M204 S1800
M205 X8 Y8
G1 F3600 X121.55 Y150.25 E1364.4095
G1 X121.55 Y149.25 E1364.44276
G1 X188.45 Y149.25 E1366.66786
G1 X188.45 Y150.25 E1366.70112
M204 S3000
M205 X10 Y10
G0 F6000 X188.822 Y148.922
G0 X198.922 Y148.922
G0 X198.922 Y138.822
G0 X200.25 Y138.45
M204 S1800
M205 X8 Y8
G1 F3600 X199.25 Y138.45 E1366.73438
G1 X199.25 Y71.55 E1368.95948
G1 X200.25 Y71.55 E1368.99274
G1 X200.25 Y138.45 E1371.21785
M204 S3000
M205 X10 Y10
G0 F6000 X198.872 Y80.44
G0 X198.878 Y61.122
G0 X188.504 Y61.11
G0 X188.45 Y60.75
M204 S1800
M205 X8 Y8
G1 F3600 X121.55 Y60.75 E1373.44295
G1 X121.55 Y59.75 E1373.47621
G1 X188.45 Y59.75 E1375.70131
G1 X188.45 Y60.75 E1375.73457
M204 S3000
M205 X10 Y10
G0 F6000 X188.85 Y61.05
M204 S1800
M205 X8 Y8
G1 F3600 X198.85 Y61.05 E1376.06718
G1 X198.95 Y61.05 E1376.0705
G1 X198.95 Y61.15 E1376.07267
G1 X198.95 Y71.15 E1376.40527
G1 X200.65 Y71.15 E1376.46181
G1 X200.65 Y138.85 E1378.71352
G1 X198.95 Y138.85 E1378.77006
G1 X198.95 Y148.85 E1379.10266
G1 X198.95 Y148.95 E1379.10599
G1 X198.85 Y148.95 E1379.10815
G1 X188.85 Y148.95 E1379.44075
G1 X188.85 Y150.65 E1379.4973
G1 X121.15 Y150.65 E1381.74901
G1 X121.15 Y148.95 E1381.80555
G1 X111.15 Y148.95 E1382.13815
G1 X111.05 Y148.95 E1382.14148
G1 X111.05 Y148.85 E1382.14364
G1 X111.05 Y138.85 E1382.47624
G1 X109.35 Y138.85 E1382.53279
G1 X109.35 Y71.15 E1384.7845
G1 X111.05 Y71.15 E1384.84104
G1 X111.05 Y61.15 E1385.17364
G1 X111.05 Y61.05 E1385.17697
G1 X111.15 Y61.05 E1385.17913
G1 X121.15 Y61.05 E1385.51173
G1 X121.15 Y59.35 E1385.56827
G1 X188.85 Y59.35 E1387.81998
G1 X188.85 Y61.05 E1387.87653
M204 S3000
M205 X10 Y10
G0 F6000 X188.78 Y61.12
G0 X111.08 Y61.08
G0 X111.15 Y61.15
M204 S1800
M205 X8 Y8
G1 F3600 X111.15 Y71.15 E1387.95968
G1 X111.15 Y138.85 E1390.21139
G1 X111.15 Y148.85 E1390.29454
G1 X121.15 Y148.85 E1390.37769
G1 X188.85 Y148.85 E1392.6294
G1 X198.85 Y148.85 E1392.71255
G1 X198.85 Y138.85 E1392.7957
G1 X198.85 Y71.15 E1395.04741
G1 X198.85 Y61.15 E1395.13056
G1 X188.85 Y61.15 E1395.21371
G1 X121.15 Y61.15 E1397.46542
G1 X111.15 Y61.15 E1397.54857
M204 S3000
M205 X10 Y10
G0 F6000 X111.55 Y61.55
M204 S1800
M205 X8 Y8
;TYPE:WALL-OUTER
G1 F3600 X111.55 Y148.45 E1400.43888
G1 X198.45 Y148.45 E1403.32919
G1 X198.45 Y61.55 E1406.21949
G1 X111.55 Y61.55 E1409.1098
M204 S3000
M205 X10 Y10
G0 F6000 X111.55 Y61.75
G1 F2400 E1401.6098
G1 F300 Z1.575
G0 F6000 X189.25 Y60.65 Z1.575
M204 S1800
M205 X8 Y8
G1 F300 Z1.5
G1 F2400 E1409.1098
G1 F3600 X199.35 Y60.65 E1409.44572
G1 X199.35 Y70.75 E1409.78165
G1 X201.05 Y70.75 E1409.83819
G1 X201.05 Y139.25 E1412.11651
G1 X199.35 Y139.25 E1412.17306
G1 X199.35 Y149.35 E1412.50898
G1 X189.25 Y149.35 E1412.84491
G1 X189.25 Y151.05 E1412.90145
G1 X120.75 Y151.05 E1415.17977
G1 X120.75 Y149.35 E1415.23631
G1 X110.65 Y149.35 E1415.57224
G1 X110.65 Y139.25 E1415.90817
G1 X108.95 Y139.25 E1415.96471
G1 X108.95 Y70.75 E1418.24303
G1 X110.65 Y70.75 E1418.29957
G1 X110.65 Y60.65 E1418.6355
G1 X120.75 Y60.65 E1418.97143
G1 X120.75 Y58.95 E1419.02797
G1 X189.25 Y58.95 E1421.30629
G1 X189.25 Y60.65 E1421.36283
M204 S3000
M205 X10 Y10
G0 F6000 X189.45 Y60.65
G0 X188.06 Y60.36
M204 S1800
M205 X8 Y8
;TYPE:SKIN
G1 F1800 X121.94 Y60.36 E1423.56199
G1 X121.94 Y60.14 E1423.56931
G1 X188.06 Y60.14 E1425.76847
G1 X188.06 Y60.36 E1425.77579
M204 S3000
M205 X10 Y10
G0 F6000 X188.82 Y61.121
G0 X198.878 Y61.122
G0 X198.878 Y71.178
G0 X199.64 Y71.94
M204 S1800
M205 X8 Y8
G1 F1800 X199.86 Y71.94 E1425.7831
G1 X199.86 Y138.06 E1427.98226
G1 X199.64 Y138.06 E1427.98958
G1 X199.64 Y71.94 E1430.18874
M204 S3000
M205 X10 Y10
G0 F6000 X198.872 Y128.558
G0 X198.878 Y148.878
G0 X188.171 Y148.89
G0 X188.06 Y149.64
M204 S1800
M205 X8 Y8
G1 F1800 X188.06 Y149.86 E1430.19606
G1 X121.94 Y149.86 E1432.39522
G1 X121.94 Y149.64 E1432.40254
G1 X188.06 Y149.64 E1434.6017
M204 S3000
M205 X10 Y10
G0 F6000 X131.441 Y148.872
G0 X111.122 Y148.878
G0 X111.109 Y138.171
G0 X110.36 Y138.06
M204 S1800
M205 X8 Y8
G1 F1800 X110.14 Y138.06 E1434.60901
G1 X110.14 Y71.94 E1436.80817
G1 X110.36 Y71.94 E1436.81549
G1 X110.36 Y138.06 E1439.01465
M204 S3000
M205 X10 Y10
G1 F2400 E1431.51465
G1 F300 Z1.575
;MESH:NONMESH
G0 F6000 X110.36 Y138.06 Z1.575
G0 X10.75 Y60.75
;TIME_ELAPSED:983.954687
;LAYER:7
;MESH:Improved Collection Box lower.stl
G0 X10.75 Y60.75 Z1.775
M204 S1800
M205 X8 Y8
;TYPE:WALL-INNER
G1 F300 Z1.7
G1 F2400 E1439.01465
G1 F3600 X10.75 Y149.25 E1441.95817
G1 X99.25 Y149.25 E1444.90169
G1 X99.25 Y60.75 E1447.84522
G1 X10.75 Y60.75 E1450.78874
M204 S3000
M205 X10 Y10
G0 F6000 X99.557 Y59.811
M204 S1800
M205 X8 Y8
G1 F3600 X99.831 Y59.951 E1450.79897
G1 X100.049 Y60.169 E1450.80923
G1 X100.189 Y60.443 E1450.81946
G1 X100.25 Y60.829 E1450.83246
G1 X100.25 Y149.171 E1453.77072
G1 X100.189 Y149.557 E1453.78372
G1 X100.049 Y149.831 E1453.79396
G1 X99.831 Y150.049 E1453.80421
G1 X99.557 Y150.189 E1453.81444
G1 X99.171 Y150.25 E1453.82744
G1 X10.829 Y150.25 E1456.76571
G1 X10.443 Y150.189 E1456.77871
G1 X10.169 Y150.049 E1456.78894
G1 X9.951 Y149.831 E1456.79919
G1 X9.811 Y149.557 E1456.80943
G1 X9.75 Y149.171 E1456.82243
G1 X9.75 Y60.829 E1459.76069
G1 X9.811 Y60.443 E1459.77369
G1 X9.951 Y60.169 E1459.78392
G1 X10.169 Y59.951 E1459.79418
G1 X10.443 Y59.811 E1459.80441
G1 X10.829 Y59.75 E1459.81741
G1 X99.171 Y59.75 E1462.75568
G1 X99.557 Y59.811 E1462.76867
M204 S3000
M205 X10 Y10
G0 F6000 X99.682 Y59.426
M204 S1800
M205 X8 Y8
G1 F3600 X100.07 Y59.624 E1462.78316
G1 X100.376 Y59.93 E1462.79756
G1 X100.574 Y60.318 E1462.81204
G1 X100.65 Y60.799 E1462.82824
G1 X100.65 Y149.201 E1465.7685
G1 X100.574 Y149.682 E1465.7847
G1 X100.376 Y150.07 E1465.79919
G1 X100.07 Y150.376 E1465.81358
G1 X99.682 Y150.574 E1465.82807
G1 X99.201 Y150.65 E1465.84427
G1 X10.799 Y150.65 E1468.78453
G1 X10.318 Y150.574 E1468.80073
G1 X9.93 Y150.376 E1468.81521
G1 X9.624 Y150.07 E1468.82961
G1 X9.426 Y149.682 E1468.84409
G1 X9.35 Y149.201 E1468.86029
G1 X9.35 Y60.799 E1471.80055
G1 X9.426 Y60.318 E1471.81675
G1 X9.624 Y59.93 E1471.83124
G1 X9.93 Y59.624 E1471.84563
G1 X10.318 Y59.426 E1471.86012
G1 X10.798 Y59.35 E1471.87628
G1 X99.201 Y59.35 E1474.81658
G1 X99.682 Y59.426 E1474.83278
M204 S3000
M205 X10 Y10
G0 F6000 X99.652 Y59.521
G0 X11.08 Y61.08
G0 X11.15 Y61.15
M204 S1800
M205 X8 Y8
G1 F3600 X11.15 Y148.85 E1477.74969
G1 X98.85 Y148.85 E1480.6666
G1 X98.85 Y61.15 E1483.58352
G1 X11.15 Y61.15 E1486.50043
M204 S3000
M205 X10 Y10
G0 F6000 X11.55 Y61.55
M204 S1800
M205 X8 Y8
;TYPE:WALL-OUTER
G1 F3600 X11.55 Y148.45 E1489.39074
G1 X98.45 Y148.45 E1492.28104
G1 X98.45 Y61.55 E1495.17135
G1 X11.55 Y61.55 E1498.06165
M204 S3000
M205 X10 Y10
G0 F6000 X11.55 Y61.75
G0 X11.05 Y61.75
G0 X11.122 Y61.122
G0 X99.652 Y59.521
G0 X99.807 Y59.041
M204 S1800
M205 X8 Y8
G1 F3600 X100.309 Y59.297 E1498.0804
G1 X100.703 Y59.691 E1498.09893
G1 X100.959 Y60.193 E1498.11767
G1 X101.05 Y60.768 E1498.13703
G1 X101.05 Y149.232 E1501.07936
G1 X100.959 Y149.807 E1501.09872
G1 X100.703 Y150.309 E1501.11746
G1 X100.309 Y150.703 E1501.136
G1 X99.807 Y150.959 E1501.15474
G1 X99.232 Y151.05 E1501.1741
G1 X10.768 Y151.05 E1504.11643
G1 X10.193 Y150.959 E1504.13579
G1 X9.691 Y150.703 E1504.15453
G1 X9.297 Y150.309 E1504.17306
G1 X9.041 Y149.807 E1504.19181
G1 X8.95 Y149.232 E1504.21117
G1 X8.95 Y60.768 E1507.15349
G1 X9.041 Y60.193 E1507.17286
G1 X9.297 Y59.691 E1507.1916
G1 X9.691 Y59.297 E1507.21013
G1 X10.193 Y59.041 E1507.22887
G1 X10.767 Y58.95 E1507.2482
G1 X99.232 Y58.95 E1510.19056
G1 X99.807 Y59.041 E1510.20992
M204 S3000
M205 X10 Y10
G0 F6000 X99.985 Y59.131
G0 X99.437 Y60.187
M204 S1800
M205 X8 Y8
;TYPE:SKIN
G1 F1800 X99.601 Y60.271 E1510.21605
G1 X99.729 Y60.399 E1510.22207
G1 X99.813 Y60.563 E1510.2282
G1 X99.86 Y60.864 E1510.23833
G1 X99.86 Y149.136 E1513.17427
G1 X99.813 Y149.437 E1513.1844
G1 X99.729 Y149.601 E1513.19053
G1 X99.601 Y149.729 E1513.19655
G1 X99.437 Y149.813 E1513.20268
G1 X99.136 Y149.86 E1513.21281
G1 X10.864 Y149.86 E1516.14875
G1 X10.563 Y149.813 E1516.15889
G1 X10.399 Y149.729 E1516.16501
G1 X10.271 Y149.601 E1516.17104
G1 X10.187 Y149.437 E1516.17716
G1 X10.14 Y149.136 E1516.1873
G1 X10.14 Y60.864 E1519.12324
G1 X10.187 Y60.563 E1519.13337
G1 X10.271 Y60.399 E1519.1395
G1 X10.399 Y60.271 E1519.14552
G1 X10.563 Y60.187 E1519.15165
G1 X10.864 Y60.14 E1519.16178
G1 X99.136 Y60.14 E1522.09772
G1 X99.437 Y60.187 E1522.10785
M204 S3000
M205 X10 Y10
G0 F6000 X99.64 Y60.36
M204 S1800
M205 X8 Y8
G1 F1800 X10.36 Y60.36 E1525.07731
G1 X10.36 Y149.64 E1528.04678
G1 X99.64 Y149.64 E1531.01624
G1 X99.64 Y60.36 E1533.98571
M204 S3000
M205 X10 Y10
G1 F2400 E1526.48571
;MESH:Improved Collection Box upper.stl
G0 F6000 X100.63 Y138.45
G0 X101.915 Y138.45
G0 X108.085 Y138.45
G0 X109.37 Y138.45
G0 X110.75 Y138.45
M204 S1800
M205 X8 Y8
;TYPE:WALL-INNER
G1 F2400 E1533.98571
G1 F3600 X109.75 Y138.45 E1534.01897
G1 X109.75 Y71.55 E1536.24407
G1 X110.75 Y71.55 E1536.27733
G1 X110.75 Y138.45 E1538.50244
M204 S3000
M205 X10 Y10
G0 F6000 X111.109 Y138.504
G0 X111.122 Y148.878
G0 X130.44 Y148.872
G0 X188.45 Y150.25
M204 S1800
M205 X8 Y8
G1 F3600 X121.55 Y150.25 E1540.72754
G1 X121.55 Y149.25 E1540.7608
G1 X188.45 Y149.25 E1542.9859
G1 X188.45 Y150.25 E1543.01916
M204 S3000
M205 X10 Y10
G0 F6000 X188.822 Y148.922
G0 X198.922 Y148.922
G0 X198.922 Y138.822
G0 X200.25 Y138.45
M204 S1800
M205 X8 Y8
G1 F3600 X199.25 Y138.45 E1543.05242
G1 X199.25 Y71.55 E1545.27752
G1 X200.25 Y71.55 E1545.31078
G1 X200.25 Y138.45 E1547.53589
M204 S3000
M205 X10 Y10
G0 F6000 X198.872 Y80.44
G0 X198.878 Y61.122
G0 X188.504 Y61.11
G0 X188.45 Y60.75
M204 S1800
M205 X8 Y8
G1 F3600 X121.55 Y60.75 E1549.76099
G1 X121.55 Y59.75 E1549.79425
G1 X188.45 Y59.75 E1552.01935
G1 X188.45 Y60.75 E1552.05261
M204 S3000
M205 X10 Y10
G0 F6000 X188.85 Y61.05
M204 S1800
M205 X8 Y8
G1 F3600 X198.85 Y61.05 E1552.38522
G1 X198.95 Y61.05 E1552.38854
G1 X198.95 Y61.15 E1552.39071
G1 X198.95 Y71.15 E1552.72331
G1 X200.65 Y71.15 E1552.77985
G1 X200.65 Y138.85 E1555.03156
G1 X198.95 Y138.85 E1555.0881
G1 X198.95 Y148.85 E1555.4207
G1 X198.95 Y148.95 E1555.42403
G1 X198.85 Y148.95 E1555.42619
G1 X188.85 Y148.95 E1555.7588
G1 X188.85 Y150.65 E1555.81534
G1 X121.15 Y150.65 E1558.06705
G1 X121.15 Y148.95 E1558.12359
G1 X111.15 Y148.95 E1558.45619
G1 X111.05 Y148.95 E1558.45952
G1 X111.05 Y148.85 E1558.46168
G1 X111.05 Y138.85 E1558.79428
G1 X109.35 Y138.85 E1558.85083
G1 X109.35 Y71.15 E1561.10254
G1 X111.05 Y71.15 E1561.15908
G1 X111.05 Y61.15 E1561.49168
G1 X111.05 Y61.05 E1561.49501
G1 X111.15 Y61.05 E1561.49717
G1 X121.15 Y61.05 E1561.82977
G1 X121.15 Y59.35 E1561.88631
G1 X188.85 Y59.35 E1564.13803
G1 X188.85 Y61.05 E1564.19457
M204 S3000
M205 X10 Y10
G0 F6000 X188.78 Y61.12
G0 X111.08 Y61.08
G0 X111.15 Y61.15
M204 S1800
M205 X8 Y8
G1 F3600 X111.15 Y71.15 E1564.27772
G1 X111.15 Y138.85 E1566.52943
G1 X111.15 Y148.85 E1566.61258
G1 X121.15 Y148.85 E1566.69573
G1 X188.85 Y148.85 E1568.94744
G1 X198.85 Y148.85 E1569.03059
G1 X198.85 Y138.85 E1569.11374
G1 X198.85 Y71.15 E1571.36545
G1 X198.85 Y61.15 E1571.4486
G1 X188.85 Y61.15 E1571.53175
G1 X121.15 Y61.15 E1573.78346
G1 X111.15 Y61.15 E1573.86661
M204 S3000
M205 X10 Y10
G0 F6000 X111.55 Y61.55
M204 S1800
M205 X8 Y8
;TYPE:WALL-OUTER
G1 F3600 X111.55 Y148.45 E1576.75692
G1 X198.45 Y148.45 E1579.64723
G1 X198.45 Y61.55 E1582.53753
G1 X111.55 Y61.55 E1585.42784
M204 S3000
M205 X10 Y10
G0 F6000 X111.55 Y61.75
G1 F2400 E1577.92784
G1 F300 Z1.775
G0 F6000 X189.25 Y60.65 Z1.775
M204 S1800
M205 X8 Y8
G1 F300 Z1.7
G1 F2400 E1585.42784
G1 F3600 X199.35 Y60.65 E1585.76377
G1 X199.35 Y70.75 E1586.09969
G1 X201.05 Y70.75 E1586.15623
G1 X201.05 Y139.25 E1588.43455
G1 X199.35 Y139.25 E1588.4911
G1 X199.35 Y149.35 E1588.82702
G1 X189.25 Y149.35 E1589.16295
G1 X189.25 Y151.05 E1589.21949
G1 X120.75 Y151.05 E1591.49781
G1 X120.75 Y149.35 E1591.55435
G1 X110.65 Y149.35 E1591.89028
G1 X110.65 Y139.25 E1592.22621
G1 X108.95 Y139.25 E1592.28275
G1 X108.95 Y70.75 E1594.56107
G1 X110.65 Y70.75 E1594.61761
G1 X110.65 Y60.65 E1594.95354
G1 X120.75 Y60.65 E1595.28947
G1 X120.75 Y58.95 E1595.34601
G1 X189.25 Y58.95 E1597.62433
G1 X189.25 Y60.65 E1597.68087
M204 S3000
M205 X10 Y10
G0 F6000 X189.45 Y60.65
G0 X188.06 Y60.36
M204 S1800
M205 X8 Y8
;TYPE:SKIN
G1 F1800 X121.94 Y60.36 E1599.88003
G1 X121.94 Y60.14 E1599.88735
G1 X188.06 Y60.14 E1602.08651
G1 X188.06 Y60.36 E1602.09383
M204 S3000
M205 X10 Y10
G0 F6000 X188.82 Y61.121
G0 X198.878 Y61.122
G0 X198.878 Y71.178
G0 X199.64 Y71.94
M204 S1800
M205 X8 Y8
G1 F1800 X199.86 Y71.94 E1602.10114
G1 X199.86 Y138.06 E1604.3003
G1 X199.64 Y138.06 E1604.30762
G1 X199.64 Y71.94 E1606.50678
M204 S3000
M205 X10 Y10
G0 F6000 X198.872 Y128.558
G0 X198.878 Y148.878
G0 X188.171 Y148.89
G0 X188.06 Y149.64
M204 S1800
M205 X8 Y8
G1 F1800 X188.06 Y149.86 E1606.5141
G1 X121.94 Y149.86 E1608.71326
G1 X121.94 Y149.64 E1608.72058
G1 X188.06 Y149.64 E1610.91974
M204 S3000
M205 X10 Y10
G0 F6000 X131.441 Y148.872
G0 X111.122 Y148.878
G0 X111.109 Y138.171
G0 X110.36 Y138.06
M204 S1800
M205 X8 Y8
G1 F1800 X110.14 Y138.06 E1610.92705
G1 X110.14 Y71.94 E1613.12621
G1 X110.36 Y71.94 E1613.13353
G1 X110.36 Y138.06 E1615.33269
M204 S3000
M205 X10 Y10
G1 F2400 E1607.83269
;MESH:NONMESH
G0 F6000 X109.364 Y71.164
G0 X108.085 Y71.164
G0 X101.915 Y71.164
G0 X100.63 Y71.164
G0 X98.878 Y61.122
G0 X10.75 Y60.75
;TIME_ELAPSED:1109.385943
;LAYER:8
;MESH:Improved Collection Box lower.stl
G0 X10.75 Y60.75 Z1.9
M204 S1800
M205 X8 Y8
;TYPE:WALL-INNER
G1 F2400 E1615.33269
G1 F3600 X10.75 Y149.25 E1618.27621
G1 X99.25 Y149.25 E1621.21973
G1 X99.25 Y60.75 E1624.16326
G1 X10.75 Y60.75 E1627.10678
M204 S3000
M205 X10 Y10
G0 F6000 X99.557 Y59.811
M204 S1800
M205 X8 Y8
G1 F3600 X99.831 Y59.951 E1627.11701
G1 X100.049 Y60.169 E1627.12727
G1 X100.189 Y60.443 E1627.1375
G1 X100.25 Y60.829 E1627.1505
G1 X100.25 Y149.171 E1630.08876
G1 X100.189 Y149.557 E1630.10176
G1 X100.049 Y149.831 E1630.112
G1 X99.831 Y150.049 E1630.12225
G1 X99.557 Y150.189 E1630.13248
G1 X99.171 Y150.25 E1630.14548
G1 X10.829 Y150.25 E1633.08375
G1 X10.443 Y150.189 E1633.09675
G1 X10.169 Y150.049 E1633.10698
G1 X9.951 Y149.831 E1633.11723
G1 X9.811 Y149.557 E1633.12747
G1 X9.75 Y149.171 E1633.14047
G1 X9.75 Y60.829 E1636.07873
G1 X9.811 Y60.443 E1636.09173
G1 X9.951 Y60.169 E1636.10196
G1 X10.169 Y59.951 E1636.11222
G1 X10.443 Y59.811 E1636.12245
G1 X10.828 Y59.75 E1636.13542
G1 X99.171 Y59.75 E1639.07372
G1 X99.557 Y59.811 E1639.08672
M204 S3000
M205 X10 Y10
G0 F6000 X99.682 Y59.426
M204 S1800
M205 X8 Y8
G1 F3600 X100.07 Y59.624 E1639.1012
G1 X100.376 Y59.93 E1639.1156
G1 X100.574 Y60.318 E1639.13009
G1 X100.65 Y60.799 E1639.14628
G1 X100.65 Y149.201 E1642.08654
G1 X100.574 Y149.682 E1642.10274
G1 X100.376 Y150.07 E1642.11723
G1 X100.07 Y150.376 E1642.13162
G1 X99.682 Y150.574 E1642.14611
G1 X99.201 Y150.65 E1642.16231
G1 X10.799 Y150.65 E1645.10257
G1 X10.318 Y150.574 E1645.11877
G1 X9.93 Y150.376 E1645.13325
G1 X9.624 Y150.07 E1645.14765
G1 X9.426 Y149.682 E1645.16214
G1 X9.35 Y149.201 E1645.17833
G1 X9.35 Y60.799 E1648.11859
G1 X9.426 Y60.318 E1648.13479
G1 X9.624 Y59.93 E1648.14928
G1 X9.93 Y59.624 E1648.16367
G1 X10.318 Y59.426 E1648.17816
G1 X10.797 Y59.35 E1648.19429
G1 X99.201 Y59.35 E1651.13462
G1 X99.682 Y59.426 E1651.15082
M204 S3000
M205 X10 Y10
G0 F6000 X99.652 Y59.521
G0 X11.08 Y61.08
G0 X11.15 Y61.15
M204 S1800
M205 X8 Y8
G1 F3600 X11.15 Y148.85 E1654.06773
G1 X98.85 Y148.85 E1656.98465
G1 X98.85 Y61.15 E1659.90156
G1 X11.15 Y61.15 E1662.81847
M204 S3000
M205 X10 Y10
G0 F6000 X11.55 Y61.55
M204 S1800
M205 X8 Y8
;TYPE:WALL-OUTER
G1 F3600 X11.55 Y148.45 E1665.70878
G1 X98.45 Y148.45 E1668.59908
G1 X98.45 Y61.55 E1671.48939
G1 X11.55 Y61.55 E1674.3797
M204 S3000
M205 X10 Y10
G0 F6000 X11.55 Y61.75
G0 X11.05 Y61.75
G0 X11.122 Y61.122
G0 X99.652 Y59.521
G0 X99.807 Y59.041
M204 S1800
M205 X8 Y8
G1 F3600 X100.309 Y59.297 E1674.39844
G1 X100.703 Y59.691 E1674.41697
G1 X100.959 Y60.193 E1674.43571
G1 X101.05 Y60.768 E1674.45508
G1 X101.05 Y149.232 E1677.3974
G1 X100.959 Y149.807 E1677.41676
G1 X100.703 Y150.309 E1677.43551
G1 X100.309 Y150.703 E1677.45404
G1 X99.807 Y150.959 E1677.47278
G1 X99.232 Y151.05 E1677.49214
G1 X10.768 Y151.05 E1680.43447
G1 X10.193 Y150.959 E1680.45383
G1 X9.691 Y150.703 E1680.47257
G1 X9.297 Y150.309 E1680.4911
G1 X9.041 Y149.807 E1680.50985
G1 X8.95 Y149.232 E1680.52921
G1 X8.95 Y60.768 E1683.47153
G1 X9.041 Y60.193 E1683.4909
G1 X9.297 Y59.691 E1683.50964
G1 X9.691 Y59.297 E1683.52817
G1 X10.193 Y59.041 E1683.54691
G1 X10.765 Y58.95 E1683.56618
G1 X99.232 Y58.95 E1686.5086
G1 X99.807 Y59.041 E1686.52796
M204 S3000
M205 X10 Y10
G0 F6000 X99.985 Y59.131
G0 X99.437 Y60.187
M204 S1800
M205 X8 Y8
;TYPE:SKIN
G1 F1800 X99.601 Y60.271 E1686.53409
G1 X99.729 Y60.399 E1686.54011
G1 X99.813 Y60.563 E1686.54624
G1 X99.86 Y60.864 E1686.55638
G1 X99.86 Y149.136 E1689.49231
G1 X99.813 Y149.437 E1689.50245
G1 X99.729 Y149.601 E1689.50858
G1 X99.601 Y149.729 E1689.5146
G1 X99.437 Y149.813 E1689.52072
G1 X99.136 Y149.86 E1689.53086
G1 X10.864 Y149.86 E1692.4668
G1 X10.563 Y149.813 E1692.47693
G1 X10.399 Y149.729 E1692.48306
G1 X10.271 Y149.601 E1692.48908
G1 X10.187 Y149.437 E1692.49521
G1 X10.14 Y149.136 E1692.50534
G1 X10.14 Y60.864 E1695.44128
G1 X10.187 Y60.563 E1695.45141
G1 X10.271 Y60.399 E1695.45754
G1 X10.399 Y60.271 E1695.46356
G1 X10.563 Y60.187 E1695.46969
G1 X10.863 Y60.14 E1695.47979
G1 X99.136 Y60.14 E1698.41576
G1 X99.437 Y60.187 E1698.42589
M204 S3000
M205 X10 Y10
G0 F6000 X99.64 Y60.36
M204 S1800
M205 X8 Y8
G1 F1800 X10.36 Y60.36 E1701.39536
G1 X10.36 Y149.64 E1704.36482
G1 X99.64 Y149.64 E1707.33429
G1 X99.64 Y60.36 E1710.30375
M204 S3000
M205 X10 Y10
G1 F2400 E1702.80375
;MESH:Improved Collection Box upper.stl
G0 F6000 X100.63 Y138.45
G0 X101.915 Y138.45
G0 X108.085 Y138.45
G0 X109.37 Y138.45
G0 X110.75 Y138.45
M204 S1800
M205 X8 Y8
;TYPE:WALL-INNER
G1 F2400 E1710.30375
G1 F3600 X109.75 Y138.45 E1710.33701
G1 X109.75 Y71.55 E1712.56211
G1 X110.75 Y71.55 E1712.59537
G1 X110.75 Y138.45 E1714.82048
M204 S3000
M205 X10 Y10
G0 F6000 X111.109 Y138.504
G0 X111.122 Y148.878
G0 X130.44 Y148.872
G0 X188.45 Y150.25
M204 S1800
M205 X8 Y8
G1 F3600 X121.55 Y150.25 E1717.04558
G1 X121.55 Y149.25 E1717.07884
G1 X188.45 Y149.25 E1719.30394
G1 X188.45 Y150.25 E1719.3372
M204 S3000
M205 X10 Y10
G0 F6000 X188.822 Y148.922
G0 X198.922 Y148.922
G0 X198.922 Y138.822
G0 X200.25 Y138.45
M204 S1800
M205 X8 Y8
G1 F3600 X199.25 Y138.45 E1719.37046
G1 X199.25 Y71.55 E1721.59557
G1 X200.25 Y71.55 E1721.62883
G1 X200.25 Y138.45 E1723.85393
M204 S3000
M205 X10 Y10
G0 F6000 X198.872 Y80.44
G0 X198.878 Y61.122
G0 X188.504 Y61.11
G0 X188.45 Y60.75
M204 S1800
M205 X8 Y8
G1 F3600 X121.55 Y60.75 E1726.07903
G1 X121.55 Y59.75 E1726.11229
G1 X188.45 Y59.75 E1728.3374
G1 X188.45 Y60.75 E1728.37066
M204 S3000
M205 X10 Y10
G0 F6000 X188.85 Y61.05
M204 S1800
M205 X8 Y8
G1 F3600 X198.85 Y61.05 E1728.70326
G1 X198.95 Y61.05 E1728.70658
G1 X198.95 Y61.15 E1728.70875
G1 X198.95 Y71.15 E1729.04135
G1 X200.65 Y71.15 E1729.09789
G1 X200.65 Y138.85 E1731.3496
G1 X198.95 Y138.85 E1731.40614
G1 X198.95 Y148.85 E1731.73875
G1 X198.95 Y148.95 E1731.74207
G1 X198.85 Y148.95 E1731.74424
G1 X188.85 Y148.95 E1732.07684
G1 X188.85 Y150.65 E1732.13338
G1 X121.15 Y150.65 E1734.38509
G1 X121.15 Y148.95 E1734.44163
G1 X111.15 Y148.95 E1734.77423
G1 X111.05 Y148.95 E1734.77756
G1 X111.05 Y148.85 E1734.77972
G1 X111.05 Y138.85 E1735.11233
G1 X109.35 Y138.85 E1735.16887
G1 X109.35 Y71.15 E1737.42058
G1 X111.05 Y71.15 E1737.47712
G1 X111.05 Y61.15 E1737.80972
G1 X111.05 Y61.05 E1737.81305
G1 X111.15 Y61.05 E1737.81521
G1 X121.15 Y61.05 E1738.14781
G1 X121.15 Y59.35 E1738.20436
G1 X188.85 Y59.35 E1740.45607
G1 X188.85 Y61.05 E1740.51261
M204 S3000
M205 X10 Y10
G0 F6000 X188.78 Y61.12
G0 X111.08 Y61.08
G0 X111.15 Y61.15
M204 S1800
M205 X8 Y8
G1 F3600 X111.15 Y71.15 E1740.59576
G1 X111.15 Y138.85 E1742.84747
G1 X111.15 Y148.85 E1742.93062
G1 X121.15 Y148.85 E1743.01377
G1 X188.85 Y148.85 E1745.26548
G1 X198.85 Y148.85 E1745.34863
G1 X198.85 Y138.85 E1745.43178
G1 X198.85 Y71.15 E1747.6835
G1 X198.85 Y61.15 E1747.76665
G1 X188.85 Y61.15 E1747.8498
G1 X121.15 Y61.15 E1750.10151
G1 X111.15 Y61.15 E1750.18466
M204 S3000
M205 X10 Y10
G0 F6000 X111.55 Y61.55
M204 S1800
M205 X8 Y8
;TYPE:WALL-OUTER
G1 F3600 X111.55 Y148.45 E1753.07496
G1 X198.45 Y148.45 E1755.96527
G1 X198.45 Y61.55 E1758.85557
G1 X111.55 Y61.55 E1761.74588
M204 S3000
M205 X10 Y10
G0 F6000 X111.55 Y61.75
G1 F2400 E1754.24588
G1 F300 Z1.975
G0 F6000 X189.25 Y60.65 Z1.975
M204 S1800
M205 X8 Y8
G1 F300 Z1.9
G1 F2400 E1761.74588
G1 F3600 X199.35 Y60.65 E1762.08181
G1 X199.35 Y70.75 E1762.41773
G1 X201.05 Y70.75 E1762.47428
G1 X201.05 Y139.25 E1764.7526
G1 X199.35 Y139.25 E1764.80914
G1 X199.35 Y149.35 E1765.14507
G1 X189.25 Y149.35 E1765.48099
G1 X189.25 Y151.05 E1765.53754
G1 X120.75 Y151.05 E1767.81585
G1 X120.75 Y149.35 E1767.8724
G1 X110.65 Y149.35 E1768.20832
G1 X110.65 Y139.25 E1768.54425
G1 X108.95 Y139.25 E1768.60079
G1 X108.95 Y70.75 E1770.87911
G1 X110.65 Y70.75 E1770.93566
G1 X110.65 Y60.65 E1771.27158
G1 X120.75 Y60.65 E1771.60751
G1 X120.75 Y58.95 E1771.66405
G1 X189.25 Y58.95 E1773.94237
G1 X189.25 Y60.65 E1773.99891
M204 S3000
M205 X10 Y10
G0 F6000 X189.45 Y60.65
G0 X188.06 Y60.36
M204 S1800
M205 X8 Y8
;TYPE:SKIN
G1 F1800 X121.94 Y60.36 E1776.19807
G1 X121.94 Y60.14 E1776.20539
G1 X188.06 Y60.14 E1778.40455
G1 X188.06 Y60.36 E1778.41187
M204 S3000
M205 X10 Y10
G0 F6000 X188.82 Y61.121
G0 X198.878 Y61.122
G0 X198.878 Y71.178
G0 X199.64 Y71.94
M204 S1800
M205 X8 Y8
G1 F1800 X199.86 Y71.94 E1778.41919
G1 X199.86 Y138.06 E1780.61835
G1 X199.64 Y138.06 E1780.62566
G1 X199.64 Y71.94 E1782.82482
M204 S3000
M205 X10 Y10
G0 F6000 X198.872 Y128.558
G0 X198.878 Y148.878
G0 X188.171 Y148.89
G0 X188.06 Y149.64
M204 S1800
M205 X8 Y8
G1 F1800 X188.06 Y149.86 E1782.83214
G1 X121.94 Y149.86 E1785.0313
G1 X121.94 Y149.64 E1785.03862
G1 X188.06 Y149.64 E1787.23778
M204 S3000
M205 X10 Y10
G0 F6000 X131.441 Y148.872
G0 X111.122 Y148.878
G0 X111.109 Y138.171
G0 X110.36 Y138.06
M204 S1800
M205 X8 Y8
G1 F1800 X110.14 Y138.06 E1787.2451
G1 X110.14 Y71.94 E1789.44426
G1 X110.36 Y71.94 E1789.45157
G1 X110.36 Y138.06 E1791.65073
M204 S3000
M205 X10 Y10
G1 F2400 E1784.15073
;MESH:NONMESH
G0 F6000 X109.364 Y71.164
G0 X108.085 Y71.164
G0 X101.915 Y71.164
G0 X100.63 Y71.164
G0 X98.878 Y61.122
G0 X10.75 Y60.75
;TIME_ELAPSED:1234.947833
;LAYER:9
;MESH:Improved Collection Box lower.stl
G0 X10.75 Y60.75 Z2.1
M204 S1800
M205 X8 Y8
;TYPE:WALL-INNER
G1 F2400 E1791.65073
G1 F3600 X10.75 Y149.25 E1794.59425
G1 X99.25 Y149.25 E1797.53778
G1 X99.25 Y60.75 E1800.4813
G1 X10.75 Y60.75 E1803.42482
M204 S3000
M205 X10 Y10
G0 F6000 X99.557 Y59.811
M204 S1800
M205 X8 Y8
G1 F3600 X99.831 Y59.951 E1803.43505
G1 X100.049 Y60.169 E1803.44531
G1 X100.189 Y60.443 E1803.45554
G1 X100.25 Y60.829 E1803.46854
G1 X100.25 Y149.171 E1806.40681
G1 X100.189 Y149.557 E1806.4198
G1 X100.049 Y149.831 E1806.43004
G1 X99.831 Y150.049 E1806.44029
G1 X99.557 Y150.189 E1806.45053
G1 X99.171 Y150.25 E1806.46352
G1 X10.829 Y150.25 E1809.40179
G1 X10.443 Y150.189 E1809.41479
G1 X10.169 Y150.049 E1809.42502
G1 X9.951 Y149.831 E1809.43528
G1 X9.811 Y149.557 E1809.44551
G1 X9.75 Y149.171 E1809.45851
G1 X9.75 Y60.829 E1812.39678
G1 X9.811 Y60.443 E1812.40977
G1 X9.951 Y60.169 E1812.42001
G1 X10.169 Y59.951 E1812.43026
G1 X10.443 Y59.811 E1812.4405
G1 X10.824 Y59.751 E1812.45332
G1 X99.171 Y59.75 E1815.39176
G1 X99.557 Y59.811 E1815.40475
M204 S3000
M205 X10 Y10
G0 F6000 X99.682 Y59.426
M204 S1800
M205 X8 Y8
G1 F3600 X100.07 Y59.624 E1815.41924
G1 X100.376 Y59.93 E1815.43364
G1 X100.574 Y60.318 E1815.44812
G1 X100.65 Y60.799 E1815.46432
G1 X100.65 Y149.201 E1818.40458
G1 X100.574 Y149.682 E1818.42078
G1 X100.376 Y150.07 E1818.43527
G1 X100.07 Y150.376 E1818.44966
G1 X99.682 Y150.574 E1818.46415
G1 X99.201 Y150.65 E1818.48035
G1 X10.799 Y150.65 E1821.42061
G1 X10.318 Y150.574 E1821.43681
G1 X9.93 Y150.376 E1821.45129
G1 X9.624 Y150.07 E1821.46569
G1 X9.426 Y149.682 E1821.48017
G1 X9.35 Y149.201 E1821.49637
G1 X9.35 Y60.799 E1824.43663
G1 X9.426 Y60.318 E1824.45283
G1 X9.624 Y59.93 E1824.46732
G1 X9.93 Y59.624 E1824.48171
G1 X10.318 Y59.426 E1824.4962
G1 X10.794 Y59.351 E1824.51223
G1 X99.201 Y59.35 E1827.45266
G1 X99.682 Y59.426 E1827.46885
M204 S3000
M205 X10 Y10
G0 F6000 X99.652 Y59.521
G0 X11.08 Y61.08
G0 X11.15 Y61.15
M204 S1800
M205 X8 Y8
G1 F3600 X11.15 Y148.85 E1830.38577
G1 X98.85 Y148.85 E1833.30268
G1 X98.85 Y61.15 E1836.21959
G1 X11.15 Y61.15 E1839.13651
M204 S3000
M205 X10 Y10
G0 F6000 X11.55 Y61.55
M204 S1800
M205 X8 Y8
;TYPE:WALL-OUTER
G1 F3600 X11.55 Y148.45 E1842.02681
G1 X98.45 Y148.45 E1844.91712
G1 X98.45 Y61.55 E1847.80742
G1 X11.55 Y61.55 E1850.69773
M204 S3000
M205 X10 Y10
G0 F6000 X11.55 Y61.75
G0 X11.05 Y61.75
G0 X11.122 Y61.122
G0 X99.652 Y59.521
G0 X99.807 Y59.041
M204 S1800
M205 X8 Y8
G1 F3600 X100.309 Y59.297 E1850.71647
G1 X100.703 Y59.691 E1850.73501
G1 X100.959 Y60.193 E1850.75375
G1 X101.05 Y60.768 E1850.77311
G1 X101.05 Y149.232 E1853.71544
G1 X100.959 Y149.807 E1853.7348
G1 X100.703 Y150.309 E1853.75354
G1 X100.309 Y150.703 E1853.77207
G1 X99.807 Y150.959 E1853.79081
G1 X99.232 Y151.05 E1853.81018
G1 X10.768 Y151.05 E1856.7525
G1 X10.193 Y150.959 E1856.77186
G1 X9.691 Y150.703 E1856.79061
G1 X9.297 Y150.309 E1856.80914
G1 X9.041 Y149.807 E1856.82788
G1 X8.95 Y149.232 E1856.84724
G1 X8.95 Y60.768 E1859.78957
G1 X9.041 Y60.193 E1859.80893
G1 X9.297 Y59.691 E1859.82767
G1 X9.691 Y59.297 E1859.84621
G1 X10.193 Y59.041 E1859.86495
G1 X10.764 Y58.951 E1859.88417
G1 X99.232 Y58.95 E1862.82663
G1 X99.807 Y59.041 E1862.84599
M204 S3000
M205 X10 Y10
G0 F6000 X99.985 Y59.131
G0 X99.437 Y60.187
M204 S1800
M205 X8 Y8
;TYPE:SKIN
G1 F1800 X99.601 Y60.271 E1862.85212
G1 X99.729 Y60.399 E1862.85814
G1 X99.813 Y60.563 E1862.86427
G1 X99.86 Y60.864 E1862.87441
G1 X99.86 Y149.136 E1865.81034
G1 X99.813 Y149.437 E1865.82048
G1 X99.729 Y149.601 E1865.82661
G1 X99.601 Y149.729 E1865.83263
G1 X99.437 Y149.813 E1865.83875
G1 X99.136 Y149.86 E1865.84889
G1 X10.864 Y149.86 E1868.78483
G1 X10.563 Y149.813 E1868.79496
G1 X10.399 Y149.729 E1868.80109
G1 X10.271 Y149.601 E1868.80711
G1 X10.187 Y149.437 E1868.81324
G1 X10.14 Y149.136 E1868.82337
G1 X10.14 Y60.864 E1871.75931
G1 X10.187 Y60.563 E1871.76944
G1 X10.271 Y60.399 E1871.77557
G1 X10.399 Y60.271 E1871.78159
G1 X10.563 Y60.187 E1871.78772
G1 X10.858 Y60.141 E1871.79765
G1 X99.136 Y60.14 E1874.73379
G1 X99.437 Y60.187 E1874.74392
M204 S3000
M205 X10 Y10
G0 F6000 X99.64 Y60.36
M204 S1800
M205 X8 Y8
G1 F1800 X10.36 Y60.36 E1877.71338
G1 X10.36 Y149.64 E1880.68285
G1 X99.64 Y149.64 E1883.65231
G1 X99.64 Y60.36 E1886.62178
M204 S3000
M205 X10 Y10
G1 F2400 E1879.12178
;MESH:Improved Collection Box upper.stl
G0 F6000 X100.63 Y138.45
G0 X101.915 Y138.45
G0 X108.085 Y138.45
G0 X109.37 Y138.45
G0 X110.75 Y138.45
M204 S1800
M205 X8 Y8
;TYPE:WALL-INNER
G1 F2400 E1886.62178
G1 F3600 X109.75 Y138.45 E1886.65504
G1 X109.75 Y71.55 E1888.88014
G1 X110.75 Y71.55 E1888.9134
G1 X110.75 Y138.45 E1891.1385
M204 S3000
M205 X10 Y10
G0 F6000 X111.109 Y138.504
G0 X111.122 Y148.878
G0 X130.44 Y148.872
G0 X188.45 Y150.25
M204 S1800
M205 X8 Y8
G1 F3600 X121.55 Y150.25 E1893.36361
G1 X121.55 Y149.25 E1893.39687
G1 X188.45 Y149.25 E1895.62197
G1 X188.45 Y150.25 E1895.65523
M204 S3000
M205 X10 Y10
G0 F6000 X188.822 Y148.922
G0 X198.922 Y148.922
G0 X198.922 Y138.822
G0 X200.25 Y138.45
M204 S1800
M205 X8 Y8
G1 F3600 X199.25 Y138.45 E1895.68849
G1 X199.25 Y71.55 E1897.91359
G1 X200.25 Y71.55 E1897.94685
G1 X200.25 Y138.45 E1900.17196
M204 S3000
M205 X10 Y10
G0 F6000 X198.872 Y80.44
G0 X198.878 Y61.122
G0 X188.504 Y61.11
G0 X188.45 Y60.75
M204 S1800
M205 X8 Y8
G1 F3600 X121.55 Y60.75 E1902.39706
G1 X121.55 Y59.75 E1902.43032
G1 X188.45 Y59.75 E1904.65542
G1 X188.45 Y60.75 E1904.68868
M204 S3000
M205 X10 Y10
G0 F6000 X188.85 Y61.05
M204 S1800
M205 X8 Y8
G1 F3600 X198.85 Y61.05 E1905.02129
G1 X198.95 Y61.05 E1905.02461
G1 X198.95 Y61.15 E1905.02678
G1 X198.95 Y71.15 E1905.35938
G1 X200.65 Y71.15 E1905.41592
G1 X200.65 Y138.85 E1907.66763
G1 X198.95 Y138.85 E1907.72417
G1 X198.95 Y148.85 E1908.05677
G1 X198.95 Y148.95 E1908.0601
G1 X198.85 Y148.95 E1908.06226
G1 X188.85 Y148.95 E1908.39486
G1 X188.85 Y150.65 E1908.45141
G1 X121.15 Y150.65 E1910.70312
G1 X121.15 Y148.95 E1910.75966
G1 X111.15 Y148.95 E1911.09226
G1 X111.05 Y148.95 E1911.09559
G1 X111.05 Y148.85 E1911.09775
G1 X111.05 Y138.85 E1911.43035
G1 X109.35 Y138.85 E1911.4869
G1 X109.35 Y71.15 E1913.73861
G1 X111.05 Y71.15 E1913.79515
G1 X111.05 Y61.15 E1914.12775
G1 X111.05 Y61.05 E1914.13108
G1 X111.15 Y61.05 E1914.13324
G1 X121.15 Y61.05 E1914.46584
G1 X121.15 Y59.35 E1914.52238
G1 X188.85 Y59.35 E1916.77409
G1 X188.85 Y61.05 E1916.83064
M204 S3000
M205 X10 Y10
G0 F6000 X188.78 Y61.12
G0 X111.08 Y61.08
G0 X111.15 Y61.15
M204 S1800
M205 X8 Y8
G1 F3600 X111.15 Y71.15 E1916.91379
G1 X111.15 Y138.85 E1919.1655
G1 X111.15 Y148.85 E1919.24865
G1 X121.15 Y148.85 E1919.3318
G1 X188.85 Y148.85 E1921.58351
G1 X198.85 Y148.85 E1921.66666
G1 X198.85 Y138.85 E1921.74981
G1 X198.85 Y71.15 E1924.00152
G1 X198.85 Y61.15 E1924.08467
G1 X188.85 Y61.15 E1924.16782
G1 X121.15 Y61.15 E1926.41953
G1 X111.15 Y61.15 E1926.50268
M204 S3000
M205 X10 Y10
G0 F6000 X111.55 Y61.55
M204 S1800
M205 X8 Y8
;TYPE:WALL-OUTER
G1 F3600 X111.55 Y148.45 E1929.39299
G1 X198.45 Y148.45 E1932.2833
G1 X198.45 Y61.55 E1935.1736
G1 X111.55 Y61.55 E1938.06391
M204 S3000
M205 X10 Y10
G0 F6000 X111.55 Y61.75
G1 F2400 E1930.56391
G1 F300 Z2.175
G0 F6000 X189.25 Y60.65 Z2.175
M204 S1800
M205 X8 Y8
G1 F300 Z2.1
G1 F2400 E1938.06391
G1 F3600 X199.35 Y60.65 E1938.39983
G1 X199.35 Y70.75 E1938.73576
G1 X201.05 Y70.75 E1938.7923
G1 X201.05 Y139.25 E1941.07062
G1 X199.35 Y139.25 E1941.12717
G1 X199.35 Y149.35 E1941.46309
G1 X189.25 Y149.35 E1941.79902
G1 X189.25 Y151.05 E1941.85556
G1 X120.75 Y151.05 E1944.13388
G1 X120.75 Y149.35 E1944.19042
G1 X110.65 Y149.35 E1944.52635
G1 X110.65 Y139.25 E1944.86228
G1 X108.95 Y139.25 E1944.91882
G1 X108.95 Y70.75 E1947.19714
G1 X110.65 Y70.75 E1947.25368
G1 X110.65 Y60.65 E1947.58961
G1 X120.75 Y60.65 E1947.92554
G1 X120.75 Y58.95 E1947.98208
G1 X189.25 Y58.95 E1950.2604
G1 X189.25 Y60.65 E1950.31694
M204 S3000
M205 X10 Y10
G0 F6000 X189.45 Y60.65
G0 X188.06 Y60.36
M204 S1800
M205 X8 Y8
;TYPE:SKIN
G1 F1800 X121.94 Y60.36 E1952.5161
G1 X121.94 Y60.14 E1952.52342
G1 X188.06 Y60.14 E1954.72258
G1 X188.06 Y60.36 E1954.7299
M204 S3000
M205 X10 Y10
G0 F6000 X188.82 Y61.121
G0 X198.878 Y61.122
G0 X198.878 Y71.178
G0 X199.64 Y71.94
M204 S1800
M205 X8 Y8
G1 F1800 X199.86 Y71.94 E1954.73721
G1 X199.86 Y138.06 E1956.93637
G1 X199.64 Y138.06 E1956.94369
G1 X199.64 Y71.94 E1959.14285
M204 S3000
M205 X10 Y10
G0 F6000 X198.872 Y128.558
G0 X198.878 Y148.878
G0 X188.171 Y148.89
G0 X188.06 Y149.64
M204 S1800
M205 X8 Y8
G1 F1800 X188.06 Y149.86 E1959.15017
G1 X121.94 Y149.86 E1961.34933
G1 X121.94 Y149.64 E1961.35664
G1 X188.06 Y149.64 E1963.55581
M204 S3000
M205 X10 Y10
G0 F6000 X131.441 Y148.872
G0 X111.122 Y148.878
G0 X111.109 Y138.171
G0 X110.36 Y138.06
M204 S1800
M205 X8 Y8
G1 F1800 X110.14 Y138.06 E1963.56312
G1 X110.14 Y71.94 E1965.76228
G1 X110.36 Y71.94 E1965.7696
G1 X110.36 Y138.06 E1967.96876
M204 S3000
M205 X10 Y10
G1 F2400 E1960.46876
;MESH:NONMESH
G0 F6000 X109.364 Y71.164
G0 X108.085 Y71.164
G0 X101.915 Y71.164
G0 X100.63 Y71.164
G0 X98.878 Y61.122
G0 X10.75 Y60.75
;TIME_ELAPSED:1360.509812
;LAYER:10
;MESH:Improved Collection Box lower.stl
G0 X10.75 Y60.75 Z2.3
M204 S1800
M205 X8 Y8
;TYPE:WALL-INNER
G1 F2400 E1967.96876
G1 F3600 X10.75 Y149.25 E1970.91228
G1 X99.25 Y149.25 E1973.8558
G1 X99.25 Y60.75 E1976.79933
G1 X10.75 Y60.75 E1979.74285
M204 S3000
M205 X10 Y10
G0 F6000 X99.557 Y59.811
M204 S1800
M205 X8 Y8
G1 F3600 X99.831 Y59.951 E1979.75308
G1 X100.049 Y60.169 E1979.76334
G1 X100.189 Y60.443 E1979.77357
G1 X100.25 Y60.829 E1979.78657
G1 X100.25 Y149.171 E1982.72483
G1 X100.189 Y149.557 E1982.73783
G1 X100.049 Y149.831 E1982.74807
G1 X99.831 Y150.049 E1982.75832
G1 X99.557 Y150.189 E1982.76855
G1 X99.171 Y150.25 E1982.78155
G1 X10.829 Y150.25 E1985.71982
G1 X10.443 Y150.189 E1985.73282
G1 X10.169 Y150.049 E1985.74305
G1 X9.951 Y149.831 E1985.7533
G1 X9.811 Y149.557 E1985.76354
G1 X9.75 Y149.171 E1985.77654
G1 X9.75 Y60.829 E1988.7148
G1 X9.811 Y60.443 E1988.7278
G1 X9.951 Y60.169 E1988.73803
G1 X10.169 Y59.951 E1988.74829
G1 X10.443 Y59.811 E1988.75852
G1 X10.823 Y59.751 E1988.77132
G1 X99.171 Y59.75 E1991.70978
G1 X99.557 Y59.811 E1991.72278
M204 S3000
M205 X10 Y10
G0 F6000 X99.682 Y59.426
M204 S1800
M205 X8 Y8
G1 F3600 X100.07 Y59.624 E1991.73727
G1 X100.376 Y59.93 E1991.75166
G1 X100.574 Y60.318 E1991.76615
G1 X100.65 Y60.799 E1991.78235
G1 X100.65 Y149.201 E1994.72261
G1 X100.574 Y149.682 E1994.73881
G1 X100.376 Y150.07 E1994.7533
G1 X100.07 Y150.376 E1994.76769
G1 X99.682 Y150.574 E1994.78218
G1 X99.201 Y150.65 E1994.79837
G1 X10.799 Y150.65 E1997.73864
G1 X10.318 Y150.574 E1997.75483
G1 X9.93 Y150.376 E1997.76932
G1 X9.624 Y150.07 E1997.78371
G1 X9.426 Y149.682 E1997.7982
G1 X9.35 Y149.201 E1997.8144
G1 X9.35 Y60.799 E2000.75466
G1 X9.426 Y60.318 E2000.77086
G1 X9.624 Y59.93 E2000.78535
G1 X9.93 Y59.624 E2000.79974
G1 X10.318 Y59.426 E2000.81423
G1 X10.792 Y59.351 E2000.83019
G1 X99.201 Y59.35 E2003.77068
G1 X99.682 Y59.426 E2003.78688
M204 S3000
M205 X10 Y10
G0 F6000 X99.652 Y59.521
G0 X11.08 Y61.08
G0 X11.15 Y61.15
M204 S1800
M205 X8 Y8
G1 F3600 X11.15 Y148.85 E2006.70379
G1 X98.85 Y148.85 E2009.62071
G1 X98.85 Y61.15 E2012.53762
G1 X11.15 Y61.15 E2015.45454
M204 S3000
M205 X10 Y10
G0 F6000 X11.55 Y61.55
M204 S1800
M205 X8 Y8
;TYPE:WALL-OUTER
G1 F3600 X11.55 Y148.45 E2018.34484
G1 X98.45 Y148.45 E2021.23515
G1 X98.45 Y61.55 E2024.12545
G1 X11.55 Y61.55 E2027.01576
M204 S3000
M205 X10 Y10
G0 F6000 X11.55 Y61.75
G0 X11.05 Y61.75
G0 X11.122 Y61.122
G0 X99.652 Y59.521
G0 X99.807 Y59.041
M204 S1800
M205 X8 Y8
G1 F3600 X100.309 Y59.297 E2027.0345
G1 X100.703 Y59.691 E2027.05303
G1 X100.959 Y60.193 E2027.07178
G1 X101.05 Y60.768 E2027.09114
G1 X101.05 Y149.232 E2030.03346
G1 X100.959 Y149.807 E2030.05283
G1 X100.703 Y150.309 E2030.07157
G1 X100.309 Y150.703 E2030.0901
G1 X99.807 Y150.959 E2030.10884
G1 X99.232 Y151.05 E2030.12821
G1 X10.768 Y151.05 E2033.07053
G1 X10.193 Y150.959 E2033.08989
G1 X9.691 Y150.703 E2033.10864
G1 X9.297 Y150.309 E2033.12717
G1 X9.041 Y149.807 E2033.14591
G1 X8.95 Y149.232 E2033.16527
G1 X8.95 Y60.768 E2036.1076
G1 X9.041 Y60.193 E2036.12696
G1 X9.297 Y59.691 E2036.1457
G1 X9.691 Y59.297 E2036.16423
G1 X10.193 Y59.041 E2036.18298
G1 X10.762 Y58.951 E2036.20214
G1 X99.232 Y58.95 E2039.14466
G1 X99.807 Y59.041 E2039.16402
M204 S3000
M205 X10 Y10
G0 F6000 X99.985 Y59.131
G0 X99.437 Y60.187
M204 S1800
M205 X8 Y8
;TYPE:SKIN
G1 F1800 X99.601 Y60.271 E2039.17015
G1 X99.729 Y60.399 E2039.17617
G1 X99.813 Y60.563 E2039.1823
G1 X99.86 Y60.864 E2039.19243
G1 X99.86 Y149.136 E2042.12837
G1 X99.813 Y149.437 E2042.13851
G1 X99.729 Y149.601 E2042.14463
G1 X99.601 Y149.729 E2042.15065
G1 X99.437 Y149.813 E2042.15678
G1 X99.136 Y149.86 E2042.16692
G1 X10.864 Y149.86 E2045.10285
G1 X10.563 Y149.813 E2045.11299
G1 X10.399 Y149.729 E2045.11912
G1 X10.271 Y149.601 E2045.12514
G1 X10.187 Y149.437 E2045.13127
G1 X10.14 Y149.136 E2045.1414
G1 X10.14 Y60.864 E2048.07734
G1 X10.187 Y60.563 E2048.08747
G1 X10.271 Y60.399 E2048.0936
G1 X10.399 Y60.271 E2048.09962
G1 X10.563 Y60.187 E2048.10575
G1 X10.858 Y60.141 E2048.11568
G1 X99.136 Y60.14 E2051.05182
G1 X99.437 Y60.187 E2051.06195
M204 S3000
M205 X10 Y10
G0 F6000 X99.64 Y60.36
M204 S1800
M205 X8 Y8
G1 F1800 X10.36 Y60.36 E2054.03141
G1 X10.36 Y149.64 E2057.00088
G1 X99.64 Y149.64 E2059.97034
G1 X99.64 Y60.36 E2062.93981
M204 S3000
M205 X10 Y10
G1 F2400 E2055.43981
;MESH:Improved Collection Box upper.stl
G0 F6000 X100.63 Y138.45
G0 X101.915 Y138.45
G0 X108.085 Y138.45
G0 X109.37 Y138.45
G0 X110.75 Y138.45
M204 S1800
M205 X8 Y8
;TYPE:WALL-INNER
G1 F2400 E2062.93981
G1 F3600 X109.75 Y138.45 E2062.97307
G1 X109.75 Y71.55 E2065.19817
G1 X110.75 Y71.55 E2065.23143
G1 X110.75 Y138.45 E2067.45653
M204 S3000
M205 X10 Y10
G0 F6000 X111.109 Y138.504
G0 X111.122 Y148.878
G0 X130.44 Y148.872
G0 X188.45 Y150.25
M204 S1800
M205 X8 Y8
G1 F3600 X121.55 Y150.25 E2069.68164
G1 X121.55 Y149.25 E2069.7149
G1 X188.45 Y149.25 E2071.94
G1 X188.45 Y150.25 E2071.97326
M204 S3000
M205 X10 Y10
G0 F6000 X188.822 Y148.922
G0 X198.922 Y148.922
G0 X198.922 Y138.822
G0 X200.25 Y138.45
M204 S1800
M205 X8 Y8
G1 F3600 X199.25 Y138.45 E2072.00652
G1 X199.25 Y71.55 E2074.23162
G1 X200.25 Y71.55 E2074.26488
G1 X200.25 Y138.45 E2076.48999
M204 S3000
M205 X10 Y10
G0 F6000 X198.872 Y80.44
G0 X198.878 Y61.122
G0 X188.504 Y61.11
G0 X188.45 Y60.75
M204 S1800
M205 X8 Y8
G1 F3600 X121.55 Y60.75 E2078.71509
G1 X121.55 Y59.75 E2078.74835
G1 X188.45 Y59.75 E2080.97345
G1 X188.45 Y60.75 E2081.00671
M204 S3000
M205 X10 Y10
G0 F6000 X188.85 Y61.05
M204 S1800
M205 X8 Y8
G1 F3600 X198.85 Y61.05 E2081.33931
G1 X198.95 Y61.05 E2081.34264
G1 X198.95 Y61.15 E2081.3448
G1 X198.95 Y71.15 E2081.67741
G1 X200.65 Y71.15 E2081.73395
G1 X200.65 Y138.85 E2083.98566
G1 X198.95 Y138.85 E2084.0422
G1 X198.95 Y148.85 E2084.3748
G1 X198.95 Y148.95 E2084.37813
G1 X198.85 Y148.95 E2084.38029
G1 X188.85 Y148.95 E2084.71289
G1 X188.85 Y150.65 E2084.76944
G1 X121.15 Y150.65 E2087.02115
G1 X121.15 Y148.95 E2087.07769
G1 X111.15 Y148.95 E2087.41029
G1 X111.05 Y148.95 E2087.41362
G1 X111.05 Y148.85 E2087.41578
G1 X111.05 Y138.85 E2087.74838
G1 X109.35 Y138.85 E2087.80492
G1 X109.35 Y71.15 E2090.05664
G1 X111.05 Y71.15 E2090.11318
G1 X111.05 Y61.15 E2090.44578
G1 X111.05 Y61.05 E2090.4491
G1 X111.15 Y61.05 E2090.45127
G1 X121.15 Y61.05 E2090.78387
G1 X121.15 Y59.35 E2090.84041
G1 X188.85 Y59.35 E2093.09212
G1 X188.85 Y61.05 E2093.14867
M204 S3000
M205 X10 Y10
G0 F6000 X188.78 Y61.12
G0 X111.08 Y61.08
G0 X111.15 Y61.15
M204 S1800
M205 X8 Y8
G1 F3600 X111.15 Y71.15 E2093.23182
G1 X111.15 Y138.85 E2095.48353
G1 X111.15 Y148.85 E2095.56668
G1 X121.15 Y148.85 E2095.64983
G1 X188.85 Y148.85 E2097.90154
G1 X198.85 Y148.85 E2097.98469
G1 X198.85 Y138.85 E2098.06784
G1 X198.85 Y71.15 E2100.31955
G1 X198.85 Y61.15 E2100.4027
G1 X188.85 Y61.15 E2100.48585
G1 X121.15 Y61.15 E2102.73756
G1 X111.15 Y61.15 E2102.82071
M204 S3000
M205 X10 Y10
G0 F6000 X111.55 Y61.55
M204 S1800
M205 X8 Y8
;TYPE:WALL-OUTER
G1 F3600 X111.55 Y148.45 E2105.71102
G1 X198.45 Y148.45 E2108.60132
G1 X198.45 Y61.55 E2111.49163
G1 X111.55 Y61.55 E2114.38194
M204 S3000
M205 X10 Y10
G0 F6000 X111.55 Y61.75
G1 F2400 E2106.88194
G1 F300 Z2.375
G0 F6000 X189.25 Y60.65 Z2.375
M204 S1800
M205 X8 Y8
G1 F300 Z2.3
G1 F2400 E2114.38194
G1 F3600 X199.35 Y60.65 E2114.71786
G1 X199.35 Y70.75 E2115.05379
G1 X201.05 Y70.75 E2115.11033
G1 X201.05 Y139.25 E2117.38865
G1 X199.35 Y139.25 E2117.44519
G1 X199.35 Y149.35 E2117.78112
G1 X189.25 Y149.35 E2118.11705
G1 X189.25 Y151.05 E2118.17359
G1 X120.75 Y151.05 E2120.45191
G1 X120.75 Y149.35 E2120.50845
G1 X110.65 Y149.35 E2120.84438
G1 X110.65 Y139.25 E2121.18031
G1 X108.95 Y139.25 E2121.23685
G1 X108.95 Y70.75 E2123.51517
G1 X110.65 Y70.75 E2123.57171
G1 X110.65 Y60.65 E2123.90764
G1 X120.75 Y60.65 E2124.24357
G1 X120.75 Y58.95 E2124.30011
G1 X189.25 Y58.95 E2126.57843
G1 X189.25 Y60.65 E2126.63497
M204 S3000
M205 X10 Y10
G0 F6000 X189.45 Y60.65
G0 X188.06 Y60.36
M204 S1800
M205 X8 Y8
;TYPE:SKIN
G1 F1800 X121.94 Y60.36 E2128.83413
G1 X121.94 Y60.14 E2128.84145
G1 X188.06 Y60.14 E2131.04061
G1 X188.06 Y60.36 E2131.04792
M204 S3000
M205 X10 Y10
G0 F6000 X188.82 Y61.121
G0 X198.878 Y61.122
G0 X198.878 Y71.178
G0 X199.64 Y71.94
M204 S1800
M205 X8 Y8
G1 F1800 X199.86 Y71.94 E2131.05524
G1 X199.86 Y138.06 E2133.2544
G1 X199.64 Y138.06 E2133.26172
G1 X199.64 Y71.94 E2135.46088
M204 S3000
M205 X10 Y10
G0 F6000 X198.872 Y128.558
G0 X198.878 Y148.878
G0 X188.171 Y148.89
G0 X188.06 Y149.64
M204 S1800
M205 X8 Y8
G1 F1800 X188.06 Y149.86 E2135.4682
G1 X121.94 Y149.86 E2137.66736
G1 X121.94 Y149.64 E2137.67467
G1 X188.06 Y149.64 E2139.87383
M204 S3000
M205 X10 Y10
G0 F6000 X131.441 Y148.872
G0 X111.122 Y148.878
G0 X111.109 Y138.171
G0 X110.36 Y138.06
M204 S1800
M205 X8 Y8
G1 F1800 X110.14 Y138.06 E2139.88115
G1 X110.14 Y71.94 E2142.08031
G1 X110.36 Y71.94 E2142.08763
G1 X110.36 Y138.06 E2144.28679
M204 S3000
M205 X10 Y10
G1 F2400 E2136.78679
;MESH:NONMESH
G0 F6000 X109.364 Y71.164
G0 X108.085 Y71.164
G0 X101.915 Y71.164
G0 X100.63 Y71.164
G0 X98.878 Y61.122
G0 X10.75 Y60.75
;TIME_ELAPSED:1486.071740
;LAYER:11
;MESH:Improved Collection Box lower.stl
G0 X10.75 Y60.75 Z2.5
M204 S1800
M205 X8 Y8
;TYPE:WALL-INNER
G1 F2400 E2144.28679
G1 F3600 X10.75 Y149.25 E2147.23031
G1 X99.25 Y149.25 E2150.17383
G1 X99.25 Y60.75 E2153.11735
G1 X10.75 Y60.75 E2156.06088
M204 S3000
M205 X10 Y10
G0 F6000 X99.557 Y59.811
M204 S1800
M205 X8 Y8
G1 F3600 X99.831 Y59.951 E2156.07111
G1 X100.049 Y60.169 E2156.08136
G1 X100.189 Y60.443 E2156.0916
G1 X100.25 Y60.829 E2156.1046
G1 X100.25 Y149.171 E2159.04286
G1 X100.189 Y149.557 E2159.05586
G1 X100.049 Y149.831 E2159.06609
G1 X99.831 Y150.049 E2159.07635
G1 X99.557 Y150.189 E2159.08658
G1 X99.171 Y150.25 E2159.09958
G1 X10.829 Y150.25 E2162.03785
G1 X10.443 Y150.189 E2162.05085
G1 X10.169 Y150.049 E2162.06108
G1 X9.951 Y149.831 E2162.07133
G1 X9.811 Y149.557 E2162.08157
G1 X9.75 Y149.171 E2162.09456
G1 X9.75 Y60.829 E2165.03283
G1 X9.811 Y60.443 E2165.04583
G1 X9.951 Y60.169 E2165.05606
G1 X10.169 Y59.951 E2165.06632
G1 X10.443 Y59.811 E2165.07655
G1 X10.823 Y59.751 E2165.08935
G1 X99.171 Y59.75 E2168.02781
G1 X99.557 Y59.811 E2168.04081
M204 S3000
M205 X10 Y10
G0 F6000 X99.682 Y59.426
M204 S1800
M205 X8 Y8
G1 F3600 X100.07 Y59.624 E2168.0553
G1 X100.376 Y59.93 E2168.06969
G1 X100.574 Y60.318 E2168.08418
G1 X100.65 Y60.799 E2168.10038
G1 X100.65 Y149.201 E2171.04064
G1 X100.574 Y149.682 E2171.05684
G1 X100.376 Y150.07 E2171.07132
G1 X100.07 Y150.376 E2171.08572
G1 X99.682 Y150.574 E2171.10021
G1 X99.201 Y150.65 E2171.1164
G1 X10.799 Y150.65 E2174.05666
G1 X10.318 Y150.574 E2174.07286
G1 X9.93 Y150.376 E2174.08735
G1 X9.624 Y150.07 E2174.10174
G1 X9.426 Y149.682 E2174.11623
G1 X9.35 Y149.201 E2174.13243
G1 X9.35 Y60.799 E2177.07269
G1 X9.426 Y60.318 E2177.08889
G1 X9.624 Y59.93 E2177.10337
G1 X9.93 Y59.624 E2177.11777
G1 X10.318 Y59.426 E2177.13226
G1 X10.792 Y59.351 E2177.14822
G1 X99.201 Y59.35 E2180.08871
G1 X99.682 Y59.426 E2180.10491
M204 S3000
M205 X10 Y10
G0 F6000 X99.652 Y59.521
G0 X11.08 Y61.08
G0 X11.15 Y61.15
M204 S1800
M205 X8 Y8
G1 F3600 X11.15 Y148.85 E2183.02182
G1 X98.85 Y148.85 E2185.93874
G1 X98.85 Y61.15 E2188.85565
G1 X11.15 Y61.15 E2191.77256
M204 S3000
M205 X10 Y10
G0 F6000 X11.55 Y61.55
M204 S1800
M205 X8 Y8
;TYPE:WALL-OUTER
G1 F3600 X11.55 Y148.45 E2194.66287
G1 X98.45 Y148.45 E2197.55318
G1 X98.45 Y61.55 E2200.44348
G1 X11.55 Y61.55 E2203.33379
M204 S3000
M205 X10 Y10
G0 F6000 X11.55 Y61.75
G0 X11.05 Y61.75
G0 X11.122 Y61.122
G0 X99.652 Y59.521
G0 X99.807 Y59.041
M204 S1800
M205 X8 Y8
G1 F3600 X100.309 Y59.297 E2203.35253
G1 X100.703 Y59.691 E2203.37106
G1 X100.959 Y60.193 E2203.38981
G1 X101.05 Y60.768 E2203.40917
G1 X101.05 Y149.232 E2206.35149
G1 X100.959 Y149.807 E2206.37085
G1 X100.703 Y150.309 E2206.3896
G1 X100.309 Y150.703 E2206.40813
G1 X99.807 Y150.959 E2206.42687
G1 X99.232 Y151.05 E2206.44623
G1 X10.768 Y151.05 E2209.38856
G1 X10.193 Y150.959 E2209.40792
G1 X9.691 Y150.703 E2209.42666
G1 X9.297 Y150.309 E2209.4452
G1 X9.041 Y149.807 E2209.46394
G1 X8.95 Y149.232 E2209.4833
G1 X8.95 Y60.768 E2212.42563
G1 X9.041 Y60.193 E2212.44499
G1 X9.297 Y59.691 E2212.46373
G1 X9.691 Y59.297 E2212.48226
G1 X10.193 Y59.041 E2212.50101
G1 X10.76 Y58.951 E2212.5201
G1 X99.232 Y58.95 E2215.46269
G1 X99.807 Y59.041 E2215.48205
M204 S3000
M205 X10 Y10
G0 F6000 X99.985 Y59.131
G0 X99.437 Y60.187
M204 S1800
M205 X8 Y8
;TYPE:SKIN
G1 F1800 X99.601 Y60.271 E2215.48818
G1 X99.729 Y60.399 E2215.4942
G1 X99.813 Y60.563 E2215.50033
G1 X99.86 Y60.864 E2215.51046
G1 X99.86 Y149.136 E2218.4464
G1 X99.813 Y149.437 E2218.45654
G1 X99.729 Y149.601 E2218.46266
G1 X99.601 Y149.729 E2218.46868
G1 X99.437 Y149.813 E2218.47481
G1 X99.136 Y149.86 E2218.48495
G1 X10.864 Y149.86 E2221.42088
G1 X10.563 Y149.813 E2221.43102
G1 X10.399 Y149.729 E2221.43715
G1 X10.271 Y149.601 E2221.44317
G1 X10.187 Y149.437 E2221.44929
G1 X10.14 Y149.136 E2221.45943
G1 X10.14 Y60.864 E2224.39537
G1 X10.187 Y60.563 E2224.4055
G1 X10.271 Y60.399 E2224.41163
G1 X10.399 Y60.271 E2224.41765
G1 X10.563 Y60.187 E2224.42378
G1 X10.858 Y60.141 E2224.43371
G1 X99.136 Y60.14 E2227.36985
G1 X99.437 Y60.187 E2227.37998
M204 S3000
M205 X10 Y10
G0 F6000 X99.64 Y60.36
M204 S1800
M205 X8 Y8
G1 F1800 X10.36 Y60.36 E2230.34944
G1 X10.36 Y149.64 E2233.31891
G1 X99.64 Y149.64 E2236.28837
G1 X99.64 Y60.36 E2239.25784
M204 S3000
M205 X10 Y10
G1 F2400 E2231.75784
;MESH:Improved Collection Box upper.stl
G0 F6000 X100.63 Y138.45
G0 X101.915 Y138.45
G0 X108.085 Y138.45
G0 X109.37 Y138.45
G0 X110.75 Y138.45
M204 S1800
M205 X8 Y8
;TYPE:WALL-INNER
G1 F2400 E2239.25784
G1 F3600 X109.75 Y138.45 E2239.2911
G1 X109.75 Y71.55 E2241.5162
G1 X110.75 Y71.55 E2241.54946
G1 X110.75 Y138.45 E2243.77456
M204 S3000
M205 X10 Y10
G0 F6000 X111.109 Y138.504
G0 X111.122 Y148.878
G0 X130.44 Y148.872
G0 X188.45 Y150.25
M204 S1800
M205 X8 Y8
G1 F3600 X121.55 Y150.25 E2245.99967
G1 X121.55 Y149.25 E2246.03293
G1 X188.45 Y149.25 E2248.25803
G1 X188.45 Y150.25 E2248.29129
M204 S3000
M205 X10 Y10
G0 F6000 X188.822 Y148.922
G0 X198.922 Y148.922
G0 X198.922 Y138.822
G0 X200.25 Y138.45
M204 S1800
M205 X8 Y8
G1 F3600 X199.25 Y138.45 E2248.32455
G1 X199.25 Y71.55 E2250.54965
G1 X200.25 Y71.55 E2250.58291
G1 X200.25 Y138.45 E2252.80802
M204 S3000
M205 X10 Y10
G0 F6000 X198.872 Y80.44
G0 X198.878 Y61.122
G0 X188.504 Y61.11
G0 X188.45 Y60.75
M204 S1800
M205 X8 Y8
G1 F3600 X121.55 Y60.75 E2255.03312
G1 X121.55 Y59.75 E2255.06638
G1 X188.45 Y59.75 E2257.29148
G1 X188.45 Y60.75 E2257.32474
M204 S3000
M205 X10 Y10
G0 F6000 X188.85 Y61.05
M204 S1800
M205 X8 Y8
G1 F3600 X198.85 Y61.05 E2257.65734
G1 X198.95 Y61.05 E2257.66067
G1 X198.95 Y61.15 E2257.66283
G1 X198.95 Y71.15 E2257.99544
G1 X200.65 Y71.15 E2258.05198
G1 X200.65 Y138.85 E2260.30369
G1 X198.95 Y138.85 E2260.36023
G1 X198.95 Y148.85 E2260.69283
G1 X198.95 Y148.95 E2260.69616
G1 X198.85 Y148.95 E2260.69832
G1 X188.85 Y148.95 E2261.03092
G1 X188.85 Y150.65 E2261.08747
G1 X121.15 Y150.65 E2263.33918
G1 X121.15 Y148.95 E2263.39572
G1 X111.15 Y148.95 E2263.72832
G1 X111.05 Y148.95 E2263.73165
G1 X111.05 Y148.85 E2263.73381
G1 X111.05 Y138.85 E2264.06641
G1 X109.35 Y138.85 E2264.12295
G1 X109.35 Y71.15 E2266.37467
G1 X111.05 Y71.15 E2266.43121
G1 X111.05 Y61.15 E2266.76381
G1 X111.05 Y61.05 E2266.76713
G1 X111.15 Y61.05 E2266.7693
G1 X121.15 Y61.05 E2267.1019
G1 X121.15 Y59.35 E2267.15844
G1 X188.85 Y59.35 E2269.41015
G1 X188.85 Y61.05 E2269.4667
M204 S3000
M205 X10 Y10
G0 F6000 X188.78 Y61.12
G0 X111.08 Y61.08
G0 X111.15 Y61.15
M204 S1800
M205 X8 Y8
G1 F3600 X111.15 Y71.15 E2269.54985
G1 X111.15 Y138.85 E2271.80156
G1 X111.15 Y148.85 E2271.88471
G1 X121.15 Y148.85 E2271.96786
G1 X188.85 Y148.85 E2274.21957
G1 X198.85 Y148.85 E2274.30272
G1 X198.85 Y138.85 E2274.38587
G1 X198.85 Y71.15 E2276.63758
G1 X198.85 Y61.15 E2276.72073
G1 X188.85 Y61.15 E2276.80388
G1 X121.15 Y61.15 E2279.05559
G1 X111.15 Y61.15 E2279.13874
M204 S3000
M205 X10 Y10
G0 F6000 X111.55 Y61.55
M204 S1800
M205 X8 Y8
;TYPE:WALL-OUTER
G1 F3600 X111.55 Y148.45 E2282.02905
G1 X198.45 Y148.45 E2284.91935
G1 X198.45 Y61.55 E2287.80966
G1 X111.55 Y61.55 E2290.69997
M204 S3000
M205 X10 Y10
G0 F6000 X111.55 Y61.75
G1 F2400 E2283.19997
G1 F300 Z2.575
G0 F6000 X189.25 Y60.65 Z2.575
M204 S1800
M205 X8 Y8
G1 F300 Z2.5
G1 F2400 E2290.69997
G1 F3600 X199.35 Y60.65 E2291.03589
G1 X199.35 Y70.75 E2291.37182
G1 X201.05 Y70.75 E2291.42836
G1 X201.05 Y139.25 E2293.70668
G1 X199.35 Y139.25 E2293.76322
G1 X199.35 Y149.35 E2294.09915
G1 X189.25 Y149.35 E2294.43508
G1 X189.25 Y151.05 E2294.49162
G1 X120.75 Y151.05 E2296.76994
G1 X120.75 Y149.35 E2296.82648
G1 X110.65 Y149.35 E2297.16241
G1 X110.65 Y139.25 E2297.49834
G1 X108.95 Y139.25 E2297.55488
G1 X108.95 Y70.75 E2299.8332
G1 X110.65 Y70.75 E2299.88974
G1 X110.65 Y60.65 E2300.22567
G1 X120.75 Y60.65 E2300.5616
G1 X120.75 Y58.95 E2300.61814
G1 X189.25 Y58.95 E2302.89646
G1 X189.25 Y60.65 E2302.953
M204 S3000
M205 X10 Y10
G0 F6000 X189.45 Y60.65
G0 X188.06 Y60.36
M204 S1800
M205 X8 Y8
;TYPE:SKIN
G1 F1800 X121.94 Y60.36 E2305.15216
G1 X121.94 Y60.14 E2305.15948
G1 X188.06 Y60.14 E2307.35864
G1 X188.06 Y60.36 E2307.36595
M204 S3000
M205 X10 Y10
G0 F6000 X188.82 Y61.121
G0 X198.878 Y61.122
G0 X198.878 Y71.178
G0 X199.64 Y71.94
M204 S1800
M205 X8 Y8
G1 F1800 X199.86 Y71.94 E2307.37327
G1 X199.86 Y138.06 E2309.57243
G1 X199.64 Y138.06 E2309.57975
G1 X199.64 Y71.94 E2311.77891
M204 S3000
M205 X10 Y10
G0 F6000 X198.872 Y128.558
G0 X198.878 Y148.878
G0 X188.171 Y148.89
G0 X188.06 Y149.64
M204 S1800
M205 X8 Y8
G1 F1800 X188.06 Y149.86 E2311.78623
G1 X121.94 Y149.86 E2313.98539
G1 X121.94 Y149.64 E2313.9927
G1 X188.06 Y149.64 E2316.19186
M204 S3000
M205 X10 Y10
G0 F6000 X131.441 Y148.872
G0 X111.122 Y148.878
G0 X111.109 Y138.171
G0 X110.36 Y138.06
M204 S1800
M205 X8 Y8
G1 F1800 X110.14 Y138.06 E2316.19918
G1 X110.14 Y71.94 E2318.39834
G1 X110.36 Y71.94 E2318.40566
G1 X110.36 Y138.06 E2320.60482
M204 S3000
M205 X10 Y10
G1 F2400 E2313.10482
;MESH:NONMESH
G0 F6000 X109.364 Y71.164
G0 X108.085 Y71.164
G0 X101.915 Y71.164
G0 X100.63 Y71.164
G0 X98.878 Y61.122
G0 X10.75 Y60.75
;TIME_ELAPSED:1611.633658
;LAYER:12
;MESH:Improved Collection Box lower.stl
G0 X10.75 Y60.75 Z2.7
M204 S1800
M205 X8 Y8
;TYPE:WALL-INNER
G1 F2400 E2320.60482
G1 F3600 X10.75 Y149.25 E2323.54834
G1 X99.25 Y149.25 E2326.49186
G1 X99.25 Y60.75 E2329.43538
G1 X10.75 Y60.75 E2332.37891
M204 S3000
M205 X10 Y10
G0 F6000 X99.557 Y59.811
M204 S1800
M205 X8 Y8
G1 F3600 X99.831 Y59.951 E2332.38914
G1 X100.049 Y60.169 E2332.39939
G1 X100.189 Y60.443 E2332.40963
G1 X100.25 Y60.829 E2332.42263
G1 X100.25 Y149.171 E2335.36089
G1 X100.189 Y149.557 E2335.37389
G1 X100.049 Y149.831 E2335.38412
G1 X99.831 Y150.049 E2335.39438
G1 X99.557 Y150.189 E2335.40461
G1 X99.171 Y150.25 E2335.41761
G1 X10.829 Y150.25 E2338.35588
G1 X10.443 Y150.189 E2338.36887
G1 X10.169 Y150.049 E2338.37911
G1 X9.951 Y149.831 E2338.38936
G1 X9.811 Y149.557 E2338.3996
G1 X9.75 Y149.171 E2338.41259
G1 X9.75 Y60.829 E2341.35086
G1 X9.811 Y60.443 E2341.36386
G1 X9.951 Y60.169 E2341.37409
G1 X10.169 Y59.951 E2341.38435
G1 X10.443 Y59.811 E2341.39458
G1 X10.822 Y59.751 E2341.40734
G1 X99.171 Y59.75 E2344.34584
G1 X99.557 Y59.811 E2344.35884
M204 S3000
M205 X10 Y10
G0 F6000 X99.682 Y59.426
M204 S1800
M205 X8 Y8
G1 F3600 X100.07 Y59.624 E2344.37333
G1 X100.376 Y59.93 E2344.38772
G1 X100.574 Y60.318 E2344.40221
G1 X100.65 Y60.799 E2344.41841
G1 X100.65 Y149.201 E2347.35867
G1 X100.574 Y149.682 E2347.37487
G1 X100.376 Y150.07 E2347.38935
G1 X100.07 Y150.376 E2347.40375
G1 X99.682 Y150.574 E2347.41824
G1 X99.201 Y150.65 E2347.43443
G1 X10.799 Y150.65 E2350.3747
G1 X10.318 Y150.574 E2350.39089
G1 X9.93 Y150.376 E2350.40538
G1 X9.624 Y150.07 E2350.41977
G1 X9.426 Y149.682 E2350.43426
G1 X9.35 Y149.201 E2350.45046
G1 X9.35 Y60.799 E2353.39072
G1 X9.426 Y60.318 E2353.40692
G1 X9.624 Y59.93 E2353.42141
G1 X9.93 Y59.624 E2353.4358
G1 X10.318 Y59.426 E2353.45029
G1 X10.791 Y59.351 E2353.46622
G1 X99.201 Y59.35 E2356.40674
G1 X99.682 Y59.426 E2356.42294
M204 S3000
M205 X10 Y10
G0 F6000 X99.652 Y59.521
G0 X11.08 Y61.08
G0 X11.15 Y61.15
M204 S1800
M205 X8 Y8
G1 F3600 X11.15 Y148.85 E2359.33985
G1 X98.85 Y148.85 E2362.25677
G1 X98.85 Y61.15 E2365.17368
G1 X11.15 Y61.15 E2368.0906
M204 S3000
M205 X10 Y10
G0 F6000 X11.55 Y61.55
M204 S1800
M205 X8 Y8
;TYPE:WALL-OUTER
G1 F3600 X11.55 Y148.45 E2370.9809
G1 X98.45 Y148.45 E2373.87121
G1 X98.45 Y61.55 E2376.76151
G1 X11.55 Y61.55 E2379.65182
M204 S3000
M205 X10 Y10
G0 F6000 X11.55 Y61.75
G0 X11.05 Y61.75
G0 X11.122 Y61.122
G0 X99.652 Y59.521
G0 X99.807 Y59.041
M204 S1800
M205 X8 Y8
G1 F3600 X100.309 Y59.297 E2379.67056
G1 X100.703 Y59.691 E2379.68909
G1 X100.959 Y60.193 E2379.70784
G1 X101.05 Y60.768 E2379.7272
G1 X101.05 Y149.232 E2382.66952
G1 X100.959 Y149.807 E2382.68889
G1 X100.703 Y150.309 E2382.70763
G1 X100.309 Y150.703 E2382.72616
G1 X99.807 Y150.959 E2382.7449
G1 X99.232 Y151.05 E2382.76427
G1 X10.768 Y151.05 E2385.70659
G1 X10.193 Y150.959 E2385.72595
G1 X9.691 Y150.703 E2385.74469
G1 X9.297 Y150.309 E2385.76323
G1 X9.041 Y149.807 E2385.78197
G1 X8.95 Y149.232 E2385.80133
G1 X8.95 Y60.768 E2388.74366
G1 X9.041 Y60.193 E2388.76302
G1 X9.297 Y59.691 E2388.78176
G1 X9.691 Y59.297 E2388.80029
G1 X10.193 Y59.041 E2388.81904
G1 X10.759 Y58.951 E2388.8381
G1 X99.232 Y58.95 E2391.78072
G1 X99.807 Y59.041 E2391.80008
M204 S3000
M205 X10 Y10
G0 F6000 X99.985 Y59.131
G0 X99.437 Y60.187
M204 S1800
M205 X8 Y8
;TYPE:SKIN
G1 F1800 X99.601 Y60.271 E2391.80621
G1 X99.729 Y60.399 E2391.81223
G1 X99.813 Y60.563 E2391.81836
G1 X99.86 Y60.864 E2391.8285
G1 X99.86 Y149.136 E2394.76443
G1 X99.813 Y149.437 E2394.77457
G1 X99.729 Y149.601 E2394.7807
G1 X99.601 Y149.729 E2394.78672
G1 X99.437 Y149.813 E2394.79284
G1 X99.136 Y149.86 E2394.80298
G1 X10.864 Y149.86 E2397.73892
G1 X10.563 Y149.813 E2397.74905
G1 X10.399 Y149.729 E2397.75518
G1 X10.271 Y149.601 E2397.7612
G1 X10.187 Y149.437 E2397.76733
G1 X10.14 Y149.136 E2397.77746
G1 X10.14 Y60.864 E2400.7134
G1 X10.187 Y60.563 E2400.72353
G1 X10.271 Y60.399 E2400.72966
G1 X10.399 Y60.271 E2400.73568
G1 X10.563 Y60.187 E2400.74181
G1 X10.857 Y60.141 E2400.75171
G1 X99.136 Y60.14 E2403.68788
G1 X99.437 Y60.187 E2403.69801
M204 S3000
M205 X10 Y10
G0 F6000 X99.64 Y60.36
M204 S1800
M205 X8 Y8
G1 F1800 X10.36 Y60.36 E2406.66747
G1 X10.36 Y149.64 E2409.63694
G1 X99.64 Y149.64 E2412.6064
G1 X99.64 Y60.36 E2415.57587
M204 S3000
M205 X10 Y10
G1 F2400 E2408.07587
;MESH:Improved Collection Box upper.stl
G0 F6000 X100.63 Y138.45
G0 X101.915 Y138.45
G0 X108.085 Y138.45
G0 X109.37 Y138.45
G0 X110.75 Y138.45
M204 S1800
M205 X8 Y8
;TYPE:WALL-INNER
G1 F2400 E2415.57587
G1 F3600 X109.75 Y138.45 E2415.60913
G1 X109.75 Y71.55 E2417.83423
G1 X110.75 Y71.55 E2417.86749
G1 X110.75 Y138.45 E2420.09259
M204 S3000
M205 X10 Y10
G0 F6000 X111.109 Y138.504
G0 X111.122 Y148.878
G0 X130.44 Y148.872
G0 X188.45 Y150.25
M204 S1800
M205 X8 Y8
G1 F3600 X121.55 Y150.25 E2422.3177
G1 X121.55 Y149.25 E2422.35096
G1 X188.45 Y149.25 E2424.57606
G1 X188.45 Y150.25 E2424.60932
M204 S3000
M205 X10 Y10
G0 F6000 X188.822 Y148.922
G0 X198.922 Y148.922
G0 X198.922 Y138.822
G0 X200.25 Y138.45
M204 S1800
M205 X8 Y8
G1 F3600 X199.25 Y138.45 E2424.64258
G1 X199.25 Y71.55 E2426.86768
G1 X200.25 Y71.55 E2426.90094
G1 X200.25 Y138.45 E2429.12605
M204 S3000
M205 X10 Y10
G0 F6000 X198.872 Y80.44
G0 X198.878 Y61.122
G0 X188.504 Y61.11
G0 X188.45 Y60.75
M204 S1800
M205 X8 Y8
G1 F3600 X121.55 Y60.75 E2431.35115
G1 X121.55 Y59.75 E2431.38441
G1 X188.45 Y59.75 E2433.60951
G1 X188.45 Y60.75 E2433.64277
M204 S3000
M205 X10 Y10
G0 F6000 X188.85 Y61.05
M204 S1800
M205 X8 Y8
G1 F3600 X198.85 Y61.05 E2433.97538
G1 X198.95 Y61.05 E2433.9787
G1 X198.95 Y61.15 E2433.98087
G1 X198.95 Y71.15 E2434.31347
G1 X200.65 Y71.15 E2434.37001
G1 X200.65 Y138.85 E2436.62172
G1 X198.95 Y138.85 E2436.67826
G1 X198.95 Y148.85 E2437.01086
G1 X198.95 Y148.95 E2437.01419
G1 X198.85 Y148.95 E2437.01635
G1 X188.85 Y148.95 E2437.34895
G1 X188.85 Y150.65 E2437.4055
G1 X121.15 Y150.65 E2439.65721
G1 X121.15 Y148.95 E2439.71375
G1 X111.15 Y148.95 E2440.04635
G1 X111.05 Y148.95 E2440.04968
G1 X111.05 Y148.85 E2440.05184
G1 X111.05 Y138.85 E2440.38444
G1 X109.35 Y138.85 E2440.44099
G1 X109.35 Y71.15 E2442.6927
G1 X111.05 Y71.15 E2442.74924
G1 X111.05 Y61.15 E2443.08184
G1 X111.05 Y61.05 E2443.08517
G1 X111.15 Y61.05 E2443.08733
G1 X121.15 Y61.05 E2443.41993
G1 X121.15 Y59.35 E2443.47647
G1 X188.85 Y59.35 E2445.72818
G1 X188.85 Y61.05 E2445.78473
M204 S3000
M205 X10 Y10
G0 F6000 X188.78 Y61.12
G0 X111.08 Y61.08
G0 X111.15 Y61.15
M204 S1800
M205 X8 Y8
G1 F3600 X111.15 Y71.15 E2445.86788
G1 X111.15 Y138.85 E2448.11959
G1 X111.15 Y148.85 E2448.20274
G1 X121.15 Y148.85 E2448.28589
G1 X188.85 Y148.85 E2450.5376
G1 X198.85 Y148.85 E2450.62075
G1 X198.85 Y138.85 E2450.7039
G1 X198.85 Y71.15 E2452.95561
G1 X198.85 Y61.15 E2453.03876
G1 X188.85 Y61.15 E2453.12191
G1 X121.15 Y61.15 E2455.37362
G1 X111.15 Y61.15 E2455.45677
M204 S3000
M205 X10 Y10
G0 F6000 X111.55 Y61.55
M204 S1800
M205 X8 Y8
;TYPE:WALL-OUTER
G1 F3600 X111.55 Y148.45 E2458.34708
G1 X198.45 Y148.45 E2461.23739
G1 X198.45 Y61.55 E2464.12769
G1 X111.55 Y61.55 E2467.018
M204 S3000
M205 X10 Y10
G0 F6000 X111.55 Y61.75
G1 F2400 E2459.518
G1 F300 Z2.775
G0 F6000 X189.25 Y60.65 Z2.775
M204 S1800
M205 X8 Y8
G1 F300 Z2.7
G1 F2400 E2467.018
G1 F3600 X199.35 Y60.65 E2467.35392
G1 X199.35 Y70.75 E2467.68985
G1 X201.05 Y70.75 E2467.74639
G1 X201.05 Y139.25 E2470.02471
G1 X199.35 Y139.25 E2470.08126
G1 X199.35 Y149.35 E2470.41718
G1 X189.25 Y149.35 E2470.75311
G1 X189.25 Y151.05 E2470.80965
G1 X120.75 Y151.05 E2473.08797
G1 X120.75 Y149.35 E2473.14451
G1 X110.65 Y149.35 E2473.48044
G1 X110.65 Y139.25 E2473.81637
G1 X108.95 Y139.25 E2473.87291
G1 X108.95 Y70.75 E2476.15123
G1 X110.65 Y70.75 E2476.20777
G1 X110.65 Y60.65 E2476.5437
G1 X120.75 Y60.65 E2476.87963
G1 X120.75 Y58.95 E2476.93617
G1 X189.25 Y58.95 E2479.21449
G1 X189.25 Y60.65 E2479.27103
M204 S3000
M205 X10 Y10
G0 F6000 X189.45 Y60.65
G0 X188.06 Y60.36
M204 S1800
M205 X8 Y8
;TYPE:SKIN
G1 F1800 X121.94 Y60.36 E2481.47019
G1 X121.94 Y60.14 E2481.47751
G1 X188.06 Y60.14 E2483.67667
G1 X188.06 Y60.36 E2483.68399
M204 S3000
M205 X10 Y10
G0 F6000 X188.82 Y61.121
G0 X198.878 Y61.122
G0 X198.878 Y71.178
G0 X199.64 Y71.94
M204 S1800
M205 X8 Y8
G1 F1800 X199.86 Y71.94 E2483.6913
G1 X199.86 Y138.06 E2485.89046
G1 X199.64 Y138.06 E2485.89778
G1 X199.64 Y71.94 E2488.09694
M204 S3000
M205 X10 Y10
G0 F6000 X198.872 Y128.558
G0 X198.878 Y148.878
G0 X188.171 Y148.89
G0 X188.06 Y149.64
M204 S1800
M205 X8 Y8
G1 F1800 X188.06 Y149.86 E2488.10426
G1 X121.94 Y149.86 E2490.30342
G1 X121.94 Y149.64 E2490.31074
G1 X188.06 Y149.64 E2492.5099
M204 S3000
M205 X10 Y10
G0 F6000 X131.441 Y148.872
G0 X111.122 Y148.878
G0 X111.109 Y138.171
G0 X110.36 Y138.06
M204 S1800
M205 X8 Y8
G1 F1800 X110.14 Y138.06 E2492.51721
G1 X110.14 Y71.94 E2494.71637
G1 X110.36 Y71.94 E2494.72369
G1 X110.36 Y138.06 E2496.92285
M204 S3000
M205 X10 Y10
G1 F2400 E2489.42285
;MESH:NONMESH
G0 F6000 X109.364 Y71.164
G0 X108.085 Y71.164
G0 X101.915 Y71.164
G0 X100.63 Y71.164
G0 X98.878 Y61.122
G0 X10.75 Y60.75
;TIME_ELAPSED:1737.195535
;LAYER:13
;MESH:Improved Collection Box lower.stl
G0 X10.75 Y60.75 Z2.9
M204 S1800
M205 X8 Y8
;TYPE:WALL-INNER
G1 F2400 E2496.92285
G1 F3600 X10.75 Y149.25 E2499.86637
G1 X99.25 Y149.25 E2502.80989
G1 X99.25 Y60.75 E2505.75342
G1 X10.75 Y60.75 E2508.69694
M204 S3000
M205 X10 Y10
G0 F6000 X99.557 Y59.811
M204 S1800
M205 X8 Y8
G1 F3600 X99.831 Y59.951 E2508.70717
G1 X100.049 Y60.169 E2508.71743
G1 X100.189 Y60.443 E2508.72766
G1 X100.25 Y60.829 E2508.74066
G1 X100.25 Y149.171 E2511.67892
G1 X100.189 Y149.557 E2511.69192
G1 X100.049 Y149.831 E2511.70216
G1 X99.831 Y150.049 E2511.71241
G1 X99.557 Y150.189 E2511.72264
G1 X99.171 Y150.25 E2511.73564
G1 X10.829 Y150.25 E2514.67391
G1 X10.443 Y150.189 E2514.68691
G1 X10.169 Y150.049 E2514.69714
G1 X9.951 Y149.831 E2514.70739
G1 X9.811 Y149.557 E2514.71763
G1 X9.75 Y149.171 E2514.73063
G1 X9.75 Y60.829 E2517.66889
G1 X9.811 Y60.443 E2517.68189
G1 X9.951 Y60.169 E2517.69212
G1 X10.169 Y59.951 E2517.70238
G1 X10.443 Y59.811 E2517.71261
G1 X10.817 Y59.752 E2517.72521
G1 X99.171 Y59.75 E2520.66387
G1 X99.557 Y59.811 E2520.67687
M204 S3000
M205 X10 Y10
G0 F6000 X99.682 Y59.426
M204 S1800
M205 X8 Y8
G1 F3600 X100.07 Y59.624 E2520.69136
G1 X100.376 Y59.93 E2520.70575
G1 X100.574 Y60.318 E2520.72024
G1 X100.65 Y60.799 E2520.73644
G1 X100.65 Y149.201 E2523.6767
G1 X100.574 Y149.682 E2523.69289
G1 X100.376 Y150.07 E2523.70738
G1 X100.07 Y150.376 E2523.72178
G1 X99.682 Y150.574 E2523.73626
G1 X99.201 Y150.65 E2523.75246
G1 X10.799 Y150.65 E2526.69272
G1 X10.318 Y150.574 E2526.70892
G1 X9.93 Y150.376 E2526.72341
G1 X9.624 Y150.07 E2526.7378
G1 X9.426 Y149.682 E2526.75229
G1 X9.35 Y149.201 E2526.76849
G1 X9.35 Y60.799 E2529.70875
G1 X9.426 Y60.318 E2529.72495
G1 X9.624 Y59.93 E2529.73943
G1 X9.93 Y59.624 E2529.75383
G1 X10.318 Y59.426 E2529.76831
G1 X10.787 Y59.352 E2529.78411
G1 X99.201 Y59.35 E2532.72477
G1 X99.682 Y59.426 E2532.74096
M204 S3000
M205 X10 Y10
G0 F6000 X99.652 Y59.521
G0 X11.08 Y61.08
G0 X11.15 Y61.15
M204 S1800
M205 X8 Y8
G1 F3600 X11.15 Y148.85 E2535.65788
G1 X98.85 Y148.85 E2538.57479
G1 X98.85 Y61.15 E2541.49171
G1 X11.15 Y61.15 E2544.40862
M204 S3000
M205 X10 Y10
G0 F6000 X11.55 Y61.55
M204 S1800
M205 X8 Y8
;TYPE:WALL-OUTER
G1 F3600 X11.55 Y148.45 E2547.29893
G1 X98.45 Y148.45 E2550.18923
G1 X98.45 Y61.55 E2553.07954
G1 X11.55 Y61.55 E2555.96984
M204 S3000
M205 X10 Y10
G0 F6000 X11.55 Y61.75
G0 X11.05 Y61.75
G0 X11.122 Y61.122
G0 X99.652 Y59.521
G0 X99.807 Y59.041
M204 S1800
M205 X8 Y8
G1 F3600 X100.309 Y59.297 E2555.98859
G1 X100.703 Y59.691 E2556.00712
G1 X100.959 Y60.193 E2556.02586
G1 X101.05 Y60.768 E2556.04522
G1 X101.05 Y149.232 E2558.98755
G1 X100.959 Y149.807 E2559.00691
G1 X100.703 Y150.309 E2559.02565
G1 X100.309 Y150.703 E2559.04419
G1 X99.807 Y150.959 E2559.06293
G1 X99.232 Y151.05 E2559.08229
G1 X10.768 Y151.05 E2562.02461
G1 X10.193 Y150.959 E2562.04398
G1 X9.691 Y150.703 E2562.06272
G1 X9.297 Y150.309 E2562.08125
G1 X9.041 Y149.807 E2562.09999
G1 X8.95 Y149.232 E2562.11936
G1 X8.95 Y60.768 E2565.06168
G1 X9.041 Y60.193 E2565.08104
G1 X9.297 Y59.691 E2565.09979
G1 X9.691 Y59.297 E2565.11832
G1 X10.193 Y59.041 E2565.13706
G1 X10.757 Y58.952 E2565.15605
G1 X99.232 Y58.95 E2568.09874
G1 X99.807 Y59.041 E2568.11811
M204 S3000
M205 X10 Y10
G0 F6000 X99.985 Y59.131
G0 X99.437 Y60.187
M204 S1800
M205 X8 Y8
;TYPE:SKIN
G1 F1800 X99.601 Y60.271 E2568.12423
G1 X99.729 Y60.399 E2568.13025
G1 X99.813 Y60.563 E2568.13638
G1 X99.86 Y60.864 E2568.14652
G1 X99.86 Y149.136 E2571.08245
G1 X99.813 Y149.437 E2571.09259
G1 X99.729 Y149.601 E2571.09872
G1 X99.601 Y149.729 E2571.10474
G1 X99.437 Y149.813 E2571.11086
G1 X99.136 Y149.86 E2571.121
G1 X10.864 Y149.86 E2574.05694
G1 X10.563 Y149.813 E2574.06707
G1 X10.399 Y149.729 E2574.0732
G1 X10.271 Y149.601 E2574.07922
G1 X10.187 Y149.437 E2574.08535
G1 X10.14 Y149.136 E2574.09548
G1 X10.14 Y60.864 E2577.03142
G1 X10.187 Y60.563 E2577.04155
G1 X10.271 Y60.399 E2577.04768
G1 X10.399 Y60.271 E2577.0537
G1 X10.563 Y60.187 E2577.05983
G1 X10.851 Y60.142 E2577.06952
G1 X99.136 Y60.14 E2580.00589
G1 X99.437 Y60.187 E2580.01603
M204 S3000
M205 X10 Y10
G0 F6000 X99.64 Y60.36
M204 S1800
M205 X8 Y8
G1 F1800 X10.36 Y60.36 E2582.98549
G1 X10.36 Y149.64 E2585.95496
G1 X99.64 Y149.64 E2588.92442
G1 X99.64 Y60.36 E2591.89389
M204 S3000
M205 X10 Y10
G1 F2400 E2584.39389
;MESH:Improved Collection Box upper.stl
G0 F6000 X100.63 Y138.45
G0 X101.915 Y138.45
G0 X108.085 Y138.45
G0 X109.37 Y138.45
G0 X110.75 Y138.45
M204 S1800
M205 X8 Y8
;TYPE:WALL-INNER
G1 F2400 E2591.89389
G1 F3600 X109.75 Y138.45 E2591.92715
G1 X109.75 Y71.55 E2594.15225
G1 X110.75 Y71.55 E2594.18551
G1 X110.75 Y138.45 E2596.41061
M204 S3000
M205 X10 Y10
G0 F6000 X111.109 Y138.504
G0 X111.122 Y148.878
G0 X130.44 Y148.872
G0 X188.45 Y150.25
M204 S1800
M205 X8 Y8
G1 F3600 X121.55 Y150.25 E2598.63572
G1 X121.55 Y149.25 E2598.66898
G1 X188.45 Y149.25 E2600.89408
G1 X188.45 Y150.25 E2600.92734
M204 S3000
M205 X10 Y10
G0 F6000 X188.822 Y148.922
G0 X198.922 Y148.922
G0 X198.922 Y138.822
G0 X200.25 Y138.45
M204 S1800
M205 X8 Y8
G1 F3600 X199.25 Y138.45 E2600.9606
G1 X199.25 Y71.55 E2603.1857
G1 X200.25 Y71.55 E2603.21896
G1 X200.25 Y138.45 E2605.44407
M204 S3000
M205 X10 Y10
G0 F6000 X198.872 Y80.44
G0 X198.878 Y61.122
G0 X188.504 Y61.11
G0 X188.45 Y60.75
M204 S1800
M205 X8 Y8
G1 F3600 X121.55 Y60.75 E2607.66917
G1 X121.55 Y59.75 E2607.70243
G1 X188.45 Y59.75 E2609.92753
G1 X188.45 Y60.75 E2609.96079
M204 S3000
M205 X10 Y10
G0 F6000 X188.85 Y61.05
M204 S1800
M205 X8 Y8
G1 F3600 X198.85 Y61.05 E2610.29339
G1 X198.95 Y61.05 E2610.29672
G1 X198.95 Y61.15 E2610.29888
G1 X198.95 Y71.15 E2610.63148
G1 X200.65 Y71.15 E2610.68803
G1 X200.65 Y138.85 E2612.93974
G1 X198.95 Y138.85 E2612.99628
G1 X198.95 Y148.85 E2613.32888
G1 X198.95 Y148.95 E2613.33221
G1 X198.85 Y148.95 E2613.33437
G1 X188.85 Y148.95 E2613.66697
G1 X188.85 Y150.65 E2613.72351
G1 X121.15 Y150.65 E2615.97523
G1 X121.15 Y148.95 E2616.03177
G1 X111.15 Y148.95 E2616.36437
G1 X111.05 Y148.95 E2616.3677
G1 X111.05 Y148.85 E2616.36986
G1 X111.05 Y138.85 E2616.70246
G1 X109.35 Y138.85 E2616.759
G1 X109.35 Y71.15 E2619.01071
G1 X111.05 Y71.15 E2619.06726
G1 X111.05 Y61.15 E2619.39986
G1 X111.05 Y61.05 E2619.40318
G1 X111.15 Y61.05 E2619.40535
G1 X121.15 Y61.05 E2619.73795
G1 X121.15 Y59.35 E2619.79449
G1 X188.85 Y59.35 E2622.0462
G1 X188.85 Y61.05 E2622.10274
M204 S3000
M205 X10 Y10
G0 F6000 X188.78 Y61.12
G0 X111.08 Y61.08
G0 X111.15 Y61.15
M204 S1800
M205 X8 Y8
G1 F3600 X111.15 Y71.15 E2622.1859
G1 X111.15 Y138.85 E2624.43761
G1 X111.15 Y148.85 E2624.52076
G1 X121.15 Y148.85 E2624.60391
G1 X188.85 Y148.85 E2626.85562
G1 X198.85 Y148.85 E2626.93877
G1 X198.85 Y138.85 E2627.02192
G1 X198.85 Y71.15 E2629.27363
G1 X198.85 Y61.15 E2629.35678
G1 X188.85 Y61.15 E2629.43993
G1 X121.15 Y61.15 E2631.69164
G1 X111.15 Y61.15 E2631.77479
M204 S3000
M205 X10 Y10
G0 F6000 X111.55 Y61.55
M204 S1800
M205 X8 Y8
;TYPE:WALL-OUTER
G1 F3600 X111.55 Y148.45 E2634.6651
G1 X198.45 Y148.45 E2637.5554
G1 X198.45 Y61.55 E2640.44571
G1 X111.55 Y61.55 E2643.33602
M204 S3000
M205 X10 Y10
G0 F6000 X111.55 Y61.75
G1 F2400 E2635.83602
G1 F300 Z2.975
G0 F6000 X189.25 Y60.65 Z2.975
M204 S1800
M205 X8 Y8
G1 F300 Z2.9
G1 F2400 E2643.33602
G1 F3600 X199.35 Y60.65 E2643.67194
G1 X199.35 Y70.75 E2644.00787
G1 X201.05 Y70.75 E2644.06441
G1 X201.05 Y139.25 E2646.34273
G1 X199.35 Y139.25 E2646.39927
G1 X199.35 Y149.35 E2646.7352
G1 X189.25 Y149.35 E2647.07113
G1 X189.25 Y151.05 E2647.12767
G1 X120.75 Y151.05 E2649.40599
G1 X120.75 Y149.35 E2649.46253
G1 X110.65 Y149.35 E2649.79846
G1 X110.65 Y139.25 E2650.13439
G1 X108.95 Y139.25 E2650.19093
G1 X108.95 Y70.75 E2652.46925
G1 X110.65 Y70.75 E2652.52579
G1 X110.65 Y60.65 E2652.86172
G1 X120.75 Y60.65 E2653.19765
G1 X120.75 Y58.95 E2653.25419
G1 X189.25 Y58.95 E2655.53251
G1 X189.25 Y60.65 E2655.58905
M204 S3000
M205 X10 Y10
G0 F6000 X189.45 Y60.65
G0 X188.06 Y60.36
M204 S1800
M205 X8 Y8
;TYPE:SKIN
G1 F1800 X121.94 Y60.36 E2657.78821
G1 X121.94 Y60.14 E2657.79553
G1 X188.06 Y60.14 E2659.99469
G1 X188.06 Y60.36 E2660.002
M204 S3000
M205 X10 Y10
G0 F6000 X188.82 Y61.121
G0 X198.878 Y61.122
G0 X198.878 Y71.178
G0 X199.64 Y71.94
M204 S1800
M205 X8 Y8
G1 F1800 X199.86 Y71.94 E2660.00932
G1 X199.86 Y138.06 E2662.20848
G1 X199.64 Y138.06 E2662.2158
G1 X199.64 Y71.94 E2664.41496
M204 S3000
M205 X10 Y10
G0 F6000 X198.872 Y128.558
G0 X198.878 Y148.878
G0 X188.171 Y148.89
G0 X188.06 Y149.64
M204 S1800
M205 X8 Y8
G1 F1800 X188.06 Y149.86 E2664.42228
G1 X121.94 Y149.86 E2666.62144
G1 X121.94 Y149.64 E2666.62875
G1 X188.06 Y149.64 E2668.82791
M204 S3000
M205 X10 Y10
G0 F6000 X131.441 Y148.872
G0 X111.122 Y148.878
G0 X111.109 Y138.171
G0 X110.36 Y138.06
M204 S1800
M205 X8 Y8
G1 F1800 X110.14 Y138.06 E2668.83523
G1 X110.14 Y71.94 E2671.03439
G1 X110.36 Y71.94 E2671.04171
G1 X110.36 Y138.06 E2673.24087
M204 S3000
M205 X10 Y10
G1 F2400 E2665.74087
;MESH:NONMESH
G0 F6000 X109.364 Y71.164
G0 X108.085 Y71.164
G0 X101.915 Y71.164
G0 X100.63 Y71.164
G0 X98.878 Y61.122
G0 X10.75 Y60.75
;TIME_ELAPSED:1862.757464
;LAYER:14
;MESH:Improved Collection Box lower.stl
G0 X10.75 Y60.75 Z3.1
M204 S1800
M205 X8 Y8
;TYPE:WALL-INNER
G1 F2400 E2673.24087
G1 F3600 X10.75 Y149.25 E2676.18439
G1 X99.25 Y149.25 E2679.12791
G1 X99.25 Y60.75 E2682.07143
G1 X10.75 Y60.75 E2685.01496
M204 S3000
M205 X10 Y10
G0 F6000 X99.557 Y59.811
M204 S1800
M205 X8 Y8
G1 F3600 X99.831 Y59.951 E2685.02519
G1 X100.049 Y60.169 E2685.03544
G1 X100.189 Y60.443 E2685.04568
G1 X100.25 Y60.829 E2685.05868
G1 X100.25 Y149.171 E2687.99694
G1 X100.189 Y149.557 E2688.00994
G1 X100.049 Y149.831 E2688.02017
G1 X99.831 Y150.049 E2688.03043
G1 X99.557 Y150.189 E2688.04066
G1 X99.171 Y150.25 E2688.05366
G1 X10.829 Y150.25 E2690.99193
G1 X10.443 Y150.189 E2691.00492
G1 X10.169 Y150.049 E2691.01516
G1 X9.951 Y149.831 E2691.02541
G1 X9.811 Y149.557 E2691.03565
G1 X9.75 Y149.171 E2691.04864
G1 X9.75 Y60.829 E2693.98691
G1 X9.811 Y60.443 E2693.99991
G1 X9.951 Y60.169 E2694.01014
G1 X10.169 Y59.951 E2694.0204
G1 X10.443 Y59.811 E2694.03063
G1 X10.816 Y59.752 E2694.04319
G1 X99.171 Y59.75 E2696.98189
G1 X99.557 Y59.811 E2696.99489
M204 S3000
M205 X10 Y10
G0 F6000 X99.682 Y59.426
M204 S1800
M205 X8 Y8
G1 F3600 X100.07 Y59.624 E2697.00938
G1 X100.376 Y59.93 E2697.02377
G1 X100.574 Y60.318 E2697.03826
G1 X100.65 Y60.799 E2697.05445
G1 X100.65 Y149.201 E2699.99472
G1 X100.574 Y149.682 E2700.01091
G1 X100.376 Y150.07 E2700.0254
G1 X100.07 Y150.376 E2700.03979
G1 X99.682 Y150.574 E2700.05428
G1 X99.201 Y150.65 E2700.07048
G1 X10.799 Y150.65 E2703.01074
G1 X10.318 Y150.574 E2703.02694
G1 X9.93 Y150.376 E2703.04143
G1 X9.624 Y150.07 E2703.05582
G1 X9.426 Y149.682 E2703.07031
G1 X9.35 Y149.201 E2703.0865
G1 X9.35 Y60.799 E2706.02677
G1 X9.426 Y60.318 E2706.04296
G1 X9.624 Y59.93 E2706.05745
G1 X9.93 Y59.624 E2706.07184
G1 X10.318 Y59.426 E2706.08633
G1 X10.786 Y59.352 E2706.10209
G1 X99.201 Y59.35 E2709.04279
G1 X99.682 Y59.426 E2709.05898
M204 S3000
M205 X10 Y10
G0 F6000 X99.652 Y59.521
G0 X11.08 Y61.08
G0 X11.15 Y61.15
M204 S1800
M205 X8 Y8
G1 F3600 X11.15 Y148.85 E2711.9759
G1 X98.85 Y148.85 E2714.89281
G1 X98.85 Y61.15 E2717.80972
G1 X11.15 Y61.15 E2720.72664
M204 S3000
M205 X10 Y10
G0 F6000 X11.55 Y61.55
M204 S1800
M205 X8 Y8
;TYPE:WALL-OUTER
G1 F3600 X11.55 Y148.45 E2723.61694
G1 X98.45 Y148.45 E2726.50725
G1 X98.45 Y61.55 E2729.39756
G1 X11.55 Y61.55 E2732.28786
M204 S3000
M205 X10 Y10
G0 F6000 X11.55 Y61.75
G0 X11.05 Y61.75
G0 X11.122 Y61.122
G0 X99.652 Y59.521
G0 X99.807 Y59.041
M204 S1800
M205 X8 Y8
G1 F3600 X100.309 Y59.297 E2732.3066
G1 X100.703 Y59.691 E2732.32514
G1 X100.959 Y60.193 E2732.34388
G1 X101.05 Y60.768 E2732.36324
G1 X101.05 Y149.232 E2735.30557
G1 X100.959 Y149.807 E2735.32493
G1 X100.703 Y150.309 E2735.34367
G1 X100.309 Y150.703 E2735.3622
G1 X99.807 Y150.959 E2735.38095
G1 X99.232 Y151.05 E2735.40031
G1 X10.768 Y151.05 E2738.34263
G1 X10.193 Y150.959 E2738.362
G1 X9.691 Y150.703 E2738.38074
G1 X9.297 Y150.309 E2738.39927
G1 X9.041 Y149.807 E2738.41801
G1 X8.95 Y149.232 E2738.43738
G1 X8.95 Y60.768 E2741.3797
G1 X9.041 Y60.193 E2741.39906
G1 X9.297 Y59.691 E2741.4178
G1 X9.691 Y59.297 E2741.43634
G1 X10.193 Y59.041 E2741.45508
G1 X10.755 Y58.952 E2741.474
G1 X99.232 Y58.95 E2744.41676
G1 X99.807 Y59.041 E2744.43612
M204 S3000
M205 X10 Y10
G0 F6000 X99.985 Y59.131
G0 X99.437 Y60.187
M204 S1800
M205 X8 Y8
;TYPE:SKIN
G1 F1800 X99.601 Y60.271 E2744.44225
G1 X99.729 Y60.399 E2744.44827
G1 X99.813 Y60.563 E2744.4544
G1 X99.86 Y60.864 E2744.46453
G1 X99.86 Y149.136 E2747.40047
G1 X99.813 Y149.437 E2747.41061
G1 X99.729 Y149.601 E2747.41673
G1 X99.601 Y149.729 E2747.42276
G1 X99.437 Y149.813 E2747.42888
G1 X99.136 Y149.86 E2747.43902
G1 X10.864 Y149.86 E2750.37496
G1 X10.563 Y149.813 E2750.38509
G1 X10.399 Y149.729 E2750.39122
G1 X10.271 Y149.601 E2750.39724
G1 X10.187 Y149.437 E2750.40337
G1 X10.14 Y149.136 E2750.4135
G1 X10.14 Y60.864 E2753.34944
G1 X10.187 Y60.563 E2753.35957
G1 X10.271 Y60.399 E2753.3657
G1 X10.399 Y60.271 E2753.37172
G1 X10.563 Y60.187 E2753.37785
G1 X10.851 Y60.142 E2753.38754
G1 X99.136 Y60.14 E2756.32391
G1 X99.437 Y60.187 E2756.33405
M204 S3000
M205 X10 Y10
G0 F6000 X99.64 Y60.36
M204 S1800
M205 X8 Y8
G1 F1800 X10.36 Y60.36 E2759.30351
G1 X10.36 Y149.64 E2762.27298
G1 X99.64 Y149.64 E2765.24244
G1 X99.64 Y60.36 E2768.21191
M204 S3000
M205 X10 Y10
G1 F2400 E2760.71191
;MESH:Improved Collection Box upper.stl
G0 F6000 X100.63 Y138.45
G0 X101.915 Y138.45
G0 X108.085 Y138.45
G0 X109.37 Y138.45
G0 X110.75 Y138.45
M204 S1800
M205 X8 Y8
;TYPE:WALL-INNER
G1 F2400 E2768.21191
G1 F3600 X109.75 Y138.45 E2768.24517
G1 X109.75 Y71.55 E2770.47027
G1 X110.75 Y71.55 E2770.50353
G1 X110.75 Y138.45 E2772.72863
M204 S3000
M205 X10 Y10
G0 F6000 X111.109 Y138.504
G0 X111.122 Y148.878
G0 X130.44 Y148.872
G0 X188.45 Y150.25
M204 S1800
M205 X8 Y8
G1 F3600 X121.55 Y150.25 E2774.95373
G1 X121.55 Y149.25 E2774.987
G1 X188.45 Y149.25 E2777.2121
G1 X188.45 Y150.25 E2777.24536
M204 S3000
M205 X10 Y10
G0 F6000 X188.822 Y148.922
G0 X198.922 Y148.922
G0 X198.922 Y138.822
G0 X200.25 Y138.45
M204 S1800
M205 X8 Y8
G1 F3600 X199.25 Y138.45 E2777.27862
G1 X199.25 Y71.55 E2779.50372
G1 X200.25 Y71.55 E2779.53698
G1 X200.25 Y138.45 E2781.76208
M204 S3000
M205 X10 Y10
G0 F6000 X198.872 Y80.44
G0 X198.878 Y61.122
G0 X188.504 Y61.11
G0 X188.45 Y60.75
M204 S1800
M205 X8 Y8
G1 F3600 X121.55 Y60.75 E2783.98719
G1 X121.55 Y59.75 E2784.02045
G1 X188.45 Y59.75 E2786.24555
G1 X188.45 Y60.75 E2786.27881
M204 S3000
M205 X10 Y10
G0 F6000 X188.85 Y61.05
M204 S1800
M205 X8 Y8
G1 F3600 X198.85 Y61.05 E2786.61141
G1 X198.95 Y61.05 E2786.61474
G1 X198.95 Y61.15 E2786.6169
G1 X198.95 Y71.15 E2786.9495
G1 X200.65 Y71.15 E2787.00605
G1 X200.65 Y138.85 E2789.25776
G1 X198.95 Y138.85 E2789.3143
G1 X198.95 Y148.85 E2789.6469
G1 X198.95 Y148.95 E2789.65023
G1 X198.85 Y148.95 E2789.65239
G1 X188.85 Y148.95 E2789.98499
G1 X188.85 Y150.65 E2790.04153
G1 X121.15 Y150.65 E2792.29325
G1 X121.15 Y148.95 E2792.34979
G1 X111.15 Y148.95 E2792.68239
G1 X111.05 Y148.95 E2792.68571
G1 X111.05 Y148.85 E2792.68788
G1 X111.05 Y138.85 E2793.02048
G1 X109.35 Y138.85 E2793.07702
G1 X109.35 Y71.15 E2795.32873
G1 X111.05 Y71.15 E2795.38528
G1 X111.05 Y61.15 E2795.71788
G1 X111.05 Y61.05 E2795.7212
G1 X111.15 Y61.05 E2795.72337
G1 X121.15 Y61.05 E2796.05597
G1 X121.15 Y59.35 E2796.11251
G1 X188.85 Y59.35 E2798.36422
G1 X188.85 Y61.05 E2798.42076
M204 S3000
M205 X10 Y10
G0 F6000 X188.78 Y61.12
G0 X111.08 Y61.08
G0 X111.15 Y61.15
M204 S1800
M205 X8 Y8
G1 F3600 X111.15 Y71.15 E2798.50391
G1 X111.15 Y138.85 E2800.75563
G1 X111.15 Y148.85 E2800.83878
G1 X121.15 Y148.85 E2800.92193
G1 X188.85 Y148.85 E2803.17364
G1 X198.85 Y148.85 E2803.25679
G1 X198.85 Y138.85 E2803.33994
G1 X198.85 Y71.15 E2805.59165
G1 X198.85 Y61.15 E2805.6748
G1 X188.85 Y61.15 E2805.75795
G1 X121.15 Y61.15 E2808.00966
G1 X111.15 Y61.15 E2808.09281
M204 S3000
M205 X10 Y10
G0 F6000 X111.55 Y61.55
M204 S1800
M205 X8 Y8
;TYPE:WALL-OUTER
G1 F3600 X111.55 Y148.45 E2810.98312
G1 X198.45 Y148.45 E2813.87342
G1 X198.45 Y61.55 E2816.76373
G1 X111.55 Y61.55 E2819.65403
M204 S3000
M205 X10 Y10
G0 F6000 X111.55 Y61.75
G1 F2400 E2812.15403
G1 F300 Z3.175
G0 F6000 X189.25 Y60.65 Z3.175
M204 S1800
M205 X8 Y8
G1 F300 Z3.1
G1 F2400 E2819.65403
G1 F3600 X199.35 Y60.65 E2819.98996
G1 X199.35 Y70.75 E2820.32589
G1 X201.05 Y70.75 E2820.38243
G1 X201.05 Y139.25 E2822.66075
G1 X199.35 Y139.25 E2822.71729
G1 X199.35 Y149.35 E2823.05322
G1 X189.25 Y149.35 E2823.38915
G1 X189.25 Y151.05 E2823.44569
G1 X120.75 Y151.05 E2825.72401
G1 X120.75 Y149.35 E2825.78055
G1 X110.65 Y149.35 E2826.11648
G1 X110.65 Y139.25 E2826.45241
G1 X108.95 Y139.25 E2826.50895
G1 X108.95 Y70.75 E2828.78727
G1 X110.65 Y70.75 E2828.84381
G1 X110.65 Y60.65 E2829.17974
G1 X120.75 Y60.65 E2829.51566
G1 X120.75 Y58.95 E2829.57221
G1 X189.25 Y58.95 E2831.85053
G1 X189.25 Y60.65 E2831.90707
M204 S3000
M205 X10 Y10
G0 F6000 X189.45 Y60.65
G0 X188.06 Y60.36
M204 S1800
M205 X8 Y8
;TYPE:SKIN
G1 F1800 X121.94 Y60.36 E2834.10623
G1 X121.94 Y60.14 E2834.11355
G1 X188.06 Y60.14 E2836.31271
G1 X188.06 Y60.36 E2836.32002
M204 S3000
M205 X10 Y10
G0 F6000 X188.82 Y61.121
G0 X198.878 Y61.122
G0 X198.878 Y71.178
G0 X199.64 Y71.94
M204 S1800
M205 X8 Y8
G1 F1800 X199.86 Y71.94 E2836.32734
G1 X199.86 Y138.06 E2838.5265
G1 X199.64 Y138.06 E2838.53382
G1 X199.64 Y71.94 E2840.73298
M204 S3000
M205 X10 Y10
G0 F6000 X198.872 Y128.558
G0 X198.878 Y148.878
G0 X188.171 Y148.89
G0 X188.06 Y149.64
M204 S1800
M205 X8 Y8
G1 F1800 X188.06 Y149.86 E2840.74029
G1 X121.94 Y149.86 E2842.93945
G1 X121.94 Y149.64 E2842.94677
G1 X188.06 Y149.64 E2845.14593
M204 S3000
M205 X10 Y10
G0 F6000 X131.441 Y148.872
G0 X111.122 Y148.878
G0 X111.109 Y138.171
G0 X110.36 Y138.06
M204 S1800
M205 X8 Y8
G1 F1800 X110.14 Y138.06 E2845.15325
G1 X110.14 Y71.94 E2847.35241
G1 X110.36 Y71.94 E2847.35973
G1 X110.36 Y138.06 E2849.55889
M204 S3000
M205 X10 Y10
G1 F2400 E2842.05889
;MESH:NONMESH
G0 F6000 X109.364 Y71.164
G0 X108.085 Y71.164
G0 X101.915 Y71.164
G0 X100.63 Y71.164
G0 X98.878 Y61.122
G0 X10.75 Y60.75
;TIME_ELAPSED:1988.319355
;LAYER:15
;MESH:Improved Collection Box lower.stl
G0 X10.75 Y60.75 Z3.3
M204 S1800
M205 X8 Y8
;TYPE:WALL-INNER
G1 F2400 E2849.55889
G1 F3600 X10.75 Y149.25 E2852.50241
G1 X99.25 Y149.25 E2855.44593
G1 X99.25 Y60.75 E2858.38945
G1 X10.75 Y60.75 E2861.33297
M204 S3000
M205 X10 Y10
G0 F6000 X99.557 Y59.811
M204 S1800
M205 X8 Y8
G1 F3600 X99.831 Y59.951 E2861.34321
G1 X100.049 Y60.169 E2861.35346
G1 X100.189 Y60.443 E2861.3637
G1 X100.25 Y60.829 E2861.37669
G1 X100.25 Y149.171 E2864.31496
G1 X100.189 Y149.557 E2864.32796
G1 X100.049 Y149.831 E2864.33819
G1 X99.831 Y150.049 E2864.34845
G1 X99.557 Y150.189 E2864.35868
G1 X99.171 Y150.25 E2864.37168
G1 X10.829 Y150.25 E2867.30995
G1 X10.443 Y150.189 E2867.32294
G1 X10.169 Y150.049 E2867.33318
G1 X9.951 Y149.831 E2867.34343
G1 X9.811 Y149.557 E2867.35367
G1 X9.75 Y149.171 E2867.36666
G1 X9.75 Y60.829 E2870.30493
G1 X9.811 Y60.443 E2870.31793
G1 X9.951 Y60.169 E2870.32816
G1 X10.169 Y59.951 E2870.33842
G1 X10.443 Y59.811 E2870.34865
G1 X10.816 Y59.752 E2870.36121
G1 X99.171 Y59.75 E2873.29991
G1 X99.557 Y59.811 E2873.31291
M204 S3000
M205 X10 Y10
G0 F6000 X99.682 Y59.426
M204 S1800
M205 X8 Y8
G1 F3600 X100.07 Y59.624 E2873.32739
G1 X100.376 Y59.93 E2873.34179
G1 X100.574 Y60.318 E2873.35628
G1 X100.65 Y60.799 E2873.37247
G1 X100.65 Y149.201 E2876.31274
G1 X100.574 Y149.682 E2876.32893
G1 X100.376 Y150.07 E2876.34342
G1 X100.07 Y150.376 E2876.35781
G1 X99.682 Y150.574 E2876.3723
G1 X99.201 Y150.65 E2876.3885
G1 X10.799 Y150.65 E2879.32876
G1 X10.318 Y150.574 E2879.34496
G1 X9.93 Y150.376 E2879.35945
G1 X9.624 Y150.07 E2879.37384
G1 X9.426 Y149.682 E2879.38833
G1 X9.35 Y149.201 E2879.40452
G1 X9.35 Y60.799 E2882.34479
G1 X9.426 Y60.318 E2882.36098
G1 X9.624 Y59.93 E2882.37547
G1 X9.93 Y59.624 E2882.38986
G1 X10.318 Y59.426 E2882.40435
G1 X10.785 Y59.352 E2882.42008
G1 X99.201 Y59.35 E2885.36081
G1 X99.682 Y59.426 E2885.377
M204 S3000
M205 X10 Y10
G0 F6000 X99.652 Y59.521
G0 X11.08 Y61.08
G0 X11.15 Y61.15
M204 S1800
M205 X8 Y8
G1 F3600 X11.15 Y148.85 E2888.29392
G1 X98.85 Y148.85 E2891.21083
G1 X98.85 Y61.15 E2894.12774
G1 X11.15 Y61.15 E2897.04466
M204 S3000
M205 X10 Y10
G0 F6000 X11.55 Y61.55
M204 S1800
M205 X8 Y8
;TYPE:WALL-OUTER
G1 F3600 X11.55 Y148.45 E2899.93496
G1 X98.45 Y148.45 E2902.82527
G1 X98.45 Y61.55 E2905.71558
G1 X11.55 Y61.55 E2908.60588
M204 S3000
M205 X10 Y10
G0 F6000 X11.55 Y61.75
G0 X11.05 Y61.75
G0 X11.122 Y61.122
G0 X99.652 Y59.521
G0 X99.807 Y59.041
M204 S1800
M205 X8 Y8
G1 F3600 X100.309 Y59.297 E2908.62462
G1 X100.703 Y59.691 E2908.64316
G1 X100.959 Y60.193 E2908.6619
G1 X101.05 Y60.768 E2908.68126
G1 X101.05 Y149.232 E2911.62359
G1 X100.959 Y149.807 E2911.64295
G1 X100.703 Y150.309 E2911.66169
G1 X100.309 Y150.703 E2911.68022
G1 X99.807 Y150.959 E2911.69897
G1 X99.232 Y151.05 E2911.71833
G1 X10.768 Y151.05 E2914.66065
G1 X10.193 Y150.959 E2914.68002
G1 X9.691 Y150.703 E2914.69876
G1 X9.297 Y150.309 E2914.71729
G1 X9.041 Y149.807 E2914.73603
G1 X8.95 Y149.232 E2914.7554
G1 X8.95 Y60.768 E2917.69772
G1 X9.041 Y60.193 E2917.71708
G1 X9.297 Y59.691 E2917.73582
G1 X9.691 Y59.297 E2917.75436
G1 X10.193 Y59.041 E2917.7731
G1 X10.753 Y58.952 E2917.79196
G1 X99.232 Y58.95 E2920.73478
G1 X99.807 Y59.041 E2920.75414
M204 S3000
M205 X10 Y10
G0 F6000 X99.985 Y59.131
G0 X99.437 Y60.187
M204 S1800
M205 X8 Y8
;TYPE:SKIN
G1 F1800 X99.601 Y60.271 E2920.76027
G1 X99.729 Y60.399 E2920.76629
G1 X99.813 Y60.563 E2920.77242
G1 X99.86 Y60.864 E2920.78256
G1 X99.86 Y149.136 E2923.71849
G1 X99.813 Y149.437 E2923.72863
G1 X99.729 Y149.601 E2923.73476
G1 X99.601 Y149.729 E2923.74078
G1 X99.437 Y149.813 E2923.7469
G1 X99.136 Y149.86 E2923.75704
G1 X10.864 Y149.86 E2926.69298
G1 X10.563 Y149.813 E2926.70311
G1 X10.399 Y149.729 E2926.70924
G1 X10.271 Y149.601 E2926.71526
G1 X10.187 Y149.437 E2926.72139
G1 X10.14 Y149.136 E2926.73152
G1 X10.14 Y60.864 E2929.66746
G1 X10.187 Y60.563 E2929.67759
G1 X10.271 Y60.399 E2929.68372
G1 X10.399 Y60.271 E2929.68974
G1 X10.563 Y60.187 E2929.69587
G1 X10.851 Y60.142 E2929.70556
G1 X99.136 Y60.14 E2932.64193
G1 X99.437 Y60.187 E2932.65207
M204 S3000
M205 X10 Y10
G0 F6000 X99.64 Y60.36
M204 S1800
M205 X8 Y8
G1 F1800 X10.36 Y60.36 E2935.62153
G1 X10.36 Y149.64 E2938.591
G1 X99.64 Y149.64 E2941.56046
G1 X99.64 Y60.36 E2944.52993
M204 S3000
M205 X10 Y10
G1 F2400 E2937.02993
;MESH:Improved Collection Box upper.stl
G0 F6000 X100.63 Y138.45
G0 X101.915 Y138.45
G0 X108.085 Y138.45
G0 X109.37 Y138.45
G0 X110.75 Y138.45
M204 S1800
M205 X8 Y8
;TYPE:WALL-INNER
G1 F2400 E2944.52993
G1 F3600 X109.75 Y138.45 E2944.56319
G1 X109.75 Y71.55 E2946.78829
G1 X110.75 Y71.55 E2946.82155
G1 X110.75 Y138.45 E2949.04665
M204 S3000
M205 X10 Y10
G0 F6000 X111.109 Y138.504
G0 X111.122 Y148.878
G0 X130.44 Y148.872
G0 X188.45 Y150.25
M204 S1800
M205 X8 Y8
G1 F3600 X121.55 Y150.25 E2951.27176
G1 X121.55 Y149.25 E2951.30502
G1 X188.45 Y149.25 E2953.53012
G1 X188.45 Y150.25 E2953.56338
M204 S3000
M205 X10 Y10
G0 F6000 X188.822 Y148.922
G0 X198.922 Y148.922
G0 X198.922 Y138.822
G0 X200.25 Y138.45
M204 S1800
M205 X8 Y8
G1 F3600 X199.25 Y138.45 E2953.59664
G1 X199.25 Y71.55 E2955.82174
G1 X200.25 Y71.55 E2955.855
G1 X200.25 Y138.45 E2958.08011
M204 S3000
M205 X10 Y10
G0 F6000 X198.872 Y80.44
G0 X198.878 Y61.122
G0 X188.504 Y61.11
G0 X188.45 Y60.75
M204 S1800
M205 X8 Y8
G1 F3600 X121.55 Y60.75 E2960.30521
G1 X121.55 Y59.75 E2960.33847
G1 X188.45 Y59.75 E2962.56357
G1 X188.45 Y60.75 E2962.59683
M204 S3000
M205 X10 Y10
G0 F6000 X188.85 Y61.05
M204 S1800
M205 X8 Y8
G1 F3600 X198.85 Y61.05 E2962.92943
G1 X198.95 Y61.05 E2962.93276
G1 X198.95 Y61.15 E2962.93492
G1 X198.95 Y71.15 E2963.26752
G1 X200.65 Y71.15 E2963.32407
G1 X200.65 Y138.85 E2965.57578
G1 X198.95 Y138.85 E2965.63232
G1 X198.95 Y148.85 E2965.96492
G1 X198.95 Y148.95 E2965.96825
G1 X198.85 Y148.95 E2965.97041
G1 X188.85 Y148.95 E2966.30301
G1 X188.85 Y150.65 E2966.35955
G1 X121.15 Y150.65 E2968.61127
G1 X121.15 Y148.95 E2968.66781
G1 X111.15 Y148.95 E2969.00041
G1 X111.05 Y148.95 E2969.00374
G1 X111.05 Y148.85 E2969.0059
G1 X111.05 Y138.85 E2969.3385
G1 X109.35 Y138.85 E2969.39504
G1 X109.35 Y71.15 E2971.64675
G1 X111.05 Y71.15 E2971.7033
G1 X111.05 Y61.15 E2972.0359
G1 X111.05 Y61.05 E2972.03922
G1 X111.15 Y61.05 E2972.04139
G1 X121.15 Y61.05 E2972.37399
G1 X121.15 Y59.35 E2972.43053
G1 X188.85 Y59.35 E2974.68224
G1 X188.85 Y61.05 E2974.73878
M204 S3000
M205 X10 Y10
G0 F6000 X188.78 Y61.12
G0 X111.08 Y61.08
G0 X111.15 Y61.15
M204 S1800
M205 X8 Y8
G1 F3600 X111.15 Y71.15 E2974.82193
G1 X111.15 Y138.85 E2977.07365
G1 X111.15 Y148.85 E2977.1568
G1 X121.15 Y148.85 E2977.23995
G1 X188.85 Y148.85 E2979.49166
G1 X198.85 Y148.85 E2979.57481
G1 X198.85 Y138.85 E2979.65796
G1 X198.85 Y71.15 E2981.90967
G1 X198.85 Y61.15 E2981.99282
G1 X188.85 Y61.15 E2982.07597
G1 X121.15 Y61.15 E2984.32768
G1 X111.15 Y61.15 E2984.41083
M204 S3000
M205 X10 Y10
G0 F6000 X111.55 Y61.55
M204 S1800
M205 X8 Y8
;TYPE:WALL-OUTER
G1 F3600 X111.55 Y148.45 E2987.30114
G1 X198.45 Y148.45 E2990.19144
G1 X198.45 Y61.55 E2993.08175
G1 X111.55 Y61.55 E2995.97205
M204 S3000
M205 X10 Y10
G0 F6000 X111.55 Y61.75
G1 F2400 E2988.47205
G1 F300 Z3.375
G0 F6000 X189.25 Y60.65 Z3.375
M204 S1800
M205 X8 Y8
G1 F300 Z3.3
G1 F2400 E2995.97205
G1 F3600 X199.35 Y60.65 E2996.30798
G1 X199.35 Y70.75 E2996.64391
G1 X201.05 Y70.75 E2996.70045
G1 X201.05 Y139.25 E2998.97877
G1 X199.35 Y139.25 E2999.03531
G1 X199.35 Y149.35 E2999.37124
G1 X189.25 Y149.35 E2999.70717
G1 X189.25 Y151.05 E2999.76371
G1 X120.75 Y151.05 E3002.04203
G1 X120.75 Y149.35 E3002.09857
G1 X110.65 Y149.35 E3002.4345
G1 X110.65 Y139.25 E3002.77043
G1 X108.95 Y139.25 E3002.82697
G1 X108.95 Y70.75 E3005.10529
G1 X110.65 Y70.75 E3005.16183
G1 X110.65 Y60.65 E3005.49776
G1 X120.75 Y60.65 E3005.83368
G1 X120.75 Y58.95 E3005.89023
G1 X189.25 Y58.95 E3008.16855
G1 X189.25 Y60.65 E3008.22509
M204 S3000
M205 X10 Y10
G0 F6000 X189.45 Y60.65
G0 X188.06 Y60.36
M204 S1800
M205 X8 Y8
;TYPE:SKIN
G1 F1800 X121.94 Y60.36 E3010.42425
G1 X121.94 Y60.14 E3010.43157
G1 X188.06 Y60.14 E3012.63073
G1 X188.06 Y60.36 E3012.63804
M204 S3000
M205 X10 Y10
G0 F6000 X188.82 Y61.121
G0 X198.878 Y61.122
G0 X198.878 Y71.178
G0 X199.64 Y71.94
M204 S1800
M205 X8 Y8
G1 F1800 X199.86 Y71.94 E3012.64536
G1 X199.86 Y138.06 E3014.84452
G1 X199.64 Y138.06 E3014.85184
G1 X199.64 Y71.94 E3017.051
M204 S3000
M205 X10 Y10
G0 F6000 X198.872 Y128.558
G0 X198.878 Y148.878
G0 X188.171 Y148.89
G0 X188.06 Y149.64
M204 S1800
M205 X8 Y8
G1 F1800 X188.06 Y149.86 E3017.05832
G1 X121.94 Y149.86 E3019.25748
G1 X121.94 Y149.64 E3019.26479
G1 X188.06 Y149.64 E3021.46395
M204 S3000
M205 X10 Y10
G0 F6000 X131.441 Y148.872
G0 X111.122 Y148.878
G0 X111.109 Y138.171
G0 X110.36 Y138.06
M204 S1800
M205 X8 Y8
G1 F1800 X110.14 Y138.06 E3021.47127
G1 X110.14 Y71.94 E3023.67043
G1 X110.36 Y71.94 E3023.67775
G1 X110.36 Y138.06 E3025.87691
M204 S3000
M205 X10 Y10
G1 F2400 E3018.37691
;MESH:NONMESH
G0 F6000 X109.364 Y71.164
G0 X108.085 Y71.164
G0 X101.915 Y71.164
G0 X100.63 Y71.164
G0 X98.878 Y61.122
G0 X10.75 Y60.75
;TIME_ELAPSED:2113.881221
;LAYER:16
;MESH:Improved Collection Box lower.stl
G0 X10.75 Y60.75 Z3.5
M204 S1800
M205 X8 Y8
;TYPE:WALL-INNER
G1 F2400 E3025.87691
G1 F3600 X10.75 Y149.25 E3028.82043
G1 X99.25 Y149.25 E3031.76395
G1 X99.25 Y60.75 E3034.70747
G1 X10.75 Y60.75 E3037.651
M204 S3000
M205 X10 Y10
G0 F6000 X99.557 Y59.811
M204 S1800
M205 X8 Y8
G1 F3600 X99.831 Y59.951 E3037.66123
G1 X100.049 Y60.169 E3037.67148
G1 X100.189 Y60.443 E3037.68172
G1 X100.25 Y60.829 E3037.69471
G1 X100.25 Y149.171 E3040.63298
G1 X100.189 Y149.557 E3040.64598
G1 X100.049 Y149.831 E3040.65621
G1 X99.831 Y150.049 E3040.66647
G1 X99.557 Y150.189 E3040.6767
G1 X99.171 Y150.25 E3040.6897
G1 X10.829 Y150.25 E3043.62797
G1 X10.443 Y150.189 E3043.64096
G1 X10.169 Y150.049 E3043.6512
G1 X9.951 Y149.831 E3043.66145
G1 X9.811 Y149.557 E3043.67169
G1 X9.75 Y149.171 E3043.68468
G1 X9.75 Y60.829 E3046.62295
G1 X9.811 Y60.443 E3046.63595
G1 X9.951 Y60.169 E3046.64618
G1 X10.169 Y59.951 E3046.65644
G1 X10.443 Y59.811 E3046.66667
G1 X10.812 Y59.753 E3046.67909
G1 X99.171 Y59.75 E3049.61793
G1 X99.557 Y59.811 E3049.63092
M204 S3000
M205 X10 Y10
G0 F6000 X99.682 Y59.426
M204 S1800
M205 X8 Y8
G1 F3600 X100.07 Y59.624 E3049.64541
G1 X100.376 Y59.93 E3049.65981
G1 X100.574 Y60.318 E3049.67429
G1 X100.65 Y60.799 E3049.69049
G1 X100.65 Y149.201 E3052.63075
G1 X100.574 Y149.682 E3052.64695
G1 X100.376 Y150.07 E3052.66144
G1 X100.07 Y150.376 E3052.67583
G1 X99.682 Y150.574 E3052.69032
G1 X99.201 Y150.65 E3052.70652
G1 X10.799 Y150.65 E3055.64678
G1 X10.318 Y150.574 E3055.66297
G1 X9.93 Y150.376 E3055.67746
G1 X9.624 Y150.07 E3055.69186
G1 X9.426 Y149.682 E3055.70634
G1 X9.35 Y149.201 E3055.72254
G1 X9.35 Y60.799 E3058.6628
G1 X9.426 Y60.318 E3058.679
G1 X9.624 Y59.93 E3058.69349
G1 X9.93 Y59.624 E3058.70788
G1 X10.318 Y59.426 E3058.72237
G1 X10.782 Y59.353 E3058.73799
G1 X99.201 Y59.35 E3061.67882
G1 X99.682 Y59.426 E3061.69502
M204 S3000
M205 X10 Y10
G0 F6000 X99.652 Y59.521
G0 X11.08 Y61.08
G0 X11.15 Y61.15
M204 S1800
M205 X8 Y8
G1 F3600 X11.15 Y148.85 E3064.61193
G1 X98.85 Y148.85 E3067.52884
G1 X98.85 Y61.15 E3070.44576
G1 X11.15 Y61.15 E3073.36267
M204 S3000
M205 X10 Y10
G0 F6000 X11.55 Y61.55
M204 S1800
M205 X8 Y8
;TYPE:WALL-OUTER
G1 F3600 X11.55 Y148.45 E3076.25298
G1 X98.45 Y148.45 E3079.14328
G1 X98.45 Y61.55 E3082.03359
G1 X11.55 Y61.55 E3084.92389
M204 S3000
M205 X10 Y10
G0 F6000 X11.55 Y61.75
G0 X11.05 Y61.75
G0 X11.122 Y61.122
G0 X99.652 Y59.521
G0 X99.807 Y59.041
M204 S1800
M205 X8 Y8
G1 F3600 X100.309 Y59.297 E3084.94264
G1 X100.703 Y59.691 E3084.96117
G1 X100.959 Y60.193 E3084.97991
G1 X101.05 Y60.768 E3084.99927
G1 X101.05 Y149.232 E3087.9416
G1 X100.959 Y149.807 E3087.96096
G1 X100.703 Y150.309 E3087.9797
G1 X100.309 Y150.703 E3087.99824
G1 X99.807 Y150.959 E3088.01698
G1 X99.232 Y151.05 E3088.03634
G1 X10.768 Y151.05 E3090.97867
G1 X10.193 Y150.959 E3090.99803
G1 X9.691 Y150.703 E3091.01677
G1 X9.297 Y150.309 E3091.0353
G1 X9.041 Y149.807 E3091.05405
G1 X8.95 Y149.232 E3091.07341
G1 X8.95 Y60.768 E3094.01573
G1 X9.041 Y60.193 E3094.0351
G1 X9.297 Y59.691 E3094.05384
G1 X9.691 Y59.297 E3094.07237
G1 X10.193 Y59.041 E3094.09111
G1 X10.752 Y58.953 E3094.10993
G1 X99.232 Y58.95 E3097.05279
G1 X99.807 Y59.041 E3097.07215
M204 S3000
M205 X10 Y10
G0 F6000 X99.985 Y59.131
G0 X99.437 Y60.187
M204 S1800
M205 X8 Y8
;TYPE:SKIN
G1 F1800 X99.601 Y60.271 E3097.07828
G1 X99.729 Y60.399 E3097.0843
G1 X99.813 Y60.563 E3097.09043
G1 X99.86 Y60.864 E3097.10056
G1 X99.86 Y149.136 E3100.0365
G1 X99.813 Y149.437 E3100.04663
G1 X99.729 Y149.601 E3100.05276
G1 X99.601 Y149.729 E3100.05878
G1 X99.437 Y149.813 E3100.06491
G1 X99.136 Y149.86 E3100.07505
G1 X10.864 Y149.86 E3103.01098
G1 X10.563 Y149.813 E3103.02112
G1 X10.399 Y149.729 E3103.02725
G1 X10.271 Y149.601 E3103.03327
G1 X10.187 Y149.437 E3103.03939
G1 X10.14 Y149.136 E3103.04953
G1 X10.14 Y60.864 E3105.98547
G1 X10.187 Y60.563 E3105.9956
G1 X10.271 Y60.399 E3106.00173
G1 X10.399 Y60.271 E3106.00775
G1 X10.563 Y60.187 E3106.01388
G1 X10.846 Y60.143 E3106.0234
G1 X99.136 Y60.14 E3108.95994
G1 X99.437 Y60.187 E3108.97007
M204 S3000
M205 X10 Y10
G0 F6000 X99.64 Y60.36
M204 S1800
M205 X8 Y8
G1 F1800 X10.36 Y60.36 E3111.93954
G1 X10.36 Y149.64 E3114.909
G1 X99.64 Y149.64 E3117.87847
G1 X99.64 Y60.36 E3120.84793
M204 S3000
M205 X10 Y10
G1 F2400 E3113.34793
;MESH:Improved Collection Box upper.stl
G0 F6000 X100.63 Y138.45
G0 X101.915 Y138.45
G0 X108.085 Y138.45
G0 X109.37 Y138.45
G0 X110.75 Y138.45
M204 S1800
M205 X8 Y8
;TYPE:WALL-INNER
G1 F2400 E3120.84793
G1 F3600 X109.75 Y138.45 E3120.88119
G1 X109.75 Y71.55 E3123.10629
G1 X110.75 Y71.55 E3123.13955
G1 X110.75 Y138.45 E3125.36466
M204 S3000
M205 X10 Y10
G0 F6000 X111.109 Y138.504
G0 X111.122 Y148.878
G0 X130.44 Y148.872
G0 X188.45 Y150.25
M204 S1800
M205 X8 Y8
G1 F3600 X121.55 Y150.25 E3127.58976
G1 X121.55 Y149.25 E3127.62302
G1 X188.45 Y149.25 E3129.84812
G1 X188.45 Y150.25 E3129.88138
M204 S3000
M205 X10 Y10
G0 F6000 X188.822 Y148.922
G0 X198.922 Y148.922
G0 X198.922 Y138.822
G0 X200.25 Y138.45
M204 S1800
M205 X8 Y8
G1 F3600 X199.25 Y138.45 E3129.91464
G1 X199.25 Y71.55 E3132.13975
G1 X200.25 Y71.55 E3132.17301
G1 X200.25 Y138.45 E3134.39811
M204 S3000
M205 X10 Y10
G0 F6000 X198.872 Y80.44
G0 X198.878 Y61.122
G0 X188.504 Y61.11
G0 X188.45 Y60.75
M204 S1800
M205 X8 Y8
G1 F3600 X121.55 Y60.75 E3136.62321
G1 X121.55 Y59.75 E3136.65647
G1 X188.45 Y59.75 E3138.88158
G1 X188.45 Y60.75 E3138.91484
M204 S3000
M205 X10 Y10
G0 F6000 X188.85 Y61.05
M204 S1800
M205 X8 Y8
G1 F3600 X198.85 Y61.05 E3139.24744
G1 X198.95 Y61.05 E3139.25076
G1 X198.95 Y61.15 E3139.25293
G1 X198.95 Y71.15 E3139.58553
G1 X200.65 Y71.15 E3139.64207
G1 X200.65 Y138.85 E3141.89378
G1 X198.95 Y138.85 E3141.95032
G1 X198.95 Y148.85 E3142.28293
G1 X198.95 Y148.95 E3142.28625
G1 X198.85 Y148.95 E3142.28842
G1 X188.85 Y148.95 E3142.62102
G1 X188.85 Y150.65 E3142.67756
G1 X121.15 Y150.65 E3144.92927
G1 X121.15 Y148.95 E3144.98581
G1 X111.15 Y148.95 E3145.31841
G1 X111.05 Y148.95 E3145.32174
G1 X111.05 Y148.85 E3145.3239
G1 X111.05 Y138.85 E3145.65651
G1 X109.35 Y138.85 E3145.71305
G1 X109.35 Y71.15 E3147.96476
G1 X111.05 Y71.15 E3148.0213
G1 X111.05 Y61.15 E3148.3539
G1 X111.05 Y61.05 E3148.35723
G1 X111.15 Y61.05 E3148.35939
G1 X121.15 Y61.05 E3148.69199
G1 X121.15 Y59.35 E3148.74854
G1 X188.85 Y59.35 E3151.00025
G1 X188.85 Y61.05 E3151.05679
M204 S3000
M205 X10 Y10
G0 F6000 X188.78 Y61.12
G0 X111.08 Y61.08
G0 X111.15 Y61.15
M204 S1800
M205 X8 Y8
G1 F3600 X111.15 Y71.15 E3151.13994
G1 X111.15 Y138.85 E3153.39165
G1 X111.15 Y148.85 E3153.4748
G1 X121.15 Y148.85 E3153.55795
G1 X188.85 Y148.85 E3155.80966
G1 X198.85 Y148.85 E3155.89281
G1 X198.85 Y138.85 E3155.97596
G1 X198.85 Y71.15 E3158.22767
G1 X198.85 Y61.15 E3158.31083
G1 X188.85 Y61.15 E3158.39398
G1 X121.15 Y61.15 E3160.64569
G1 X111.15 Y61.15 E3160.72884
M204 S3000
M205 X10 Y10
G0 F6000 X111.55 Y61.55
M204 S1800
M205 X8 Y8
;TYPE:WALL-OUTER
G1 F3600 X111.55 Y148.45 E3163.61914
G1 X198.45 Y148.45 E3166.50945
G1 X198.45 Y61.55 E3169.39975
G1 X111.55 Y61.55 E3172.29006
M204 S3000
M205 X10 Y10
G0 F6000 X111.55 Y61.75
G1 F2400 E3164.79006
G1 F300 Z3.575
G0 F6000 X189.25 Y60.65 Z3.575
M204 S1800
M205 X8 Y8
G1 F300 Z3.5
G1 F2400 E3172.29006
G1 F3600 X199.35 Y60.65 E3172.62599
G1 X199.35 Y70.75 E3172.96191
G1 X201.05 Y70.75 E3173.01846
G1 X201.05 Y139.25 E3175.29678
G1 X199.35 Y139.25 E3175.35332
G1 X199.35 Y149.35 E3175.68925
G1 X189.25 Y149.35 E3176.02517
G1 X189.25 Y151.05 E3176.08172
G1 X120.75 Y151.05 E3178.36003
G1 X120.75 Y149.35 E3178.41658
G1 X110.65 Y149.35 E3178.7525
G1 X110.65 Y139.25 E3179.08843
G1 X108.95 Y139.25 E3179.14497
G1 X108.95 Y70.75 E3181.42329
G1 X110.65 Y70.75 E3181.47984
G1 X110.65 Y60.65 E3181.81576
G1 X120.75 Y60.65 E3182.15169
G1 X120.75 Y58.95 E3182.20823
G1 X189.25 Y58.95 E3184.48655
G1 X189.25 Y60.65 E3184.54309
M204 S3000
M205 X10 Y10
G0 F6000 X189.45 Y60.65
G0 X188.06 Y60.36
M204 S1800
M205 X8 Y8
;TYPE:SKIN
G1 F1800 X121.94 Y60.36 E3186.74225
G1 X121.94 Y60.14 E3186.74957
G1 X188.06 Y60.14 E3188.94873
G1 X188.06 Y60.36 E3188.95605
M204 S3000
M205 X10 Y10
G0 F6000 X188.82 Y61.121
G0 X198.878 Y61.122
G0 X198.878 Y71.178
G0 X199.64 Y71.94
M204 S1800
M205 X8 Y8
G1 F1800 X199.86 Y71.94 E3188.96337
G1 X199.86 Y138.06 E3191.16253
G1 X199.64 Y138.06 E3191.16984
G1 X199.64 Y71.94 E3193.369
M204 S3000
M205 X10 Y10
G0 F6000 X198.872 Y128.558
G0 X198.878 Y148.878
G0 X188.171 Y148.89
G0 X188.06 Y149.64
M204 S1800
M205 X8 Y8
G1 F1800 X188.06 Y149.86 E3193.37632
G1 X121.94 Y149.86 E3195.57548
G1 X121.94 Y149.64 E3195.5828
G1 X188.06 Y149.64 E3197.78196
M204 S3000
M205 X10 Y10
G0 F6000 X131.441 Y148.872
G0 X111.122 Y148.878
G0 X111.109 Y138.171
G0 X110.36 Y138.06
M204 S1800
M205 X8 Y8
G1 F1800 X110.14 Y138.06 E3197.78927
G1 X110.14 Y71.94 E3199.98844
G1 X110.36 Y71.94 E3199.99575
G1 X110.36 Y138.06 E3202.19491
M204 S3000
M205 X10 Y10
G1 F2400 E3194.69491
;MESH:NONMESH
G0 F6000 X109.364 Y71.164
G0 X108.085 Y71.164
G0 X101.915 Y71.164
G0 X100.63 Y71.164
G0 X98.878 Y61.122
G0 X10.75 Y60.75
;TIME_ELAPSED:2239.443182
;LAYER:17
;MESH:Improved Collection Box lower.stl
G0 X10.75 Y60.75 Z3.7
M204 S1800
M205 X8 Y8
;TYPE:WALL-INNER
G1 F2400 E3202.19491
G1 F3600 X10.75 Y149.25 E3205.13843
G1 X99.25 Y149.25 E3208.08196
G1 X99.25 Y60.75 E3211.02548
G1 X10.75 Y60.75 E3213.969
M204 S3000
M205 X10 Y10
G0 F6000 X99.557 Y59.811
M204 S1800
M205 X8 Y8
G1 F3600 X99.831 Y59.951 E3213.97923
G1 X100.049 Y60.169 E3213.98949
G1 X100.189 Y60.443 E3213.99972
G1 X100.25 Y60.829 E3214.01272
G1 X100.25 Y149.171 E3216.95099
G1 X100.189 Y149.557 E3216.96398
G1 X100.049 Y149.831 E3216.97422
G1 X99.831 Y150.049 E3216.98447
G1 X99.557 Y150.189 E3216.99471
G1 X99.171 Y150.25 E3217.0077
G1 X10.829 Y150.25 E3219.94597
G1 X10.443 Y150.189 E3219.95897
G1 X10.169 Y150.049 E3219.9692
G1 X9.951 Y149.831 E3219.97946
G1 X9.811 Y149.557 E3219.98969
G1 X9.75 Y149.171 E3220.00269
G1 X9.75 Y60.829 E3222.94096
G1 X9.811 Y60.443 E3222.95395
G1 X9.951 Y60.169 E3222.96419
G1 X10.169 Y59.951 E3222.97444
G1 X10.443 Y59.811 E3222.98468
G1 X10.81 Y59.753 E3222.99703
G1 X99.171 Y59.75 E3225.93593
G1 X99.557 Y59.811 E3225.94893
M204 S3000
M205 X10 Y10
G0 F6000 X99.682 Y59.426
M204 S1800
M205 X8 Y8
G1 F3600 X100.07 Y59.624 E3225.96342
G1 X100.376 Y59.93 E3225.97781
G1 X100.574 Y60.318 E3225.9923
G1 X100.65 Y60.799 E3226.0085
G1 X100.65 Y149.201 E3228.94876
G1 X100.574 Y149.682 E3228.96495
G1 X100.376 Y150.07 E3228.97944
G1 X100.07 Y150.376 E3228.99384
G1 X99.682 Y150.574 E3229.00832
G1 X99.201 Y150.65 E3229.02452
G1 X10.799 Y150.65 E3231.96478
G1 X10.318 Y150.574 E3231.98098
G1 X9.93 Y150.376 E3231.99547
G1 X9.624 Y150.07 E3232.00986
G1 X9.426 Y149.682 E3232.02435
G1 X9.35 Y149.201 E3232.04055
G1 X9.35 Y60.799 E3234.98081
G1 X9.426 Y60.318 E3234.99701
G1 X9.624 Y59.93 E3235.01149
G1 X9.93 Y59.624 E3235.02589
G1 X10.318 Y59.426 E3235.04037
G1 X10.78 Y59.353 E3235.05593
G1 X99.201 Y59.35 E3237.99683
G1 X99.682 Y59.426 E3238.01302
M204 S3000
M205 X10 Y10
G0 F6000 X99.652 Y59.521
G0 X11.08 Y61.08
G0 X11.15 Y61.15
M204 S1800
M205 X8 Y8
G1 F3600 X11.15 Y148.85 E3240.92994
G1 X98.85 Y148.85 E3243.84685
G1 X98.85 Y61.15 E3246.76376
G1 X11.15 Y61.15 E3249.68068
M204 S3000
M205 X10 Y10
G0 F6000 X11.55 Y61.55
M204 S1800
M205 X8 Y8
;TYPE:WALL-OUTER
G1 F3600 X11.55 Y148.45 E3252.57098
G1 X98.45 Y148.45 E3255.46129
G1 X98.45 Y61.55 E3258.3516
G1 X11.55 Y61.55 E3261.2419
M204 S3000
M205 X10 Y10
G0 F6000 X11.55 Y61.75
G0 X11.05 Y61.75
G0 X11.122 Y61.122
G0 X99.652 Y59.521
G0 X99.807 Y59.041
M204 S1800
M205 X8 Y8
G1 F3600 X100.309 Y59.297 E3261.26064
G1 X100.703 Y59.691 E3261.27918
G1 X100.959 Y60.193 E3261.29792
G1 X101.05 Y60.768 E3261.31728
G1 X101.05 Y149.232 E3264.25961
G1 X100.959 Y149.807 E3264.27897
G1 X100.703 Y150.309 E3264.29771
G1 X100.309 Y150.703 E3264.31624
G1 X99.807 Y150.959 E3264.33499
G1 X99.232 Y151.05 E3264.35435
G1 X10.768 Y151.05 E3267.29667
G1 X10.193 Y150.959 E3267.31603
G1 X9.691 Y150.703 E3267.33478
G1 X9.297 Y150.309 E3267.35331
G1 X9.041 Y149.807 E3267.37205
G1 X8.95 Y149.232 E3267.39141
G1 X8.95 Y60.768 E3270.33374
G1 X9.041 Y60.193 E3270.3531
G1 X9.297 Y59.691 E3270.37184
G1 X9.691 Y59.297 E3270.39038
G1 X10.193 Y59.041 E3270.40912
G1 X10.75 Y58.953 E3270.42787
G1 X99.232 Y58.95 E3273.3708
G1 X99.807 Y59.041 E3273.39016
M204 S3000
M205 X10 Y10
G0 F6000 X99.985 Y59.131
G0 X99.437 Y60.187
M204 S1800
M205 X8 Y8
;TYPE:SKIN
G1 F1800 X99.601 Y60.271 E3273.39629
G1 X99.729 Y60.399 E3273.40231
G1 X99.813 Y60.563 E3273.40844
G1 X99.86 Y60.864 E3273.41857
G1 X99.86 Y149.136 E3276.35451
G1 X99.813 Y149.437 E3276.36464
G1 X99.729 Y149.601 E3276.37077
G1 X99.601 Y149.729 E3276.37679
G1 X99.437 Y149.813 E3276.38292
G1 X99.136 Y149.86 E3276.39305
G1 X10.864 Y149.86 E3279.32899
G1 X10.563 Y149.813 E3279.33912
G1 X10.399 Y149.729 E3279.34525
G1 X10.271 Y149.601 E3279.35127
G1 X10.187 Y149.437 E3279.3574
G1 X10.14 Y149.136 E3279.36753
G1 X10.14 Y60.864 E3282.30347
G1 X10.187 Y60.563 E3282.31361
G1 X10.271 Y60.399 E3282.31973
G1 X10.399 Y60.271 E3282.32575
G1 X10.563 Y60.187 E3282.33188
G1 X10.845 Y60.143 E3282.34138
G1 X99.136 Y60.14 E3285.27795
G1 X99.437 Y60.187 E3285.28808
M204 S3000
M205 X10 Y10
G0 F6000 X99.64 Y60.36
M204 S1800
M205 X8 Y8
G1 F1800 X10.36 Y60.36 E3288.25754
G1 X10.36 Y149.64 E3291.22701
G1 X99.64 Y149.64 E3294.19647
G1 X99.64 Y60.36 E3297.16594
M204 S3000
M205 X10 Y10
G1 F2400 E3289.66594
;MESH:Improved Collection Box upper.stl
G0 F6000 X100.63 Y138.45
G0 X101.915 Y138.45
G0 X108.085 Y138.45
G0 X109.37 Y138.45
G0 X110.75 Y138.45
M204 S1800
M205 X8 Y8
;TYPE:WALL-INNER
G1 F2400 E3297.16594
G1 F3600 X109.75 Y138.45 E3297.1992
G1 X109.75 Y71.55 E3299.4243
G1 X110.75 Y71.55 E3299.45756
G1 X110.75 Y138.45 E3301.68267
M204 S3000
M205 X10 Y10
G0 F6000 X111.109 Y138.504
G0 X111.122 Y148.878
G0 X130.44 Y148.872
G0 X188.45 Y150.25
M204 S1800
M205 X8 Y8
G1 F3600 X121.55 Y150.25 E3303.90777
G1 X121.55 Y149.25 E3303.94103
G1 X188.45 Y149.25 E3306.16613
G1 X188.45 Y150.25 E3306.19939
M204 S3000
M205 X10 Y10
G0 F6000 X188.822 Y148.922
G0 X198.922 Y148.922
G0 X198.922 Y138.822
G0 X200.25 Y138.45
M204 S1800
M205 X8 Y8
G1 F3600 X199.25 Y138.45 E3306.23265
G1 X199.25 Y71.55 E3308.45775
G1 X200.25 Y71.55 E3308.49101
G1 X200.25 Y138.45 E3310.71612
M204 S3000
M205 X10 Y10
G0 F6000 X198.872 Y80.44
G0 X198.878 Y61.122
G0 X188.504 Y61.11
G0 X188.45 Y60.75
M204 S1800
M205 X8 Y8
G1 F3600 X121.55 Y60.75 E3312.94122
G1 X121.55 Y59.75 E3312.97448
G1 X188.45 Y59.75 E3315.19958
G1 X188.45 Y60.75 E3315.23284
M204 S3000
M205 X10 Y10
G0 F6000 X188.85 Y61.05
M204 S1800
M205 X8 Y8
G1 F3600 X198.85 Y61.05 E3315.56545
G1 X198.95 Y61.05 E3315.56877
G1 X198.95 Y61.15 E3315.57094
G1 X198.95 Y71.15 E3315.90354
G1 X200.65 Y71.15 E3315.96008
G1 X200.65 Y138.85 E3318.21179
G1 X198.95 Y138.85 E3318.26833
G1 X198.95 Y148.85 E3318.60093
G1 X198.95 Y148.95 E3318.60426
G1 X198.85 Y148.95 E3318.60642
G1 X188.85 Y148.95 E3318.93903
G1 X188.85 Y150.65 E3318.99557
G1 X121.15 Y150.65 E3321.24728
G1 X121.15 Y148.95 E3321.30382
G1 X111.15 Y148.95 E3321.63642
G1 X111.05 Y148.95 E3321.63975
G1 X111.05 Y148.85 E3321.64191
G1 X111.05 Y138.85 E3321.97451
G1 X109.35 Y138.85 E3322.03106
G1 X109.35 Y71.15 E3324.28277
G1 X111.05 Y71.15 E3324.33931
G1 X111.05 Y61.15 E3324.67191
G1 X111.05 Y61.05 E3324.67524
G1 X111.15 Y61.05 E3324.6774
G1 X121.15 Y61.05 E3325.01
G1 X121.15 Y59.35 E3325.06654
G1 X188.85 Y59.35 E3327.31826
G1 X188.85 Y61.05 E3327.3748
M204 S3000
M205 X10 Y10
G0 F6000 X188.78 Y61.12
G0 X111.08 Y61.08
G0 X111.15 Y61.15
M204 S1800
M205 X8 Y8
G1 F3600 X111.15 Y71.15 E3327.45795
G1 X111.15 Y138.85 E3329.70966
G1 X111.15 Y148.85 E3329.79281
G1 X121.15 Y148.85 E3329.87596
G1 X188.85 Y148.85 E3332.12767
G1 X198.85 Y148.85 E3332.21082
G1 X198.85 Y138.85 E3332.29397
G1 X198.85 Y71.15 E3334.54568
G1 X198.85 Y61.15 E3334.62883
G1 X188.85 Y61.15 E3334.71198
G1 X121.15 Y61.15 E3336.96369
G1 X111.15 Y61.15 E3337.04684
M204 S3000
M205 X10 Y10
G0 F6000 X111.55 Y61.55
M204 S1800
M205 X8 Y8
;TYPE:WALL-OUTER
G1 F3600 X111.55 Y148.45 E3339.93715
G1 X198.45 Y148.45 E3342.82746
G1 X198.45 Y61.55 E3345.71776
G1 X111.55 Y61.55 E3348.60807
M204 S3000
M205 X10 Y10
G0 F6000 X111.55 Y61.75
G1 F2400 E3341.10807
G1 F300 Z3.775
G0 F6000 X189.25 Y60.65 Z3.775
M204 S1800
M205 X8 Y8
G1 F300 Z3.7
G1 F2400 E3348.60807
G1 F3600 X199.35 Y60.65 E3348.944
G1 X199.35 Y70.75 E3349.27992
G1 X201.05 Y70.75 E3349.33646
G1 X201.05 Y139.25 E3351.61478
G1 X199.35 Y139.25 E3351.67133
G1 X199.35 Y149.35 E3352.00725
G1 X189.25 Y149.35 E3352.34318
G1 X189.25 Y151.05 E3352.39972
G1 X120.75 Y151.05 E3354.67804
G1 X120.75 Y149.35 E3354.73458
G1 X110.65 Y149.35 E3355.07051
G1 X110.65 Y139.25 E3355.40644
G1 X108.95 Y139.25 E3355.46298
G1 X108.95 Y70.75 E3357.7413
G1 X110.65 Y70.75 E3357.79784
G1 X110.65 Y60.65 E3358.13377
G1 X120.75 Y60.65 E3358.4697
G1 X120.75 Y58.95 E3358.52624
G1 X189.25 Y58.95 E3360.80456
G1 X189.25 Y60.65 E3360.8611
M204 S3000
M205 X10 Y10
G0 F6000 X189.45 Y60.65
G0 X188.06 Y60.36
M204 S1800
M205 X8 Y8
;TYPE:SKIN
G1 F1800 X121.94 Y60.36 E3363.06026
G1 X121.94 Y60.14 E3363.06758
G1 X188.06 Y60.14 E3365.26674
G1 X188.06 Y60.36 E3365.27406
M204 S3000
M205 X10 Y10
G0 F6000 X188.82 Y61.121
G0 X198.878 Y61.122
G0 X198.878 Y71.178
G0 X199.64 Y71.94
M204 S1800
M205 X8 Y8
G1 F1800 X199.86 Y71.94 E3365.28137
G1 X199.86 Y138.06 E3367.48053
G1 X199.64 Y138.06 E3367.48785
G1 X199.64 Y71.94 E3369.68701
M204 S3000
M205 X10 Y10
G0 F6000 X198.872 Y128.558
G0 X198.878 Y148.878
G0 X188.171 Y148.89
G0 X188.06 Y149.64
M204 S1800
M205 X8 Y8
G1 F1800 X188.06 Y149.86 E3369.69433
G1 X121.94 Y149.86 E3371.89349
G1 X121.94 Y149.64 E3371.90081
G1 X188.06 Y149.64 E3374.09997
M204 S3000
M205 X10 Y10
G0 F6000 X131.441 Y148.872
G0 X111.122 Y148.878
G0 X111.109 Y138.171
G0 X110.36 Y138.06
M204 S1800
M205 X8 Y8
G1 F1800 X110.14 Y138.06 E3374.10728
G1 X110.14 Y71.94 E3376.30644
G1 X110.36 Y71.94 E3376.31376
G1 X110.36 Y138.06 E3378.51292
M204 S3000
M205 X10 Y10
G1 F2400 E3371.01292
;MESH:NONMESH
G0 F6000 X109.364 Y71.164
G0 X108.085 Y71.164
G0 X101.915 Y71.164
G0 X100.63 Y71.164
G0 X98.878 Y61.122
G0 X10.75 Y60.75
;TIME_ELAPSED:2365.005067
;LAYER:18
;MESH:Improved Collection Box lower.stl
G0 X10.75 Y60.75 Z3.9
M204 S1800
M205 X8 Y8
;TYPE:WALL-INNER
G1 F2400 E3378.51292
G1 F3600 X10.75 Y149.25 E3381.45644
G1 X99.25 Y149.25 E3384.39996
G1 X99.25 Y60.75 E3387.34349
G1 X10.75 Y60.75 E3390.28701
M204 S3000
M205 X10 Y10
G0 F6000 X99.557 Y59.811
M204 S1800
M205 X8 Y8
G1 F3600 X99.831 Y59.951 E3390.29724
G1 X100.049 Y60.169 E3390.3075
G1 X100.189 Y60.443 E3390.31773
G1 X100.25 Y60.829 E3390.33073
G1 X100.25 Y149.171 E3393.26899
G1 X100.189 Y149.557 E3393.28199
G1 X100.049 Y149.831 E3393.29223
G1 X99.831 Y150.049 E3393.30248
G1 X99.557 Y150.189 E3393.31271
G1 X99.171 Y150.25 E3393.32571
G1 X10.829 Y150.25 E3396.26398
G1 X10.443 Y150.189 E3396.27698
G1 X10.169 Y150.049 E3396.28721
G1 X9.951 Y149.831 E3396.29746
G1 X9.811 Y149.557 E3396.3077
G1 X9.75 Y149.171 E3396.3207
G1 X9.75 Y60.829 E3399.25896
G1 X9.811 Y60.443 E3399.27196
G1 X9.951 Y60.169 E3399.28219
G1 X10.169 Y59.951 E3399.29245
G1 X10.443 Y59.811 E3399.30268
G1 X10.81 Y59.753 E3399.31504
G1 X99.171 Y59.75 E3402.25394
G1 X99.557 Y59.811 E3402.26694
M204 S3000
M205 X10 Y10
G0 F6000 X99.682 Y59.426
M204 S1800
M205 X8 Y8
G1 F3600 X100.07 Y59.624 E3402.28143
G1 X100.376 Y59.93 E3402.29582
G1 X100.574 Y60.318 E3402.31031
G1 X100.65 Y60.799 E3402.3265
G1 X100.65 Y149.201 E3405.26677
G1 X100.574 Y149.682 E3405.28296
G1 X100.376 Y150.07 E3405.29745
G1 X100.07 Y150.376 E3405.31184
G1 X99.682 Y150.574 E3405.32633
G1 X99.201 Y150.65 E3405.34253
G1 X10.799 Y150.65 E3408.28279
G1 X10.318 Y150.574 E3408.29899
G1 X9.93 Y150.376 E3408.31348
G1 X9.624 Y150.07 E3408.32787
G1 X9.426 Y149.682 E3408.34236
G1 X9.35 Y149.201 E3408.35855
G1 X9.35 Y60.799 E3411.29882
G1 X9.426 Y60.318 E3411.31501
G1 X9.624 Y59.93 E3411.3295
G1 X9.93 Y59.624 E3411.34389
G1 X10.318 Y59.426 E3411.35838
G1 X10.779 Y59.353 E3411.37391
G1 X99.201 Y59.35 E3414.31483
G1 X99.682 Y59.426 E3414.33103
M204 S3000
M205 X10 Y10
G0 F6000 X99.652 Y59.521
G0 X11.08 Y61.08
G0 X11.15 Y61.15
M204 S1800
M205 X8 Y8
G1 F3600 X11.15 Y148.85 E3417.24794
G1 X98.85 Y148.85 E3420.16486
G1 X98.85 Y61.15 E3423.08177
G1 X11.15 Y61.15 E3425.99869
M204 S3000
M205 X10 Y10
G0 F6000 X11.55 Y61.55
M204 S1800
M205 X8 Y8
;TYPE:WALL-OUTER
G1 F3600 X11.55 Y148.45 E3428.88899
G1 X98.45 Y148.45 E3431.7793
G1 X98.45 Y61.55 E3434.6696
G1 X11.55 Y61.55 E3437.55991
M204 S3000
M205 X10 Y10
G0 F6000 X11.55 Y61.75
G0 X11.05 Y61.75
G0 X11.122 Y61.122
G0 X99.652 Y59.521
G0 X99.807 Y59.041
M204 S1800
M205 X8 Y8
G1 F3600 X100.309 Y59.297 E3437.57865
G1 X100.703 Y59.691 E3437.59718
G1 X100.959 Y60.193 E3437.61593
G1 X101.05 Y60.768 E3437.63529
G1 X101.05 Y149.232 E3440.57761
G1 X100.959 Y149.807 E3440.59698
G1 X100.703 Y150.309 E3440.61572
G1 X100.309 Y150.703 E3440.63425
G1 X99.807 Y150.959 E3440.65299
G1 X99.232 Y151.05 E3440.67236
G1 X10.768 Y151.05 E3443.61468
G1 X10.193 Y150.959 E3443.63404
G1 X9.691 Y150.703 E3443.65279
G1 X9.297 Y150.309 E3443.67132
G1 X9.041 Y149.807 E3443.69006
G1 X8.95 Y149.232 E3443.70942
G1 X8.95 Y60.768 E3446.65175
G1 X9.041 Y60.193 E3446.67111
G1 X9.297 Y59.691 E3446.68985
G1 X9.691 Y59.297 E3446.70839
G1 X10.193 Y59.041 E3446.72713
G1 X10.748 Y58.953 E3446.74582
G1 X99.232 Y58.95 E3449.68881
G1 X99.807 Y59.041 E3449.70817
M204 S3000
M205 X10 Y10
G0 F6000 X99.985 Y59.131
G0 X99.437 Y60.187
M204 S1800
M205 X8 Y8
;TYPE:SKIN
G1 F1800 X99.601 Y60.271 E3449.7143
G1 X99.729 Y60.399 E3449.72032
G1 X99.813 Y60.563 E3449.72645
G1 X99.86 Y60.864 E3449.73658
G1 X99.86 Y149.136 E3452.67252
G1 X99.813 Y149.437 E3452.68265
G1 X99.729 Y149.601 E3452.68878
G1 X99.601 Y149.729 E3452.6948
G1 X99.437 Y149.813 E3452.70093
G1 X99.136 Y149.86 E3452.71106
G1 X10.864 Y149.86 E3455.647
G1 X10.563 Y149.813 E3455.65713
G1 X10.399 Y149.729 E3455.66326
G1 X10.271 Y149.601 E3455.66928
G1 X10.187 Y149.437 E3455.67541
G1 X10.14 Y149.136 E3455.68554
G1 X10.14 Y60.864 E3458.62148
G1 X10.187 Y60.563 E3458.63161
G1 X10.271 Y60.399 E3458.63774
G1 X10.399 Y60.271 E3458.64376
G1 X10.563 Y60.187 E3458.64989
G1 X10.845 Y60.143 E3458.65939
G1 X99.136 Y60.14 E3461.59596
G1 X99.437 Y60.187 E3461.60609
M204 S3000
M205 X10 Y10
G0 F6000 X99.64 Y60.36
M204 S1800
M205 X8 Y8
G1 F1800 X10.36 Y60.36 E3464.57555
G1 X10.36 Y149.64 E3467.54502
G1 X99.64 Y149.64 E3470.51448
G1 X99.64 Y60.36 E3473.48395
M204 S3000
M205 X10 Y10
G1 F2400 E3465.98395
;MESH:Improved Collection Box upper.stl
G0 F6000 X100.63 Y138.45
G0 X101.915 Y138.45
G0 X108.085 Y138.45
G0 X109.37 Y138.45
G0 X110.75 Y138.45
M204 S1800
M205 X8 Y8
;TYPE:WALL-INNER
G1 F2400 E3473.48395
G1 F3600 X109.75 Y138.45 E3473.51721
G1 X109.75 Y71.55 E3475.74231
G1 X110.75 Y71.55 E3475.77557
G1 X110.75 Y138.45 E3478.00067
M204 S3000
M205 X10 Y10
G0 F6000 X111.109 Y138.504
G0 X111.122 Y148.878
G0 X130.44 Y148.872
G0 X188.45 Y150.25
M204 S1800
M205 X8 Y8
G1 F3600 X121.55 Y150.25 E3480.22578
G1 X121.55 Y149.25 E3480.25904
G1 X188.45 Y149.25 E3482.48414
G1 X188.45 Y150.25 E3482.5174
M204 S3000
M205 X10 Y10
G0 F6000 X188.822 Y148.922
G0 X198.922 Y148.922
G0 X198.922 Y138.822
G0 X200.25 Y138.45
M204 S1800
M205 X8 Y8
G1 F3600 X199.25 Y138.45 E3482.55066
G1 X199.25 Y71.55 E3484.77576
G1 X200.25 Y71.55 E3484.80902
G1 X200.25 Y138.45 E3487.03413
M204 S3000
M205 X10 Y10
G0 F6000 X198.872 Y80.44
G0 X198.878 Y61.122
G0 X188.504 Y61.11
G0 X188.45 Y60.75
M204 S1800
M205 X8 Y8
G1 F3600 X121.55 Y60.75 E3489.25923
G1 X121.55 Y59.75 E3489.29249
G1 X188.45 Y59.75 E3491.51759
G1 X188.45 Y60.75 E3491.55085
M204 S3000
M205 X10 Y10
G0 F6000 X188.85 Y61.05
M204 S1800
M205 X8 Y8
G1 F3600 X198.85 Y61.05 E3491.88345
G1 X198.95 Y61.05 E3491.88678
G1 X198.95 Y61.15 E3491.88894
G1 X198.95 Y71.15 E3492.22155
G1 X200.65 Y71.15 E3492.27809
G1 X200.65 Y138.85 E3494.5298
G1 X198.95 Y138.85 E3494.58634
G1 X198.95 Y148.85 E3494.91894
G1 X198.95 Y148.95 E3494.92227
G1 X198.85 Y148.95 E3494.92443
G1 X188.85 Y148.95 E3495.25703
G1 X188.85 Y150.65 E3495.31358
G1 X121.15 Y150.65 E3497.56529
G1 X121.15 Y148.95 E3497.62183
G1 X111.15 Y148.95 E3497.95443
G1 X111.05 Y148.95 E3497.95776
G1 X111.05 Y148.85 E3497.95992
G1 X111.05 Y138.85 E3498.29252
G1 X109.35 Y138.85 E3498.34906
G1 X109.35 Y71.15 E3500.60078
G1 X111.05 Y71.15 E3500.65732
G1 X111.05 Y61.15 E3500.98992
G1 X111.05 Y61.05 E3500.99325
G1 X111.15 Y61.05 E3500.99541
G1 X121.15 Y61.05 E3501.32801
G1 X121.15 Y59.35 E3501.38455
G1 X188.85 Y59.35 E3503.63626
G1 X188.85 Y61.05 E3503.69281
M204 S3000
M205 X10 Y10
G0 F6000 X188.78 Y61.12
G0 X111.08 Y61.08
G0 X111.15 Y61.15
M204 S1800
M205 X8 Y8
G1 F3600 X111.15 Y71.15 E3503.77596
G1 X111.15 Y138.85 E3506.02767
G1 X111.15 Y148.85 E3506.11082
G1 X121.15 Y148.85 E3506.19397
G1 X188.85 Y148.85 E3508.44568
G1 X198.85 Y148.85 E3508.52883
G1 X198.85 Y138.85 E3508.61198
G1 X198.85 Y71.15 E3510.86369
G1 X198.85 Y61.15 E3510.94684
G1 X188.85 Y61.15 E3511.02999
G1 X121.15 Y61.15 E3513.2817
G1 X111.15 Y61.15 E3513.36485
M204 S3000
M205 X10 Y10
G0 F6000 X111.55 Y61.55
M204 S1800
M205 X8 Y8
;TYPE:WALL-OUTER
G1 F3600 X111.55 Y148.45 E3516.25516
G1 X198.45 Y148.45 E3519.14547
G1 X198.45 Y61.55 E3522.03577
G1 X111.55 Y61.55 E3524.92608
M204 S3000
M205 X10 Y10
G0 F6000 X111.55 Y61.75
G1 F2400 E3517.42608
G1 F300 Z3.975
G0 F6000 X189.25 Y60.65 Z3.975
M204 S1800
M205 X8 Y8
G1 F300 Z3.9
G1 F2400 E3524.92608
G1 F3600 X199.35 Y60.65 E3525.262
G1 X199.35 Y70.75 E3525.59793
G1 X201.05 Y70.75 E3525.65447
G1 X201.05 Y139.25 E3527.93279
G1 X199.35 Y139.25 E3527.98934
G1 X199.35 Y149.35 E3528.32526
G1 X189.25 Y149.35 E3528.66119
G1 X189.25 Y151.05 E3528.71773
G1 X120.75 Y151.05 E3530.99605
G1 X120.75 Y149.35 E3531.05259
G1 X110.65 Y149.35 E3531.38852
G1 X110.65 Y139.25 E3531.72445
G1 X108.95 Y139.25 E3531.78099
G1 X108.95 Y70.75 E3534.05931
G1 X110.65 Y70.75 E3534.11585
G1 X110.65 Y60.65 E3534.45178
G1 X120.75 Y60.65 E3534.78771
G1 X120.75 Y58.95 E3534.84425
G1 X189.25 Y58.95 E3537.12257
G1 X189.25 Y60.65 E3537.17911
M204 S3000
M205 X10 Y10
G0 F6000 X189.45 Y60.65
G0 X188.06 Y60.36
M204 S1800
M205 X8 Y8
;TYPE:SKIN
G1 F1800 X121.94 Y60.36 E3539.37827
G1 X121.94 Y60.14 E3539.38559
G1 X188.06 Y60.14 E3541.58475
G1 X188.06 Y60.36 E3541.59207
M204 S3000
M205 X10 Y10
G0 F6000 X188.82 Y61.121
G0 X198.878 Y61.122
G0 X198.878 Y71.178
G0 X199.64 Y71.94
M204 S1800
M205 X8 Y8
G1 F1800 X199.86 Y71.94 E3541.59938
G1 X199.86 Y138.06 E3543.79854
G1 X199.64 Y138.06 E3543.80586
G1 X199.64 Y71.94 E3546.00502
M204 S3000
M205 X10 Y10
G0 F6000 X198.872 Y128.558
G0 X198.878 Y148.878
G0 X188.171 Y148.89
G0 X188.06 Y149.64
M204 S1800
M205 X8 Y8
G1 F1800 X188.06 Y149.86 E3546.01234
G1 X121.94 Y149.86 E3548.2115
G1 X121.94 Y149.64 E3548.21881
G1 X188.06 Y149.64 E3550.41797
M204 S3000
M205 X10 Y10
G0 F6000 X131.441 Y148.872
G0 X111.122 Y148.878
G0 X111.109 Y138.171
G0 X110.36 Y138.06
M204 S1800
M205 X8 Y8
G1 F1800 X110.14 Y138.06 E3550.42529
G1 X110.14 Y71.94 E3552.62445
G1 X110.36 Y71.94 E3552.63177
G1 X110.36 Y138.06 E3554.83093
M204 S3000
M205 X10 Y10
G1 F2400 E3547.33093
;MESH:NONMESH
G0 F6000 X109.364 Y71.164
G0 X108.085 Y71.164
G0 X101.915 Y71.164
G0 X100.63 Y71.164
G0 X98.878 Y61.122
G0 X10.75 Y60.75
;TIME_ELAPSED:2490.566927
;LAYER:19
;MESH:Improved Collection Box lower.stl
G0 X10.75 Y60.75 Z4.1
M204 S1800
M205 X8 Y8
;TYPE:WALL-INNER
G1 F2400 E3554.83093
G1 F3600 X10.75 Y149.25 E3557.77445
G1 X99.25 Y149.25 E3560.71797
G1 X99.25 Y60.75 E3563.6615
G1 X10.75 Y60.75 E3566.60502
M204 S3000
M205 X10 Y10
G0 F6000 X99.557 Y59.811
M204 S1800
M205 X8 Y8
G1 F3600 X99.831 Y59.951 E3566.61525
G1 X100.049 Y60.169 E3566.62551
G1 X100.189 Y60.443 E3566.63574
G1 X100.25 Y60.829 E3566.64874
G1 X100.25 Y149.171 E3569.587
G1 X100.189 Y149.557 E3569.6
G1 X100.049 Y149.831 E3569.61024
G1 X99.831 Y150.049 E3569.62049
G1 X99.557 Y150.189 E3569.63072
G1 X99.171 Y150.25 E3569.64372
G1 X10.829 Y150.25 E3572.58199
G1 X10.443 Y150.189 E3572.59499
G1 X10.169 Y150.049 E3572.60522
G1 X9.951 Y149.831 E3572.61547
G1 X9.811 Y149.557 E3572.62571
G1 X9.75 Y149.171 E3572.63871
G1 X9.75 Y60.829 E3575.57697
G1 X9.811 Y60.443 E3575.58997
G1 X9.951 Y60.169 E3575.6002
G1 X10.169 Y59.951 E3575.61046
G1 X10.443 Y59.811 E3575.62069
G1 X10.81 Y59.753 E3575.63305
G1 X99.171 Y59.75 E3578.57195
G1 X99.557 Y59.811 E3578.58495
M204 S3000
M205 X10 Y10
G0 F6000 X99.682 Y59.426
M204 S1800
M205 X8 Y8
G1 F3600 X100.07 Y59.624 E3578.59943
G1 X100.376 Y59.93 E3578.61383
G1 X100.574 Y60.318 E3578.62832
G1 X100.65 Y60.799 E3578.64451
G1 X100.65 Y149.201 E3581.58478
G1 X100.574 Y149.682 E3581.60097
G1 X100.376 Y150.07 E3581.61546
G1 X100.07 Y150.376 E3581.62985
G1 X99.682 Y150.574 E3581.64434
G1 X99.201 Y150.65 E3581.66054
G1 X10.799 Y150.65 E3584.6008
G1 X10.318 Y150.574 E3584.617
G1 X9.93 Y150.376 E3584.63149
G1 X9.624 Y150.07 E3584.64588
G1 X9.426 Y149.682 E3584.66037
G1 X9.35 Y149.201 E3584.67656
G1 X9.35 Y60.799 E3587.61683
G1 X9.426 Y60.318 E3587.63302
G1 X9.624 Y59.93 E3587.64751
G1 X9.93 Y59.624 E3587.6619
G1 X10.318 Y59.426 E3587.67639
G1 X10.779 Y59.353 E3587.69192
G1 X99.201 Y59.35 E3590.63284
G1 X99.682 Y59.426 E3590.64904
M204 S3000
M205 X10 Y10
G0 F6000 X99.652 Y59.521
G0 X11.08 Y61.08
G0 X11.15 Y61.15
M204 S1800
M205 X8 Y8
G1 F3600 X11.15 Y148.85 E3593.56595
G1 X98.85 Y148.85 E3596.48287
G1 X98.85 Y61.15 E3599.39978
G1 X11.15 Y61.15 E3602.3167
M204 S3000
M205 X10 Y10
G0 F6000 X11.55 Y61.55
M204 S1800
M205 X8 Y8
;TYPE:WALL-OUTER
G1 F3600 X11.55 Y148.45 E3605.207
G1 X98.45 Y148.45 E3608.09731
G1 X98.45 Y61.55 E3610.98761
G1 X11.55 Y61.55 E3613.87792
M204 S3000
M205 X10 Y10
G0 F6000 X11.55 Y61.75
G0 X11.05 Y61.75
G0 X11.122 Y61.122
G0 X99.652 Y59.521
G0 X99.807 Y59.041
M204 S1800
M205 X8 Y8
G1 F3600 X100.309 Y59.297 E3613.89666
G1 X100.703 Y59.691 E3613.91519
G1 X100.959 Y60.193 E3613.93394
G1 X101.05 Y60.768 E3613.9533
G1 X101.05 Y149.232 E3616.89562
G1 X100.959 Y149.807 E3616.91499
G1 X100.703 Y150.309 E3616.93373
G1 X100.309 Y150.703 E3616.95226
G1 X99.807 Y150.959 E3616.971
G1 X99.232 Y151.05 E3616.99037
G1 X10.768 Y151.05 E3619.93269
G1 X10.193 Y150.959 E3619.95205
G1 X9.691 Y150.703 E3619.97079
G1 X9.297 Y150.309 E3619.98933
G1 X9.041 Y149.807 E3620.00807
G1 X8.95 Y149.232 E3620.02743
G1 X8.95 Y60.768 E3622.96976
G1 X9.041 Y60.193 E3622.98912
G1 X9.297 Y59.691 E3623.00786
G1 X9.691 Y59.297 E3623.02639
G1 X10.193 Y59.041 E3623.04514
G1 X10.747 Y58.953 E3623.06379
G1 X99.232 Y58.95 E3626.00682
G1 X99.807 Y59.041 E3626.02618
M204 S3000
M205 X10 Y10
G0 F6000 X99.985 Y59.131
G0 X99.437 Y60.187
M204 S1800
M205 X8 Y8
;TYPE:SKIN
G1 F1800 X99.601 Y60.271 E3626.03231
G1 X99.729 Y60.399 E3626.03833
G1 X99.813 Y60.563 E3626.04446
G1 X99.86 Y60.864 E3626.05459
G1 X99.86 Y149.136 E3628.99053
G1 X99.813 Y149.437 E3629.00066
G1 X99.729 Y149.601 E3629.00679
G1 X99.601 Y149.729 E3629.01281
G1 X99.437 Y149.813 E3629.01894
G1 X99.136 Y149.86 E3629.02907
G1 X10.864 Y149.86 E3631.96501
G1 X10.563 Y149.813 E3631.97514
G1 X10.399 Y149.729 E3631.98127
G1 X10.271 Y149.601 E3631.98729
G1 X10.187 Y149.437 E3631.99342
G1 X10.14 Y149.136 E3632.00355
G1 X10.14 Y60.864 E3634.93949
G1 X10.187 Y60.563 E3634.94962
G1 X10.271 Y60.399 E3634.95575
G1 X10.399 Y60.271 E3634.96177
G1 X10.563 Y60.187 E3634.9679
G1 X10.845 Y60.143 E3634.97739
G1 X99.136 Y60.14 E3637.91397
G1 X99.437 Y60.187 E3637.9241
M204 S3000
M205 X10 Y10
G0 F6000 X99.64 Y60.36
M204 S1800
M205 X8 Y8
G1 F1800 X10.36 Y60.36 E3640.89356
G1 X10.36 Y149.64 E3643.86303
G1 X99.64 Y149.64 E3646.83249
G1 X99.64 Y60.36 E3649.80196
M204 S3000
M205 X10 Y10
G1 F2400 E3642.30196
;MESH:Improved Collection Box upper.stl
G0 F6000 X100.63 Y138.45
G0 X101.915 Y138.45
G0 X108.085 Y138.45
G0 X109.37 Y138.45
G0 X110.75 Y138.45
M204 S1800
M205 X8 Y8
;TYPE:WALL-INNER
G1 F2400 E3649.80196
G1 F3600 X109.75 Y138.45 E3649.83522
G1 X109.75 Y71.55 E3652.06032
G1 X110.75 Y71.55 E3652.09358
G1 X110.75 Y138.45 E3654.31868
M204 S3000
M205 X10 Y10
G0 F6000 X111.109 Y138.504
G0 X111.122 Y148.878
G0 X130.44 Y148.872
G0 X188.45 Y150.25
M204 S1800
M205 X8 Y8
G1 F3600 X121.55 Y150.25 E3656.54379
G1 X121.55 Y149.25 E3656.57705
G1 X188.45 Y149.25 E3658.80215
G1 X188.45 Y150.25 E3658.83541
M204 S3000
M205 X10 Y10
G0 F6000 X188.822 Y148.922
G0 X198.922 Y148.922
G0 X198.922 Y138.822
G0 X200.25 Y138.45
M204 S1800
M205 X8 Y8
G1 F3600 X199.25 Y138.45 E3658.86867
G1 X199.25 Y71.55 E3661.09377
G1 X200.25 Y71.55 E3661.12703
G1 X200.25 Y138.45 E3663.35214
M204 S3000
M205 X10 Y10
G0 F6000 X198.872 Y80.44
G0 X198.878 Y61.122
G0 X188.504 Y61.11
G0 X188.45 Y60.75
M204 S1800
M205 X8 Y8
G1 F3600 X121.55 Y60.75 E3665.57724
G1 X121.55 Y59.75 E3665.6105
G1 X188.45 Y59.75 E3667.8356
G1 X188.45 Y60.75 E3667.86886
M204 S3000
M205 X10 Y10
G0 F6000 X188.85 Y61.05
M204 S1800
M205 X8 Y8
G1 F3600 X198.85 Y61.05 E3668.20146
G1 X198.95 Y61.05 E3668.20479
G1 X198.95 Y61.15 E3668.20695
G1 X198.95 Y71.15 E3668.53956
G1 X200.65 Y71.15 E3668.5961
G1 X200.65 Y138.85 E3670.84781
G1 X198.95 Y138.85 E3670.90435
G1 X198.95 Y148.85 E3671.23695
G1 X198.95 Y148.95 E3671.24028
G1 X198.85 Y148.95 E3671.24244
G1 X188.85 Y148.95 E3671.57504
G1 X188.85 Y150.65 E3671.63159
G1 X121.15 Y150.65 E3673.8833
G1 X121.15 Y148.95 E3673.93984
G1 X111.15 Y148.95 E3674.27244
G1 X111.05 Y148.95 E3674.27577
G1 X111.05 Y148.85 E3674.27793
G1 X111.05 Y138.85 E3674.61053
G1 X109.35 Y138.85 E3674.66707
G1 X109.35 Y71.15 E3676.91879
G1 X111.05 Y71.15 E3676.97533
G1 X111.05 Y61.15 E3677.30793
G1 X111.05 Y61.05 E3677.31126
G1 X111.15 Y61.05 E3677.31342
G1 X121.15 Y61.05 E3677.64602
G1 X121.15 Y59.35 E3677.70256
G1 X188.85 Y59.35 E3679.95427
G1 X188.85 Y61.05 E3680.01082
M204 S3000
M205 X10 Y10
G0 F6000 X188.78 Y61.12
G0 X111.08 Y61.08
G0 X111.15 Y61.15
M204 S1800
M205 X8 Y8
G1 F3600 X111.15 Y71.15 E3680.09397
G1 X111.15 Y138.85 E3682.34568
G1 X111.15 Y148.85 E3682.42883
G1 X121.15 Y148.85 E3682.51198
G1 X188.85 Y148.85 E3684.76369
G1 X198.85 Y148.85 E3684.84684
G1 X198.85 Y138.85 E3684.92999
G1 X198.85 Y71.15 E3687.1817
G1 X198.85 Y61.15 E3687.26485
G1 X188.85 Y61.15 E3687.348
G1 X121.15 Y61.15 E3689.59971
G1 X111.15 Y61.15 E3689.68286
M204 S3000
M205 X10 Y10
G0 F6000 X111.55 Y61.55
M204 S1800
M205 X8 Y8
;TYPE:WALL-OUTER
G1 F3600 X111.55 Y148.45 E3692.57317
G1 X198.45 Y148.45 E3695.46347
G1 X198.45 Y61.55 E3698.35378
G1 X111.55 Y61.55 E3701.24409
M204 S3000
M205 X10 Y10
G0 F6000 X111.55 Y61.75
G1 F2400 E3693.74409
G1 F300 Z4.175
G0 F6000 X189.25 Y60.65 Z4.175
M204 S1800
M205 X8 Y8
G1 F300 Z4.1
G1 F2400 E3701.24409
G1 F3600 X199.35 Y60.65 E3701.58001
G1 X199.35 Y70.75 E3701.91594
G1 X201.05 Y70.75 E3701.97248
G1 X201.05 Y139.25 E3704.2508
G1 X199.35 Y139.25 E3704.30734
G1 X199.35 Y149.35 E3704.64327
G1 X189.25 Y149.35 E3704.9792
G1 X189.25 Y151.05 E3705.03574
G1 X120.75 Y151.05 E3707.31406
G1 X120.75 Y149.35 E3707.3706
G1 X110.65 Y149.35 E3707.70653
G1 X110.65 Y139.25 E3708.04246
G1 X108.95 Y139.25 E3708.099
G1 X108.95 Y70.75 E3710.37732
G1 X110.65 Y70.75 E3710.43386
G1 X110.65 Y60.65 E3710.76979
G1 X120.75 Y60.65 E3711.10572
G1 X120.75 Y58.95 E3711.16226
G1 X189.25 Y58.95 E3713.44058
G1 X189.25 Y60.65 E3713.49712
M204 S3000
M205 X10 Y10
G0 F6000 X189.45 Y60.65
G0 X188.06 Y60.36
M204 S1800
M205 X8 Y8
;TYPE:SKIN
G1 F1800 X121.94 Y60.36 E3715.69628
G1 X121.94 Y60.14 E3715.7036
G1 X188.06 Y60.14 E3717.90276
G1 X188.06 Y60.36 E3717.91007
M204 S3000
M205 X10 Y10
G0 F6000 X188.82 Y61.121
G0 X198.878 Y61.122
G0 X198.878 Y71.178
G0 X199.64 Y71.94
M204 S1800
M205 X8 Y8
G1 F1800 X199.86 Y71.94 E3717.91739
G1 X199.86 Y138.06 E3720.11655
G1 X199.64 Y138.06 E3720.12387
G1 X199.64 Y71.94 E3722.32303
M204 S3000
M205 X10 Y10
G0 F6000 X198.872 Y128.558
G0 X198.878 Y148.878
G0 X188.171 Y148.89
G0 X188.06 Y149.64
M204 S1800
M205 X8 Y8
G1 F1800 X188.06 Y149.86 E3722.33035
G1 X121.94 Y149.86 E3724.52951
G1 X121.94 Y149.64 E3724.53682
G1 X188.06 Y149.64 E3726.73598
M204 S3000
M205 X10 Y10
G0 F6000 X131.441 Y148.872
G0 X111.122 Y148.878
G0 X111.109 Y138.171
G0 X110.36 Y138.06
M204 S1800
M205 X8 Y8
G1 F1800 X110.14 Y138.06 E3726.7433
G1 X110.14 Y71.94 E3728.94246
G1 X110.36 Y71.94 E3728.94978
G1 X110.36 Y138.06 E3731.14894
M204 S3000
M205 X10 Y10
G1 F2400 E3723.64894
;MESH:NONMESH
G0 F6000 X109.364 Y71.164
G0 X108.085 Y71.164
G0 X101.915 Y71.164
G0 X100.63 Y71.164
G0 X98.878 Y61.122
G0 X10.75 Y60.75
;TIME_ELAPSED:2616.128782
;LAYER:20
;MESH:Improved Collection Box lower.stl
G0 X10.75 Y60.75 Z4.3
M204 S1800
M205 X8 Y8
;TYPE:WALL-INNER
G1 F2400 E3731.14894
G1 F3600 X10.75 Y149.25 E3734.09246
G1 X99.25 Y149.25 E3737.03598
G1 X99.25 Y60.75 E3739.9795
G1 X10.75 Y60.75 E3742.92303
M204 S3000
M205 X10 Y10
G0 F6000 X99.557 Y59.811
M204 S1800
M205 X8 Y8
G1 F3600 X99.831 Y59.951 E3742.93326
G1 X100.049 Y60.169 E3742.94351
G1 X100.189 Y60.443 E3742.95375
G1 X100.25 Y60.829 E3742.96675
G1 X100.25 Y149.171 E3745.90501
G1 X100.189 Y149.557 E3745.91801
G1 X100.049 Y149.831 E3745.92824
G1 X99.831 Y150.049 E3745.9385
G1 X99.557 Y150.189 E3745.94873
G1 X99.171 Y150.25 E3745.96173
G1 X10.829 Y150.25 E3748.9
G1 X10.443 Y150.189 E3748.913
G1 X10.169 Y150.049 E3748.92323
G1 X9.951 Y149.831 E3748.93348
G1 X9.811 Y149.557 E3748.94372
G1 X9.75 Y149.171 E3748.95672
G1 X9.75 Y60.829 E3751.89498
G1 X9.811 Y60.443 E3751.90798
G1 X9.951 Y60.169 E3751.91821
G1 X10.169 Y59.951 E3751.92847
G1 X10.443 Y59.811 E3751.9387
G1 X10.805 Y59.754 E3751.95089
G1 X99.171 Y59.75 E3754.88996
G1 X99.557 Y59.811 E3754.90295
M204 S3000
M205 X10 Y10
G0 F6000 X99.682 Y59.426
M204 S1800
M205 X8 Y8
G1 F3600 X100.07 Y59.624 E3754.91744
G1 X100.376 Y59.93 E3754.93183
G1 X100.574 Y60.318 E3754.94632
G1 X100.65 Y60.799 E3754.96252
G1 X100.65 Y149.201 E3757.90278
G1 X100.574 Y149.682 E3757.91898
G1 X100.376 Y150.07 E3757.93347
G1 X100.07 Y150.376 E3757.94786
G1 X99.682 Y150.574 E3757.96235
G1 X99.201 Y150.65 E3757.97854
G1 X10.799 Y150.65 E3760.91881
G1 X10.318 Y150.574 E3760.935
G1 X9.93 Y150.376 E3760.94949
G1 X9.624 Y150.07 E3760.96388
G1 X9.426 Y149.682 E3760.97837
G1 X9.35 Y149.201 E3760.99457
G1 X9.35 Y60.799 E3763.93483
G1 X9.426 Y60.318 E3763.95103
G1 X9.624 Y59.93 E3763.96552
G1 X9.93 Y59.624 E3763.97991
G1 X10.318 Y59.426 E3763.9944
G1 X10.775 Y59.354 E3764.00979
G1 X99.201 Y59.35 E3766.95085
G1 X99.682 Y59.426 E3766.96704
M204 S3000
M205 X10 Y10
G0 F6000 X99.652 Y59.521
G0 X11.08 Y61.08
G0 X11.15 Y61.15
M204 S1800
M205 X8 Y8
G1 F3600 X11.15 Y148.85 E3769.88396
G1 X98.85 Y148.85 E3772.80087
G1 X98.85 Y61.15 E3775.71778
G1 X11.15 Y61.15 E3778.6347
M204 S3000
M205 X10 Y10
G0 F6000 X11.55 Y61.55
M204 S1800
M205 X8 Y8
;TYPE:WALL-OUTER
G1 F3600 X11.55 Y148.45 E3781.525
G1 X98.45 Y148.45 E3784.41531
G1 X98.45 Y61.55 E3787.30562
G1 X11.55 Y61.55 E3790.19592
M204 S3000
M205 X10 Y10
G0 F6000 X11.55 Y61.75
G0 X11.05 Y61.75
G0 X11.122 Y61.122
G0 X99.652 Y59.521
G0 X99.807 Y59.041
M204 S1800
M205 X8 Y8
G1 F3600 X100.309 Y59.297 E3790.21466
G1 X100.703 Y59.691 E3790.2332
G1 X100.959 Y60.193 E3790.25194
G1 X101.05 Y60.768 E3790.2713
G1 X101.05 Y149.232 E3793.21363
G1 X100.959 Y149.807 E3793.23299
G1 X100.703 Y150.309 E3793.25173
G1 X100.309 Y150.703 E3793.27026
G1 X99.807 Y150.959 E3793.28901
G1 X99.232 Y151.05 E3793.30837
G1 X10.768 Y151.05 E3796.25069
G1 X10.193 Y150.959 E3796.27006
G1 X9.691 Y150.703 E3796.2888
G1 X9.297 Y150.309 E3796.30733
G1 X9.041 Y149.807 E3796.32607
G1 X8.95 Y149.232 E3796.34543
G1 X8.95 Y60.768 E3799.28776
G1 X9.041 Y60.193 E3799.30712
G1 X9.297 Y59.691 E3799.32586
G1 X9.691 Y59.297 E3799.3444
G1 X10.193 Y59.041 E3799.36314
G1 X10.745 Y58.954 E3799.38173
G1 X99.232 Y58.95 E3802.32482
G1 X99.807 Y59.041 E3802.34418
M204 S3000
M205 X10 Y10
G0 F6000 X99.985 Y59.131
G0 X99.437 Y60.187
M204 S1800
M205 X8 Y8
;TYPE:SKIN
G1 F1800 X99.601 Y60.271 E3802.35031
G1 X99.729 Y60.399 E3802.35633
G1 X99.813 Y60.563 E3802.36246
G1 X99.86 Y60.864 E3802.37259
G1 X99.86 Y149.136 E3805.30853
G1 X99.813 Y149.437 E3805.31866
G1 X99.729 Y149.601 E3805.32479
G1 X99.601 Y149.729 E3805.33081
G1 X99.437 Y149.813 E3805.33694
G1 X99.136 Y149.86 E3805.34707
G1 X10.864 Y149.86 E3808.28301
G1 X10.563 Y149.813 E3808.29314
G1 X10.399 Y149.729 E3808.29927
G1 X10.271 Y149.601 E3808.30529
G1 X10.187 Y149.437 E3808.31142
G1 X10.14 Y149.136 E3808.32155
G1 X10.14 Y60.864 E3811.25749
G1 X10.187 Y60.563 E3811.26762
G1 X10.271 Y60.399 E3811.27375
G1 X10.399 Y60.271 E3811.27977
G1 X10.563 Y60.187 E3811.2859
G1 X10.839 Y60.144 E3811.29519
G1 X99.136 Y60.14 E3814.23196
G1 X99.437 Y60.187 E3814.24209
M204 S3000
M205 X10 Y10
G0 F6000 X99.64 Y60.36
M204 S1800
M205 X8 Y8
G1 F1800 X10.36 Y60.36 E3817.21156
G1 X10.36 Y149.64 E3820.18102
G1 X99.64 Y149.64 E3823.15049
G1 X99.64 Y60.36 E3826.11995
M204 S3000
M205 X10 Y10
G1 F2400 E3818.61995
;MESH:Improved Collection Box upper.stl
G0 F6000 X100.63 Y138.45
G0 X101.915 Y138.45
G0 X108.085 Y138.45
G0 X109.37 Y138.45
G0 X110.75 Y138.45
M204 S1800
M205 X8 Y8
;TYPE:WALL-INNER
G1 F2400 E3826.11995
G1 F3600 X109.75 Y138.45 E3826.15321
G1 X109.75 Y71.55 E3828.37832
G1 X110.75 Y71.55 E3828.41158
G1 X110.75 Y138.45 E3830.63668
M204 S3000
M205 X10 Y10
G0 F6000 X111.109 Y138.504
G0 X111.122 Y148.878
G0 X130.44 Y148.872
G0 X188.45 Y150.25
M204 S1800
M205 X8 Y8
G1 F3600 X121.55 Y150.25 E3832.86178
G1 X121.55 Y149.25 E3832.89504
G1 X188.45 Y149.25 E3835.12015
G1 X188.45 Y150.25 E3835.15341
M204 S3000
M205 X10 Y10
G0 F6000 X188.822 Y148.922
G0 X198.922 Y148.922
G0 X198.922 Y138.822
G0 X200.25 Y138.45
M204 S1800
M205 X8 Y8
G1 F3600 X199.25 Y138.45 E3835.18667
G1 X199.25 Y71.55 E3837.41177
G1 X200.25 Y71.55 E3837.44503
G1 X200.25 Y138.45 E3839.67013
M204 S3000
M205 X10 Y10
G0 F6000 X198.872 Y80.44
G0 X198.878 Y61.122
G0 X188.504 Y61.11
G0 X188.45 Y60.75
M204 S1800
M205 X8 Y8
G1 F3600 X121.55 Y60.75 E3841.89524
G1 X121.55 Y59.75 E3841.9285
G1 X188.45 Y59.75 E3844.1536
G1 X188.45 Y60.75 E3844.18686
M204 S3000
M205 X10 Y10
G0 F6000 X188.85 Y61.05
M204 S1800
M205 X8 Y8
G1 F3600 X198.85 Y61.05 E3844.51946
G1 X198.95 Y61.05 E3844.52279
G1 X198.95 Y61.15 E3844.52495
G1 X198.95 Y71.15 E3844.85755
G1 X200.65 Y71.15 E3844.91409
G1 X200.65 Y138.85 E3847.1658
G1 X198.95 Y138.85 E3847.22235
G1 X198.95 Y148.85 E3847.55495
G1 X198.95 Y148.95 E3847.55827
G1 X198.85 Y148.95 E3847.56044
G1 X188.85 Y148.95 E3847.89304
G1 X188.85 Y150.65 E3847.94958
G1 X121.15 Y150.65 E3850.20129
G1 X121.15 Y148.95 E3850.25784
G1 X111.15 Y148.95 E3850.59044
G1 X111.05 Y148.95 E3850.59376
G1 X111.05 Y148.85 E3850.59593
G1 X111.05 Y138.85 E3850.92853
G1 X109.35 Y138.85 E3850.98507
G1 X109.35 Y71.15 E3853.23678
G1 X111.05 Y71.15 E3853.29332
G1 X111.05 Y61.15 E3853.62592
G1 X111.05 Y61.05 E3853.62925
G1 X111.15 Y61.05 E3853.63141
G1 X121.15 Y61.05 E3853.96402
G1 X121.15 Y59.35 E3854.02056
G1 X188.85 Y59.35 E3856.27227
G1 X188.85 Y61.05 E3856.32881
M204 S3000
M205 X10 Y10
G0 F6000 X188.78 Y61.12
G0 X111.08 Y61.08
G0 X111.15 Y61.15
M204 S1800
M205 X8 Y8
G1 F3600 X111.15 Y71.15 E3856.41196
G1 X111.15 Y138.85 E3858.66367
G1 X111.15 Y148.85 E3858.74682
G1 X121.15 Y148.85 E3858.82997
G1 X188.85 Y148.85 E3861.08169
G1 X198.85 Y148.85 E3861.16484
G1 X198.85 Y138.85 E3861.24799
G1 X198.85 Y71.15 E3863.4997
G1 X198.85 Y61.15 E3863.58285
G1 X188.85 Y61.15 E3863.666
G1 X121.15 Y61.15 E3865.91771
G1 X111.15 Y61.15 E3866.00086
M204 S3000
M205 X10 Y10
G0 F6000 X111.55 Y61.55
M204 S1800
M205 X8 Y8
;TYPE:WALL-OUTER
G1 F3600 X111.55 Y148.45 E3868.89116
G1 X198.45 Y148.45 E3871.78147
G1 X198.45 Y61.55 E3874.67178
G1 X111.55 Y61.55 E3877.56208
M204 S3000
M205 X10 Y10
G0 F6000 X111.55 Y61.75
G1 F2400 E3870.06208
G1 F300 Z4.375
G0 F6000 X189.25 Y60.65 Z4.375
M204 S1800
M205 X8 Y8
G1 F300 Z4.3
G1 F2400 E3877.56208
G1 F3600 X199.35 Y60.65 E3877.89801
G1 X199.35 Y70.75 E3878.23394
G1 X201.05 Y70.75 E3878.29048
G1 X201.05 Y139.25 E3880.5688
G1 X199.35 Y139.25 E3880.62534
G1 X199.35 Y149.35 E3880.96127
G1 X189.25 Y149.35 E3881.2972
G1 X189.25 Y151.05 E3881.35374
G1 X120.75 Y151.05 E3883.63206
G1 X120.75 Y149.35 E3883.6886
G1 X110.65 Y149.35 E3884.02453
G1 X110.65 Y139.25 E3884.36045
G1 X108.95 Y139.25 E3884.417
G1 X108.95 Y70.75 E3886.69532
G1 X110.65 Y70.75 E3886.75186
G1 X110.65 Y60.65 E3887.08778
G1 X120.75 Y60.65 E3887.42371
G1 X120.75 Y58.95 E3887.48025
G1 X189.25 Y58.95 E3889.75857
G1 X189.25 Y60.65 E3889.81512
M204 S3000
M205 X10 Y10
G0 F6000 X189.45 Y60.65
G0 X188.06 Y60.36
M204 S1800
M205 X8 Y8
;TYPE:SKIN
G1 F1800 X121.94 Y60.36 E3892.01428
G1 X121.94 Y60.14 E3892.02159
G1 X188.06 Y60.14 E3894.22075
G1 X188.06 Y60.36 E3894.22807
M204 S3000
M205 X10 Y10
G0 F6000 X188.82 Y61.121
G0 X198.878 Y61.122
G0 X198.878 Y71.178
G0 X199.64 Y71.94
M204 S1800
M205 X8 Y8
G1 F1800 X199.86 Y71.94 E3894.23539
G1 X199.86 Y138.06 E3896.43455
G1 X199.64 Y138.06 E3896.44187
G1 X199.64 Y71.94 E3898.64103
M204 S3000
M205 X10 Y10
G0 F6000 X198.872 Y128.558
G0 X198.878 Y148.878
G0 X188.171 Y148.89
G0 X188.06 Y149.64
M204 S1800
M205 X8 Y8
G1 F1800 X188.06 Y149.86 E3898.64834
G1 X121.94 Y149.86 E3900.8475
G1 X121.94 Y149.64 E3900.85482
G1 X188.06 Y149.64 E3903.05398
M204 S3000
M205 X10 Y10
G0 F6000 X131.441 Y148.872
G0 X111.122 Y148.878
G0 X111.109 Y138.171
G0 X110.36 Y138.06
M204 S1800
M205 X8 Y8
G1 F1800 X110.14 Y138.06 E3903.0613
G1 X110.14 Y71.94 E3905.26046
G1 X110.36 Y71.94 E3905.26777
G1 X110.36 Y138.06 E3907.46693
M204 S3000
M205 X10 Y10
G1 F2400 E3899.96693
;MESH:NONMESH
G0 F6000 X109.364 Y71.164
G0 X108.085 Y71.164
G0 X101.915 Y71.164
G0 X100.63 Y71.164
G0 X98.878 Y61.122
G0 X10.75 Y60.75
;TIME_ELAPSED:2741.690692
;LAYER:21
;MESH:Improved Collection Box lower.stl
G0 X10.75 Y60.75 Z4.5
M204 S1800
M205 X8 Y8
;TYPE:WALL-INNER
G1 F2400 E3907.46693
G1 F3600 X10.75 Y149.25 E3910.41046
G1 X99.25 Y149.25 E3913.35398
G1 X99.25 Y60.75 E3916.2975
G1 X10.75 Y60.75 E3919.24102
M204 S3000
M205 X10 Y10
G0 F6000 X99.557 Y59.811
M204 S1800
M205 X8 Y8
G1 F3600 X99.831 Y59.951 E3919.25126
G1 X100.049 Y60.169 E3919.26151
G1 X100.189 Y60.443 E3919.27174
G1 X100.25 Y60.829 E3919.28474
G1 X100.25 Y149.171 E3922.22301
G1 X100.189 Y149.557 E3922.23601
G1 X100.049 Y149.831 E3922.24624
G1 X99.831 Y150.049 E3922.25649
G1 X99.557 Y150.189 E3922.26673
G1 X99.171 Y150.25 E3922.27973
G1 X10.829 Y150.25 E3925.21799
G1 X10.443 Y150.189 E3925.23099
G1 X10.169 Y150.049 E3925.24122
G1 X9.951 Y149.831 E3925.25148
G1 X9.811 Y149.557 E3925.26171
G1 X9.75 Y149.171 E3925.27471
G1 X9.75 Y60.829 E3928.21298
G1 X9.811 Y60.443 E3928.22598
G1 X9.951 Y60.169 E3928.23621
G1 X10.169 Y59.951 E3928.24646
G1 X10.443 Y59.811 E3928.2567
G1 X10.804 Y59.754 E3928.26885
G1 X99.171 Y59.75 E3931.20795
G1 X99.557 Y59.811 E3931.22095
M204 S3000
M205 X10 Y10
G0 F6000 X99.682 Y59.426
M204 S1800
M205 X8 Y8
G1 F3600 X100.07 Y59.624 E3931.23544
G1 X100.376 Y59.93 E3931.24983
G1 X100.574 Y60.318 E3931.26432
G1 X100.65 Y60.799 E3931.28052
G1 X100.65 Y149.201 E3934.22078
G1 X100.574 Y149.682 E3934.23697
G1 X100.376 Y150.07 E3934.25146
G1 X100.07 Y150.376 E3934.26586
G1 X99.682 Y150.574 E3934.28034
G1 X99.201 Y150.65 E3934.29654
G1 X10.799 Y150.65 E3937.2368
G1 X10.318 Y150.574 E3937.253
G1 X9.93 Y150.376 E3937.26749
G1 X9.624 Y150.07 E3937.28188
G1 X9.426 Y149.682 E3937.29637
G1 X9.35 Y149.201 E3937.31257
G1 X9.35 Y60.799 E3940.25283
G1 X9.426 Y60.318 E3940.26902
G1 X9.624 Y59.93 E3940.28351
G1 X9.93 Y59.624 E3940.29791
G1 X10.318 Y59.426 E3940.31239
G1 X10.773 Y59.354 E3940.32772
G1 X99.201 Y59.35 E3943.26884
G1 X99.682 Y59.426 E3943.28504
M204 S3000
M205 X10 Y10
G0 F6000 X99.652 Y59.521
G0 X11.08 Y61.08
G0 X11.15 Y61.15
M204 S1800
M205 X8 Y8
G1 F3600 X11.15 Y148.85 E3946.20195
G1 X98.85 Y148.85 E3949.11887
G1 X98.85 Y61.15 E3952.03578
G1 X11.15 Y61.15 E3954.9527
M204 S3000
M205 X10 Y10
G0 F6000 X11.55 Y61.55
M204 S1800
M205 X8 Y8
;TYPE:WALL-OUTER
G1 F3600 X11.55 Y148.45 E3957.843
G1 X98.45 Y148.45 E3960.73331
G1 X98.45 Y61.55 E3963.62361
G1 X11.55 Y61.55 E3966.51392
M204 S3000
M205 X10 Y10
G0 F6000 X11.55 Y61.75
G0 X11.05 Y61.75
G0 X11.122 Y61.122
G0 X99.652 Y59.521
G0 X99.807 Y59.041
M204 S1800
M205 X8 Y8
G1 F3600 X100.309 Y59.297 E3966.53266
G1 X100.703 Y59.691 E3966.55119
G1 X100.959 Y60.193 E3966.56994
G1 X101.05 Y60.768 E3966.5893
G1 X101.05 Y149.232 E3969.53162
G1 X100.959 Y149.807 E3969.55099
G1 X100.703 Y150.309 E3969.56973
G1 X100.309 Y150.703 E3969.58826
G1 X99.807 Y150.959 E3969.607
G1 X99.232 Y151.05 E3969.62636
G1 X10.768 Y151.05 E3972.56869
G1 X10.193 Y150.959 E3972.58805
G1 X9.691 Y150.703 E3972.60679
G1 X9.297 Y150.309 E3972.62533
G1 X9.041 Y149.807 E3972.64407
G1 X8.95 Y149.232 E3972.66343
G1 X8.95 Y60.768 E3975.60576
G1 X9.041 Y60.193 E3975.62512
G1 X9.297 Y59.691 E3975.64386
G1 X9.691 Y59.297 E3975.66239
G1 X10.193 Y59.041 E3975.68114
G1 X10.743 Y58.954 E3975.69966
G1 X99.232 Y58.95 E3978.64281
G1 X99.807 Y59.041 E3978.66218
M204 S3000
M205 X10 Y10
G0 F6000 X99.985 Y59.131
G0 X99.437 Y60.187
M204 S1800
M205 X8 Y8
;TYPE:SKIN
G1 F1800 X99.601 Y60.271 E3978.6683
G1 X99.729 Y60.399 E3978.67432
G1 X99.813 Y60.563 E3978.68045
G1 X99.86 Y60.864 E3978.69059
G1 X99.86 Y149.136 E3981.62652
G1 X99.813 Y149.437 E3981.63666
G1 X99.729 Y149.601 E3981.64279
G1 X99.601 Y149.729 E3981.64881
G1 X99.437 Y149.813 E3981.65493
G1 X99.136 Y149.86 E3981.66507
G1 X10.864 Y149.86 E3984.60101
G1 X10.563 Y149.813 E3984.61114
G1 X10.399 Y149.729 E3984.61727
G1 X10.271 Y149.601 E3984.62329
G1 X10.187 Y149.437 E3984.62942
G1 X10.14 Y149.136 E3984.63955
G1 X10.14 Y60.864 E3987.57549
G1 X10.187 Y60.563 E3987.58562
G1 X10.271 Y60.399 E3987.59175
G1 X10.399 Y60.271 E3987.59777
G1 X10.563 Y60.187 E3987.6039
G1 X10.839 Y60.144 E3987.61319
G1 X99.136 Y60.14 E3990.54996
G1 X99.437 Y60.187 E3990.56009
M204 S3000
M205 X10 Y10
G0 F6000 X99.64 Y60.36
M204 S1800
M205 X8 Y8
G1 F1800 X10.36 Y60.36 E3993.52956
G1 X10.36 Y149.64 E3996.49902
G1 X99.64 Y149.64 E3999.46849
G1 X99.64 Y60.36 E4002.43795
M204 S3000
M205 X10 Y10
G1 F2400 E3994.93795
;MESH:Improved Collection Box upper.stl
G0 F6000 X100.63 Y138.45
G0 X101.915 Y138.45
G0 X108.085 Y138.45
G0 X109.37 Y138.45
G0 X110.75 Y138.45
M204 S1800
M205 X8 Y8
;TYPE:WALL-INNER
G1 F2400 E4002.43795
G1 F3600 X109.75 Y138.45 E4002.47121
G1 X109.75 Y71.55 E4004.69631
G1 X110.75 Y71.55 E4004.72957
G1 X110.75 Y138.45 E4006.95468
M204 S3000
M205 X10 Y10
G0 F6000 X111.109 Y138.504
G0 X111.122 Y148.878
G0 X130.44 Y148.872
G0 X188.45 Y150.25
M204 S1800
M205 X8 Y8
G1 F3600 X121.55 Y150.25 E4009.17978
G1 X121.55 Y149.25 E4009.21304
G1 X188.45 Y149.25 E4011.43814
G1 X188.45 Y150.25 E4011.4714
M204 S3000
M205 X10 Y10
G0 F6000 X188.822 Y148.922
G0 X198.922 Y148.922
G0 X198.922 Y138.822
G0 X200.25 Y138.45
M204 S1800
M205 X8 Y8
G1 F3600 X199.25 Y138.45 E4011.50466
G1 X199.25 Y71.55 E4013.72977
G1 X200.25 Y71.55 E4013.76303
G1 X200.25 Y138.45 E4015.98813
M204 S3000
M205 X10 Y10
G0 F6000 X198.872 Y80.44
G0 X198.878 Y61.122
G0 X188.504 Y61.11
G0 X188.45 Y60.75
M204 S1800
M205 X8 Y8
G1 F3600 X121.55 Y60.75 E4018.21323
G1 X121.55 Y59.75 E4018.24649
G1 X188.45 Y59.75 E4020.4716
G1 X188.45 Y60.75 E4020.50486
M204 S3000
M205 X10 Y10
G0 F6000 X188.85 Y61.05
M204 S1800
M205 X8 Y8
G1 F3600 X198.85 Y61.05 E4020.83746
G1 X198.95 Y61.05 E4020.84078
G1 X198.95 Y61.15 E4020.84295
G1 X198.95 Y71.15 E4021.17555
G1 X200.65 Y71.15 E4021.23209
G1 X200.65 Y138.85 E4023.4838
G1 X198.95 Y138.85 E4023.54034
G1 X198.95 Y148.85 E4023.87295
G1 X198.95 Y148.95 E4023.87627
G1 X198.85 Y148.95 E4023.87844
G1 X188.85 Y148.95 E4024.21104
G1 X188.85 Y150.65 E4024.26758
G1 X121.15 Y150.65 E4026.51929
G1 X121.15 Y148.95 E4026.57583
G1 X111.15 Y148.95 E4026.90843
G1 X111.05 Y148.95 E4026.91176
G1 X111.05 Y148.85 E4026.91392
G1 X111.05 Y138.85 E4027.24653
G1 X109.35 Y138.85 E4027.30307
G1 X109.35 Y71.15 E4029.55478
G1 X111.05 Y71.15 E4029.61132
G1 X111.05 Y61.15 E4029.94392
G1 X111.05 Y61.05 E4029.94725
G1 X111.15 Y61.05 E4029.94941
G1 X121.15 Y61.05 E4030.28201
G1 X121.15 Y59.35 E4030.33856
G1 X188.85 Y59.35 E4032.59027
G1 X188.85 Y61.05 E4032.64681
M204 S3000
M205 X10 Y10
G0 F6000 X188.78 Y61.12
G0 X111.08 Y61.08
G0 X111.15 Y61.15
M204 S1800
M205 X8 Y8
G1 F3600 X111.15 Y71.15 E4032.72996
G1 X111.15 Y138.85 E4034.98167
G1 X111.15 Y148.85 E4035.06482
G1 X121.15 Y148.85 E4035.14797
G1 X188.85 Y148.85 E4037.39968
G1 X198.85 Y148.85 E4037.48283
G1 X198.85 Y138.85 E4037.56598
G1 X198.85 Y71.15 E4039.81769
G1 X198.85 Y61.15 E4039.90084
G1 X188.85 Y61.15 E4039.984
G1 X121.15 Y61.15 E4042.23571
G1 X111.15 Y61.15 E4042.31886
M204 S3000
M205 X10 Y10
G0 F6000 X111.55 Y61.55
M204 S1800
M205 X8 Y8
;TYPE:WALL-OUTER
G1 F3600 X111.55 Y148.45 E4045.20916
G1 X198.45 Y148.45 E4048.09947
G1 X198.45 Y61.55 E4050.98977
G1 X111.55 Y61.55 E4053.88008
M204 S3000
M205 X10 Y10
G0 F6000 X111.55 Y61.75
G1 F2400 E4046.38008
G1 F300 Z4.575
G0 F6000 X189.25 Y60.65 Z4.575
M204 S1800
M205 X8 Y8
G1 F300 Z4.5
G1 F2400 E4053.88008
G1 F3600 X199.35 Y60.65 E4054.21601
G1 X199.35 Y70.75 E4054.55193
G1 X201.05 Y70.75 E4054.60848
G1 X201.05 Y139.25 E4056.8868
G1 X199.35 Y139.25 E4056.94334
G1 X199.35 Y149.35 E4057.27927
G1 X189.25 Y149.35 E4057.61519
G1 X189.25 Y151.05 E4057.67174
G1 X120.75 Y151.05 E4059.95005
G1 X120.75 Y149.35 E4060.0066
G1 X110.65 Y149.35 E4060.34252
G1 X110.65 Y139.25 E4060.67845
G1 X108.95 Y139.25 E4060.73499
G1 X108.95 Y70.75 E4063.01331
G1 X110.65 Y70.75 E4063.06985
G1 X110.65 Y60.65 E4063.40578
G1 X120.75 Y60.65 E4063.74171
G1 X120.75 Y58.95 E4063.79825
G1 X189.25 Y58.95 E4066.07657
G1 X189.25 Y60.65 E4066.13311
M204 S3000
M205 X10 Y10
G0 F6000 X189.45 Y60.65
G0 X188.06 Y60.36
M204 S1800
M205 X8 Y8
;TYPE:SKIN
G1 F1800 X121.94 Y60.36 E4068.33227
G1 X121.94 Y60.14 E4068.33959
G1 X188.06 Y60.14 E4070.53875
G1 X188.06 Y60.36 E4070.54607
M204 S3000
M205 X10 Y10
G0 F6000 X188.82 Y61.121
G0 X198.878 Y61.122
G0 X198.878 Y71.178
G0 X199.64 Y71.94
M204 S1800
M205 X8 Y8
G1 F1800 X199.86 Y71.94 E4070.55339
G1 X199.86 Y138.06 E4072.75255
G1 X199.64 Y138.06 E4072.75986
G1 X199.64 Y71.94 E4074.95902
M204 S3000
M205 X10 Y10
G0 F6000 X198.872 Y128.558
G0 X198.878 Y148.878
G0 X188.171 Y148.89
G0 X188.06 Y149.64
M204 S1800
M205 X8 Y8
G1 F1800 X188.06 Y149.86 E4074.96634
G1 X121.94 Y149.86 E4077.1655
G1 X121.94 Y149.64 E4077.17282
G1 X188.06 Y149.64 E4079.37198
M204 S3000
M205 X10 Y10
G0 F6000 X131.441 Y148.872
G0 X111.122 Y148.878
G0 X111.109 Y138.171
G0 X110.36 Y138.06
M204 S1800
M205 X8 Y8
G1 F1800 X110.14 Y138.06 E4079.37929
G1 X110.14 Y71.94 E4081.57845
G1 X110.36 Y71.94 E4081.58577
G1 X110.36 Y138.06 E4083.78493
M204 S3000
M205 X10 Y10
G1 F2400 E4076.28493
;MESH:NONMESH
G0 F6000 X109.364 Y71.164
G0 X108.085 Y71.164
G0 X101.915 Y71.164
G0 X100.63 Y71.164
G0 X98.878 Y61.122
G0 X10.75 Y60.75
;TIME_ELAPSED:2867.252547
;LAYER:22
;MESH:Improved Collection Box lower.stl
G0 X10.75 Y60.75 Z4.7
M204 S1800
M205 X8 Y8
;TYPE:WALL-INNER
G1 F2400 E4083.78493
G1 F3600 X10.75 Y149.25 E4086.72845
G1 X99.25 Y149.25 E4089.67198
G1 X99.25 Y60.75 E4092.6155
G1 X10.75 Y60.75 E4095.55902
M204 S3000
M205 X10 Y10
G0 F6000 X99.557 Y59.811
M204 S1800
M205 X8 Y8
G1 F3600 X99.831 Y59.951 E4095.56925
G1 X100.049 Y60.169 E4095.57951
G1 X100.189 Y60.443 E4095.58974
G1 X100.25 Y60.829 E4095.60274
G1 X100.25 Y149.171 E4098.54101
G1 X100.189 Y149.557 E4098.554
G1 X100.049 Y149.831 E4098.56424
G1 X99.831 Y150.049 E4098.57449
G1 X99.557 Y150.189 E4098.58473
G1 X99.171 Y150.25 E4098.59772
G1 X10.829 Y150.25 E4101.53599
G1 X10.443 Y150.189 E4101.54899
G1 X10.169 Y150.049 E4101.55922
G1 X9.951 Y149.831 E4101.56948
G1 X9.811 Y149.557 E4101.57971
G1 X9.75 Y149.171 E4101.59271
G1 X9.75 Y60.829 E4104.53098
G1 X9.811 Y60.443 E4104.54397
G1 X9.951 Y60.169 E4104.55421
G1 X10.169 Y59.951 E4104.56446
G1 X10.443 Y59.811 E4104.57469
G1 X10.804 Y59.754 E4104.58685
G1 X99.171 Y59.75 E4107.52595
G1 X99.557 Y59.811 E4107.53895
M204 S3000
M205 X10 Y10
G0 F6000 X99.682 Y59.426
M204 S1800
M205 X8 Y8
G1 F3600 X100.07 Y59.624 E4107.55343
G1 X100.376 Y59.93 E4107.56783
G1 X100.574 Y60.318 E4107.58232
G1 X100.65 Y60.799 E4107.59851
G1 X100.65 Y149.201 E4110.53878
G1 X100.574 Y149.682 E4110.55497
G1 X100.376 Y150.07 E4110.56946
G1 X100.07 Y150.376 E4110.58385
G1 X99.682 Y150.574 E4110.59834
G1 X99.201 Y150.65 E4110.61454
G1 X10.799 Y150.65 E4113.5548
G1 X10.318 Y150.574 E4113.571
G1 X9.93 Y150.376 E4113.58549
G1 X9.624 Y150.07 E4113.59988
G1 X9.426 Y149.682 E4113.61437
G1 X9.35 Y149.201 E4113.63056
G1 X9.35 Y60.799 E4116.57083
G1 X9.426 Y60.318 E4116.58702
G1 X9.624 Y59.93 E4116.60151
G1 X9.93 Y59.624 E4116.6159
G1 X10.318 Y59.426 E4116.63039
G1 X10.773 Y59.354 E4116.64571
G1 X99.201 Y59.35 E4119.58684
G1 X99.682 Y59.426 E4119.60304
M204 S3000
M205 X10 Y10
G0 F6000 X99.652 Y59.521
G0 X11.08 Y61.08
G0 X11.15 Y61.15
M204 S1800
M205 X8 Y8
G1 F3600 X11.15 Y148.85 E4122.51995
G1 X98.85 Y148.85 E4125.43687
G1 X98.85 Y61.15 E4128.35378
G1 X11.15 Y61.15 E4131.27069
M204 S3000
M205 X10 Y10
G0 F6000 X11.55 Y61.55
M204 S1800
M205 X8 Y8
;TYPE:WALL-OUTER
G1 F3600 X11.55 Y148.45 E4134.161
G1 X98.45 Y148.45 E4137.0513
G1 X98.45 Y61.55 E4139.94161
G1 X11.55 Y61.55 E4142.83192
M204 S3000
M205 X10 Y10
G0 F6000 X11.55 Y61.75
G0 X11.05 Y61.75
G0 X11.122 Y61.122
G0 X99.652 Y59.521
G0 X99.807 Y59.041
M204 S1800
M205 X8 Y8
G1 F3600 X100.309 Y59.297 E4142.85066
G1 X100.703 Y59.691 E4142.86919
G1 X100.959 Y60.193 E4142.88793
G1 X101.05 Y60.768 E4142.9073
G1 X101.05 Y149.232 E4145.84962
G1 X100.959 Y149.807 E4145.86898
G1 X100.703 Y150.309 E4145.88773
G1 X100.309 Y150.703 E4145.90626
G1 X99.807 Y150.959 E4145.925
G1 X99.232 Y151.05 E4145.94436
G1 X10.768 Y151.05 E4148.88669
G1 X10.193 Y150.959 E4148.90605
G1 X9.691 Y150.703 E4148.92479
G1 X9.297 Y150.309 E4148.94332
G1 X9.041 Y149.807 E4148.96207
G1 X8.95 Y149.232 E4148.98143
G1 X8.95 Y60.768 E4151.92375
G1 X9.041 Y60.193 E4151.94312
G1 X9.297 Y59.691 E4151.96186
G1 X9.691 Y59.297 E4151.98039
G1 X10.193 Y59.041 E4151.99913
G1 X10.741 Y58.954 E4152.01759
G1 X99.232 Y58.95 E4154.96081
G1 X99.807 Y59.041 E4154.98017
M204 S3000
M205 X10 Y10
G0 F6000 X99.985 Y59.131
G0 X99.437 Y60.187
M204 S1800
M205 X8 Y8
;TYPE:SKIN
G1 F1800 X99.601 Y60.271 E4154.9863
G1 X99.729 Y60.399 E4154.99232
G1 X99.813 Y60.563 E4154.99845
G1 X99.86 Y60.864 E4155.00858
G1 X99.86 Y149.136 E4157.94452
G1 X99.813 Y149.437 E4157.95466
G1 X99.729 Y149.601 E4157.96078
G1 X99.601 Y149.729 E4157.9668
G1 X99.437 Y149.813 E4157.97293
G1 X99.136 Y149.86 E4157.98307
G1 X10.864 Y149.86 E4160.919
G1 X10.563 Y149.813 E4160.92914
G1 X10.399 Y149.729 E4160.93527
G1 X10.271 Y149.601 E4160.94129
G1 X10.187 Y149.437 E4160.94742
G1 X10.14 Y149.136 E4160.95755
G1 X10.14 Y60.864 E4163.89349
G1 X10.187 Y60.563 E4163.90362
G1 X10.271 Y60.399 E4163.90975
G1 X10.399 Y60.271 E4163.91577
G1 X10.563 Y60.187 E4163.9219
G1 X10.839 Y60.144 E4163.93119
G1 X99.136 Y60.14 E4166.86796
G1 X99.437 Y60.187 E4166.87809
M204 S3000
M205 X10 Y10
G0 F6000 X99.64 Y60.36
M204 S1800
M205 X8 Y8
G1 F1800 X10.36 Y60.36 E4169.84755
G1 X10.36 Y149.64 E4172.81702
G1 X99.64 Y149.64 E4175.78648
G1 X99.64 Y60.36 E4178.75595
M204 S3000
M205 X10 Y10
G1 F2400 E4171.25595
;MESH:Improved Collection Box upper.stl
G0 F6000 X100.63 Y138.45
G0 X101.915 Y138.45
G0 X108.085 Y138.45
G0 X109.37 Y138.45
G0 X110.75 Y138.45
M204 S1800
M205 X8 Y8
;TYPE:WALL-INNER
G1 F2400 E4178.75595
G92 E0
G1 F3600 X109.75 Y138.45 E0.03326
G1 X109.75 Y71.55 E2.25836
G1 X110.75 Y71.55 E2.29162
G1 X110.75 Y138.45 E4.51673
M204 S3000
M205 X10 Y10
G0 F6000 X111.109 Y138.504
G0 X111.122 Y148.878
G0 X130.44 Y148.872
G0 X188.45 Y150.25
M204 S1800
M205 X8 Y8
G1 F3600 X121.55 Y150.25 E6.74183
G1 X121.55 Y149.25 E6.77509
G1 X188.45 Y149.25 E9.00019
G1 X188.45 Y150.25 E9.03345
M204 S3000
M205 X10 Y10
G0 F6000 X188.822 Y148.922
G0 X198.922 Y148.922
G0 X198.922 Y138.822
G0 X200.25 Y138.45
M204 S1800
M205 X8 Y8
G1 F3600 X199.25 Y138.45 E9.06671
G1 X199.25 Y71.55 E11.29182
G1 X200.25 Y71.55 E11.32508
G1 X200.25 Y138.45 E13.55018
M204 S3000
M205 X10 Y10
G0 F6000 X198.872 Y80.44
G0 X198.878 Y61.122
G0 X188.504 Y61.11
G0 X188.45 Y60.75
M204 S1800
M205 X8 Y8
G1 F3600 X121.55 Y60.75 E15.77528
G1 X121.55 Y59.75 E15.80854
G1 X188.45 Y59.75 E18.03365
G1 X188.45 Y60.75 E18.06691
M204 S3000
M205 X10 Y10
G0 F6000 X188.85 Y61.05
M204 S1800
M205 X8 Y8
G1 F3600 X198.85 Y61.05 E18.39951
G1 X198.95 Y61.05 E18.40283
G1 X198.95 Y61.15 E18.405
G1 X198.95 Y71.15 E18.7376
G1 X200.65 Y71.15 E18.79414
G1 X200.65 Y138.85 E21.04585
G1 X198.95 Y138.85 E21.10239
G1 X198.95 Y148.85 E21.435
G1 X198.95 Y148.95 E21.43832
G1 X198.85 Y148.95 E21.44049
G1 X188.85 Y148.95 E21.77309
G1 X188.85 Y150.65 E21.82963
G1 X121.15 Y150.65 E24.08134
G1 X121.15 Y148.95 E24.13788
G1 X111.15 Y148.95 E24.47048
G1 X111.05 Y148.95 E24.47381
G1 X111.05 Y148.85 E24.47597
G1 X111.05 Y138.85 E24.80857
G1 X109.35 Y138.85 E24.86512
G1 X109.35 Y71.15 E27.11683
G1 X111.05 Y71.15 E27.17337
G1 X111.05 Y61.15 E27.50597
G1 X111.05 Y61.05 E27.5093
G1 X111.15 Y61.05 E27.51146
G1 X121.15 Y61.05 E27.84406
G1 X121.15 Y59.35 E27.90061
G1 X188.85 Y59.35 E30.15232
G1 X188.85 Y61.05 E30.20886
M204 S3000
M205 X10 Y10
G0 F6000 X188.78 Y61.12
G0 X111.08 Y61.08
G0 X111.15 Y61.15
M204 S1800
M205 X8 Y8
G1 F3600 X111.15 Y71.15 E30.29201
G1 X111.15 Y138.85 E32.54372
G1 X111.15 Y148.85 E32.62687
G1 X121.15 Y148.85 E32.71002
G1 X188.85 Y148.85 E34.96173
G1 X198.85 Y148.85 E35.04488
G1 X198.85 Y138.85 E35.12803
G1 X198.85 Y71.15 E37.37974
G1 X198.85 Y61.15 E37.46289
G1 X188.85 Y61.15 E37.54604
G1 X121.15 Y61.15 E39.79776
G1 X111.15 Y61.15 E39.88091
M204 S3000
M205 X10 Y10
G0 F6000 X111.55 Y61.55
M204 S1800
M205 X8 Y8
;TYPE:WALL-OUTER
G1 F3600 X111.55 Y148.45 E42.77121
G1 X198.45 Y148.45 E45.66152
G1 X198.45 Y61.55 E48.55182
G1 X111.55 Y61.55 E51.44213
M204 S3000
M205 X10 Y10
G0 F6000 X111.55 Y61.75
G1 F2400 E43.94213
G1 F300 Z4.775
G0 F6000 X189.25 Y60.65 Z4.775
M204 S1800
M205 X8 Y8
G1 F300 Z4.7
G1 F2400 E51.44213
G1 F3600 X199.35 Y60.65 E51.77806
G1 X199.35 Y70.75 E52.11398
G1 X201.05 Y70.75 E52.17053
G1 X201.05 Y139.25 E54.44884
G1 X199.35 Y139.25 E54.50539
G1 X199.35 Y149.35 E54.84131
G1 X189.25 Y149.35 E55.17724
G1 X189.25 Y151.05 E55.23378
G1 X120.75 Y151.05 E57.5121
G1 X120.75 Y149.35 E57.56865
G1 X110.65 Y149.35 E57.90457
G1 X110.65 Y139.25 E58.2405
G1 X108.95 Y139.25 E58.29704
G1 X108.95 Y70.75 E60.57536
G1 X110.65 Y70.75 E60.6319
G1 X110.65 Y60.65 E60.96783
G1 X120.75 Y60.65 E61.30376
G1 X120.75 Y58.95 E61.3603
G1 X189.25 Y58.95 E63.63862
G1 X189.25 Y60.65 E63.69516
M204 S3000
M205 X10 Y10
G0 F6000 X189.45 Y60.65
G0 X188.06 Y60.36
M204 S1800
M205 X8 Y8
;TYPE:SKIN
G1 F1800 X121.94 Y60.36 E65.89432
G1 X121.94 Y60.14 E65.90164
G1 X188.06 Y60.14 E68.1008
G1 X188.06 Y60.36 E68.10812
M204 S3000
M205 X10 Y10
G0 F6000 X188.82 Y61.121
G0 X198.878 Y61.122
G0 X198.878 Y71.178
G0 X199.64 Y71.94
M204 S1800
M205 X8 Y8
G1 F1800 X199.86 Y71.94 E68.11543
G1 X199.86 Y138.06 E70.31459
G1 X199.64 Y138.06 E70.32191
G1 X199.64 Y71.94 E72.52107
M204 S3000
M205 X10 Y10
G0 F6000 X198.872 Y128.558
G0 X198.878 Y148.878
G0 X188.171 Y148.89
G0 X188.06 Y149.64
M204 S1800
M205 X8 Y8
G1 F1800 X188.06 Y149.86 E72.52839
G1 X121.94 Y149.86 E74.72755
G1 X121.94 Y149.64 E74.73487
G1 X188.06 Y149.64 E76.93403
M204 S3000
M205 X10 Y10
G0 F6000 X131.441 Y148.872
G0 X111.122 Y148.878
G0 X111.109 Y138.171
G0 X110.36 Y138.06
M204 S1800
M205 X8 Y8
G1 F1800 X110.14 Y138.06 E76.94134
G1 X110.14 Y71.94 E79.1405
G1 X110.36 Y71.94 E79.14782
G1 X110.36 Y138.06 E81.34698
M204 S3000
M205 X10 Y10
G1 F2400 E73.84698
;MESH:NONMESH
G0 F6000 X109.364 Y71.164
G0 X108.085 Y71.164
G0 X101.915 Y71.164
G0 X100.63 Y71.164
G0 X98.878 Y61.122
G0 X10.75 Y60.75
;TIME_ELAPSED:2992.803777
;LAYER:23
;MESH:Improved Collection Box lower.stl
G0 X10.75 Y60.75 Z4.9
M204 S1800
M205 X8 Y8
;TYPE:WALL-INNER
G1 F2400 E81.34698
G1 F3600 X10.75 Y149.25 E84.2905
G1 X99.25 Y149.25 E87.23403
G1 X99.25 Y60.75 E90.17755
G1 X10.75 Y60.75 E93.12107
M204 S3000
M205 X10 Y10
G0 F6000 X99.557 Y59.811
M204 S1800
M205 X8 Y8
G1 F3600 X99.831 Y59.951 E93.1313
G1 X100.049 Y60.169 E93.14156
G1 X100.189 Y60.443 E93.15179
G1 X100.25 Y60.829 E93.16479
G1 X100.25 Y149.171 E96.10306
G1 X100.189 Y149.557 E96.11605
G1 X100.049 Y149.831 E96.12629
G1 X99.831 Y150.049 E96.13654
G1 X99.557 Y150.189 E96.14678
G1 X99.171 Y150.25 E96.15977
G1 X10.829 Y150.25 E99.09804
G1 X10.443 Y150.189 E99.11104
G1 X10.169 Y150.049 E99.12127
G1 X9.951 Y149.831 E99.13153
G1 X9.811 Y149.557 E99.14176
G1 X9.75 Y149.171 E99.15476
G1 X9.75 Y60.829 E102.09302
G1 X9.811 Y60.443 E102.10602
G1 X9.951 Y60.169 E102.11626
G1 X10.169 Y59.951 E102.12651
G1 X10.443 Y59.811 E102.13674
G1 X10.803 Y59.754 E102.14887
G1 X99.171 Y59.75 E105.088
G1 X99.557 Y59.811 E105.101
M204 S3000
M205 X10 Y10
G0 F6000 X99.682 Y59.426
M204 S1800
M205 X8 Y8
G1 F3600 X100.07 Y59.624 E105.11548
G1 X100.376 Y59.93 E105.12988
G1 X100.574 Y60.318 E105.14437
G1 X100.65 Y60.799 E105.16056
G1 X100.65 Y149.201 E108.10082
G1 X100.574 Y149.682 E108.11702
G1 X100.376 Y150.07 E108.13151
G1 X100.07 Y150.376 E108.1459
G1 X99.682 Y150.574 E108.16039
G1 X99.201 Y150.65 E108.17659
G1 X10.799 Y150.65 E111.11685
G1 X10.318 Y150.574 E111.13305
G1 X9.93 Y150.376 E111.14753
G1 X9.624 Y150.07 E111.16193
G1 X9.426 Y149.682 E111.17642
G1 X9.35 Y149.201 E111.19261
G1 X9.35 Y60.799 E114.13288
G1 X9.426 Y60.318 E114.14907
G1 X9.624 Y59.93 E114.16356
G1 X9.93 Y59.624 E114.17795
G1 X10.318 Y59.426 E114.19244
G1 X10.772 Y59.354 E114.20773
G1 X99.201 Y59.35 E117.14889
G1 X99.682 Y59.426 E117.16509
M204 S3000
M205 X10 Y10
G0 F6000 X99.652 Y59.521
G0 X11.08 Y61.08
G0 X11.15 Y61.15
M204 S1800
M205 X8 Y8
G1 F3600 X11.15 Y148.85 E120.082
G1 X98.85 Y148.85 E122.99892
G1 X98.85 Y61.15 E125.91583
G1 X11.15 Y61.15 E128.83274
M204 S3000
M205 X10 Y10
G0 F6000 X11.55 Y61.55
M204 S1800
M205 X8 Y8
;TYPE:WALL-OUTER
G1 F3600 X11.55 Y148.45 E131.72305
G1 X98.45 Y148.45 E134.61335
G1 X98.45 Y61.55 E137.50366
G1 X11.55 Y61.55 E140.39397
M204 S3000
M205 X10 Y10
G0 F6000 X11.55 Y61.75
G0 X11.05 Y61.75
G0 X11.122 Y61.122
G0 X99.652 Y59.521
G0 X99.807 Y59.041
M204 S1800
M205 X8 Y8
G1 F3600 X100.309 Y59.297 E140.41271
G1 X100.703 Y59.691 E140.43124
G1 X100.959 Y60.193 E140.44998
G1 X101.05 Y60.768 E140.46935
G1 X101.05 Y149.232 E143.41167
G1 X100.959 Y149.807 E143.43103
G1 X100.703 Y150.309 E143.44978
G1 X100.309 Y150.703 E143.46831
G1 X99.807 Y150.959 E143.48705
G1 X99.232 Y151.05 E143.50641
G1 X10.768 Y151.05 E146.44874
G1 X10.193 Y150.959 E146.4681
G1 X9.691 Y150.703 E146.48684
G1 X9.297 Y150.309 E146.50537
G1 X9.041 Y149.807 E146.52412
G1 X8.95 Y149.232 E146.54348
G1 X8.95 Y60.768 E149.4858
G1 X9.041 Y60.193 E149.50517
G1 X9.297 Y59.691 E149.52391
G1 X9.691 Y59.297 E149.54244
G1 X10.193 Y59.041 E149.56118
G1 X10.74 Y58.954 E149.57961
G1 X99.232 Y58.95 E152.52286
G1 X99.807 Y59.041 E152.54222
M204 S3000
M205 X10 Y10
G0 F6000 X99.985 Y59.131
G0 X99.437 Y60.187
M204 S1800
M205 X8 Y8
;TYPE:SKIN
G1 F1800 X99.601 Y60.271 E152.54835
G1 X99.729 Y60.399 E152.55437
G1 X99.813 Y60.563 E152.5605
G1 X99.86 Y60.864 E152.57063
G1 X99.86 Y149.136 E155.50657
G1 X99.813 Y149.437 E155.51671
G1 X99.729 Y149.601 E155.52283
G1 X99.601 Y149.729 E155.52886
G1 X99.437 Y149.813 E155.53498
G1 X99.136 Y149.86 E155.54512
G1 X10.864 Y149.86 E158.48105
G1 X10.563 Y149.813 E158.49119
G1 X10.399 Y149.729 E158.49732
G1 X10.271 Y149.601 E158.50334
G1 X10.187 Y149.437 E158.50947
G1 X10.14 Y149.136 E158.5196
G1 X10.14 Y60.864 E161.45554
G1 X10.187 Y60.563 E161.46567
G1 X10.271 Y60.399 E161.4718
G1 X10.399 Y60.271 E161.47782
G1 X10.563 Y60.187 E161.48395
G1 X10.838 Y60.144 E161.4932
G1 X99.136 Y60.14 E164.43001
G1 X99.437 Y60.187 E164.44014
M204 S3000
M205 X10 Y10
G0 F6000 X99.64 Y60.36
M204 S1800
M205 X8 Y8
G1 F1800 X10.36 Y60.36 E167.40961
G1 X10.36 Y149.64 E170.37907
G1 X99.64 Y149.64 E173.34854
G1 X99.64 Y60.36 E176.318
M204 S3000
M205 X10 Y10
G1 F2400 E168.818
;MESH:Improved Collection Box upper.stl
G0 F6000 X100.63 Y138.45
G0 X101.915 Y138.45
G0 X108.085 Y138.45
G0 X109.37 Y138.45
G0 X110.75 Y138.45
M204 S1800
M205 X8 Y8
;TYPE:WALL-INNER
G1 F2400 E176.318
G1 F3600 X109.75 Y138.45 E176.35126
G1 X109.75 Y71.55 E178.57636
G1 X110.75 Y71.55 E178.60962
G1 X110.75 Y138.45 E180.83473
M204 S3000
M205 X10 Y10
G0 F6000 X111.109 Y138.504
G0 X111.122 Y148.878
G0 X130.44 Y148.872
G0 X188.45 Y150.25
M204 S1800
M205 X8 Y8
G1 F3600 X121.55 Y150.25 E183.05983
G1 X121.55 Y149.25 E183.09309
G1 X188.45 Y149.25 E185.31819
G1 X188.45 Y150.25 E185.35145
M204 S3000
M205 X10 Y10
G0 F6000 X188.822 Y148.922
G0 X198.922 Y148.922
G0 X198.922 Y138.822
G0 X200.25 Y138.45
M204 S1800
M205 X8 Y8
G1 F3600 X199.25 Y138.45 E185.38471
G1 X199.25 Y71.55 E187.60982
G1 X200.25 Y71.55 E187.64308
G1 X200.25 Y138.45 E189.86818
M204 S3000
M205 X10 Y10
G0 F6000 X198.872 Y80.44
G0 X198.878 Y61.122
G0 X188.504 Y61.11
G0 X188.45 Y60.75
M204 S1800
M205 X8 Y8
G1 F3600 X121.55 Y60.75 E192.09328
G1 X121.55 Y59.75 E192.12654
G1 X188.45 Y59.75 E194.35165
G1 X188.45 Y60.75 E194.38491
M204 S3000
M205 X10 Y10
G0 F6000 X188.85 Y61.05
M204 S1800
M205 X8 Y8
G1 F3600 X198.85 Y61.05 E194.71751
G1 X198.95 Y61.05 E194.72083
G1 X198.95 Y61.15 E194.723
G1 X198.95 Y71.15 E195.0556
G1 X200.65 Y71.15 E195.11214
G1 X200.65 Y138.85 E197.36385
G1 X198.95 Y138.85 E197.42039
G1 X198.95 Y148.85 E197.753
G1 X198.95 Y148.95 E197.75632
G1 X198.85 Y148.95 E197.75849
G1 X188.85 Y148.95 E198.09109
G1 X188.85 Y150.65 E198.14763
G1 X121.15 Y150.65 E200.39934
G1 X121.15 Y148.95 E200.45588
G1 X111.15 Y148.95 E200.78848
G1 X111.05 Y148.95 E200.79181
G1 X111.05 Y148.85 E200.79397
G1 X111.05 Y138.85 E201.12657
G1 X109.35 Y138.85 E201.18312
G1 X109.35 Y71.15 E203.43483
G1 X111.05 Y71.15 E203.49137
G1 X111.05 Y61.15 E203.82397
G1 X111.05 Y61.05 E203.8273
G1 X111.15 Y61.05 E203.82946
G1 X121.15 Y61.05 E204.16206
G1 X121.15 Y59.35 E204.21861
G1 X188.85 Y59.35 E206.47032
G1 X188.85 Y61.05 E206.52686
M204 S3000
M205 X10 Y10
G0 F6000 X188.78 Y61.12
G0 X111.08 Y61.08
G0 X111.15 Y61.15
M204 S1800
M205 X8 Y8
G1 F3600 X111.15 Y71.15 E206.61001
G1 X111.15 Y138.85 E208.86172
G1 X111.15 Y148.85 E208.94487
G1 X121.15 Y148.85 E209.02802
G1 X188.85 Y148.85 E211.27973
G1 X198.85 Y148.85 E211.36288
G1 X198.85 Y138.85 E211.44603
G1 X198.85 Y71.15 E213.69774
G1 X198.85 Y61.15 E213.78089
G1 X188.85 Y61.15 E213.86404
G1 X121.15 Y61.15 E216.11576
G1 X111.15 Y61.15 E216.19891
M204 S3000
M205 X10 Y10
G0 F6000 X111.55 Y61.55
M204 S1800
M205 X8 Y8
;TYPE:WALL-OUTER
G1 F3600 X111.55 Y148.45 E219.08921
G1 X198.45 Y148.45 E221.97952
G1 X198.45 Y61.55 E224.86982
G1 X111.55 Y61.55 E227.76013
M204 S3000
M205 X10 Y10
G0 F6000 X111.55 Y61.75
G1 F2400 E220.26013
G1 F300 Z4.975
G0 F6000 X189.25 Y60.65 Z4.975
M204 S1800
M205 X8 Y8
G1 F300 Z4.9
G1 F2400 E227.76013
G1 F3600 X199.35 Y60.65 E228.09606
G1 X199.35 Y70.75 E228.43198
G1 X201.05 Y70.75 E228.48853
G1 X201.05 Y139.25 E230.76685
G1 X199.35 Y139.25 E230.82339
G1 X199.35 Y149.35 E231.15931
G1 X189.25 Y149.35 E231.49524
G1 X189.25 Y151.05 E231.55178
G1 X120.75 Y151.05 E233.8301
G1 X120.75 Y149.35 E233.88665
G1 X110.65 Y149.35 E234.22257
G1 X110.65 Y139.25 E234.5585
G1 X108.95 Y139.25 E234.61504
G1 X108.95 Y70.75 E236.89336
G1 X110.65 Y70.75 E236.9499
G1 X110.65 Y60.65 E237.28583
G1 X120.75 Y60.65 E237.62176
G1 X120.75 Y58.95 E237.6783
G1 X189.25 Y58.95 E239.95662
G1 X189.25 Y60.65 E240.01316
M204 S3000
M205 X10 Y10
G0 F6000 X189.45 Y60.65
G0 X188.06 Y60.36
M204 S1800
M205 X8 Y8
;TYPE:SKIN
G1 F1800 X121.94 Y60.36 E242.21232
G1 X121.94 Y60.14 E242.21964
G1 X188.06 Y60.14 E244.4188
G1 X188.06 Y60.36 E244.42612
M204 S3000
M205 X10 Y10
G0 F6000 X188.82 Y61.121
G0 X198.878 Y61.122
G0 X198.878 Y71.178
G0 X199.64 Y71.94
M204 S1800
M205 X8 Y8
G1 F1800 X199.86 Y71.94 E244.43343
G1 X199.86 Y138.06 E246.63259
G1 X199.64 Y138.06 E246.63991
G1 X199.64 Y71.94 E248.83907
M204 S3000
M205 X10 Y10
G0 F6000 X198.872 Y128.558
G0 X198.878 Y148.878
G0 X188.171 Y148.89
G0 X188.06 Y149.64
M204 S1800
M205 X8 Y8
G1 F1800 X188.06 Y149.86 E248.84639
G1 X121.94 Y149.86 E251.04555
G1 X121.94 Y149.64 E251.05287
G1 X188.06 Y149.64 E253.25203
M204 S3000
M205 X10 Y10
G0 F6000 X131.441 Y148.872
G0 X111.122 Y148.878
G0 X111.109 Y138.171
G0 X110.36 Y138.06
M204 S1800
M205 X8 Y8
G1 F1800 X110.14 Y138.06 E253.25934
G1 X110.14 Y71.94 E255.4585
G1 X110.36 Y71.94 E255.46582
G1 X110.36 Y138.06 E257.66498
M204 S3000
M205 X10 Y10
G1 F2400 E250.16498
;MESH:NONMESH
G0 F6000 X109.364 Y71.164
G0 X108.085 Y71.164
G0 X101.915 Y71.164
G0 X100.63 Y71.164
G0 X98.878 Y61.122
G0 X10.75 Y60.75
;TIME_ELAPSED:3118.365579
;LAYER:24
;MESH:Improved Collection Box lower.stl
G0 X10.75 Y60.75 Z5.1
M204 S1800
M205 X8 Y8
;TYPE:WALL-INNER
G1 F2400 E257.66498
G1 F3600 X10.75 Y149.25 E260.6085
G1 X99.25 Y149.25 E263.55203
G1 X99.25 Y60.75 E266.49555
G1 X10.75 Y60.75 E269.43907
M204 S3000
M205 X10 Y10
G0 F6000 X99.557 Y59.811
M204 S1800
M205 X8 Y8
G1 F3600 X99.831 Y59.951 E269.4493
G1 X100.049 Y60.169 E269.45956
G1 X100.189 Y60.443 E269.46979
G1 X100.25 Y60.829 E269.48279
G1 X100.25 Y149.171 E272.42106
G1 X100.189 Y149.557 E272.43405
G1 X100.049 Y149.831 E272.44429
G1 X99.831 Y150.049 E272.45454
G1 X99.557 Y150.189 E272.46478
G1 X99.171 Y150.25 E272.47777
G1 X10.829 Y150.25 E275.41604
G1 X10.443 Y150.189 E275.42904
G1 X10.169 Y150.049 E275.43927
G1 X9.951 Y149.831 E275.44953
G1 X9.811 Y149.557 E275.45976
G1 X9.75 Y149.171 E275.47276
G1 X9.75 Y60.829 E278.41102
G1 X9.811 Y60.443 E278.42402
G1 X9.951 Y60.169 E278.43426
G1 X10.169 Y59.951 E278.44451
G1 X10.443 Y59.811 E278.45474
G1 X10.829 Y59.75 E278.46774
G1 X99.171 Y59.75 E281.40601
G1 X99.557 Y59.811 E281.41901
M204 S3000
M205 X10 Y10
G0 F6000 X99.682 Y59.426
M204 S1800
M205 X8 Y8
G1 F3600 X100.07 Y59.624 E281.43349
G1 X100.376 Y59.93 E281.44789
G1 X100.574 Y60.318 E281.46238
G1 X100.65 Y60.799 E281.47857
G1 X100.65 Y149.201 E284.41884
G1 X100.574 Y149.682 E284.43503
G1 X100.376 Y150.07 E284.44952
G1 X100.07 Y150.376 E284.46391
G1 X99.682 Y150.574 E284.4784
G1 X99.201 Y150.65 E284.4946
G1 X10.799 Y150.65 E287.43486
G1 X10.318 Y150.574 E287.45106
G1 X9.93 Y150.376 E287.46555
G1 X9.624 Y150.07 E287.47994
G1 X9.426 Y149.682 E287.49443
G1 X9.35 Y149.201 E287.51062
G1 X9.35 Y60.799 E290.45089
G1 X9.426 Y60.318 E290.46708
G1 X9.624 Y59.93 E290.48157
G1 X9.93 Y59.624 E290.49596
G1 X10.318 Y59.426 E290.51045
G1 X10.799 Y59.35 E290.52665
G1 X99.201 Y59.35 E293.46691
G1 X99.682 Y59.426 E293.48311
M204 S3000
M205 X10 Y10
G0 F6000 X99.652 Y59.521
G0 X11.08 Y61.08
G0 X11.15 Y61.15
M204 S1800
M205 X8 Y8
G1 F3600 X11.15 Y148.85 E296.40002
G1 X98.85 Y148.85 E299.31694
G1 X98.85 Y61.15 E302.23385
G1 X11.15 Y61.15 E305.15076
M204 S3000
M205 X10 Y10
G0 F6000 X11.55 Y61.55
M204 S1800
M205 X8 Y8
;TYPE:WALL-OUTER
G1 F3600 X11.55 Y148.45 E308.04107
G1 X98.45 Y148.45 E310.93137
G1 X98.45 Y61.55 E313.82168
G1 X11.55 Y61.55 E316.71199
M204 S3000
M205 X10 Y10
G0 F6000 X11.55 Y61.75
G0 X11.05 Y61.75
G0 X11.122 Y61.122
G0 X99.652 Y59.521
G0 X99.807 Y59.041
M204 S1800
M205 X8 Y8
G1 F3600 X100.309 Y59.297 E316.73073
G1 X100.703 Y59.691 E316.74926
G1 X100.959 Y60.193 E316.768
G1 X101.05 Y60.768 E316.78737
G1 X101.05 Y149.232 E319.72969
G1 X100.959 Y149.807 E319.74905
G1 X100.703 Y150.309 E319.7678
G1 X100.309 Y150.703 E319.78633
G1 X99.807 Y150.959 E319.80507
G1 X99.232 Y151.05 E319.82443
G1 X10.768 Y151.05 E322.76676
G1 X10.193 Y150.959 E322.78612
G1 X9.691 Y150.703 E322.80486
G1 X9.297 Y150.309 E322.82339
G1 X9.041 Y149.807 E322.84214
G1 X8.95 Y149.232 E322.8615
G1 X8.95 Y60.768 E325.80382
G1 X9.041 Y60.193 E325.82319
G1 X9.297 Y59.691 E325.84193
G1 X9.691 Y59.297 E325.86046
G1 X10.193 Y59.041 E325.8792
G1 X10.768 Y58.95 E325.89857
G1 X99.232 Y58.95 E328.84089
G1 X99.807 Y59.041 E328.86025
M204 S3000
M205 X10 Y10
G0 F6000 X99.985 Y59.131
G0 X99.437 Y60.187
M204 S1800
M205 X8 Y8
;TYPE:SKIN
G1 F1800 X99.601 Y60.271 E328.86638
G1 X99.729 Y60.399 E328.8724
G1 X99.813 Y60.563 E328.87853
G1 X99.86 Y60.864 E328.88866
G1 X99.86 Y149.136 E331.8246
G1 X99.813 Y149.437 E331.83474
G1 X99.729 Y149.601 E331.84086
G1 X99.601 Y149.729 E331.84688
G1 X99.437 Y149.813 E331.85301
G1 X99.136 Y149.86 E331.86315
G1 X10.864 Y149.86 E334.79908
G1 X10.563 Y149.813 E334.80922
G1 X10.399 Y149.729 E334.81535
G1 X10.271 Y149.601 E334.82137
G1 X10.187 Y149.437 E334.82749
G1 X10.14 Y149.136 E334.83763
G1 X10.14 Y60.864 E337.77357
G1 X10.187 Y60.563 E337.7837
G1 X10.271 Y60.399 E337.78983
G1 X10.399 Y60.271 E337.79585
G1 X10.563 Y60.187 E337.80198
G1 X10.864 Y60.14 E337.81211
G1 X99.136 Y60.14 E340.74805
G1 X99.437 Y60.187 E340.75818
M204 S3000
M205 X10 Y10
G0 F6000 X99.64 Y60.36
M204 S1800
M205 X8 Y8
G1 F1800 X10.36 Y60.36 E343.72765
G1 X10.36 Y149.64 E346.69711
G1 X99.64 Y149.64 E349.66657
G1 X99.64 Y60.36 E352.63604
M204 S3000
M205 X10 Y10
G1 F2400 E345.13604
;MESH:Improved Collection Box upper.stl
G0 F6000 X100.63 Y138.45
G0 X101.915 Y138.45
G0 X108.085 Y138.45
G0 X109.37 Y138.45
G0 X110.75 Y138.45
M204 S1800
M205 X8 Y8
;TYPE:WALL-INNER
G1 F2400 E352.63604
G1 F3600 X109.75 Y138.45 E352.6693
G1 X109.75 Y71.55 E354.8944
G1 X110.75 Y71.55 E354.92766
G1 X110.75 Y138.45 E357.15277
M204 S3000
M205 X10 Y10
G0 F6000 X111.109 Y138.504
G0 X111.122 Y148.878
G0 X130.44 Y148.872
G0 X188.45 Y150.25
M204 S1800
M205 X8 Y8
G1 F3600 X121.55 Y150.25 E359.37787
G1 X121.55 Y149.25 E359.41113
G1 X188.45 Y149.25 E361.63623
G1 X188.45 Y150.25 E361.66949
M204 S3000
M205 X10 Y10
G0 F6000 X188.822 Y148.922
G0 X198.922 Y148.922
G0 X198.922 Y138.822
G0 X200.25 Y138.45
M204 S1800
M205 X8 Y8
G1 F3600 X199.25 Y138.45 E361.70275
G1 X199.25 Y71.55 E363.92786
G1 X200.25 Y71.55 E363.96112
G1 X200.25 Y138.45 E366.18622
M204 S3000
M205 X10 Y10
G0 F6000 X198.872 Y80.44
G0 X198.878 Y61.122
G0 X188.504 Y61.11
G0 X188.45 Y60.75
M204 S1800
M205 X8 Y8
G1 F3600 X121.55 Y60.75 E368.41132
G1 X121.55 Y59.75 E368.44458
G1 X188.45 Y59.75 E370.66968
G1 X188.45 Y60.75 E370.70295
M204 S3000
M205 X10 Y10
G0 F6000 X188.85 Y61.05
M204 S1800
M205 X8 Y8
G1 F3600 X198.85 Y61.05 E371.03555
G1 X198.95 Y61.05 E371.03887
G1 X198.95 Y61.15 E371.04104
G1 X198.95 Y71.15 E371.37364
G1 X200.65 Y71.15 E371.43018
G1 X200.65 Y138.85 E373.68189
G1 X198.95 Y138.85 E373.73843
G1 X198.95 Y148.85 E374.07103
G1 X198.95 Y148.95 E374.07436
G1 X198.85 Y148.95 E374.07652
G1 X188.85 Y148.95 E374.40913
G1 X188.85 Y150.65 E374.46567
G1 X121.15 Y150.65 E376.71738
G1 X121.15 Y148.95 E376.77392
G1 X111.15 Y148.95 E377.10652
G1 X111.05 Y148.95 E377.10985
G1 X111.05 Y148.85 E377.11201
G1 X111.05 Y138.85 E377.44461
G1 X109.35 Y138.85 E377.50116
G1 X109.35 Y71.15 E379.75287
G1 X111.05 Y71.15 E379.80941
G1 X111.05 Y61.15 E380.14201
G1 X111.05 Y61.05 E380.14534
G1 X111.15 Y61.05 E380.1475
G1 X121.15 Y61.05 E380.4801
G1 X121.15 Y59.35 E380.53664
G1 X188.85 Y59.35 E382.78836
G1 X188.85 Y61.05 E382.8449
M204 S3000
M205 X10 Y10
G0 F6000 X188.78 Y61.12
G0 X111.08 Y61.08
G0 X111.15 Y61.15
M204 S1800
M205 X8 Y8
G1 F3600 X111.15 Y71.15 E382.92805
G1 X111.15 Y138.85 E385.17976
G1 X111.15 Y148.85 E385.26291
G1 X121.15 Y148.85 E385.34606
G1 X188.85 Y148.85 E387.59777
G1 X198.85 Y148.85 E387.68092
G1 X198.85 Y138.85 E387.76407
G1 X198.85 Y71.15 E390.01578
G1 X198.85 Y61.15 E390.09893
G1 X188.85 Y61.15 E390.18208
G1 X121.15 Y61.15 E392.4338
G1 X111.15 Y61.15 E392.51695
M204 S3000
M205 X10 Y10
G0 F6000 X111.55 Y61.55
M204 S1800
M205 X8 Y8
;TYPE:WALL-OUTER
G1 F3600 X111.55 Y148.45 E395.40725
G1 X198.45 Y148.45 E398.29756
G1 X198.45 Y61.55 E401.18786
G1 X111.55 Y61.55 E404.07817
M204 S3000
M205 X10 Y10
G0 F6000 X111.55 Y61.75
G1 F2400 E396.57817
G1 F300 Z5.175
G0 F6000 X189.25 Y60.65 Z5.175
M204 S1800
M205 X8 Y8
G1 F300 Z5.1
G1 F2400 E404.07817
G1 F3600 X199.35 Y60.65 E404.4141
G1 X199.35 Y70.75 E404.75002
G1 X201.05 Y70.75 E404.80657
G1 X201.05 Y139.25 E407.08488
G1 X199.35 Y139.25 E407.14143
G1 X199.35 Y149.35 E407.47735
G1 X189.25 Y149.35 E407.81328
G1 X189.25 Y151.05 E407.86982
G1 X120.75 Y151.05 E410.14814
G1 X120.75 Y149.35 E410.20469
G1 X110.65 Y149.35 E410.54061
G1 X110.65 Y139.25 E410.87654
G1 X108.95 Y139.25 E410.93308
G1 X108.95 Y70.75 E413.2114
G1 X110.65 Y70.75 E413.26794
G1 X110.65 Y60.65 E413.60387
G1 X120.75 Y60.65 E413.9398
G1 X120.75 Y58.95 E413.99634
G1 X189.25 Y58.95 E416.27466
G1 X189.25 Y60.65 E416.3312
M204 S3000
M205 X10 Y10
G0 F6000 X189.45 Y60.65
G0 X188.06 Y60.36
M204 S1800
M205 X8 Y8
;TYPE:SKIN
G1 F1800 X121.94 Y60.36 E418.53036
G1 X121.94 Y60.14 E418.53768
G1 X188.06 Y60.14 E420.73684
G1 X188.06 Y60.36 E420.74416
M204 S3000
M205 X10 Y10
G0 F6000 X188.82 Y61.121
G0 X198.878 Y61.122
G0 X198.878 Y71.178
G0 X199.64 Y71.94
M204 S1800
M205 X8 Y8
G1 F1800 X199.86 Y71.94 E420.75147
G1 X199.86 Y138.06 E422.95063
G1 X199.64 Y138.06 E422.95795
G1 X199.64 Y71.94 E425.15711
M204 S3000
M205 X10 Y10
G0 F6000 X198.872 Y128.558
G0 X198.878 Y148.878
G0 X188.171 Y148.89
G0 X188.06 Y149.64
M204 S1800
M205 X8 Y8
G1 F1800 X188.06 Y149.86 E425.16443
G1 X121.94 Y149.86 E427.36359
G1 X121.94 Y149.64 E427.37091
G1 X188.06 Y149.64 E429.57007
M204 S3000
M205 X10 Y10
G0 F6000 X131.441 Y148.872
G0 X111.122 Y148.878
G0 X111.109 Y138.171
G0 X110.36 Y138.06
M204 S1800
M205 X8 Y8
G1 F1800 X110.14 Y138.06 E429.57738
G1 X110.14 Y71.94 E431.77654
G1 X110.36 Y71.94 E431.78386
G1 X110.36 Y138.06 E433.98302
M204 S3000
M205 X10 Y10
G1 F2400 E426.48302
;MESH:NONMESH
G0 F6000 X109.364 Y71.164
G0 X108.085 Y71.164
G0 X101.915 Y71.164
G0 X100.63 Y71.164
G0 X98.878 Y61.122
G0 X10.75 Y60.75
;TIME_ELAPSED:3243.927530
;LAYER:25
;MESH:Improved Collection Box lower.stl
G0 X10.75 Y60.75 Z5.3
M204 S1800
M205 X8 Y8
;TYPE:WALL-INNER
G1 F2400 E433.98302
G1 F3600 X10.75 Y149.25 E436.92654
G1 X99.25 Y149.25 E439.87007
G1 X99.25 Y60.75 E442.81359
G1 X10.75 Y60.75 E445.75711
M204 S3000
M205 X10 Y10
G0 F6000 X99.557 Y59.811
M204 S1800
M205 X8 Y8
G1 F3600 X99.831 Y59.951 E445.76734
G1 X100.049 Y60.169 E445.7776
G1 X100.189 Y60.443 E445.78783
G1 X100.25 Y60.829 E445.80083
G1 X100.25 Y149.171 E448.7391
G1 X100.189 Y149.557 E448.75209
G1 X100.049 Y149.831 E448.76233
G1 X99.831 Y150.049 E448.77258
G1 X99.557 Y150.189 E448.78282
G1 X99.171 Y150.25 E448.79581
G1 X10.829 Y150.25 E451.73408
G1 X10.443 Y150.189 E451.74708
G1 X10.169 Y150.049 E451.75731
G1 X9.951 Y149.831 E451.76757
G1 X9.811 Y149.557 E451.7778
G1 X9.75 Y149.171 E451.7908
G1 X9.75 Y60.829 E454.72906
G1 X9.811 Y60.443 E454.74206
G1 X9.951 Y60.169 E454.7523
G1 X10.169 Y59.951 E454.76255
G1 X10.443 Y59.811 E454.77278
G1 X10.829 Y59.75 E454.78578
G1 X99.171 Y59.75 E457.72405
G1 X99.557 Y59.811 E457.73705
M204 S3000
M205 X10 Y10
G0 F6000 X99.682 Y59.426
M204 S1800
M205 X8 Y8
G1 F3600 X100.07 Y59.624 E457.75153
G1 X100.376 Y59.93 E457.76593
G1 X100.574 Y60.318 E457.78042
G1 X100.65 Y60.799 E457.79661
G1 X100.65 Y149.201 E460.73687
G1 X100.574 Y149.682 E460.75307
G1 X100.376 Y150.07 E460.76756
G1 X100.07 Y150.376 E460.78195
G1 X99.682 Y150.574 E460.79644
G1 X99.201 Y150.65 E460.81264
G1 X10.799 Y150.65 E463.7529
G1 X10.318 Y150.574 E463.7691
G1 X9.93 Y150.376 E463.78358
G1 X9.624 Y150.07 E463.79798
G1 X9.426 Y149.682 E463.81247
G1 X9.35 Y149.201 E463.82866
G1 X9.35 Y60.799 E466.76893
G1 X9.426 Y60.318 E466.78512
G1 X9.624 Y59.93 E466.79961
G1 X9.93 Y59.624 E466.814
G1 X10.318 Y59.426 E466.82849
G1 X10.799 Y59.35 E466.84469
G1 X99.201 Y59.35 E469.78495
G1 X99.682 Y59.426 E469.80115
M204 S3000
M205 X10 Y10
G0 F6000 X99.652 Y59.521
G0 X11.08 Y61.08
G0 X11.15 Y61.15
M204 S1800
M205 X8 Y8
G1 F3600 X11.15 Y148.85 E472.71806
G1 X98.85 Y148.85 E475.63497
G1 X98.85 Y61.15 E478.55189
G1 X11.15 Y61.15 E481.4688
M204 S3000
M205 X10 Y10
G0 F6000 X11.55 Y61.55
M204 S1800
M205 X8 Y8
;TYPE:WALL-OUTER
G1 F3600 X11.55 Y148.45 E484.35911
G1 X98.45 Y148.45 E487.24941
G1 X98.45 Y61.55 E490.13972
G1 X11.55 Y61.55 E493.03003
M204 S3000
M205 X10 Y10
G0 F6000 X11.55 Y61.75
G0 X11.05 Y61.75
G0 X11.122 Y61.122
G0 X99.652 Y59.521
G0 X99.807 Y59.041
M204 S1800
M205 X8 Y8
G1 F3600 X100.309 Y59.297 E493.04877
G1 X100.703 Y59.691 E493.0673
G1 X100.959 Y60.193 E493.08604
G1 X101.05 Y60.768 E493.10541
G1 X101.05 Y149.232 E496.04773
G1 X100.959 Y149.807 E496.06709
G1 X100.703 Y150.309 E496.08583
G1 X100.309 Y150.703 E496.10437
G1 X99.807 Y150.959 E496.12311
G1 X99.232 Y151.05 E496.14247
G1 X10.768 Y151.05 E499.0848
G1 X10.193 Y150.959 E499.10416
G1 X9.691 Y150.703 E499.1229
G1 X9.297 Y150.309 E499.14143
G1 X9.041 Y149.807 E499.16018
G1 X8.95 Y149.232 E499.17954
G1 X8.95 Y60.768 E502.12186
G1 X9.041 Y60.193 E502.14123
G1 X9.297 Y59.691 E502.15997
G1 X9.691 Y59.297 E502.1785
G1 X10.193 Y59.041 E502.19724
G1 X10.768 Y58.95 E502.21661
G1 X99.232 Y58.95 E505.15893
G1 X99.807 Y59.041 E505.17829
M204 S3000
M205 X10 Y10
G0 F6000 X99.985 Y59.131
G0 X99.437 Y60.187
M204 S1800
M205 X8 Y8
;TYPE:SKIN
G1 F1800 X99.601 Y60.271 E505.18442
G1 X99.729 Y60.399 E505.19044
G1 X99.813 Y60.563 E505.19657
G1 X99.86 Y60.864 E505.2067
G1 X99.86 Y149.136 E508.14264
G1 X99.813 Y149.437 E508.15277
G1 X99.729 Y149.601 E508.1589
G1 X99.601 Y149.729 E508.16492
G1 X99.437 Y149.813 E508.17105
G1 X99.136 Y149.86 E508.18119
G1 X10.864 Y149.86 E511.11712
G1 X10.563 Y149.813 E511.12726
G1 X10.399 Y149.729 E511.13339
G1 X10.271 Y149.601 E511.13941
G1 X10.187 Y149.437 E511.14553
G1 X10.14 Y149.136 E511.15567
G1 X10.14 Y60.864 E514.09161
G1 X10.187 Y60.563 E514.10174
G1 X10.271 Y60.399 E514.10787
G1 X10.399 Y60.271 E514.11389
G1 X10.563 Y60.187 E514.12002
G1 X10.864 Y60.14 E514.13015
G1 X99.136 Y60.14 E517.06609
G1 X99.437 Y60.187 E517.07622
M204 S3000
M205 X10 Y10
G0 F6000 X99.64 Y60.36
M204 S1800
M205 X8 Y8
G1 F1800 X10.36 Y60.36 E520.04568
G1 X10.36 Y149.64 E523.01515
G1 X99.64 Y149.64 E525.98461
G1 X99.64 Y60.36 E528.95408
M204 S3000
M205 X10 Y10
G1 F2400 E521.45408
;MESH:Improved Collection Box upper.stl
G0 F6000 X100.63 Y138.45
G0 X101.915 Y138.45
G0 X108.085 Y138.45
G0 X109.37 Y138.45
G0 X110.75 Y138.45
M204 S1800
M205 X8 Y8
;TYPE:WALL-INNER
G1 F2400 E528.95408
G1 F3600 X109.75 Y138.45 E528.98734
G1 X109.75 Y71.55 E531.21244
G1 X110.75 Y71.55 E531.2457
G1 X110.75 Y138.45 E533.47081
M204 S3000
M205 X10 Y10
G0 F6000 X111.109 Y138.504
G0 X111.122 Y148.878
G0 X130.44 Y148.872
G0 X188.45 Y150.25
M204 S1800
M205 X8 Y8
G1 F3600 X121.55 Y150.25 E535.69591
G1 X121.55 Y149.25 E535.72917
G1 X188.45 Y149.25 E537.95427
G1 X188.45 Y150.25 E537.98753
M204 S3000
M205 X10 Y10
G0 F6000 X188.822 Y148.922
G0 X198.922 Y148.922
G0 X198.922 Y138.822
G0 X200.25 Y138.45
M204 S1800
M205 X8 Y8
G1 F3600 X199.25 Y138.45 E538.02079
G1 X199.25 Y71.55 E540.2459
G1 X200.25 Y71.55 E540.27916
G1 X200.25 Y138.45 E542.50426
M204 S3000
M205 X10 Y10
G0 F6000 X198.872 Y80.44
G0 X198.878 Y61.122
G0 X188.504 Y61.11
G0 X188.45 Y60.75
M204 S1800
M205 X8 Y8
G1 F3600 X121.55 Y60.75 E544.72936
G1 X121.55 Y59.75 E544.76262
G1 X188.45 Y59.75 E546.98772
G1 X188.45 Y60.75 E547.02098
M204 S3000
M205 X10 Y10
G0 F6000 X188.85 Y61.05
M204 S1800
M205 X8 Y8
G1 F3600 X198.85 Y61.05 E547.35359
G1 X198.95 Y61.05 E547.35691
G1 X198.95 Y61.15 E547.35908
G1 X198.95 Y71.15 E547.69168
G1 X200.65 Y71.15 E547.74822
G1 X200.65 Y138.85 E549.99993
G1 X198.95 Y138.85 E550.05647
G1 X198.95 Y148.85 E550.38907
G1 X198.95 Y148.95 E550.3924
G1 X198.85 Y148.95 E550.39456
G1 X188.85 Y148.95 E550.72717
G1 X188.85 Y150.65 E550.78371
G1 X121.15 Y150.65 E553.03542
G1 X121.15 Y148.95 E553.09196
G1 X111.15 Y148.95 E553.42456
G1 X111.05 Y148.95 E553.42789
G1 X111.05 Y148.85 E553.43005
G1 X111.05 Y138.85 E553.76265
G1 X109.35 Y138.85 E553.8192
G1 X109.35 Y71.15 E556.07091
G1 X111.05 Y71.15 E556.12745
G1 X111.05 Y61.15 E556.46005
G1 X111.05 Y61.05 E556.46338
G1 X111.15 Y61.05 E556.46554
G1 X121.15 Y61.05 E556.79814
G1 X121.15 Y59.35 E556.85468
G1 X188.85 Y59.35 E559.1064
G1 X188.85 Y61.05 E559.16294
M204 S3000
M205 X10 Y10
G0 F6000 X188.78 Y61.12
G0 X111.08 Y61.08
G0 X111.15 Y61.15
M204 S1800
M205 X8 Y8
G1 F3600 X111.15 Y71.15 E559.24609
G1 X111.15 Y138.85 E561.4978
G1 X111.15 Y148.85 E561.58095
G1 X121.15 Y148.85 E561.6641
G1 X188.85 Y148.85 E563.91581
G1 X198.85 Y148.85 E563.99896
G1 X198.85 Y138.85 E564.08211
G1 X198.85 Y71.15 E566.33382
G1 X198.85 Y61.15 E566.41697
G1 X188.85 Y61.15 E566.50012
G1 X121.15 Y61.15 E568.75183
G1 X111.15 Y61.15 E568.83499
M204 S3000
M205 X10 Y10
G0 F6000 X111.55 Y61.55
M204 S1800
M205 X8 Y8
;TYPE:WALL-OUTER
G1 F3600 X111.55 Y148.45 E571.72529
G1 X198.45 Y148.45 E574.6156
G1 X198.45 Y61.55 E577.5059
G1 X111.55 Y61.55 E580.39621
M204 S3000
M205 X10 Y10
G0 F6000 X111.55 Y61.75
G1 F2400 E572.89621
G1 F300 Z5.375
G0 F6000 X189.25 Y60.65 Z5.375
M204 S1800
M205 X8 Y8
G1 F300 Z5.3
G1 F2400 E580.39621
G1 F3600 X199.35 Y60.65 E580.73214
G1 X199.35 Y70.75 E581.06806
G1 X201.05 Y70.75 E581.12461
G1 X201.05 Y139.25 E583.40292
G1 X199.35 Y139.25 E583.45947
G1 X199.35 Y149.35 E583.79539
G1 X189.25 Y149.35 E584.13132
G1 X189.25 Y151.05 E584.18786
G1 X120.75 Y151.05 E586.46618
G1 X120.75 Y149.35 E586.52272
G1 X110.65 Y149.35 E586.85865
G1 X110.65 Y139.25 E587.19458
G1 X108.95 Y139.25 E587.25112
G1 X108.95 Y70.75 E589.52944
G1 X110.65 Y70.75 E589.58598
G1 X110.65 Y60.65 E589.92191
G1 X120.75 Y60.65 E590.25784
G1 X120.75 Y58.95 E590.31438
G1 X189.25 Y58.95 E592.5927
G1 X189.25 Y60.65 E592.64924
M204 S3000
M205 X10 Y10
G0 F6000 X189.45 Y60.65
G0 X188.06 Y60.36
M204 S1800
M205 X8 Y8
;TYPE:SKIN
G1 F1800 X121.94 Y60.36 E594.8484
G1 X121.94 Y60.14 E594.85572
G1 X188.06 Y60.14 E597.05488
G1 X188.06 Y60.36 E597.0622
M204 S3000
M205 X10 Y10
G0 F6000 X188.82 Y61.121
G0 X198.878 Y61.122
G0 X198.878 Y71.178
G0 X199.64 Y71.94
M204 S1800
M205 X8 Y8
G1 F1800 X199.86 Y71.94 E597.06951
G1 X199.86 Y138.06 E599.26867
G1 X199.64 Y138.06 E599.27599
G1 X199.64 Y71.94 E601.47515
M204 S3000
M205 X10 Y10
G0 F6000 X198.872 Y128.558
G0 X198.878 Y148.878
G0 X188.171 Y148.89
G0 X188.06 Y149.64
M204 S1800
M205 X8 Y8
G1 F1800 X188.06 Y149.86 E601.48247
G1 X121.94 Y149.86 E603.68163
G1 X121.94 Y149.64 E603.68895
G1 X188.06 Y149.64 E605.88811
M204 S3000
M205 X10 Y10
G0 F6000 X131.441 Y148.872
G0 X111.122 Y148.878
G0 X111.109 Y138.171
G0 X110.36 Y138.06
M204 S1800
M205 X8 Y8
G1 F1800 X110.14 Y138.06 E605.89542
G1 X110.14 Y71.94 E608.09458
G1 X110.36 Y71.94 E608.1019
G1 X110.36 Y138.06 E610.30106
M204 S3000
M205 X10 Y10
G1 F2400 E602.80106
;MESH:NONMESH
G0 F6000 X109.364 Y71.164
G0 X108.085 Y71.164
G0 X101.915 Y71.164
G0 X100.63 Y71.164
G0 X98.878 Y61.122
G0 X10.75 Y60.75
;TIME_ELAPSED:3369.489481
;LAYER:26
;MESH:Improved Collection Box lower.stl
G0 X10.75 Y60.75 Z5.5
M204 S1800
M205 X8 Y8
;TYPE:WALL-INNER
G1 F2400 E610.30106
G1 F3600 X10.75 Y149.25 E613.24458
G1 X99.25 Y149.25 E616.1881
G1 X99.25 Y60.75 E619.13163
G1 X10.75 Y60.75 E622.07515
M204 S3000
M205 X10 Y10
G0 F6000 X99.557 Y59.811
M204 S1800
M205 X8 Y8
G1 F3600 X99.831 Y59.951 E622.08538
G1 X100.049 Y60.169 E622.09564
G1 X100.189 Y60.443 E622.10587
G1 X100.25 Y60.829 E622.11887
G1 X100.25 Y149.171 E625.05714
G1 X100.189 Y149.557 E625.07013
G1 X100.049 Y149.831 E625.08037
G1 X99.831 Y150.049 E625.09062
G1 X99.557 Y150.189 E625.10085
G1 X99.171 Y150.25 E625.11385
G1 X10.829 Y150.25 E628.05212
G1 X10.443 Y150.189 E628.06512
G1 X10.169 Y150.049 E628.07535
G1 X9.951 Y149.831 E628.08561
G1 X9.811 Y149.557 E628.09584
G1 X9.75 Y149.171 E628.10884
G1 X9.75 Y60.829 E631.0471
G1 X9.811 Y60.443 E631.0601
G1 X9.951 Y60.169 E631.07034
G1 X10.169 Y59.951 E631.08059
G1 X10.443 Y59.811 E631.09082
G1 X10.829 Y59.75 E631.10382
G1 X99.171 Y59.75 E634.04209
G1 X99.557 Y59.811 E634.05509
M204 S3000
M205 X10 Y10
G0 F6000 X99.682 Y59.426
M204 S1800
M205 X8 Y8
G1 F3600 X100.07 Y59.624 E634.06957
G1 X100.376 Y59.93 E634.08397
G1 X100.574 Y60.318 E634.09846
G1 X100.65 Y60.799 E634.11465
G1 X100.65 Y149.201 E637.05491
G1 X100.574 Y149.682 E637.07111
G1 X100.376 Y150.07 E637.0856
G1 X100.07 Y150.376 E637.09999
G1 X99.682 Y150.574 E637.11448
G1 X99.201 Y150.65 E637.13068
G1 X10.799 Y150.65 E640.07094
G1 X10.318 Y150.574 E640.08714
G1 X9.93 Y150.376 E640.10162
G1 X9.624 Y150.07 E640.11602
G1 X9.426 Y149.682 E640.13051
G1 X9.35 Y149.201 E640.1467
G1 X9.35 Y60.799 E643.08696
G1 X9.426 Y60.318 E643.10316
G1 X9.624 Y59.93 E643.11765
G1 X9.93 Y59.624 E643.13204
G1 X10.318 Y59.426 E643.14653
G1 X10.799 Y59.35 E643.16273
G1 X99.201 Y59.35 E646.10299
G1 X99.682 Y59.426 E646.11919
M204 S3000
M205 X10 Y10
G0 F6000 X99.652 Y59.521
G0 X11.08 Y61.08
G0 X11.15 Y61.15
M204 S1800
M205 X8 Y8
G1 F3600 X11.15 Y148.85 E649.0361
G1 X98.85 Y148.85 E651.95301
G1 X98.85 Y61.15 E654.86993
G1 X11.15 Y61.15 E657.78684
M204 S3000
M205 X10 Y10
G0 F6000 X11.55 Y61.55
M204 S1800
M205 X8 Y8
;TYPE:WALL-OUTER
G1 F3600 X11.55 Y148.45 E660.67715
G1 X98.45 Y148.45 E663.56745
G1 X98.45 Y61.55 E666.45776
G1 X11.55 Y61.55 E669.34806
M204 S3000
M205 X10 Y10
G0 F6000 X11.55 Y61.75
G0 X11.05 Y61.75
G0 X11.122 Y61.122
G0 X99.652 Y59.521
G0 X99.807 Y59.041
M204 S1800
M205 X8 Y8
G1 F3600 X100.309 Y59.297 E669.36681
G1 X100.703 Y59.691 E669.38534
G1 X100.959 Y60.193 E669.40408
G1 X101.05 Y60.768 E669.42344
G1 X101.05 Y149.232 E672.36577
G1 X100.959 Y149.807 E672.38513
G1 X100.703 Y150.309 E672.40387
G1 X100.309 Y150.703 E672.42241
G1 X99.807 Y150.959 E672.44115
G1 X99.232 Y151.05 E672.46051
G1 X10.768 Y151.05 E675.40284
G1 X10.193 Y150.959 E675.4222
G1 X9.691 Y150.703 E675.44094
G1 X9.297 Y150.309 E675.45947
G1 X9.041 Y149.807 E675.47822
G1 X8.95 Y149.232 E675.49758
G1 X8.95 Y60.768 E678.4399
G1 X9.041 Y60.193 E678.45927
G1 X9.297 Y59.691 E678.47801
G1 X9.691 Y59.297 E678.49654
G1 X10.193 Y59.041 E678.51528
G1 X10.768 Y58.95 E678.53465
G1 X99.232 Y58.95 E681.47697
G1 X99.807 Y59.041 E681.49633
M204 S3000
M205 X10 Y10
G0 F6000 X99.985 Y59.131
G0 X99.437 Y60.187
M204 S1800
M205 X8 Y8
;TYPE:SKIN
G1 F1800 X99.601 Y60.271 E681.50246
G1 X99.729 Y60.399 E681.50848
G1 X99.813 Y60.563 E681.51461
G1 X99.86 Y60.864 E681.52474
G1 X99.86 Y149.136 E684.46068
G1 X99.813 Y149.437 E684.47081
G1 X99.729 Y149.601 E684.47694
G1 X99.601 Y149.729 E684.48296
G1 X99.437 Y149.813 E684.48909
G1 X99.136 Y149.86 E684.49922
G1 X10.864 Y149.86 E687.43516
G1 X10.563 Y149.813 E687.4453
G1 X10.399 Y149.729 E687.45142
G1 X10.271 Y149.601 E687.45745
G1 X10.187 Y149.437 E687.46357
G1 X10.14 Y149.136 E687.47371
G1 X10.14 Y60.864 E690.40965
G1 X10.187 Y60.563 E690.41978
G1 X10.271 Y60.399 E690.42591
G1 X10.399 Y60.271 E690.43193
G1 X10.563 Y60.187 E690.43806
G1 X10.864 Y60.14 E690.44819
G1 X99.136 Y60.14 E693.38413
G1 X99.437 Y60.187 E693.39426
M204 S3000
M205 X10 Y10
G0 F6000 X99.64 Y60.36
M204 S1800
M205 X8 Y8
G1 F1800 X10.36 Y60.36 E696.36372
G1 X10.36 Y149.64 E699.33319
G1 X99.64 Y149.64 E702.30265
G1 X99.64 Y60.36 E705.27212
M204 S3000
M205 X10 Y10
G1 F2400 E697.77212
;MESH:Improved Collection Box upper.stl
G0 F6000 X100.63 Y138.45
G0 X101.915 Y138.45
G0 X108.085 Y138.45
G0 X109.37 Y138.45
G0 X110.75 Y138.45
M204 S1800
M205 X8 Y8
;TYPE:WALL-INNER
G1 F2400 E705.27212
G1 F3600 X109.75 Y138.45 E705.30538
G1 X109.75 Y71.55 E707.53048
G1 X110.75 Y71.55 E707.56374
G1 X110.75 Y138.45 E709.78885
M204 S3000
M205 X10 Y10
G0 F6000 X111.109 Y138.504
G0 X111.122 Y148.878
G0 X130.44 Y148.872
G0 X188.45 Y150.25
M204 S1800
M205 X8 Y8
G1 F3600 X121.55 Y150.25 E712.01395
G1 X121.55 Y149.25 E712.04721
G1 X188.45 Y149.25 E714.27231
G1 X188.45 Y150.25 E714.30557
M204 S3000
M205 X10 Y10
G0 F6000 X188.822 Y148.922
G0 X198.922 Y148.922
G0 X198.922 Y138.822
G0 X200.25 Y138.45
M204 S1800
M205 X8 Y8
G1 F3600 X199.25 Y138.45 E714.33883
G1 X199.25 Y71.55 E716.56393
G1 X200.25 Y71.55 E716.59719
G1 X200.25 Y138.45 E718.8223
M204 S3000
M205 X10 Y10
G0 F6000 X198.872 Y80.44
G0 X198.878 Y61.122
G0 X188.504 Y61.11
G0 X188.45 Y60.75
M204 S1800
M205 X8 Y8
G1 F3600 X121.55 Y60.75 E721.0474
G1 X121.55 Y59.75 E721.08066
G1 X188.45 Y59.75 E723.30576
G1 X188.45 Y60.75 E723.33902
M204 S3000
M205 X10 Y10
G0 F6000 X188.85 Y61.05
M204 S1800
M205 X8 Y8
G1 F3600 X198.85 Y61.05 E723.67163
G1 X198.95 Y61.05 E723.67495
G1 X198.95 Y61.15 E723.67712
G1 X198.95 Y71.15 E724.00972
G1 X200.65 Y71.15 E724.06626
G1 X200.65 Y138.85 E726.31797
G1 X198.95 Y138.85 E726.37451
G1 X198.95 Y148.85 E726.70711
G1 X198.95 Y148.95 E726.71044
G1 X198.85 Y148.95 E726.7126
G1 X188.85 Y148.95 E727.04521
G1 X188.85 Y150.65 E727.10175
G1 X121.15 Y150.65 E729.35346
G1 X121.15 Y148.95 E729.41
G1 X111.15 Y148.95 E729.7426
G1 X111.05 Y148.95 E729.74593
G1 X111.05 Y148.85 E729.74809
G1 X111.05 Y138.85 E730.08069
G1 X109.35 Y138.85 E730.13724
G1 X109.35 Y71.15 E732.38895
G1 X111.05 Y71.15 E732.44549
G1 X111.05 Y61.15 E732.77809
G1 X111.05 Y61.05 E732.78142
G1 X111.15 Y61.05 E732.78358
G1 X121.15 Y61.05 E733.11618
G1 X121.15 Y59.35 E733.17272
G1 X188.85 Y59.35 E735.42444
G1 X188.85 Y61.05 E735.48098
M204 S3000
M205 X10 Y10
G0 F6000 X188.78 Y61.12
G0 X111.08 Y61.08
G0 X111.15 Y61.15
M204 S1800
M205 X8 Y8
G1 F3600 X111.15 Y71.15 E735.56413
G1 X111.15 Y138.85 E737.81584
G1 X111.15 Y148.85 E737.89899
G1 X121.15 Y148.85 E737.98214
G1 X188.85 Y148.85 E740.23385
G1 X198.85 Y148.85 E740.317
G1 X198.85 Y138.85 E740.40015
G1 X198.85 Y71.15 E742.65186
G1 X198.85 Y61.15 E742.73501
G1 X188.85 Y61.15 E742.81816
G1 X121.15 Y61.15 E745.06987
G1 X111.15 Y61.15 E745.15302
M204 S3000
M205 X10 Y10
G0 F6000 X111.55 Y61.55
M204 S1800
M205 X8 Y8
;TYPE:WALL-OUTER
G1 F3600 X111.55 Y148.45 E748.04333
G1 X198.45 Y148.45 E750.93364
G1 X198.45 Y61.55 E753.82394
G1 X111.55 Y61.55 E756.71425
M204 S3000
M205 X10 Y10
G0 F6000 X111.55 Y61.75
G1 F2400 E749.21425
G1 F300 Z5.575
G0 F6000 X189.25 Y60.65 Z5.575
M204 S1800
M205 X8 Y8
G1 F300 Z5.5
G1 F2400 E756.71425
G1 F3600 X199.35 Y60.65 E757.05018
G1 X199.35 Y70.75 E757.3861
G1 X201.05 Y70.75 E757.44264
G1 X201.05 Y139.25 E759.72096
G1 X199.35 Y139.25 E759.77751
G1 X199.35 Y149.35 E760.11343
G1 X189.25 Y149.35 E760.44936
G1 X189.25 Y151.05 E760.5059
G1 X120.75 Y151.05 E762.78422
G1 X120.75 Y149.35 E762.84076
G1 X110.65 Y149.35 E763.17669
G1 X110.65 Y139.25 E763.51262
G1 X108.95 Y139.25 E763.56916
G1 X108.95 Y70.75 E765.84748
G1 X110.65 Y70.75 E765.90402
G1 X110.65 Y60.65 E766.23995
G1 X120.75 Y60.65 E766.57588
G1 X120.75 Y58.95 E766.63242
G1 X189.25 Y58.95 E768.91074
G1 X189.25 Y60.65 E768.96728
M204 S3000
M205 X10 Y10
G0 F6000 X189.45 Y60.65
G0 X188.06 Y60.36
M204 S1800
M205 X8 Y8
;TYPE:SKIN
G1 F1800 X121.94 Y60.36 E771.16644
G1 X121.94 Y60.14 E771.17376
G1 X188.06 Y60.14 E773.37292
G1 X188.06 Y60.36 E773.38024
M204 S3000
M205 X10 Y10
G0 F6000 X188.82 Y61.121
G0 X198.878 Y61.122
G0 X198.878 Y71.178
G0 X199.64 Y71.94
M204 S1800
M205 X8 Y8
G1 F1800 X199.86 Y71.94 E773.38755
G1 X199.86 Y138.06 E775.58671
G1 X199.64 Y138.06 E775.59403
G1 X199.64 Y71.94 E777.79319
M204 S3000
M205 X10 Y10
G0 F6000 X198.872 Y128.558
G0 X198.878 Y148.878
G0 X188.171 Y148.89
G0 X188.06 Y149.64
M204 S1800
M205 X8 Y8
G1 F1800 X188.06 Y149.86 E777.80051
G1 X121.94 Y149.86 E779.99967
G1 X121.94 Y149.64 E780.00699
G1 X188.06 Y149.64 E782.20615
M204 S3000
M205 X10 Y10
G0 F6000 X131.441 Y148.872
G0 X111.122 Y148.878
G0 X111.109 Y138.171
G0 X110.36 Y138.06
M204 S1800
M205 X8 Y8
G1 F1800 X110.14 Y138.06 E782.21346
G1 X110.14 Y71.94 E784.41262
G1 X110.36 Y71.94 E784.41994
G1 X110.36 Y138.06 E786.6191
M204 S3000
M205 X10 Y10
G1 F2400 E779.1191
;MESH:NONMESH
G0 F6000 X109.364 Y71.164
G0 X108.085 Y71.164
G0 X101.915 Y71.164
G0 X100.63 Y71.164
G0 X98.878 Y61.122
G0 X10.75 Y60.75
;TIME_ELAPSED:3495.051433
;LAYER:27
;MESH:Improved Collection Box lower.stl
G0 X10.75 Y60.75 Z5.7
M204 S1800
M205 X8 Y8
;TYPE:WALL-INNER
G1 F2400 E786.6191
G1 F3600 X10.75 Y149.25 E789.56262
G1 X99.25 Y149.25 E792.50614
G1 X99.25 Y60.75 E795.44967
G1 X10.75 Y60.75 E798.39319
M204 S3000
M205 X10 Y10
G0 F6000 X99.557 Y59.811
M204 S1800
M205 X8 Y8
G1 F3600 X99.831 Y59.951 E798.40342
G1 X100.049 Y60.169 E798.41368
G1 X100.189 Y60.443 E798.42391
G1 X100.25 Y60.829 E798.43691
G1 X100.25 Y149.171 E801.37517
G1 X100.189 Y149.557 E801.38817
G1 X100.049 Y149.831 E801.39841
G1 X99.831 Y150.049 E801.40866
G1 X99.557 Y150.189 E801.41889
G1 X99.171 Y150.25 E801.43189
G1 X10.829 Y150.25 E804.37016
G1 X10.443 Y150.189 E804.38316
G1 X10.169 Y150.049 E804.39339
G1 X9.951 Y149.831 E804.40364
G1 X9.811 Y149.557 E804.41388
G1 X9.75 Y149.171 E804.42688
G1 X9.75 Y60.829 E807.36514
G1 X9.811 Y60.443 E807.37814
G1 X9.951 Y60.169 E807.38838
G1 X10.169 Y59.951 E807.39863
G1 X10.443 Y59.811 E807.40886
G1 X10.829 Y59.75 E807.42186
G1 X99.171 Y59.75 E810.36013
G1 X99.557 Y59.811 E810.37313
M204 S3000
M205 X10 Y10
G0 F6000 X99.682 Y59.426
M204 S1800
M205 X8 Y8
G1 F3600 X100.07 Y59.624 E810.38761
G1 X100.376 Y59.93 E810.40201
G1 X100.574 Y60.318 E810.41649
G1 X100.65 Y60.799 E810.43269
G1 X100.65 Y149.201 E813.37295
G1 X100.574 Y149.682 E813.38915
G1 X100.376 Y150.07 E813.40364
G1 X100.07 Y150.376 E813.41803
G1 X99.682 Y150.574 E813.43252
G1 X99.201 Y150.65 E813.44872
G1 X10.799 Y150.65 E816.38898
G1 X10.318 Y150.574 E816.40518
G1 X9.93 Y150.376 E816.41966
G1 X9.624 Y150.07 E816.43406
G1 X9.426 Y149.682 E816.44855
G1 X9.35 Y149.201 E816.46474
G1 X9.35 Y60.799 E819.405
G1 X9.426 Y60.318 E819.4212
G1 X9.624 Y59.93 E819.43569
G1 X9.93 Y59.624 E819.45008
G1 X10.318 Y59.426 E819.46457
G1 X10.799 Y59.35 E819.48077
G1 X99.201 Y59.35 E822.42103
G1 X99.682 Y59.426 E822.43723
M204 S3000
M205 X10 Y10
G0 F6000 X99.652 Y59.521
G0 X11.08 Y61.08
G0 X11.15 Y61.15
M204 S1800
M205 X8 Y8
G1 F3600 X11.15 Y148.85 E825.35414
G1 X98.85 Y148.85 E828.27105
G1 X98.85 Y61.15 E831.18797
G1 X11.15 Y61.15 E834.10488
M204 S3000
M205 X10 Y10
G0 F6000 X11.55 Y61.55
M204 S1800
M205 X8 Y8
;TYPE:WALL-OUTER
G1 F3600 X11.55 Y148.45 E836.99519
G1 X98.45 Y148.45 E839.88549
G1 X98.45 Y61.55 E842.7758
G1 X11.55 Y61.55 E845.6661
M204 S3000
M205 X10 Y10
G0 F6000 X11.55 Y61.75
G0 X11.05 Y61.75
G0 X11.122 Y61.122
G0 X99.652 Y59.521
G0 X99.807 Y59.041
M204 S1800
M205 X8 Y8
G1 F3600 X100.309 Y59.297 E845.68485
G1 X100.703 Y59.691 E845.70338
G1 X100.959 Y60.193 E845.72212
G1 X101.05 Y60.768 E845.74148
G1 X101.05 Y149.232 E848.68381
G1 X100.959 Y149.807 E848.70317
G1 X100.703 Y150.309 E848.72191
G1 X100.309 Y150.703 E848.74045
G1 X99.807 Y150.959 E848.75919
G1 X99.232 Y151.05 E848.77855
G1 X10.768 Y151.05 E851.72088
G1 X10.193 Y150.959 E851.74024
G1 X9.691 Y150.703 E851.75898
G1 X9.297 Y150.309 E851.77751
G1 X9.041 Y149.807 E851.79626
G1 X8.95 Y149.232 E851.81562
G1 X8.95 Y60.768 E854.75794
G1 X9.041 Y60.193 E854.77731
G1 X9.297 Y59.691 E854.79605
G1 X9.691 Y59.297 E854.81458
G1 X10.193 Y59.041 E854.83332
G1 X10.768 Y58.95 E854.85269
G1 X99.232 Y58.95 E857.79501
G1 X99.807 Y59.041 E857.81437
M204 S3000
M205 X10 Y10
G0 F6000 X99.985 Y59.131
G0 X99.437 Y60.187
M204 S1800
M205 X8 Y8
;TYPE:SKIN
G1 F1800 X99.601 Y60.271 E857.8205
G1 X99.729 Y60.399 E857.82652
G1 X99.813 Y60.563 E857.83265
G1 X99.86 Y60.864 E857.84278
G1 X99.86 Y149.136 E860.77872
G1 X99.813 Y149.437 E860.78885
G1 X99.729 Y149.601 E860.79498
G1 X99.601 Y149.729 E860.801
G1 X99.437 Y149.813 E860.80713
G1 X99.136 Y149.86 E860.81726
G1 X10.864 Y149.86 E863.7532
G1 X10.563 Y149.813 E863.76334
G1 X10.399 Y149.729 E863.76946
G1 X10.271 Y149.601 E863.77549
G1 X10.187 Y149.437 E863.78161
G1 X10.14 Y149.136 E863.79175
G1 X10.14 Y60.864 E866.72768
G1 X10.187 Y60.563 E866.73782
G1 X10.271 Y60.399 E866.74395
G1 X10.399 Y60.271 E866.74997
G1 X10.563 Y60.187 E866.7561
G1 X10.864 Y60.14 E866.76623
G1 X99.136 Y60.14 E869.70217
G1 X99.437 Y60.187 E869.7123
M204 S3000
M205 X10 Y10
G0 F6000 X99.64 Y60.36
M204 S1800
M205 X8 Y8
G1 F1800 X10.36 Y60.36 E872.68176
G1 X10.36 Y149.64 E875.65123
G1 X99.64 Y149.64 E878.62069
G1 X99.64 Y60.36 E881.59016
M204 S3000
M205 X10 Y10
G1 F2400 E874.09016
;MESH:Improved Collection Box upper.stl
G0 F6000 X100.63 Y138.45
G0 X101.915 Y138.45
G0 X108.085 Y138.45
G0 X109.37 Y138.45
G0 X110.75 Y138.45
M204 S1800
M205 X8 Y8
;TYPE:WALL-INNER
G1 F2400 E881.59016
G1 F3600 X109.75 Y138.45 E881.62342
G1 X109.75 Y71.55 E883.84852
G1 X110.75 Y71.55 E883.88178
G1 X110.75 Y138.45 E886.10688
M204 S3000
M205 X10 Y10
G0 F6000 X111.109 Y138.504
G0 X111.122 Y148.878
G0 X130.44 Y148.872
G0 X188.45 Y150.25
M204 S1800
M205 X8 Y8
G1 F3600 X121.55 Y150.25 E888.33199
G1 X121.55 Y149.25 E888.36525
G1 X188.45 Y149.25 E890.59035
G1 X188.45 Y150.25 E890.62361
M204 S3000
M205 X10 Y10
G0 F6000 X188.822 Y148.922
G0 X198.922 Y148.922
G0 X198.922 Y138.822
G0 X200.25 Y138.45
M204 S1800
M205 X8 Y8
G1 F3600 X199.25 Y138.45 E890.65687
G1 X199.25 Y71.55 E892.88197
G1 X200.25 Y71.55 E892.91523
G1 X200.25 Y138.45 E895.14034
M204 S3000
M205 X10 Y10
G0 F6000 X198.872 Y80.44
G0 X198.878 Y61.122
G0 X188.504 Y61.11
G0 X188.45 Y60.75
M204 S1800
M205 X8 Y8
G1 F3600 X121.55 Y60.75 E897.36544
G1 X121.55 Y59.75 E897.3987
G1 X188.45 Y59.75 E899.6238
G1 X188.45 Y60.75 E899.65706
M204 S3000
M205 X10 Y10
G0 F6000 X188.85 Y61.05
M204 S1800
M205 X8 Y8
G1 F3600 X198.85 Y61.05 E899.98967
G1 X198.95 Y61.05 E899.99299
G1 X198.95 Y61.15 E899.99516
G1 X198.95 Y71.15 E900.32776
G1 X200.65 Y71.15 E900.3843
G1 X200.65 Y138.85 E902.63601
G1 X198.95 Y138.85 E902.69255
G1 X198.95 Y148.85 E903.02515
G1 X198.95 Y148.95 E903.02848
G1 X198.85 Y148.95 E903.03064
G1 X188.85 Y148.95 E903.36324
G1 X188.85 Y150.65 E903.41979
G1 X121.15 Y150.65 E905.6715
G1 X121.15 Y148.95 E905.72804
G1 X111.15 Y148.95 E906.06064
G1 X111.05 Y148.95 E906.06397
G1 X111.05 Y148.85 E906.06613
G1 X111.05 Y138.85 E906.39873
G1 X109.35 Y138.85 E906.45528
G1 X109.35 Y71.15 E908.70699
G1 X111.05 Y71.15 E908.76353
G1 X111.05 Y61.15 E909.09613
G1 X111.05 Y61.05 E909.09946
G1 X111.15 Y61.05 E909.10162
G1 X121.15 Y61.05 E909.43422
G1 X121.15 Y59.35 E909.49076
G1 X188.85 Y59.35 E911.74247
G1 X188.85 Y61.05 E911.79902
M204 S3000
M205 X10 Y10
G0 F6000 X188.78 Y61.12
G0 X111.08 Y61.08
G0 X111.15 Y61.15
M204 S1800
M205 X8 Y8
G1 F3600 X111.15 Y71.15 E911.88217
G1 X111.15 Y138.85 E914.13388
G1 X111.15 Y148.85 E914.21703
G1 X121.15 Y148.85 E914.30018
G1 X188.85 Y148.85 E916.55189
G1 X198.85 Y148.85 E916.63504
G1 X198.85 Y138.85 E916.71819
G1 X198.85 Y71.15 E918.9699
G1 X198.85 Y61.15 E919.05305
G1 X188.85 Y61.15 E919.1362
G1 X121.15 Y61.15 E921.38791
G1 X111.15 Y61.15 E921.47106
M204 S3000
M205 X10 Y10
G0 F6000 X111.55 Y61.55
M204 S1800
M205 X8 Y8
;TYPE:WALL-OUTER
G1 F3600 X111.55 Y148.45 E924.36137
G1 X198.45 Y148.45 E927.25168
G1 X198.45 Y61.55 E930.14198
G1 X111.55 Y61.55 E933.03229
M204 S3000
M205 X10 Y10
G0 F6000 X111.55 Y61.75
G1 F2400 E925.53229
G1 F300 Z5.775
G0 F6000 X189.25 Y60.65 Z5.775
M204 S1800
M205 X8 Y8
G1 F300 Z5.7
G1 F2400 E933.03229
G1 F3600 X199.35 Y60.65 E933.36821
G1 X199.35 Y70.75 E933.70414
G1 X201.05 Y70.75 E933.76068
G1 X201.05 Y139.25 E936.039
G1 X199.35 Y139.25 E936.09555
G1 X199.35 Y149.35 E936.43147
G1 X189.25 Y149.35 E936.7674
G1 X189.25 Y151.05 E936.82394
G1 X120.75 Y151.05 E939.10226
G1 X120.75 Y149.35 E939.1588
G1 X110.65 Y149.35 E939.49473
G1 X110.65 Y139.25 E939.83066
G1 X108.95 Y139.25 E939.8872
G1 X108.95 Y70.75 E942.16552
G1 X110.65 Y70.75 E942.22206
G1 X110.65 Y60.65 E942.55799
G1 X120.75 Y60.65 E942.89392
G1 X120.75 Y58.95 E942.95046
G1 X189.25 Y58.95 E945.22878
G1 X189.25 Y60.65 E945.28532
M204 S3000
M205 X10 Y10
G0 F6000 X189.45 Y60.65
G0 X188.06 Y60.36
M204 S1800
M205 X8 Y8
;TYPE:SKIN
G1 F1800 X121.94 Y60.36 E947.48448
G1 X121.94 Y60.14 E947.4918
G1 X188.06 Y60.14 E949.69096
G1 X188.06 Y60.36 E949.69828
M204 S3000
M205 X10 Y10
G0 F6000 X188.82 Y61.121
G0 X198.878 Y61.122
G0 X198.878 Y71.178
G0 X199.64 Y71.94
M204 S1800
M205 X8 Y8
G1 F1800 X199.86 Y71.94 E949.70559
G1 X199.86 Y138.06 E951.90475
G1 X199.64 Y138.06 E951.91207
G1 X199.64 Y71.94 E954.11123
M204 S3000
M205 X10 Y10
G0 F6000 X198.872 Y128.558
G0 X198.878 Y148.878
G0 X188.171 Y148.89
G0 X188.06 Y149.64
M204 S1800
M205 X8 Y8
G1 F1800 X188.06 Y149.86 E954.11855
G1 X121.94 Y149.86 E956.31771
G1 X121.94 Y149.64 E956.32503
G1 X188.06 Y149.64 E958.52419
M204 S3000
M205 X10 Y10
G0 F6000 X131.441 Y148.872
G0 X111.122 Y148.878
G0 X111.109 Y138.171
G0 X110.36 Y138.06
M204 S1800
M205 X8 Y8
G1 F1800 X110.14 Y138.06 E958.5315
G1 X110.14 Y71.94 E960.73066
G1 X110.36 Y71.94 E960.73798
G1 X110.36 Y138.06 E962.93714
M204 S3000
M205 X10 Y10
G1 F2400 E955.43714
;MESH:NONMESH
G0 F6000 X109.364 Y71.164
G0 X108.085 Y71.164
G0 X101.915 Y71.164
G0 X100.63 Y71.164
G0 X98.878 Y61.122
G0 X10.75 Y60.75
;TIME_ELAPSED:3620.613384
;LAYER:28
;MESH:Improved Collection Box lower.stl
G0 X10.75 Y60.75 Z5.9
M204 S1800
M205 X8 Y8
;TYPE:WALL-INNER
G1 F2400 E962.93714
G1 F3600 X10.75 Y149.25 E965.88066
G1 X99.25 Y149.25 E968.82418
G1 X99.25 Y60.75 E971.76771
G1 X10.75 Y60.75 E974.71123
M204 S3000
M205 X10 Y10
G0 F6000 X99.557 Y59.811
M204 S1800
M205 X8 Y8
G1 F3600 X99.831 Y59.951 E974.72146
G1 X100.049 Y60.169 E974.73172
G1 X100.189 Y60.443 E974.74195
G1 X100.25 Y60.829 E974.75495
G1 X100.25 Y149.171 E977.69321
G1 X100.189 Y149.557 E977.70621
G1 X100.049 Y149.831 E977.71645
G1 X99.831 Y150.049 E977.7267
G1 X99.557 Y150.189 E977.73693
G1 X99.171 Y150.25 E977.74993
G1 X10.829 Y150.25 E980.6882
G1 X10.443 Y150.189 E980.7012
G1 X10.169 Y150.049 E980.71143
G1 X9.951 Y149.831 E980.72168
G1 X9.811 Y149.557 E980.73192
G1 X9.75 Y149.171 E980.74492
G1 X9.75 Y60.829 E983.68318
G1 X9.811 Y60.443 E983.69618
G1 X9.951 Y60.169 E983.70641
G1 X10.169 Y59.951 E983.71667
G1 X10.443 Y59.811 E983.7269
G1 X10.829 Y59.75 E983.7399
G1 X99.171 Y59.75 E986.67817
G1 X99.557 Y59.811 E986.69116
M204 S3000
M205 X10 Y10
G0 F6000 X99.682 Y59.426
M204 S1800
M205 X8 Y8
G1 F3600 X100.07 Y59.624 E986.70565
G1 X100.376 Y59.93 E986.72005
G1 X100.574 Y60.318 E986.73453
G1 X100.65 Y60.799 E986.75073
G1 X100.65 Y149.201 E989.69099
G1 X100.574 Y149.682 E989.70719
G1 X100.376 Y150.07 E989.72168
G1 X100.07 Y150.376 E989.73607
G1 X99.682 Y150.574 E989.75056
G1 X99.201 Y150.65 E989.76676
G1 X10.799 Y150.65 E992.70702
G1 X10.318 Y150.574 E992.72322
G1 X9.93 Y150.376 E992.7377
G1 X9.624 Y150.07 E992.7521
G1 X9.426 Y149.682 E992.76658
G1 X9.35 Y149.201 E992.78278
G1 X9.35 Y60.799 E995.72304
G1 X9.426 Y60.318 E995.73924
G1 X9.624 Y59.93 E995.75373
G1 X9.93 Y59.624 E995.76812
G1 X10.318 Y59.426 E995.78261
G1 X10.799 Y59.35 E995.79881
G1 X99.201 Y59.35 E998.73907
G1 X99.682 Y59.426 E998.75527
M204 S3000
M205 X10 Y10
G0 F6000 X99.652 Y59.521
G0 X11.08 Y61.08
G0 X11.15 Y61.15
M204 S1800
M205 X8 Y8
G1 F3600 X11.15 Y148.85 E1001.67218
G1 X98.85 Y148.85 E1004.58909
G1 X98.85 Y61.15 E1007.50601
G1 X11.15 Y61.15 E1010.42292
M204 S3000
M205 X10 Y10
G0 F6000 X11.55 Y61.55
M204 S1800
M205 X8 Y8
;TYPE:WALL-OUTER
G1 F3600 X11.55 Y148.45 E1013.31323
G1 X98.45 Y148.45 E1016.20353
G1 X98.45 Y61.55 E1019.09384
G1 X11.55 Y61.55 E1021.98414
M204 S3000
M205 X10 Y10
G0 F6000 X11.55 Y61.75
G0 X11.05 Y61.75
G0 X11.122 Y61.122
G0 X99.652 Y59.521
G0 X99.807 Y59.041
M204 S1800
M205 X8 Y8
G1 F3600 X100.309 Y59.297 E1022.00289
G1 X100.703 Y59.691 E1022.02142
G1 X100.959 Y60.193 E1022.04016
G1 X101.05 Y60.768 E1022.05952
G1 X101.05 Y149.232 E1025.00185
G1 X100.959 Y149.807 E1025.02121
G1 X100.703 Y150.309 E1025.03995
G1 X100.309 Y150.703 E1025.05849
G1 X99.807 Y150.959 E1025.07723
G1 X99.232 Y151.05 E1025.09659
G1 X10.768 Y151.05 E1028.03892
G1 X10.193 Y150.959 E1028.05828
G1 X9.691 Y150.703 E1028.07702
G1 X9.297 Y150.309 E1028.09555
G1 X9.041 Y149.807 E1028.1143
G1 X8.95 Y149.232 E1028.13366
G1 X8.95 Y60.768 E1031.07598
G1 X9.041 Y60.193 E1031.09535
G1 X9.297 Y59.691 E1031.11409
G1 X9.691 Y59.297 E1031.13262
G1 X10.193 Y59.041 E1031.15136
G1 X10.768 Y58.95 E1031.17072
G1 X99.232 Y58.95 E1034.11305
G1 X99.807 Y59.041 E1034.13241
M204 S3000
M205 X10 Y10
G0 F6000 X99.985 Y59.131
G0 X99.437 Y60.187
M204 S1800
M205 X8 Y8
;TYPE:SKIN
G1 F1800 X99.601 Y60.271 E1034.13854
G1 X99.729 Y60.399 E1034.14456
G1 X99.813 Y60.563 E1034.15069
G1 X99.86 Y60.864 E1034.16082
G1 X99.86 Y149.136 E1037.09676
G1 X99.813 Y149.437 E1037.10689
G1 X99.729 Y149.601 E1037.11302
G1 X99.601 Y149.729 E1037.11904
G1 X99.437 Y149.813 E1037.12517
G1 X99.136 Y149.86 E1037.1353
G1 X10.864 Y149.86 E1040.07124
G1 X10.563 Y149.813 E1040.08138
G1 X10.399 Y149.729 E1040.0875
G1 X10.271 Y149.601 E1040.09352
G1 X10.187 Y149.437 E1040.09965
G1 X10.14 Y149.136 E1040.10979
G1 X10.14 Y60.864 E1043.04572
G1 X10.187 Y60.563 E1043.05586
G1 X10.271 Y60.399 E1043.06199
G1 X10.399 Y60.271 E1043.06801
G1 X10.563 Y60.187 E1043.07413
G1 X10.864 Y60.14 E1043.08427
G1 X99.136 Y60.14 E1046.02021
G1 X99.437 Y60.187 E1046.03034
M204 S3000
M205 X10 Y10
G0 F6000 X99.64 Y60.36
M204 S1800
M205 X8 Y8
G1 F1800 X10.36 Y60.36 E1048.9998
G1 X10.36 Y149.64 E1051.96927
G1 X99.64 Y149.64 E1054.93873
G1 X99.64 Y60.36 E1057.9082
M204 S3000
M205 X10 Y10
G1 F2400 E1050.4082
;MESH:Improved Collection Box upper.stl
G0 F6000 X100.63 Y138.45
G0 X101.915 Y138.45
G0 X108.085 Y138.45
G0 X109.37 Y138.45
G0 X110.75 Y138.45
M204 S1800
M205 X8 Y8
;TYPE:WALL-INNER
G1 F2400 E1057.9082
G1 F3600 X109.75 Y138.45 E1057.94146
G1 X109.75 Y71.55 E1060.16656
G1 X110.75 Y71.55 E1060.19982
G1 X110.75 Y138.45 E1062.42492
M204 S3000
M205 X10 Y10
G0 F6000 X111.109 Y138.504
G0 X111.122 Y148.878
G0 X130.44 Y148.872
G0 X188.45 Y150.25
M204 S1800
M205 X8 Y8
G1 F3600 X121.55 Y150.25 E1064.65003
G1 X121.55 Y149.25 E1064.68329
G1 X188.45 Y149.25 E1066.90839
G1 X188.45 Y150.25 E1066.94165
M204 S3000
M205 X10 Y10
G0 F6000 X188.822 Y148.922
G0 X198.922 Y148.922
G0 X198.922 Y138.822
G0 X200.25 Y138.45
M204 S1800
M205 X8 Y8
G1 F3600 X199.25 Y138.45 E1066.97491
G1 X199.25 Y71.55 E1069.20001
G1 X200.25 Y71.55 E1069.23327
G1 X200.25 Y138.45 E1071.45838
M204 S3000
M205 X10 Y10
G0 F6000 X198.872 Y80.44
G0 X198.878 Y61.122
G0 X188.504 Y61.11
G0 X188.45 Y60.75
M204 S1800
M205 X8 Y8
G1 F3600 X121.55 Y60.75 E1073.68348
G1 X121.55 Y59.75 E1073.71674
G1 X188.45 Y59.75 E1075.94184
G1 X188.45 Y60.75 E1075.9751
M204 S3000
M205 X10 Y10
G0 F6000 X188.85 Y61.05
M204 S1800
M205 X8 Y8
G1 F3600 X198.85 Y61.05 E1076.3077
G1 X198.95 Y61.05 E1076.31103
G1 X198.95 Y61.15 E1076.31319
G1 X198.95 Y71.15 E1076.6458
G1 X200.65 Y71.15 E1076.70234
G1 X200.65 Y138.85 E1078.95405
G1 X198.95 Y138.85 E1079.01059
G1 X198.95 Y148.85 E1079.34319
G1 X198.95 Y148.95 E1079.34652
G1 X198.85 Y148.95 E1079.34868
G1 X188.85 Y148.95 E1079.68128
G1 X188.85 Y150.65 E1079.73783
G1 X121.15 Y150.65 E1081.98954
G1 X121.15 Y148.95 E1082.04608
G1 X111.15 Y148.95 E1082.37868
G1 X111.05 Y148.95 E1082.38201
G1 X111.05 Y148.85 E1082.38417
G1 X111.05 Y138.85 E1082.71677
G1 X109.35 Y138.85 E1082.77331
G1 X109.35 Y71.15 E1085.02503
G1 X111.05 Y71.15 E1085.08157
G1 X111.05 Y61.15 E1085.41417
G1 X111.05 Y61.05 E1085.4175
G1 X111.15 Y61.05 E1085.41966
G1 X121.15 Y61.05 E1085.75226
G1 X121.15 Y59.35 E1085.8088
G1 X188.85 Y59.35 E1088.06051
G1 X188.85 Y61.05 E1088.11706
M204 S3000
M205 X10 Y10
G0 F6000 X188.78 Y61.12
G0 X111.08 Y61.08
G0 X111.15 Y61.15
M204 S1800
M205 X8 Y8
G1 F3600 X111.15 Y71.15 E1088.20021
G1 X111.15 Y138.85 E1090.45192
G1 X111.15 Y148.85 E1090.53507
G1 X121.15 Y148.85 E1090.61822
G1 X188.85 Y148.85 E1092.86993
G1 X198.85 Y148.85 E1092.95308
G1 X198.85 Y138.85 E1093.03623
G1 X198.85 Y71.15 E1095.28794
G1 X198.85 Y61.15 E1095.37109
G1 X188.85 Y61.15 E1095.45424
G1 X121.15 Y61.15 E1097.70595
G1 X111.15 Y61.15 E1097.7891
M204 S3000
M205 X10 Y10
G0 F6000 X111.55 Y61.55
M204 S1800
M205 X8 Y8
;TYPE:WALL-OUTER
G1 F3600 X111.55 Y148.45 E1100.67941
G1 X198.45 Y148.45 E1103.56972
G1 X198.45 Y61.55 E1106.46002
G1 X111.55 Y61.55 E1109.35033
M204 S3000
M205 X10 Y10
G0 F6000 X111.55 Y61.75
G1 F2400 E1101.85033
G1 F300 Z5.975
G0 F6000 X189.25 Y60.65 Z5.975
M204 S1800
M205 X8 Y8
G1 F300 Z5.9
G1 F2400 E1109.35033
G1 F3600 X199.35 Y60.65 E1109.68625
G1 X199.35 Y70.75 E1110.02218
G1 X201.05 Y70.75 E1110.07872
G1 X201.05 Y139.25 E1112.35704
G1 X199.35 Y139.25 E1112.41359
G1 X199.35 Y149.35 E1112.74951
G1 X189.25 Y149.35 E1113.08544
G1 X189.25 Y151.05 E1113.14198
G1 X120.75 Y151.05 E1115.4203
G1 X120.75 Y149.35 E1115.47684
G1 X110.65 Y149.35 E1115.81277
G1 X110.65 Y139.25 E1116.1487
G1 X108.95 Y139.25 E1116.20524
G1 X108.95 Y70.75 E1118.48356
G1 X110.65 Y70.75 E1118.5401
G1 X110.65 Y60.65 E1118.87603
G1 X120.75 Y60.65 E1119.21196
G1 X120.75 Y58.95 E1119.2685
G1 X189.25 Y58.95 E1121.54682
G1 X189.25 Y60.65 E1121.60336
M204 S3000
M205 X10 Y10
G0 F6000 X189.45 Y60.65
G0 X188.06 Y60.36
M204 S1800
M205 X8 Y8
;TYPE:SKIN
G1 F1800 X121.94 Y60.36 E1123.80252
G1 X121.94 Y60.14 E1123.80984
G1 X188.06 Y60.14 E1126.009
G1 X188.06 Y60.36 E1126.01632
M204 S3000
M205 X10 Y10
G0 F6000 X188.82 Y61.121
G0 X198.878 Y61.122
G0 X198.878 Y71.178
G0 X199.64 Y71.94
M204 S1800
M205 X8 Y8
G1 F1800 X199.86 Y71.94 E1126.02363
G1 X199.86 Y138.06 E1128.22279
G1 X199.64 Y138.06 E1128.23011
G1 X199.64 Y71.94 E1130.42927
M204 S3000
M205 X10 Y10
G0 F6000 X198.872 Y128.558
G0 X198.878 Y148.878
G0 X188.171 Y148.89
G0 X188.06 Y149.64
M204 S1800
M205 X8 Y8
G1 F1800 X188.06 Y149.86 E1130.43659
G1 X121.94 Y149.86 E1132.63575
G1 X121.94 Y149.64 E1132.64306
G1 X188.06 Y149.64 E1134.84222
M204 S3000
M205 X10 Y10
G0 F6000 X131.441 Y148.872
G0 X111.122 Y148.878
G0 X111.109 Y138.171
G0 X110.36 Y138.06
M204 S1800
M205 X8 Y8
G1 F1800 X110.14 Y138.06 E1134.84954
G1 X110.14 Y71.94 E1137.0487
G1 X110.36 Y71.94 E1137.05602
G1 X110.36 Y138.06 E1139.25518
M204 S3000
M205 X10 Y10
G1 F2400 E1131.75518
;MESH:NONMESH
G0 F6000 X109.364 Y71.164
G0 X108.085 Y71.164
G0 X101.915 Y71.164
G0 X100.63 Y71.164
G0 X98.878 Y61.122
G0 X10.75 Y60.75
;TIME_ELAPSED:3746.175335
;LAYER:29
;MESH:Improved Collection Box lower.stl
G0 X10.75 Y60.75 Z6.1
M204 S1800
M205 X8 Y8
;TYPE:WALL-INNER
G1 F2400 E1139.25518
G1 F3600 X10.75 Y149.25 E1142.1987
G1 X99.25 Y149.25 E1145.14222
G1 X99.25 Y60.75 E1148.08575
G1 X10.75 Y60.75 E1151.02927
M204 S3000
M205 X10 Y10
G0 F6000 X99.557 Y59.811
M204 S1800
M205 X8 Y8
G1 F3600 X99.831 Y59.951 E1151.0395
G1 X100.049 Y60.169 E1151.04976
G1 X100.189 Y60.443 E1151.05999
G1 X100.25 Y60.829 E1151.07299
G1 X100.25 Y149.171 E1154.01125
G1 X100.189 Y149.557 E1154.02425
G1 X100.049 Y149.831 E1154.03449
G1 X99.831 Y150.049 E1154.04474
G1 X99.557 Y150.189 E1154.05497
G1 X99.171 Y150.25 E1154.06797
G1 X10.829 Y150.25 E1157.00624
G1 X10.443 Y150.189 E1157.01924
G1 X10.169 Y150.049 E1157.02947
G1 X9.951 Y149.831 E1157.03972
G1 X9.811 Y149.557 E1157.04996
G1 X9.75 Y149.171 E1157.06296
G1 X9.75 Y60.829 E1160.00122
G1 X9.811 Y60.443 E1160.01422
G1 X9.951 Y60.169 E1160.02445
G1 X10.169 Y59.951 E1160.03471
G1 X10.443 Y59.811 E1160.04494
G1 X10.829 Y59.75 E1160.05794
G1 X99.171 Y59.75 E1162.99621
G1 X99.557 Y59.811 E1163.0092
M204 S3000
M205 X10 Y10
G0 F6000 X99.682 Y59.426
M204 S1800
M205 X8 Y8
G1 F3600 X100.07 Y59.624 E1163.02369
G1 X100.376 Y59.93 E1163.03809
G1 X100.574 Y60.318 E1163.05257
G1 X100.65 Y60.799 E1163.06877
G1 X100.65 Y149.201 E1166.00903
G1 X100.574 Y149.682 E1166.02523
G1 X100.376 Y150.07 E1166.03972
G1 X100.07 Y150.376 E1166.05411
G1 X99.682 Y150.574 E1166.0686
G1 X99.201 Y150.65 E1166.0848
G1 X10.799 Y150.65 E1169.02506
G1 X10.318 Y150.574 E1169.04125
G1 X9.93 Y150.376 E1169.05574
G1 X9.624 Y150.07 E1169.07014
G1 X9.426 Y149.682 E1169.08462
G1 X9.35 Y149.201 E1169.10082
G1 X9.35 Y60.799 E1172.04108
G1 X9.426 Y60.318 E1172.05728
G1 X9.624 Y59.93 E1172.07177
G1 X9.93 Y59.624 E1172.08616
G1 X10.318 Y59.426 E1172.10065
G1 X10.799 Y59.35 E1172.11685
G1 X99.201 Y59.35 E1175.05711
G1 X99.682 Y59.426 E1175.07331
M204 S3000
M205 X10 Y10
G0 F6000 X99.652 Y59.521
G0 X11.08 Y61.08
G0 X11.15 Y61.15
M204 S1800
M205 X8 Y8
G1 F3600 X11.15 Y148.85 E1177.99022
G1 X98.85 Y148.85 E1180.90713
G1 X98.85 Y61.15 E1183.82405
G1 X11.15 Y61.15 E1186.74096
M204 S3000
M205 X10 Y10
G0 F6000 X11.55 Y61.55
M204 S1800
M205 X8 Y8
;TYPE:WALL-OUTER
G1 F3600 X11.55 Y148.45 E1189.63127
G1 X98.45 Y148.45 E1192.52157
G1 X98.45 Y61.55 E1195.41188
G1 X11.55 Y61.55 E1198.30218
M204 S3000
M205 X10 Y10
G0 F6000 X11.55 Y61.75
G0 X11.05 Y61.75
G0 X11.122 Y61.122
G0 X99.652 Y59.521
G0 X99.807 Y59.041
M204 S1800
M205 X8 Y8
G1 F3600 X100.309 Y59.297 E1198.32093
G1 X100.703 Y59.691 E1198.33946
G1 X100.959 Y60.193 E1198.3582
G1 X101.05 Y60.768 E1198.37756
G1 X101.05 Y149.232 E1201.31989
G1 X100.959 Y149.807 E1201.33925
G1 X100.703 Y150.309 E1201.35799
G1 X100.309 Y150.703 E1201.37653
G1 X99.807 Y150.959 E1201.39527
G1 X99.232 Y151.05 E1201.41463
G1 X10.768 Y151.05 E1204.35696
G1 X10.193 Y150.959 E1204.37632
G1 X9.691 Y150.703 E1204.39506
G1 X9.297 Y150.309 E1204.41359
G1 X9.041 Y149.807 E1204.43233
G1 X8.95 Y149.232 E1204.4517
G1 X8.95 Y60.768 E1207.39402
G1 X9.041 Y60.193 E1207.41338
G1 X9.297 Y59.691 E1207.43213
G1 X9.691 Y59.297 E1207.45066
G1 X10.193 Y59.041 E1207.4694
G1 X10.768 Y58.95 E1207.48876
G1 X99.232 Y58.95 E1210.43109
G1 X99.807 Y59.041 E1210.45045
M204 S3000
M205 X10 Y10
G0 F6000 X99.985 Y59.131
G0 X99.437 Y60.187
M204 S1800
M205 X8 Y8
;TYPE:SKIN
G1 F1800 X99.601 Y60.271 E1210.45658
G1 X99.729 Y60.399 E1210.4626
G1 X99.813 Y60.563 E1210.46873
G1 X99.86 Y60.864 E1210.47886
G1 X99.86 Y149.136 E1213.4148
G1 X99.813 Y149.437 E1213.42493
G1 X99.729 Y149.601 E1213.43106
G1 X99.601 Y149.729 E1213.43708
G1 X99.437 Y149.813 E1213.44321
G1 X99.136 Y149.86 E1213.45334
G1 X10.864 Y149.86 E1216.38928
G1 X10.563 Y149.813 E1216.39941
G1 X10.399 Y149.729 E1216.40554
G1 X10.271 Y149.601 E1216.41156
G1 X10.187 Y149.437 E1216.41769
G1 X10.14 Y149.136 E1216.42783
G1 X10.14 Y60.864 E1219.36376
G1 X10.187 Y60.563 E1219.3739
G1 X10.271 Y60.399 E1219.38003
G1 X10.399 Y60.271 E1219.38605
G1 X10.563 Y60.187 E1219.39217
G1 X10.864 Y60.14 E1219.40231
G1 X99.136 Y60.14 E1222.33825
G1 X99.437 Y60.187 E1222.34838
M204 S3000
M205 X10 Y10
G0 F6000 X99.64 Y60.36
M204 S1800
M205 X8 Y8
G1 F1800 X10.36 Y60.36 E1225.31784
G1 X10.36 Y149.64 E1228.28731
G1 X99.64 Y149.64 E1231.25677
G1 X99.64 Y60.36 E1234.22624
M204 S3000
M205 X10 Y10
G1 F2400 E1226.72624
;MESH:Improved Collection Box upper.stl
G0 F6000 X100.63 Y138.45
G0 X101.915 Y138.45
G0 X108.085 Y138.45
G0 X109.37 Y138.45
G0 X110.75 Y138.45
M204 S1800
M205 X8 Y8
;TYPE:WALL-INNER
G1 F2400 E1234.22624
G1 F3600 X109.75 Y138.45 E1234.2595
G1 X109.75 Y71.55 E1236.4846
G1 X110.75 Y71.55 E1236.51786
G1 X110.75 Y138.45 E1238.74296
M204 S3000
M205 X10 Y10
G0 F6000 X111.109 Y138.504
G0 X111.122 Y148.878
G0 X130.44 Y148.872
G0 X188.45 Y150.25
M204 S1800
M205 X8 Y8
G1 F3600 X121.55 Y150.25 E1240.96807
G1 X121.55 Y149.25 E1241.00133
G1 X188.45 Y149.25 E1243.22643
G1 X188.45 Y150.25 E1243.25969
M204 S3000
M205 X10 Y10
G0 F6000 X188.822 Y148.922
G0 X198.922 Y148.922
G0 X198.922 Y138.822
G0 X200.25 Y138.45
M204 S1800
M205 X8 Y8
G1 F3600 X199.25 Y138.45 E1243.29295
G1 X199.25 Y71.55 E1245.51805
G1 X200.25 Y71.55 E1245.55131
G1 X200.25 Y138.45 E1247.77642
M204 S3000
M205 X10 Y10
G0 F6000 X198.872 Y80.44
G0 X198.878 Y61.122
G0 X188.504 Y61.11
G0 X188.45 Y60.75
M204 S1800
M205 X8 Y8
G1 F3600 X121.55 Y60.75 E1250.00152
G1 X121.55 Y59.75 E1250.03478
G1 X188.45 Y59.75 E1252.25988
G1 X188.45 Y60.75 E1252.29314
M204 S3000
M205 X10 Y10
G0 F6000 X188.85 Y61.05
M204 S1800
M205 X8 Y8
G1 F3600 X198.85 Y61.05 E1252.62574
G1 X198.95 Y61.05 E1252.62907
G1 X198.95 Y61.15 E1252.63123
G1 X198.95 Y71.15 E1252.96384
G1 X200.65 Y71.15 E1253.02038
G1 X200.65 Y138.85 E1255.27209
G1 X198.95 Y138.85 E1255.32863
G1 X198.95 Y148.85 E1255.66123
G1 X198.95 Y148.95 E1255.66456
G1 X198.85 Y148.95 E1255.66672
G1 X188.85 Y148.95 E1255.99932
G1 X188.85 Y150.65 E1256.05587
G1 X121.15 Y150.65 E1258.30758
G1 X121.15 Y148.95 E1258.36412
G1 X111.15 Y148.95 E1258.69672
G1 X111.05 Y148.95 E1258.70005
G1 X111.05 Y148.85 E1258.70221
G1 X111.05 Y138.85 E1259.03481
G1 X109.35 Y138.85 E1259.09135
G1 X109.35 Y71.15 E1261.34307
G1 X111.05 Y71.15 E1261.39961
G1 X111.05 Y61.15 E1261.73221
G1 X111.05 Y61.05 E1261.73554
G1 X111.15 Y61.05 E1261.7377
G1 X121.15 Y61.05 E1262.0703
G1 X121.15 Y59.35 E1262.12684
G1 X188.85 Y59.35 E1264.37855
G1 X188.85 Y61.05 E1264.4351
M204 S3000
M205 X10 Y10
G0 F6000 X188.78 Y61.12
G0 X111.08 Y61.08
G0 X111.15 Y61.15
M204 S1800
M205 X8 Y8
G1 F3600 X111.15 Y71.15 E1264.51825
G1 X111.15 Y138.85 E1266.76996
G1 X111.15 Y148.85 E1266.85311
G1 X121.15 Y148.85 E1266.93626
G1 X188.85 Y148.85 E1269.18797
G1 X198.85 Y148.85 E1269.27112
G1 X198.85 Y138.85 E1269.35427
G1 X198.85 Y71.15 E1271.60598
G1 X198.85 Y61.15 E1271.68913
G1 X188.85 Y61.15 E1271.77228
G1 X121.15 Y61.15 E1274.02399
G1 X111.15 Y61.15 E1274.10714
M204 S3000
M205 X10 Y10
G0 F6000 X111.55 Y61.55
M204 S1800
M205 X8 Y8
;TYPE:WALL-OUTER
G1 F3600 X111.55 Y148.45 E1276.99745
G1 X198.45 Y148.45 E1279.88775
G1 X198.45 Y61.55 E1282.77806
G1 X111.55 Y61.55 E1285.66837
M204 S3000
M205 X10 Y10
G0 F6000 X111.55 Y61.75
G1 F2400 E1278.16837
G1 F300 Z6.175
G0 F6000 X189.25 Y60.65 Z6.175
M204 S1800
M205 X8 Y8
G1 F300 Z6.1
G1 F2400 E1285.66837
G1 F3600 X199.35 Y60.65 E1286.00429
G1 X199.35 Y70.75 E1286.34022
G1 X201.05 Y70.75 E1286.39676
G1 X201.05 Y139.25 E1288.67508
G1 X199.35 Y139.25 E1288.73162
G1 X199.35 Y149.35 E1289.06755
G1 X189.25 Y149.35 E1289.40348
G1 X189.25 Y151.05 E1289.46002
G1 X120.75 Y151.05 E1291.73834
G1 X120.75 Y149.35 E1291.79488
G1 X110.65 Y149.35 E1292.13081
G1 X110.65 Y139.25 E1292.46674
G1 X108.95 Y139.25 E1292.52328
G1 X108.95 Y70.75 E1294.8016
G1 X110.65 Y70.75 E1294.85814
G1 X110.65 Y60.65 E1295.19407
G1 X120.75 Y60.65 E1295.53
G1 X120.75 Y58.95 E1295.58654
G1 X189.25 Y58.95 E1297.86486
G1 X189.25 Y60.65 E1297.9214
M204 S3000
M205 X10 Y10
G0 F6000 X189.45 Y60.65
G0 X188.06 Y60.36
M204 S1800
M205 X8 Y8
;TYPE:SKIN
G1 F1800 X121.94 Y60.36 E1300.12056
G1 X121.94 Y60.14 E1300.12788
G1 X188.06 Y60.14 E1302.32704
G1 X188.06 Y60.36 E1302.33435
M204 S3000
M205 X10 Y10
G0 F6000 X188.82 Y61.121
G0 X198.878 Y61.122
G0 X198.878 Y71.178
G0 X199.64 Y71.94
M204 S1800
M205 X8 Y8
G1 F1800 X199.86 Y71.94 E1302.34167
G1 X199.86 Y138.06 E1304.54083
G1 X199.64 Y138.06 E1304.54815
G1 X199.64 Y71.94 E1306.74731
M204 S3000
M205 X10 Y10
G0 F6000 X198.872 Y128.558
G0 X198.878 Y148.878
G0 X188.171 Y148.89
G0 X188.06 Y149.64
M204 S1800
M205 X8 Y8
G1 F1800 X188.06 Y149.86 E1306.75463
G1 X121.94 Y149.86 E1308.95379
G1 X121.94 Y149.64 E1308.9611
G1 X188.06 Y149.64 E1311.16026
M204 S3000
M205 X10 Y10
G0 F6000 X131.441 Y148.872
G0 X111.122 Y148.878
G0 X111.109 Y138.171
G0 X110.36 Y138.06
M204 S1800
M205 X8 Y8
G1 F1800 X110.14 Y138.06 E1311.16758
G1 X110.14 Y71.94 E1313.36674
G1 X110.36 Y71.94 E1313.37406
G1 X110.36 Y138.06 E1315.57322
M204 S3000
M205 X10 Y10
G1 F2400 E1308.07322
;MESH:NONMESH
G0 F6000 X109.364 Y71.164
G0 X108.085 Y71.164
G0 X101.915 Y71.164
G0 X100.63 Y71.164
G0 X98.878 Y61.122
G0 X10.75 Y60.75
;TIME_ELAPSED:3871.737286
;LAYER:30
;MESH:Improved Collection Box lower.stl
G0 X10.75 Y60.75 Z6.3
M204 S1800
M205 X8 Y8
;TYPE:WALL-INNER
G1 F2400 E1315.57322
G1 F3600 X10.75 Y149.25 E1318.51674
G1 X99.25 Y149.25 E1321.46026
G1 X99.25 Y60.75 E1324.40378
G1 X10.75 Y60.75 E1327.34731
M204 S3000
M205 X10 Y10
G0 F6000 X99.557 Y59.811
M204 S1800
M205 X8 Y8
G1 F3600 X99.831 Y59.951 E1327.35754
G1 X100.049 Y60.169 E1327.36779
G1 X100.189 Y60.443 E1327.37803
G1 X100.25 Y60.829 E1327.39103
G1 X100.25 Y149.171 E1330.32929
G1 X100.189 Y149.557 E1330.34229
G1 X100.049 Y149.831 E1330.35253
G1 X99.831 Y150.049 E1330.36278
G1 X99.557 Y150.189 E1330.37301
G1 X99.171 Y150.25 E1330.38601
G1 X10.829 Y150.25 E1333.32428
G1 X10.443 Y150.189 E1333.33728
G1 X10.169 Y150.049 E1333.34751
G1 X9.951 Y149.831 E1333.35776
G1 X9.811 Y149.557 E1333.368
G1 X9.75 Y149.171 E1333.381
G1 X9.75 Y60.829 E1336.31926
G1 X9.811 Y60.443 E1336.33226
G1 X9.951 Y60.169 E1336.34249
G1 X10.169 Y59.951 E1336.35275
G1 X10.443 Y59.811 E1336.36298
G1 X10.829 Y59.75 E1336.37598
G1 X99.171 Y59.75 E1339.31425
G1 X99.557 Y59.811 E1339.32724
M204 S3000
M205 X10 Y10
G0 F6000 X99.682 Y59.426
M204 S1800
M205 X8 Y8
G1 F3600 X100.07 Y59.624 E1339.34173
G1 X100.376 Y59.93 E1339.35613
G1 X100.574 Y60.318 E1339.37061
G1 X100.65 Y60.799 E1339.38681
G1 X100.65 Y149.201 E1342.32707
G1 X100.574 Y149.682 E1342.34327
G1 X100.376 Y150.07 E1342.35776
G1 X100.07 Y150.376 E1342.37215
G1 X99.682 Y150.574 E1342.38664
G1 X99.201 Y150.65 E1342.40284
G1 X10.799 Y150.65 E1345.3431
G1 X10.318 Y150.574 E1345.35929
G1 X9.93 Y150.376 E1345.37378
G1 X9.624 Y150.07 E1345.38818
G1 X9.426 Y149.682 E1345.40266
G1 X9.35 Y149.201 E1345.41886
G1 X9.35 Y60.799 E1348.35912
G1 X9.426 Y60.318 E1348.37532
G1 X9.624 Y59.93 E1348.38981
G1 X9.93 Y59.624 E1348.4042
G1 X10.318 Y59.426 E1348.41869
G1 X10.799 Y59.35 E1348.43489
G1 X99.201 Y59.35 E1351.37515
G1 X99.682 Y59.426 E1351.39134
M204 S3000
M205 X10 Y10
G0 F6000 X99.652 Y59.521
G0 X11.08 Y61.08
G0 X11.15 Y61.15
M204 S1800
M205 X8 Y8
G1 F3600 X11.15 Y148.85 E1354.30826
G1 X98.85 Y148.85 E1357.22517
G1 X98.85 Y61.15 E1360.14209
G1 X11.15 Y61.15 E1363.059
M204 S3000
M205 X10 Y10
G0 F6000 X11.55 Y61.55
M204 S1800
M205 X8 Y8
;TYPE:WALL-OUTER
G1 F3600 X11.55 Y148.45 E1365.94931
G1 X98.45 Y148.45 E1368.83961
G1 X98.45 Y61.55 E1371.72992
G1 X11.55 Y61.55 E1374.62022
M204 S3000
M205 X10 Y10
G0 F6000 X11.55 Y61.75
G0 X11.05 Y61.75
G0 X11.122 Y61.122
G0 X99.652 Y59.521
G0 X99.807 Y59.041
M204 S1800
M205 X8 Y8
G1 F3600 X100.309 Y59.297 E1374.63897
G1 X100.703 Y59.691 E1374.6575
G1 X100.959 Y60.193 E1374.67624
G1 X101.05 Y60.768 E1374.6956
G1 X101.05 Y149.232 E1377.63793
G1 X100.959 Y149.807 E1377.65729
G1 X100.703 Y150.309 E1377.67603
G1 X100.309 Y150.703 E1377.69457
G1 X99.807 Y150.959 E1377.71331
G1 X99.232 Y151.05 E1377.73267
G1 X10.768 Y151.05 E1380.67499
G1 X10.193 Y150.959 E1380.69436
G1 X9.691 Y150.703 E1380.7131
G1 X9.297 Y150.309 E1380.73163
G1 X9.041 Y149.807 E1380.75037
G1 X8.95 Y149.232 E1380.76974
G1 X8.95 Y60.768 E1383.71206
G1 X9.041 Y60.193 E1383.73142
G1 X9.297 Y59.691 E1383.75017
G1 X9.691 Y59.297 E1383.7687
G1 X10.193 Y59.041 E1383.78744
G1 X10.768 Y58.95 E1383.8068
G1 X99.232 Y58.95 E1386.74913
G1 X99.807 Y59.041 E1386.76849
M204 S3000
M205 X10 Y10
G0 F6000 X99.985 Y59.131
G0 X99.437 Y60.187
M204 S1800
M205 X8 Y8
;TYPE:SKIN
G1 F1800 X99.601 Y60.271 E1386.77462
G1 X99.729 Y60.399 E1386.78064
G1 X99.813 Y60.563 E1386.78677
G1 X99.86 Y60.864 E1386.7969
G1 X99.86 Y149.136 E1389.73284
G1 X99.813 Y149.437 E1389.74297
G1 X99.729 Y149.601 E1389.7491
G1 X99.601 Y149.729 E1389.75512
G1 X99.437 Y149.813 E1389.76125
G1 X99.136 Y149.86 E1389.77138
G1 X10.864 Y149.86 E1392.70732
G1 X10.563 Y149.813 E1392.71745
G1 X10.399 Y149.729 E1392.72358
G1 X10.271 Y149.601 E1392.7296
G1 X10.187 Y149.437 E1392.73573
G1 X10.14 Y149.136 E1392.74586
G1 X10.14 Y60.864 E1395.6818
G1 X10.187 Y60.563 E1395.69194
G1 X10.271 Y60.399 E1395.69806
G1 X10.399 Y60.271 E1395.70409
G1 X10.563 Y60.187 E1395.71021
G1 X10.864 Y60.14 E1395.72035
G1 X99.136 Y60.14 E1398.65629
G1 X99.437 Y60.187 E1398.66642
M204 S3000
M205 X10 Y10
G0 F6000 X99.64 Y60.36
M204 S1800
M205 X8 Y8
G1 F1800 X10.36 Y60.36 E1401.63588
G1 X10.36 Y149.64 E1404.60535
G1 X99.64 Y149.64 E1407.57481
G1 X99.64 Y60.36 E1410.54428
M204 S3000
M205 X10 Y10
G1 F2400 E1403.04428
;MESH:Improved Collection Box upper.stl
G0 F6000 X100.63 Y138.45
G0 X101.915 Y138.45
G0 X108.085 Y138.45
G0 X109.37 Y138.45
G0 X110.75 Y138.45
M204 S1800
M205 X8 Y8
;TYPE:WALL-INNER
G1 F2400 E1410.54428
G1 F3600 X109.75 Y138.45 E1410.57754
G1 X109.75 Y71.55 E1412.80264
G1 X110.75 Y71.55 E1412.8359
G1 X110.75 Y138.45 E1415.061
M204 S3000
M205 X10 Y10
G0 F6000 X111.109 Y138.504
G0 X111.122 Y148.878
G0 X130.44 Y148.872
G0 X188.45 Y150.25
M204 S1800
M205 X8 Y8
G1 F3600 X121.55 Y150.25 E1417.28611
G1 X121.55 Y149.25 E1417.31937
G1 X188.45 Y149.25 E1419.54447
G1 X188.45 Y150.25 E1419.57773
M204 S3000
M205 X10 Y10
G0 F6000 X188.822 Y148.922
G0 X198.922 Y148.922
G0 X198.922 Y138.822
G0 X200.25 Y138.45
M204 S1800
M205 X8 Y8
G1 F3600 X199.25 Y138.45 E1419.61099
G1 X199.25 Y71.55 E1421.83609
G1 X200.25 Y71.55 E1421.86935
G1 X200.25 Y138.45 E1424.09446
M204 S3000
M205 X10 Y10
G0 F6000 X198.872 Y80.44
G0 X198.878 Y61.122
G0 X188.504 Y61.11
G0 X188.45 Y60.75
M204 S1800
M205 X8 Y8
G1 F3600 X121.55 Y60.75 E1426.31956
G1 X121.55 Y59.75 E1426.35282
G1 X188.45 Y59.75 E1428.57792
G1 X188.45 Y60.75 E1428.61118
M204 S3000
M205 X10 Y10
G0 F6000 X188.85 Y61.05
M204 S1800
M205 X8 Y8
G1 F3600 X198.85 Y61.05 E1428.94378
G1 X198.95 Y61.05 E1428.94711
G1 X198.95 Y61.15 E1428.94927
G1 X198.95 Y71.15 E1429.28188
G1 X200.65 Y71.15 E1429.33842
G1 X200.65 Y138.85 E1431.59013
G1 X198.95 Y138.85 E1431.64667
G1 X198.95 Y148.85 E1431.97927
G1 X198.95 Y148.95 E1431.9826
G1 X198.85 Y148.95 E1431.98476
G1 X188.85 Y148.95 E1432.31736
G1 X188.85 Y150.65 E1432.37391
G1 X121.15 Y150.65 E1434.62562
G1 X121.15 Y148.95 E1434.68216
G1 X111.15 Y148.95 E1435.01476
G1 X111.05 Y148.95 E1435.01809
G1 X111.05 Y148.85 E1435.02025
G1 X111.05 Y138.85 E1435.35285
G1 X109.35 Y138.85 E1435.40939
G1 X109.35 Y71.15 E1437.66111
G1 X111.05 Y71.15 E1437.71765
G1 X111.05 Y61.15 E1438.05025
G1 X111.05 Y61.05 E1438.05357
G1 X111.15 Y61.05 E1438.05574
G1 X121.15 Y61.05 E1438.38834
G1 X121.15 Y59.35 E1438.44488
G1 X188.85 Y59.35 E1440.69659
G1 X188.85 Y61.05 E1440.75314
M204 S3000
M205 X10 Y10
G0 F6000 X188.78 Y61.12
G0 X111.08 Y61.08
G0 X111.15 Y61.15
M204 S1800
M205 X8 Y8
G1 F3600 X111.15 Y71.15 E1440.83629
G1 X111.15 Y138.85 E1443.088
G1 X111.15 Y148.85 E1443.17115
G1 X121.15 Y148.85 E1443.2543
G1 X188.85 Y148.85 E1445.50601
G1 X198.85 Y148.85 E1445.58916
G1 X198.85 Y138.85 E1445.67231
G1 X198.85 Y71.15 E1447.92402
G1 X198.85 Y61.15 E1448.00717
G1 X188.85 Y61.15 E1448.09032
G1 X121.15 Y61.15 E1450.34203
G1 X111.15 Y61.15 E1450.42518
M204 S3000
M205 X10 Y10
G0 F6000 X111.55 Y61.55
M204 S1800
M205 X8 Y8
;TYPE:WALL-OUTER
G1 F3600 X111.55 Y148.45 E1453.31549
G1 X198.45 Y148.45 E1456.20579
G1 X198.45 Y61.55 E1459.0961
G1 X111.55 Y61.55 E1461.98641
M204 S3000
M205 X10 Y10
G0 F6000 X111.55 Y61.75
G1 F2400 E1454.48641
G1 F300 Z6.375
G0 F6000 X189.25 Y60.65 Z6.375
M204 S1800
M205 X8 Y8
G1 F300 Z6.3
G1 F2400 E1461.98641
G1 F3600 X199.35 Y60.65 E1462.32233
G1 X199.35 Y70.75 E1462.65826
G1 X201.05 Y70.75 E1462.7148
G1 X201.05 Y139.25 E1464.99312
G1 X199.35 Y139.25 E1465.04966
G1 X199.35 Y149.35 E1465.38559
G1 X189.25 Y149.35 E1465.72152
G1 X189.25 Y151.05 E1465.77806
G1 X120.75 Y151.05 E1468.05638
G1 X120.75 Y149.35 E1468.11292
G1 X110.65 Y149.35 E1468.44885
G1 X110.65 Y139.25 E1468.78478
G1 X108.95 Y139.25 E1468.84132
G1 X108.95 Y70.75 E1471.11964
G1 X110.65 Y70.75 E1471.17618
G1 X110.65 Y60.65 E1471.51211
G1 X120.75 Y60.65 E1471.84804
G1 X120.75 Y58.95 E1471.90458
G1 X189.25 Y58.95 E1474.1829
G1 X189.25 Y60.65 E1474.23944
M204 S3000
M205 X10 Y10
G0 F6000 X189.45 Y60.65
G0 X188.06 Y60.36
M204 S1800
M205 X8 Y8
;TYPE:SKIN
G1 F1800 X121.94 Y60.36 E1476.4386
G1 X121.94 Y60.14 E1476.44592
G1 X188.06 Y60.14 E1478.64508
G1 X188.06 Y60.36 E1478.65239
M204 S3000
M205 X10 Y10
G0 F6000 X188.82 Y61.121
G0 X198.878 Y61.122
G0 X198.878 Y71.178
G0 X199.64 Y71.94
M204 S1800
M205 X8 Y8
G1 F1800 X199.86 Y71.94 E1478.65971
G1 X199.86 Y138.06 E1480.85887
G1 X199.64 Y138.06 E1480.86619
G1 X199.64 Y71.94 E1483.06535
M204 S3000
M205 X10 Y10
G0 F6000 X198.872 Y128.558
G0 X198.878 Y148.878
G0 X188.171 Y148.89
G0 X188.06 Y149.64
M204 S1800
M205 X8 Y8
G1 F1800 X188.06 Y149.86 E1483.07267
G1 X121.94 Y149.86 E1485.27183
G1 X121.94 Y149.64 E1485.27914
G1 X188.06 Y149.64 E1487.4783
M204 S3000
M205 X10 Y10
G0 F6000 X131.441 Y148.872
G0 X111.122 Y148.878
G0 X111.109 Y138.171
G0 X110.36 Y138.06
M204 S1800
M205 X8 Y8
G1 F1800 X110.14 Y138.06 E1487.48562
G1 X110.14 Y71.94 E1489.68478
G1 X110.36 Y71.94 E1489.6921
G1 X110.36 Y138.06 E1491.89126
M204 S3000
M205 X10 Y10
G1 F2400 E1484.39126
;MESH:NONMESH
G0 F6000 X109.364 Y71.164
G0 X108.085 Y71.164
G0 X101.915 Y71.164
G0 X100.63 Y71.164
G0 X98.878 Y61.122
G0 X10.75 Y60.75
;TIME_ELAPSED:3997.299237
;LAYER:31
;MESH:Improved Collection Box lower.stl
G0 X10.75 Y60.75 Z6.5
M204 S1800
M205 X8 Y8
;TYPE:WALL-INNER
G1 F2400 E1491.89126
G1 F3600 X10.75 Y149.25 E1494.83478
G1 X99.25 Y149.25 E1497.7783
G1 X99.25 Y60.75 E1500.72182
G1 X10.75 Y60.75 E1503.66535
M204 S3000
M205 X10 Y10
G0 F6000 X99.557 Y59.811
M204 S1800
M205 X8 Y8
G1 F3600 X99.831 Y59.951 E1503.67558
G1 X100.049 Y60.169 E1503.68583
G1 X100.189 Y60.443 E1503.69607
G1 X100.25 Y60.829 E1503.70907
G1 X100.25 Y149.171 E1506.64733
G1 X100.189 Y149.557 E1506.66033
G1 X100.049 Y149.831 E1506.67056
G1 X99.831 Y150.049 E1506.68082
G1 X99.557 Y150.189 E1506.69105
G1 X99.171 Y150.25 E1506.70405
G1 X10.829 Y150.25 E1509.64232
G1 X10.443 Y150.189 E1509.65532
G1 X10.169 Y150.049 E1509.66555
G1 X9.951 Y149.831 E1509.6758
G1 X9.811 Y149.557 E1509.68604
G1 X9.75 Y149.171 E1509.69903
G1 X9.75 Y60.829 E1512.6373
G1 X9.811 Y60.443 E1512.6503
G1 X9.951 Y60.169 E1512.66053
G1 X10.169 Y59.951 E1512.67079
G1 X10.443 Y59.811 E1512.68102
G1 X10.829 Y59.75 E1512.69402
G1 X99.171 Y59.75 E1515.63229
G1 X99.557 Y59.811 E1515.64528
M204 S3000
M205 X10 Y10
G0 F6000 X99.682 Y59.426
M204 S1800
M205 X8 Y8
G1 F3600 X100.07 Y59.624 E1515.65977
G1 X100.376 Y59.93 E1515.67417
G1 X100.574 Y60.318 E1515.68865
G1 X100.65 Y60.799 E1515.70485
G1 X100.65 Y149.201 E1518.64511
G1 X100.574 Y149.682 E1518.66131
G1 X100.376 Y150.07 E1518.6758
G1 X100.07 Y150.376 E1518.69019
G1 X99.682 Y150.574 E1518.70468
G1 X99.201 Y150.65 E1518.72088
G1 X10.799 Y150.65 E1521.66114
G1 X10.318 Y150.574 E1521.67733
G1 X9.93 Y150.376 E1521.69182
G1 X9.624 Y150.07 E1521.70622
G1 X9.426 Y149.682 E1521.7207
G1 X9.35 Y149.201 E1521.7369
G1 X9.35 Y60.799 E1524.67716
G1 X9.426 Y60.318 E1524.69336
G1 X9.624 Y59.93 E1524.70785
G1 X9.93 Y59.624 E1524.72224
G1 X10.318 Y59.426 E1524.73673
G1 X10.799 Y59.35 E1524.75293
G1 X99.201 Y59.35 E1527.69319
G1 X99.682 Y59.426 E1527.70938
M204 S3000
M205 X10 Y10
G0 F6000 X99.652 Y59.521
G0 X11.08 Y61.08
G0 X11.15 Y61.15
M204 S1800
M205 X8 Y8
G1 F3600 X11.15 Y148.85 E1530.6263
G1 X98.85 Y148.85 E1533.54321
G1 X98.85 Y61.15 E1536.46013
G1 X11.15 Y61.15 E1539.37704
M204 S3000
M205 X10 Y10
G0 F6000 X11.55 Y61.55
M204 S1800
M205 X8 Y8
;TYPE:WALL-OUTER
G1 F3600 X11.55 Y148.45 E1542.26735
G1 X98.45 Y148.45 E1545.15765
G1 X98.45 Y61.55 E1548.04796
G1 X11.55 Y61.55 E1550.93826
M204 S3000
M205 X10 Y10
G0 F6000 X11.55 Y61.75
G0 X11.05 Y61.75
G0 X11.122 Y61.122
G0 X99.652 Y59.521
G0 X99.807 Y59.041
M204 S1800
M205 X8 Y8
G1 F3600 X100.309 Y59.297 E1550.95701
G1 X100.703 Y59.691 E1550.97554
G1 X100.959 Y60.193 E1550.99428
G1 X101.05 Y60.768 E1551.01364
G1 X101.05 Y149.232 E1553.95597
G1 X100.959 Y149.807 E1553.97533
G1 X100.703 Y150.309 E1553.99407
G1 X100.309 Y150.703 E1554.0126
G1 X99.807 Y150.959 E1554.03135
G1 X99.232 Y151.05 E1554.05071
G1 X10.768 Y151.05 E1556.99303
G1 X10.193 Y150.959 E1557.0124
G1 X9.691 Y150.703 E1557.03114
G1 X9.297 Y150.309 E1557.04967
G1 X9.041 Y149.807 E1557.06841
G1 X8.95 Y149.232 E1557.08778
G1 X8.95 Y60.768 E1560.0301
G1 X9.041 Y60.193 E1560.04946
G1 X9.297 Y59.691 E1560.06821
G1 X9.691 Y59.297 E1560.08674
G1 X10.193 Y59.041 E1560.10548
G1 X10.768 Y58.95 E1560.12484
G1 X99.232 Y58.95 E1563.06717
G1 X99.807 Y59.041 E1563.08653
M204 S3000
M205 X10 Y10
G0 F6000 X99.985 Y59.131
G0 X99.437 Y60.187
M204 S1800
M205 X8 Y8
;TYPE:SKIN
G1 F1800 X99.601 Y60.271 E1563.09266
G1 X99.729 Y60.399 E1563.09868
G1 X99.813 Y60.563 E1563.10481
G1 X99.86 Y60.864 E1563.11494
G1 X99.86 Y149.136 E1566.05088
G1 X99.813 Y149.437 E1566.06101
G1 X99.729 Y149.601 E1566.06714
G1 X99.601 Y149.729 E1566.07316
G1 X99.437 Y149.813 E1566.07929
G1 X99.136 Y149.86 E1566.08942
G1 X10.864 Y149.86 E1569.02536
G1 X10.563 Y149.813 E1569.03549
G1 X10.399 Y149.729 E1569.04162
G1 X10.271 Y149.601 E1569.04764
G1 X10.187 Y149.437 E1569.05377
G1 X10.14 Y149.136 E1569.0639
G1 X10.14 Y60.864 E1571.99984
G1 X10.187 Y60.563 E1572.00998
G1 X10.271 Y60.399 E1572.0161
G1 X10.399 Y60.271 E1572.02213
G1 X10.563 Y60.187 E1572.02825
G1 X10.864 Y60.14 E1572.03839
G1 X99.136 Y60.14 E1574.97432
G1 X99.437 Y60.187 E1574.98446
M204 S3000
M205 X10 Y10
G0 F6000 X99.64 Y60.36
M204 S1800
M205 X8 Y8
G1 F1800 X10.36 Y60.36 E1577.95392
G1 X10.36 Y149.64 E1580.92339
G1 X99.64 Y149.64 E1583.89285
G1 X99.64 Y60.36 E1586.86232
M204 S3000
M205 X10 Y10
G1 F2400 E1579.36232
;MESH:Improved Collection Box upper.stl
G0 F6000 X100.63 Y138.45
G0 X101.915 Y138.45
G0 X108.085 Y138.45
G0 X109.37 Y138.45
G0 X110.75 Y138.45
M204 S1800
M205 X8 Y8
;TYPE:WALL-INNER
G1 F2400 E1586.86232
G1 F3600 X109.75 Y138.45 E1586.89558
G1 X109.75 Y71.55 E1589.12068
G1 X110.75 Y71.55 E1589.15394
G1 X110.75 Y138.45 E1591.37904
M204 S3000
M205 X10 Y10
G0 F6000 X111.109 Y138.504
G0 X111.122 Y148.878
G0 X130.44 Y148.872
G0 X188.45 Y150.25
M204 S1800
M205 X8 Y8
G1 F3600 X121.55 Y150.25 E1593.60415
G1 X121.55 Y149.25 E1593.63741
G1 X188.45 Y149.25 E1595.86251
G1 X188.45 Y150.25 E1595.89577
M204 S3000
M205 X10 Y10
G0 F6000 X188.822 Y148.922
G0 X198.922 Y148.922
G0 X198.922 Y138.822
G0 X200.25 Y138.45
M204 S1800
M205 X8 Y8
G1 F3600 X199.25 Y138.45 E1595.92903
G1 X199.25 Y71.55 E1598.15413
G1 X200.25 Y71.55 E1598.18739
G1 X200.25 Y138.45 E1600.4125
M204 S3000
M205 X10 Y10
G0 F6000 X198.872 Y80.44
G0 X198.878 Y61.122
G0 X188.504 Y61.11
G0 X188.45 Y60.75
M204 S1800
M205 X8 Y8
G1 F3600 X121.55 Y60.75 E1602.6376
G1 X121.55 Y59.75 E1602.67086
G1 X188.45 Y59.75 E1604.89596
G1 X188.45 Y60.75 E1604.92922
M204 S3000
M205 X10 Y10
G0 F6000 X188.85 Y61.05
M204 S1800
M205 X8 Y8
G1 F3600 X198.85 Y61.05 E1605.26182
G1 X198.95 Y61.05 E1605.26515
G1 X198.95 Y61.15 E1605.26731
G1 X198.95 Y71.15 E1605.59991
G1 X200.65 Y71.15 E1605.65646
G1 X200.65 Y138.85 E1607.90817
G1 X198.95 Y138.85 E1607.96471
G1 X198.95 Y148.85 E1608.29731
G1 X198.95 Y148.95 E1608.30064
G1 X198.85 Y148.95 E1608.3028
G1 X188.85 Y148.95 E1608.6354
G1 X188.85 Y150.65 E1608.69195
G1 X121.15 Y150.65 E1610.94366
G1 X121.15 Y148.95 E1611.0002
G1 X111.15 Y148.95 E1611.3328
G1 X111.05 Y148.95 E1611.33613
G1 X111.05 Y148.85 E1611.33829
G1 X111.05 Y138.85 E1611.67089
G1 X109.35 Y138.85 E1611.72743
G1 X109.35 Y71.15 E1613.97914
G1 X111.05 Y71.15 E1614.03569
G1 X111.05 Y61.15 E1614.36829
G1 X111.05 Y61.05 E1614.37161
G1 X111.15 Y61.05 E1614.37378
G1 X121.15 Y61.05 E1614.70638
G1 X121.15 Y59.35 E1614.76292
G1 X188.85 Y59.35 E1617.01463
G1 X188.85 Y61.05 E1617.07118
M204 S3000
M205 X10 Y10
G0 F6000 X188.78 Y61.12
G0 X111.08 Y61.08
G0 X111.15 Y61.15
M204 S1800
M205 X8 Y8
G1 F3600 X111.15 Y71.15 E1617.15433
G1 X111.15 Y138.85 E1619.40604
G1 X111.15 Y148.85 E1619.48919
G1 X121.15 Y148.85 E1619.57234
G1 X188.85 Y148.85 E1621.82405
G1 X198.85 Y148.85 E1621.9072
G1 X198.85 Y138.85 E1621.99035
G1 X198.85 Y71.15 E1624.24206
G1 X198.85 Y61.15 E1624.32521
G1 X188.85 Y61.15 E1624.40836
G1 X121.15 Y61.15 E1626.66007
G1 X111.15 Y61.15 E1626.74322
M204 S3000
M205 X10 Y10
G0 F6000 X111.55 Y61.55
M204 S1800
M205 X8 Y8
;TYPE:WALL-OUTER
G1 F3600 X111.55 Y148.45 E1629.63353
G1 X198.45 Y148.45 E1632.52383
G1 X198.45 Y61.55 E1635.41414
G1 X111.55 Y61.55 E1638.30445
M204 S3000
M205 X10 Y10
G0 F6000 X111.55 Y61.75
G1 F2400 E1630.80445
G1 F300 Z6.575
G0 F6000 X189.25 Y60.65 Z6.575
M204 S1800
M205 X8 Y8
G1 F300 Z6.5
G1 F2400 E1638.30445
G1 F3600 X199.35 Y60.65 E1638.64037
G1 X199.35 Y70.75 E1638.9763
G1 X201.05 Y70.75 E1639.03284
G1 X201.05 Y139.25 E1641.31116
G1 X199.35 Y139.25 E1641.3677
G1 X199.35 Y149.35 E1641.70363
G1 X189.25 Y149.35 E1642.03956
G1 X189.25 Y151.05 E1642.0961
G1 X120.75 Y151.05 E1644.37442
G1 X120.75 Y149.35 E1644.43096
G1 X110.65 Y149.35 E1644.76689
G1 X110.65 Y139.25 E1645.10282
G1 X108.95 Y139.25 E1645.15936
G1 X108.95 Y70.75 E1647.43768
G1 X110.65 Y70.75 E1647.49422
G1 X110.65 Y60.65 E1647.83015
G1 X120.75 Y60.65 E1648.16608
G1 X120.75 Y58.95 E1648.22262
G1 X189.25 Y58.95 E1650.50094
G1 X189.25 Y60.65 E1650.55748
M204 S3000
M205 X10 Y10
G0 F6000 X189.45 Y60.65
G0 X188.06 Y60.36
M204 S1800
M205 X8 Y8
;TYPE:SKIN
G1 F1800 X121.94 Y60.36 E1652.75664
G1 X121.94 Y60.14 E1652.76396
G1 X188.06 Y60.14 E1654.96312
G1 X188.06 Y60.36 E1654.97043
M204 S3000
M205 X10 Y10
G0 F6000 X188.82 Y61.121
G0 X198.878 Y61.122
G0 X198.878 Y71.178
G0 X199.64 Y71.94
M204 S1800
M205 X8 Y8
G1 F1800 X199.86 Y71.94 E1654.97775
G1 X199.86 Y138.06 E1657.17691
G1 X199.64 Y138.06 E1657.18423
G1 X199.64 Y71.94 E1659.38339
M204 S3000
M205 X10 Y10
G0 F6000 X198.872 Y128.558
G0 X198.878 Y148.878
G0 X188.171 Y148.89
G0 X188.06 Y149.64
M204 S1800
M205 X8 Y8
G1 F1800 X188.06 Y149.86 E1659.39071
G1 X121.94 Y149.86 E1661.58987
G1 X121.94 Y149.64 E1661.59718
G1 X188.06 Y149.64 E1663.79634
M204 S3000
M205 X10 Y10
G0 F6000 X131.441 Y148.872
G0 X111.122 Y148.878
G0 X111.109 Y138.171
G0 X110.36 Y138.06
M204 S1800
M205 X8 Y8
G1 F1800 X110.14 Y138.06 E1663.80366
G1 X110.14 Y71.94 E1666.00282
G1 X110.36 Y71.94 E1666.01014
G1 X110.36 Y138.06 E1668.2093
M204 S3000
M205 X10 Y10
G1 F2400 E1660.7093
;MESH:NONMESH
G0 F6000 X109.364 Y71.164
G0 X108.085 Y71.164
G0 X101.915 Y71.164
G0 X100.63 Y71.164
G0 X98.878 Y61.122
G0 X10.75 Y60.75
;TIME_ELAPSED:4122.861189
;LAYER:32
;MESH:Improved Collection Box lower.stl
G0 X10.75 Y60.75 Z6.7
M204 S1800
M205 X8 Y8
;TYPE:WALL-INNER
G1 F2400 E1668.2093
G1 F3600 X10.75 Y149.25 E1671.15282
G1 X99.25 Y149.25 E1674.09634
G1 X99.25 Y60.75 E1677.03986
G1 X10.75 Y60.75 E1679.98339
M204 S3000
M205 X10 Y10
G0 F6000 X99.557 Y59.811
M204 S1800
M205 X8 Y8
G1 F3600 X99.831 Y59.951 E1679.99362
G1 X100.049 Y60.169 E1680.00387
G1 X100.189 Y60.443 E1680.01411
G1 X100.25 Y60.829 E1680.02711
G1 X100.25 Y149.171 E1682.96537
G1 X100.189 Y149.557 E1682.97837
G1 X100.049 Y149.831 E1682.9886
G1 X99.831 Y150.049 E1682.99886
G1 X99.557 Y150.189 E1683.00909
G1 X99.171 Y150.25 E1683.02209
G1 X10.829 Y150.25 E1685.96036
G1 X10.443 Y150.189 E1685.97335
G1 X10.169 Y150.049 E1685.98359
G1 X9.951 Y149.831 E1685.99384
G1 X9.811 Y149.557 E1686.00408
G1 X9.75 Y149.171 E1686.01707
G1 X9.75 Y60.829 E1688.95534
G1 X9.811 Y60.443 E1688.96834
G1 X9.951 Y60.169 E1688.97857
G1 X10.169 Y59.951 E1688.98883
G1 X10.443 Y59.811 E1688.99906
G1 X10.829 Y59.75 E1689.01206
G1 X99.171 Y59.75 E1691.95033
G1 X99.557 Y59.811 E1691.96332
M204 S3000
M205 X10 Y10
G0 F6000 X99.682 Y59.426
M204 S1800
M205 X8 Y8
G1 F3600 X100.07 Y59.624 E1691.97781
G1 X100.376 Y59.93 E1691.9922
G1 X100.574 Y60.318 E1692.00669
G1 X100.65 Y60.799 E1692.02289
G1 X100.65 Y149.201 E1694.96315
G1 X100.574 Y149.682 E1694.97935
G1 X100.376 Y150.07 E1694.99384
G1 X100.07 Y150.376 E1695.00823
G1 X99.682 Y150.574 E1695.02272
G1 X99.201 Y150.65 E1695.03891
G1 X10.799 Y150.65 E1697.97918
G1 X10.318 Y150.574 E1697.99537
G1 X9.93 Y150.376 E1698.00986
G1 X9.624 Y150.07 E1698.02426
G1 X9.426 Y149.682 E1698.03874
G1 X9.35 Y149.201 E1698.05494
G1 X9.35 Y60.799 E1700.9952
G1 X9.426 Y60.318 E1701.0114
G1 X9.624 Y59.93 E1701.02589
G1 X9.93 Y59.624 E1701.04028
G1 X10.318 Y59.426 E1701.05477
G1 X10.799 Y59.35 E1701.07097
G1 X99.201 Y59.35 E1704.01123
G1 X99.682 Y59.426 E1704.02742
M204 S3000
M205 X10 Y10
G0 F6000 X99.652 Y59.521
G0 X11.08 Y61.08
G0 X11.15 Y61.15
M204 S1800
M205 X8 Y8
G1 F3600 X11.15 Y148.85 E1706.94434
G1 X98.85 Y148.85 E1709.86125
G1 X98.85 Y61.15 E1712.77817
G1 X11.15 Y61.15 E1715.69508
M204 S3000
M205 X10 Y10
G0 F6000 X11.55 Y61.55
M204 S1800
M205 X8 Y8
;TYPE:WALL-OUTER
G1 F3600 X11.55 Y148.45 E1718.58539
G1 X98.45 Y148.45 E1721.47569
G1 X98.45 Y61.55 E1724.366
G1 X11.55 Y61.55 E1727.2563
M204 S3000
M205 X10 Y10
G0 F6000 X11.55 Y61.75
G0 X11.05 Y61.75
G0 X11.122 Y61.122
G0 X99.652 Y59.521
G0 X99.807 Y59.041
M204 S1800
M205 X8 Y8
G1 F3600 X100.309 Y59.297 E1727.27504
G1 X100.703 Y59.691 E1727.29358
G1 X100.959 Y60.193 E1727.31232
G1 X101.05 Y60.768 E1727.33168
G1 X101.05 Y149.232 E1730.27401
G1 X100.959 Y149.807 E1730.29337
G1 X100.703 Y150.309 E1730.31211
G1 X100.309 Y150.703 E1730.33064
G1 X99.807 Y150.959 E1730.34939
G1 X99.232 Y151.05 E1730.36875
G1 X10.768 Y151.05 E1733.31107
G1 X10.193 Y150.959 E1733.33044
G1 X9.691 Y150.703 E1733.34918
G1 X9.297 Y150.309 E1733.36771
G1 X9.041 Y149.807 E1733.38645
G1 X8.95 Y149.232 E1733.40582
G1 X8.95 Y60.768 E1736.34814
G1 X9.041 Y60.193 E1736.3675
G1 X9.297 Y59.691 E1736.38625
G1 X9.691 Y59.297 E1736.40478
G1 X10.193 Y59.041 E1736.42352
G1 X10.768 Y58.95 E1736.44288
G1 X99.232 Y58.95 E1739.38521
G1 X99.807 Y59.041 E1739.40457
M204 S3000
M205 X10 Y10
G0 F6000 X99.985 Y59.131
G0 X99.437 Y60.187
M204 S1800
M205 X8 Y8
;TYPE:SKIN
G1 F1800 X99.601 Y60.271 E1739.4107
G1 X99.729 Y60.399 E1739.41672
G1 X99.813 Y60.563 E1739.42285
G1 X99.86 Y60.864 E1739.43298
G1 X99.86 Y149.136 E1742.36892
G1 X99.813 Y149.437 E1742.37905
G1 X99.729 Y149.601 E1742.38518
G1 X99.601 Y149.729 E1742.3912
G1 X99.437 Y149.813 E1742.39733
G1 X99.136 Y149.86 E1742.40746
G1 X10.864 Y149.86 E1745.3434
G1 X10.563 Y149.813 E1745.35353
G1 X10.399 Y149.729 E1745.35966
G1 X10.271 Y149.601 E1745.36568
G1 X10.187 Y149.437 E1745.37181
G1 X10.14 Y149.136 E1745.38194
G1 X10.14 Y60.864 E1748.31788
G1 X10.187 Y60.563 E1748.32802
G1 X10.271 Y60.399 E1748.33414
G1 X10.399 Y60.271 E1748.34016
G1 X10.563 Y60.187 E1748.34629
G1 X10.864 Y60.14 E1748.35643
G1 X99.136 Y60.14 E1751.29236
G1 X99.437 Y60.187 E1751.3025
M204 S3000
M205 X10 Y10
G0 F6000 X99.64 Y60.36
M204 S1800
M205 X8 Y8
G1 F1800 X10.36 Y60.36 E1754.27196
G1 X10.36 Y149.64 E1757.24143
G1 X99.64 Y149.64 E1760.21089
G1 X99.64 Y60.36 E1763.18036
M204 S3000
M205 X10 Y10
G1 F2400 E1755.68036
;MESH:Improved Collection Box upper.stl
G0 F6000 X100.63 Y138.45
G0 X101.915 Y138.45
G0 X108.085 Y138.45
G0 X109.37 Y138.45
G0 X110.75 Y138.45
M204 S1800
M205 X8 Y8
;TYPE:WALL-INNER
G1 F2400 E1763.18036
G1 F3600 X109.75 Y138.45 E1763.21362
G1 X109.75 Y71.55 E1765.43872
G1 X110.75 Y71.55 E1765.47198
G1 X110.75 Y138.45 E1767.69708
M204 S3000
M205 X10 Y10
G0 F6000 X111.109 Y138.504
G0 X111.122 Y148.878
G0 X130.44 Y148.872
G0 X188.45 Y150.25
M204 S1800
M205 X8 Y8
G1 F3600 X121.55 Y150.25 E1769.92219
G1 X121.55 Y149.25 E1769.95545
G1 X188.45 Y149.25 E1772.18055
G1 X188.45 Y150.25 E1772.21381
M204 S3000
M205 X10 Y10
G0 F6000 X188.822 Y148.922
G0 X198.922 Y148.922
G0 X198.922 Y138.822
G0 X200.25 Y138.45
M204 S1800
M205 X8 Y8
G1 F3600 X199.25 Y138.45 E1772.24707
G1 X199.25 Y71.55 E1774.47217
G1 X200.25 Y71.55 E1774.50543
G1 X200.25 Y138.45 E1776.73054
M204 S3000
M205 X10 Y10
G0 F6000 X198.872 Y80.44
G0 X198.878 Y61.122
G0 X188.504 Y61.11
G0 X188.45 Y60.75
M204 S1800
M205 X8 Y8
G1 F3600 X121.55 Y60.75 E1778.95564
G1 X121.55 Y59.75 E1778.9889
G1 X188.45 Y59.75 E1781.214
G1 X188.45 Y60.75 E1781.24726
M204 S3000
M205 X10 Y10
G0 F6000 X188.85 Y61.05
M204 S1800
M205 X8 Y8
G1 F3600 X198.85 Y61.05 E1781.57986
G1 X198.95 Y61.05 E1781.58319
G1 X198.95 Y61.15 E1781.58535
G1 X198.95 Y71.15 E1781.91795
G1 X200.65 Y71.15 E1781.9745
G1 X200.65 Y138.85 E1784.22621
G1 X198.95 Y138.85 E1784.28275
G1 X198.95 Y148.85 E1784.61535
G1 X198.95 Y148.95 E1784.61868
G1 X198.85 Y148.95 E1784.62084
G1 X188.85 Y148.95 E1784.95344
G1 X188.85 Y150.65 E1785.00999
G1 X121.15 Y150.65 E1787.2617
G1 X121.15 Y148.95 E1787.31824
G1 X111.15 Y148.95 E1787.65084
G1 X111.05 Y148.95 E1787.65417
G1 X111.05 Y148.85 E1787.65633
G1 X111.05 Y138.85 E1787.98893
G1 X109.35 Y138.85 E1788.04547
G1 X109.35 Y71.15 E1790.29718
G1 X111.05 Y71.15 E1790.35373
G1 X111.05 Y61.15 E1790.68633
G1 X111.05 Y61.05 E1790.68965
G1 X111.15 Y61.05 E1790.69182
G1 X121.15 Y61.05 E1791.02442
G1 X121.15 Y59.35 E1791.08096
G1 X188.85 Y59.35 E1793.33267
G1 X188.85 Y61.05 E1793.38921
M204 S3000
M205 X10 Y10
G0 F6000 X188.78 Y61.12
G0 X111.08 Y61.08
G0 X111.15 Y61.15
M204 S1800
M205 X8 Y8
G1 F3600 X111.15 Y71.15 E1793.47237
G1 X111.15 Y138.85 E1795.72408
G1 X111.15 Y148.85 E1795.80723
G1 X121.15 Y148.85 E1795.89038
G1 X188.85 Y148.85 E1798.14209
G1 X198.85 Y148.85 E1798.22524
G1 X198.85 Y138.85 E1798.30839
G1 X198.85 Y71.15 E1800.5601
G1 X198.85 Y61.15 E1800.64325
G1 X188.85 Y61.15 E1800.7264
G1 X121.15 Y61.15 E1802.97811
G1 X111.15 Y61.15 E1803.06126
M204 S3000
M205 X10 Y10
G0 F6000 X111.55 Y61.55
M204 S1800
M205 X8 Y8
;TYPE:WALL-OUTER
G1 F3600 X111.55 Y148.45 E1805.95157
G1 X198.45 Y148.45 E1808.84187
G1 X198.45 Y61.55 E1811.73218
G1 X111.55 Y61.55 E1814.62249
M204 S3000
M205 X10 Y10
G0 F6000 X111.55 Y61.75
G1 F2400 E1807.12249
G1 F300 Z6.775
G0 F6000 X189.25 Y60.65 Z6.775
M204 S1800
M205 X8 Y8
G1 F300 Z6.7
G1 F2400 E1814.62249
G1 F3600 X199.35 Y60.65 E1814.95841
G1 X199.35 Y70.75 E1815.29434
G1 X201.05 Y70.75 E1815.35088
G1 X201.05 Y139.25 E1817.6292
G1 X199.35 Y139.25 E1817.68574
G1 X199.35 Y149.35 E1818.02167
G1 X189.25 Y149.35 E1818.3576
G1 X189.25 Y151.05 E1818.41414
G1 X120.75 Y151.05 E1820.69246
G1 X120.75 Y149.35 E1820.749
G1 X110.65 Y149.35 E1821.08493
G1 X110.65 Y139.25 E1821.42086
G1 X108.95 Y139.25 E1821.4774
G1 X108.95 Y70.75 E1823.75572
G1 X110.65 Y70.75 E1823.81226
G1 X110.65 Y60.65 E1824.14819
G1 X120.75 Y60.65 E1824.48412
G1 X120.75 Y58.95 E1824.54066
G1 X189.25 Y58.95 E1826.81898
G1 X189.25 Y60.65 E1826.87552
M204 S3000
M205 X10 Y10
G0 F6000 X189.45 Y60.65
G0 X188.06 Y60.36
M204 S1800
M205 X8 Y8
;TYPE:SKIN
G1 F1800 X121.94 Y60.36 E1829.07468
G1 X121.94 Y60.14 E1829.082
G1 X188.06 Y60.14 E1831.28116
G1 X188.06 Y60.36 E1831.28847
M204 S3000
M205 X10 Y10
G0 F6000 X188.82 Y61.121
G0 X198.878 Y61.122
G0 X198.878 Y71.178
G0 X199.64 Y71.94
M204 S1800
M205 X8 Y8
G1 F1800 X199.86 Y71.94 E1831.29579
G1 X199.86 Y138.06 E1833.49495
G1 X199.64 Y138.06 E1833.50227
G1 X199.64 Y71.94 E1835.70143
M204 S3000
M205 X10 Y10
G0 F6000 X198.872 Y128.558
G0 X198.878 Y148.878
G0 X188.171 Y148.89
G0 X188.06 Y149.64
M204 S1800
M205 X8 Y8
G1 F1800 X188.06 Y149.86 E1835.70875
G1 X121.94 Y149.86 E1837.90791
G1 X121.94 Y149.64 E1837.91522
G1 X188.06 Y149.64 E1840.11438
M204 S3000
M205 X10 Y10
G0 F6000 X131.441 Y148.872
G0 X111.122 Y148.878
G0 X111.109 Y138.171
G0 X110.36 Y138.06
M204 S1800
M205 X8 Y8
G1 F1800 X110.14 Y138.06 E1840.1217
G1 X110.14 Y71.94 E1842.32086
G1 X110.36 Y71.94 E1842.32818
G1 X110.36 Y138.06 E1844.52734
M204 S3000
M205 X10 Y10
G1 F2400 E1837.02734
;MESH:NONMESH
G0 F6000 X109.364 Y71.164
G0 X108.085 Y71.164
G0 X101.915 Y71.164
G0 X100.63 Y71.164
G0 X98.878 Y61.122
G0 X10.75 Y60.75
;TIME_ELAPSED:4248.423140
;LAYER:33
;MESH:Improved Collection Box lower.stl
G0 X10.75 Y60.75 Z6.9
M204 S1800
M205 X8 Y8
;TYPE:WALL-INNER
G1 F2400 E1844.52734
G1 F3600 X10.75 Y149.25 E1847.47086
G1 X99.25 Y149.25 E1850.41438
G1 X99.25 Y60.75 E1853.3579
G1 X10.75 Y60.75 E1856.30143
M204 S3000
M205 X10 Y10
G0 F6000 X99.557 Y59.811
M204 S1800
M205 X8 Y8
G1 F3600 X99.831 Y59.951 E1856.31166
G1 X100.049 Y60.169 E1856.32191
G1 X100.189 Y60.443 E1856.33215
G1 X100.25 Y60.829 E1856.34515
G1 X100.25 Y149.171 E1859.28341
G1 X100.189 Y149.557 E1859.29641
G1 X100.049 Y149.831 E1859.30664
G1 X99.831 Y150.049 E1859.3169
G1 X99.557 Y150.189 E1859.32713
G1 X99.171 Y150.25 E1859.34013
G1 X10.829 Y150.25 E1862.2784
G1 X10.443 Y150.189 E1862.29139
G1 X10.169 Y150.049 E1862.30163
G1 X9.951 Y149.831 E1862.31188
G1 X9.811 Y149.557 E1862.32212
G1 X9.75 Y149.171 E1862.33511
G1 X9.75 Y60.829 E1865.27338
G1 X9.811 Y60.443 E1865.28638
G1 X9.951 Y60.169 E1865.29661
G1 X10.169 Y59.951 E1865.30687
G1 X10.443 Y59.811 E1865.3171
G1 X10.829 Y59.75 E1865.3301
G1 X99.171 Y59.75 E1868.26837
G1 X99.557 Y59.811 E1868.28136
M204 S3000
M205 X10 Y10
G0 F6000 X99.682 Y59.426
M204 S1800
M205 X8 Y8
G1 F3600 X100.07 Y59.624 E1868.29585
G1 X100.376 Y59.93 E1868.31024
G1 X100.574 Y60.318 E1868.32473
G1 X100.65 Y60.799 E1868.34093
G1 X100.65 Y149.201 E1871.28119
G1 X100.574 Y149.682 E1871.29739
G1 X100.376 Y150.07 E1871.31188
G1 X100.07 Y150.376 E1871.32627
G1 X99.682 Y150.574 E1871.34076
G1 X99.201 Y150.65 E1871.35695
G1 X10.799 Y150.65 E1874.29722
G1 X10.318 Y150.574 E1874.31341
G1 X9.93 Y150.376 E1874.3279
G1 X9.624 Y150.07 E1874.34229
G1 X9.426 Y149.682 E1874.35678
G1 X9.35 Y149.201 E1874.37298
G1 X9.35 Y60.799 E1877.31324
G1 X9.426 Y60.318 E1877.32944
G1 X9.624 Y59.93 E1877.34393
G1 X9.93 Y59.624 E1877.35832
G1 X10.318 Y59.426 E1877.37281
G1 X10.799 Y59.35 E1877.389
G1 X99.201 Y59.35 E1880.32927
G1 X99.682 Y59.426 E1880.34546
M204 S3000
M205 X10 Y10
G0 F6000 X99.652 Y59.521
G0 X11.08 Y61.08
G0 X11.15 Y61.15
M204 S1800
M205 X8 Y8
G1 F3600 X11.15 Y148.85 E1883.26238
G1 X98.85 Y148.85 E1886.17929
G1 X98.85 Y61.15 E1889.09621
G1 X11.15 Y61.15 E1892.01312
M204 S3000
M205 X10 Y10
G0 F6000 X11.55 Y61.55
M204 S1800
M205 X8 Y8
;TYPE:WALL-OUTER
G1 F3600 X11.55 Y148.45 E1894.90342
G1 X98.45 Y148.45 E1897.79373
G1 X98.45 Y61.55 E1900.68404
G1 X11.55 Y61.55 E1903.57434
M204 S3000
M205 X10 Y10
G0 F6000 X11.55 Y61.75
G0 X11.05 Y61.75
G0 X11.122 Y61.122
G0 X99.652 Y59.521
G0 X99.807 Y59.041
M204 S1800
M205 X8 Y8
G1 F3600 X100.309 Y59.297 E1903.59308
G1 X100.703 Y59.691 E1903.61162
G1 X100.959 Y60.193 E1903.63036
G1 X101.05 Y60.768 E1903.64972
G1 X101.05 Y149.232 E1906.59205
G1 X100.959 Y149.807 E1906.61141
G1 X100.703 Y150.309 E1906.63015
G1 X100.309 Y150.703 E1906.64868
G1 X99.807 Y150.959 E1906.66743
G1 X99.232 Y151.05 E1906.68679
G1 X10.768 Y151.05 E1909.62911
G1 X10.193 Y150.959 E1909.64848
G1 X9.691 Y150.703 E1909.66722
G1 X9.297 Y150.309 E1909.68575
G1 X9.041 Y149.807 E1909.70449
G1 X8.95 Y149.232 E1909.72386
G1 X8.95 Y60.768 E1912.66618
G1 X9.041 Y60.193 E1912.68554
G1 X9.297 Y59.691 E1912.70429
G1 X9.691 Y59.297 E1912.72282
G1 X10.193 Y59.041 E1912.74156
G1 X10.768 Y58.95 E1912.76092
G1 X99.232 Y58.95 E1915.70325
G1 X99.807 Y59.041 E1915.72261
M204 S3000
M205 X10 Y10
G0 F6000 X99.985 Y59.131
G0 X99.437 Y60.187
M204 S1800
M205 X8 Y8
;TYPE:SKIN
G1 F1800 X99.601 Y60.271 E1915.72874
G1 X99.729 Y60.399 E1915.73476
G1 X99.813 Y60.563 E1915.74089
G1 X99.86 Y60.864 E1915.75102
G1 X99.86 Y149.136 E1918.68696
G1 X99.813 Y149.437 E1918.69709
G1 X99.729 Y149.601 E1918.70322
G1 X99.601 Y149.729 E1918.70924
G1 X99.437 Y149.813 E1918.71537
G1 X99.136 Y149.86 E1918.7255
G1 X10.864 Y149.86 E1921.66144
G1 X10.563 Y149.813 E1921.67157
G1 X10.399 Y149.729 E1921.6777
G1 X10.271 Y149.601 E1921.68372
G1 X10.187 Y149.437 E1921.68985
G1 X10.14 Y149.136 E1921.69998
G1 X10.14 Y60.864 E1924.63592
G1 X10.187 Y60.563 E1924.64605
G1 X10.271 Y60.399 E1924.65218
G1 X10.399 Y60.271 E1924.6582
G1 X10.563 Y60.187 E1924.66433
G1 X10.864 Y60.14 E1924.67447
G1 X99.136 Y60.14 E1927.6104
G1 X99.437 Y60.187 E1927.62054
M204 S3000
M205 X10 Y10
G0 F6000 X99.64 Y60.36
M204 S1800
M205 X8 Y8
G1 F1800 X10.36 Y60.36 E1930.59
G1 X10.36 Y149.64 E1933.55947
G1 X99.64 Y149.64 E1936.52893
G1 X99.64 Y60.36 E1939.4984
M204 S3000
M205 X10 Y10
G1 F2400 E1931.9984
;MESH:Improved Collection Box upper.stl
G0 F6000 X100.63 Y138.45
G0 X101.915 Y138.45
G0 X108.085 Y138.45
G0 X109.37 Y138.45
G0 X110.75 Y138.45
M204 S1800
M205 X8 Y8
;TYPE:WALL-INNER
G1 F2400 E1939.4984
G1 F3600 X109.75 Y138.45 E1939.53166
G1 X109.75 Y71.55 E1941.75676
G1 X110.75 Y71.55 E1941.79002
G1 X110.75 Y138.45 E1944.01512
M204 S3000
M205 X10 Y10
G0 F6000 X111.109 Y138.504
G0 X111.122 Y148.878
G0 X130.44 Y148.872
G0 X188.45 Y150.25
M204 S1800
M205 X8 Y8
G1 F3600 X121.55 Y150.25 E1946.24023
G1 X121.55 Y149.25 E1946.27349
G1 X188.45 Y149.25 E1948.49859
G1 X188.45 Y150.25 E1948.53185
M204 S3000
M205 X10 Y10
G0 F6000 X188.822 Y148.922
G0 X198.922 Y148.922
G0 X198.922 Y138.822
G0 X200.25 Y138.45
M204 S1800
M205 X8 Y8
G1 F3600 X199.25 Y138.45 E1948.56511
G1 X199.25 Y71.55 E1950.79021
G1 X200.25 Y71.55 E1950.82347
G1 X200.25 Y138.45 E1953.04858
M204 S3000
M205 X10 Y10
G0 F6000 X198.872 Y80.44
G0 X198.878 Y61.122
G0 X188.504 Y61.11
G0 X188.45 Y60.75
M204 S1800
M205 X8 Y8
G1 F3600 X121.55 Y60.75 E1955.27368
G1 X121.55 Y59.75 E1955.30694
G1 X188.45 Y59.75 E1957.53204
G1 X188.45 Y60.75 E1957.5653
M204 S3000
M205 X10 Y10
G0 F6000 X188.85 Y61.05
M204 S1800
M205 X8 Y8
G1 F3600 X198.85 Y61.05 E1957.8979
G1 X198.95 Y61.05 E1957.90123
G1 X198.95 Y61.15 E1957.90339
G1 X198.95 Y71.15 E1958.23599
G1 X200.65 Y71.15 E1958.29254
G1 X200.65 Y138.85 E1960.54425
G1 X198.95 Y138.85 E1960.60079
G1 X198.95 Y148.85 E1960.93339
G1 X198.95 Y148.95 E1960.93672
G1 X198.85 Y148.95 E1960.93888
G1 X188.85 Y148.95 E1961.27148
G1 X188.85 Y150.65 E1961.32802
G1 X121.15 Y150.65 E1963.57974
G1 X121.15 Y148.95 E1963.63628
G1 X111.15 Y148.95 E1963.96888
G1 X111.05 Y148.95 E1963.97221
G1 X111.05 Y148.85 E1963.97437
G1 X111.05 Y138.85 E1964.30697
G1 X109.35 Y138.85 E1964.36351
G1 X109.35 Y71.15 E1966.61522
G1 X111.05 Y71.15 E1966.67177
G1 X111.05 Y61.15 E1967.00437
G1 X111.05 Y61.05 E1967.00769
G1 X111.15 Y61.05 E1967.00986
G1 X121.15 Y61.05 E1967.34246
G1 X121.15 Y59.35 E1967.399
G1 X188.85 Y59.35 E1969.65071
G1 X188.85 Y61.05 E1969.70725
M204 S3000
M205 X10 Y10
G0 F6000 X188.78 Y61.12
G0 X111.08 Y61.08
G0 X111.15 Y61.15
M204 S1800
M205 X8 Y8
G1 F3600 X111.15 Y71.15 E1969.7904
G1 X111.15 Y138.85 E1972.04212
G1 X111.15 Y148.85 E1972.12527
G1 X121.15 Y148.85 E1972.20842
G1 X188.85 Y148.85 E1974.46013
G1 X198.85 Y148.85 E1974.54328
G1 X198.85 Y138.85 E1974.62643
G1 X198.85 Y71.15 E1976.87814
G1 X198.85 Y61.15 E1976.96129
G1 X188.85 Y61.15 E1977.04444
G1 X121.15 Y61.15 E1979.29615
G1 X111.15 Y61.15 E1979.3793
M204 S3000
M205 X10 Y10
G0 F6000 X111.55 Y61.55
M204 S1800
M205 X8 Y8
;TYPE:WALL-OUTER
G1 F3600 X111.55 Y148.45 E1982.26961
G1 X198.45 Y148.45 E1985.15991
G1 X198.45 Y61.55 E1988.05022
G1 X111.55 Y61.55 E1990.94052
M204 S3000
M205 X10 Y10
G0 F6000 X111.55 Y61.75
G1 F2400 E1983.44052
G1 F300 Z6.975
G0 F6000 X189.25 Y60.65 Z6.975
M204 S1800
M205 X8 Y8
G1 F300 Z6.9
G1 F2400 E1990.94052
G1 F3600 X199.35 Y60.65 E1991.27645
G1 X199.35 Y70.75 E1991.61238
G1 X201.05 Y70.75 E1991.66892
G1 X201.05 Y139.25 E1993.94724
G1 X199.35 Y139.25 E1994.00378
G1 X199.35 Y149.35 E1994.33971
G1 X189.25 Y149.35 E1994.67564
G1 X189.25 Y151.05 E1994.73218
G1 X120.75 Y151.05 E1997.0105
G1 X120.75 Y149.35 E1997.06704
G1 X110.65 Y149.35 E1997.40297
G1 X110.65 Y139.25 E1997.7389
G1 X108.95 Y139.25 E1997.79544
G1 X108.95 Y70.75 E2000.07376
G1 X110.65 Y70.75 E2000.1303
G1 X110.65 Y60.65 E2000.46623
G1 X120.75 Y60.65 E2000.80215
G1 X120.75 Y58.95 E2000.8587
G1 X189.25 Y58.95 E2003.13702
G1 X189.25 Y60.65 E2003.19356
M204 S3000
M205 X10 Y10
G0 F6000 X189.45 Y60.65
G0 X188.06 Y60.36
M204 S1800
M205 X8 Y8
;TYPE:SKIN
G1 F1800 X121.94 Y60.36 E2005.39272
G1 X121.94 Y60.14 E2005.40004
G1 X188.06 Y60.14 E2007.5992
G1 X188.06 Y60.36 E2007.60651
M204 S3000
M205 X10 Y10
G0 F6000 X188.82 Y61.121
G0 X198.878 Y61.122
G0 X198.878 Y71.178
G0 X199.64 Y71.94
M204 S1800
M205 X8 Y8
G1 F1800 X199.86 Y71.94 E2007.61383
G1 X199.86 Y138.06 E2009.81299
G1 X199.64 Y138.06 E2009.82031
G1 X199.64 Y71.94 E2012.01947
M204 S3000
M205 X10 Y10
G0 F6000 X198.872 Y128.558
G0 X198.878 Y148.878
G0 X188.171 Y148.89
G0 X188.06 Y149.64
M204 S1800
M205 X8 Y8
G1 F1800 X188.06 Y149.86 E2012.02679
G1 X121.94 Y149.86 E2014.22595
G1 X121.94 Y149.64 E2014.23326
G1 X188.06 Y149.64 E2016.43242
M204 S3000
M205 X10 Y10
G0 F6000 X131.441 Y148.872
G0 X111.122 Y148.878
G0 X111.109 Y138.171
G0 X110.36 Y138.06
M204 S1800
M205 X8 Y8
G1 F1800 X110.14 Y138.06 E2016.43974
G1 X110.14 Y71.94 E2018.6389
G1 X110.36 Y71.94 E2018.64622
G1 X110.36 Y138.06 E2020.84538
M204 S3000
M205 X10 Y10
G1 F2400 E2013.34538
;MESH:NONMESH
G0 F6000 X109.364 Y71.164
G0 X108.085 Y71.164
G0 X101.915 Y71.164
G0 X100.63 Y71.164
G0 X98.878 Y61.122
G0 X10.75 Y60.75
;TIME_ELAPSED:4373.985091
;LAYER:34
;MESH:Improved Collection Box lower.stl
G0 X10.75 Y60.75 Z7.1
M204 S1800
M205 X8 Y8
;TYPE:WALL-INNER
G1 F2400 E2020.84538
G1 F3600 X10.75 Y149.25 E2023.7889
G1 X99.25 Y149.25 E2026.73242
G1 X99.25 Y60.75 E2029.67594
G1 X10.75 Y60.75 E2032.61947
M204 S3000
M205 X10 Y10
G0 F6000 X99.557 Y59.811
M204 S1800
M205 X8 Y8
G1 F3600 X99.831 Y59.951 E2032.6297
G1 X100.049 Y60.169 E2032.63995
G1 X100.189 Y60.443 E2032.65019
G1 X100.25 Y60.829 E2032.66318
G1 X100.25 Y149.171 E2035.60145
G1 X100.189 Y149.557 E2035.61445
G1 X100.049 Y149.831 E2035.62468
G1 X99.831 Y150.049 E2035.63494
G1 X99.557 Y150.189 E2035.64517
G1 X99.171 Y150.25 E2035.65817
G1 X10.829 Y150.25 E2038.59644
G1 X10.443 Y150.189 E2038.60943
G1 X10.169 Y150.049 E2038.61967
G1 X9.951 Y149.831 E2038.62992
G1 X9.811 Y149.557 E2038.64016
G1 X9.75 Y149.171 E2038.65315
G1 X9.75 Y60.829 E2041.59142
G1 X9.811 Y60.443 E2041.60442
G1 X9.951 Y60.169 E2041.61465
G1 X10.169 Y59.951 E2041.62491
G1 X10.443 Y59.811 E2041.63514
G1 X10.829 Y59.75 E2041.64814
G1 X99.171 Y59.75 E2044.5864
G1 X99.557 Y59.811 E2044.5994
M204 S3000
M205 X10 Y10
G0 F6000 X99.682 Y59.426
M204 S1800
M205 X8 Y8
G1 F3600 X100.07 Y59.624 E2044.61389
G1 X100.376 Y59.93 E2044.62828
G1 X100.574 Y60.318 E2044.64277
G1 X100.65 Y60.799 E2044.65897
G1 X100.65 Y149.201 E2047.59923
G1 X100.574 Y149.682 E2047.61543
G1 X100.376 Y150.07 E2047.62992
G1 X100.07 Y150.376 E2047.64431
G1 X99.682 Y150.574 E2047.6588
G1 X99.201 Y150.65 E2047.67499
G1 X10.799 Y150.65 E2050.61526
G1 X10.318 Y150.574 E2050.63145
G1 X9.93 Y150.376 E2050.64594
G1 X9.624 Y150.07 E2050.66033
G1 X9.426 Y149.682 E2050.67482
G1 X9.35 Y149.201 E2050.69102
G1 X9.35 Y60.799 E2053.63128
G1 X9.426 Y60.318 E2053.64748
G1 X9.624 Y59.93 E2053.66197
G1 X9.93 Y59.624 E2053.67636
G1 X10.318 Y59.426 E2053.69085
G1 X10.799 Y59.35 E2053.70704
G1 X99.201 Y59.35 E2056.64731
G1 X99.682 Y59.426 E2056.6635
M204 S3000
M205 X10 Y10
G0 F6000 X99.652 Y59.521
G0 X11.08 Y61.08
G0 X11.15 Y61.15
M204 S1800
M205 X8 Y8
G1 F3600 X11.15 Y148.85 E2059.58042
G1 X98.85 Y148.85 E2062.49733
G1 X98.85 Y61.15 E2065.41424
G1 X11.15 Y61.15 E2068.33116
M204 S3000
M205 X10 Y10
G0 F6000 X11.55 Y61.55
M204 S1800
M205 X8 Y8
;TYPE:WALL-OUTER
G1 F3600 X11.55 Y148.45 E2071.22146
G1 X98.45 Y148.45 E2074.11177
G1 X98.45 Y61.55 E2077.00208
G1 X11.55 Y61.55 E2079.89238
M204 S3000
M205 X10 Y10
G0 F6000 X11.55 Y61.75
G0 X11.05 Y61.75
G0 X11.122 Y61.122
G0 X99.652 Y59.521
G0 X99.807 Y59.041
M204 S1800
M205 X8 Y8
G1 F3600 X100.309 Y59.297 E2079.91112
G1 X100.703 Y59.691 E2079.92966
G1 X100.959 Y60.193 E2079.9484
G1 X101.05 Y60.768 E2079.96776
G1 X101.05 Y149.232 E2082.91009
G1 X100.959 Y149.807 E2082.92945
G1 X100.703 Y150.309 E2082.94819
G1 X100.309 Y150.703 E2082.96672
G1 X99.807 Y150.959 E2082.98547
G1 X99.232 Y151.05 E2083.00483
G1 X10.768 Y151.05 E2085.94715
G1 X10.193 Y150.959 E2085.96652
G1 X9.691 Y150.703 E2085.98526
G1 X9.297 Y150.309 E2086.00379
G1 X9.041 Y149.807 E2086.02253
G1 X8.95 Y149.232 E2086.0419
G1 X8.95 Y60.768 E2088.98422
G1 X9.041 Y60.193 E2089.00358
G1 X9.297 Y59.691 E2089.02232
G1 X9.691 Y59.297 E2089.04086
G1 X10.193 Y59.041 E2089.0596
G1 X10.768 Y58.95 E2089.07896
G1 X99.232 Y58.95 E2092.02129
G1 X99.807 Y59.041 E2092.04065
M204 S3000
M205 X10 Y10
G0 F6000 X99.985 Y59.131
G0 X99.437 Y60.187
M204 S1800
M205 X8 Y8
;TYPE:SKIN
G1 F1800 X99.601 Y60.271 E2092.04678
G1 X99.729 Y60.399 E2092.0528
G1 X99.813 Y60.563 E2092.05893
G1 X99.86 Y60.864 E2092.06906
G1 X99.86 Y149.136 E2095.005
G1 X99.813 Y149.437 E2095.01513
G1 X99.729 Y149.601 E2095.02126
G1 X99.601 Y149.729 E2095.02728
G1 X99.437 Y149.813 E2095.03341
G1 X99.136 Y149.86 E2095.04354
G1 X10.864 Y149.86 E2097.97948
G1 X10.563 Y149.813 E2097.98961
G1 X10.399 Y149.729 E2097.99574
G1 X10.271 Y149.601 E2098.00176
G1 X10.187 Y149.437 E2098.00789
G1 X10.14 Y149.136 E2098.01802
G1 X10.14 Y60.864 E2100.95396
G1 X10.187 Y60.563 E2100.96409
G1 X10.271 Y60.399 E2100.97022
G1 X10.399 Y60.271 E2100.97624
G1 X10.563 Y60.187 E2100.98237
G1 X10.864 Y60.14 E2100.9925
G1 X99.136 Y60.14 E2103.92844
G1 X99.437 Y60.187 E2103.93858
M204 S3000
M205 X10 Y10
G0 F6000 X99.64 Y60.36
M204 S1800
M205 X8 Y8
G1 F1800 X10.36 Y60.36 E2106.90804
G1 X10.36 Y149.64 E2109.87751
G1 X99.64 Y149.64 E2112.84697
G1 X99.64 Y60.36 E2115.81644
M204 S3000
M205 X10 Y10
G1 F2400 E2108.31644
;MESH:Improved Collection Box upper.stl
G0 F6000 X100.63 Y138.45
G0 X101.915 Y138.45
G0 X108.085 Y138.45
G0 X109.37 Y138.45
G0 X110.75 Y138.45
M204 S1800
M205 X8 Y8
;TYPE:WALL-INNER
G1 F2400 E2115.81644
G1 F3600 X109.75 Y138.45 E2115.8497
G1 X109.75 Y71.55 E2118.0748
G1 X110.75 Y71.55 E2118.10806
G1 X110.75 Y138.45 E2120.33316
M204 S3000
M205 X10 Y10
G0 F6000 X111.109 Y138.504
G0 X111.122 Y148.878
G0 X130.44 Y148.872
G0 X188.45 Y150.25
M204 S1800
M205 X8 Y8
G1 F3600 X121.55 Y150.25 E2122.55826
G1 X121.55 Y149.25 E2122.59153
G1 X188.45 Y149.25 E2124.81663
G1 X188.45 Y150.25 E2124.84989
M204 S3000
M205 X10 Y10
G0 F6000 X188.822 Y148.922
G0 X198.922 Y148.922
G0 X198.922 Y138.822
G0 X200.25 Y138.45
M204 S1800
M205 X8 Y8
G1 F3600 X199.25 Y138.45 E2124.88315
G1 X199.25 Y71.55 E2127.10825
G1 X200.25 Y71.55 E2127.14151
G1 X200.25 Y138.45 E2129.36661
M204 S3000
M205 X10 Y10
G0 F6000 X198.872 Y80.44
G0 X198.878 Y61.122
G0 X188.504 Y61.11
G0 X188.45 Y60.75
M204 S1800
M205 X8 Y8
G1 F3600 X121.55 Y60.75 E2131.59172
G1 X121.55 Y59.75 E2131.62498
G1 X188.45 Y59.75 E2133.85008
G1 X188.45 Y60.75 E2133.88334
M204 S3000
M205 X10 Y10
G0 F6000 X188.85 Y61.05
M204 S1800
M205 X8 Y8
G1 F3600 X198.85 Y61.05 E2134.21594
G1 X198.95 Y61.05 E2134.21927
G1 X198.95 Y61.15 E2134.22143
G1 X198.95 Y71.15 E2134.55403
G1 X200.65 Y71.15 E2134.61058
G1 X200.65 Y138.85 E2136.86229
G1 X198.95 Y138.85 E2136.91883
G1 X198.95 Y148.85 E2137.25143
G1 X198.95 Y148.95 E2137.25476
G1 X198.85 Y148.95 E2137.25692
G1 X188.85 Y148.95 E2137.58952
G1 X188.85 Y150.65 E2137.64606
G1 X121.15 Y150.65 E2139.89778
G1 X121.15 Y148.95 E2139.95432
G1 X111.15 Y148.95 E2140.28692
G1 X111.05 Y148.95 E2140.29024
G1 X111.05 Y148.85 E2140.29241
G1 X111.05 Y138.85 E2140.62501
G1 X109.35 Y138.85 E2140.68155
G1 X109.35 Y71.15 E2142.93326
G1 X111.05 Y71.15 E2142.98981
G1 X111.05 Y61.15 E2143.32241
G1 X111.05 Y61.05 E2143.32573
G1 X111.15 Y61.05 E2143.3279
G1 X121.15 Y61.05 E2143.6605
G1 X121.15 Y59.35 E2143.71704
G1 X188.85 Y59.35 E2145.96875
G1 X188.85 Y61.05 E2146.02529
M204 S3000
M205 X10 Y10
G0 F6000 X188.78 Y61.12
G0 X111.08 Y61.08
G0 X111.15 Y61.15
M204 S1800
M205 X8 Y8
G1 F3600 X111.15 Y71.15 E2146.10844
G1 X111.15 Y138.85 E2148.36016
G1 X111.15 Y148.85 E2148.44331
G1 X121.15 Y148.85 E2148.52646
G1 X188.85 Y148.85 E2150.77817
G1 X198.85 Y148.85 E2150.86132
G1 X198.85 Y138.85 E2150.94447
G1 X198.85 Y71.15 E2153.19618
G1 X198.85 Y61.15 E2153.27933
G1 X188.85 Y61.15 E2153.36248
G1 X121.15 Y61.15 E2155.61419
G1 X111.15 Y61.15 E2155.69734
M204 S3000
M205 X10 Y10
G0 F6000 X111.55 Y61.55
M204 S1800
M205 X8 Y8
;TYPE:WALL-OUTER
G1 F3600 X111.55 Y148.45 E2158.58765
G1 X198.45 Y148.45 E2161.47795
G1 X198.45 Y61.55 E2164.36826
G1 X111.55 Y61.55 E2167.25856
M204 S3000
M205 X10 Y10
G0 F6000 X111.55 Y61.75
G1 F2400 E2159.75856
G1 F300 Z7.175
G0 F6000 X189.25 Y60.65 Z7.175
M204 S1800
M205 X8 Y8
G1 F300 Z7.1
G1 F2400 E2167.25856
G1 F3600 X199.35 Y60.65 E2167.59449
G1 X199.35 Y70.75 E2167.93042
G1 X201.05 Y70.75 E2167.98696
G1 X201.05 Y139.25 E2170.26528
G1 X199.35 Y139.25 E2170.32182
G1 X199.35 Y149.35 E2170.65775
G1 X189.25 Y149.35 E2170.99368
G1 X189.25 Y151.05 E2171.05022
G1 X120.75 Y151.05 E2173.32854
G1 X120.75 Y149.35 E2173.38508
G1 X110.65 Y149.35 E2173.72101
G1 X110.65 Y139.25 E2174.05694
G1 X108.95 Y139.25 E2174.11348
G1 X108.95 Y70.75 E2176.3918
G1 X110.65 Y70.75 E2176.44834
G1 X110.65 Y60.65 E2176.78427
G1 X120.75 Y60.65 E2177.12019
G1 X120.75 Y58.95 E2177.17674
G1 X189.25 Y58.95 E2179.45506
G1 X189.25 Y60.65 E2179.5116
M204 S3000
M205 X10 Y10
G0 F6000 X189.45 Y60.65
G0 X188.06 Y60.36
M204 S1800
M205 X8 Y8
;TYPE:SKIN
G1 F1800 X121.94 Y60.36 E2181.71076
G1 X121.94 Y60.14 E2181.71808
G1 X188.06 Y60.14 E2183.91724
G1 X188.06 Y60.36 E2183.92455
M204 S3000
M205 X10 Y10
G0 F6000 X188.82 Y61.121
G0 X198.878 Y61.122
G0 X198.878 Y71.178
G0 X199.64 Y71.94
M204 S1800
M205 X8 Y8
G1 F1800 X199.86 Y71.94 E2183.93187
G1 X199.86 Y138.06 E2186.13103
G1 X199.64 Y138.06 E2186.13835
G1 X199.64 Y71.94 E2188.33751
M204 S3000
M205 X10 Y10
G0 F6000 X198.872 Y128.558
G0 X198.878 Y148.878
G0 X188.171 Y148.89
G0 X188.06 Y149.64
M204 S1800
M205 X8 Y8
G1 F1800 X188.06 Y149.86 E2188.34482
G1 X121.94 Y149.86 E2190.54398
G1 X121.94 Y149.64 E2190.5513
G1 X188.06 Y149.64 E2192.75046
M204 S3000
M205 X10 Y10
G0 F6000 X131.441 Y148.872
G0 X111.122 Y148.878
G0 X111.109 Y138.171
G0 X110.36 Y138.06
M204 S1800
M205 X8 Y8
G1 F1800 X110.14 Y138.06 E2192.75778
G1 X110.14 Y71.94 E2194.95694
G1 X110.36 Y71.94 E2194.96426
G1 X110.36 Y138.06 E2197.16342
M204 S3000
M205 X10 Y10
G1 F2400 E2189.66342
;MESH:NONMESH
G0 F6000 X109.364 Y71.164
G0 X108.085 Y71.164
G0 X101.915 Y71.164
G0 X100.63 Y71.164
G0 X98.878 Y61.122
G0 X10.75 Y60.75
;TIME_ELAPSED:4499.547042
;LAYER:35
;MESH:Improved Collection Box lower.stl
G0 X10.75 Y60.75 Z7.3
M204 S1800
M205 X8 Y8
;TYPE:WALL-INNER
G1 F2400 E2197.16342
G1 F3600 X10.75 Y149.25 E2200.10694
G1 X99.25 Y149.25 E2203.05046
G1 X99.25 Y60.75 E2205.99398
G1 X10.75 Y60.75 E2208.9375
M204 S3000
M205 X10 Y10
G0 F6000 X99.557 Y59.811
M204 S1800
M205 X8 Y8
G1 F3600 X99.831 Y59.951 E2208.94774
G1 X100.049 Y60.169 E2208.95799
G1 X100.189 Y60.443 E2208.96823
G1 X100.25 Y60.829 E2208.98122
G1 X100.25 Y149.171 E2211.91949
G1 X100.189 Y149.557 E2211.93249
G1 X100.049 Y149.831 E2211.94272
G1 X99.831 Y150.049 E2211.95298
G1 X99.557 Y150.189 E2211.96321
G1 X99.171 Y150.25 E2211.97621
G1 X10.829 Y150.25 E2214.91448
G1 X10.443 Y150.189 E2214.92747
G1 X10.169 Y150.049 E2214.93771
G1 X9.951 Y149.831 E2214.94796
G1 X9.811 Y149.557 E2214.9582
G1 X9.75 Y149.171 E2214.97119
G1 X9.75 Y60.829 E2217.90946
G1 X9.811 Y60.443 E2217.92246
G1 X9.951 Y60.169 E2217.93269
G1 X10.169 Y59.951 E2217.94295
G1 X10.443 Y59.811 E2217.95318
G1 X10.829 Y59.75 E2217.96618
G1 X99.171 Y59.75 E2220.90444
G1 X99.557 Y59.811 E2220.91744
M204 S3000
M205 X10 Y10
G0 F6000 X99.682 Y59.426
M204 S1800
M205 X8 Y8
G1 F3600 X100.07 Y59.624 E2220.93193
G1 X100.376 Y59.93 E2220.94632
G1 X100.574 Y60.318 E2220.96081
G1 X100.65 Y60.799 E2220.97701
G1 X100.65 Y149.201 E2223.91727
G1 X100.574 Y149.682 E2223.93347
G1 X100.376 Y150.07 E2223.94796
G1 X100.07 Y150.376 E2223.96235
G1 X99.682 Y150.574 E2223.97684
G1 X99.201 Y150.65 E2223.99303
G1 X10.799 Y150.65 E2226.9333
G1 X10.318 Y150.574 E2226.94949
G1 X9.93 Y150.376 E2226.96398
G1 X9.624 Y150.07 E2226.97837
G1 X9.426 Y149.682 E2226.99286
G1 X9.35 Y149.201 E2227.00906
G1 X9.35 Y60.799 E2229.94932
G1 X9.426 Y60.318 E2229.96552
G1 X9.624 Y59.93 E2229.98001
G1 X9.93 Y59.624 E2229.9944
G1 X10.318 Y59.426 E2230.00889
G1 X10.799 Y59.35 E2230.02508
G1 X99.201 Y59.35 E2232.96535
G1 X99.682 Y59.426 E2232.98154
M204 S3000
M205 X10 Y10
G0 F6000 X99.652 Y59.521
G0 X11.08 Y61.08
G0 X11.15 Y61.15
M204 S1800
M205 X8 Y8
G1 F3600 X11.15 Y148.85 E2235.89846
G1 X98.85 Y148.85 E2238.81537
G1 X98.85 Y61.15 E2241.73228
G1 X11.15 Y61.15 E2244.6492
M204 S3000
M205 X10 Y10
G0 F6000 X11.55 Y61.55
M204 S1800
M205 X8 Y8
;TYPE:WALL-OUTER
G1 F3600 X11.55 Y148.45 E2247.5395
G1 X98.45 Y148.45 E2250.42981
G1 X98.45 Y61.55 E2253.32012
G1 X11.55 Y61.55 E2256.21042
M204 S3000
M205 X10 Y10
G0 F6000 X11.55 Y61.75
G0 X11.05 Y61.75
G0 X11.122 Y61.122
G0 X99.652 Y59.521
G0 X99.807 Y59.041
M204 S1800
M205 X8 Y8
G1 F3600 X100.309 Y59.297 E2256.22916
G1 X100.703 Y59.691 E2256.2477
G1 X100.959 Y60.193 E2256.26644
G1 X101.05 Y60.768 E2256.2858
G1 X101.05 Y149.232 E2259.22813
G1 X100.959 Y149.807 E2259.24749
G1 X100.703 Y150.309 E2259.26623
G1 X100.309 Y150.703 E2259.28476
G1 X99.807 Y150.959 E2259.30351
G1 X99.232 Y151.05 E2259.32287
G1 X10.768 Y151.05 E2262.26519
G1 X10.193 Y150.959 E2262.28456
G1 X9.691 Y150.703 E2262.3033
G1 X9.297 Y150.309 E2262.32183
G1 X9.041 Y149.807 E2262.34057
G1 X8.95 Y149.232 E2262.35993
G1 X8.95 Y60.768 E2265.30226
G1 X9.041 Y60.193 E2265.32162
G1 X9.297 Y59.691 E2265.34036
G1 X9.691 Y59.297 E2265.3589
G1 X10.193 Y59.041 E2265.37764
G1 X10.768 Y58.95 E2265.397
G1 X99.232 Y58.95 E2268.33933
G1 X99.807 Y59.041 E2268.35869
M204 S3000
M205 X10 Y10
G0 F6000 X99.985 Y59.131
G0 X99.437 Y60.187
M204 S1800
M205 X8 Y8
;TYPE:SKIN
G1 F1800 X99.601 Y60.271 E2268.36482
G1 X99.729 Y60.399 E2268.37084
G1 X99.813 Y60.563 E2268.37697
G1 X99.86 Y60.864 E2268.3871
G1 X99.86 Y149.136 E2271.32304
G1 X99.813 Y149.437 E2271.33317
G1 X99.729 Y149.601 E2271.3393
G1 X99.601 Y149.729 E2271.34532
G1 X99.437 Y149.813 E2271.35145
G1 X99.136 Y149.86 E2271.36158
G1 X10.864 Y149.86 E2274.29752
G1 X10.563 Y149.813 E2274.30765
G1 X10.399 Y149.729 E2274.31378
G1 X10.271 Y149.601 E2274.3198
G1 X10.187 Y149.437 E2274.32593
G1 X10.14 Y149.136 E2274.33606
G1 X10.14 Y60.864 E2277.272
G1 X10.187 Y60.563 E2277.28213
G1 X10.271 Y60.399 E2277.28826
G1 X10.399 Y60.271 E2277.29428
G1 X10.563 Y60.187 E2277.30041
G1 X10.864 Y60.14 E2277.31054
G1 X99.136 Y60.14 E2280.24648
G1 X99.437 Y60.187 E2280.25662
M204 S3000
M205 X10 Y10
G0 F6000 X99.64 Y60.36
M204 S1800
M205 X8 Y8
G1 F1800 X10.36 Y60.36 E2283.22608
G1 X10.36 Y149.64 E2286.19555
G1 X99.64 Y149.64 E2289.16501
G1 X99.64 Y60.36 E2292.13448
M204 S3000
M205 X10 Y10
G1 F2400 E2284.63448
;MESH:Improved Collection Box upper.stl
G0 F6000 X100.63 Y138.45
G0 X101.915 Y138.45
G0 X108.085 Y138.45
G0 X109.37 Y138.45
G0 X110.75 Y138.45
M204 S1800
M205 X8 Y8
;TYPE:WALL-INNER
G1 F2400 E2292.13448
G1 F3600 X109.75 Y138.45 E2292.16774
G1 X109.75 Y71.55 E2294.39284
G1 X110.75 Y71.55 E2294.4261
G1 X110.75 Y138.45 E2296.6512
M204 S3000
M205 X10 Y10
G0 F6000 X111.15 Y138.85
M204 S1800
M205 X8 Y8
G1 F3600 X109.35 Y138.85 E2296.71107
G1 X109.35 Y71.15 E2298.96278
G1 X111.15 Y71.15 E2299.02265
G1 X111.15 Y138.85 E2301.27436
M204 S3000
M205 X10 Y10
G0 F6000 X111.55 Y139.25
M204 S1800
M205 X8 Y8
;TYPE:WALL-OUTER
G1 F3600 X108.95 Y139.25 E2301.36084
G1 X108.95 Y70.75 E2303.63916
G1 X111.55 Y70.75 E2303.72563
G1 X111.55 Y139.25 E2306.00395
M204 S3000
M205 X10 Y10
G0 F6000 X111.35 Y139.25
G0 X111.08 Y138.78
G0 X110.36 Y138.06
M204 S1800
M205 X8 Y8
;TYPE:SKIN
G1 F1800 X110.14 Y138.06 E2306.01127
G1 X110.14 Y71.94 E2308.21043
G1 X110.36 Y71.94 E2308.21775
G1 X110.36 Y138.06 E2310.41691
M204 S3000
M205 X10 Y10
G1 F2400 E2302.91691
G0 F6000 X111.136 Y138.836
G0 X112.415 Y138.836
G0 X121.164 Y147.585
G0 X121.164 Y148.864
G0 X188.45 Y150.25
M204 S1800
M205 X8 Y8
;TYPE:WALL-INNER
G1 F2400 E2310.41691
G1 F3600 X121.55 Y150.25 E2312.64201
G1 X121.55 Y149.25 E2312.67527
G1 X188.45 Y149.25 E2314.90037
G1 X188.45 Y150.25 E2314.93363
M204 S3000
M205 X10 Y10
G0 F6000 X188.85 Y150.65
M204 S1800
M205 X8 Y8
G1 F3600 X121.15 Y150.65 E2317.18534
G1 X121.15 Y148.85 E2317.24521
G1 X188.85 Y148.85 E2319.49692
G1 X188.85 Y150.65 E2319.55679
M204 S3000
M205 X10 Y10
G0 F6000 X189.25 Y151.05
M204 S1800
M205 X8 Y8
;TYPE:WALL-OUTER
G1 F3600 X120.75 Y151.05 E2321.83511
G1 X120.75 Y148.45 E2321.92159
G1 X189.25 Y148.45 E2324.19991
G1 X189.25 Y151.05 E2324.28638
M204 S3000
M205 X10 Y10
G0 F6000 X189.05 Y151.05
G0 X188.78 Y150.58
G0 X188.06 Y149.86
M204 S1800
M205 X8 Y8
;TYPE:SKIN
G1 F1800 X121.94 Y149.86 E2326.48554
G1 X121.94 Y149.64 E2326.49286
G1 X188.06 Y149.64 E2328.69202
G1 X188.06 Y149.86 E2328.69934
M204 S3000
M205 X10 Y10
G1 F2400 E2321.19934
G0 F6000 X188.836 Y148.864
G0 X188.836 Y147.585
G0 X197.585 Y138.836
G0 X198.864 Y138.836
G0 X200.25 Y138.45
M204 S1800
M205 X8 Y8
;TYPE:WALL-INNER
G1 F2400 E2328.69934
G1 F3600 X199.25 Y138.45 E2328.7326
G1 X199.25 Y71.55 E2330.9577
G1 X200.25 Y71.55 E2330.99096
G1 X200.25 Y138.45 E2333.21606
M204 S3000
M205 X10 Y10
G0 F6000 X200.65 Y138.85
M204 S1800
M205 X8 Y8
G1 F3600 X198.85 Y138.85 E2333.27593
G1 X198.85 Y71.15 E2335.52764
G1 X200.65 Y71.15 E2335.58751
G1 X200.65 Y138.85 E2337.83922
M204 S3000
M205 X10 Y10
G0 F6000 X201.05 Y139.25
M204 S1800
M205 X8 Y8
;TYPE:WALL-OUTER
G1 F3600 X198.45 Y139.25 E2337.9257
G1 X198.45 Y70.75 E2340.20402
G1 X201.05 Y70.75 E2340.29049
G1 X201.05 Y139.25 E2342.56881
M204 S3000
M205 X10 Y10
G0 F6000 X200.85 Y139.25
G0 X200.58 Y138.78
G0 X199.86 Y138.06
M204 S1800
M205 X8 Y8
;TYPE:SKIN
G1 F1800 X199.64 Y138.06 E2342.57613
G1 X199.64 Y71.94 E2344.77529
G1 X199.86 Y71.94 E2344.78261
G1 X199.86 Y138.06 E2346.98177
M204 S3000
M205 X10 Y10
G1 F2400 E2339.48177
G0 F6000 X198.864 Y71.164
G0 X198.864 Y69.885
G0 X190.115 Y61.136
G0 X188.836 Y61.136
G0 X188.45 Y60.75
M204 S1800
M205 X8 Y8
;TYPE:WALL-INNER
G1 F2400 E2346.98177
G1 F3600 X121.55 Y60.75 E2349.20687
G1 X121.55 Y59.75 E2349.24013
G1 X188.45 Y59.75 E2351.46523
G1 X188.45 Y60.75 E2351.49849
M204 S3000
M205 X10 Y10
G0 F6000 X188.85 Y61.15
M204 S1800
M205 X8 Y8
G1 F3600 X121.15 Y61.15 E2353.75021
G1 X121.15 Y59.35 E2353.81007
G1 X188.85 Y59.35 E2356.06179
G1 X188.85 Y61.15 E2356.12165
M204 S3000
M205 X10 Y10
G0 F6000 X189.25 Y61.55
M204 S1800
M205 X8 Y8
;TYPE:WALL-OUTER
G1 F3600 X120.75 Y61.55 E2358.39997
G1 X120.75 Y58.95 E2358.48645
G1 X189.25 Y58.95 E2360.76477
G1 X189.25 Y61.55 E2360.85124
M204 S3000
M205 X10 Y10
G0 F6000 X189.05 Y61.55
G0 X188.78 Y61.08
G0 X188.06 Y60.36
M204 S1800
M205 X8 Y8
;TYPE:SKIN
G1 F1800 X121.94 Y60.36 E2363.0504
G1 X121.94 Y60.14 E2363.05772
G1 X188.06 Y60.14 E2365.25688
G1 X188.06 Y60.36 E2365.2642
M204 S3000
M205 X10 Y10
G1 F2400 E2357.7642
;MESH:NONMESH
G0 F6000 X121.17 Y60.75
G0 X119.885 Y60.75
G0 X101.915 Y60.8
G0 X100.631 Y60.8
G0 X10.75 Y60.75
;TIME_ELAPSED:4616.576258
;LAYER:36
;MESH:Improved Collection Box lower.stl
G0 X10.75 Y60.75 Z7.5
M204 S1800
M205 X8 Y8
;TYPE:WALL-INNER
G1 F2400 E2365.2642
G1 F3600 X10.75 Y149.25 E2368.20772
G1 X99.25 Y149.25 E2371.15124
G1 X99.25 Y60.75 E2374.09477
G1 X10.75 Y60.75 E2377.03829
M204 S3000
M205 X10 Y10
G0 F6000 X99.557 Y59.811
M204 S1800
M205 X8 Y8
G1 F3600 X99.831 Y59.951 E2377.04852
G1 X100.049 Y60.169 E2377.05878
G1 X100.189 Y60.443 E2377.06901
G1 X100.25 Y60.829 E2377.08201
G1 X100.25 Y149.171 E2380.02027
G1 X100.189 Y149.557 E2380.03327
G1 X100.049 Y149.831 E2380.04351
G1 X99.831 Y150.049 E2380.05376
G1 X99.557 Y150.189 E2380.06399
G1 X99.171 Y150.25 E2380.07699
G1 X10.829 Y150.25 E2383.01526
G1 X10.443 Y150.189 E2383.02826
G1 X10.169 Y150.049 E2383.03849
G1 X9.951 Y149.831 E2383.04874
G1 X9.811 Y149.557 E2383.05898
G1 X9.75 Y149.171 E2383.07198
G1 X9.75 Y60.829 E2386.01024
G1 X9.811 Y60.443 E2386.02324
G1 X9.951 Y60.169 E2386.03347
G1 X10.169 Y59.951 E2386.04373
G1 X10.443 Y59.811 E2386.05396
G1 X10.829 Y59.75 E2386.06696
G1 X99.171 Y59.75 E2389.00523
G1 X99.557 Y59.811 E2389.01822
M204 S3000
M205 X10 Y10
G0 F6000 X99.682 Y59.426
M204 S1800
M205 X8 Y8
G1 F3600 X100.07 Y59.624 E2389.03271
G1 X100.376 Y59.93 E2389.04711
G1 X100.574 Y60.318 E2389.06159
G1 X100.65 Y60.799 E2389.07779
G1 X100.65 Y149.201 E2392.01805
G1 X100.574 Y149.682 E2392.03425
G1 X100.376 Y150.07 E2392.04874
G1 X100.07 Y150.376 E2392.06313
G1 X99.682 Y150.574 E2392.07762
G1 X99.201 Y150.65 E2392.09382
G1 X10.799 Y150.65 E2395.03408
G1 X10.318 Y150.574 E2395.05027
G1 X9.93 Y150.376 E2395.06476
G1 X9.624 Y150.07 E2395.07916
G1 X9.426 Y149.682 E2395.09364
G1 X9.35 Y149.201 E2395.10984
G1 X9.35 Y60.799 E2398.0501
G1 X9.426 Y60.318 E2398.0663
G1 X9.624 Y59.93 E2398.08079
G1 X9.93 Y59.624 E2398.09518
G1 X10.318 Y59.426 E2398.10967
G1 X10.799 Y59.35 E2398.12587
G1 X99.201 Y59.35 E2401.06613
G1 X99.682 Y59.426 E2401.08233
M204 S3000
M205 X10 Y10
G0 F6000 X99.652 Y59.521
G0 X11.08 Y61.08
G0 X11.15 Y61.15
M204 S1800
M205 X8 Y8
G1 F3600 X11.15 Y148.85 E2403.99924
G1 X98.85 Y148.85 E2406.91615
G1 X98.85 Y61.15 E2409.83307
G1 X11.15 Y61.15 E2412.74998
M204 S3000
M205 X10 Y10
G0 F6000 X11.55 Y61.55
M204 S1800
M205 X8 Y8
;TYPE:WALL-OUTER
G1 F3600 X11.55 Y148.45 E2415.64029
G1 X98.45 Y148.45 E2418.53059
G1 X98.45 Y61.55 E2421.4209
G1 X11.55 Y61.55 E2424.3112
M204 S3000
M205 X10 Y10
G0 F6000 X11.55 Y61.75
G0 X11.05 Y61.75
G0 X11.122 Y61.122
G0 X99.652 Y59.521
G0 X99.807 Y59.041
M204 S1800
M205 X8 Y8
G1 F3600 X100.309 Y59.297 E2424.32995
G1 X100.703 Y59.691 E2424.34848
G1 X100.959 Y60.193 E2424.36722
G1 X101.05 Y60.768 E2424.38658
G1 X101.05 Y149.232 E2427.32891
G1 X100.959 Y149.807 E2427.34827
G1 X100.703 Y150.309 E2427.36701
G1 X100.309 Y150.703 E2427.38555
G1 X99.807 Y150.959 E2427.40429
G1 X99.232 Y151.05 E2427.42365
G1 X10.768 Y151.05 E2430.36597
G1 X10.193 Y150.959 E2430.38534
G1 X9.691 Y150.703 E2430.40408
G1 X9.297 Y150.309 E2430.42261
G1 X9.041 Y149.807 E2430.44135
G1 X8.95 Y149.232 E2430.46072
G1 X8.95 Y60.768 E2433.40304
G1 X9.041 Y60.193 E2433.4224
G1 X9.297 Y59.691 E2433.44115
G1 X9.691 Y59.297 E2433.45968
G1 X10.193 Y59.041 E2433.47842
G1 X10.768 Y58.95 E2433.49778
G1 X99.232 Y58.95 E2436.44011
G1 X99.807 Y59.041 E2436.45947
M204 S3000
M205 X10 Y10
G0 F6000 X99.985 Y59.131
G0 X99.437 Y60.187
M204 S1800
M205 X8 Y8
;TYPE:SKIN
G1 F1800 X99.601 Y60.271 E2436.4656
G1 X99.729 Y60.399 E2436.47162
G1 X99.813 Y60.563 E2436.47775
G1 X99.86 Y60.864 E2436.48788
G1 X99.86 Y149.136 E2439.42382
G1 X99.813 Y149.437 E2439.43395
G1 X99.729 Y149.601 E2439.44008
G1 X99.601 Y149.729 E2439.4461
G1 X99.437 Y149.813 E2439.45223
G1 X99.136 Y149.86 E2439.46236
G1 X10.864 Y149.86 E2442.3983
G1 X10.563 Y149.813 E2442.40843
G1 X10.399 Y149.729 E2442.41456
G1 X10.271 Y149.601 E2442.42058
G1 X10.187 Y149.437 E2442.42671
G1 X10.14 Y149.136 E2442.43685
G1 X10.14 Y60.864 E2445.37278
G1 X10.187 Y60.563 E2445.38292
G1 X10.271 Y60.399 E2445.38904
G1 X10.399 Y60.271 E2445.39507
G1 X10.563 Y60.187 E2445.40119
G1 X10.864 Y60.14 E2445.41133
G1 X99.136 Y60.14 E2448.34727
G1 X99.437 Y60.187 E2448.3574
M204 S3000
M205 X10 Y10
G0 F6000 X99.64 Y60.36
M204 S1800
M205 X8 Y8
G1 F1800 X10.36 Y60.36 E2451.32686
G1 X10.36 Y149.64 E2454.29633
G1 X99.64 Y149.64 E2457.26579
G1 X99.64 Y60.36 E2460.23526
M204 S3000
M205 X10 Y10
G1 F2400 E2452.73526
;MESH:Improved Collection Box upper.stl
G0 F6000 X100.63 Y138.45
G0 X101.915 Y138.45
G0 X108.085 Y138.45
G0 X109.37 Y138.45
G0 X110.75 Y138.45
M204 S1800
M205 X8 Y8
;TYPE:WALL-INNER
G1 F2400 E2460.23526
G1 F3600 X109.75 Y138.45 E2460.26852
G1 X109.75 Y71.55 E2462.49362
G1 X110.75 Y71.55 E2462.52688
G1 X110.75 Y138.45 E2464.75198
M204 S3000
M205 X10 Y10
G0 F6000 X111.15 Y138.85
M204 S1800
M205 X8 Y8
G1 F3600 X109.35 Y138.85 E2464.81185
G1 X109.35 Y71.15 E2467.06356
G1 X111.15 Y71.15 E2467.12343
G1 X111.15 Y138.85 E2469.37514
M204 S3000
M205 X10 Y10
G0 F6000 X111.55 Y139.25
M204 S1800
M205 X8 Y8
;TYPE:WALL-OUTER
G1 F3600 X108.95 Y139.25 E2469.46162
G1 X108.95 Y70.75 E2471.73994
G1 X111.55 Y70.75 E2471.82641
G1 X111.55 Y139.25 E2474.10473
M204 S3000
M205 X10 Y10
G0 F6000 X111.35 Y139.25
G0 X111.08 Y138.78
G0 X110.36 Y138.06
M204 S1800
M205 X8 Y8
;TYPE:SKIN
G1 F1800 X110.14 Y138.06 E2474.11205
G1 X110.14 Y71.94 E2476.31121
G1 X110.36 Y71.94 E2476.31853
G1 X110.36 Y138.06 E2478.51769
M204 S3000
M205 X10 Y10
G1 F2400 E2471.01769
G0 F6000 X111.136 Y138.836
G0 X112.415 Y138.836
G0 X121.164 Y147.585
G0 X121.164 Y148.864
G0 X188.45 Y150.25
M204 S1800
M205 X8 Y8
;TYPE:WALL-INNER
G1 F2400 E2478.51769
G1 F3600 X121.55 Y150.25 E2480.74279
G1 X121.55 Y149.25 E2480.77605
G1 X188.45 Y149.25 E2483.00115
G1 X188.45 Y150.25 E2483.03441
M204 S3000
M205 X10 Y10
G0 F6000 X188.85 Y150.65
M204 S1800
M205 X8 Y8
G1 F3600 X121.15 Y150.65 E2485.28613
G1 X121.15 Y148.85 E2485.34599
G1 X188.85 Y148.85 E2487.59771
G1 X188.85 Y150.65 E2487.65757
M204 S3000
M205 X10 Y10
G0 F6000 X189.25 Y151.05
M204 S1800
M205 X8 Y8
;TYPE:WALL-OUTER
G1 F3600 X120.75 Y151.05 E2489.93589
G1 X120.75 Y148.45 E2490.02237
G1 X189.25 Y148.45 E2492.30069
G1 X189.25 Y151.05 E2492.38716
M204 S3000
M205 X10 Y10
G0 F6000 X189.05 Y151.05
G0 X188.78 Y150.58
G0 X188.06 Y149.86
M204 S1800
M205 X8 Y8
;TYPE:SKIN
G1 F1800 X121.94 Y149.86 E2494.58632
G1 X121.94 Y149.64 E2494.59364
G1 X188.06 Y149.64 E2496.7928
G1 X188.06 Y149.86 E2496.80012
M204 S3000
M205 X10 Y10
G1 F2400 E2489.30012
G0 F6000 X188.836 Y148.864
G0 X188.836 Y147.585
G0 X197.585 Y138.836
G0 X198.864 Y138.836
G0 X200.25 Y138.45
M204 S1800
M205 X8 Y8
;TYPE:WALL-INNER
G1 F2400 E2496.80012
G1 F3600 X199.25 Y138.45 E2496.83338
G1 X199.25 Y71.55 E2499.05848
G1 X200.25 Y71.55 E2499.09174
G1 X200.25 Y138.45 E2501.31685
M204 S3000
M205 X10 Y10
G0 F6000 X200.65 Y138.85
M204 S1800
M205 X8 Y8
G1 F3600 X198.85 Y138.85 E2501.37671
G1 X198.85 Y71.15 E2503.62843
G1 X200.65 Y71.15 E2503.68829
G1 X200.65 Y138.85 E2505.94
M204 S3000
M205 X10 Y10
G0 F6000 X201.05 Y139.25
M204 S1800
M205 X8 Y8
;TYPE:WALL-OUTER
G1 F3600 X198.45 Y139.25 E2506.02648
G1 X198.45 Y70.75 E2508.3048
G1 X201.05 Y70.75 E2508.39128
G1 X201.05 Y139.25 E2510.6696
M204 S3000
M205 X10 Y10
G0 F6000 X200.85 Y139.25
G0 X200.58 Y138.78
G0 X199.86 Y138.06
M204 S1800
M205 X8 Y8
;TYPE:SKIN
G1 F1800 X199.64 Y138.06 E2510.67691
G1 X199.64 Y71.94 E2512.87607
G1 X199.86 Y71.94 E2512.88339
G1 X199.86 Y138.06 E2515.08255
M204 S3000
M205 X10 Y10
G1 F2400 E2507.58255
G0 F6000 X198.864 Y71.164
G0 X198.864 Y69.885
G0 X190.115 Y61.136
G0 X188.836 Y61.136
G0 X188.45 Y60.75
M204 S1800
M205 X8 Y8
;TYPE:WALL-INNER
G1 F2400 E2515.08255
G1 F3600 X121.55 Y60.75 E2517.30765
G1 X121.55 Y59.75 E2517.34091
G1 X188.45 Y59.75 E2519.56602
G1 X188.45 Y60.75 E2519.59928
M204 S3000
M205 X10 Y10
G0 F6000 X188.85 Y61.15
M204 S1800
M205 X8 Y8
G1 F3600 X121.15 Y61.15 E2521.85099
G1 X121.15 Y59.35 E2521.91086
G1 X188.85 Y59.35 E2524.16257
G1 X188.85 Y61.15 E2524.22244
M204 S3000
M205 X10 Y10
G0 F6000 X189.25 Y61.55
M204 S1800
M205 X8 Y8
;TYPE:WALL-OUTER
G1 F3600 X120.75 Y61.55 E2526.50075
G1 X120.75 Y58.95 E2526.58723
G1 X189.25 Y58.95 E2528.86555
G1 X189.25 Y61.55 E2528.95203
M204 S3000
M205 X10 Y10
G0 F6000 X189.05 Y61.55
G0 X188.78 Y61.08
G0 X188.06 Y60.36
M204 S1800
M205 X8 Y8
;TYPE:SKIN
G1 F1800 X121.94 Y60.36 E2531.15119
G1 X121.94 Y60.14 E2531.1585
G1 X188.06 Y60.14 E2533.35766
G1 X188.06 Y60.36 E2533.36498
M204 S3000
M205 X10 Y10
G1 F2400 E2525.86498
;MESH:NONMESH
G0 F6000 X121.17 Y60.75
G0 X119.885 Y60.75
G0 X101.915 Y60.8
G0 X100.631 Y60.8
G0 X10.75 Y60.75
;TIME_ELAPSED:4733.605473
;LAYER:37
;MESH:Improved Collection Box lower.stl
G0 X10.75 Y60.75 Z7.7
M204 S1800
M205 X8 Y8
;TYPE:WALL-INNER
G1 F2400 E2533.36498
G1 F3600 X10.75 Y149.25 E2536.3085
G1 X99.25 Y149.25 E2539.25203
G1 X99.25 Y60.75 E2542.19555
G1 X10.75 Y60.75 E2545.13907
M204 S3000
M205 X10 Y10
G0 F6000 X99.557 Y59.811
M204 S1800
M205 X8 Y8
G1 F3600 X99.831 Y59.951 E2545.1493
G1 X100.049 Y60.169 E2545.15956
G1 X100.189 Y60.443 E2545.16979
G1 X100.25 Y60.829 E2545.18279
G1 X100.25 Y149.171 E2548.12106
G1 X100.189 Y149.557 E2548.13405
G1 X100.049 Y149.831 E2548.14429
G1 X99.831 Y150.049 E2548.15454
G1 X99.557 Y150.189 E2548.16478
G1 X99.171 Y150.25 E2548.17777
G1 X10.829 Y150.25 E2551.11604
G1 X10.443 Y150.189 E2551.12904
G1 X10.169 Y150.049 E2551.13927
G1 X9.951 Y149.831 E2551.14953
G1 X9.811 Y149.557 E2551.15976
G1 X9.75 Y149.171 E2551.17276
G1 X9.75 Y60.829 E2554.11102
G1 X9.811 Y60.443 E2554.12402
G1 X9.951 Y60.169 E2554.13426
G1 X10.169 Y59.951 E2554.14451
G1 X10.443 Y59.811 E2554.15474
G1 X10.829 Y59.75 E2554.16774
G1 X99.171 Y59.75 E2557.10601
G1 X99.557 Y59.811 E2557.11901
M204 S3000
M205 X10 Y10
G0 F6000 X99.682 Y59.426
M204 S1800
M205 X8 Y8
G1 F3600 X100.07 Y59.624 E2557.13349
G1 X100.376 Y59.93 E2557.14789
G1 X100.574 Y60.318 E2557.16238
G1 X100.65 Y60.799 E2557.17857
G1 X100.65 Y149.201 E2560.11884
G1 X100.574 Y149.682 E2560.13503
G1 X100.376 Y150.07 E2560.14952
G1 X100.07 Y150.376 E2560.16391
G1 X99.682 Y150.574 E2560.1784
G1 X99.201 Y150.65 E2560.1946
G1 X10.799 Y150.65 E2563.13486
G1 X10.318 Y150.574 E2563.15106
G1 X9.93 Y150.376 E2563.16555
G1 X9.624 Y150.07 E2563.17994
G1 X9.426 Y149.682 E2563.19443
G1 X9.35 Y149.201 E2563.21062
G1 X9.35 Y60.799 E2566.15089
G1 X9.426 Y60.318 E2566.16708
G1 X9.624 Y59.93 E2566.18157
G1 X9.93 Y59.624 E2566.19596
G1 X10.318 Y59.426 E2566.21045
G1 X10.799 Y59.35 E2566.22665
G1 X99.201 Y59.35 E2569.16691
G1 X99.682 Y59.426 E2569.18311
M204 S3000
M205 X10 Y10
G0 F6000 X99.652 Y59.521
G0 X11.08 Y61.08
G0 X11.15 Y61.15
M204 S1800
M205 X8 Y8
G1 F3600 X11.15 Y148.85 E2572.10002
G1 X98.85 Y148.85 E2575.01694
G1 X98.85 Y61.15 E2577.93385
G1 X11.15 Y61.15 E2580.85076
M204 S3000
M205 X10 Y10
G0 F6000 X11.55 Y61.55
M204 S1800
M205 X8 Y8
;TYPE:WALL-OUTER
G1 F3600 X11.55 Y148.45 E2583.74107
G1 X98.45 Y148.45 E2586.63137
G1 X98.45 Y61.55 E2589.52168
G1 X11.55 Y61.55 E2592.41199
M204 S3000
M205 X10 Y10
G0 F6000 X11.55 Y61.75
G0 X11.05 Y61.75
G0 X11.122 Y61.122
G0 X99.652 Y59.521
G0 X99.807 Y59.041
M204 S1800
M205 X8 Y8
G1 F3600 X100.309 Y59.297 E2592.43073
G1 X100.703 Y59.691 E2592.44926
G1 X100.959 Y60.193 E2592.468
G1 X101.05 Y60.768 E2592.48737
G1 X101.05 Y149.232 E2595.42969
G1 X100.959 Y149.807 E2595.44905
G1 X100.703 Y150.309 E2595.4678
G1 X100.309 Y150.703 E2595.48633
G1 X99.807 Y150.959 E2595.50507
G1 X99.232 Y151.05 E2595.52443
G1 X10.768 Y151.05 E2598.46676
G1 X10.193 Y150.959 E2598.48612
G1 X9.691 Y150.703 E2598.50486
G1 X9.297 Y150.309 E2598.52339
G1 X9.041 Y149.807 E2598.54214
G1 X8.95 Y149.232 E2598.5615
G1 X8.95 Y60.768 E2601.50382
G1 X9.041 Y60.193 E2601.52319
G1 X9.297 Y59.691 E2601.54193
G1 X9.691 Y59.297 E2601.56046
G1 X10.193 Y59.041 E2601.5792
G1 X10.768 Y58.95 E2601.59857
G1 X99.232 Y58.95 E2604.54089
G1 X99.807 Y59.041 E2604.56025
M204 S3000
M205 X10 Y10
G0 F6000 X99.985 Y59.131
G0 X99.437 Y60.187
M204 S1800
M205 X8 Y8
;TYPE:SKIN
G1 F1800 X99.601 Y60.271 E2604.56638
G1 X99.729 Y60.399 E2604.5724
G1 X99.813 Y60.563 E2604.57853
G1 X99.86 Y60.864 E2604.58866
G1 X99.86 Y149.136 E2607.5246
G1 X99.813 Y149.437 E2607.53474
G1 X99.729 Y149.601 E2607.54086
G1 X99.601 Y149.729 E2607.54688
G1 X99.437 Y149.813 E2607.55301
G1 X99.136 Y149.86 E2607.56315
G1 X10.864 Y149.86 E2610.49908
G1 X10.563 Y149.813 E2610.50922
G1 X10.399 Y149.729 E2610.51535
G1 X10.271 Y149.601 E2610.52137
G1 X10.187 Y149.437 E2610.52749
G1 X10.14 Y149.136 E2610.53763
G1 X10.14 Y60.864 E2613.47357
G1 X10.187 Y60.563 E2613.4837
G1 X10.271 Y60.399 E2613.48983
G1 X10.399 Y60.271 E2613.49585
G1 X10.563 Y60.187 E2613.50198
G1 X10.864 Y60.14 E2613.51211
G1 X99.136 Y60.14 E2616.44805
G1 X99.437 Y60.187 E2616.45818
M204 S3000
M205 X10 Y10
G0 F6000 X99.64 Y60.36
M204 S1800
M205 X8 Y8
G1 F1800 X10.36 Y60.36 E2619.42765
G1 X10.36 Y149.64 E2622.39711
G1 X99.64 Y149.64 E2625.36657
G1 X99.64 Y60.36 E2628.33604
M204 S3000
M205 X10 Y10
G1 F2400 E2620.83604
;MESH:Improved Collection Box upper.stl
G0 F6000 X100.63 Y138.45
G0 X101.915 Y138.45
G0 X108.085 Y138.45
G0 X109.37 Y138.45
G0 X110.75 Y138.45
M204 S1800
M205 X8 Y8
;TYPE:WALL-INNER
G1 F2400 E2628.33604
G1 F3600 X109.75 Y138.45 E2628.3693
G1 X109.75 Y71.55 E2630.5944
G1 X110.75 Y71.55 E2630.62766
G1 X110.75 Y138.45 E2632.85277
M204 S3000
M205 X10 Y10
G0 F6000 X111.15 Y138.85
M204 S1800
M205 X8 Y8
G1 F3600 X109.35 Y138.85 E2632.91263
G1 X109.35 Y71.15 E2635.16435
G1 X111.15 Y71.15 E2635.22421
G1 X111.15 Y138.85 E2637.47592
M204 S3000
M205 X10 Y10
G0 F6000 X111.55 Y139.25
M204 S1800
M205 X8 Y8
;TYPE:WALL-OUTER
G1 F3600 X108.95 Y139.25 E2637.5624
G1 X108.95 Y70.75 E2639.84072
G1 X111.55 Y70.75 E2639.9272
G1 X111.55 Y139.25 E2642.20552
M204 S3000
M205 X10 Y10
G0 F6000 X111.35 Y139.25
G0 X111.08 Y138.78
G0 X110.36 Y138.06
M204 S1800
M205 X8 Y8
;TYPE:SKIN
G1 F1800 X110.14 Y138.06 E2642.21283
G1 X110.14 Y71.94 E2644.41199
G1 X110.36 Y71.94 E2644.41931
G1 X110.36 Y138.06 E2646.61847
M204 S3000
M205 X10 Y10
G1 F2400 E2639.11847
G0 F6000 X111.136 Y138.836
G0 X112.415 Y138.836
G0 X121.164 Y147.585
G0 X121.164 Y148.864
G0 X188.45 Y150.25
M204 S1800
M205 X8 Y8
;TYPE:WALL-INNER
G1 F2400 E2646.61847
G1 F3600 X121.55 Y150.25 E2648.84357
G1 X121.55 Y149.25 E2648.87683
G1 X188.45 Y149.25 E2651.10194
G1 X188.45 Y150.25 E2651.1352
M204 S3000
M205 X10 Y10
G0 F6000 X188.85 Y150.65
M204 S1800
M205 X8 Y8
G1 F3600 X121.15 Y150.65 E2653.38691
G1 X121.15 Y148.85 E2653.44678
G1 X188.85 Y148.85 E2655.69849
G1 X188.85 Y150.65 E2655.75836
M204 S3000
M205 X10 Y10
G0 F6000 X189.25 Y151.05
M204 S1800
M205 X8 Y8
;TYPE:WALL-OUTER
G1 F3600 X120.75 Y151.05 E2658.03668
G1 X120.75 Y148.45 E2658.12315
G1 X189.25 Y148.45 E2660.40147
G1 X189.25 Y151.05 E2660.48795
M204 S3000
M205 X10 Y10
G0 F6000 X189.05 Y151.05
G0 X188.78 Y150.58
G0 X188.06 Y149.86
M204 S1800
M205 X8 Y8
;TYPE:SKIN
G1 F1800 X121.94 Y149.86 E2662.68711
G1 X121.94 Y149.64 E2662.69442
G1 X188.06 Y149.64 E2664.89358
G1 X188.06 Y149.86 E2664.9009
M204 S3000
M205 X10 Y10
G1 F2400 E2657.4009
G0 F6000 X188.836 Y148.864
G0 X188.836 Y147.585
G0 X197.585 Y138.836
G0 X198.864 Y138.836
G0 X200.25 Y138.45
M204 S1800
M205 X8 Y8
;TYPE:WALL-INNER
G1 F2400 E2664.9009
G1 F3600 X199.25 Y138.45 E2664.93416
G1 X199.25 Y71.55 E2667.15927
G1 X200.25 Y71.55 E2667.19253
G1 X200.25 Y138.45 E2669.41763
M204 S3000
M205 X10 Y10
G0 F6000 X200.65 Y138.85
M204 S1800
M205 X8 Y8
G1 F3600 X198.85 Y138.85 E2669.4775
G1 X198.85 Y71.15 E2671.72921
G1 X200.65 Y71.15 E2671.78908
G1 X200.65 Y138.85 E2674.04079
M204 S3000
M205 X10 Y10
G0 F6000 X201.05 Y139.25
M204 S1800
M205 X8 Y8
;TYPE:WALL-OUTER
G1 F3600 X198.45 Y139.25 E2674.12726
G1 X198.45 Y70.75 E2676.40558
G1 X201.05 Y70.75 E2676.49206
G1 X201.05 Y139.25 E2678.77038
M204 S3000
M205 X10 Y10
G0 F6000 X200.85 Y139.25
G0 X200.58 Y138.78
G0 X199.86 Y138.06
M204 S1800
M205 X8 Y8
;TYPE:SKIN
G1 F1800 X199.64 Y138.06 E2678.7777
G1 X199.64 Y71.94 E2680.97686
G1 X199.86 Y71.94 E2680.98417
G1 X199.86 Y138.06 E2683.18333
M204 S3000
M205 X10 Y10
G1 F2400 E2675.68333
G0 F6000 X198.864 Y71.164
G0 X198.864 Y69.885
G0 X190.115 Y61.136
G0 X188.836 Y61.136
G0 X188.45 Y60.75
M204 S1800
M205 X8 Y8
;TYPE:WALL-INNER
G1 F2400 E2683.18333
G1 F3600 X121.55 Y60.75 E2685.40844
G1 X121.55 Y59.75 E2685.4417
G1 X188.45 Y59.75 E2687.6668
G1 X188.45 Y60.75 E2687.70006
M204 S3000
M205 X10 Y10
G0 F6000 X188.85 Y61.15
M204 S1800
M205 X8 Y8
G1 F3600 X121.15 Y61.15 E2689.95177
G1 X121.15 Y59.35 E2690.01164
G1 X188.85 Y59.35 E2692.26335
G1 X188.85 Y61.15 E2692.32322
M204 S3000
M205 X10 Y10
G0 F6000 X189.25 Y61.55
M204 S1800
M205 X8 Y8
;TYPE:WALL-OUTER
G1 F3600 X120.75 Y61.55 E2694.60154
G1 X120.75 Y58.95 E2694.68801
G1 X189.25 Y58.95 E2696.96633
G1 X189.25 Y61.55 E2697.05281
M204 S3000
M205 X10 Y10
G0 F6000 X189.05 Y61.55
G0 X188.78 Y61.08
G0 X188.06 Y60.36
M204 S1800
M205 X8 Y8
;TYPE:SKIN
G1 F1800 X121.94 Y60.36 E2699.25197
G1 X121.94 Y60.14 E2699.25929
G1 X188.06 Y60.14 E2701.45845
G1 X188.06 Y60.36 E2701.46576
M204 S3000
M205 X10 Y10
G1 F2400 E2693.96576
;MESH:NONMESH
G0 F6000 X121.17 Y60.75
G0 X119.885 Y60.75
G0 X101.915 Y60.8
G0 X100.631 Y60.8
G0 X10.75 Y60.75
;TIME_ELAPSED:4850.634689
;LAYER:38
;MESH:Improved Collection Box lower.stl
G0 X10.75 Y60.75 Z7.9
M204 S1800
M205 X8 Y8
;TYPE:WALL-INNER
G1 F2400 E2701.46576
G1 F3600 X10.75 Y149.25 E2704.40929
G1 X99.25 Y149.25 E2707.35281
G1 X99.25 Y60.75 E2710.29633
G1 X10.75 Y60.75 E2713.23985
M204 S3000
M205 X10 Y10
G0 F6000 X99.557 Y59.811
M204 S1800
M205 X8 Y8
G1 F3600 X99.831 Y59.951 E2713.25009
G1 X100.049 Y60.169 E2713.26034
G1 X100.189 Y60.443 E2713.27057
G1 X100.25 Y60.829 E2713.28357
G1 X100.25 Y149.171 E2716.22184
G1 X100.189 Y149.557 E2716.23484
G1 X100.049 Y149.831 E2716.24507
G1 X99.831 Y150.049 E2716.25532
G1 X99.557 Y150.189 E2716.26556
G1 X99.171 Y150.25 E2716.27856
G1 X10.829 Y150.25 E2719.21682
G1 X10.443 Y150.189 E2719.22982
G1 X10.169 Y150.049 E2719.24005
G1 X9.951 Y149.831 E2719.25031
G1 X9.811 Y149.557 E2719.26054
G1 X9.75 Y149.171 E2719.27354
G1 X9.75 Y60.829 E2722.21181
G1 X9.811 Y60.443 E2722.2248
G1 X9.951 Y60.169 E2722.23504
G1 X10.169 Y59.951 E2722.24529
G1 X10.443 Y59.811 E2722.25553
G1 X10.829 Y59.75 E2722.26852
G1 X99.171 Y59.75 E2725.20679
G1 X99.557 Y59.811 E2725.21979
M204 S3000
M205 X10 Y10
G0 F6000 X99.682 Y59.426
M204 S1800
M205 X8 Y8
G1 F3600 X100.07 Y59.624 E2725.23428
G1 X100.376 Y59.93 E2725.24867
G1 X100.574 Y60.318 E2725.26316
G1 X100.65 Y60.799 E2725.27936
G1 X100.65 Y149.201 E2728.21962
G1 X100.574 Y149.682 E2728.23581
G1 X100.376 Y150.07 E2728.2503
G1 X100.07 Y150.376 E2728.2647
G1 X99.682 Y150.574 E2728.27918
G1 X99.201 Y150.65 E2728.29538
G1 X10.799 Y150.65 E2731.23564
G1 X10.318 Y150.574 E2731.25184
G1 X9.93 Y150.376 E2731.26633
G1 X9.624 Y150.07 E2731.28072
G1 X9.426 Y149.682 E2731.29521
G1 X9.35 Y149.201 E2731.31141
G1 X9.35 Y60.799 E2734.25167
G1 X9.426 Y60.318 E2734.26786
G1 X9.624 Y59.93 E2734.28235
G1 X9.93 Y59.624 E2734.29675
G1 X10.318 Y59.426 E2734.31123
G1 X10.799 Y59.35 E2734.32743
G1 X99.201 Y59.35 E2737.26769
G1 X99.682 Y59.426 E2737.28389
M204 S3000
M205 X10 Y10
G0 F6000 X99.652 Y59.521
G0 X11.08 Y61.08
G0 X11.15 Y61.15
M204 S1800
M205 X8 Y8
G1 F3600 X11.15 Y148.85 E2740.2008
G1 X98.85 Y148.85 E2743.11772
G1 X98.85 Y61.15 E2746.03463
G1 X11.15 Y61.15 E2748.95155
M204 S3000
M205 X10 Y10
G0 F6000 X11.55 Y61.55
M204 S1800
M205 X8 Y8
;TYPE:WALL-OUTER
G1 F3600 X11.55 Y148.45 E2751.84185
G1 X98.45 Y148.45 E2754.73216
G1 X98.45 Y61.55 E2757.62246
G1 X11.55 Y61.55 E2760.51277
M204 S3000
M205 X10 Y10
G0 F6000 X11.55 Y61.75
G0 X11.05 Y61.75
G0 X11.122 Y61.122
G0 X99.652 Y59.521
G0 X99.807 Y59.041
M204 S1800
M205 X8 Y8
G1 F3600 X100.309 Y59.297 E2760.53151
G1 X100.703 Y59.691 E2760.55004
G1 X100.959 Y60.193 E2760.56879
G1 X101.05 Y60.768 E2760.58815
G1 X101.05 Y149.232 E2763.53047
G1 X100.959 Y149.807 E2763.54984
G1 X100.703 Y150.309 E2763.56858
G1 X100.309 Y150.703 E2763.58711
G1 X99.807 Y150.959 E2763.60585
G1 X99.232 Y151.05 E2763.62521
G1 X10.768 Y151.05 E2766.56754
G1 X10.193 Y150.959 E2766.5869
G1 X9.691 Y150.703 E2766.60564
G1 X9.297 Y150.309 E2766.62418
G1 X9.041 Y149.807 E2766.64292
G1 X8.95 Y149.232 E2766.66228
G1 X8.95 Y60.768 E2769.60461
G1 X9.041 Y60.193 E2769.62397
G1 X9.297 Y59.691 E2769.64271
G1 X9.691 Y59.297 E2769.66124
G1 X10.193 Y59.041 E2769.67999
G1 X10.768 Y58.95 E2769.69935
G1 X99.232 Y58.95 E2772.64167
G1 X99.807 Y59.041 E2772.66104
M204 S3000
M205 X10 Y10
G0 F6000 X99.985 Y59.131
G0 X99.437 Y60.187
M204 S1800
M205 X8 Y8
;TYPE:SKIN
G1 F1800 X99.601 Y60.271 E2772.66716
G1 X99.729 Y60.399 E2772.67319
G1 X99.813 Y60.563 E2772.67931
G1 X99.86 Y60.864 E2772.68945
G1 X99.86 Y149.136 E2775.62539
G1 X99.813 Y149.437 E2775.63552
G1 X99.729 Y149.601 E2775.64165
G1 X99.601 Y149.729 E2775.64767
G1 X99.437 Y149.813 E2775.6538
G1 X99.136 Y149.86 E2775.66393
G1 X10.864 Y149.86 E2778.59987
G1 X10.563 Y149.813 E2778.61
G1 X10.399 Y149.729 E2778.61613
G1 X10.271 Y149.601 E2778.62215
G1 X10.187 Y149.437 E2778.62828
G1 X10.14 Y149.136 E2778.63841
G1 X10.14 Y60.864 E2781.57435
G1 X10.187 Y60.563 E2781.58448
G1 X10.271 Y60.399 E2781.59061
G1 X10.399 Y60.271 E2781.59663
G1 X10.563 Y60.187 E2781.60276
G1 X10.864 Y60.14 E2781.61289
G1 X99.136 Y60.14 E2784.54883
G1 X99.437 Y60.187 E2784.55896
M204 S3000
M205 X10 Y10
G0 F6000 X99.64 Y60.36
M204 S1800
M205 X8 Y8
G1 F1800 X10.36 Y60.36 E2787.52843
G1 X10.36 Y149.64 E2790.49789
G1 X99.64 Y149.64 E2793.46736
G1 X99.64 Y60.36 E2796.43682
M204 S3000
M205 X10 Y10
G1 F2400 E2788.93682
;MESH:Improved Collection Box upper.stl
G0 F6000 X100.63 Y138.45
G0 X101.915 Y138.45
G0 X108.085 Y138.45
G0 X109.37 Y138.45
G0 X110.75 Y138.45
M204 S1800
M205 X8 Y8
;TYPE:WALL-INNER
G1 F2400 E2796.43682
G1 F3600 X109.75 Y138.45 E2796.47008
G1 X109.75 Y71.55 E2798.69519
G1 X110.75 Y71.55 E2798.72845
G1 X110.75 Y138.45 E2800.95355
M204 S3000
M205 X10 Y10
G0 F6000 X111.15 Y138.85
M204 S1800
M205 X8 Y8
G1 F3600 X109.35 Y138.85 E2801.01342
G1 X109.35 Y71.15 E2803.26513
G1 X111.15 Y71.15 E2803.325
G1 X111.15 Y138.85 E2805.57671
M204 S3000
M205 X10 Y10
G0 F6000 X111.55 Y139.25
M204 S1800
M205 X8 Y8
;TYPE:WALL-OUTER
G1 F3600 X108.95 Y139.25 E2805.66318
G1 X108.95 Y70.75 E2807.9415
G1 X111.55 Y70.75 E2808.02798
G1 X111.55 Y139.25 E2810.3063
M204 S3000
M205 X10 Y10
G0 F6000 X111.35 Y139.25
G0 X111.08 Y138.78
G0 X110.36 Y138.06
M204 S1800
M205 X8 Y8
;TYPE:SKIN
G1 F1800 X110.14 Y138.06 E2810.31362
G1 X110.14 Y71.94 E2812.51278
G1 X110.36 Y71.94 E2812.52009
G1 X110.36 Y138.06 E2814.71925
M204 S3000
M205 X10 Y10
G1 F2400 E2807.21925
G0 F6000 X111.136 Y138.836
G0 X112.415 Y138.836
G0 X121.164 Y147.585
G0 X121.164 Y148.864
G0 X188.45 Y150.25
M204 S1800
M205 X8 Y8
;TYPE:WALL-INNER
G1 F2400 E2814.71925
G1 F3600 X121.55 Y150.25 E2816.94436
G1 X121.55 Y149.25 E2816.97762
G1 X188.45 Y149.25 E2819.20272
G1 X188.45 Y150.25 E2819.23598
M204 S3000
M205 X10 Y10
G0 F6000 X188.85 Y150.65
M204 S1800
M205 X8 Y8
G1 F3600 X121.15 Y150.65 E2821.48769
G1 X121.15 Y148.85 E2821.54756
G1 X188.85 Y148.85 E2823.79927
G1 X188.85 Y150.65 E2823.85914
M204 S3000
M205 X10 Y10
G0 F6000 X189.25 Y151.05
M204 S1800
M205 X8 Y8
;TYPE:WALL-OUTER
G1 F3600 X120.75 Y151.05 E2826.13746
G1 X120.75 Y148.45 E2826.22393
G1 X189.25 Y148.45 E2828.50225
G1 X189.25 Y151.05 E2828.58873
M204 S3000
M205 X10 Y10
G0 F6000 X189.05 Y151.05
G0 X188.78 Y150.58
G0 X188.06 Y149.86
M204 S1800
M205 X8 Y8
;TYPE:SKIN
G1 F1800 X121.94 Y149.86 E2830.78789
G1 X121.94 Y149.64 E2830.79521
G1 X188.06 Y149.64 E2832.99437
G1 X188.06 Y149.86 E2833.00168
M204 S3000
M205 X10 Y10
G1 F2400 E2825.50168
G0 F6000 X188.836 Y148.864
G0 X188.836 Y147.585
G0 X197.585 Y138.836
G0 X198.864 Y138.836
G0 X200.25 Y138.45
M204 S1800
M205 X8 Y8
;TYPE:WALL-INNER
G1 F2400 E2833.00168
G1 F3600 X199.25 Y138.45 E2833.03494
G1 X199.25 Y71.55 E2835.26005
G1 X200.25 Y71.55 E2835.29331
G1 X200.25 Y138.45 E2837.51841
M204 S3000
M205 X10 Y10
G0 F6000 X200.65 Y138.85
M204 S1800
M205 X8 Y8
G1 F3600 X198.85 Y138.85 E2837.57828
G1 X198.85 Y71.15 E2839.82999
G1 X200.65 Y71.15 E2839.88986
G1 X200.65 Y138.85 E2842.14157
M204 S3000
M205 X10 Y10
G0 F6000 X201.05 Y139.25
M204 S1800
M205 X8 Y8
;TYPE:WALL-OUTER
G1 F3600 X198.45 Y139.25 E2842.22805
G1 X198.45 Y70.75 E2844.50636
G1 X201.05 Y70.75 E2844.59284
G1 X201.05 Y139.25 E2846.87116
M204 S3000
M205 X10 Y10
G0 F6000 X200.85 Y139.25
G0 X200.58 Y138.78
G0 X199.86 Y138.06
M204 S1800
M205 X8 Y8
;TYPE:SKIN
G1 F1800 X199.64 Y138.06 E2846.87848
G1 X199.64 Y71.94 E2849.07764
G1 X199.86 Y71.94 E2849.08496
G1 X199.86 Y138.06 E2851.28412
M204 S3000
M205 X10 Y10
G1 F2400 E2843.78412
G0 F6000 X198.864 Y71.164
G0 X198.864 Y69.885
G0 X190.115 Y61.136
G0 X188.836 Y61.136
G0 X188.45 Y60.75
M204 S1800
M205 X8 Y8
;TYPE:WALL-INNER
G1 F2400 E2851.28412
G1 F3600 X121.55 Y60.75 E2853.50922
G1 X121.55 Y59.75 E2853.54248
G1 X188.45 Y59.75 E2855.76758
G1 X188.45 Y60.75 E2855.80084
M204 S3000
M205 X10 Y10
G0 F6000 X188.85 Y61.15
M204 S1800
M205 X8 Y8
G1 F3600 X121.15 Y61.15 E2858.05255
G1 X121.15 Y59.35 E2858.11242
G1 X188.85 Y59.35 E2860.36413
G1 X188.85 Y61.15 E2860.424
M204 S3000
M205 X10 Y10
G0 F6000 X189.25 Y61.55
M204 S1800
M205 X8 Y8
;TYPE:WALL-OUTER
G1 F3600 X120.75 Y61.55 E2862.70232
G1 X120.75 Y58.95 E2862.7888
G1 X189.25 Y58.95 E2865.06712
G1 X189.25 Y61.55 E2865.15359
M204 S3000
M205 X10 Y10
G0 F6000 X189.05 Y61.55
G0 X188.78 Y61.08
G0 X188.06 Y60.36
M204 S1800
M205 X8 Y8
;TYPE:SKIN
G1 F1800 X121.94 Y60.36 E2867.35275
G1 X121.94 Y60.14 E2867.36007
G1 X188.06 Y60.14 E2869.55923
G1 X188.06 Y60.36 E2869.56655
M204 S3000
M205 X10 Y10
G1 F2400 E2862.06655
;MESH:NONMESH
G0 F6000 X121.17 Y60.75
G0 X119.885 Y60.75
G0 X101.915 Y60.8
G0 X100.631 Y60.8
G0 X10.75 Y60.75
;TIME_ELAPSED:4967.663905
;LAYER:39
;MESH:Improved Collection Box lower.stl
G0 X10.75 Y60.75 Z8.1
M204 S1800
M205 X8 Y8
;TYPE:WALL-INNER
G1 F2400 E2869.56655
G1 F3600 X10.75 Y149.25 E2872.51007
G1 X99.25 Y149.25 E2875.45359
G1 X99.25 Y60.75 E2878.39711
G1 X10.75 Y60.75 E2881.34063
M204 S3000
M205 X10 Y10
G0 F6000 X99.557 Y59.811
M204 S1800
M205 X8 Y8
G1 F3600 X99.831 Y59.951 E2881.35087
G1 X100.049 Y60.169 E2881.36112
G1 X100.189 Y60.443 E2881.37136
G1 X100.25 Y60.829 E2881.38435
G1 X100.25 Y149.171 E2884.32262
G1 X100.189 Y149.557 E2884.33562
G1 X100.049 Y149.831 E2884.34585
G1 X99.831 Y150.049 E2884.35611
G1 X99.557 Y150.189 E2884.36634
G1 X99.171 Y150.25 E2884.37934
G1 X10.829 Y150.25 E2887.3176
G1 X10.443 Y150.189 E2887.3306
G1 X10.169 Y150.049 E2887.34084
G1 X9.951 Y149.831 E2887.35109
G1 X9.811 Y149.557 E2887.36132
G1 X9.75 Y149.171 E2887.37432
G1 X9.75 Y60.829 E2890.31259
G1 X9.811 Y60.443 E2890.32559
G1 X9.951 Y60.169 E2890.33582
G1 X10.169 Y59.951 E2890.34607
G1 X10.443 Y59.811 E2890.35631
G1 X10.829 Y59.75 E2890.36931
G1 X99.171 Y59.75 E2893.30757
G1 X99.557 Y59.811 E2893.32057
M204 S3000
M205 X10 Y10
G0 F6000 X99.682 Y59.426
M204 S1800
M205 X8 Y8
G1 F3600 X100.07 Y59.624 E2893.33506
G1 X100.376 Y59.93 E2893.34945
G1 X100.574 Y60.318 E2893.36394
G1 X100.65 Y60.799 E2893.38014
G1 X100.65 Y149.201 E2896.3204
G1 X100.574 Y149.682 E2896.3366
G1 X100.376 Y150.07 E2896.35108
G1 X100.07 Y150.376 E2896.36548
G1 X99.682 Y150.574 E2896.37997
G1 X99.201 Y150.65 E2896.39616
G1 X10.799 Y150.65 E2899.33643
G1 X10.318 Y150.574 E2899.35262
G1 X9.93 Y150.376 E2899.36711
G1 X9.624 Y150.07 E2899.3815
G1 X9.426 Y149.682 E2899.39599
G1 X9.35 Y149.201 E2899.41219
G1 X9.35 Y60.799 E2902.35245
G1 X9.426 Y60.318 E2902.36865
G1 X9.624 Y59.93 E2902.38314
G1 X9.93 Y59.624 E2902.39753
G1 X10.318 Y59.426 E2902.41202
G1 X10.799 Y59.35 E2902.42821
G1 X99.201 Y59.35 E2905.36848
G1 X99.682 Y59.426 E2905.38467
M204 S3000
M205 X10 Y10
G0 F6000 X99.652 Y59.521
G0 X11.08 Y61.08
G0 X11.15 Y61.15
M204 S1800
M205 X8 Y8
G1 F3600 X11.15 Y148.85 E2908.30159
G1 X98.85 Y148.85 E2911.2185
G1 X98.85 Y61.15 E2914.13541
G1 X11.15 Y61.15 E2917.05233
M204 S3000
M205 X10 Y10
G0 F6000 X11.55 Y61.55
M204 S1800
M205 X8 Y8
;TYPE:WALL-OUTER
G1 F3600 X11.55 Y148.45 E2919.94263
G1 X98.45 Y148.45 E2922.83294
G1 X98.45 Y61.55 E2925.72324
G1 X11.55 Y61.55 E2928.61355
M204 S3000
M205 X10 Y10
G0 F6000 X11.55 Y61.75
G0 X11.05 Y61.75
G0 X11.122 Y61.122
G0 X99.652 Y59.521
G0 X99.807 Y59.041
M204 S1800
M205 X8 Y8
G1 F3600 X100.309 Y59.297 E2928.63229
G1 X100.703 Y59.691 E2928.65083
G1 X100.959 Y60.193 E2928.66957
G1 X101.05 Y60.768 E2928.68893
G1 X101.05 Y149.232 E2931.63125
G1 X100.959 Y149.807 E2931.65062
G1 X100.703 Y150.309 E2931.66936
G1 X100.309 Y150.703 E2931.68789
G1 X99.807 Y150.959 E2931.70663
G1 X99.232 Y151.05 E2931.726
G1 X10.768 Y151.05 E2934.66832
G1 X10.193 Y150.959 E2934.68768
G1 X9.691 Y150.703 E2934.70643
G1 X9.297 Y150.309 E2934.72496
G1 X9.041 Y149.807 E2934.7437
G1 X8.95 Y149.232 E2934.76306
G1 X8.95 Y60.768 E2937.70539
G1 X9.041 Y60.193 E2937.72475
G1 X9.297 Y59.691 E2937.74349
G1 X9.691 Y59.297 E2937.76203
G1 X10.193 Y59.041 E2937.78077
G1 X10.768 Y58.95 E2937.80013
G1 X99.232 Y58.95 E2940.74246
G1 X99.807 Y59.041 E2940.76182
M204 S3000
M205 X10 Y10
G0 F6000 X99.985 Y59.131
G0 X99.437 Y60.187
M204 S1800
M205 X8 Y8
;TYPE:SKIN
G1 F1800 X99.601 Y60.271 E2940.76795
G1 X99.729 Y60.399 E2940.77397
G1 X99.813 Y60.563 E2940.7801
G1 X99.86 Y60.864 E2940.79023
G1 X99.86 Y149.136 E2943.72617
G1 X99.813 Y149.437 E2943.7363
G1 X99.729 Y149.601 E2943.74243
G1 X99.601 Y149.729 E2943.74845
G1 X99.437 Y149.813 E2943.75458
G1 X99.136 Y149.86 E2943.76471
G1 X10.864 Y149.86 E2946.70065
G1 X10.563 Y149.813 E2946.71078
G1 X10.399 Y149.729 E2946.71691
G1 X10.271 Y149.601 E2946.72293
G1 X10.187 Y149.437 E2946.72906
G1 X10.14 Y149.136 E2946.73919
G1 X10.14 Y60.864 E2949.67513
G1 X10.187 Y60.563 E2949.68526
G1 X10.271 Y60.399 E2949.69139
G1 X10.399 Y60.271 E2949.69741
G1 X10.563 Y60.187 E2949.70354
G1 X10.864 Y60.14 E2949.71367
G1 X99.136 Y60.14 E2952.64961
G1 X99.437 Y60.187 E2952.65974
M204 S3000
M205 X10 Y10
G0 F6000 X99.64 Y60.36
M204 S1800
M205 X8 Y8
G1 F1800 X10.36 Y60.36 E2955.62921
G1 X10.36 Y149.64 E2958.59867
G1 X99.64 Y149.64 E2961.56814
G1 X99.64 Y60.36 E2964.5376
M204 S3000
M205 X10 Y10
G1 F2400 E2957.0376
;MESH:Improved Collection Box upper.stl
G0 F6000 X100.63 Y138.45
G0 X101.915 Y138.45
G0 X108.085 Y138.45
G0 X109.37 Y138.45
G0 X110.75 Y138.45
M204 S1800
M205 X8 Y8
;TYPE:WALL-INNER
G1 F2400 E2964.5376
G1 F3600 X109.75 Y138.45 E2964.57086
G1 X109.75 Y71.55 E2966.79597
G1 X110.75 Y71.55 E2966.82923
G1 X110.75 Y138.45 E2969.05433
M204 S3000
M205 X10 Y10
G0 F6000 X111.15 Y138.85
M204 S1800
M205 X8 Y8
G1 F3600 X109.35 Y138.85 E2969.1142
G1 X109.35 Y71.15 E2971.36591
G1 X111.15 Y71.15 E2971.42578
G1 X111.15 Y138.85 E2973.67749
M204 S3000
M205 X10 Y10
G0 F6000 X111.55 Y139.25
M204 S1800
M205 X8 Y8
;TYPE:WALL-OUTER
G1 F3600 X108.95 Y139.25 E2973.76397
G1 X108.95 Y70.75 E2976.04229
G1 X111.55 Y70.75 E2976.12876
G1 X111.55 Y139.25 E2978.40708
M204 S3000
M205 X10 Y10
G0 F6000 X111.35 Y139.25
G0 X111.08 Y138.78
G0 X110.36 Y138.06
M204 S1800
M205 X8 Y8
;TYPE:SKIN
G1 F1800 X110.14 Y138.06 E2978.4144
G1 X110.14 Y71.94 E2980.61356
G1 X110.36 Y71.94 E2980.62088
G1 X110.36 Y138.06 E2982.82004
M204 S3000
M205 X10 Y10
G1 F2400 E2975.32004
G0 F6000 X111.136 Y138.836
G0 X112.415 Y138.836
G0 X121.164 Y147.585
G0 X121.164 Y148.864
G0 X188.45 Y150.25
M204 S1800
M205 X8 Y8
;TYPE:WALL-INNER
G1 F2400 E2982.82004
G1 F3600 X121.55 Y150.25 E2985.04514
G1 X121.55 Y149.25 E2985.0784
G1 X188.45 Y149.25 E2987.3035
G1 X188.45 Y150.25 E2987.33676
M204 S3000
M205 X10 Y10
G0 F6000 X188.85 Y150.65
M204 S1800
M205 X8 Y8
G1 F3600 X121.15 Y150.65 E2989.58847
G1 X121.15 Y148.85 E2989.64834
G1 X188.85 Y148.85 E2991.90005
G1 X188.85 Y150.65 E2991.95992
M204 S3000
M205 X10 Y10
G0 F6000 X189.25 Y151.05
M204 S1800
M205 X8 Y8
;TYPE:WALL-OUTER
G1 F3600 X120.75 Y151.05 E2994.23824
G1 X120.75 Y148.45 E2994.32472
G1 X189.25 Y148.45 E2996.60304
G1 X189.25 Y151.05 E2996.68951
M204 S3000
M205 X10 Y10
G0 F6000 X189.05 Y151.05
G0 X188.78 Y150.58
G0 X188.06 Y149.86
M204 S1800
M205 X8 Y8
;TYPE:SKIN
G1 F1800 X121.94 Y149.86 E2998.88867
G1 X121.94 Y149.64 E2998.89599
G1 X188.06 Y149.64 E3001.09515
G1 X188.06 Y149.86 E3001.10247
M204 S3000
M205 X10 Y10
G1 F2400 E2993.60247
G0 F6000 X188.836 Y148.864
G0 X188.836 Y147.585
G0 X197.585 Y138.836
G0 X198.864 Y138.836
G0 X200.25 Y138.45
M204 S1800
M205 X8 Y8
;TYPE:WALL-INNER
G1 F2400 E3001.10247
G1 F3600 X199.25 Y138.45 E3001.13573
G1 X199.25 Y71.55 E3003.36083
G1 X200.25 Y71.55 E3003.39409
G1 X200.25 Y138.45 E3005.61919
M204 S3000
M205 X10 Y10
G0 F6000 X200.65 Y138.85
M204 S1800
M205 X8 Y8
G1 F3600 X198.85 Y138.85 E3005.67906
G1 X198.85 Y71.15 E3007.93077
G1 X200.65 Y71.15 E3007.99064
G1 X200.65 Y138.85 E3010.24235
M204 S3000
M205 X10 Y10
G0 F6000 X201.05 Y139.25
M204 S1800
M205 X8 Y8
;TYPE:WALL-OUTER
G1 F3600 X198.45 Y139.25 E3010.32883
G1 X198.45 Y70.75 E3012.60715
G1 X201.05 Y70.75 E3012.69362
G1 X201.05 Y139.25 E3014.97194
M204 S3000
M205 X10 Y10
G0 F6000 X200.85 Y139.25
G0 X200.58 Y138.78
G0 X199.86 Y138.06
M204 S1800
M205 X8 Y8
;TYPE:SKIN
G1 F1800 X199.64 Y138.06 E3014.97926
G1 X199.64 Y71.94 E3017.17842
G1 X199.86 Y71.94 E3017.18574
G1 X199.86 Y138.06 E3019.3849
M204 S3000
M205 X10 Y10
G1 F2400 E3011.8849
G0 F6000 X198.864 Y71.164
G0 X198.864 Y69.885
G0 X190.115 Y61.136
G0 X188.836 Y61.136
G0 X188.45 Y60.75
M204 S1800
M205 X8 Y8
;TYPE:WALL-INNER
G1 F2400 E3019.3849
G1 F3600 X121.55 Y60.75 E3021.61
G1 X121.55 Y59.75 E3021.64326
G1 X188.45 Y59.75 E3023.86836
G1 X188.45 Y60.75 E3023.90162
M204 S3000
M205 X10 Y10
G0 F6000 X188.85 Y61.15
M204 S1800
M205 X8 Y8
G1 F3600 X121.15 Y61.15 E3026.15333
G1 X121.15 Y59.35 E3026.2132
G1 X188.85 Y59.35 E3028.46491
G1 X188.85 Y61.15 E3028.52478
M204 S3000
M205 X10 Y10
G0 F6000 X189.25 Y61.55
M204 S1800
M205 X8 Y8
;TYPE:WALL-OUTER
G1 F3600 X120.75 Y61.55 E3030.8031
G1 X120.75 Y58.95 E3030.88958
G1 X189.25 Y58.95 E3033.1679
G1 X189.25 Y61.55 E3033.25437
M204 S3000
M205 X10 Y10
G0 F6000 X189.05 Y61.55
G0 X188.78 Y61.08
G0 X188.06 Y60.36
M204 S1800
M205 X8 Y8
;TYPE:SKIN
G1 F1800 X121.94 Y60.36 E3035.45353
G1 X121.94 Y60.14 E3035.46085
G1 X188.06 Y60.14 E3037.66001
G1 X188.06 Y60.36 E3037.66733
M204 S3000
M205 X10 Y10
G1 F2400 E3030.16733
;MESH:NONMESH
G0 F6000 X121.17 Y60.75
G0 X119.885 Y60.75
G0 X101.915 Y60.8
G0 X100.631 Y60.8
G0 X10.75 Y60.75
;TIME_ELAPSED:5084.693120
;LAYER:40
;MESH:Improved Collection Box lower.stl
G0 X10.75 Y60.75 Z8.3
M204 S1800
M205 X8 Y8
;TYPE:WALL-INNER
G1 F2400 E3037.66733
G1 F3600 X10.75 Y149.25 E3040.61085
G1 X99.25 Y149.25 E3043.55437
G1 X99.25 Y60.75 E3046.49789
G1 X10.75 Y60.75 E3049.44142
M204 S3000
M205 X10 Y10
G0 F6000 X99.557 Y59.811
M204 S1800
M205 X8 Y8
G1 F3600 X99.831 Y59.951 E3049.45165
G1 X100.049 Y60.169 E3049.4619
G1 X100.189 Y60.443 E3049.47214
G1 X100.25 Y60.829 E3049.48514
G1 X100.25 Y149.171 E3052.4234
G1 X100.189 Y149.557 E3052.4364
G1 X100.049 Y149.831 E3052.44663
G1 X99.831 Y150.049 E3052.45689
G1 X99.557 Y150.189 E3052.46712
G1 X99.171 Y150.25 E3052.48012
G1 X10.829 Y150.25 E3055.41839
G1 X10.443 Y150.189 E3055.43138
G1 X10.169 Y150.049 E3055.44162
G1 X9.951 Y149.831 E3055.45187
G1 X9.811 Y149.557 E3055.46211
G1 X9.75 Y149.171 E3055.4751
G1 X9.75 Y60.829 E3058.41337
G1 X9.811 Y60.443 E3058.42637
G1 X9.951 Y60.169 E3058.4366
G1 X10.169 Y59.951 E3058.44686
G1 X10.443 Y59.811 E3058.45709
G1 X10.829 Y59.75 E3058.47009
G1 X99.171 Y59.75 E3061.40836
G1 X99.557 Y59.811 E3061.42135
M204 S3000
M205 X10 Y10
G0 F6000 X99.682 Y59.426
M204 S1800
M205 X8 Y8
G1 F3600 X100.07 Y59.624 E3061.43584
G1 X100.376 Y59.93 E3061.45023
G1 X100.574 Y60.318 E3061.46472
G1 X100.65 Y60.799 E3061.48092
G1 X100.65 Y149.201 E3064.42118
G1 X100.574 Y149.682 E3064.43738
G1 X100.376 Y150.07 E3064.45187
G1 X100.07 Y150.376 E3064.46626
G1 X99.682 Y150.574 E3064.48075
G1 X99.201 Y150.65 E3064.49694
G1 X10.799 Y150.65 E3067.43721
G1 X10.318 Y150.574 E3067.4534
G1 X9.93 Y150.376 E3067.46789
G1 X9.624 Y150.07 E3067.48229
G1 X9.426 Y149.682 E3067.49677
G1 X9.35 Y149.201 E3067.51297
G1 X9.35 Y60.799 E3070.45323
G1 X9.426 Y60.318 E3070.46943
G1 X9.624 Y59.93 E3070.48392
G1 X9.93 Y59.624 E3070.49831
G1 X10.318 Y59.426 E3070.5128
G1 X10.799 Y59.35 E3070.529
G1 X99.201 Y59.35 E3073.46926
G1 X99.682 Y59.426 E3073.48545
M204 S3000
M205 X10 Y10
G0 F6000 X99.652 Y59.521
G0 X11.08 Y61.08
G0 X11.15 Y61.15
M204 S1800
M205 X8 Y8
G1 F3600 X11.15 Y148.85 E3076.40237
G1 X98.85 Y148.85 E3079.31928
G1 X98.85 Y61.15 E3082.2362
G1 X11.15 Y61.15 E3085.15311
M204 S3000
M205 X10 Y10
G0 F6000 X11.55 Y61.55
M204 S1800
M205 X8 Y8
;TYPE:WALL-OUTER
G1 F3600 X11.55 Y148.45 E3088.04342
G1 X98.45 Y148.45 E3090.93372
G1 X98.45 Y61.55 E3093.82403
G1 X11.55 Y61.55 E3096.71433
M204 S3000
M205 X10 Y10
G0 F6000 X11.55 Y61.75
G0 X11.05 Y61.75
G0 X11.122 Y61.122
G0 X99.652 Y59.521
G0 X99.807 Y59.041
M204 S1800
M205 X8 Y8
G1 F3600 X100.309 Y59.297 E3096.73308
G1 X100.703 Y59.691 E3096.75161
G1 X100.959 Y60.193 E3096.77035
G1 X101.05 Y60.768 E3096.78971
G1 X101.05 Y149.232 E3099.73204
G1 X100.959 Y149.807 E3099.7514
G1 X100.703 Y150.309 E3099.77014
G1 X100.309 Y150.703 E3099.78867
G1 X99.807 Y150.959 E3099.80742
G1 X99.232 Y151.05 E3099.82678
G1 X10.768 Y151.05 E3102.7691
G1 X10.193 Y150.959 E3102.78847
G1 X9.691 Y150.703 E3102.80721
G1 X9.297 Y150.309 E3102.82574
G1 X9.041 Y149.807 E3102.84448
G1 X8.95 Y149.232 E3102.86385
G1 X8.95 Y60.768 E3105.80617
G1 X9.041 Y60.193 E3105.82553
G1 X9.297 Y59.691 E3105.84428
G1 X9.691 Y59.297 E3105.86281
G1 X10.193 Y59.041 E3105.88155
G1 X10.768 Y58.95 E3105.90091
G1 X99.232 Y58.95 E3108.84324
G1 X99.807 Y59.041 E3108.8626
M204 S3000
M205 X10 Y10
G0 F6000 X99.985 Y59.131
G0 X99.437 Y60.187
M204 S1800
M205 X8 Y8
;TYPE:SKIN
G1 F1800 X99.601 Y60.271 E3108.86873
G1 X99.729 Y60.399 E3108.87475
G1 X99.813 Y60.563 E3108.88088
G1 X99.86 Y60.864 E3108.89101
G1 X99.86 Y149.136 E3111.82695
G1 X99.813 Y149.437 E3111.83708
G1 X99.729 Y149.601 E3111.84321
G1 X99.601 Y149.729 E3111.84923
G1 X99.437 Y149.813 E3111.85536
G1 X99.136 Y149.86 E3111.86549
G1 X10.864 Y149.86 E3114.80143
G1 X10.563 Y149.813 E3114.81156
G1 X10.399 Y149.729 E3114.81769
G1 X10.271 Y149.601 E3114.82371
G1 X10.187 Y149.437 E3114.82984
G1 X10.14 Y149.136 E3114.83997
G1 X10.14 Y60.864 E3117.77591
G1 X10.187 Y60.563 E3117.78605
G1 X10.271 Y60.399 E3117.79217
G1 X10.399 Y60.271 E3117.79819
G1 X10.563 Y60.187 E3117.80432
G1 X10.864 Y60.14 E3117.81446
G1 X99.136 Y60.14 E3120.75039
G1 X99.437 Y60.187 E3120.76053
M204 S3000
M205 X10 Y10
G0 F6000 X99.64 Y60.36
M204 S1800
M205 X8 Y8
G1 F1800 X10.36 Y60.36 E3123.72999
G1 X10.36 Y149.64 E3126.69946
G1 X99.64 Y149.64 E3129.66892
G1 X99.64 Y60.36 E3132.63839
M204 S3000
M205 X10 Y10
G1 F2400 E3125.13839
;MESH:Improved Collection Box upper.stl
G0 F6000 X100.63 Y138.45
G0 X101.915 Y138.45
G0 X108.085 Y138.45
G0 X109.37 Y138.45
G0 X110.75 Y138.45
M204 S1800
M205 X8 Y8
;TYPE:WALL-INNER
G1 F2400 E3132.63839
G1 F3600 X109.75 Y138.45 E3132.67165
G1 X109.75 Y71.55 E3134.89675
G1 X110.75 Y71.55 E3134.93001
G1 X110.75 Y138.45 E3137.15511
M204 S3000
M205 X10 Y10
G0 F6000 X111.15 Y138.85
M204 S1800
M205 X8 Y8
G1 F3600 X109.35 Y138.85 E3137.21498
G1 X109.35 Y71.15 E3139.46669
G1 X111.15 Y71.15 E3139.52656
G1 X111.15 Y138.85 E3141.77827
M204 S3000
M205 X10 Y10
G0 F6000 X111.55 Y139.25
M204 S1800
M205 X8 Y8
;TYPE:WALL-OUTER
G1 F3600 X108.95 Y139.25 E3141.86475
G1 X108.95 Y70.75 E3144.14307
G1 X111.55 Y70.75 E3144.22954
G1 X111.55 Y139.25 E3146.50786
M204 S3000
M205 X10 Y10
G0 F6000 X111.35 Y139.25
G0 X111.08 Y138.78
G0 X110.36 Y138.06
M204 S1800
M205 X8 Y8
;TYPE:SKIN
G1 F1800 X110.14 Y138.06 E3146.51518
G1 X110.14 Y71.94 E3148.71434
G1 X110.36 Y71.94 E3148.72166
G1 X110.36 Y138.06 E3150.92082
M204 S3000
M205 X10 Y10
G1 F2400 E3143.42082
G0 F6000 X111.136 Y138.836
G0 X112.415 Y138.836
G0 X121.164 Y147.585
G0 X121.164 Y148.864
G0 X188.45 Y150.25
M204 S1800
M205 X8 Y8
;TYPE:WALL-INNER
G1 F2400 E3150.92082
G1 F3600 X121.55 Y150.25 E3153.14592
G1 X121.55 Y149.25 E3153.17918
G1 X188.45 Y149.25 E3155.40428
G1 X188.45 Y150.25 E3155.43754
M204 S3000
M205 X10 Y10
G0 F6000 X188.85 Y150.65
M204 S1800
M205 X8 Y8
G1 F3600 X121.15 Y150.65 E3157.68926
G1 X121.15 Y148.85 E3157.74912
G1 X188.85 Y148.85 E3160.00083
G1 X188.85 Y150.65 E3160.0607
M204 S3000
M205 X10 Y10
G0 F6000 X189.25 Y151.05
M204 S1800
M205 X8 Y8
;TYPE:WALL-OUTER
G1 F3600 X120.75 Y151.05 E3162.33902
G1 X120.75 Y148.45 E3162.4255
G1 X189.25 Y148.45 E3164.70382
G1 X189.25 Y151.05 E3164.79029
M204 S3000
M205 X10 Y10
G0 F6000 X189.05 Y151.05
G0 X188.78 Y150.58
G0 X188.06 Y149.86
M204 S1800
M205 X8 Y8
;TYPE:SKIN
G1 F1800 X121.94 Y149.86 E3166.98945
G1 X121.94 Y149.64 E3166.99677
G1 X188.06 Y149.64 E3169.19593
G1 X188.06 Y149.86 E3169.20325
M204 S3000
M205 X10 Y10
G1 F2400 E3161.70325
G0 F6000 X188.836 Y148.864
G0 X188.836 Y147.585
G0 X197.585 Y138.836
G0 X198.864 Y138.836
G0 X200.25 Y138.45
M204 S1800
M205 X8 Y8
;TYPE:WALL-INNER
G1 F2400 E3169.20325
G1 F3600 X199.25 Y138.45 E3169.23651
G1 X199.25 Y71.55 E3171.46161
G1 X200.25 Y71.55 E3171.49487
G1 X200.25 Y138.45 E3173.71998
M204 S3000
M205 X10 Y10
G0 F6000 X200.65 Y138.85
M204 S1800
M205 X8 Y8
G1 F3600 X198.85 Y138.85 E3173.77984
G1 X198.85 Y71.15 E3176.03155
G1 X200.65 Y71.15 E3176.09142
G1 X200.65 Y138.85 E3178.34313
M204 S3000
M205 X10 Y10
G0 F6000 X201.05 Y139.25
M204 S1800
M205 X8 Y8
;TYPE:WALL-OUTER
G1 F3600 X198.45 Y139.25 E3178.42961
G1 X198.45 Y70.75 E3180.70793
G1 X201.05 Y70.75 E3180.79441
G1 X201.05 Y139.25 E3183.07273
M204 S3000
M205 X10 Y10
G0 F6000 X200.85 Y139.25
G0 X200.58 Y138.78
G0 X199.86 Y138.06
M204 S1800
M205 X8 Y8
;TYPE:SKIN
G1 F1800 X199.64 Y138.06 E3183.08004
G1 X199.64 Y71.94 E3185.2792
G1 X199.86 Y71.94 E3185.28652
G1 X199.86 Y138.06 E3187.48568
M204 S3000
M205 X10 Y10
G1 F2400 E3179.98568
G0 F6000 X198.864 Y71.164
G0 X198.864 Y69.885
G0 X190.115 Y61.136
G0 X188.836 Y61.136
G0 X188.45 Y60.75
M204 S1800
M205 X8 Y8
;TYPE:WALL-INNER
G1 F2400 E3187.48568
G1 F3600 X121.55 Y60.75 E3189.71078
G1 X121.55 Y59.75 E3189.74404
G1 X188.45 Y59.75 E3191.96915
G1 X188.45 Y60.75 E3192.00241
M204 S3000
M205 X10 Y10
G0 F6000 X188.85 Y61.15
M204 S1800
M205 X8 Y8
G1 F3600 X121.15 Y61.15 E3194.25412
G1 X121.15 Y59.35 E3194.31399
G1 X188.85 Y59.35 E3196.5657
G1 X188.85 Y61.15 E3196.62556
M204 S3000
M205 X10 Y10
G0 F6000 X189.25 Y61.55
M204 S1800
M205 X8 Y8
;TYPE:WALL-OUTER
G1 F3600 X120.75 Y61.55 E3198.90388
G1 X120.75 Y58.95 E3198.99036
G1 X189.25 Y58.95 E3201.26868
G1 X189.25 Y61.55 E3201.35516
M204 S3000
M205 X10 Y10
G0 F6000 X189.05 Y61.55
G0 X188.78 Y61.08
G0 X188.06 Y60.36
M204 S1800
M205 X8 Y8
;TYPE:SKIN
G1 F1800 X121.94 Y60.36 E3203.55432
G1 X121.94 Y60.14 E3203.56163
G1 X188.06 Y60.14 E3205.76079
G1 X188.06 Y60.36 E3205.76811
M204 S3000
M205 X10 Y10
G1 F2400 E3198.26811
;MESH:NONMESH
G0 F6000 X121.17 Y60.75
G0 X119.885 Y60.75
G0 X101.915 Y60.8
G0 X100.631 Y60.8
G0 X10.75 Y60.75
;TIME_ELAPSED:5201.722336
;LAYER:41
;MESH:Improved Collection Box lower.stl
G0 X10.75 Y60.75 Z8.5
M204 S1800
M205 X8 Y8
;TYPE:WALL-INNER
G1 F2400 E3205.76811
G1 F3600 X10.75 Y149.25 E3208.71163
G1 X99.25 Y149.25 E3211.65515
G1 X99.25 Y60.75 E3214.59868
G1 X10.75 Y60.75 E3217.5422
M204 S3000
M205 X10 Y10
G0 F6000 X99.557 Y59.811
M204 S1800
M205 X8 Y8
G1 F3600 X99.831 Y59.951 E3217.55243
G1 X100.049 Y60.169 E3217.56269
G1 X100.189 Y60.443 E3217.57292
G1 X100.25 Y60.829 E3217.58592
G1 X100.25 Y149.171 E3220.52419
G1 X100.189 Y149.557 E3220.53718
G1 X100.049 Y149.831 E3220.54742
G1 X99.831 Y150.049 E3220.55767
G1 X99.557 Y150.189 E3220.5679
G1 X99.171 Y150.25 E3220.5809
G1 X10.829 Y150.25 E3223.51917
G1 X10.443 Y150.189 E3223.53217
G1 X10.169 Y150.049 E3223.5424
G1 X9.951 Y149.831 E3223.55266
G1 X9.811 Y149.557 E3223.56289
G1 X9.75 Y149.171 E3223.57589
G1 X9.75 Y60.829 E3226.51415
G1 X9.811 Y60.443 E3226.52715
G1 X9.951 Y60.169 E3226.53739
G1 X10.169 Y59.951 E3226.54764
G1 X10.443 Y59.811 E3226.55787
G1 X10.829 Y59.75 E3226.57087
G1 X99.171 Y59.75 E3229.50914
G1 X99.557 Y59.811 E3229.52214
M204 S3000
M205 X10 Y10
G0 F6000 X99.682 Y59.426
M204 S1800
M205 X8 Y8
G1 F3600 X100.07 Y59.624 E3229.53662
G1 X100.376 Y59.93 E3229.55102
G1 X100.574 Y60.318 E3229.56551
G1 X100.65 Y60.799 E3229.5817
G1 X100.65 Y149.201 E3232.52196
G1 X100.574 Y149.682 E3232.53816
G1 X100.376 Y150.07 E3232.55265
G1 X100.07 Y150.376 E3232.56704
G1 X99.682 Y150.574 E3232.58153
G1 X99.201 Y150.65 E3232.59773
G1 X10.799 Y150.65 E3235.53799
G1 X10.318 Y150.574 E3235.55419
G1 X9.93 Y150.376 E3235.56867
G1 X9.624 Y150.07 E3235.58307
G1 X9.426 Y149.682 E3235.59756
G1 X9.35 Y149.201 E3235.61375
G1 X9.35 Y60.799 E3238.55401
G1 X9.426 Y60.318 E3238.57021
G1 X9.624 Y59.93 E3238.5847
G1 X9.93 Y59.624 E3238.59909
G1 X10.318 Y59.426 E3238.61358
G1 X10.799 Y59.35 E3238.62978
G1 X99.201 Y59.35 E3241.57004
G1 X99.682 Y59.426 E3241.58624
M204 S3000
M205 X10 Y10
G0 F6000 X99.652 Y59.521
G0 X11.08 Y61.08
G0 X11.15 Y61.15
M204 S1800
M205 X8 Y8
G1 F3600 X11.15 Y148.85 E3244.50315
G1 X98.85 Y148.85 E3247.42006
G1 X98.85 Y61.15 E3250.33698
G1 X11.15 Y61.15 E3253.25389
M204 S3000
M205 X10 Y10
G0 F6000 X11.55 Y61.55
M204 S1800
M205 X8 Y8
;TYPE:WALL-OUTER
G1 F3600 X11.55 Y148.45 E3256.1442
G1 X98.45 Y148.45 E3259.0345
G1 X98.45 Y61.55 E3261.92481
G1 X11.55 Y61.55 E3264.81512
M204 S3000
M205 X10 Y10
G0 F6000 X11.55 Y61.75
G0 X11.05 Y61.75
G0 X11.122 Y61.122
G0 X99.652 Y59.521
G0 X99.807 Y59.041
M204 S1800
M205 X8 Y8
G1 F3600 X100.309 Y59.297 E3264.83386
G1 X100.703 Y59.691 E3264.85239
G1 X100.959 Y60.193 E3264.87113
G1 X101.05 Y60.768 E3264.89049
G1 X101.05 Y149.232 E3267.83282
G1 X100.959 Y149.807 E3267.85218
G1 X100.703 Y150.309 E3267.87092
G1 X100.309 Y150.703 E3267.88946
G1 X99.807 Y150.959 E3267.9082
G1 X99.232 Y151.05 E3267.92756
G1 X10.768 Y151.05 E3270.86989
G1 X10.193 Y150.959 E3270.88925
G1 X9.691 Y150.703 E3270.90799
G1 X9.297 Y150.309 E3270.92652
G1 X9.041 Y149.807 E3270.94527
G1 X8.95 Y149.232 E3270.96463
G1 X8.95 Y60.768 E3273.90695
G1 X9.041 Y60.193 E3273.92632
G1 X9.297 Y59.691 E3273.94506
G1 X9.691 Y59.297 E3273.96359
G1 X10.193 Y59.041 E3273.98233
G1 X10.768 Y58.95 E3274.0017
G1 X99.232 Y58.95 E3276.94402
G1 X99.807 Y59.041 E3276.96338
M204 S3000
M205 X10 Y10
G0 F6000 X99.985 Y59.131
G0 X99.437 Y60.187
M204 S1800
M205 X8 Y8
;TYPE:SKIN
G1 F1800 X99.601 Y60.271 E3276.96951
G1 X99.729 Y60.399 E3276.97553
G1 X99.813 Y60.563 E3276.98166
G1 X99.86 Y60.864 E3276.99179
G1 X99.86 Y149.136 E3279.92773
G1 X99.813 Y149.437 E3279.93786
G1 X99.729 Y149.601 E3279.94399
G1 X99.601 Y149.729 E3279.95001
G1 X99.437 Y149.813 E3279.95614
G1 X99.136 Y149.86 E3279.96627
G1 X10.864 Y149.86 E3282.90221
G1 X10.563 Y149.813 E3282.91235
G1 X10.399 Y149.729 E3282.91847
G1 X10.271 Y149.601 E3282.9245
G1 X10.187 Y149.437 E3282.93062
G1 X10.14 Y149.136 E3282.94076
G1 X10.14 Y60.864 E3285.8767
G1 X10.187 Y60.563 E3285.88683
G1 X10.271 Y60.399 E3285.89296
G1 X10.399 Y60.271 E3285.89898
G1 X10.563 Y60.187 E3285.90511
G1 X10.864 Y60.14 E3285.91524
G1 X99.136 Y60.14 E3288.85118
G1 X99.437 Y60.187 E3288.86131
M204 S3000
M205 X10 Y10
G0 F6000 X99.64 Y60.36
M204 S1800
M205 X8 Y8
G1 F1800 X10.36 Y60.36 E3291.83077
G1 X10.36 Y149.64 E3294.80024
G1 X99.64 Y149.64 E3297.7697
G1 X99.64 Y60.36 E3300.73917
M204 S3000
M205 X10 Y10
G1 F2400 E3293.23917
;MESH:Improved Collection Box upper.stl
G0 F6000 X100.63 Y138.45
G0 X101.915 Y138.45
G0 X108.085 Y138.45
G0 X109.37 Y138.45
G0 X110.75 Y138.45
M204 S1800
M205 X8 Y8
;TYPE:WALL-INNER
G1 F2400 E3300.73917
G1 F3600 X109.75 Y138.45 E3300.77243
G1 X109.75 Y71.55 E3302.99753
G1 X110.75 Y71.55 E3303.03079
G1 X110.75 Y138.45 E3305.2559
M204 S3000
M205 X10 Y10
G0 F6000 X111.15 Y138.85
M204 S1800
M205 X8 Y8
G1 F3600 X109.35 Y138.85 E3305.31576
G1 X109.35 Y71.15 E3307.56747
G1 X111.15 Y71.15 E3307.62734
G1 X111.15 Y138.85 E3309.87905
M204 S3000
M205 X10 Y10
G0 F6000 X111.55 Y139.25
M204 S1800
M205 X8 Y8
;TYPE:WALL-OUTER
G1 F3600 X108.95 Y139.25 E3309.96553
G1 X108.95 Y70.75 E3312.24385
G1 X111.55 Y70.75 E3312.33033
G1 X111.55 Y139.25 E3314.60865
M204 S3000
M205 X10 Y10
G0 F6000 X111.35 Y139.25
G0 X111.08 Y138.78
G0 X110.36 Y138.06
M204 S1800
M205 X8 Y8
;TYPE:SKIN
G1 F1800 X110.14 Y138.06 E3314.61596
G1 X110.14 Y71.94 E3316.81512
G1 X110.36 Y71.94 E3316.82244
G1 X110.36 Y138.06 E3319.0216
M204 S3000
M205 X10 Y10
G1 F2400 E3311.5216
G0 F6000 X111.136 Y138.836
G0 X112.415 Y138.836
G0 X121.164 Y147.585
G0 X121.164 Y148.864
G0 X188.45 Y150.25
M204 S1800
M205 X8 Y8
;TYPE:WALL-INNER
G1 F2400 E3319.0216
G1 F3600 X121.55 Y150.25 E3321.2467
G1 X121.55 Y149.25 E3321.27996
G1 X188.45 Y149.25 E3323.50507
G1 X188.45 Y150.25 E3323.53833
M204 S3000
M205 X10 Y10
G0 F6000 X188.85 Y150.65
M204 S1800
M205 X8 Y8
G1 F3600 X121.15 Y150.65 E3325.79004
G1 X121.15 Y148.85 E3325.84991
G1 X188.85 Y148.85 E3328.10162
G1 X188.85 Y150.65 E3328.16149
M204 S3000
M205 X10 Y10
G0 F6000 X189.25 Y151.05
M204 S1800
M205 X8 Y8
;TYPE:WALL-OUTER
G1 F3600 X120.75 Y151.05 E3330.4398
G1 X120.75 Y148.45 E3330.52628
G1 X189.25 Y148.45 E3332.8046
G1 X189.25 Y151.05 E3332.89108
M204 S3000
M205 X10 Y10
G0 F6000 X189.05 Y151.05
G0 X188.78 Y150.58
G0 X188.06 Y149.86
M204 S1800
M205 X8 Y8
;TYPE:SKIN
G1 F1800 X121.94 Y149.86 E3335.09024
G1 X121.94 Y149.64 E3335.09755
G1 X188.06 Y149.64 E3337.29671
G1 X188.06 Y149.86 E3337.30403
M204 S3000
M205 X10 Y10
G1 F2400 E3329.80403
G0 F6000 X188.836 Y148.864
G0 X188.836 Y147.585
G0 X197.585 Y138.836
G0 X198.864 Y138.836
G0 X200.25 Y138.45
M204 S1800
M205 X8 Y8
;TYPE:WALL-INNER
G1 F2400 E3337.30403
G1 F3600 X199.25 Y138.45 E3337.33729
G1 X199.25 Y71.55 E3339.56239
G1 X200.25 Y71.55 E3339.59565
G1 X200.25 Y138.45 E3341.82076
M204 S3000
M205 X10 Y10
G0 F6000 X200.65 Y138.85
M204 S1800
M205 X8 Y8
G1 F3600 X198.85 Y138.85 E3341.88063
G1 X198.85 Y71.15 E3344.13234
G1 X200.65 Y71.15 E3344.19221
G1 X200.65 Y138.85 E3346.44392
M204 S3000
M205 X10 Y10
G0 F6000 X201.05 Y139.25
M204 S1800
M205 X8 Y8
;TYPE:WALL-OUTER
G1 F3600 X198.45 Y139.25 E3346.53039
G1 X198.45 Y70.75 E3348.80871
G1 X201.05 Y70.75 E3348.89519
G1 X201.05 Y139.25 E3351.17351
M204 S3000
M205 X10 Y10
G0 F6000 X200.85 Y139.25
G0 X200.58 Y138.78
G0 X199.86 Y138.06
M204 S1800
M205 X8 Y8
;TYPE:SKIN
G1 F1800 X199.64 Y138.06 E3351.18082
G1 X199.64 Y71.94 E3353.37998
G1 X199.86 Y71.94 E3353.3873
G1 X199.86 Y138.06 E3355.58646
M204 S3000
M205 X10 Y10
G1 F2400 E3348.08646
G0 F6000 X198.864 Y71.164
G0 X198.864 Y69.885
G0 X190.115 Y61.136
G0 X188.836 Y61.136
G0 X188.45 Y60.75
M204 S1800
M205 X8 Y8
;TYPE:WALL-INNER
G1 F2400 E3355.58646
G1 F3600 X121.55 Y60.75 E3357.81157
G1 X121.55 Y59.75 E3357.84483
G1 X188.45 Y59.75 E3360.06993
G1 X188.45 Y60.75 E3360.10319
M204 S3000
M205 X10 Y10
G0 F6000 X188.85 Y61.15
M204 S1800
M205 X8 Y8
G1 F3600 X121.15 Y61.15 E3362.3549
G1 X121.15 Y59.35 E3362.41477
G1 X188.85 Y59.35 E3364.66648
G1 X188.85 Y61.15 E3364.72635
M204 S3000
M205 X10 Y10
G0 F6000 X189.25 Y61.55
M204 S1800
M205 X8 Y8
;TYPE:WALL-OUTER
G1 F3600 X120.75 Y61.55 E3367.00467
G1 X120.75 Y58.95 E3367.09114
G1 X189.25 Y58.95 E3369.36946
G1 X189.25 Y61.55 E3369.45594
M204 S3000
M205 X10 Y10
G0 F6000 X189.05 Y61.55
G0 X188.78 Y61.08
G0 X188.06 Y60.36
M204 S1800
M205 X8 Y8
;TYPE:SKIN
G1 F1800 X121.94 Y60.36 E3371.6551
G1 X121.94 Y60.14 E3371.66242
G1 X188.06 Y60.14 E3373.86158
G1 X188.06 Y60.36 E3373.86889
M204 S3000
M205 X10 Y10
G1 F2400 E3366.36889
;MESH:NONMESH
G0 F6000 X121.17 Y60.75
G0 X119.885 Y60.75
G0 X101.915 Y60.8
G0 X100.631 Y60.8
G0 X10.75 Y60.75
;TIME_ELAPSED:5318.751551
;LAYER:42
;MESH:Improved Collection Box lower.stl
G0 X10.75 Y60.75 Z8.7
M204 S1800
M205 X8 Y8
;TYPE:WALL-INNER
G1 F2400 E3373.86889
G1 F3600 X10.75 Y149.25 E3376.81242
G1 X99.25 Y149.25 E3379.75594
G1 X99.25 Y60.75 E3382.69946
G1 X10.75 Y60.75 E3385.64298
M204 S3000
M205 X10 Y10
G0 F6000 X99.557 Y59.811
M204 S1800
M205 X8 Y8
G1 F3600 X99.831 Y59.951 E3385.65321
G1 X100.049 Y60.169 E3385.66347
G1 X100.189 Y60.443 E3385.6737
G1 X100.25 Y60.829 E3385.6867
G1 X100.25 Y149.171 E3388.62497
G1 X100.189 Y149.557 E3388.63797
G1 X100.049 Y149.831 E3388.6482
G1 X99.831 Y150.049 E3388.65845
G1 X99.557 Y150.189 E3388.66869
G1 X99.171 Y150.25 E3388.68168
G1 X10.829 Y150.25 E3391.61995
G1 X10.443 Y150.189 E3391.63295
G1 X10.169 Y150.049 E3391.64318
G1 X9.951 Y149.831 E3391.65344
G1 X9.811 Y149.557 E3391.66367
G1 X9.75 Y149.171 E3391.67667
G1 X9.75 Y60.829 E3394.61494
G1 X9.811 Y60.443 E3394.62793
G1 X9.951 Y60.169 E3394.63817
G1 X10.169 Y59.951 E3394.64842
G1 X10.443 Y59.811 E3394.65866
G1 X10.829 Y59.75 E3394.67165
G1 X99.171 Y59.75 E3397.60992
G1 X99.557 Y59.811 E3397.62292
M204 S3000
M205 X10 Y10
G0 F6000 X99.682 Y59.426
M204 S1800
M205 X8 Y8
G1 F3600 X100.07 Y59.624 E3397.63741
G1 X100.376 Y59.93 E3397.6518
G1 X100.574 Y60.318 E3397.66629
G1 X100.65 Y60.799 E3397.68248
G1 X100.65 Y149.201 E3400.62275
G1 X100.574 Y149.682 E3400.63894
G1 X100.376 Y150.07 E3400.65343
G1 X100.07 Y150.376 E3400.66782
G1 X99.682 Y150.574 E3400.68231
G1 X99.201 Y150.65 E3400.69851
G1 X10.799 Y150.65 E3403.63877
G1 X10.318 Y150.574 E3403.65497
G1 X9.93 Y150.376 E3403.66946
G1 X9.624 Y150.07 E3403.68385
G1 X9.426 Y149.682 E3403.69834
G1 X9.35 Y149.201 E3403.71453
G1 X9.35 Y60.799 E3406.6548
G1 X9.426 Y60.318 E3406.67099
G1 X9.624 Y59.93 E3406.68548
G1 X9.93 Y59.624 E3406.69988
G1 X10.318 Y59.426 E3406.71436
G1 X10.799 Y59.35 E3406.73056
G1 X99.201 Y59.35 E3409.67082
G1 X99.682 Y59.426 E3409.68702
M204 S3000
M205 X10 Y10
G0 F6000 X99.652 Y59.521
G0 X11.08 Y61.08
G0 X11.15 Y61.15
M204 S1800
M205 X8 Y8
G1 F3600 X11.15 Y148.85 E3412.60393
G1 X98.85 Y148.85 E3415.52085
G1 X98.85 Y61.15 E3418.43776
G1 X11.15 Y61.15 E3421.35467
M204 S3000
M205 X10 Y10
G0 F6000 X11.55 Y61.55
M204 S1800
M205 X8 Y8
;TYPE:WALL-OUTER
G1 F3600 X11.55 Y148.45 E3424.24498
G1 X98.45 Y148.45 E3427.13529
G1 X98.45 Y61.55 E3430.02559
G1 X11.55 Y61.55 E3432.9159
M204 S3000
M205 X10 Y10
G0 F6000 X11.55 Y61.75
G0 X11.05 Y61.75
G0 X11.122 Y61.122
G0 X99.652 Y59.521
G0 X99.807 Y59.041
M204 S1800
M205 X8 Y8
G1 F3600 X100.309 Y59.297 E3432.93464
G1 X100.703 Y59.691 E3432.95317
G1 X100.959 Y60.193 E3432.97191
G1 X101.05 Y60.768 E3432.99128
G1 X101.05 Y149.232 E3435.9336
G1 X100.959 Y149.807 E3435.95296
G1 X100.703 Y150.309 E3435.97171
G1 X100.309 Y150.703 E3435.99024
G1 X99.807 Y150.959 E3436.00898
G1 X99.232 Y151.05 E3436.02834
G1 X10.768 Y151.05 E3438.97067
G1 X10.193 Y150.959 E3438.99003
G1 X9.691 Y150.703 E3439.00877
G1 X9.297 Y150.309 E3439.02731
G1 X9.041 Y149.807 E3439.04605
G1 X8.95 Y149.232 E3439.06541
G1 X8.95 Y60.768 E3442.00774
G1 X9.041 Y60.193 E3442.0271
G1 X9.297 Y59.691 E3442.04584
G1 X9.691 Y59.297 E3442.06437
G1 X10.193 Y59.041 E3442.08312
G1 X10.768 Y58.95 E3442.10248
G1 X99.232 Y58.95 E3445.0448
G1 X99.807 Y59.041 E3445.06417
M204 S3000
M205 X10 Y10
G0 F6000 X99.985 Y59.131
G0 X99.437 Y60.187
M204 S1800
M205 X8 Y8
;TYPE:SKIN
G1 F1800 X99.601 Y60.271 E3445.07029
G1 X99.729 Y60.399 E3445.07631
G1 X99.813 Y60.563 E3445.08244
G1 X99.86 Y60.864 E3445.09258
G1 X99.86 Y149.136 E3448.02851
G1 X99.813 Y149.437 E3448.03865
G1 X99.729 Y149.601 E3448.04478
G1 X99.601 Y149.729 E3448.0508
G1 X99.437 Y149.813 E3448.05692
G1 X99.136 Y149.86 E3448.06706
G1 X10.864 Y149.86 E3451.003
G1 X10.563 Y149.813 E3451.01313
G1 X10.399 Y149.729 E3451.01926
G1 X10.271 Y149.601 E3451.02528
G1 X10.187 Y149.437 E3451.03141
G1 X10.14 Y149.136 E3451.04154
G1 X10.14 Y60.864 E3453.97748
G1 X10.187 Y60.563 E3453.98761
G1 X10.271 Y60.399 E3453.99374
G1 X10.399 Y60.271 E3453.99976
G1 X10.563 Y60.187 E3454.00589
G1 X10.864 Y60.14 E3454.01602
G1 X99.136 Y60.14 E3456.95196
G1 X99.437 Y60.187 E3456.96209
M204 S3000
M205 X10 Y10
G0 F6000 X99.64 Y60.36
M204 S1800
M205 X8 Y8
G1 F1800 X10.36 Y60.36 E3459.93156
G1 X10.36 Y149.64 E3462.90102
G1 X99.64 Y149.64 E3465.87049
G1 X99.64 Y60.36 E3468.83995
M204 S3000
M205 X10 Y10
G1 F2400 E3461.33995
;MESH:Improved Collection Box upper.stl
G0 F6000 X100.63 Y138.45
G0 X101.915 Y138.45
G0 X108.101 Y138.451
G0 X109.386 Y138.451
G0 X110.75 Y138.45
M204 S1800
M205 X8 Y8
;TYPE:WALL-INNER
G1 F2400 E3468.83995
G1 F3600 X109.966 Y138.45 E3468.86603
G1 X109.766 Y138.45 E3468.87268
G1 X109.766 Y138.25 E3468.87699
G1 X109.767 Y71.55 E3471.09544
G1 X110.75 Y71.55 E3471.12813
G1 X110.75 Y138.45 E3473.35324
M204 S3000
M205 X10 Y10
G0 F6000 X111.15 Y138.85
M204 S1800
M205 X8 Y8
G1 F3600 X109.566 Y138.85 E3473.40592
G1 X109.366 Y138.85 E3473.41257
G1 X109.366 Y138.65 E3473.41688
G1 X109.367 Y71.15 E3475.66194
G1 X111.15 Y71.15 E3475.72124
G1 X111.15 Y138.85 E3477.97295
M204 S3000
M205 X10 Y10
G0 F6000 X111.55 Y139.25
M204 S1800
M205 X8 Y8
;TYPE:WALL-OUTER
G1 F3600 X109.166 Y139.25 E3478.05224
G1 X108.966 Y139.25 E3478.0589
G1 X108.966 Y139.05 E3478.0632
G1 X108.967 Y70.75 E3480.33487
G1 X111.55 Y70.75 E3480.42078
G1 X111.55 Y139.25 E3482.6991
M204 S3000
M205 X10 Y10
G0 F6000 X111.35 Y139.25
G0 X111.08 Y138.78
G0 X110.36 Y138.06
M204 S1800
M205 X8 Y8
;TYPE:SKIN
G1 F1800 X110.156 Y138.06 E3482.70589
G1 X110.157 Y71.94 E3484.90505
G1 X110.36 Y71.94 E3484.9118
G1 X110.36 Y138.06 E3487.11096
M204 S3000
M205 X10 Y10
G1 F2400 E3479.61096
G0 F6000 X111.136 Y138.836
G0 X112.415 Y138.836
G0 X121.164 Y147.585
G0 X121.164 Y148.864
G0 X188.45 Y150.034
M204 S1800
M205 X8 Y8
;TYPE:WALL-INNER
G1 F2400 E3487.11096
G1 F3600 X188.45 Y150.234 E3487.11761
G1 X188.25 Y150.234 E3487.12192
G1 X121.55 Y150.233 E3489.34037
G1 X121.55 Y149.25 E3489.37306
G1 X188.45 Y149.25 E3491.59817
G1 X188.45 Y150.034 E3491.62424
M204 S3000
M205 X10 Y10
G0 F6000 X188.85 Y150.434
M204 S1800
M205 X8 Y8
G1 F3600 X188.85 Y150.634 E3491.63089
G1 X188.65 Y150.634 E3491.6352
G1 X121.15 Y150.633 E3493.88026
G1 X121.15 Y148.85 E3493.93956
G1 X188.85 Y148.85 E3496.19127
G1 X188.85 Y150.434 E3496.24396
M204 S3000
M205 X10 Y10
G0 F6000 X189.25 Y150.834
M204 S1800
M205 X8 Y8
;TYPE:WALL-OUTER
G1 F3600 X189.25 Y151.034 E3496.25061
G1 X189.05 Y151.034 E3496.25492
G1 X120.75 Y151.033 E3498.52658
G1 X120.75 Y148.45 E3498.6125
G1 X189.25 Y148.45 E3500.89081
G1 X189.25 Y150.834 E3500.97011
M204 S3000
M205 X10 Y10
G0 F6000 X189.25 Y151.034
G0 X188.78 Y150.564
G0 X188.06 Y149.844
M204 S1800
M205 X8 Y8
;TYPE:SKIN
G1 F1800 X121.94 Y149.843 E3503.16927
G1 X121.94 Y149.64 E3503.17602
G1 X188.06 Y149.64 E3505.37518
G1 X188.06 Y149.844 E3505.38196
M204 S3000
M205 X10 Y10
G1 F2400 E3497.88196
G0 F6000 X188.836 Y148.864
G0 X188.836 Y147.585
G0 X197.585 Y138.836
G0 X198.864 Y138.836
G0 X200.234 Y71.75
M204 S1800
M205 X8 Y8
;TYPE:WALL-INNER
G1 F2400 E3505.38196
G1 F3600 X200.233 Y138.45 E3507.60041
G1 X199.25 Y138.45 E3507.63311
G1 X199.25 Y71.55 E3509.85821
G1 X200.034 Y71.55 E3509.88429
G1 X200.234 Y71.55 E3509.89094
G1 X200.234 Y71.75 E3509.89525
[truncated: 2,435,397 more chars]
