# Supplementary material for: Field testing of a lightweight, inexpensive, and customisable 3D-printed mosquito light trap in the UK
Source: Sci Rep. 2019 Aug 6;9:11412. doi: 10.1038/s41598-019-47511-y (PMC6684613; doi:10.1038/s41598-019-47511-y)
Supplement: Supplementary file 2 — Supplementary Data 1 [file 41598_2019_47511_MOESM2_ESM.zip › Supplementary Dataset 1/Improved model/1. gcode/AI3M_Improved Body.gcode]

;FLAVOR:Marlin
;TIME:24828
;Filament used: 22.5453m
;Layer height: 0.2
;Generated with Cura_SteamEngine 3.6.0
M140 S60
M105
M190 S60
M104 S200
M105
M109 S200
M82 ;absolute extrusion mode
G21 ;metric values
G90 ;absolute positioning
M82 ;set extruder to absolute mode
M107 ;start with the fan off
G28 X0 Y0 ;move X/Y to min endstops
G28 Z0 ;move Z to min endstops
G1 Z15.0 F100 ;move the platform down 15mm
G92 E0 ;zero the extruded length
G1 F200 E3 ;extrude 3mm of feed stock
G92 E0 ;zero the extruded length again
G1 F100
M117 Printing...
G5
G92 E0
G1 F2400 E-7.5
;LAYER_COUNT:424
;LAYER:0
M106 S255
M204 S3000
M205 X10 Y10
G0 F3000 X60.261 Y60.675 Z0.3
M204 S1800
M205 X8 Y8
;TYPE:SKIRT
G1 F2400 E0
G1 X60.696 Y60.243 E0.04282
G1 X61.003 Y59.994 E0.07043
G1 X61.196 Y59.883 E0.08598
G1 X61.772 Y59.593 E0.13102
G1 X62.141 Y59.452 E0.15861
G1 X62.354 Y59.407 E0.17382
G1 X62.963 Y59.313 E0.21686
G1 X63.262 Y59.29 E0.23781
G1 X146.758 Y59.292 E6.06969
G1 X147.069 Y59.317 E6.09148
G1 X147.685 Y59.416 E6.13506
G1 X148.067 Y59.518 E6.16268
G1 X148.278 Y59.612 E6.17881
G1 X148.838 Y59.903 E6.22289
G1 X149.168 Y60.12 E6.25048
G1 X149.325 Y60.261 E6.26522
G1 X149.757 Y60.696 E6.30804
G1 X150.006 Y61.003 E6.33564
G1 X150.117 Y61.196 E6.3512
G1 X150.407 Y61.772 E6.39624
G1 X150.548 Y62.141 E6.42383
G1 X150.593 Y62.353 E6.43897
G1 X150.687 Y62.959 E6.4818
G1 X150.71 Y63.259 E6.50281
G1 X150.708 Y146.759 E12.33498
G1 X150.681 Y147.082 E12.35762
G1 X150.575 Y147.716 E12.40252
G1 X150.471 Y148.098 E12.43017
G1 X150.378 Y148.303 E12.44589
G1 X150.095 Y148.843 E12.48847
G1 X149.877 Y149.173 E12.5161
G1 X149.74 Y149.324 E12.53034
G1 X149.304 Y149.757 E12.57326
G1 X148.997 Y150.006 E12.60087
G1 X148.804 Y150.117 E12.61642
G1 X148.228 Y150.407 E12.66146
G1 X147.859 Y150.548 E12.68905
G1 X147.646 Y150.593 E12.70426
G1 X147.037 Y150.687 E12.7473
G1 X146.738 Y150.71 E12.76824
G1 X63.241 Y150.708 E18.6002
G1 X62.918 Y150.681 E18.62284
G1 X62.284 Y150.575 E18.66773
G1 X61.902 Y150.471 E18.69539
G1 X61.696 Y150.377 E18.7112
G1 X61.155 Y150.093 E18.75388
G1 X60.825 Y149.875 E18.7815
G1 X60.675 Y149.739 E18.79565
G1 X60.243 Y149.304 E18.83847
G1 X59.994 Y148.997 E18.86608
G1 X59.883 Y148.804 E18.88163
G1 X59.593 Y148.228 E18.92667
G1 X59.452 Y147.859 E18.95426
G1 X59.407 Y147.647 E18.9694
G1 X59.313 Y147.041 E19.01223
G1 X59.29 Y146.741 E19.03325
G1 X59.292 Y63.241 E24.86541
G1 X59.319 Y62.918 E24.88805
G1 X59.425 Y62.284 E24.93295
G1 X59.529 Y61.902 E24.9606
G1 X59.623 Y61.696 E24.97641
G1 X59.907 Y61.155 E25.01909
G1 X60.125 Y60.825 E25.04672
G1 X60.261 Y60.675 E25.06086
M204 S3000
M205 X10 Y10
G0 F3000 X60.655 Y61.073
M204 S1800
M205 X8 Y8
G1 F2400 X61.09 Y60.641 E25.10368
G1 X61.447 Y60.384 E25.1344
G1 X62.023 Y60.094 E25.17945
G1 X62.439 Y59.96 E25.20997
G1 X63.048 Y59.866 E25.25301
G1 X63.262 Y59.85 E25.268
G1 X146.758 Y59.852 E31.09989
G1 X146.98 Y59.87 E31.11544
G1 X147.596 Y59.969 E31.15902
G1 X148.02 Y60.109 E31.19021
G1 X148.58 Y60.4 E31.23429
G1 X148.927 Y60.655 E31.26436
G1 X149.359 Y61.09 E31.30718
G1 X149.616 Y61.447 E31.33791
G1 X149.906 Y62.023 E31.38295
G1 X150.039 Y62.438 E31.41339
G1 X150.133 Y63.044 E31.45622
G1 X150.15 Y63.259 E31.47129
G1 X150.148 Y146.759 E37.30345
G1 X150.129 Y146.99 E37.31964
G1 X150.023 Y147.624 E37.36454
G1 X149.882 Y148.043 E37.39542
G1 X149.599 Y148.583 E37.438
G1 X149.346 Y148.926 E37.46777
G1 X148.91 Y149.359 E37.51069
G1 X148.553 Y149.616 E37.54141
G1 X147.977 Y149.906 E37.58645
G1 X147.561 Y150.04 E37.61698
G1 X146.952 Y150.134 E37.66002
G1 X146.738 Y150.15 E37.67501
G1 X63.241 Y150.148 E43.50696
G1 X63.01 Y150.129 E43.52315
G1 X62.376 Y150.023 E43.56805
G1 X61.956 Y149.882 E43.599
G1 X61.415 Y149.598 E43.64167
G1 X61.073 Y149.345 E43.67139
G1 X60.641 Y148.91 E43.71421
G1 X60.384 Y148.553 E43.74493
G1 X60.094 Y147.977 E43.78997
G1 X59.961 Y147.562 E43.82041
G1 X59.867 Y146.956 E43.86324
G1 X59.85 Y146.741 E43.87831
G1 X59.852 Y63.241 E49.71047
G1 X59.871 Y63.01 E49.72666
G1 X59.977 Y62.376 E49.77156
G1 X60.118 Y61.956 E49.8025
G1 X60.402 Y61.415 E49.84518
G1 X60.655 Y61.073 E49.87489
M204 S3000
M205 X10 Y10
G0 F3000 X61.05 Y61.47
M204 S1800
M205 X8 Y8
G1 F2400 X61.485 Y61.038 E49.91771
G1 X61.699 Y60.884 E49.93613
G1 X62.275 Y60.594 E49.98117
G1 X62.525 Y60.514 E49.99951
G1 X63.134 Y60.42 E50.04255
G1 X63.262 Y60.41 E50.05151
G1 X146.758 Y60.412 E55.8834
G1 X146.891 Y60.423 E55.89272
G1 X147.507 Y60.522 E55.9363
G1 X147.761 Y60.606 E55.95498
G1 X148.321 Y60.897 E55.99906
G1 X148.53 Y61.05 E56.01715
G1 X148.962 Y61.485 E56.05997
G1 X149.116 Y61.699 E56.07839
G1 X149.406 Y62.275 E56.12343
G1 X149.486 Y62.524 E56.1417
G1 X149.58 Y63.13 E56.18453
G1 X149.59 Y63.259 E56.19357
G1 X149.588 Y146.759 E62.02573
G1 X149.577 Y146.898 E62.03547
G1 X149.471 Y147.532 E62.08037
G1 X149.386 Y147.783 E62.09888
G1 X149.103 Y148.323 E62.14146
G1 X148.951 Y148.529 E62.15934
G1 X148.515 Y148.962 E62.20226
G1 X148.301 Y149.116 E62.22068
G1 X147.725 Y149.406 E62.26572
G1 X147.475 Y149.486 E62.28406
G1 X146.866 Y149.58 E62.3271
G1 X146.738 Y149.59 E62.33606
G1 X63.241 Y149.588 E68.16802
G1 X63.102 Y149.577 E68.17776
G1 X62.468 Y149.471 E68.22265
G1 X62.217 Y149.386 E68.24116
G1 X61.676 Y149.102 E68.28384
G1 X61.47 Y148.95 E68.30172
G1 X61.038 Y148.515 E68.34454
G1 X60.884 Y148.301 E68.36296
G1 X60.594 Y147.725 E68.408
G1 X60.514 Y147.476 E68.42627
G1 X60.42 Y146.87 E68.4691
G1 X60.41 Y146.741 E68.47814
G1 X60.412 Y63.241 E74.3103
G1 X60.423 Y63.102 E74.32004
G1 X60.529 Y62.468 E74.36494
G1 X60.614 Y62.217 E74.38345
G1 X60.898 Y61.676 E74.42612
G1 X61.05 Y61.47 E74.44401
M204 S3000
M205 X10 Y10
G0 F3000 X61.445 Y61.867
M204 S1800
M205 X8 Y8
G1 F2400 X61.88 Y61.435 E74.48683
G1 X61.951 Y61.384 E74.49293
G1 X62.527 Y61.094 E74.53797
G1 X62.61 Y61.067 E74.54407
G1 X63.219 Y60.973 E74.58711
G1 X63.262 Y60.97 E74.59012
G1 X146.758 Y60.972 E80.42201
G1 X146.802 Y60.976 E80.42509
G1 X147.418 Y61.075 E80.46867
G1 X147.503 Y61.103 E80.47492
G1 X148.063 Y61.394 E80.519
G1 X148.133 Y61.445 E80.52505
G1 X148.565 Y61.88 E80.56787
G1 X148.616 Y61.951 E80.57398
G1 X148.906 Y62.527 E80.61902
G1 X148.933 Y62.61 E80.62512
G1 X149.027 Y63.216 E80.66795
G1 X149.03 Y63.259 E80.67096
G1 X149.028 Y146.759 E86.50312
G1 X149.024 Y146.805 E86.50635
G1 X148.918 Y147.439 E86.55125
G1 X148.89 Y147.523 E86.55743
G1 X148.607 Y148.063 E86.60001
G1 X148.556 Y148.132 E86.60601
G1 X148.12 Y148.565 E86.64893
G1 X148.049 Y148.616 E86.65503
G1 X147.473 Y148.906 E86.70007
G1 X147.39 Y148.933 E86.70617
G1 X146.781 Y149.027 E86.74921
G1 X146.738 Y149.03 E86.75222
G1 X63.241 Y149.028 E92.58418
G1 X63.195 Y149.024 E92.5874
G1 X62.561 Y148.918 E92.6323
G1 X62.477 Y148.89 E92.63848
G1 X61.936 Y148.606 E92.68116
G1 X61.867 Y148.555 E92.68715
G1 X61.435 Y148.12 E92.72997
G1 X61.384 Y148.049 E92.73608
G1 X61.094 Y147.473 E92.78112
G1 X61.067 Y147.39 E92.78722
G1 X60.973 Y146.784 E92.83005
G1 X60.97 Y146.741 E92.83306
G1 X60.972 Y63.241 E98.66523
G1 X60.976 Y63.195 E98.66845
G1 X61.082 Y62.561 E98.71335
G1 X61.11 Y62.477 E98.71953
G1 X61.394 Y61.936 E98.76221
G1 X61.445 Y61.867 E98.7682
M204 S3000
M205 X10 Y10
G1 F2400 E91.2682
G1 F300 Z0.375
G0 F3000 X68.465 Y72.321 Z0.375
M204 S1800
M205 X8 Y8
;TYPE:SUPPORT
G1 F300 Z0.3
G1 F2400 E98.7682
G1 F1800 X72.321 Y68.465 E99.14909
G1 X76.372 Y65.23 E99.51119
G1 X108.255 Y65.23 E101.73809
G1 X108.03 Y65.282 E101.75422
G1 X107.82 Y65.844 E101.79613
G1 X107.82 Y101.734 E104.30291
G1 X108.266 Y102.18 E104.34697
G1 X117.164 Y102.18 E104.96846
G1 X118.164 Y103.18 E105.06724
G1 X144.308 Y103.18 E106.8933
G1 X144.584 Y103.05 E106.91461
G1 X144.77 Y102.802 E106.93626
G1 X144.77 Y133.628 E109.08934
G1 X141.535 Y137.679 E109.45144
G1 X137.679 Y141.535 E109.83232
G1 X133.628 Y144.77 E110.19442
G1 X101.923 Y144.77 E112.4089
G1 X102.18 Y144.57 E112.43164
G1 X102.18 Y110.266 E114.82765
G1 X101.734 Y109.82 E114.8717
G1 X92.814 Y109.82 E115.49473
G1 X91.814 Y108.82 E115.59351
G1 X65.526 Y108.82 E117.42963
G1 X65.23 Y109.211 E117.46388
G1 X65.23 Y76.372 E119.75756
G1 X68.465 Y72.321 E120.11966
M204 S3000
M205 X10 Y10
G0 F3000 X74.191 Y79.167
M204 S1800
M205 X8 Y8
G1 F1800 X69.82 Y85.58 E120.66173
G1 X69.82 Y102.734 E121.85988
G1 X70.266 Y103.18 E121.90393
G1 X91.839 Y103.18 E123.41073
G1 X92.839 Y102.18 E123.5095
G1 X101.734 Y102.18 E124.13079
G1 X102.18 Y101.734 E124.17484
G1 X102.18 Y70.266 E126.37276
G1 X101.734 Y69.82 E126.41682
G1 X85.58 Y69.82 E127.54511
G1 X79.167 Y74.191 E128.08719
G1 X74.191 Y79.167 E128.5787
M204 S3000
M205 X10 Y10
G0 F3000 X65.23 Y109.76
M204 S1800
M205 X8 Y8
G1 F1800 X68.82 Y122.455 E129.50018
G1 X76.958 Y133.783 E130.4744
G1 X88.464 Y141.625 E131.44696
G1 X100.814 Y144.77 E132.33709
G1 X76.372 Y144.77 E134.04427
G1 X72.321 Y141.535 E134.40637
G1 X68.465 Y137.679 E134.78726
G1 X65.23 Y133.628 E135.14935
G1 X65.23 Y109.76 E136.81644
M204 S3000
M205 X10 Y10
G0 F3000 X108.266 Y109.82
M204 S1800
M205 X8 Y8
G1 F1800 X107.82 Y110.266 E136.8605
G1 X107.82 Y139.734 E138.91873
G1 X108.266 Y140.18 E138.96278
G1 X124.355 Y140.18 E140.08654
G1 X130.612 Y135.915 E140.61544
G1 X136.079 Y130.458 E141.15496
G1 X140.18 Y124.435 E141.66391
G1 X140.18 Y109.266 E142.72341
G1 X139.734 Y108.82 E142.76746
G1 X118.163 Y108.82 E144.27411
G1 X117.163 Y109.82 E144.37289
G1 X108.266 Y109.82 E144.99431
M204 S3000
M205 X10 Y10
G0 F3000 X109.009 Y65.23
M204 S1800
M205 X8 Y8
G1 F1800 X133.628 Y65.23 E146.71386
G1 X137.679 Y68.465 E147.07596
G1 X141.535 Y72.321 E147.45684
G1 X144.77 Y76.372 E147.81894
G1 X144.77 Y101.404 E149.56733
G1 X142.769 Y91.327 E150.28491
G1 X137.61 Y81.512 E151.05939
G1 X129.476 Y73.175 E151.87293
G1 X119.411 Y67.563 E152.67783
G1 X109.009 Y65.23 E153.42242
M204 S3000
M205 X10 Y10
G0 F3000 X107.54 Y66.67
M204 S1800
M205 X8 Y8
G1 F1800 X75.018 Y66.67 E155.69396
M204 S3000
M205 X10 Y10
G0 F3000 X73.337 Y68.012
M204 S1800
M205 X8 Y8
G1 F1800 X73.337 Y79.923 E156.5259
M204 S3000
M205 X10 Y10
G0 F3000 X73.281 Y80.004
M204 S1800
M205 X8 Y8
G1 F1800 X65.509 Y80.004 E157.06875
M204 S3000
M205 X10 Y10
G0 F3000 X66.67 Y75.018
M204 S1800
M205 X8 Y8
G1 F1800 X66.67 Y108.54 E159.41013
M204 S3000
M205 X10 Y10
G0 F3000 X65.509 Y106.672
M204 S1800
M205 X8 Y8
G1 F1800 X144.49 Y106.672 E164.92666
M204 S3000
M205 X10 Y10
G0 F3000 X140.007 Y108.697
M204 S1800
M205 X8 Y8
G1 F1800 X140.007 Y103.46 E165.29245
M204 S3000
M205 X10 Y10
G0 F3000 X133.34 Y103.46
M204 S1800
M205 X8 Y8
G1 F1800 X133.34 Y108.54 E165.64727
M204 S3000
M205 X10 Y10
G0 F3000 X126.673 Y108.54
M204 S1800
M205 X8 Y8
G1 F1800 X126.673 Y103.46 E166.00208
M204 S3000
M205 X10 Y10
G0 F3000 X120.006 Y103.46
M204 S1800
M205 X8 Y8
G1 F1800 X120.006 Y108.54 E166.3569
M204 S3000
M205 X10 Y10
G0 F3000 X113.339 Y109.54
M204 S1800
M205 X8 Y8
G1 F1800 X113.339 Y102.46 E166.85142
M204 S3000
M205 X10 Y10
G0 F3000 X107.54 Y100.005
M204 S1800
M205 X8 Y8
G1 F1800 X102.46 Y100.005 E167.20623
M204 S3000
M205 X10 Y10
G0 F3000 X100.005 Y102.46
M204 S1800
M205 X8 Y8
G1 F1800 X100.005 Y109.54 E167.70075
M204 S3000
M205 X10 Y10
G0 F3000 X102.46 Y113.339
M204 S1800
M205 X8 Y8
G1 F1800 X107.54 Y113.339 E168.05557
M204 S3000
M205 X10 Y10
G0 F3000 X107.539 Y120.006
M204 S1800
M205 X8 Y8
G1 F1800 X102.459 Y120.006 E168.41038
M204 S3000
M205 X10 Y10
G0 F3000 X102.459 Y126.673
M204 S1800
M205 X8 Y8
G1 F1800 X107.539 Y126.673 E168.7652
M204 S3000
M205 X10 Y10
G0 F3000 X107.539 Y133.34
M204 S1800
M205 X8 Y8
G1 F1800 X102.459 Y133.34 E169.12002
M204 S3000
M205 X10 Y10
G0 F3000 X102.459 Y140.007
M204 S1800
M205 X8 Y8
G1 F1800 X107.696 Y140.007 E169.48581
M204 S3000
M205 X10 Y10
G0 F3000 X106.672 Y144.49
M204 S1800
M205 X8 Y8
G1 F1800 X106.672 Y65.51 E175.00227
M204 S3000
M205 X10 Y10
G0 F3000 X100.005 Y65.51
M204 S1800
M205 X8 Y8
G1 F1800 X100.005 Y69.54 E175.28375
M204 S3000
M205 X10 Y10
G0 F3000 X102.46 Y73.337
M204 S1800
M205 X8 Y8
G1 F1800 X107.54 Y73.337 E175.63857
M204 S3000
M205 X10 Y10
G0 F3000 X107.54 Y80.004
M204 S1800
M205 X8 Y8
G1 F1800 X102.46 Y80.004 E175.99339
M204 S3000
M205 X10 Y10
G0 F3000 X102.46 Y86.671
M204 S1800
M205 X8 Y8
G1 F1800 X107.54 Y86.671 E176.34821
M204 S3000
M205 X10 Y10
G0 F3000 X107.54 Y93.338
M204 S1800
M205 X8 Y8
G1 F1800 X102.46 Y93.338 E176.70302
M204 S3000
M205 X10 Y10
G0 F3000 X93.338 Y102.46
M204 S1800
M205 X8 Y8
G1 F1800 X93.338 Y109.54 E177.19754
M204 S3000
M205 X10 Y10
G0 F3000 X86.671 Y108.54
M204 S1800
M205 X8 Y8
G1 F1800 X86.671 Y103.46 E177.55236
M204 S3000
M205 X10 Y10
G0 F3000 X80.004 Y103.46
M204 S1800
M205 X8 Y8
G1 F1800 X80.004 Y108.54 E177.90717
M204 S3000
M205 X10 Y10
G0 F3000 X73.337 Y108.54
M204 S1800
M205 X8 Y8
G1 F1800 X73.337 Y103.46 E178.26199
M204 S3000
M205 X10 Y10
G0 F3000 X69.54 Y100.005
M204 S1800
M205 X8 Y8
G1 F1800 X65.509 Y100.005 E178.54354
M204 S3000
M205 X10 Y10
G0 F3000 X65.509 Y93.338
M204 S1800
M205 X8 Y8
G1 F1800 X69.54 Y93.338 E178.82509
M204 S3000
M205 X10 Y10
G0 F3000 X69.54 Y86.671
M204 S1800
M205 X8 Y8
G1 F1800 X65.509 Y86.671 E179.10664
M204 S3000
M205 X10 Y10
G0 F3000 X68.013 Y73.337
M204 S1800
M205 X8 Y8
G1 F1800 X79.922 Y73.337 E179.93844
M204 S3000
M205 X10 Y10
G0 F3000 X80.004 Y73.282
M204 S1800
M205 X8 Y8
G1 F1800 X80.004 Y65.51 E180.48129
M204 S3000
M205 X10 Y10
G0 F3000 X86.671 Y65.51
M204 S1800
M205 X8 Y8
G1 F1800 X86.671 Y69.54 E180.76277
M204 S3000
M205 X10 Y10
G0 F3000 X93.338 Y69.54
M204 S1800
M205 X8 Y8
G1 F1800 X93.338 Y65.51 E181.04425
M204 S3000
M205 X10 Y10
G0 F3000 X113.339 Y65.51
M204 S1800
M205 X8 Y8
G1 F1800 X113.339 Y65.914 E181.07247
M204 S3000
M205 X10 Y10
G0 F3000 X116.712 Y66.67
M204 S1800
M205 X8 Y8
G1 F1800 X134.984 Y66.67 E182.3487
M204 S3000
M205 X10 Y10
G0 F3000 X133.34 Y65.51
M204 S1800
M205 X8 Y8
G1 F1800 X133.34 Y76.734 E183.13265
M204 S3000
M205 X10 Y10
G0 F3000 X136.53 Y80.004
M204 S1800
M205 X8 Y8
G1 F1800 X144.49 Y80.004 E183.68863
M204 S3000
M205 X10 Y10
G0 F3000 X140.007 Y85.47
M204 S1800
M205 X8 Y8
G1 F1800 X140.007 Y71.189 E184.68611
M204 S3000
M205 X10 Y10
G0 F3000 X141.989 Y73.337
M204 S1800
M205 X8 Y8
G1 F1800 X130.026 Y73.337 E185.52168
M204 S3000
M205 X10 Y10
G0 F3000 X126.673 Y71.291
M204 S1800
M205 X8 Y8
G1 F1800 X126.673 Y65.51 E185.92546
M204 S3000
M205 X10 Y10
G0 F3000 X120.006 Y65.51
M204 S1800
M205 X8 Y8
G1 F1800 X120.006 Y67.574 E186.06962
M204 S3000
M205 X10 Y10
G0 F3000 X140.638 Y86.671
M204 S1800
M205 X8 Y8
G1 F1800 X144.49 Y86.671 E186.33867
M204 S3000
M205 X10 Y10
G0 F3000 X144.49 Y93.338
M204 S1800
M205 X8 Y8
G1 F1800 X143.454 Y93.338 E186.41103
M204 S3000
M205 X10 Y10
G0 F3000 X144.49 Y113.339
M204 S1800
M205 X8 Y8
G1 F1800 X140.46 Y113.339 E186.69251
M204 S3000
M205 X10 Y10
G0 F3000 X140.46 Y120.006
M204 S1800
M205 X8 Y8
G1 F1800 X144.49 Y120.006 E186.97399
M204 S3000
M205 X10 Y10
G0 F3000 X140.007 Y125.186
M204 S1800
M205 X8 Y8
G1 F1800 X140.007 Y138.811 E187.92565
M204 S3000
M205 X10 Y10
G0 F3000 X138.811 Y140.007
M204 S1800
M205 X8 Y8
G1 F1800 X125.105 Y140.007 E188.88296
M204 S3000
M205 X10 Y10
G0 F3000 X126.673 Y138.938
M204 S1800
M205 X8 Y8
G1 F1800 X126.673 Y144.49 E189.27075
M204 S3000
M205 X10 Y10
G0 F3000 X120.006 Y144.49
M204 S1800
M205 X8 Y8
G1 F1800 X120.006 Y140.46 E189.55223
M204 S3000
M205 X10 Y10
G0 F3000 X113.339 Y140.46
M204 S1800
M205 X8 Y8
G1 F1800 X113.339 Y144.49 E189.83371
M204 S3000
M205 X10 Y10
G0 F3000 X93.338 Y144.49
M204 S1800
M205 X8 Y8
G1 F1800 X93.338 Y143.155 E189.92695
M204 S3000
M205 X10 Y10
G0 F3000 X86.671 Y144.49
M204 S1800
M205 X8 Y8
G1 F1800 X86.671 Y140.742 E190.18874
M204 S3000
M205 X10 Y10
G0 F3000 X85.592 Y140.007
M204 S1800
M205 X8 Y8
G1 F1800 X71.188 Y140.007 E191.1948
M204 S3000
M205 X10 Y10
G0 F3000 X73.337 Y141.987
M204 S1800
M205 X8 Y8
G1 F1800 X73.337 Y129.223 E192.08632
M204 S3000
M205 X10 Y10
G0 F3000 X71.505 Y126.673
M204 S1800
M205 X8 Y8
G1 F1800 X65.509 Y126.673 E192.50512
M204 S3000
M205 X10 Y10
G0 F3000 X65.509 Y120.006
M204 S1800
M205 X8 Y8
G1 F1800 X67.836 Y120.006 E192.66765
M204 S3000
M205 X10 Y10
G0 F3000 X66.67 Y115.881
M204 S1800
M205 X8 Y8
G1 F1800 X66.67 Y134.981 E194.00171
M204 S3000
M205 X10 Y10
G0 F3000 X65.509 Y133.34
M204 S1800
M205 X8 Y8
G1 F1800 X76.294 Y133.34 E194.75501
M204 S3000
M205 X10 Y10
G0 F3000 X80.004 Y136.199
M204 S1800
M205 X8 Y8
G1 F1800 X80.004 Y144.49 E195.3341
M204 S3000
M205 X10 Y10
G0 F3000 X65.952 Y113.339
M204 S1800
M205 X8 Y8
G1 F1800 X65.509 Y113.339 E195.36504
M204 S3000
M205 X10 Y10
G0 F3000 X133.34 Y133.587
M204 S1800
M205 X8 Y8
G1 F1800 X133.34 Y144.49 E196.12658
M204 S3000
M205 X10 Y10
G0 F3000 X133.588 Y133.34
M204 S1800
M205 X8 Y8
G1 F1800 X144.49 Y133.34 E196.88804
M204 S3000
M205 X10 Y10
G0 F3000 X144.49 Y126.673
M204 S1800
M205 X8 Y8
G1 F1800 X138.995 Y126.673 E197.27185
M204 S3000
M205 X10 Y10
G1 F2400 E189.77185
;MESH:Object 1
G0 F3000 X145.088 Y76.259
G0 X146.59 Y75.733
G0 X147.065 Y62.247
G0 X147.268 Y61.611
M204 S1800
M205 X8 Y8
;TYPE:WALL-OUTER
G1 F2400 E197.27185
G1 F1800 X147.752 Y61.856 E197.30974
G1 X148.129 Y62.227 E197.34668
G1 X148.384 Y62.718 E197.38532
G1 X148.47 Y63.272 E197.42448
G1 X148.47 Y146.728 E203.25357
G1 X148.383 Y147.285 E203.29295
G1 X148.145 Y147.751 E203.3295
G1 X147.773 Y148.129 E203.36654
G1 X147.282 Y148.384 E203.40518
G1 X146.728 Y148.47 E203.44434
G1 X63.272 Y148.47 E209.27343
G1 X62.715 Y148.383 E209.31281
G1 X62.248 Y148.144 E209.34945
G1 X61.871 Y147.773 E209.3864
G1 X61.616 Y147.282 E209.42504
G1 X61.53 Y146.728 E209.4642
G1 X61.53 Y63.272 E215.29329
G1 X61.617 Y62.715 E215.33267
G1 X61.856 Y62.248 E215.36931
G1 X62.227 Y61.871 E215.40625
G1 X62.718 Y61.616 E215.4449
G1 X63.272 Y61.53 E215.48405
G1 X146.728 Y61.53 E221.31315
G1 X147.268 Y61.611 E221.35128
M204 S3000
M205 X10 Y10
G0 F3000 X147.446 Y61.701
G0 X147.148 Y62.29
G0 X75.929 Y63.31
G0 X75.929 Y63.97
M204 S1800
M205 X8 Y8
G1 F1800 X71.484 Y67.52 E221.74861
G1 X67.52 Y71.484 E222.14017
G1 X63.97 Y75.929 E222.5375
G1 X63.97 Y134.071 E226.5985
G1 X67.52 Y138.516 E226.99583
G1 X71.484 Y142.48 E227.38738
G1 X75.929 Y146.03 E227.78471
G1 X134.071 Y146.03 E231.84572
G1 X138.516 Y142.48 E232.24305
G1 X142.48 Y138.516 E232.6346
G1 X146.03 Y134.071 E233.03193
G1 X146.03 Y75.929 E237.09293
G1 X142.48 Y71.484 E237.49026
G1 X138.516 Y67.52 E237.88182
G1 X134.071 Y63.97 E238.27915
G1 X75.929 Y63.97 E242.34015
M204 S3000
M205 X10 Y10
G0 F3000 X75.773 Y64.094
G0 X75.733 Y63.41
M204 S1800
M205 X8 Y8
;TYPE:WALL-INNER
G1 F1800 X71.11 Y67.102 E242.75338
G1 X67.102 Y71.11 E243.14928
G1 X63.41 Y75.733 E243.56252
G1 X63.41 Y134.267 E247.6509
G1 X67.102 Y138.89 E248.06413
G1 X71.11 Y142.898 E248.46003
G1 X75.733 Y146.59 E248.87327
G1 X134.267 Y146.59 E252.96165
G1 X138.89 Y142.898 E253.37488
G1 X142.898 Y138.89 E253.77078
G1 X146.59 Y134.267 E254.18402
G1 X146.59 Y75.733 E258.2724
G1 X142.898 Y71.11 E258.68563
G1 X138.89 Y67.102 E259.08154
G1 X134.267 Y63.41 E259.49477
G1 X75.733 Y63.41 E263.58315
M204 S3000
M205 X10 Y10
G0 F3000 X75.7 Y63.316
G0 X147.065 Y62.247
G0 X147.095 Y62.152
M204 S1800
M205 X8 Y8
G1 F1800 X147.422 Y62.317 E263.60873
G1 X147.673 Y62.564 E263.63333
G1 X147.845 Y62.896 E263.65945
G1 X147.91 Y63.313 E263.68892
G1 X147.91 Y146.687 E269.51229
G1 X147.844 Y147.108 E269.54205
G1 X147.685 Y147.42 E269.56651
G1 X147.436 Y147.673 E269.59131
G1 X147.104 Y147.845 E269.61742
G1 X146.687 Y147.91 E269.6469
G1 X63.313 Y147.91 E275.47026
G1 X62.892 Y147.844 E275.50003
G1 X62.579 Y147.684 E275.52458
G1 X62.327 Y147.436 E275.54928
G1 X62.155 Y147.104 E275.57539
G1 X62.09 Y146.687 E275.60487
G1 X62.09 Y63.313 E281.42823
G1 X62.156 Y62.892 E281.458
G1 X62.316 Y62.579 E281.48255
G1 X62.564 Y62.327 E281.50725
G1 X62.896 Y62.155 E281.53336
G1 X63.313 Y62.09 E281.56284
G1 X146.685 Y62.09 E287.38606
G1 X147.095 Y62.152 E287.41503
M204 S3000
M205 X10 Y10
G0 F3000 X146.924 Y62.693
M204 S1800
M205 X8 Y8
G1 F1800 X147.091 Y62.777 E287.42808
G1 X147.217 Y62.901 E287.44043
G1 X147.306 Y63.073 E287.45396
G1 X147.35 Y63.354 E287.47382
G1 X147.35 Y75.024 E288.28893
G1 X147.35 Y75.537 E288.32476
G1 X147.35 Y134.463 E292.44052
G1 X147.35 Y134.976 E292.47635
G1 X147.35 Y146.645 E293.29139
G1 X147.305 Y146.933 E293.31175
G1 X147.226 Y147.088 E293.3239
G1 X147.099 Y147.217 E293.33655
G1 X146.927 Y147.306 E293.35007
G1 X146.646 Y147.35 E293.36994
G1 X134.976 Y147.35 E294.18504
G1 X134.463 Y147.35 E294.22087
G1 X75.537 Y147.35 E298.33664
G1 X75.024 Y147.35 E298.37247
G1 X63.355 Y147.35 E299.1875
G1 X63.069 Y147.305 E299.20773
G1 X62.91 Y147.224 E299.22019
G1 X62.783 Y147.099 E299.23264
G1 X62.694 Y146.927 E299.24616
G1 X62.65 Y146.646 E299.26603
G1 X62.65 Y134.976 E300.08113
G1 X62.65 Y134.463 E300.11697
G1 X62.65 Y75.537 E304.23273
G1 X62.65 Y75.024 E304.26856
G1 X62.65 Y63.355 E305.0836
G1 X62.695 Y63.069 E305.10382
G1 X62.776 Y62.91 E305.11628
G1 X62.901 Y62.783 E305.12873
G1 X63.073 Y62.694 E305.14225
G1 X63.354 Y62.65 E305.16212
G1 X75.024 Y62.65 E305.97723
G1 X75.537 Y62.65 E306.01306
G1 X134.463 Y62.65 E310.12882
G1 X134.976 Y62.65 E310.16465
G1 X146.641 Y62.65 E310.97941
G1 X146.924 Y62.693 E310.9994
M204 S3000
M205 X10 Y10
G0 F3000 X75.537 Y62.85
M204 S1800
M205 X8 Y8
G1 F1800 X75.137 Y63.17 E311.02432
G1 X70.736 Y66.684 E311.41768
G1 X66.684 Y70.736 E311.81793
G1 X63.17 Y75.137 E312.21128
G1 X62.85 Y75.537 E312.2362
G1 X62.85 Y134.463 E313.70612
G1 X63.17 Y134.863 E313.73104
G1 X66.684 Y139.264 E314.1244
G1 X70.736 Y143.316 E314.52464
G1 X75.137 Y146.83 E314.918
G1 X75.537 Y147.15 E314.94292
G1 X134.463 Y147.15 E316.41284
G1 X134.863 Y146.83 E316.43775
G1 X139.264 Y143.316 E316.83111
G1 X143.316 Y139.264 E317.23136
G1 X146.83 Y134.863 E317.62472
G1 X147.15 Y134.463 E317.64964
G1 X147.15 Y75.537 E319.11955
G1 X146.83 Y75.137 E319.14447
G1 X143.316 Y70.736 E319.53783
G1 X139.264 Y66.684 E319.93808
G1 X134.863 Y63.17 E320.33144
G1 X134.463 Y62.85 E320.35636
G1 X75.537 Y62.85 E321.82627
M204 S3000
M205 X10 Y10
G0 F3000 X74.218 Y63.2
M204 S1800
M205 X8 Y8
;TYPE:SKIN
G1 F1800 X70.369 Y66.273 E322.17028
G1 X66.273 Y70.369 E322.57487
G1 X63.2 Y74.218 E322.91888
G1 X63.2 Y63.403 E323.67427
G1 X63.227 Y63.236 E323.68609
G1 X63.245 Y63.225 E323.68756
G1 X63.401 Y63.2 E323.6986
G1 X74.218 Y63.2 E324.45412
M204 S3000
M205 X10 Y10
G0 F3000 X73.19 Y63.686
M204 S1800
M205 X8 Y8
G1 F1800 X72.963 Y63.46 E324.4765
M204 S3000
M205 X10 Y10
G0 F3000 X72.749 Y64.038
M204 S1800
M205 X8 Y8
G1 F1800 X72.171 Y63.46 E324.53359
M204 S3000
M205 X10 Y10
G0 F3000 X71.379 Y63.46
M204 S1800
M205 X8 Y8
G1 F1800 X72.309 Y64.389 E324.6254
M204 S3000
M205 X10 Y10
G0 F3000 X71.868 Y64.741
M204 S1800
M205 X8 Y8
G1 F1800 X70.587 Y63.46 E324.75194
M204 S3000
M205 X10 Y10
G0 F3000 X69.795 Y63.46
M204 S1800
M205 X8 Y8
G1 F1800 X71.429 Y65.093 E324.91329
M204 S3000
M205 X10 Y10
G0 F3000 X70.988 Y65.444
M204 S1800
M205 X8 Y8
G1 F1800 X69.003 Y63.46 E325.10932
M204 S3000
M205 X10 Y10
G0 F3000 X68.211 Y63.46
M204 S1800
M205 X8 Y8
G1 F1800 X70.548 Y65.796 E325.34011
M204 S3000
M205 X10 Y10
G0 F3000 X70.116 Y66.156
M204 S1800
M205 X8 Y8
G1 F1800 X67.419 Y63.46 E325.60646
M204 S3000
M205 X10 Y10
G0 F3000 X66.627 Y63.46
M204 S1800
M205 X8 Y8
G1 F1800 X69.72 Y66.552 E325.91193
M204 S3000
M205 X10 Y10
G0 F3000 X69.324 Y66.948
M204 S1800
M205 X8 Y8
G1 F1800 X65.835 Y63.46 E326.25652
M204 S3000
M205 X10 Y10
G0 F3000 X65.043 Y63.46
M204 S1800
M205 X8 Y8
G1 F1800 X68.928 Y67.344 E326.64022
M204 S3000
M205 X10 Y10
G0 F3000 X68.532 Y67.74
M204 S1800
M205 X8 Y8
G1 F1800 X64.251 Y63.46 E327.06304
M204 S3000
M205 X10 Y10
G0 F3000 X63.459 Y63.459
M204 S1800
M205 X8 Y8
G1 F1800 X68.136 Y68.136 E327.52502
M204 S3000
M205 X10 Y10
G0 F3000 X67.74 Y68.532
M204 S1800
M205 X8 Y8
G1 F1800 X63.459 Y64.251 E327.94789
M204 S3000
M205 X10 Y10
G0 F3000 X63.459 Y65.043
M204 S1800
M205 X8 Y8
G1 F1800 X67.344 Y68.928 E328.33164
M204 S3000
M205 X10 Y10
G0 F3000 X66.948 Y69.324
M204 S1800
M205 X8 Y8
G1 F1800 X63.459 Y65.835 E328.67627
M204 S3000
M205 X10 Y10
G0 F3000 X63.459 Y66.627
M204 S1800
M205 X8 Y8
G1 F1800 X66.552 Y69.72 E328.98179
M204 S3000
M205 X10 Y10
G0 F3000 X66.156 Y70.116
M204 S1800
M205 X8 Y8
G1 F1800 X63.459 Y67.419 E329.24819
M204 S3000
M205 X10 Y10
G0 F3000 X63.459 Y68.211
M204 S1800
M205 X8 Y8
G1 F1800 X65.796 Y70.548 E329.47904
M204 S3000
M205 X10 Y10
G0 F3000 X65.445 Y70.989
M204 S1800
M205 X8 Y8
G1 F1800 X63.459 Y69.003 E329.67521
M204 S3000
M205 X10 Y10
G0 F3000 X63.459 Y69.794
M204 S1800
M205 X8 Y8
G1 F1800 X65.093 Y71.429 E329.83666
M204 S3000
M205 X10 Y10
G0 F3000 X64.741 Y71.869
M204 S1800
M205 X8 Y8
G1 F1800 X63.459 Y70.586 E329.96334
M204 S3000
M205 X10 Y10
G0 F3000 X63.459 Y71.378
M204 S1800
M205 X8 Y8
G1 F1800 X64.39 Y72.31 E330.05535
M204 S3000
M205 X10 Y10
G0 F3000 X64.039 Y72.75
M204 S1800
M205 X8 Y8
G1 F1800 X63.459 Y72.17 E330.11265
M204 S3000
M205 X10 Y10
G0 F3000 X63.459 Y72.962
M204 S1800
M205 X8 Y8
G1 F1800 X63.687 Y73.191 E330.13522
M204 S3000
M205 X10 Y10
G0 F3000 X71.084 Y67.073
G0 X75.72 Y63.373
G0 X135.782 Y63.2
M204 S1800
M205 X8 Y8
G1 F1800 X146.599 Y63.2 E330.89074
G1 X146.756 Y63.223 E330.90183
G1 X146.775 Y63.245 E330.90386
G1 X146.8 Y63.401 E330.91489
G1 X146.8 Y74.218 E331.67042
G1 X143.727 Y70.369 E332.01443
G1 X139.631 Y66.273 E332.41902
G1 X135.782 Y63.2 E332.76303
M204 S3000
M205 X10 Y10
G0 F3000 X146.539 Y64.175
M204 S1800
M205 X8 Y8
G1 F1800 X145.823 Y63.46 E332.83371
M204 S3000
M205 X10 Y10
G0 F3000 X145.031 Y63.46
M204 S1800
M205 X8 Y8
G1 F1800 X146.539 Y64.967 E332.98262
M204 S3000
M205 X10 Y10
G0 F3000 X146.539 Y65.759
M204 S1800
M205 X8 Y8
G1 F1800 X144.239 Y63.46 E333.20976
M204 S3000
M205 X10 Y10
G0 F3000 X143.447 Y63.46
M204 S1800
M205 X8 Y8
G1 F1800 X146.539 Y66.551 E333.51513
M204 S3000
M205 X10 Y10
G0 F3000 X146.539 Y67.343
M204 S1800
M205 X8 Y8
G1 F1800 X142.655 Y63.46 E333.89873
M204 S3000
M205 X10 Y10
G0 F3000 X141.864 Y63.46
M204 S1800
M205 X8 Y8
G1 F1800 X146.539 Y68.135 E334.36051
M204 S3000
M205 X10 Y10
G0 F3000 X146.539 Y68.927
M204 S1800
M205 X8 Y8
G1 F1800 X141.072 Y63.46 E334.90053
M204 S3000
M205 X10 Y10
G0 F3000 X140.28 Y63.46
M204 S1800
M205 X8 Y8
G1 F1800 X146.539 Y69.719 E335.51878
M204 S3000
M205 X10 Y10
G0 F3000 X146.539 Y70.511
M204 S1800
M205 X8 Y8
G1 F1800 X139.488 Y63.46 E336.21526
M204 S3000
M205 X10 Y10
G0 F3000 X138.696 Y63.46
M204 S1800
M205 X8 Y8
G1 F1800 X146.539 Y71.303 E336.98997
M204 S3000
M205 X10 Y10
G0 F3000 X146.539 Y72.095
M204 S1800
M205 X8 Y8
G1 F1800 X137.904 Y63.46 E337.84292
M204 S3000
M205 X10 Y10
G0 F3000 X137.112 Y63.46
M204 S1800
M205 X8 Y8
G1 F1800 X139.441 Y65.789 E338.07297
G1 X139.511 Y65.859
M204 S3000
M205 X10 Y10
G0 F3000 X144.209 Y70.557
M204 S1800
M205 X8 Y8
G1 F1800 X146.539 Y72.887 E338.30312
G1 X146.609 Y72.957
M204 S3000
M205 X10 Y10
G0 F3000 X146.8 Y135.782
M204 S1800
M205 X8 Y8
G1 F1800 X146.8 Y146.599 E339.05865
G1 X146.775 Y146.762 E339.07017
G1 X146.755 Y146.775 E339.07183
G1 X146.599 Y146.8 E339.08287
G1 X135.782 Y146.8 E339.83839
G1 X139.631 Y143.727 E340.18241
G1 X143.727 Y139.631 E340.587
G1 X146.8 Y135.782 E340.93101
M204 S3000
M205 X10 Y10
G0 F3000 X146.311 Y136.808
M204 S1800
M205 X8 Y8
G1 F1800 X146.539 Y137.035 E340.95348
M204 S3000
M205 X10 Y10
G0 F3000 X145.96 Y137.248
M204 S1800
M205 X8 Y8
G1 F1800 X146.539 Y137.827 E341.01067
M204 S3000
M205 X10 Y10
G0 F3000 X146.539 Y138.619
M204 S1800
M205 X8 Y8
G1 F1800 X145.608 Y137.689 E341.10259
M204 S3000
M205 X10 Y10
G0 F3000 X145.257 Y138.129
M204 S1800
M205 X8 Y8
G1 F1800 X146.539 Y139.411 E341.22922
M204 S3000
M205 X10 Y10
G0 F3000 X146.539 Y140.203
M204 S1800
M205 X8 Y8
G1 F1800 X144.905 Y138.57 E341.39057
M204 S3000
M205 X10 Y10
G0 F3000 X144.553 Y139.01
M204 S1800
M205 X8 Y8
G1 F1800 X146.539 Y140.995 E341.58669
M204 S3000
M205 X10 Y10
G0 F3000 X146.539 Y141.787
M204 S1800
M205 X8 Y8
G1 F1800 X144.202 Y139.45 E341.81754
M204 S3000
M205 X10 Y10
G0 F3000 X143.842 Y139.882
M204 S1800
M205 X8 Y8
G1 F1800 X146.539 Y142.579 E342.08394
M204 S3000
M205 X10 Y10
G0 F3000 X146.539 Y143.371
M204 S1800
M205 X8 Y8
G1 F1800 X143.446 Y140.278 E342.38946
M204 S3000
M205 X10 Y10
G0 F3000 X143.05 Y140.674
M204 S1800
M205 X8 Y8
G1 F1800 X146.539 Y144.163 E342.73409
M204 S3000
M205 X10 Y10
G0 F3000 X146.539 Y144.955
M204 S1800
M205 X8 Y8
G1 F1800 X142.654 Y141.07 E343.11785
M204 S3000
M205 X10 Y10
G0 F3000 X142.258 Y141.466
M204 S1800
M205 X8 Y8
G1 F1800 X146.539 Y145.747 E343.54071
M204 S3000
M205 X10 Y10
G0 F3000 X146.539 Y146.539
M204 S1800
M205 X8 Y8
G1 F1800 X141.862 Y141.862 E344.0027
M204 S3000
M205 X10 Y10
G0 F3000 X141.466 Y142.258
M204 S1800
M205 X8 Y8
G1 F1800 X145.747 Y146.539 E344.42556
M204 S3000
M205 X10 Y10
G0 F3000 X144.955 Y146.539
M204 S1800
M205 X8 Y8
G1 F1800 X141.07 Y142.654 E344.80931
M204 S3000
M205 X10 Y10
G0 F3000 X140.674 Y143.05
M204 S1800
M205 X8 Y8
G1 F1800 X144.163 Y146.539 E345.15395
M204 S3000
M205 X10 Y10
G0 F3000 X143.371 Y146.539
M204 S1800
M205 X8 Y8
G1 F1800 X140.278 Y143.446 E345.45947
M204 S3000
M205 X10 Y10
G0 F3000 X139.882 Y143.842
M204 S1800
M205 X8 Y8
G1 F1800 X142.579 Y146.539 E345.72587
M204 S3000
M205 X10 Y10
G0 F3000 X141.787 Y146.539
M204 S1800
M205 X8 Y8
G1 F1800 X139.451 Y144.203 E345.95661
M204 S3000
M205 X10 Y10
G0 F3000 X139.01 Y144.554
M204 S1800
M205 X8 Y8
G1 F1800 X140.995 Y146.539 E346.15269
M204 S3000
M205 X10 Y10
G0 F3000 X140.203 Y146.539
M204 S1800
M205 X8 Y8
G1 F1800 X138.57 Y144.905 E346.31404
M204 S3000
M205 X10 Y10
G0 F3000 X138.13 Y145.258
M204 S1800
M205 X8 Y8
G1 F1800 X139.411 Y146.539 E346.44057
M204 S3000
M205 X10 Y10
G0 F3000 X138.619 Y146.539
M204 S1800
M205 X8 Y8
G1 F1800 X137.689 Y145.609 E346.53244
M204 S3000
M205 X10 Y10
G0 F3000 X137.249 Y145.96
M204 S1800
M205 X8 Y8
G1 F1800 X137.827 Y146.539 E346.58958
M204 S3000
M205 X10 Y10
G0 F3000 X137.035 Y146.539
M204 S1800
M205 X8 Y8
G1 F1800 X136.808 Y146.312 E346.612
M204 S3000
M205 X10 Y10
G0 F3000 X134.533 Y146.595
G0 X74.218 Y146.8
M204 S1800
M205 X8 Y8
G1 F1800 X63.403 Y146.8 E347.36739
G1 X63.236 Y146.773 E347.37921
G1 X63.224 Y146.754 E347.38078
G1 X63.2 Y146.599 E347.39173
G1 X63.2 Y135.782 E348.14726
G1 X66.273 Y139.631 E348.49127
G1 X70.369 Y143.727 E348.89586
G1 X74.218 Y146.8 E349.23987
M204 S3000
M205 X10 Y10
G0 F3000 X72.887 Y146.539
M204 S1800
M205 X8 Y8
G1 F1800 X70.557 Y144.21 E349.46998
G1 X70.487 Y144.14
M204 S3000
M205 X10 Y10
G0 F3000 X70.511 Y146.539
M204 S1800
M205 X8 Y8
G1 F1800 X63.46 Y139.488 E350.16646
M204 S3000
M205 X10 Y10
G0 F3000 X63.46 Y138.696
M204 S1800
M205 X8 Y8
G1 F1800 X71.303 Y146.539 E350.94117
M204 S3000
M205 X10 Y10
G0 F3000 X72.095 Y146.539
M204 S1800
M205 X8 Y8
G1 F1800 X63.46 Y137.904 E351.79411
M204 S3000
M205 X10 Y10
G0 F3000 X63.46 Y137.112
M204 S1800
M205 X8 Y8
G1 F1800 X65.787 Y139.44 E352.02402
G1 X65.857 Y139.51
M204 S3000
M205 X10 Y10
G0 F3000 X63.46 Y140.28
M204 S1800
M205 X8 Y8
G1 F1800 X69.719 Y146.539 E352.64227
M204 S3000
M205 X10 Y10
G0 F3000 X68.927 Y146.539
M204 S1800
M205 X8 Y8
G1 F1800 X63.46 Y141.072 E353.18228
M204 S3000
M205 X10 Y10
G0 F3000 X63.46 Y141.864
M204 S1800
M205 X8 Y8
G1 F1800 X68.135 Y146.539 E353.64407
M204 S3000
M205 X10 Y10
G0 F3000 X67.343 Y146.539
M204 S1800
M205 X8 Y8
G1 F1800 X63.46 Y142.655 E354.02767
M204 S3000
M205 X10 Y10
G0 F3000 X63.46 Y143.447
M204 S1800
M205 X8 Y8
G1 F1800 X66.551 Y146.539 E354.33304
M204 S3000
M205 X10 Y10
G0 F3000 X65.759 Y146.539
M204 S1800
M205 X8 Y8
G1 F1800 X63.46 Y144.239 E354.56018
M204 S3000
M205 X10 Y10
G0 F3000 X63.46 Y145.031
M204 S1800
M205 X8 Y8
G1 F1800 X64.967 Y146.539 E354.70909
M204 S3000
M205 X10 Y10
G0 F3000 X64.175 Y146.539
M204 S1800
M205 X8 Y8
G1 F1800 X63.46 Y145.823 E354.77976
M204 S3000
M205 X10 Y10
G1 F2400 E347.27976
;MESH:NONMESH
G0 F3000 X63.41 Y134.267
G0 X64.912 Y133.741
G0 X66.67 Y74.438
;TIME_ELAPSED:201.419188
;LAYER:1
M140 S60
G0 F4500 X66.67 Y74.438 Z0.5
M204 S1800
M205 X8 Y8
;TYPE:SUPPORT
G1 F2400 E354.77976
G1 F2700 X65.15 Y76.342 E354.8608
G1 X65.15 Y133.658 E356.76713
G1 X66.67 Y135.561 E356.84814
G1 X66.67 Y114.56 E357.54664
G1 X68.894 Y122.421 E357.81836
G1 X73.337 Y128.605 E358.07162
G1 X73.337 Y142.449 E358.53207
G1 X76.342 Y144.85 E358.66
G1 X80.004 Y144.85 E358.7818
G1 X80.004 Y135.762 E359.08407
G1 X86.671 Y140.307 E359.35244
G1 X86.671 Y144.85 E359.50354
G1 X93.338 Y144.85 E359.72529
G1 X93.338 Y142.784 E359.794
G1 X100.005 Y144.482 E360.02283
G1 X100.005 Y144.85 E360.03507
G1 X101.451 Y144.85 E360.08316
G1 X100.005 Y144.482 E360.13279
M204 S3000
M205 X10 Y10
G0 F4500 X113.339 Y109.9
M204 S1800
M205 X8 Y8
G1 F2700 X117.197 Y109.9 E360.2611
G1 X118.196 Y108.9 E360.30812
G1 X120.006 Y108.9 E360.36832
G1 X120.006 Y103.1 E360.56123
G1 X126.673 Y103.1 E360.78297
G1 X126.673 Y108.9 E360.97588
G1 X133.34 Y108.9 E361.19763
G1 X133.34 Y103.1 E361.39054
G1 X140.007 Y103.1 E361.61228
G1 X140.007 Y109.206 E361.81537
G1 X140.1 Y109.299 E361.81974
G1 X140.1 Y124.411 E362.32237
G1 X140.007 Y124.547 E362.32785
G1 X140.007 Y139.322 E362.81927
G1 X141.593 Y137.736 E362.89387
G1 X144.85 Y133.658 E363.06745
G1 X144.85 Y102.473 E364.10467
G1 X144.831 Y102.588 E364.10855
G1 X144.533 Y102.986 E364.12508
G1 X144.291 Y103.1 E364.13398
G1 X140.007 Y103.1 E364.27647
M204 S3000
M205 X10 Y10
G0 F4500 X140.007 Y124.547
M204 S1800
M205 X8 Y8
G1 F2700 X136.016 Y130.409 E364.51234
G1 X133.34 Y133.079 E364.63807
G1 X133.34 Y144.85 E365.02957
G1 X126.673 Y144.85 E365.25132
G1 X126.673 Y138.503 E365.46242
G1 X124.331 Y140.1 E365.5567
G1 X120.006 Y140.1 E365.70055
G1 X120.006 Y144.85 E365.85854
G1 X113.339 Y144.85 E366.08028
G1 X113.339 Y140.1 E366.23827
G1 X108.299 Y140.1 E366.4059
G1 X107.9 Y139.701 E366.42467
G1 X107.9 Y110.299 E367.40258
G1 X108.299 Y109.9 E367.42135
G1 X113.339 Y109.9 E367.58898
G1 X113.339 Y102.1 E367.84841
G1 X108.299 Y102.1 E368.01604
G1 X107.9 Y101.701 E368.03481
G1 X107.9 Y65.859 E369.22692
G1 X108.09 Y65.35 E369.24499
G1 X108.626 Y65.226 E369.26329
G1 X113.339 Y66.282 E369.42393
G1 X113.339 Y65.15 E369.46158
G1 X106.672 Y65.15 E369.68332
G1 X106.672 Y144.85 E372.33416
G1 X101.691 Y144.85 E372.49982
G1 X102.1 Y144.531 E372.51708
G1 X102.1 Y110.299 E373.65564
G1 X101.701 Y109.9 E373.6744
G1 X100.005 Y109.9 E373.73081
G1 X100.005 Y102.1 E373.99024
G1 X101.701 Y102.1 E374.04665
G1 X102.1 Y101.701 E374.06542
G1 X102.1 Y70.299 E375.10985
G1 X101.701 Y69.9 E375.12862
G1 X100.005 Y69.9 E375.18503
G1 X100.005 Y65.15 E375.34302
G1 X93.338 Y65.15 E375.56476
G1 X93.338 Y69.9 E375.72275
G1 X86.671 Y69.9 E375.94449
G1 X86.671 Y65.15 E376.10248
G1 X80.004 Y65.15 E376.32422
G1 X80.004 Y73.717 E376.60916
G1 X79.219 Y74.252 E376.64076
G1 X74.252 Y79.219 E376.87439
G1 X73.337 Y80.562 E376.92844
G1 X73.337 Y67.55 E377.36122
G1 X72.264 Y68.407 E377.4069
G1 X68.407 Y72.264 E377.58832
G1 X66.67 Y74.438 E377.68087
G1 X66.67 Y108.9 E378.82708
G1 X65.566 Y108.9 E378.8638
G1 X65.204 Y109.377 E378.88372
G1 X66.67 Y114.56 E379.06287
M204 S3000
M205 X10 Y10
G0 F4500 X73.337 Y80.562
M204 S1800
M205 X8 Y8
G1 F2700 X69.9 Y85.604 E379.26582
G1 X69.9 Y102.701 E379.83447
G1 X70.299 Y103.1 E379.85324
G1 X73.337 Y103.1 E379.95428
G1 X73.337 Y108.9 E380.14719
G1 X80.004 Y108.9 E380.36894
G1 X80.004 Y103.1 E380.56185
G1 X86.671 Y103.1 E380.78359
G1 X86.671 Y108.9 E380.9765
G1 X91.781 Y108.9 E381.14646
G1 X92.78 Y109.9 E381.19347
G1 X93.338 Y109.9 E381.21203
G1 X93.338 Y102.1 E381.47146
G1 X100.005 Y102.1 E381.69321
M204 S3000
M205 X10 Y10
G0 F4500 X113.339 Y66.282
M204 S1800
M205 X8 Y8
G1 F2700 X119.381 Y67.637 E381.89916
G1 X120.006 Y67.985 E381.92295
G1 X120.006 Y65.15 E382.01724
G1 X126.673 Y65.15 E382.23899
G1 X126.673 Y71.702 E382.45691
G1 X129.426 Y73.238 E382.56176
G1 X133.34 Y77.249 E382.74816
G1 X133.34 Y65.15 E383.15057
G1 X133.658 Y65.15 E383.16115
G1 X137.736 Y68.407 E383.33473
G1 X140.007 Y70.678 E383.44156
G1 X140.007 Y86.244 E383.95928
G1 X142.694 Y91.356 E384.15137
G1 X144.85 Y102.217 E384.51965
G1 X144.85 Y76.342 E385.38026
G1 X141.593 Y72.264 E385.55384
G1 X140.007 Y70.678 E385.62844
M204 S3000
M205 X10 Y10
G1 F2400 E378.12844
;MESH:Object 1
G0 F4500 X141.068 Y69.619
G0 X147.045 Y62.3
M204 S1800
M205 X8 Y8
;TYPE:WALL-INNER
G1 F2400 E385.62844
G1 F2700 X147.345 Y62.456 E385.63969
G1 X147.546 Y62.658 E385.64917
G1 X147.7 Y62.955 E385.6603
G1 X147.75 Y63.313 E385.67232
G1 X147.75 Y146.692 E388.44552
G1 X147.701 Y147.043 E388.4573
G1 X147.541 Y147.348 E388.46876
G1 X147.344 Y147.545 E388.47802
G1 X147.045 Y147.7 E388.48923
G1 X146.687 Y147.75 E388.50125
G1 X63.308 Y147.75 E391.27445
G1 X62.957 Y147.701 E391.28623
G1 X62.652 Y147.542 E391.29767
G1 X62.455 Y147.344 E391.30696
G1 X62.3 Y147.045 E391.31816
G1 X62.25 Y146.687 E391.33019
G1 X62.25 Y63.308 E394.10338
G1 X62.299 Y62.957 E394.11517
G1 X62.458 Y62.652 E394.12661
G1 X62.656 Y62.455 E394.1359
G1 X62.955 Y62.3 E394.1471
G1 X63.313 Y62.25 E394.15913
G1 X146.692 Y62.25 E396.93232
G1 X147.045 Y62.3 E396.94418
M204 S3000
M205 X10 Y10
G0 F4500 X75.677 Y63.25
M204 S1800
M205 X8 Y8
G1 F2700 X71.003 Y66.982 E397.14311
G1 X66.982 Y71.003 E397.33225
G1 X63.25 Y75.677 E397.53118
G1 X63.25 Y134.323 E399.48176
G1 X66.982 Y138.997 E399.68069
G1 X71.003 Y143.018 E399.86983
G1 X75.677 Y146.75 E400.06876
G1 X134.323 Y146.75 E402.01933
G1 X138.997 Y143.018 E402.21827
G1 X143.018 Y138.997 E402.4074
G1 X146.75 Y134.323 E402.60634
G1 X146.75 Y75.677 E404.55691
G1 X143.018 Y71.003 E404.75584
G1 X138.997 Y66.982 E404.94498
G1 X134.323 Y63.25 E405.14391
G1 X75.677 Y63.25 E407.09449
M204 S3000
M205 X10 Y10
G0 F4500 X75.817 Y63.65
M204 S1800
M205 X8 Y8
G1 F2700 X71.27 Y67.281 E407.28802
G1 X67.281 Y71.27 E407.47565
G1 X63.65 Y75.817 E407.66919
G1 X63.65 Y134.183 E409.61045
G1 X67.281 Y138.73 E409.80399
G1 X71.27 Y142.719 E409.99162
G1 X75.817 Y146.35 E410.18516
G1 X134.183 Y146.35 E412.12642
G1 X138.73 Y142.719 E412.31995
G1 X142.719 Y138.73 E412.50758
G1 X146.35 Y134.183 E412.70112
G1 X146.35 Y75.817 E414.64238
G1 X142.719 Y71.27 E414.83592
G1 X138.73 Y67.281 E415.02355
G1 X134.183 Y63.65 E415.21709
G1 X75.817 Y63.65 E417.15835
M204 S3000
M205 X10 Y10
G0 F4500 X75.784 Y63.556
G0 X147.124 Y62.007
G0 X147.146 Y61.91
M204 S1800
M205 X8 Y8
G1 F2700 X147.189 Y61.924 E417.15985
G1 X147.586 Y62.13 E417.17473
G1 X147.874 Y62.42 E417.18832
G1 X148.075 Y62.81 E417.20291
G1 X148.089 Y62.853 E417.20442
G1 X148.15 Y63.285 E417.21893
G1 X148.15 Y146.72 E419.99399
G1 X148.09 Y147.146 E420.0083
G1 X148.076 Y147.189 E420.0098
G1 X147.869 Y147.586 E420.02469
G1 X147.58 Y147.874 E420.03826
G1 X147.19 Y148.075 E420.05286
G1 X147.147 Y148.089 E420.05436
G1 X146.715 Y148.15 E420.06887
G1 X63.28 Y148.15 E422.84393
G1 X62.854 Y148.09 E422.85824
G1 X62.811 Y148.076 E422.85974
G1 X62.415 Y147.87 E422.87459
G1 X62.126 Y147.58 E422.88821
G1 X61.925 Y147.19 E422.9028
G1 X61.911 Y147.147 E422.9043
G1 X61.85 Y146.715 E422.91881
G1 X61.85 Y63.28 E425.69387
G1 X61.91 Y62.854 E425.70818
G1 X61.924 Y62.811 E425.70969
G1 X62.13 Y62.415 E425.72453
G1 X62.42 Y62.126 E425.73815
G1 X62.81 Y61.925 E425.75274
G1 X62.853 Y61.911 E425.75425
G1 X63.285 Y61.85 E425.76876
G1 X146.72 Y61.85 E428.54382
G1 X147.146 Y61.91 E428.55813
M204 S3000
M205 X10 Y10
G0 F4500 X146.869 Y61.463
M204 S1800
M205 X8 Y8
;TYPE:WALL-OUTER
G1 F2700 X147.237 Y61.52 E428.57051
G1 X147.341 Y61.552 E428.57413
G1 X147.8 Y61.789 E428.59131
G1 X147.855 Y61.834 E428.59368
G1 X148.165 Y62.144 E428.60826
G1 X148.211 Y62.201 E428.61069
G1 X148.447 Y62.658 E428.6278
G1 X148.479 Y62.762 E428.63142
G1 X148.536 Y63.13 E428.64381
G1 X148.55 Y63.262 E428.64822
G1 X148.55 Y146.74 E431.42471
G1 X148.537 Y146.869 E431.42902
G1 X148.48 Y147.237 E431.44141
G1 X148.448 Y147.341 E431.44503
G1 X148.211 Y147.8 E431.46221
G1 X148.166 Y147.855 E431.46457
G1 X147.856 Y148.165 E431.47915
G1 X147.799 Y148.211 E431.48159
G1 X147.342 Y148.447 E431.4987
G1 X147.238 Y148.479 E431.50232
G1 X146.87 Y148.536 E431.5147
G1 X146.738 Y148.55 E431.51912
G1 X63.26 Y148.55 E434.29561
G1 X63.131 Y148.537 E434.29992
G1 X62.763 Y148.48 E434.3123
G1 X62.659 Y148.448 E434.31592
G1 X62.2 Y148.211 E434.3331
G1 X62.145 Y148.166 E434.33547
G1 X61.835 Y147.856 E434.35005
G1 X61.789 Y147.799 E434.35249
G1 X61.553 Y147.342 E434.36959
G1 X61.521 Y147.238 E434.37321
G1 X61.464 Y146.87 E434.3856
G1 X61.45 Y146.738 E434.39001
G1 X61.45 Y63.26 E437.1665
G1 X61.463 Y63.131 E437.17081
G1 X61.52 Y62.763 E437.1832
G1 X61.552 Y62.659 E437.18682
G1 X61.789 Y62.2 E437.204
G1 X61.834 Y62.145 E437.20636
G1 X62.144 Y61.835 E437.22094
G1 X62.201 Y61.789 E437.22338
G1 X62.658 Y61.553 E437.24049
G1 X62.762 Y61.521 E437.24411
G1 X63.13 Y61.464 E437.25649
G1 X63.262 Y61.45 E437.26091
G1 X146.74 Y61.45 E440.0374
G1 X146.869 Y61.463 E440.04171
M204 S3000
M205 X10 Y10
G0 F4500 X147.066 Y61.493
G0 X146.996 Y61.989
G0 X75.804 Y63.613
G0 X75.646 Y63.659
G0 X75.957 Y64.05
M204 S1800
M205 X8 Y8
G1 F2700 X71.537 Y67.58 E440.22985
G1 X67.58 Y71.537 E440.41597
G1 X64.05 Y75.957 E440.60411
G1 X64.05 Y134.043 E442.53606
G1 X67.58 Y138.463 E442.7242
G1 X71.537 Y142.42 E442.91033
G1 X75.957 Y145.95 E443.09847
G1 X134.043 Y145.95 E445.03042
G1 X138.463 Y142.42 E445.21856
G1 X142.42 Y138.463 E445.40468
G1 X145.95 Y134.043 E445.59282
G1 X145.95 Y75.957 E447.52477
G1 X142.42 Y71.537 E447.71291
G1 X138.463 Y67.58 E447.89903
G1 X134.043 Y64.05 E448.08717
G1 X75.957 Y64.05 E450.01912
M204 S3000
M205 X10 Y10
G0 F4500 X75.801 Y64.174
G0 X75.54 Y62.86
M204 S1800
M205 X8 Y8
;TYPE:SKIN
G1 F1800 X70.742 Y66.691 E450.22333
G1 X66.691 Y70.742 E450.41388
G1 X62.86 Y75.54 E450.61809
G1 X62.86 Y134.46 E452.57778
G1 X66.691 Y139.258 E452.78199
G1 X70.742 Y143.309 E452.97254
G1 X75.54 Y147.14 E453.17675
G1 X134.46 Y147.14 E455.13643
G1 X139.258 Y143.309 E455.34064
G1 X143.309 Y139.258 E455.53119
G1 X147.14 Y134.46 E455.7354
G1 X147.14 Y75.54 E457.69509
G1 X143.309 Y70.742 E457.8993
G1 X139.258 Y66.691 E458.08985
G1 X134.46 Y62.86 E458.29406
G1 X75.54 Y62.86 E460.25375
M204 S3000
M205 X10 Y10
G0 F4500 X63.339 Y62.64
M204 S1800
M205 X8 Y8
G1 F1800 X146.666 Y62.64 E463.02521
G1 X146.927 Y62.676 E463.03398
G1 X147.108 Y62.772 E463.04079
G1 X147.227 Y62.891 E463.04639
G1 X147.324 Y63.077 E463.05337
G1 X147.36 Y63.339 E463.06216
G1 X147.36 Y146.666 E465.83363
G1 X147.325 Y146.922 E465.84222
G1 X147.222 Y147.117 E465.84956
G1 X147.115 Y147.224 E465.85459
G1 X146.923 Y147.324 E465.86179
G1 X146.661 Y147.36 E465.87059
G1 X63.333 Y147.36 E468.64209
G1 X63.075 Y147.324 E468.65075
G1 X62.889 Y147.226 E468.65774
G1 X62.774 Y147.111 E468.66315
G1 X62.676 Y146.923 E468.6702
G1 X62.64 Y146.661 E468.679
G1 X62.64 Y63.333 E471.4505
G1 X62.676 Y63.075 E471.45917
G1 X62.774 Y62.889 E471.46616
G1 X62.889 Y62.774 E471.47157
G1 X63.077 Y62.676 E471.47862
G1 X63.339 Y62.64 E471.48741
M204 S3000
M205 X10 Y10
G0 F4500 X62.822 Y63.324
M204 S1800
M205 X8 Y8
G1 F1800 X63.324 Y62.822 E471.51103
M204 S3000
M205 X10 Y10
G0 F4500 X63.893 Y62.82
M204 S1800
M205 X8 Y8
G1 F1800 X62.82 Y63.893 E471.5615
M204 S3000
M205 X10 Y10
G0 F4500 X62.82 Y64.459
M204 S1800
M205 X8 Y8
G1 F1800 X64.459 Y62.82 E471.63859
M204 S3000
M205 X10 Y10
G0 F4500 X65.024 Y62.82
M204 S1800
M205 X8 Y8
G1 F1800 X62.82 Y65.024 E471.74226
M204 S3000
M205 X10 Y10
G0 F4500 X62.82 Y65.59
M204 S1800
M205 X8 Y8
G1 F1800 X65.59 Y62.82 E471.87255
M204 S3000
M205 X10 Y10
G0 F4500 X66.156 Y62.82
M204 S1800
M205 X8 Y8
G1 F1800 X62.82 Y66.156 E472.02947
M204 S3000
M205 X10 Y10
G0 F4500 X62.82 Y66.721
M204 S1800
M205 X8 Y8
G1 F1800 X66.721 Y62.82 E472.21296
M204 S3000
M205 X10 Y10
G0 F4500 X67.287 Y62.82
M204 S1800
M205 X8 Y8
G1 F1800 X62.82 Y67.287 E472.42307
M204 S3000
M205 X10 Y10
G0 F4500 X62.82 Y67.853
M204 S1800
M205 X8 Y8
G1 F1800 X67.853 Y62.82 E472.65981
M204 S3000
M205 X10 Y10
G0 F4500 X68.418 Y62.82
M204 S1800
M205 X8 Y8
G1 F1800 X62.82 Y68.418 E472.92312
M204 S3000
M205 X10 Y10
G0 F4500 X62.82 Y68.984
M204 S1800
M205 X8 Y8
G1 F1800 X68.984 Y62.82 E473.21306
M204 S3000
M205 X10 Y10
G0 F4500 X69.55 Y62.82
M204 S1800
M205 X8 Y8
G1 F1800 X62.82 Y69.55 E473.52962
M204 S3000
M205 X10 Y10
G0 F4500 X62.82 Y70.116
M204 S1800
M205 X8 Y8
G1 F1800 X70.116 Y62.82 E473.8728
M204 S3000
M205 X10 Y10
G0 F4500 X70.681 Y62.82
M204 S1800
M205 X8 Y8
G1 F1800 X62.82 Y70.681 E474.24256
M204 S3000
M205 X10 Y10
G0 F4500 X62.82 Y71.247
M204 S1800
M205 X8 Y8
G1 F1800 X71.247 Y62.82 E474.63894
M204 S3000
M205 X10 Y10
G0 F4500 X71.813 Y62.82
M204 S1800
M205 X8 Y8
G1 F1800 X62.82 Y71.813 E475.06194
M204 S3000
M205 X10 Y10
G0 F4500 X62.82 Y72.378
M204 S1800
M205 X8 Y8
G1 F1800 X72.378 Y62.82 E475.51152
M204 S3000
M205 X10 Y10
G0 F4500 X72.944 Y62.82
M204 S1800
M205 X8 Y8
G1 F1800 X62.82 Y72.944 E475.98772
M204 S3000
M205 X10 Y10
G0 F4500 X62.82 Y73.51
M204 S1800
M205 X8 Y8
G1 F1800 X73.51 Y62.82 E476.49055
M204 S3000
M205 X10 Y10
G0 F4500 X74.075 Y62.82
M204 S1800
M205 X8 Y8
G1 F1800 X62.82 Y74.075 E477.01995
M204 S3000
M205 X10 Y10
G0 F4500 X62.82 Y74.641
M204 S1800
M205 X8 Y8
G1 F1800 X65.43 Y72.03 E477.14274
G1 X65.5 Y71.96
M204 S3000
M205 X10 Y10
G0 F4500 X63.193 Y74.833
M204 S1800
M205 X8 Y8
G1 F1800 X62.82 Y75.207 E477.1603
M204 S3000
M205 X10 Y10
G0 F4500 X72.028 Y65.432
M204 S1800
M205 X8 Y8
G1 F1800 X74.641 Y62.82 E477.28319
M204 S3000
M205 X10 Y10
G0 F4500 X74.833 Y63.194
M204 S1800
M205 X8 Y8
G1 F1800 X75.207 Y62.82 E477.30078
M204 S3000
M205 X10 Y10
G0 F4500 X134.959 Y63.03
M204 S1800
M205 X8 Y8
G1 F1800 X135.169 Y62.82 E477.31066
M204 S3000
M205 X10 Y10
G0 F4500 X135.273 Y63.281
M204 S1800
M205 X8 Y8
G1 F1800 X135.735 Y62.82 E477.33237
M204 S3000
M205 X10 Y10
G0 F4500 X136.301 Y62.82
M204 S1800
M205 X8 Y8
G1 F1800 X135.588 Y63.532 E477.36588
M204 S3000
M205 X10 Y10
G0 F4500 X135.903 Y63.783
M204 S1800
M205 X8 Y8
G1 F1800 X136.866 Y62.82 E477.41118
M204 S3000
M205 X10 Y10
G0 F4500 X137.432 Y62.82
M204 S1800
M205 X8 Y8
G1 F1800 X136.217 Y64.034 E477.4683
M204 S3000
M205 X10 Y10
G0 F4500 X136.532 Y64.285
M204 S1800
M205 X8 Y8
G1 F1800 X137.998 Y62.82 E477.53723
M204 S3000
M205 X10 Y10
G0 F4500 X138.563 Y62.82
M204 S1800
M205 X8 Y8
G1 F1800 X136.846 Y64.537 E477.618
M204 S3000
M205 X10 Y10
G0 F4500 X137.161 Y64.788
M204 S1800
M205 X8 Y8
G1 F1800 X139.129 Y62.82 E477.71057
M204 S3000
M205 X10 Y10
G0 F4500 X139.695 Y62.82
M204 S1800
M205 X8 Y8
G1 F1800 X137.475 Y65.039 E477.81496
M204 S3000
M205 X10 Y10
G0 F4500 X137.79 Y65.29
M204 S1800
M205 X8 Y8
G1 F1800 X140.26 Y62.82 E477.93115
M204 S3000
M205 X10 Y10
G0 F4500 X140.826 Y62.82
M204 S1800
M205 X8 Y8
G1 F1800 X138.105 Y65.541 E478.05913
M204 S3000
M205 X10 Y10
G0 F4500 X138.419 Y65.792
M204 S1800
M205 X8 Y8
G1 F1800 X141.392 Y62.82 E478.19895
M204 S3000
M205 X10 Y10
G0 F4500 X141.958 Y62.82
M204 S1800
M205 X8 Y8
G1 F1800 X138.734 Y66.043 E478.35057
M204 S3000
M205 X10 Y10
G0 F4500 X139.048 Y66.295
M204 S1800
M205 X8 Y8
G1 F1800 X142.523 Y62.82 E478.51403
M204 S3000
M205 X10 Y10
G0 F4500 X143.089 Y62.82
M204 S1800
M205 X8 Y8
G1 F1800 X139.362 Y66.546 E478.68931
M204 S3000
M205 X10 Y10
G0 F4500 X139.647 Y66.827
M204 S1800
M205 X8 Y8
G1 F1800 X143.655 Y62.82 E478.87781
M204 S3000
M205 X10 Y10
G0 F4500 X144.22 Y62.82
M204 S1800
M205 X8 Y8
G1 F1800 X139.93 Y67.11 E479.0796
M204 S3000
M205 X10 Y10
G0 F4500 X140.213 Y67.392
M204 S1800
M205 X8 Y8
G1 F1800 X144.786 Y62.82 E479.29468
M204 S3000
M205 X10 Y10
G0 F4500 X145.352 Y62.82
M204 S1800
M205 X8 Y8
G1 F1800 X140.496 Y67.675 E479.52306
M204 S3000
M205 X10 Y10
G0 F4500 X140.779 Y67.958
M204 S1800
M205 X8 Y8
G1 F1800 X145.917 Y62.82 E479.76474
M204 S3000
M205 X10 Y10
G0 F4500 X146.483 Y62.82
M204 S1800
M205 X8 Y8
G1 F1800 X141.062 Y68.241 E480.01973
M204 S3000
M205 X10 Y10
G0 F4500 X141.344 Y68.524
M204 S1800
M205 X8 Y8
G1 F1800 X146.967 Y62.902 E480.28419
M204 S3000
M205 X10 Y10
G0 F4500 X147.167 Y63.267
M204 S1800
M205 X8 Y8
G1 F1800 X141.627 Y68.807 E480.54478
M204 S3000
M205 X10 Y10
G0 F4500 X141.91 Y69.089
M204 S1800
M205 X8 Y8
G1 F1800 X147.179 Y63.821 E480.79259
M204 S3000
M205 X10 Y10
G0 F4500 X147.179 Y64.387
M204 S1800
M205 X8 Y8
G1 F1800 X142.193 Y69.372 E481.02709
M204 S3000
M205 X10 Y10
G0 F4500 X142.476 Y69.655
M204 S1800
M205 X8 Y8
G1 F1800 X147.179 Y64.952 E481.24831
M204 S3000
M205 X10 Y10
G0 F4500 X147.179 Y65.518
M204 S1800
M205 X8 Y8
G1 F1800 X142.759 Y69.938 E481.45621
M204 S3000
M205 X10 Y10
G0 F4500 X143.042 Y70.221
M204 S1800
M205 X8 Y8
G1 F1800 X147.179 Y66.084 E481.6508
M204 S3000
M205 X10 Y10
G0 F4500 X147.179 Y66.649
M204 S1800
M205 X8 Y8
G1 F1800 X143.324 Y70.504 E481.83213
M204 S3000
M205 X10 Y10
G0 F4500 X143.589 Y70.805
M204 S1800
M205 X8 Y8
G1 F1800 X147.179 Y67.215 E482.00099
M204 S3000
M205 X10 Y10
G0 F4500 X147.179 Y67.781
M204 S1800
M205 X8 Y8
G1 F1800 X143.84 Y71.12 E482.15805
M204 S3000
M205 X10 Y10
G0 F4500 X144.091 Y71.434
M204 S1800
M205 X8 Y8
G1 F1800 X147.179 Y68.346 E482.3033
M204 S3000
M205 X10 Y10
G0 F4500 X147.179 Y68.912
M204 S1800
M205 X8 Y8
G1 F1800 X144.342 Y71.749 E482.43674
M204 S3000
M205 X10 Y10
G0 F4500 X144.594 Y72.063
M204 S1800
M205 X8 Y8
G1 F1800 X147.179 Y69.478 E482.55833
M204 S3000
M205 X10 Y10
G0 F4500 X147.179 Y70.043
M204 S1800
M205 X8 Y8
G1 F1800 X144.845 Y72.378 E482.66814
M204 S3000
M205 X10 Y10
G0 F4500 X145.096 Y72.692
M204 S1800
M205 X8 Y8
G1 F1800 X147.179 Y70.609 E482.76612
M204 S3000
M205 X10 Y10
G0 F4500 X147.179 Y71.175
M204 S1800
M205 X8 Y8
G1 F1800 X145.347 Y73.007 E482.85229
M204 S3000
M205 X10 Y10
G0 F4500 X145.598 Y73.322
M204 S1800
M205 X8 Y8
G1 F1800 X147.179 Y71.74 E482.92668
M204 S3000
M205 X10 Y10
G0 F4500 X147.179 Y72.306
M204 S1800
M205 X8 Y8
G1 F1800 X145.849 Y73.636 E482.98924
M204 S3000
M205 X10 Y10
G0 F4500 X146.1 Y73.951
M204 S1800
M205 X8 Y8
G1 F1800 X147.179 Y72.872 E483.03999
M204 S3000
M205 X10 Y10
G0 F4500 X147.179 Y73.437
M204 S1800
M205 X8 Y8
G1 F1800 X146.352 Y74.265 E483.07891
M204 S3000
M205 X10 Y10
G0 F4500 X146.603 Y74.579
M204 S1800
M205 X8 Y8
G1 F1800 X147.179 Y74.003 E483.10601
M204 S3000
M205 X10 Y10
G0 F4500 X147.016 Y74.731
M204 S1800
M205 X8 Y8
G1 F1800 X147.142 Y75.172 E483.12476
M204 S3000
M205 X10 Y10
G0 F4500 X147.179 Y75.135
G0 X147.179 Y135.097
M204 S1800
M205 X8 Y8
G1 F1800 X145.597 Y136.679 E483.19917
G1 X145.527 Y136.749
M204 S3000
M205 X10 Y10
G0 F4500 X147.179 Y136.794
M204 S1800
M205 X8 Y8
G1 F1800 X136.794 Y147.179 E483.68765
M204 S3000
M205 X10 Y10
G0 F4500 X136.229 Y147.179
M204 S1800
M205 X8 Y8
G1 F1800 X147.179 Y136.229 E484.20271
G1 X147.249 Y136.159
M204 S3000
M205 X10 Y10
G0 F4500 X147.179 Y137.36
M204 S1800
M205 X8 Y8
G1 F1800 X137.36 Y147.179 E484.66456
M204 S3000
M205 X10 Y10
G0 F4500 X137.926 Y147.179
M204 S1800
M205 X8 Y8
G1 F1800 X147.179 Y137.926 E485.09979
M204 S3000
M205 X10 Y10
G0 F4500 X147.179 Y138.491
M204 S1800
M205 X8 Y8
G1 F1800 X138.491 Y147.179 E485.50845
M204 S3000
M205 X10 Y10
G0 F4500 X139.057 Y147.179
M204 S1800
M205 X8 Y8
G1 F1800 X147.179 Y139.057 E485.89048
M204 S3000
M205 X10 Y10
G0 F4500 X147.179 Y139.623
M204 S1800
M205 X8 Y8
G1 F1800 X139.623 Y147.179 E486.2459
M204 S3000
M205 X10 Y10
G0 F4500 X140.188 Y147.179
M204 S1800
M205 X8 Y8
G1 F1800 X147.179 Y140.188 E486.57473
M204 S3000
M205 X10 Y10
G0 F4500 X147.179 Y140.754
M204 S1800
M205 X8 Y8
G1 F1800 X140.754 Y147.179 E486.87694
M204 S3000
M205 X10 Y10
G0 F4500 X141.32 Y147.179
M204 S1800
M205 X8 Y8
G1 F1800 X147.179 Y141.32 E487.15253
M204 S3000
M205 X10 Y10
G0 F4500 X147.179 Y141.885
M204 S1800
M205 X8 Y8
G1 F1800 X141.885 Y147.179 E487.40155
M204 S3000
M205 X10 Y10
G0 F4500 X142.451 Y147.179
M204 S1800
M205 X8 Y8
G1 F1800 X147.179 Y142.451 E487.62394
M204 S3000
M205 X10 Y10
G0 F4500 X147.179 Y143.017
M204 S1800
M205 X8 Y8
G1 F1800 X143.017 Y147.179 E487.8197
M204 S3000
M205 X10 Y10
G0 F4500 X143.582 Y147.179
M204 S1800
M205 X8 Y8
G1 F1800 X147.179 Y143.582 E487.9889
M204 S3000
M205 X10 Y10
G0 F4500 X147.179 Y144.148
M204 S1800
M205 X8 Y8
G1 F1800 X144.148 Y147.179 E488.13147
M204 S3000
M205 X10 Y10
G0 F4500 X144.714 Y147.179
M204 S1800
M205 X8 Y8
G1 F1800 X147.179 Y144.714 E488.24741
M204 S3000
M205 X10 Y10
G0 F4500 X147.179 Y145.28
M204 S1800
M205 X8 Y8
G1 F1800 X145.28 Y147.179 E488.33673
M204 S3000
M205 X10 Y10
G0 F4500 X145.845 Y147.179
M204 S1800
M205 X8 Y8
G1 F1800 X147.179 Y145.845 E488.39948
M204 S3000
M205 X10 Y10
G0 F4500 X147.179 Y146.411
M204 S1800
M205 X8 Y8
G1 F1800 X146.411 Y147.179 E488.43561
G1 X146.341 Y147.249
M204 S3000
M205 X10 Y10
G0 F4500 X136.68 Y145.596
M204 S1800
M205 X8 Y8
G1 F1800 X135.097 Y147.179 E488.51007
M204 S3000
M205 X10 Y10
G0 F4500 X135.663 Y147.179
M204 S1800
M205 X8 Y8
G1 F1800 X147.179 Y135.663 E489.05174
G1 X147.249 Y135.593
M204 S3000
M205 X10 Y10
G0 F4500 X138.756 Y142.748
G0 X134.196 Y146.387
G0 X75.209 Y147.104
G0 X75.172 Y147.141
M204 S1800
M205 X8 Y8
G1 F1800 X74.732 Y147.016 E489.07459
G1 X74.291 Y146.89 E489.09749
M204 S3000
M205 X10 Y10
G0 F4500 X74.266 Y146.351
M204 S1800
M205 X8 Y8
G1 F1800 X73.437 Y147.179 E489.13646
M204 S3000
M205 X10 Y10
G0 F4500 X72.872 Y147.179
M204 S1800
M205 X8 Y8
G1 F1800 X73.952 Y146.099 E489.18726
M204 S3000
M205 X10 Y10
G0 F4500 X73.637 Y145.848
M204 S1800
M205 X8 Y8
G1 F1800 X72.306 Y147.179 E489.24987
M204 S3000
M205 X10 Y10
G0 F4500 X71.74 Y147.179
M204 S1800
M205 X8 Y8
G1 F1800 X73.322 Y145.597 E489.32428
M204 S3000
M205 X10 Y10
G0 F4500 X73.008 Y145.346
M204 S1800
M205 X8 Y8
G1 F1800 X71.175 Y147.179 E489.4105
M204 S3000
M205 X10 Y10
G0 F4500 X70.609 Y147.179
M204 S1800
M205 X8 Y8
G1 F1800 X72.693 Y145.095 E489.50853
M204 S3000
M205 X10 Y10
G0 F4500 X72.378 Y144.844
M204 S1800
M205 X8 Y8
G1 F1800 X70.043 Y147.179 E489.61836
M204 S3000
M205 X10 Y10
G0 F4500 X69.478 Y147.179
M204 S1800
M205 X8 Y8
G1 F1800 X72.064 Y144.593 E489.73999
M204 S3000
M205 X10 Y10
G0 F4500 X71.75 Y144.341
M204 S1800
M205 X8 Y8
G1 F1800 X68.912 Y147.179 E489.87349
M204 S3000
M205 X10 Y10
G0 F4500 X68.346 Y147.179
M204 S1800
M205 X8 Y8
G1 F1800 X71.435 Y144.09 E490.01878
M204 S3000
M205 X10 Y10
G0 F4500 X71.12 Y143.839
M204 S1800
M205 X8 Y8
G1 F1800 X67.781 Y147.179 E490.17586
M204 S3000
M205 X10 Y10
G0 F4500 X67.215 Y147.179
M204 S1800
M205 X8 Y8
G1 F1800 X70.806 Y143.588 E490.34477
M204 S3000
M205 X10 Y10
G0 F4500 X70.504 Y143.324
M204 S1800
M205 X8 Y8
G1 F1800 X66.649 Y147.179 E490.5261
M204 S3000
M205 X10 Y10
G0 F4500 X66.084 Y147.179
M204 S1800
M205 X8 Y8
G1 F1800 X70.221 Y143.042 E490.72069
M204 S3000
M205 X10 Y10
G0 F4500 X69.938 Y142.759
M204 S1800
M205 X8 Y8
G1 F1800 X65.518 Y147.179 E490.92859
M204 S3000
M205 X10 Y10
G0 F4500 X64.952 Y147.179
M204 S1800
M205 X8 Y8
G1 F1800 X69.655 Y142.476 E491.14981
M204 S3000
M205 X10 Y10
G0 F4500 X69.372 Y142.193
M204 S1800
M205 X8 Y8
G1 F1800 X64.387 Y147.179 E491.38431
M204 S3000
M205 X10 Y10
G0 F4500 X63.821 Y147.179
M204 S1800
M205 X8 Y8
G1 F1800 X69.089 Y141.91 E491.63213
M204 S3000
M205 X10 Y10
G0 F4500 X68.807 Y141.627
M204 S1800
M205 X8 Y8
G1 F1800 X63.266 Y147.168 E491.89276
M204 S3000
M205 X10 Y10
G0 F4500 X62.902 Y146.966
M204 S1800
M205 X8 Y8
G1 F1800 X68.524 Y141.344 E492.1572
M204 S3000
M205 X10 Y10
G0 F4500 X68.241 Y141.062
M204 S1800
M205 X8 Y8
G1 F1800 X62.82 Y146.483 E492.41219
M204 S3000
M205 X10 Y10
G0 F4500 X62.82 Y145.917
M204 S1800
M205 X8 Y8
G1 F1800 X67.958 Y140.779 E492.65386
M204 S3000
M205 X10 Y10
G0 F4500 X67.675 Y140.496
M204 S1800
M205 X8 Y8
G1 F1800 X62.82 Y145.352 E492.88225
M204 S3000
M205 X10 Y10
G0 F4500 X62.82 Y144.786
M204 S1800
M205 X8 Y8
G1 F1800 X67.392 Y140.213 E493.09733
M204 S3000
M205 X10 Y10
G0 F4500 X67.11 Y139.93
M204 S1800
M205 X8 Y8
G1 F1800 X62.82 Y144.22 E493.29911
M204 S3000
M205 X10 Y10
G0 F4500 X62.82 Y143.655
M204 S1800
M205 X8 Y8
G1 F1800 X66.827 Y139.647 E493.48762
M204 S3000
M205 X10 Y10
G0 F4500 X66.545 Y139.364
M204 S1800
M205 X8 Y8
G1 F1800 X62.82 Y143.089 E493.66283
M204 S3000
M205 X10 Y10
G0 F4500 X62.82 Y142.523
M204 S1800
M205 X8 Y8
G1 F1800 X66.294 Y139.049 E493.82623
M204 S3000
M205 X10 Y10
G0 F4500 X66.043 Y138.735
M204 S1800
M205 X8 Y8
G1 F1800 X62.82 Y141.958 E493.97783
M204 S3000
M205 X10 Y10
G0 F4500 X62.82 Y141.392
M204 S1800
M205 X8 Y8
G1 F1800 X65.792 Y138.42 E494.11763
M204 S3000
M205 X10 Y10
G0 F4500 X65.541 Y138.105
M204 S1800
M205 X8 Y8
G1 F1800 X62.82 Y140.826 E494.24562
M204 S3000
M205 X10 Y10
G0 F4500 X62.82 Y140.26
M204 S1800
M205 X8 Y8
G1 F1800 X65.289 Y137.791 E494.36175
M204 S3000
M205 X10 Y10
G0 F4500 X65.038 Y137.476
M204 S1800
M205 X8 Y8
G1 F1800 X62.82 Y139.695 E494.4661
M204 S3000
M205 X10 Y10
G0 F4500 X62.82 Y139.129
M204 S1800
M205 X8 Y8
G1 F1800 X64.787 Y137.161 E494.55865
M204 S3000
M205 X10 Y10
G0 F4500 X64.536 Y136.847
M204 S1800
M205 X8 Y8
G1 F1800 X62.82 Y138.563 E494.63936
M204 S3000
M205 X10 Y10
G0 F4500 X62.82 Y137.998
M204 S1800
M205 X8 Y8
G1 F1800 X64.285 Y136.533 E494.70827
M204 S3000
M205 X10 Y10
G0 F4500 X64.034 Y136.218
M204 S1800
M205 X8 Y8
G1 F1800 X62.82 Y137.432 E494.76537
M204 S3000
M205 X10 Y10
G0 F4500 X62.82 Y136.866
M204 S1800
M205 X8 Y8
G1 F1800 X63.783 Y135.903 E494.81067
M204 S3000
M205 X10 Y10
G0 F4500 X63.532 Y135.589
M204 S1800
M205 X8 Y8
G1 F1800 X62.82 Y136.301 E494.84416
M204 S3000
M205 X10 Y10
G0 F4500 X62.82 Y135.735
M204 S1800
M205 X8 Y8
G1 F1800 X63.281 Y135.274 E494.86584
M204 S3000
M205 X10 Y10
G0 F4500 X63.03 Y134.959
M204 S1800
M205 X8 Y8
G1 F1800 X62.82 Y135.169 E494.87572
M204 S3000
M205 X10 Y10
G1 F2400 E487.37572
;MESH:NONMESH
G0 F4500 X63.65 Y75.817
G0 X64.912 Y76.258
G0 X66.67 Y74.438
;TIME_ELAPSED:326.543511
;LAYER:2
G0 F6000 X66.67 Y74.438 Z0.7
M204 S1800
M205 X8 Y8
;TYPE:SUPPORT
G1 F2400 E494.87572
G1 F3600 X65.15 Y76.342 E494.95675
G1 X65.15 Y133.658 E496.86309
G1 X66.67 Y135.561 E496.9441
G1 X66.67 Y114.561 E497.64256
G1 X68.893 Y122.42 E497.91421
G1 X73.337 Y128.606 E498.16754
G1 X73.337 Y142.449 E498.62796
G1 X76.342 Y144.85 E498.7559
G1 X80.004 Y144.85 E498.87769
G1 X80.004 Y135.762 E499.17996
G1 X86.671 Y140.307 E499.44833
G1 X86.671 Y144.85 E499.59943
G1 X93.338 Y144.85 E499.82118
G1 X93.338 Y142.784 E499.88989
G1 X100.005 Y144.482 E500.11872
G1 X100.005 Y144.85 E500.13096
G1 X101.451 Y144.85 E500.17905
G1 X100.005 Y144.482 E500.22868
M204 S3000
M205 X10 Y10
G0 F6000 X113.339 Y109.9
M204 S1800
M205 X8 Y8
G1 F3600 X117.197 Y109.9 E500.357
G1 X118.196 Y108.9 E500.40401
G1 X120.006 Y108.9 E500.46421
G1 X120.006 Y103.1 E500.65712
G1 X126.673 Y103.1 E500.87887
G1 X126.673 Y108.9 E501.07177
G1 X133.34 Y108.9 E501.29352
G1 X133.34 Y103.1 E501.48643
G1 X140.007 Y103.1 E501.70817
G1 X140.007 Y109.206 E501.91126
G1 X140.1 Y109.299 E501.91563
G1 X140.1 Y124.411 E502.41826
G1 X140.007 Y124.547 E502.42374
G1 X140.007 Y139.322 E502.91516
G1 X141.593 Y137.736 E502.98976
G1 X144.85 Y133.658 E503.16335
G1 X144.85 Y102.475 E504.2005
G1 X144.832 Y102.588 E504.2043
G1 X144.533 Y102.986 E504.22086
G1 X144.291 Y103.1 E504.22976
G1 X140.007 Y103.1 E504.37224
M204 S3000
M205 X10 Y10
G0 F6000 X140.007 Y124.547
M204 S1800
M205 X8 Y8
G1 F3600 X136.015 Y130.41 E504.60816
G1 X133.34 Y133.08 E504.73386
G1 X133.34 Y144.85 E505.12534
G1 X126.673 Y144.85 E505.34708
G1 X126.673 Y138.504 E505.55815
G1 X124.332 Y140.1 E505.65239
G1 X120.006 Y140.1 E505.79627
G1 X120.006 Y144.85 E505.95425
G1 X113.339 Y144.85 E506.176
G1 X113.339 Y140.1 E506.33399
G1 X108.299 Y140.1 E506.50162
G1 X107.9 Y139.701 E506.52038
G1 X107.9 Y110.299 E507.4983
G1 X108.299 Y109.9 E507.51707
G1 X113.339 Y109.9 E507.6847
G1 X113.339 Y102.1 E507.94413
G1 X108.299 Y102.1 E508.11176
G1 X107.9 Y101.701 E508.13053
G1 X107.9 Y65.858 E509.32267
G1 X108.09 Y65.349 E509.34074
G1 X108.626 Y65.225 E509.35904
G1 X113.339 Y66.281 E509.51968
G1 X113.339 Y65.15 E509.5573
G1 X106.672 Y65.15 E509.77904
G1 X106.672 Y144.85 E512.42987
G1 X101.691 Y144.85 E512.59554
G1 X102.1 Y144.531 E512.61279
G1 X102.1 Y110.299 E513.75136
G1 X101.701 Y109.9 E513.77012
G1 X100.005 Y109.9 E513.82653
G1 X100.005 Y102.1 E514.08596
G1 X101.701 Y102.1 E514.14237
G1 X102.1 Y101.701 E514.16114
G1 X102.1 Y70.299 E515.20557
G1 X101.701 Y69.9 E515.22434
G1 X100.005 Y69.9 E515.28075
G1 X100.005 Y65.15 E515.43874
G1 X93.338 Y65.15 E515.66048
G1 X93.338 Y69.9 E515.81847
G1 X86.671 Y69.9 E516.04021
G1 X86.671 Y65.15 E516.1982
G1 X80.004 Y65.15 E516.41994
G1 X80.004 Y73.718 E516.70492
G1 X79.221 Y74.251 E516.73642
G1 X74.251 Y79.221 E516.97019
G1 X73.337 Y80.562 E517.02417
G1 X73.337 Y67.55 E517.45695
G1 X72.264 Y68.407 E517.50262
G1 X68.407 Y72.264 E517.68405
G1 X66.67 Y74.438 E517.7766
G1 X66.67 Y108.9 E518.92281
G1 X65.566 Y108.9 E518.95953
G1 X65.204 Y109.377 E518.97945
G1 X66.67 Y114.561 E519.15863
M204 S3000
M205 X10 Y10
G0 F6000 X73.337 Y80.562
M204 S1800
M205 X8 Y8
G1 F3600 X69.9 Y85.604 E519.36158
G1 X69.9 Y102.701 E519.93023
G1 X70.299 Y103.1 E519.949
G1 X73.337 Y103.1 E520.05004
G1 X73.337 Y108.9 E520.24295
G1 X80.004 Y108.9 E520.4647
G1 X80.004 Y103.1 E520.65761
G1 X86.671 Y103.1 E520.87935
G1 X86.671 Y108.9 E521.07226
G1 X91.781 Y108.9 E521.24222
G1 X92.78 Y109.9 E521.28923
G1 X93.338 Y109.9 E521.30779
G1 X93.338 Y102.1 E521.56722
G1 X100.005 Y102.1 E521.78897
M204 S3000
M205 X10 Y10
G0 F6000 X113.339 Y66.281
M204 S1800
M205 X8 Y8
G1 F3600 X119.38 Y67.636 E521.99488
G1 X120.006 Y67.985 E522.01872
G1 X120.006 Y65.15 E522.11301
G1 X126.673 Y65.15 E522.33476
G1 X126.673 Y71.702 E522.55268
G1 X129.425 Y73.237 E522.65749
G1 X133.34 Y77.249 E522.84393
G1 X133.34 Y65.15 E523.24635
G1 X133.658 Y65.15 E523.25692
G1 X137.736 Y68.407 E523.43051
G1 X140.007 Y70.678 E523.53733
G1 X140.007 Y86.245 E524.05509
G1 X142.695 Y91.359 E524.24725
G1 X144.85 Y102.215 E524.61536
G1 X144.85 Y76.342 E525.4759
G1 X141.593 Y72.264 E525.64949
G1 X140.007 Y70.678 E525.72409
M204 S3000
M205 X10 Y10
G1 F2400 E518.22409
;MESH:Object 1
G0 F6000 X141.068 Y69.619
G0 X147.553 Y62.661
M204 S1800
M205 X8 Y8
;TYPE:WALL-INNER
G1 F2400 E525.72409
G1 F3600 X147.695 Y62.935 E525.73435
G1 X147.709 Y62.981 E525.73595
G1 X147.75 Y63.302 E525.74672
G1 X147.75 Y146.696 E528.52041
G1 X147.71 Y147.017 E528.53117
G1 X147.696 Y147.061 E528.53271
G1 X147.549 Y147.344 E528.54331
G1 X147.339 Y147.553 E528.55317
G1 X147.065 Y147.695 E528.56343
G1 X147.019 Y147.709 E528.56503
G1 X146.698 Y147.75 E528.57579
G1 X63.304 Y147.75 E531.34949
G1 X62.983 Y147.71 E531.36025
G1 X62.939 Y147.696 E531.36178
G1 X62.656 Y147.549 E531.37239
G1 X62.447 Y147.339 E531.38225
G1 X62.305 Y147.065 E531.39251
G1 X62.291 Y147.019 E531.39411
G1 X62.25 Y146.698 E531.40487
G1 X62.25 Y63.304 E534.17857
G1 X62.29 Y62.983 E534.18933
G1 X62.304 Y62.939 E534.19086
G1 X62.451 Y62.656 E534.20147
G1 X62.661 Y62.447 E534.21132
G1 X62.935 Y62.305 E534.22159
G1 X62.981 Y62.291 E534.22319
G1 X63.302 Y62.25 E534.23395
G1 X146.696 Y62.25 E537.00765
G1 X147.017 Y62.29 E537.01841
G1 X147.061 Y62.304 E537.01994
G1 X147.344 Y62.451 E537.03055
G1 X147.553 Y62.661 E537.0404
M204 S3000
M205 X10 Y10
G0 F6000 X75.677 Y63.25
M204 S1800
M205 X8 Y8
G1 F3600 X71.003 Y66.982 E537.23934
G1 X66.982 Y71.003 E537.42847
G1 X63.25 Y75.677 E537.62741
G1 X63.25 Y134.323 E539.57798
G1 X66.982 Y138.997 E539.77691
G1 X71.003 Y143.018 E539.96605
G1 X75.677 Y146.75 E540.16498
G1 X134.323 Y146.75 E542.11556
G1 X138.997 Y143.018 E542.31449
G1 X143.018 Y138.997 E542.50363
G1 X146.75 Y134.323 E542.70256
G1 X146.75 Y75.677 E544.65313
G1 X143.018 Y71.003 E544.85207
G1 X138.997 Y66.982 E545.0412
G1 X134.323 Y63.25 E545.24014
G1 X75.677 Y63.25 E547.19071
M204 S3000
M205 X10 Y10
G0 F6000 X75.817 Y63.65
M204 S1800
M205 X8 Y8
G1 F3600 X71.27 Y67.281 E547.38425
G1 X67.281 Y71.27 E547.57188
G1 X63.65 Y75.817 E547.76541
G1 X63.65 Y134.183 E549.70667
G1 X67.281 Y138.73 E549.90021
G1 X71.27 Y142.719 E550.08784
G1 X75.817 Y146.35 E550.28138
G1 X134.183 Y146.35 E552.22264
G1 X138.73 Y142.719 E552.41618
G1 X142.719 Y138.73 E552.60381
G1 X146.35 Y134.183 E552.79734
G1 X146.35 Y75.817 E554.7386
G1 X142.719 Y71.27 E554.93214
G1 X138.73 Y67.281 E555.11977
G1 X134.183 Y63.65 E555.31331
G1 X75.817 Y63.65 E557.25457
M204 S3000
M205 X10 Y10
G0 F6000 X75.784 Y63.556
G0 X71.244 Y67.252
G0 X67.252 Y71.244
G0 X63.613 Y75.804
G0 X63.284 Y148.051
G0 X63.278 Y148.15
M204 S1800
M205 X8 Y8
G1 F3600 X62.896 Y148.102 E557.26737
G1 X62.788 Y148.068 E557.27114
G1 X62.434 Y147.884 E557.28441
G1 X62.384 Y147.843 E557.28656
G1 X62.16 Y147.619 E557.2971
G1 X62.112 Y147.561 E557.2996
G1 X61.934 Y147.218 E557.31245
G1 X61.899 Y147.105 E557.31639
G1 X61.869 Y146.905 E557.32311
G1 X61.85 Y146.719 E557.32933
G1 X61.85 Y63.278 E560.10459
G1 X61.898 Y62.896 E560.1174
G1 X61.932 Y62.788 E560.12116
G1 X62.116 Y62.434 E560.13443
G1 X62.157 Y62.384 E560.13658
G1 X62.381 Y62.16 E560.14712
G1 X62.439 Y62.112 E560.14962
G1 X62.782 Y61.934 E560.16248
G1 X62.895 Y61.899 E560.16641
G1 X63.095 Y61.869 E560.17314
G1 X63.281 Y61.85 E560.17936
G1 X146.722 Y61.85 E562.95462
G1 X147.104 Y61.898 E562.96742
G1 X147.212 Y61.932 E562.97119
G1 X147.566 Y62.116 E562.98446
G1 X147.616 Y62.157 E562.98661
G1 X147.84 Y62.381 E562.99714
G1 X147.888 Y62.439 E562.99965
G1 X148.066 Y62.782 E563.0125
G1 X148.101 Y62.895 E563.01643
G1 X148.131 Y63.095 E563.02316
G1 X148.15 Y63.281 E563.02938
G1 X148.15 Y146.722 E565.80464
G1 X148.102 Y147.104 E565.81744
G1 X148.068 Y147.212 E565.82121
G1 X147.884 Y147.566 E565.83448
G1 X147.843 Y147.616 E565.83663
G1 X147.619 Y147.84 E565.84717
G1 X147.561 Y147.888 E565.84967
G1 X147.218 Y148.066 E565.86252
G1 X147.105 Y148.101 E565.86646
G1 X146.905 Y148.131 E565.87318
G1 X146.719 Y148.15 E565.8794
G1 X63.278 Y148.15 E568.65466
M204 S3000
M205 X10 Y10
G0 F6000 X63.284 Y148.051
G0 X63.613 Y75.804
G0 X67.252 Y71.244
G0 X71.244 Y67.252
G0 X75.646 Y63.659
G0 X75.957 Y64.05
M204 S1800
M205 X8 Y8
;TYPE:WALL-OUTER
G1 F3600 X71.537 Y67.58 E568.8428
G1 X67.58 Y71.537 E569.02893
G1 X64.05 Y75.957 E569.21707
G1 X64.05 Y134.043 E571.14901
G1 X67.58 Y138.463 E571.33715
G1 X71.537 Y142.42 E571.52328
G1 X75.957 Y145.95 E571.71142
G1 X134.043 Y145.95 E573.64337
G1 X138.463 Y142.42 E573.83151
G1 X142.42 Y138.463 E574.01763
G1 X145.95 Y134.043 E574.20577
G1 X145.95 Y75.957 E576.13772
G1 X142.42 Y71.537 E576.32586
G1 X138.463 Y67.58 E576.51199
G1 X134.043 Y64.05 E576.70013
G1 X75.957 Y64.05 E578.63207
M204 S3000
M205 X10 Y10
G0 F6000 X75.801 Y64.174
G0 X75.491 Y63.783
G0 X75.743 Y63.646
G0 X146.881 Y61.97
G0 X146.945 Y61.47
M204 S1800
M205 X8 Y8
G1 F3600 X147.195 Y61.508 E578.64048
G1 X147.367 Y61.561 E578.64647
G1 X147.787 Y61.78 E578.66222
G1 X147.885 Y61.86 E578.66643
G1 X148.135 Y62.11 E578.67819
G1 X148.223 Y62.217 E578.6828
G1 X148.437 Y62.629 E578.69824
G1 X148.491 Y62.804 E578.70433
G1 X148.529 Y63.054 E578.71274
G1 X148.55 Y63.26 E578.71963
G1 X148.55 Y146.741 E581.49622
G1 X148.53 Y146.945 E581.50304
G1 X148.492 Y147.195 E581.51145
G1 X148.439 Y147.367 E581.51743
G1 X148.22 Y147.787 E581.53319
G1 X148.14 Y147.885 E581.53739
G1 X147.89 Y148.135 E581.54915
G1 X147.783 Y148.223 E581.55376
G1 X147.371 Y148.437 E581.5692
G1 X147.196 Y148.491 E581.57529
G1 X146.946 Y148.529 E581.58371
G1 X146.74 Y148.55 E581.59059
G1 X63.259 Y148.55 E584.36718
G1 X63.055 Y148.53 E584.374
G1 X62.805 Y148.492 E584.38241
G1 X62.633 Y148.439 E584.3884
G1 X62.213 Y148.22 E584.40415
G1 X62.115 Y148.14 E584.40836
G1 X61.865 Y147.89 E584.42012
G1 X61.777 Y147.783 E584.42472
G1 X61.563 Y147.371 E584.44017
G1 X61.509 Y147.196 E584.44626
G1 X61.471 Y146.946 E584.45467
G1 X61.45 Y146.74 E584.46156
G1 X61.45 Y63.259 E587.23814
G1 X61.47 Y63.055 E587.24496
G1 X61.508 Y62.805 E587.25337
G1 X61.561 Y62.633 E587.25936
G1 X61.78 Y62.213 E587.27511
G1 X61.86 Y62.115 E587.27932
G1 X62.11 Y61.865 E587.29108
G1 X62.217 Y61.777 E587.29569
G1 X62.629 Y61.563 E587.31113
G1 X62.804 Y61.509 E587.31722
G1 X63.054 Y61.471 E587.32563
G1 X63.26 Y61.45 E587.33252
G1 X146.741 Y61.45 E590.10911
G1 X146.945 Y61.47 E590.11593
M204 S3000
M205 X10 Y10
G0 F6000 X147.143 Y61.5
G0 X146.921 Y62.671
M204 S1800
M205 X8 Y8
;TYPE:SKIN
G1 F1800 X147.11 Y62.769 E590.12301
G1 X147.233 Y62.893 E590.12882
G1 X147.329 Y63.078 E590.13575
G1 X147.36 Y63.319 E590.14383
G1 X147.36 Y146.672 E592.91616
G1 X147.329 Y146.921 E592.92451
G1 X147.231 Y147.11 E592.93159
G1 X147.107 Y147.233 E592.9374
G1 X146.922 Y147.329 E592.94433
G1 X146.681 Y147.36 E592.95241
G1 X63.328 Y147.36 E595.72474
G1 X63.079 Y147.329 E595.73309
G1 X62.89 Y147.231 E595.74017
G1 X62.767 Y147.107 E595.74598
G1 X62.67 Y146.921 E595.75296
G1 X62.64 Y146.681 E595.761
G1 X62.64 Y63.329 E598.5333
G1 X62.672 Y63.077 E598.54175
G1 X62.769 Y62.89 E598.54875
G1 X62.893 Y62.767 E598.55456
G1 X63.078 Y62.671 E598.5615
G1 X63.319 Y62.64 E598.56958
G1 X146.672 Y62.64 E601.34191
G1 X146.921 Y62.671 E601.35026
M204 S3000
M205 X10 Y10
G0 F6000 X139.258 Y66.691
M204 S1800
M205 X8 Y8
G1 F1800 X134.46 Y62.86 E601.55447
G1 X75.54 Y62.86 E603.51415
G1 X70.742 Y66.691 E603.71837
G1 X66.691 Y70.742 E603.90891
G1 X62.86 Y75.54 E604.11312
G1 X62.86 Y134.46 E606.07281
G1 X66.691 Y139.258 E606.27702
G1 X70.742 Y143.309 E606.46757
G1 X75.54 Y147.14 E606.67178
G1 X134.46 Y147.14 E608.63147
G1 X139.258 Y143.309 E608.83568
G1 X143.309 Y139.258 E609.02622
G1 X147.14 Y134.46 E609.23044
G1 X147.14 Y75.54 E611.19012
G1 X143.309 Y70.742 E611.39433
G1 X139.258 Y66.691 E611.58488
M204 S3000
M205 X10 Y10
G0 F6000 X146.541 Y62.82
M204 S1800
M205 X8 Y8
G1 F1800 X147.179 Y63.457 E611.61487
M204 S3000
M205 X10 Y10
G0 F6000 X147.179 Y64.023
M204 S1800
M205 X8 Y8
G1 F1800 X145.975 Y62.82 E611.67148
M204 S3000
M205 X10 Y10
G0 F6000 X145.41 Y62.82
M204 S1800
M205 X8 Y8
G1 F1800 X147.179 Y64.589 E611.75468
M204 S3000
M205 X10 Y10
G0 F6000 X147.179 Y65.154
M204 S1800
M205 X8 Y8
G1 F1800 X144.844 Y62.82 E611.86449
M204 S3000
M205 X10 Y10
G0 F6000 X144.278 Y62.82
M204 S1800
M205 X8 Y8
G1 F1800 X147.179 Y65.72 E612.00092
M204 S3000
M205 X10 Y10
G0 F6000 X147.179 Y66.286
M204 S1800
M205 X8 Y8
G1 F1800 X143.713 Y62.82 E612.16395
M204 S3000
M205 X10 Y10
G0 F6000 X143.147 Y62.82
M204 S1800
M205 X8 Y8
G1 F1800 X147.179 Y66.851 E612.35358
M204 S3000
M205 X10 Y10
G0 F6000 X147.179 Y67.417
M204 S1800
M205 X8 Y8
G1 F1800 X142.581 Y62.82 E612.56983
M204 S3000
M205 X10 Y10
G0 F6000 X142.016 Y62.82
M204 S1800
M205 X8 Y8
G1 F1800 X147.179 Y67.983 E612.81269
M204 S3000
M205 X10 Y10
G0 F6000 X147.179 Y68.549
M204 S1800
M205 X8 Y8
G1 F1800 X141.45 Y62.82 E613.08216
M204 S3000
M205 X10 Y10
G0 F6000 X140.884 Y62.82
M204 S1800
M205 X8 Y8
G1 F1800 X147.179 Y69.114 E613.37823
M204 S3000
M205 X10 Y10
G0 F6000 X147.179 Y69.68
M204 S1800
M205 X8 Y8
G1 F1800 X140.318 Y62.82 E613.70093
M204 S3000
M205 X10 Y10
G0 F6000 X139.753 Y62.82
M204 S1800
M205 X8 Y8
G1 F1800 X147.179 Y70.246 E614.05023
M204 S3000
M205 X10 Y10
G0 F6000 X147.179 Y70.811
M204 S1800
M205 X8 Y8
G1 F1800 X139.187 Y62.82 E614.42612
M204 S3000
M205 X10 Y10
G0 F6000 X138.621 Y62.82
M204 S1800
M205 X8 Y8
G1 F1800 X147.179 Y71.377 E614.82864
M204 S3000
M205 X10 Y10
G0 F6000 X147.179 Y71.943
M204 S1800
M205 X8 Y8
G1 F1800 X138.056 Y62.82 E615.25776
M204 S3000
M205 X10 Y10
G0 F6000 X137.49 Y62.82
M204 S1800
M205 X8 Y8
G1 F1800 X147.179 Y72.508 E615.71348
M204 S3000
M205 X10 Y10
G0 F6000 X147.179 Y73.074
M204 S1800
M205 X8 Y8
G1 F1800 X136.924 Y62.82 E616.19582
M204 S3000
M205 X10 Y10
G0 F6000 X136.359 Y62.82
M204 S1800
M205 X8 Y8
G1 F1800 X147.179 Y73.64 E616.70476
M204 S3000
M205 X10 Y10
G0 F6000 X147.179 Y74.205
M204 S1800
M205 X8 Y8
G1 F1800 X135.793 Y62.82 E617.2403
M204 S3000
M205 X10 Y10
G0 F6000 X135.227 Y62.82
M204 S1800
M205 X8 Y8
G1 F1800 X137.331 Y64.923 E617.33924
G1 X137.401 Y64.993
M204 S3000
M205 X10 Y10
G0 F6000 X145.074 Y72.667
M204 S1800
M205 X8 Y8
G1 F1800 X147.179 Y74.771 E617.43823
G1 X147.249 Y74.841
M204 S3000
M205 X10 Y10
G0 F6000 X146.911 Y135.031
M204 S1800
M205 X8 Y8
G1 F1800 X147.179 Y135.299 E617.45083
M204 S3000
M205 X10 Y10
G0 F6000 X146.66 Y135.346
M204 S1800
M205 X8 Y8
G1 F1800 X147.179 Y135.865 E617.47524
M204 S3000
M205 X10 Y10
G0 F6000 X147.179 Y136.431
M204 S1800
M205 X8 Y8
G1 F1800 X146.409 Y135.661 E617.51146
M204 S3000
M205 X10 Y10
G0 F6000 X146.158 Y135.975
M204 S1800
M205 X8 Y8
G1 F1800 X147.179 Y136.996 E617.55949
M204 S3000
M205 X10 Y10
G0 F6000 X147.179 Y137.562
M204 S1800
M205 X8 Y8
G1 F1800 X145.907 Y136.29 E617.61932
M204 S3000
M205 X10 Y10
G0 F6000 X145.656 Y136.605
M204 S1800
M205 X8 Y8
G1 F1800 X147.179 Y138.128 E617.69096
M204 S3000
M205 X10 Y10
G0 F6000 X147.179 Y138.694
M204 S1800
M205 X8 Y8
G1 F1800 X145.405 Y136.919 E617.77442
M204 S3000
M205 X10 Y10
G0 F6000 X145.154 Y137.234
M204 S1800
M205 X8 Y8
G1 F1800 X147.179 Y139.259 E617.86967
M204 S3000
M205 X10 Y10
G0 F6000 X147.179 Y139.825
M204 S1800
M205 X8 Y8
G1 F1800 X144.903 Y137.549 E617.97673
M204 S3000
M205 X10 Y10
G0 F6000 X144.651 Y137.863
M204 S1800
M205 X8 Y8
G1 F1800 X147.179 Y140.391 E618.09564
M204 S3000
M205 X10 Y10
G0 F6000 X147.179 Y140.956
M204 S1800
M205 X8 Y8
G1 F1800 X144.4 Y138.177 E618.22635
M204 S3000
M205 X10 Y10
G0 F6000 X144.149 Y138.492
M204 S1800
M205 X8 Y8
G1 F1800 X147.179 Y141.522 E618.36888
M204 S3000
M205 X10 Y10
G0 F6000 X147.179 Y142.088
M204 S1800
M205 X8 Y8
G1 F1800 X143.898 Y138.807 E618.5232
M204 S3000
M205 X10 Y10
G0 F6000 X143.647 Y139.121
M204 S1800
M205 X8 Y8
G1 F1800 X147.179 Y142.653 E618.68934
M204 S3000
M205 X10 Y10
G0 F6000 X147.179 Y143.219
M204 S1800
M205 X8 Y8
G1 F1800 X143.39 Y139.43 E618.86756
M204 S3000
M205 X10 Y10
G0 F6000 X143.107 Y139.713
M204 S1800
M205 X8 Y8
G1 F1800 X147.179 Y143.785 E619.0591
M204 S3000
M205 X10 Y10
G0 F6000 X147.179 Y144.35
M204 S1800
M205 X8 Y8
G1 F1800 X142.824 Y139.996 E619.26392
M204 S3000
M205 X10 Y10
G0 F6000 X142.542 Y140.279
M204 S1800
M205 X8 Y8
G1 F1800 X147.179 Y144.916 E619.48203
M204 S3000
M205 X10 Y10
G0 F6000 X147.179 Y145.482
M204 S1800
M205 X8 Y8
G1 F1800 X142.259 Y140.562 E619.71345
M204 S3000
M205 X10 Y10
G0 F6000 X141.976 Y140.845
M204 S1800
M205 X8 Y8
G1 F1800 X147.179 Y146.047 E619.95816
M204 S3000
M205 X10 Y10
G0 F6000 X147.179 Y146.613
M204 S1800
M205 X8 Y8
G1 F1800 X141.693 Y141.127 E620.2162
M204 S3000
M205 X10 Y10
G0 F6000 X141.41 Y141.41
M204 S1800
M205 X8 Y8
G1 F1800 X147.042 Y147.042 E620.48112
M204 S3000
M205 X10 Y10
G0 F6000 X146.613 Y147.179
M204 S1800
M205 X8 Y8
G1 F1800 X141.127 Y141.693 E620.73916
M204 S3000
M205 X10 Y10
G0 F6000 X140.845 Y141.976
M204 S1800
M205 X8 Y8
G1 F1800 X146.047 Y147.179 E620.98387
M204 S3000
M205 X10 Y10
G0 F6000 X145.482 Y147.179
M204 S1800
M205 X8 Y8
G1 F1800 X140.562 Y142.259 E621.21529
M204 S3000
M205 X10 Y10
G0 F6000 X140.279 Y142.542
M204 S1800
M205 X8 Y8
G1 F1800 X144.916 Y147.179 E621.4334
M204 S3000
M205 X10 Y10
G0 F6000 X144.35 Y147.179
M204 S1800
M205 X8 Y8
G1 F1800 X139.996 Y142.824 E621.63823
M204 S3000
M205 X10 Y10
G0 F6000 X139.713 Y143.107
M204 S1800
M205 X8 Y8
G1 F1800 X143.785 Y147.179 E621.82976
M204 S3000
M205 X10 Y10
G0 F6000 X143.219 Y147.179
M204 S1800
M205 X8 Y8
G1 F1800 X139.43 Y143.39 E622.00798
M204 S3000
M205 X10 Y10
G0 F6000 X139.122 Y143.648
M204 S1800
M205 X8 Y8
G1 F1800 X142.653 Y147.179 E622.17407
M204 S3000
M205 X10 Y10
G0 F6000 X142.088 Y147.179
M204 S1800
M205 X8 Y8
G1 F1800 X138.807 Y143.899 E622.32837
M204 S3000
M205 X10 Y10
G0 F6000 X138.493 Y144.15
M204 S1800
M205 X8 Y8
G1 F1800 X141.522 Y147.179 E622.47085
M204 S3000
M205 X10 Y10
G0 F6000 X140.956 Y147.179
M204 S1800
M205 X8 Y8
G1 F1800 X138.178 Y144.401 E622.60152
M204 S3000
M205 X10 Y10
G0 F6000 X137.863 Y144.652
M204 S1800
M205 X8 Y8
G1 F1800 X140.391 Y147.179 E622.7204
M204 S3000
M205 X10 Y10
G0 F6000 X139.825 Y147.179
M204 S1800
M205 X8 Y8
G1 F1800 X137.549 Y144.903 E622.82746
M204 S3000
M205 X10 Y10
G0 F6000 X137.235 Y145.154
M204 S1800
M205 X8 Y8
G1 F1800 X139.259 Y147.179 E622.92269
M204 S3000
M205 X10 Y10
G0 F6000 X138.694 Y147.179
M204 S1800
M205 X8 Y8
G1 F1800 X136.92 Y145.405 E623.00613
M204 S3000
M205 X10 Y10
G0 F6000 X136.605 Y145.656
M204 S1800
M205 X8 Y8
G1 F1800 X138.128 Y147.179 E623.07777
M204 S3000
M205 X10 Y10
G0 F6000 X137.562 Y147.179
M204 S1800
M205 X8 Y8
G1 F1800 X136.291 Y145.907 E623.13757
M204 S3000
M205 X10 Y10
G0 F6000 X135.976 Y146.158
M204 S1800
M205 X8 Y8
G1 F1800 X136.996 Y147.179 E623.18558
M204 S3000
M205 X10 Y10
G0 F6000 X136.431 Y147.179
M204 S1800
M205 X8 Y8
G1 F1800 X135.661 Y146.409 E623.22179
M204 S3000
M205 X10 Y10
G0 F6000 X135.347 Y146.661
M204 S1800
M205 X8 Y8
G1 F1800 X135.865 Y147.179 E623.24616
M204 S3000
M205 X10 Y10
G0 F6000 X135.299 Y147.179
M204 S1800
M205 X8 Y8
G1 F1800 X135.032 Y146.912 E623.25872
M204 S3000
M205 X10 Y10
G0 F6000 X74.771 Y147.179
M204 S1800
M205 X8 Y8
G1 F1800 X72.667 Y145.075 E623.35768
G1 X72.597 Y145.005
M204 S3000
M205 X10 Y10
G0 F6000 X72.508 Y147.179
M204 S1800
M205 X8 Y8
G1 F1800 X62.819 Y137.489 E623.81345
M204 S3000
M205 X10 Y10
G0 F6000 X62.819 Y136.924
M204 S1800
M205 X8 Y8
G1 F1800 X73.074 Y147.179 E624.29581
M204 S3000
M205 X10 Y10
G0 F6000 X73.64 Y147.179
M204 S1800
M205 X8 Y8
G1 F1800 X62.819 Y136.358 E624.8048
M204 S3000
M205 X10 Y10
G0 F6000 X62.819 Y135.792
M204 S1800
M205 X8 Y8
G1 F1800 X74.205 Y147.179 E625.34038
G1 X74.275 Y147.249
M204 S3000
M205 X10 Y10
G0 F6000 X71.943 Y147.179
M204 S1800
M205 X8 Y8
G1 F1800 X62.819 Y138.055 E625.76955
M204 S3000
M205 X10 Y10
G0 F6000 X62.819 Y138.621
M204 S1800
M205 X8 Y8
G1 F1800 X71.377 Y147.179 E626.17209
M204 S3000
M205 X10 Y10
G0 F6000 X70.811 Y147.179
M204 S1800
M205 X8 Y8
G1 F1800 X62.819 Y139.186 E626.54803
M204 S3000
M205 X10 Y10
G0 F6000 X62.819 Y139.752
M204 S1800
M205 X8 Y8
G1 F1800 X70.246 Y147.179 E626.89738
M204 S3000
M205 X10 Y10
G0 F6000 X69.68 Y147.179
M204 S1800
M205 X8 Y8
G1 F1800 X62.819 Y140.318 E627.2201
M204 S3000
M205 X10 Y10
G0 F6000 X62.819 Y140.883
M204 S1800
M205 X8 Y8
G1 F1800 X69.114 Y147.179 E627.51622
M204 S3000
M205 X10 Y10
G0 F6000 X68.549 Y147.179
M204 S1800
M205 X8 Y8
G1 F1800 X62.819 Y141.449 E627.78574
M204 S3000
M205 X10 Y10
G0 F6000 X62.819 Y142.015
M204 S1800
M205 X8 Y8
G1 F1800 X67.983 Y147.179 E628.02864
M204 S3000
M205 X10 Y10
G0 F6000 X67.417 Y147.179
M204 S1800
M205 X8 Y8
G1 F1800 X62.819 Y142.581 E628.24492
M204 S3000
M205 X10 Y10
G0 F6000 X62.819 Y143.146
M204 S1800
M205 X8 Y8
G1 F1800 X66.851 Y147.179 E628.43459
M204 S3000
M205 X10 Y10
G0 F6000 X66.286 Y147.179
M204 S1800
M205 X8 Y8
G1 F1800 X62.819 Y143.712 E628.59767
M204 S3000
M205 X10 Y10
G0 F6000 X62.819 Y144.278
M204 S1800
M205 X8 Y8
G1 F1800 X65.72 Y147.179 E628.73412
M204 S3000
M205 X10 Y10
G0 F6000 X65.154 Y147.179
M204 S1800
M205 X8 Y8
G1 F1800 X62.819 Y144.843 E628.84398
M204 S3000
M205 X10 Y10
G0 F6000 X62.819 Y145.409
M204 S1800
M205 X8 Y8
G1 F1800 X64.589 Y147.179 E628.92723
M204 S3000
M205 X10 Y10
G0 F6000 X64.023 Y147.179
M204 S1800
M205 X8 Y8
G1 F1800 X62.819 Y145.975 E628.98387
M204 S3000
M205 X10 Y10
G0 F6000 X62.819 Y146.54
M204 S1800
M205 X8 Y8
G1 F1800 X63.457 Y147.179 E629.0139
G1 X63.527 Y147.249
M204 S3000
M205 X10 Y10
G0 F6000 X64.923 Y137.33
M204 S1800
M205 X8 Y8
G1 F1800 X62.819 Y135.227 E629.11284
G1 X62.749 Y135.157
M204 S3000
M205 X10 Y10
G0 F6000 X63.088 Y74.967
M204 S1800
M205 X8 Y8
G1 F1800 X62.82 Y74.699 E629.12545
M204 S3000
M205 X10 Y10
G0 F6000 X63.339 Y74.652
M204 S1800
M205 X8 Y8
G1 F1800 X62.82 Y74.133 E629.14986
M204 S3000
M205 X10 Y10
G0 F6000 X62.82 Y73.568
M204 S1800
M205 X8 Y8
G1 F1800 X63.59 Y74.338 E629.18608
M204 S3000
M205 X10 Y10
G0 F6000 X63.841 Y74.023
M204 S1800
M205 X8 Y8
G1 F1800 X62.82 Y73.002 E629.2341
M204 S3000
M205 X10 Y10
G0 F6000 X62.82 Y72.436
M204 S1800
M205 X8 Y8
G1 F1800 X64.092 Y73.708 E629.29393
M204 S3000
M205 X10 Y10
G0 F6000 X64.343 Y73.394
M204 S1800
M205 X8 Y8
G1 F1800 X62.82 Y71.871 E629.36557
M204 S3000
M205 X10 Y10
G0 F6000 X62.82 Y71.305
M204 S1800
M205 X8 Y8
G1 F1800 X64.594 Y73.079 E629.44901
M204 S3000
M205 X10 Y10
G0 F6000 X64.845 Y72.764
M204 S1800
M205 X8 Y8
G1 F1800 X62.82 Y70.739 E629.54426
M204 S3000
M205 X10 Y10
G0 F6000 X62.82 Y70.173
M204 S1800
M205 X8 Y8
G1 F1800 X65.096 Y72.45 E629.65134
M204 S3000
M205 X10 Y10
G0 F6000 X65.347 Y72.136
M204 S1800
M205 X8 Y8
G1 F1800 X62.82 Y69.608 E629.77023
M204 S3000
M205 X10 Y10
G0 F6000 X62.82 Y69.042
M204 S1800
M205 X8 Y8
G1 F1800 X65.599 Y71.821 E629.90094
M204 S3000
M205 X10 Y10
G0 F6000 X65.85 Y71.506
M204 S1800
M205 X8 Y8
G1 F1800 X62.82 Y68.476 E630.04347
M204 S3000
M205 X10 Y10
G0 F6000 X62.82 Y67.911
M204 S1800
M205 X8 Y8
G1 F1800 X66.101 Y71.192 E630.19779
M204 S3000
M205 X10 Y10
G0 F6000 X66.352 Y70.877
M204 S1800
M205 X8 Y8
G1 F1800 X62.82 Y67.345 E630.36393
M204 S3000
M205 X10 Y10
G0 F6000 X62.82 Y66.779
M204 S1800
M205 X8 Y8
G1 F1800 X66.608 Y70.568 E630.54213
M204 S3000
M205 X10 Y10
G0 F6000 X66.891 Y70.285
M204 S1800
M205 X8 Y8
G1 F1800 X62.82 Y66.214 E630.73362
M204 S3000
M205 X10 Y10
G0 F6000 X62.82 Y65.648
M204 S1800
M205 X8 Y8
G1 F1800 X67.174 Y70.002 E630.93841
M204 S3000
M205 X10 Y10
G0 F6000 X67.457 Y69.72
M204 S1800
M205 X8 Y8
G1 F1800 X62.82 Y65.082 E631.15655
M204 S3000
M205 X10 Y10
G0 F6000 X62.82 Y64.517
M204 S1800
M205 X8 Y8
G1 F1800 X67.74 Y69.437 E631.38797
M204 S3000
M205 X10 Y10
G0 F6000 X68.022 Y69.154
M204 S1800
M205 X8 Y8
G1 F1800 X62.82 Y63.951 E631.63268
M204 S3000
M205 X10 Y10
G0 F6000 X62.82 Y63.385
M204 S1800
M205 X8 Y8
G1 F1800 X68.305 Y68.871 E631.8907
M204 S3000
M205 X10 Y10
G0 F6000 X68.588 Y68.588
M204 S1800
M205 X8 Y8
G1 F1800 X62.957 Y62.957 E632.15557
M204 S3000
M205 X10 Y10
G0 F6000 X63.385 Y62.82
M204 S1800
M205 X8 Y8
G1 F1800 X68.871 Y68.305 E632.41359
M204 S3000
M205 X10 Y10
G0 F6000 X69.154 Y68.022
M204 S1800
M205 X8 Y8
G1 F1800 X63.951 Y62.82 E632.6583
M204 S3000
M205 X10 Y10
G0 F6000 X64.517 Y62.82
M204 S1800
M205 X8 Y8
G1 F1800 X69.437 Y67.74 E632.88972
M204 S3000
M205 X10 Y10
G0 F6000 X69.72 Y67.457
M204 S1800
M205 X8 Y8
G1 F1800 X65.082 Y62.82 E633.10785
M204 S3000
M205 X10 Y10
G0 F6000 X65.648 Y62.82
M204 S1800
M205 X8 Y8
G1 F1800 X70.002 Y67.174 E633.31265
M204 S3000
M205 X10 Y10
G0 F6000 X70.285 Y66.891
M204 S1800
M205 X8 Y8
G1 F1800 X66.214 Y62.82 E633.50414
M204 S3000
M205 X10 Y10
G0 F6000 X66.779 Y62.82
M204 S1800
M205 X8 Y8
G1 F1800 X70.568 Y66.608 E633.68234
M204 S3000
M205 X10 Y10
G0 F6000 X70.876 Y66.351
M204 S1800
M205 X8 Y8
G1 F1800 X67.345 Y62.82 E633.84843
M204 S3000
M205 X10 Y10
G0 F6000 X67.911 Y62.82
M204 S1800
M205 X8 Y8
G1 F1800 X71.191 Y66.1 E634.00271
M204 S3000
M205 X10 Y10
G0 F6000 X71.506 Y65.849
M204 S1800
M205 X8 Y8
G1 F1800 X68.476 Y62.82 E634.14521
M204 S3000
M205 X10 Y10
G0 F6000 X69.042 Y62.82
M204 S1800
M205 X8 Y8
G1 F1800 X71.82 Y65.598 E634.27587
M204 S3000
M205 X10 Y10
G0 F6000 X72.135 Y65.347
M204 S1800
M205 X8 Y8
G1 F1800 X69.608 Y62.82 E634.39474
M204 S3000
M205 X10 Y10
G0 F6000 X70.173 Y62.82
M204 S1800
M205 X8 Y8
G1 F1800 X72.45 Y65.096 E634.50182
M204 S3000
M205 X10 Y10
G0 F6000 X72.764 Y64.844
M204 S1800
M205 X8 Y8
G1 F1800 X70.739 Y62.82 E634.59704
M204 S3000
M205 X10 Y10
G0 F6000 X71.305 Y62.82
M204 S1800
M205 X8 Y8
G1 F1800 X73.078 Y64.593 E634.68044
M204 S3000
M205 X10 Y10
G0 F6000 X73.393 Y64.342
M204 S1800
M205 X8 Y8
G1 F1800 X71.871 Y62.82 E634.75203
M204 S3000
M205 X10 Y10
G0 F6000 X72.436 Y62.82
M204 S1800
M205 X8 Y8
G1 F1800 X73.708 Y64.091 E634.81184
M204 S3000
M205 X10 Y10
G0 F6000 X74.022 Y63.84
M204 S1800
M205 X8 Y8
G1 F1800 X73.002 Y62.82 E634.85981
M204 S3000
M205 X10 Y10
G0 F6000 X73.568 Y62.82
M204 S1800
M205 X8 Y8
G1 F1800 X74.337 Y63.589 E634.89599
M204 S3000
M205 X10 Y10
G0 F6000 X74.652 Y63.338
M204 S1800
M205 X8 Y8
G1 F1800 X74.133 Y62.82 E634.92037
M204 S3000
M205 X10 Y10
G0 F6000 X74.699 Y62.82
M204 S1800
M205 X8 Y8
G1 F1800 X74.966 Y63.087 E634.93293
M204 S3000
M205 X10 Y10
G1 F2400 E627.43293
;MESH:NONMESH
G0 F6000 X67.281 Y71.27
G0 X68.225 Y72.113
G0 X66.67 Y74.438
;TIME_ELAPSED:435.324840
;LAYER:3
G0 X66.67 Y74.438 Z0.9
M204 S1800
M205 X8 Y8
;TYPE:SUPPORT
G1 F2400 E634.93293
G1 F3600 X65.15 Y76.342 E635.01396
G1 X65.15 Y133.658 E636.9203
G1 X66.67 Y135.561 E637.00131
G1 X66.67 Y114.56 E637.6998
G1 X68.894 Y122.421 E637.97152
G1 X73.337 Y128.605 E638.22479
G1 X73.337 Y142.449 E638.68524
G1 X76.342 Y144.85 E638.81317
G1 X80.004 Y144.85 E638.93497
G1 X80.004 Y135.762 E639.23724
G1 X86.671 Y140.307 E639.50561
G1 X86.671 Y144.85 E639.65671
G1 X93.338 Y144.85 E639.87846
G1 X93.338 Y142.784 E639.94717
G1 X100.005 Y144.482 E640.176
G1 X100.005 Y144.85 E640.18824
G1 X101.451 Y144.85 E640.23633
G1 X100.005 Y144.482 E640.28596
M204 S3000
M205 X10 Y10
G0 F6000 X113.339 Y109.9
M204 S1800
M205 X8 Y8
G1 F3600 X117.197 Y109.9 E640.41427
G1 X118.196 Y108.9 E640.46129
G1 X120.006 Y108.9 E640.52149
G1 X120.006 Y103.1 E640.7144
G1 X126.673 Y103.1 E640.93614
G1 X126.673 Y108.9 E641.12905
G1 X133.34 Y108.9 E641.3508
G1 X133.34 Y103.1 E641.54371
G1 X140.007 Y103.1 E641.76545
G1 X140.007 Y109.206 E641.96854
G1 X140.1 Y109.299 E641.97291
G1 X140.1 Y124.411 E642.47554
G1 X140.007 Y124.547 E642.48102
G1 X140.007 Y139.322 E642.97244
G1 X141.593 Y137.736 E643.04704
G1 X144.85 Y133.658 E643.22062
G1 X144.85 Y102.479 E644.25764
G1 X144.832 Y102.588 E644.26131
G1 X144.534 Y102.986 E644.27785
G1 X144.292 Y103.1 E644.28675
G1 X140.007 Y103.1 E644.42927
M204 S3000
M205 X10 Y10
G0 F6000 X140.007 Y124.547
M204 S1800
M205 X8 Y8
G1 F3600 X136.014 Y130.412 E644.66526
G1 X133.34 Y133.08 E644.79089
G1 X133.34 Y144.85 E645.18236
G1 X126.673 Y144.85 E645.40411
G1 X126.673 Y138.503 E645.61521
G1 X124.332 Y140.1 E645.70947
G1 X120.006 Y140.1 E645.85335
G1 X120.006 Y144.85 E646.01134
G1 X113.339 Y144.85 E646.23308
G1 X113.339 Y140.1 E646.39107
G1 X108.299 Y140.1 E646.5587
G1 X107.9 Y139.701 E646.57746
G1 X107.9 Y110.299 E647.55538
G1 X108.299 Y109.9 E647.57415
G1 X113.339 Y109.9 E647.74178
G1 X113.339 Y102.1 E648.00121
G1 X108.299 Y102.1 E648.16884
G1 X107.9 Y101.701 E648.18761
G1 X107.9 Y65.857 E649.37978
G1 X108.09 Y65.348 E649.39785
G1 X108.626 Y65.224 E649.41615
G1 X113.339 Y66.28 E649.57679
G1 X113.339 Y65.15 E649.61438
G1 X106.672 Y65.15 E649.83612
G1 X106.672 Y144.85 E652.48695
G1 X101.691 Y144.85 E652.65262
G1 X102.1 Y144.531 E652.66988
G1 X102.1 Y110.299 E653.80844
G1 X101.701 Y109.9 E653.8272
G1 X100.005 Y109.9 E653.88361
G1 X100.005 Y102.1 E654.14304
G1 X101.701 Y102.1 E654.19945
G1 X102.1 Y101.701 E654.21822
G1 X102.1 Y70.299 E655.26265
G1 X101.701 Y69.9 E655.28142
G1 X100.005 Y69.9 E655.33783
G1 X100.005 Y65.15 E655.49582
G1 X93.338 Y65.15 E655.71756
G1 X93.338 Y69.9 E655.87555
G1 X86.671 Y69.9 E656.09729
G1 X86.671 Y65.15 E656.25528
G1 X80.004 Y65.15 E656.47702
G1 X80.004 Y73.717 E656.76196
G1 X79.222 Y74.25 E656.79344
G1 X74.25 Y79.222 E657.02731
G1 X73.337 Y80.562 E657.08124
G1 X73.337 Y67.55 E657.51402
G1 X72.264 Y68.407 E657.55969
G1 X68.407 Y72.264 E657.74111
G1 X66.67 Y74.438 E657.83367
G1 X66.67 Y108.9 E658.97988
G1 X65.566 Y108.9 E659.0166
G1 X65.204 Y109.377 E659.03651
G1 X66.67 Y114.56 E659.21566
M204 S3000
M205 X10 Y10
G0 F6000 X73.337 Y80.562
M204 S1800
M205 X8 Y8
G1 F3600 X69.9 Y85.604 E659.41862
G1 X69.9 Y102.701 E659.98727
G1 X70.299 Y103.1 E660.00603
G1 X73.337 Y103.1 E660.10708
G1 X73.337 Y108.9 E660.29999
G1 X80.004 Y108.9 E660.52173
G1 X80.004 Y103.1 E660.71464
G1 X86.671 Y103.1 E660.93639
G1 X86.671 Y108.9 E661.1293
G1 X91.781 Y108.9 E661.29925
G1 X92.78 Y109.9 E661.34627
G1 X93.338 Y109.9 E661.36483
G1 X93.338 Y102.1 E661.62426
G1 X100.005 Y102.1 E661.846
M204 S3000
M205 X10 Y10
G0 F6000 X113.339 Y66.28
M204 S1800
M205 X8 Y8
G1 F3600 X119.379 Y67.635 E662.05189
G1 X120.006 Y67.984 E662.07575
G1 X120.006 Y65.15 E662.17001
G1 X126.673 Y65.15 E662.39176
G1 X126.673 Y71.702 E662.60968
G1 X129.424 Y73.236 E662.71444
G1 X133.34 Y77.249 E662.90093
G1 X133.34 Y65.15 E663.30335
G1 X133.658 Y65.15 E663.31392
G1 X137.736 Y68.407 E663.48751
G1 X140.007 Y70.678 E663.59433
G1 X140.007 Y86.246 E664.11212
G1 X142.696 Y91.362 E664.30435
G1 X144.85 Y102.212 E664.67227
G1 X144.85 Y76.342 E665.53271
G1 X141.593 Y72.264 E665.70629
G1 X140.007 Y70.678 E665.7809
M204 S3000
M205 X10 Y10
G1 F2400 E658.2809
;MESH:Object 1
G0 F6000 X141.068 Y69.619
G0 X146.975 Y62.28
M204 S1800
M205 X8 Y8
;TYPE:WALL-INNER
G1 F2400 E665.7809
G1 F3600 X147.088 Y62.315 E665.78483
G1 X147.333 Y62.444 E665.79404
G1 X147.517 Y62.62 E665.80251
G1 X147.558 Y62.67 E665.80466
G1 X147.685 Y62.911 E665.81372
G1 X147.718 Y63.02 E665.81751
G1 X147.75 Y63.3 E665.82688
G1 X147.75 Y146.705 E668.60094
G1 X147.72 Y146.975 E668.60998
G1 X147.685 Y147.088 E668.61391
G1 X147.556 Y147.333 E668.62312
G1 X147.38 Y147.517 E668.63159
G1 X147.33 Y147.558 E668.63374
G1 X147.089 Y147.685 E668.6428
G1 X146.98 Y147.718 E668.64659
G1 X146.7 Y147.75 E668.65596
G1 X63.295 Y147.75 E671.43002
G1 X63.025 Y147.72 E671.43906
G1 X62.912 Y147.685 E671.44299
G1 X62.667 Y147.556 E671.4522
G1 X62.482 Y147.379 E671.46072
G1 X62.442 Y147.33 E671.46282
G1 X62.315 Y147.089 E671.47188
G1 X62.282 Y146.98 E671.47567
G1 X62.25 Y146.7 E671.48504
G1 X62.25 Y63.295 E674.25911
G1 X62.28 Y63.025 E674.26814
G1 X62.315 Y62.912 E674.27208
G1 X62.444 Y62.667 E674.28129
G1 X62.62 Y62.483 E674.28975
G1 X62.67 Y62.442 E674.29191
G1 X62.911 Y62.315 E674.30097
G1 X63.02 Y62.282 E674.30475
G1 X63.3 Y62.25 E674.31413
G1 X146.705 Y62.25 E677.08819
G1 X146.975 Y62.28 E677.09722
M204 S3000
M205 X10 Y10
G0 F6000 X75.677 Y63.25
M204 S1800
M205 X8 Y8
G1 F3600 X71.003 Y66.982 E677.29616
G1 X66.982 Y71.003 E677.48529
G1 X63.25 Y75.677 E677.68423
G1 X63.25 Y134.323 E679.6348
G1 X66.982 Y138.997 E679.83373
G1 X71.003 Y143.018 E680.02287
G1 X75.677 Y146.75 E680.2218
G1 X134.323 Y146.75 E682.17238
G1 X138.997 Y143.018 E682.37131
G1 X143.018 Y138.997 E682.56045
G1 X146.75 Y134.323 E682.75938
G1 X146.75 Y75.677 E684.70995
G1 X143.018 Y71.003 E684.90889
G1 X138.997 Y66.982 E685.09802
G1 X134.323 Y63.25 E685.29696
G1 X75.677 Y63.25 E687.24753
M204 S3000
M205 X10 Y10
G0 F6000 X75.817 Y63.65
M204 S1800
M205 X8 Y8
G1 F3600 X71.27 Y67.281 E687.44107
G1 X67.281 Y71.27 E687.6287
G1 X63.65 Y75.817 E687.82224
G1 X63.65 Y134.183 E689.7635
G1 X67.281 Y138.73 E689.95703
G1 X71.27 Y142.719 E690.14466
G1 X75.817 Y146.35 E690.3382
G1 X134.183 Y146.35 E692.27946
G1 X138.73 Y142.719 E692.473
G1 X142.719 Y138.73 E692.66063
G1 X146.35 Y134.183 E692.85416
G1 X146.35 Y75.817 E694.79543
G1 X142.719 Y71.27 E694.98896
G1 X138.73 Y67.281 E695.17659
G1 X134.183 Y63.65 E695.37013
G1 X75.817 Y63.65 E697.31139
M204 S3000
M205 X10 Y10
G0 F6000 X75.784 Y63.556
G0 X147.041 Y61.985
G0 X147.061 Y61.888
M204 S1800
M205 X8 Y8
G1 F3600 X147.241 Y61.943 E697.31765
G1 X147.554 Y62.108 E697.32942
G1 X147.646 Y62.183 E697.33337
G1 X147.814 Y62.351 E697.34127
G1 X147.894 Y62.449 E697.34548
G1 X148.056 Y62.755 E697.35699
G1 X148.111 Y62.94 E697.36341
G1 X148.15 Y63.28 E697.37479
G1 X148.15 Y146.723 E700.15012
G1 X148.112 Y147.061 E700.16143
G1 X148.057 Y147.241 E700.16769
G1 X147.892 Y147.554 E700.17946
G1 X147.817 Y147.646 E700.18341
G1 X147.649 Y147.814 E700.19131
G1 X147.551 Y147.894 E700.19552
G1 X147.245 Y148.056 E700.20704
G1 X147.06 Y148.111 E700.21345
G1 X146.72 Y148.15 E700.22484
G1 X63.277 Y148.15 E703.00016
G1 X62.939 Y148.112 E703.01148
G1 X62.759 Y148.057 E703.01774
G1 X62.446 Y147.892 E703.0295
G1 X62.354 Y147.817 E703.03345
G1 X62.185 Y147.648 E703.0414
G1 X62.106 Y147.551 E703.04556
G1 X61.944 Y147.245 E703.05708
G1 X61.889 Y147.06 E703.0635
G1 X61.85 Y146.72 E703.07488
G1 X61.85 Y63.277 E705.8502
G1 X61.888 Y62.939 E705.86152
G1 X61.943 Y62.759 E705.86778
G1 X62.108 Y62.446 E705.87955
G1 X62.183 Y62.354 E705.88349
G1 X62.351 Y62.186 E705.8914
G1 X62.449 Y62.106 E705.8956
G1 X62.755 Y61.944 E705.90712
G1 X62.94 Y61.889 E705.91354
G1 X63.28 Y61.85 E705.92492
G1 X146.723 Y61.85 E708.70025
G1 X147.061 Y61.888 E708.71156
M204 S3000
M205 X10 Y10
G0 F6000 X147.02 Y61.477
M204 S1800
M205 X8 Y8
;TYPE:WALL-OUTER
G1 F3600 X147.152 Y61.498 E708.71601
G1 X147.392 Y61.571 E708.72435
G1 X147.774 Y61.772 E708.73871
G1 X147.919 Y61.89 E708.74492
G1 X148.109 Y62.08 E708.75386
G1 X148.229 Y62.226 E708.76015
G1 X148.427 Y62.602 E708.77428
G1 X148.502 Y62.854 E708.78302
G1 X148.522 Y62.979 E708.78724
G1 X148.55 Y63.26 E708.79663
G1 X148.55 Y146.741 E711.57322
G1 X148.523 Y147.02 E711.58254
G1 X148.502 Y147.152 E711.58699
G1 X148.429 Y147.392 E711.59533
G1 X148.228 Y147.774 E711.60969
G1 X148.11 Y147.919 E711.6159
G1 X147.92 Y148.109 E711.62484
G1 X147.774 Y148.229 E711.63113
G1 X147.398 Y148.427 E711.64526
G1 X147.146 Y148.502 E711.65401
G1 X147.021 Y148.522 E711.65822
G1 X146.74 Y148.55 E711.66761
G1 X63.259 Y148.55 E714.4442
G1 X62.98 Y148.523 E714.45352
G1 X62.848 Y148.502 E714.45797
G1 X62.608 Y148.429 E714.46631
G1 X62.226 Y148.228 E714.48067
G1 X62.081 Y148.11 E714.48688
G1 X61.89 Y147.919 E714.49587
G1 X61.771 Y147.774 E714.50211
G1 X61.573 Y147.398 E714.51624
G1 X61.498 Y147.146 E714.52499
G1 X61.478 Y147.021 E714.5292
G1 X61.45 Y146.74 E714.53859
G1 X61.45 Y63.259 E717.31518
G1 X61.477 Y62.98 E717.3245
G1 X61.498 Y62.848 E717.32895
G1 X61.571 Y62.608 E717.33729
G1 X61.772 Y62.226 E717.35165
G1 X61.89 Y62.081 E717.35786
G1 X62.08 Y61.891 E717.3668
G1 X62.226 Y61.771 E717.37309
G1 X62.602 Y61.573 E717.38722
G1 X62.854 Y61.498 E717.39597
G1 X62.979 Y61.478 E717.40018
G1 X63.26 Y61.45 E717.40957
G1 X146.741 Y61.45 E720.18616
G1 X147.02 Y61.477 E720.19548
M204 S3000
M205 X10 Y10
G0 F6000 X147.152 Y61.498
G0 X147.216 Y61.517
G0 X147.069 Y61.994
G0 X75.804 Y63.613
G0 X75.646 Y63.659
G0 X75.957 Y64.05
M204 S1800
M205 X8 Y8
G1 F3600 X71.537 Y67.58 E720.38362
G1 X67.58 Y71.537 E720.56975
G1 X64.05 Y75.957 E720.75789
G1 X64.05 Y134.043 E722.68983
G1 X67.58 Y138.463 E722.87797
G1 X71.537 Y142.42 E723.0641
G1 X75.957 Y145.95 E723.25224
G1 X134.043 Y145.95 E725.18419
G1 X138.463 Y142.42 E725.37233
G1 X142.42 Y138.463 E725.55845
G1 X145.95 Y134.043 E725.74659
G1 X145.95 Y75.957 E727.67854
G1 X142.42 Y71.537 E727.86668
G1 X138.463 Y67.58 E728.0528
G1 X134.043 Y64.05 E728.24094
G1 X75.957 Y64.05 E730.17289
M204 S3000
M205 X10 Y10
G0 F6000 X75.801 Y64.174
G0 X75.54 Y62.86
M204 S1800
M205 X8 Y8
;TYPE:SKIN
G1 F1800 X70.742 Y66.691 E730.3771
G1 X66.691 Y70.742 E730.56765
G1 X62.86 Y75.54 E730.77186
G1 X62.86 Y134.46 E732.73155
G1 X66.691 Y139.258 E732.93576
G1 X70.742 Y143.309 E733.12631
G1 X75.54 Y147.14 E733.33052
G1 X134.46 Y147.14 E735.2902
G1 X139.258 Y143.309 E735.49442
G1 X143.309 Y139.258 E735.68496
G1 X147.14 Y134.46 E735.88917
G1 X147.14 Y75.54 E737.84886
G1 X143.309 Y70.742 E738.05307
G1 X139.258 Y66.691 E738.24362
G1 X134.46 Y62.86 E738.44783
G1 X75.54 Y62.86 E740.40752
M204 S3000
M205 X10 Y10
G0 F6000 X63.326 Y62.64
M204 S1800
M205 X8 Y8
G1 F1800 X146.68 Y62.64 E743.17988
G1 X146.896 Y62.664 E743.18711
G1 X146.94 Y62.677 E743.18864
G1 X147.104 Y62.764 E743.19481
G1 X147.235 Y62.892 E743.2009
G1 X147.322 Y63.057 E743.20711
G1 X147.334 Y63.097 E743.2085
G1 X147.36 Y63.326 E743.21616
G1 X147.36 Y146.68 E745.98853
G1 X147.336 Y146.896 E745.99576
G1 X147.323 Y146.94 E745.99728
G1 X147.237 Y147.103 E746.00341
G1 X147.108 Y147.235 E746.00955
G1 X146.942 Y147.322 E746.01578
G1 X146.903 Y147.334 E746.01714
G1 X146.674 Y147.36 E746.02481
G1 X63.32 Y147.36 E748.79717
G1 X63.104 Y147.336 E748.8044
G1 X63.06 Y147.323 E748.80593
G1 X62.896 Y147.236 E748.8121
G1 X62.769 Y147.114 E748.81796
G1 X62.678 Y146.942 E748.82443
G1 X62.666 Y146.903 E748.82579
G1 X62.64 Y146.671 E748.83355
G1 X62.64 Y63.32 E751.60582
G1 X62.664 Y63.104 E751.61305
G1 X62.677 Y63.06 E751.61457
G1 X62.764 Y62.896 E751.62075
G1 X62.892 Y62.765 E751.62684
G1 X63.058 Y62.678 E751.63307
G1 X63.097 Y62.666 E751.63443
G1 X63.326 Y62.64 E751.64209
M204 S3000
M205 X10 Y10
G0 F6000 X63.327 Y62.82
M204 S1800
M205 X8 Y8
G1 F1800 X62.82 Y63.327 E751.66594
M204 S3000
M205 X10 Y10
G0 F6000 X62.82 Y63.893
M204 S1800
M205 X8 Y8
G1 F1800 X63.893 Y62.82 E751.71641
M204 S3000
M205 X10 Y10
G0 F6000 X64.459 Y62.82
M204 S1800
M205 X8 Y8
G1 F1800 X62.82 Y64.459 E751.79351
M204 S3000
M205 X10 Y10
G0 F6000 X62.82 Y65.024
M204 S1800
M205 X8 Y8
G1 F1800 X65.024 Y62.82 E751.89718
M204 S3000
M205 X10 Y10
G0 F6000 X65.59 Y62.82
M204 S1800
M205 X8 Y8
G1 F1800 X62.82 Y65.59 E752.02747
M204 S3000
M205 X10 Y10
G0 F6000 X62.82 Y66.156
M204 S1800
M205 X8 Y8
G1 F1800 X66.156 Y62.82 E752.18438
M204 S3000
M205 X10 Y10
G0 F6000 X66.721 Y62.82
M204 S1800
M205 X8 Y8
G1 F1800 X62.82 Y66.721 E752.36787
M204 S3000
M205 X10 Y10
G0 F6000 X62.82 Y67.287
M204 S1800
M205 X8 Y8
G1 F1800 X67.287 Y62.82 E752.57799
M204 S3000
M205 X10 Y10
G0 F6000 X67.853 Y62.82
M204 S1800
M205 X8 Y8
G1 F1800 X62.82 Y67.853 E752.81472
M204 S3000
M205 X10 Y10
G0 F6000 X62.82 Y68.418
M204 S1800
M205 X8 Y8
G1 F1800 X68.418 Y62.82 E753.07804
M204 S3000
M205 X10 Y10
G0 F6000 X68.984 Y62.82
M204 S1800
M205 X8 Y8
G1 F1800 X62.82 Y68.984 E753.36797
M204 S3000
M205 X10 Y10
G0 F6000 X62.82 Y69.55
M204 S1800
M205 X8 Y8
G1 F1800 X69.55 Y62.82 E753.68453
M204 S3000
M205 X10 Y10
G0 F6000 X70.116 Y62.82
M204 S1800
M205 X8 Y8
G1 F1800 X62.82 Y70.116 E754.02771
M204 S3000
M205 X10 Y10
G0 F6000 X62.82 Y70.681
M204 S1800
M205 X8 Y8
G1 F1800 X70.681 Y62.82 E754.39747
M204 S3000
M205 X10 Y10
G0 F6000 X71.247 Y62.82
M204 S1800
M205 X8 Y8
G1 F1800 X62.82 Y71.247 E754.79385
M204 S3000
M205 X10 Y10
G0 F6000 X62.82 Y71.813
M204 S1800
M205 X8 Y8
G1 F1800 X71.813 Y62.82 E755.21685
M204 S3000
M205 X10 Y10
G0 F6000 X72.378 Y62.82
M204 S1800
M205 X8 Y8
G1 F1800 X62.82 Y72.378 E755.66643
M204 S3000
M205 X10 Y10
G0 F6000 X62.82 Y72.944
M204 S1800
M205 X8 Y8
G1 F1800 X72.944 Y62.82 E756.14263
M204 S3000
M205 X10 Y10
G0 F6000 X73.51 Y62.82
M204 S1800
M205 X8 Y8
G1 F1800 X62.82 Y73.51 E756.64546
M204 S3000
M205 X10 Y10
G0 F6000 X62.82 Y74.075
M204 S1800
M205 X8 Y8
G1 F1800 X74.075 Y62.82 E757.17486
M204 S3000
M205 X10 Y10
G0 F6000 X74.641 Y62.82
M204 S1800
M205 X8 Y8
G1 F1800 X72.028 Y65.432 E757.29774
G1 X71.958 Y65.502
M204 S3000
M205 X10 Y10
G0 F6000 X74.833 Y63.194
M204 S1800
M205 X8 Y8
G1 F1800 X75.207 Y62.82 E757.31534
M204 S3000
M205 X10 Y10
G0 F6000 X65.43 Y72.03
M204 S1800
M205 X8 Y8
G1 F1800 X62.82 Y74.641 E757.43813
M204 S3000
M205 X10 Y10
G0 F6000 X63.193 Y74.833
M204 S1800
M205 X8 Y8
G1 F1800 X62.82 Y75.207 E757.45569
M204 S3000
M205 X10 Y10
G0 F6000 X63.03 Y134.959
M204 S1800
M205 X8 Y8
G1 F1800 X62.82 Y135.169 E757.46557
M204 S3000
M205 X10 Y10
G0 F6000 X63.281 Y135.274
M204 S1800
M205 X8 Y8
G1 F1800 X62.82 Y135.735 E757.48726
M204 S3000
M205 X10 Y10
G0 F6000 X62.82 Y136.301
M204 S1800
M205 X8 Y8
G1 F1800 X63.532 Y135.589 E757.52075
M204 S3000
M205 X10 Y10
G0 F6000 X63.783 Y135.903
M204 S1800
M205 X8 Y8
G1 F1800 X62.82 Y136.866 E757.56604
M204 S3000
M205 X10 Y10
G0 F6000 X62.82 Y137.432
M204 S1800
M205 X8 Y8
G1 F1800 X64.034 Y136.218 E757.62315
M204 S3000
M205 X10 Y10
G0 F6000 X64.285 Y136.533
M204 S1800
M205 X8 Y8
G1 F1800 X62.82 Y137.998 E757.69206
M204 S3000
M205 X10 Y10
G0 F6000 X62.82 Y138.563
M204 S1800
M205 X8 Y8
G1 F1800 X64.536 Y136.847 E757.77277
M204 S3000
M205 X10 Y10
G0 F6000 X64.787 Y137.161
M204 S1800
M205 X8 Y8
G1 F1800 X62.82 Y139.129 E757.86532
M204 S3000
M205 X10 Y10
G0 F6000 X62.82 Y139.695
M204 S1800
M205 X8 Y8
G1 F1800 X65.038 Y137.476 E757.96967
M204 S3000
M205 X10 Y10
G0 F6000 X65.289 Y137.791
M204 S1800
M205 X8 Y8
G1 F1800 X62.82 Y140.26 E758.0858
M204 S3000
M205 X10 Y10
G0 F6000 X62.82 Y140.826
M204 S1800
M205 X8 Y8
G1 F1800 X65.541 Y138.105 E758.21379
M204 S3000
M205 X10 Y10
G0 F6000 X65.792 Y138.42
M204 S1800
M205 X8 Y8
G1 F1800 X62.82 Y141.392 E758.35358
M204 S3000
M205 X10 Y10
G0 F6000 X62.82 Y141.958
M204 S1800
M205 X8 Y8
G1 F1800 X66.043 Y138.735 E758.50518
M204 S3000
M205 X10 Y10
G0 F6000 X66.294 Y139.049
M204 S1800
M205 X8 Y8
G1 F1800 X62.82 Y142.523 E758.66859
M204 S3000
M205 X10 Y10
G0 F6000 X62.82 Y143.089
M204 S1800
M205 X8 Y8
G1 F1800 X66.545 Y139.364 E758.8438
M204 S3000
M205 X10 Y10
G0 F6000 X66.827 Y139.647
M204 S1800
M205 X8 Y8
G1 F1800 X62.82 Y143.655 E759.0323
M204 S3000
M205 X10 Y10
G0 F6000 X62.82 Y144.22
M204 S1800
M205 X8 Y8
G1 F1800 X67.11 Y139.93 E759.23409
M204 S3000
M205 X10 Y10
G0 F6000 X67.392 Y140.213
M204 S1800
M205 X8 Y8
G1 F1800 X62.82 Y144.786 E759.44917
M204 S3000
M205 X10 Y10
G0 F6000 X62.82 Y145.352
M204 S1800
M205 X8 Y8
G1 F1800 X67.675 Y140.496 E759.67755
M204 S3000
M205 X10 Y10
G0 F6000 X67.958 Y140.779
M204 S1800
M205 X8 Y8
G1 F1800 X62.82 Y145.917 E759.91923
M204 S3000
M205 X10 Y10
G0 F6000 X62.82 Y146.483
M204 S1800
M205 X8 Y8
G1 F1800 X68.241 Y141.062 E760.17422
M204 S3000
M205 X10 Y10
G0 F6000 X68.524 Y141.344
M204 S1800
M205 X8 Y8
G1 F1800 X62.898 Y146.97 E760.43885
M204 S3000
M205 X10 Y10
G0 F6000 X63.262 Y147.172
M204 S1800
M205 X8 Y8
G1 F1800 X68.807 Y141.627 E760.69967
M204 S3000
M205 X10 Y10
G0 F6000 X69.089 Y141.91
M204 S1800
M205 X8 Y8
G1 F1800 X63.821 Y147.179 E760.94748
M204 S3000
M205 X10 Y10
G0 F6000 X64.387 Y147.179
M204 S1800
M205 X8 Y8
G1 F1800 X69.372 Y142.193 E761.18198
M204 S3000
M205 X10 Y10
G0 F6000 X69.655 Y142.476
M204 S1800
M205 X8 Y8
G1 F1800 X64.952 Y147.179 E761.4032
M204 S3000
M205 X10 Y10
G0 F6000 X65.518 Y147.179
M204 S1800
M205 X8 Y8
G1 F1800 X69.938 Y142.759 E761.6111
M204 S3000
M205 X10 Y10
G0 F6000 X70.221 Y143.042
M204 S1800
M205 X8 Y8
G1 F1800 X66.084 Y147.179 E761.80569
M204 S3000
M205 X10 Y10
G0 F6000 X66.649 Y147.179
M204 S1800
M205 X8 Y8
G1 F1800 X70.504 Y143.324 E761.98702
M204 S3000
M205 X10 Y10
G0 F6000 X70.806 Y143.588
M204 S1800
M205 X8 Y8
G1 F1800 X67.215 Y147.179 E762.15593
M204 S3000
M205 X10 Y10
G0 F6000 X67.781 Y147.179
M204 S1800
M205 X8 Y8
G1 F1800 X71.12 Y143.839 E762.31301
M204 S3000
M205 X10 Y10
G0 F6000 X71.435 Y144.09
M204 S1800
M205 X8 Y8
G1 F1800 X68.346 Y147.179 E762.45831
M204 S3000
M205 X10 Y10
G0 F6000 X68.912 Y147.179
M204 S1800
M205 X8 Y8
G1 F1800 X71.75 Y144.341 E762.5918
M204 S3000
M205 X10 Y10
G0 F6000 X72.064 Y144.593
M204 S1800
M205 X8 Y8
G1 F1800 X69.478 Y147.179 E762.71344
M204 S3000
M205 X10 Y10
G0 F6000 X70.043 Y147.179
M204 S1800
M205 X8 Y8
G1 F1800 X72.378 Y144.844 E762.82327
M204 S3000
M205 X10 Y10
G0 F6000 X72.693 Y145.095
M204 S1800
M205 X8 Y8
G1 F1800 X70.609 Y147.179 E762.92129
M204 S3000
M205 X10 Y10
G0 F6000 X71.175 Y147.179
M204 S1800
M205 X8 Y8
G1 F1800 X73.008 Y145.346 E763.00751
M204 S3000
M205 X10 Y10
G0 F6000 X73.322 Y145.597
M204 S1800
M205 X8 Y8
G1 F1800 X71.74 Y147.179 E763.08192
M204 S3000
M205 X10 Y10
G0 F6000 X72.306 Y147.179
M204 S1800
M205 X8 Y8
G1 F1800 X73.637 Y145.848 E763.14453
M204 S3000
M205 X10 Y10
G0 F6000 X73.952 Y146.099
M204 S1800
M205 X8 Y8
G1 F1800 X72.872 Y147.179 E763.19533
M204 S3000
M205 X10 Y10
G0 F6000 X73.437 Y147.179
M204 S1800
M205 X8 Y8
G1 F1800 X74.266 Y146.351 E763.2343
M204 S3000
M205 X10 Y10
G0 F6000 X74.58 Y146.602
M204 S1800
M205 X8 Y8
G1 F1800 X74.003 Y147.179 E763.26144
M204 S3000
M205 X10 Y10
G0 F6000 X74.732 Y147.016
M204 S1800
M205 X8 Y8
G1 F1800 X75.172 Y147.141 E763.28028
M204 S3000
M205 X10 Y10
G0 F6000 X75.135 Y147.179
G0 X135.097 Y147.179
M204 S1800
M205 X8 Y8
G1 F1800 X136.68 Y145.596 E763.35474
G1 X136.75 Y145.526
M204 S3000
M205 X10 Y10
G0 F6000 X136.794 Y147.179
M204 S1800
M205 X8 Y8
G1 F1800 X147.179 Y136.794 E763.84322
M204 S3000
M205 X10 Y10
G0 F6000 X147.179 Y136.229
M204 S1800
M205 X8 Y8
G1 F1800 X136.229 Y147.179 E764.35827
G1 X136.159 Y147.249
M204 S3000
M205 X10 Y10
G0 F6000 X137.36 Y147.179
M204 S1800
M205 X8 Y8
G1 F1800 X147.179 Y137.36 E764.82013
M204 S3000
M205 X10 Y10
G0 F6000 X147.179 Y137.926
M204 S1800
M205 X8 Y8
G1 F1800 X137.926 Y147.179 E765.25536
M204 S3000
M205 X10 Y10
G0 F6000 X138.491 Y147.179
M204 S1800
M205 X8 Y8
G1 F1800 X147.179 Y138.491 E765.66402
M204 S3000
M205 X10 Y10
G0 F6000 X147.179 Y139.057
M204 S1800
M205 X8 Y8
G1 F1800 X139.057 Y147.179 E766.04605
M204 S3000
M205 X10 Y10
G0 F6000 X139.623 Y147.179
M204 S1800
M205 X8 Y8
G1 F1800 X147.179 Y139.623 E766.40146
M204 S3000
M205 X10 Y10
G0 F6000 X147.179 Y140.188
M204 S1800
M205 X8 Y8
G1 F1800 X140.188 Y147.179 E766.7303
M204 S3000
M205 X10 Y10
G0 F6000 X140.754 Y147.179
M204 S1800
M205 X8 Y8
G1 F1800 X147.179 Y140.754 E767.03251
M204 S3000
M205 X10 Y10
G0 F6000 X147.179 Y141.32
M204 S1800
M205 X8 Y8
G1 F1800 X141.32 Y147.179 E767.3081
M204 S3000
M205 X10 Y10
G0 F6000 X141.885 Y147.179
M204 S1800
M205 X8 Y8
G1 F1800 X147.179 Y141.885 E767.55712
M204 S3000
M205 X10 Y10
G0 F6000 X147.179 Y142.451
M204 S1800
M205 X8 Y8
G1 F1800 X142.451 Y147.179 E767.77951
M204 S3000
M205 X10 Y10
G0 F6000 X143.017 Y147.179
M204 S1800
M205 X8 Y8
G1 F1800 X147.179 Y143.017 E767.97527
M204 S3000
M205 X10 Y10
G0 F6000 X147.179 Y143.582
M204 S1800
M205 X8 Y8
G1 F1800 X143.582 Y147.179 E768.14447
M204 S3000
M205 X10 Y10
G0 F6000 X144.148 Y147.179
M204 S1800
M205 X8 Y8
G1 F1800 X147.179 Y144.148 E768.28703
M204 S3000
M205 X10 Y10
G0 F6000 X147.179 Y144.714
M204 S1800
M205 X8 Y8
G1 F1800 X144.714 Y147.179 E768.40298
M204 S3000
M205 X10 Y10
G0 F6000 X145.28 Y147.179
M204 S1800
M205 X8 Y8
G1 F1800 X147.179 Y145.28 E768.4923
M204 S3000
M205 X10 Y10
G0 F6000 X147.179 Y145.845
M204 S1800
M205 X8 Y8
G1 F1800 X145.845 Y147.179 E768.55505
M204 S3000
M205 X10 Y10
G0 F6000 X146.411 Y147.179
M204 S1800
M205 X8 Y8
G1 F1800 X147.179 Y146.411 E768.59118
G1 X147.249 Y146.341
M204 S3000
M205 X10 Y10
G0 F6000 X145.597 Y136.679
M204 S1800
M205 X8 Y8
G1 F1800 X147.179 Y135.097 E768.66559
M204 S3000
M205 X10 Y10
G0 F6000 X147.179 Y135.663
M204 S1800
M205 X8 Y8
G1 F1800 X135.663 Y147.179 E769.20726
G1 X135.593 Y147.249
M204 S3000
M205 X10 Y10
G0 F6000 X142.748 Y138.756
G0 X146.387 Y134.196
G0 X147.105 Y75.209
G0 X147.142 Y75.172
M204 S1800
M205 X8 Y8
G1 F1800 X147.016 Y74.731 E769.23009
G1 X146.891 Y74.291 E769.25285
M204 S3000
M205 X10 Y10
G0 F6000 X146.352 Y74.265
M204 S1800
M205 X8 Y8
G1 F1800 X147.179 Y73.437 E769.29178
M204 S3000
M205 X10 Y10
G0 F6000 X147.179 Y72.872
M204 S1800
M205 X8 Y8
G1 F1800 X146.1 Y73.951 E769.34253
M204 S3000
M205 X10 Y10
G0 F6000 X145.849 Y73.636
M204 S1800
M205 X8 Y8
G1 F1800 X147.179 Y72.306 E769.40509
M204 S3000
M205 X10 Y10
G0 F6000 X147.179 Y71.74
M204 S1800
M205 X8 Y8
G1 F1800 X145.598 Y73.322 E769.47948
M204 S3000
M205 X10 Y10
G0 F6000 X145.347 Y73.007
M204 S1800
M205 X8 Y8
G1 F1800 X147.179 Y71.175 E769.56565
M204 S3000
M205 X10 Y10
G0 F6000 X147.179 Y70.609
M204 S1800
M205 X8 Y8
G1 F1800 X145.096 Y72.692 E769.66363
M204 S3000
M205 X10 Y10
G0 F6000 X144.845 Y72.378
M204 S1800
M205 X8 Y8
G1 F1800 X147.179 Y70.043 E769.77344
M204 S3000
M205 X10 Y10
G0 F6000 X147.179 Y69.478
M204 S1800
M205 X8 Y8
G1 F1800 X144.594 Y72.063 E769.89503
M204 S3000
M205 X10 Y10
G0 F6000 X144.342 Y71.749
M204 S1800
M205 X8 Y8
G1 F1800 X147.179 Y68.912 E770.02847
M204 S3000
M205 X10 Y10
G0 F6000 X147.179 Y68.346
M204 S1800
M205 X8 Y8
G1 F1800 X144.091 Y71.434 E770.17372
M204 S3000
M205 X10 Y10
G0 F6000 X143.84 Y71.12
M204 S1800
M205 X8 Y8
G1 F1800 X147.179 Y67.781 E770.33078
M204 S3000
M205 X10 Y10
G0 F6000 X147.179 Y67.215
M204 S1800
M205 X8 Y8
G1 F1800 X143.589 Y70.805 E770.49964
M204 S3000
M205 X10 Y10
G0 F6000 X143.324 Y70.504
M204 S1800
M205 X8 Y8
G1 F1800 X147.179 Y66.649 E770.68097
M204 S3000
M205 X10 Y10
G0 F6000 X147.179 Y66.084
M204 S1800
M205 X8 Y8
G1 F1800 X143.042 Y70.221 E770.87556
M204 S3000
M205 X10 Y10
G0 F6000 X142.759 Y69.938
M204 S1800
M205 X8 Y8
G1 F1800 X147.179 Y65.518 E771.08346
M204 S3000
M205 X10 Y10
G0 F6000 X147.179 Y64.952
M204 S1800
M205 X8 Y8
G1 F1800 X142.476 Y69.655 E771.30468
M204 S3000
M205 X10 Y10
G0 F6000 X142.193 Y69.372
M204 S1800
M205 X8 Y8
G1 F1800 X147.179 Y64.387 E771.53918
M204 S3000
M205 X10 Y10
G0 F6000 X147.179 Y63.821
M204 S1800
M205 X8 Y8
G1 F1800 X141.91 Y69.089 E771.78699
M204 S3000
M205 X10 Y10
G0 F6000 X141.627 Y68.807
M204 S1800
M205 X8 Y8
G1 F1800 X147.17 Y63.264 E772.04772
M204 S3000
M205 X10 Y10
G0 F6000 X146.971 Y62.897
M204 S1800
M205 X8 Y8
G1 F1800 X141.344 Y68.524 E772.31239
M204 S3000
M205 X10 Y10
G0 F6000 X141.062 Y68.241
M204 S1800
M205 X8 Y8
G1 F1800 X146.483 Y62.82 E772.56738
M204 S3000
M205 X10 Y10
G0 F6000 X145.917 Y62.82
M204 S1800
M205 X8 Y8
G1 F1800 X140.779 Y67.958 E772.80906
M204 S3000
M205 X10 Y10
G0 F6000 X140.496 Y67.675
M204 S1800
M205 X8 Y8
G1 F1800 X145.352 Y62.82 E773.03745
M204 S3000
M205 X10 Y10
G0 F6000 X144.786 Y62.82
M204 S1800
M205 X8 Y8
G1 F1800 X140.213 Y67.392 E773.25252
M204 S3000
M205 X10 Y10
G0 F6000 X139.93 Y67.11
M204 S1800
M205 X8 Y8
G1 F1800 X144.22 Y62.82 E773.45431
M204 S3000
M205 X10 Y10
G0 F6000 X143.655 Y62.82
M204 S1800
M205 X8 Y8
G1 F1800 X139.647 Y66.827 E773.64281
M204 S3000
M205 X10 Y10
G0 F6000 X139.362 Y66.546
M204 S1800
M205 X8 Y8
G1 F1800 X143.089 Y62.82 E773.81809
M204 S3000
M205 X10 Y10
G0 F6000 X142.523 Y62.82
M204 S1800
M205 X8 Y8
G1 F1800 X139.048 Y66.295 E773.98155
M204 S3000
M205 X10 Y10
G0 F6000 X138.734 Y66.043
M204 S1800
M205 X8 Y8
G1 F1800 X141.958 Y62.82 E774.13317
M204 S3000
M205 X10 Y10
G0 F6000 X141.392 Y62.82
M204 S1800
M205 X8 Y8
G1 F1800 X138.419 Y65.792 E774.27299
M204 S3000
M205 X10 Y10
G0 F6000 X138.105 Y65.541
M204 S1800
M205 X8 Y8
G1 F1800 X140.826 Y62.82 E774.40098
M204 S3000
M205 X10 Y10
G0 F6000 X140.26 Y62.82
M204 S1800
M205 X8 Y8
G1 F1800 X137.79 Y65.29 E774.51716
M204 S3000
M205 X10 Y10
G0 F6000 X137.475 Y65.039
M204 S1800
M205 X8 Y8
G1 F1800 X139.695 Y62.82 E774.62156
M204 S3000
M205 X10 Y10
G0 F6000 X139.129 Y62.82
M204 S1800
M205 X8 Y8
G1 F1800 X137.161 Y64.788 E774.71412
M204 S3000
M205 X10 Y10
G0 F6000 X136.846 Y64.537
M204 S1800
M205 X8 Y8
G1 F1800 X138.563 Y62.82 E774.79489
M204 S3000
M205 X10 Y10
G0 F6000 X137.998 Y62.82
M204 S1800
M205 X8 Y8
G1 F1800 X136.532 Y64.285 E774.86382
M204 S3000
M205 X10 Y10
G0 F6000 X136.217 Y64.034
M204 S1800
M205 X8 Y8
G1 F1800 X137.432 Y62.82 E774.92095
M204 S3000
M205 X10 Y10
G0 F6000 X136.866 Y62.82
M204 S1800
M205 X8 Y8
G1 F1800 X135.903 Y63.783 E774.96624
M204 S3000
M205 X10 Y10
G0 F6000 X135.588 Y63.532
M204 S1800
M205 X8 Y8
G1 F1800 X136.301 Y62.82 E774.99976
M204 S3000
M205 X10 Y10
G0 F6000 X135.735 Y62.82
M204 S1800
M205 X8 Y8
G1 F1800 X135.273 Y63.281 E775.02146
M204 S3000
M205 X10 Y10
G0 F6000 X134.959 Y63.03
M204 S1800
M205 X8 Y8
G1 F1800 X135.169 Y62.82 E775.03134
M204 S3000
M205 X10 Y10
G1 F2400 E767.53134
;MESH:NONMESH
G0 F6000 X75.817 Y63.65
G0 X76.258 Y64.912
G0 X66.67 Y74.438
;TIME_ELAPSED:543.737132
;LAYER:4
G0 X66.67 Y74.438 Z1.1
M204 S1800
M205 X8 Y8
;TYPE:SUPPORT
G1 F2400 E775.03134
G1 F3600 X65.15 Y76.342 E775.11237
G1 X65.15 Y133.658 E777.01871
G1 X66.67 Y135.561 E777.09972
G1 X66.67 Y114.561 E777.79818
G1 X68.893 Y122.42 E778.06983
G1 X73.337 Y128.606 E778.32316
G1 X73.337 Y142.449 E778.78358
G1 X76.342 Y144.85 E778.91152
G1 X80.004 Y144.85 E779.03331
G1 X80.004 Y135.762 E779.33558
G1 X86.671 Y140.307 E779.60395
G1 X86.671 Y144.85 E779.75505
G1 X93.338 Y144.85 E779.9768
G1 X93.338 Y142.784 E780.04551
G1 X100.005 Y144.482 E780.27434
G1 X100.005 Y144.85 E780.28658
G1 X101.451 Y144.85 E780.33467
G1 X100.005 Y144.482 E780.3843
M204 S3000
M205 X10 Y10
G0 F6000 X113.339 Y109.9
M204 S1800
M205 X8 Y8
G1 F3600 X117.197 Y109.9 E780.51262
G1 X118.196 Y108.9 E780.55963
G1 X120.006 Y108.9 E780.61983
G1 X120.006 Y103.1 E780.81274
G1 X126.673 Y103.1 E781.03449
G1 X126.673 Y108.9 E781.22739
G1 X133.34 Y108.9 E781.44914
G1 X133.34 Y103.1 E781.64205
G1 X140.007 Y103.1 E781.86379
G1 X140.007 Y109.206 E782.06688
G1 X140.1 Y109.299 E782.07125
G1 X140.1 Y124.411 E782.57388
G1 X140.007 Y124.547 E782.57936
G1 X140.007 Y139.322 E783.07078
G1 X141.593 Y137.736 E783.14538
G1 X144.85 Y133.658 E783.31897
G1 X144.85 Y102.485 E784.35578
G1 X144.833 Y102.588 E784.35926
G1 X144.535 Y102.986 E784.37579
G1 X144.293 Y103.1 E784.38469
G1 X140.007 Y103.1 E784.52724
M204 S3000
M205 X10 Y10
G0 F6000 X140.007 Y124.547
M204 S1800
M205 X8 Y8
G1 F3600 X136.013 Y130.413 E784.76328
G1 X133.34 Y133.081 E784.88889
G1 X133.34 Y144.85 E785.28033
G1 X126.673 Y144.85 E785.50207
G1 X126.673 Y138.504 E785.71314
G1 X124.333 Y140.1 E785.80735
G1 X120.006 Y140.1 E785.95127
G1 X120.006 Y144.85 E786.10925
G1 X113.339 Y144.85 E786.331
G1 X113.339 Y140.1 E786.48898
G1 X108.299 Y140.1 E786.65661
G1 X107.9 Y139.701 E786.67538
G1 X107.9 Y110.299 E787.6533
G1 X108.299 Y109.9 E787.67206
G1 X113.339 Y109.9 E787.8397
G1 X113.339 Y102.1 E788.09912
G1 X108.299 Y102.1 E788.26676
G1 X107.9 Y101.701 E788.28552
G1 X107.9 Y65.856 E789.47773
G1 X108.09 Y65.347 E789.4958
G1 X108.626 Y65.223 E789.5141
G1 X113.339 Y66.279 E789.67474
G1 X113.339 Y65.15 E789.71229
G1 X106.672 Y65.15 E789.93404
G1 X106.672 Y144.85 E792.58487
G1 X101.691 Y144.85 E792.75054
G1 X102.1 Y144.531 E792.76779
G1 X102.1 Y110.299 E793.90635
G1 X101.701 Y109.9 E793.92512
G1 X100.005 Y109.9 E793.98153
G1 X100.005 Y102.1 E794.24096
G1 X101.701 Y102.1 E794.29737
G1 X102.1 Y101.701 E794.31614
G1 X102.1 Y70.299 E795.36057
G1 X101.701 Y69.9 E795.37934
G1 X100.005 Y69.9 E795.43575
G1 X100.005 Y65.15 E795.59373
G1 X93.338 Y65.15 E795.81548
G1 X93.338 Y69.9 E795.97346
G1 X86.671 Y69.9 E796.19521
G1 X86.671 Y65.15 E796.3532
G1 X80.004 Y65.15 E796.57494
G1 X80.004 Y73.717 E796.85988
G1 X79.223 Y74.249 E796.89131
G1 X74.249 Y79.223 E797.12527
G1 X73.337 Y80.562 E797.17916
G1 X73.337 Y67.55 E797.61194
G1 X72.264 Y68.407 E797.65761
G1 X68.407 Y72.264 E797.83903
G1 X66.67 Y74.438 E797.93159
G1 X66.67 Y108.9 E799.0778
G1 X65.566 Y108.9 E799.11452
G1 X65.204 Y109.377 E799.13443
G1 X66.67 Y114.561 E799.31361
M204 S3000
M205 X10 Y10
G0 F6000 X73.337 Y80.562
M204 S1800
M205 X8 Y8
G1 F3600 X69.9 Y85.604 E799.51657
G1 X69.9 Y102.701 E800.08522
G1 X70.299 Y103.1 E800.10399
G1 X73.337 Y103.1 E800.20503
G1 X73.337 Y108.9 E800.39794
G1 X80.004 Y108.9 E800.61968
G1 X80.004 Y103.1 E800.81259
G1 X86.671 Y103.1 E801.03434
G1 X86.671 Y108.9 E801.22725
G1 X91.781 Y108.9 E801.39721
G1 X92.78 Y109.9 E801.44422
G1 X93.338 Y109.9 E801.46278
G1 X93.338 Y102.1 E801.72221
G1 X100.005 Y102.1 E801.94395
M204 S3000
M205 X10 Y10
G0 F6000 X113.339 Y66.279
M204 S1800
M205 X8 Y8
G1 F3600 X119.378 Y67.634 E802.1498
G1 X120.006 Y67.984 E802.17372
G1 X120.006 Y65.15 E802.26798
G1 X126.673 Y65.15 E802.48972
G1 X126.673 Y71.701 E802.70761
G1 X129.423 Y73.235 E802.81234
G1 X133.34 Y77.249 E802.99888
G1 X133.34 Y65.15 E803.4013
G1 X133.658 Y65.15 E803.41187
G1 X137.736 Y68.407 E803.58546
G1 X140.007 Y70.678 E803.69228
G1 X140.007 Y86.247 E804.21011
G1 X142.697 Y91.365 E804.40241
G1 X144.85 Y102.207 E804.77006
G1 X144.85 Y76.342 E805.63033
G1 X141.593 Y72.264 E805.80392
G1 X140.007 Y70.678 E805.87852
M204 S3000
M205 X10 Y10
G1 F2400 E798.37852
;MESH:Object 1
G0 F6000 X141.068 Y69.619
G0 X146.949 Y62.274
M204 S1800
M205 X8 Y8
;TYPE:WALL-INNER
G1 F2400 E805.87852
G1 F3600 X147.108 Y62.322 E805.88404
G1 X147.322 Y62.437 E805.89212
G1 X147.407 Y62.506 E805.89576
G1 X147.491 Y62.59 E805.89971
G1 X147.566 Y62.681 E805.90364
G1 X147.672 Y62.881 E805.91117
G1 X147.727 Y63.068 E805.91765
G1 X147.75 Y63.3 E805.9254
G1 X147.75 Y146.703 E808.6994
G1 X147.726 Y146.949 E808.70762
G1 X147.678 Y147.108 E808.71314
G1 X147.563 Y147.322 E808.72122
G1 X147.494 Y147.407 E808.72486
G1 X147.41 Y147.491 E808.72882
G1 X147.319 Y147.566 E808.73274
G1 X147.119 Y147.672 E808.74027
G1 X146.932 Y147.727 E808.74675
G1 X146.7 Y147.75 E808.7545
G1 X63.297 Y147.75 E811.5285
G1 X63.051 Y147.726 E811.53672
G1 X62.892 Y147.678 E811.54224
G1 X62.678 Y147.563 E811.55032
G1 X62.593 Y147.494 E811.55396
G1 X62.504 Y147.405 E811.55815
G1 X62.436 Y147.322 E811.56172
G1 X62.328 Y147.119 E811.56937
G1 X62.273 Y146.932 E811.57585
G1 X62.25 Y146.7 E811.58361
G1 X62.25 Y63.297 E814.3576
G1 X62.274 Y63.051 E814.36582
G1 X62.322 Y62.892 E814.37135
G1 X62.437 Y62.678 E814.37943
G1 X62.506 Y62.593 E814.38307
G1 X62.59 Y62.509 E814.38702
G1 X62.681 Y62.434 E814.39094
G1 X62.881 Y62.328 E814.39847
G1 X63.068 Y62.273 E814.40495
G1 X63.3 Y62.25 E814.41271
G1 X146.703 Y62.25 E817.1867
G1 X146.949 Y62.274 E817.19492
M204 S3000
M205 X10 Y10
G0 F6000 X75.677 Y63.25
M204 S1800
M205 X8 Y8
G1 F3600 X71.003 Y66.982 E817.39386
G1 X66.982 Y71.003 E817.58299
G1 X63.25 Y75.677 E817.78192
G1 X63.25 Y134.323 E819.7325
G1 X66.982 Y138.997 E819.93143
G1 X71.003 Y143.018 E820.12057
G1 X75.677 Y146.75 E820.3195
G1 X134.323 Y146.75 E822.27008
G1 X138.997 Y143.018 E822.46901
G1 X143.018 Y138.997 E822.65814
G1 X146.75 Y134.323 E822.85708
G1 X146.75 Y75.677 E824.80765
G1 X143.018 Y71.003 E825.00659
G1 X138.997 Y66.982 E825.19572
G1 X134.323 Y63.25 E825.39465
G1 X75.677 Y63.25 E827.34523
M204 S3000
M205 X10 Y10
G0 F6000 X75.817 Y63.65
M204 S1800
M205 X8 Y8
G1 F3600 X71.27 Y67.281 E827.53877
G1 X67.281 Y71.27 E827.7264
G1 X63.65 Y75.817 E827.91993
G1 X63.65 Y134.183 E829.86119
G1 X67.281 Y138.73 E830.05473
G1 X71.27 Y142.719 E830.24236
G1 X75.817 Y146.35 E830.4359
G1 X134.183 Y146.35 E832.37716
G1 X138.73 Y142.719 E832.5707
G1 X142.719 Y138.73 E832.75833
G1 X146.35 Y134.183 E832.95186
G1 X146.35 Y75.817 E834.89312
G1 X142.719 Y71.27 E835.08666
G1 X138.73 Y67.281 E835.27429
G1 X134.183 Y63.65 E835.46783
G1 X75.817 Y63.65 E837.40909
M204 S3000
M205 X10 Y10
G0 F6000 X75.784 Y63.556
G0 X147.01 Y61.978
G0 X147.029 Y61.88
M204 S1800
M205 X8 Y8
G1 F3600 X147.263 Y61.951 E837.41722
G1 X147.541 Y62.1 E837.42771
G1 X147.68 Y62.213 E837.43367
G1 X147.786 Y62.319 E837.43866
G1 X147.9 Y62.458 E837.44464
G1 X148.045 Y62.731 E837.45492
G1 X148.121 Y62.99 E837.46389
G1 X148.15 Y63.28 E837.47359
G1 X148.15 Y146.722 E840.24888
G1 X148.12 Y147.029 E840.25914
G1 X148.049 Y147.263 E840.26727
G1 X147.9 Y147.541 E840.27776
G1 X147.787 Y147.68 E840.28372
G1 X147.681 Y147.786 E840.28871
G1 X147.542 Y147.9 E840.29469
G1 X147.269 Y148.045 E840.30497
G1 X147.01 Y148.121 E840.31395
G1 X146.72 Y148.15 E840.32364
G1 X63.278 Y148.15 E843.09893
G1 X62.971 Y148.12 E843.10919
G1 X62.737 Y148.049 E843.11732
G1 X62.459 Y147.9 E843.12781
G1 X62.32 Y147.787 E843.13377
G1 X62.213 Y147.68 E843.13881
G1 X62.1 Y147.542 E843.14474
G1 X61.955 Y147.269 E843.15502
G1 X61.879 Y147.01 E843.164
G1 X61.85 Y146.72 E843.17369
G1 X61.85 Y63.278 E845.94898
G1 X61.88 Y62.971 E845.95924
G1 X61.951 Y62.737 E845.96738
G1 X62.1 Y62.459 E845.97787
G1 X62.213 Y62.32 E845.98382
G1 X62.319 Y62.214 E845.98881
G1 X62.458 Y62.1 E845.99479
G1 X62.731 Y61.955 E846.00507
G1 X62.99 Y61.879 E846.01405
G1 X63.28 Y61.85 E846.02374
G1 X146.722 Y61.85 E848.79903
G1 X147.029 Y61.88 E848.80929
M204 S3000
M205 X10 Y10
G0 F6000 X147.11 Y61.486
M204 S1800
M205 X8 Y8
;TYPE:WALL-OUTER
G1 F3600 X147.415 Y61.579 E848.8199
G1 X147.765 Y61.766 E848.8331
G1 X147.949 Y61.916 E848.84099
G1 X148.083 Y62.05 E848.8473
G1 X148.234 Y62.235 E848.85524
G1 X148.418 Y62.581 E848.86827
G1 X148.515 Y62.911 E848.87971
G1 X148.55 Y63.26 E848.89138
G1 X148.55 Y146.74 E851.66793
G1 X148.514 Y147.11 E851.6803
G1 X148.421 Y147.415 E851.6909
G1 X148.234 Y147.765 E851.7041
G1 X148.084 Y147.949 E851.712
G1 X147.95 Y148.083 E851.7183
G1 X147.765 Y148.234 E851.72624
G1 X147.419 Y148.418 E851.73928
G1 X147.089 Y148.515 E851.75072
G1 X146.74 Y148.55 E851.76238
G1 X63.26 Y148.55 E854.53894
G1 X62.89 Y148.514 E854.55131
G1 X62.585 Y148.421 E854.56191
G1 X62.235 Y148.234 E854.57511
G1 X62.051 Y148.084 E854.583
G1 X61.916 Y147.949 E854.58935
G1 X61.766 Y147.765 E854.59725
G1 X61.582 Y147.419 E854.61028
G1 X61.485 Y147.089 E854.62172
G1 X61.45 Y146.74 E854.63339
G1 X61.45 Y63.26 E857.40995
G1 X61.486 Y62.89 E857.42231
G1 X61.579 Y62.585 E857.43292
G1 X61.766 Y62.235 E857.44611
G1 X61.916 Y62.051 E857.45401
G1 X62.05 Y61.917 E857.46031
G1 X62.235 Y61.766 E857.46826
G1 X62.581 Y61.582 E857.48129
G1 X62.911 Y61.485 E857.49273
G1 X63.26 Y61.45 E857.5044
G1 X146.74 Y61.45 E860.28095
G1 X147.11 Y61.486 E860.29332
M204 S3000
M205 X10 Y10
G0 F6000 X147.301 Y61.544
G0 X147.156 Y62.022
G0 X75.804 Y63.613
G0 X75.646 Y63.659
G0 X75.957 Y64.05
M204 S1800
M205 X8 Y8
G1 F3600 X71.537 Y67.58 E860.48146
G1 X67.58 Y71.537 E860.66758
G1 X64.05 Y75.957 E860.85572
G1 X64.05 Y134.043 E862.78767
G1 X67.58 Y138.463 E862.97581
G1 X71.537 Y142.42 E863.16193
G1 X75.957 Y145.95 E863.35007
G1 X134.043 Y145.95 E865.28202
G1 X138.463 Y142.42 E865.47016
G1 X142.42 Y138.463 E865.65629
G1 X145.95 Y134.043 E865.84443
G1 X145.95 Y75.957 E867.77638
G1 X142.42 Y71.537 E867.96452
G1 X138.463 Y67.58 E868.15064
G1 X134.043 Y64.05 E868.33878
G1 X75.957 Y64.05 E870.27073
M204 S3000
M205 X10 Y10
G0 F6000 X75.801 Y64.174
G0 X75.54 Y62.86
M204 S1800
M205 X8 Y8
;TYPE:SKIN
G1 F1800 X70.742 Y66.691 E870.47494
G1 X66.691 Y70.742 E870.66549
G1 X62.86 Y75.54 E870.8697
G1 X62.86 Y134.46 E872.82938
G1 X66.691 Y139.258 E873.0336
G1 X70.742 Y143.309 E873.22414
G1 X75.54 Y147.14 E873.42835
G1 X134.46 Y147.14 E875.38804
G1 X139.258 Y143.309 E875.59225
G1 X143.309 Y139.258 E875.7828
G1 X147.14 Y134.46 E875.98701
G1 X147.14 Y75.54 E877.9467
G1 X143.309 Y70.742 E878.15091
G1 X139.258 Y66.691 E878.34145
G1 X134.46 Y62.86 E878.54567
G1 X75.54 Y62.86 E880.50535
M204 S3000
M205 X10 Y10
G0 F6000 X63.319 Y62.64
M204 S1800
M205 X8 Y8
G1 F1800 X146.686 Y62.64 E883.27815
G1 X146.872 Y62.658 E883.28437
G1 X146.959 Y62.685 E883.2874
G1 X147.106 Y62.764 E883.29295
G1 X147.196 Y62.845 E883.29697
G1 X147.24 Y62.897 E883.29924
G1 X147.308 Y63.027 E883.30412
G1 X147.343 Y63.142 E883.30812
G1 X147.36 Y63.319 E883.31403
G1 X147.36 Y146.686 E886.08683
G1 X147.342 Y146.872 E886.09304
G1 X147.315 Y146.959 E886.09607
G1 X147.236 Y147.106 E886.10162
G1 X147.155 Y147.196 E886.10565
G1 X147.103 Y147.24 E886.10792
G1 X146.97 Y147.309 E886.1129
G1 X146.858 Y147.343 E886.11679
G1 X146.681 Y147.36 E886.12271
G1 X63.314 Y147.36 E888.89551
G1 X63.128 Y147.342 E888.90172
G1 X63.041 Y147.315 E888.90475
G1 X62.894 Y147.236 E888.9103
G1 X62.803 Y147.154 E888.91438
G1 X62.764 Y147.106 E888.91643
G1 X62.69 Y146.967 E888.92167
G1 X62.657 Y146.856 E888.92552
G1 X62.64 Y146.681 E888.93137
G1 X62.64 Y63.31 E891.7043
G1 X62.658 Y63.128 E891.71038
G1 X62.685 Y63.041 E891.71341
G1 X62.764 Y62.894 E891.71896
G1 X62.845 Y62.804 E891.72299
G1 X62.897 Y62.76 E891.72526
G1 X63.03 Y62.691 E891.73024
G1 X63.142 Y62.657 E891.73413
G1 X63.319 Y62.64 E891.74005
M204 S3000
M205 X10 Y10
G0 F6000 X147.179 Y63.457
M204 S1800
M205 X8 Y8
G1 F1800 X146.541 Y62.82 E891.77003
M204 S3000
M205 X10 Y10
G0 F6000 X145.975 Y62.82
M204 S1800
M205 X8 Y8
G1 F1800 X147.179 Y64.023 E891.82664
M204 S3000
M205 X10 Y10
G0 F6000 X147.179 Y64.589
M204 S1800
M205 X8 Y8
G1 F1800 X145.41 Y62.82 E891.90985
M204 S3000
M205 X10 Y10
G0 F6000 X144.844 Y62.82
M204 S1800
M205 X8 Y8
G1 F1800 X147.179 Y65.154 E892.01966
M204 S3000
M205 X10 Y10
G0 F6000 X147.179 Y65.72
M204 S1800
M205 X8 Y8
G1 F1800 X144.278 Y62.82 E892.15609
M204 S3000
M205 X10 Y10
G0 F6000 X143.713 Y62.82
M204 S1800
M205 X8 Y8
G1 F1800 X147.179 Y66.286 E892.31912
M204 S3000
M205 X10 Y10
G0 F6000 X147.179 Y66.851
M204 S1800
M205 X8 Y8
G1 F1800 X143.147 Y62.82 E892.50875
M204 S3000
M205 X10 Y10
G0 F6000 X142.581 Y62.82
M204 S1800
M205 X8 Y8
G1 F1800 X147.179 Y67.417 E892.725
M204 S3000
M205 X10 Y10
G0 F6000 X147.179 Y67.983
M204 S1800
M205 X8 Y8
G1 F1800 X142.016 Y62.82 E892.96785
M204 S3000
M205 X10 Y10
G0 F6000 X141.45 Y62.82
M204 S1800
M205 X8 Y8
G1 F1800 X147.179 Y68.549 E893.23733
M204 S3000
M205 X10 Y10
G0 F6000 X147.179 Y69.114
M204 S1800
M205 X8 Y8
G1 F1800 X140.884 Y62.82 E893.5334
M204 S3000
M205 X10 Y10
G0 F6000 X140.318 Y62.82
M204 S1800
M205 X8 Y8
G1 F1800 X147.179 Y69.68 E893.8561
M204 S3000
M205 X10 Y10
G0 F6000 X147.179 Y70.246
M204 S1800
M205 X8 Y8
G1 F1800 X139.753 Y62.82 E894.20539
M204 S3000
M205 X10 Y10
G0 F6000 X139.187 Y62.82
M204 S1800
M205 X8 Y8
G1 F1800 X147.179 Y70.811 E894.58129
M204 S3000
M205 X10 Y10
G0 F6000 X147.179 Y71.377
M204 S1800
M205 X8 Y8
G1 F1800 X138.621 Y62.82 E894.98381
M204 S3000
M205 X10 Y10
G0 F6000 X138.056 Y62.82
M204 S1800
M205 X8 Y8
G1 F1800 X147.179 Y71.943 E895.41293
M204 S3000
M205 X10 Y10
G0 F6000 X147.179 Y72.508
M204 S1800
M205 X8 Y8
G1 F1800 X137.49 Y62.82 E895.86864
M204 S3000
M205 X10 Y10
G0 F6000 X136.924 Y62.82
M204 S1800
M205 X8 Y8
G1 F1800 X147.179 Y73.074 E896.35098
M204 S3000
M205 X10 Y10
G0 F6000 X147.179 Y73.64
M204 S1800
M205 X8 Y8
G1 F1800 X136.359 Y62.82 E896.85992
M204 S3000
M205 X10 Y10
G0 F6000 X135.793 Y62.82
M204 S1800
M205 X8 Y8
G1 F1800 X147.179 Y74.205 E897.39546
M204 S3000
M205 X10 Y10
G0 F6000 X147.179 Y74.771
M204 S1800
M205 X8 Y8
G1 F1800 X145.074 Y72.667 E897.49445
G1 X145.004 Y72.597
M204 S3000
M205 X10 Y10
G0 F6000 X137.331 Y64.923
M204 S1800
M205 X8 Y8
G1 F1800 X135.227 Y62.82 E897.59339
G1 X135.157 Y62.75
M204 S3000
M205 X10 Y10
G0 F6000 X74.966 Y63.087
M204 S1800
M205 X8 Y8
G1 F1800 X74.699 Y62.82 E897.60595
M204 S3000
M205 X10 Y10
G0 F6000 X74.652 Y63.338
M204 S1800
M205 X8 Y8
G1 F1800 X74.133 Y62.82 E897.63034
M204 S3000
M205 X10 Y10
G0 F6000 X73.568 Y62.82
M204 S1800
M205 X8 Y8
G1 F1800 X74.337 Y63.589 E897.66651
M204 S3000
M205 X10 Y10
G0 F6000 X74.022 Y63.84
M204 S1800
M205 X8 Y8
G1 F1800 X73.002 Y62.82 E897.71449
M204 S3000
M205 X10 Y10
G0 F6000 X72.436 Y62.82
M204 S1800
M205 X8 Y8
G1 F1800 X73.708 Y64.091 E897.7743
M204 S3000
M205 X10 Y10
G0 F6000 X73.393 Y64.342
M204 S1800
M205 X8 Y8
G1 F1800 X71.871 Y62.82 E897.84589
M204 S3000
M205 X10 Y10
G0 F6000 X71.305 Y62.82
M204 S1800
M205 X8 Y8
G1 F1800 X73.078 Y64.593 E897.92928
M204 S3000
M205 X10 Y10
G0 F6000 X72.764 Y64.844
M204 S1800
M205 X8 Y8
G1 F1800 X70.739 Y62.82 E898.02451
M204 S3000
M205 X10 Y10
G0 F6000 X70.173 Y62.82
M204 S1800
M205 X8 Y8
G1 F1800 X72.45 Y65.096 E898.13159
M204 S3000
M205 X10 Y10
G0 F6000 X72.135 Y65.347
M204 S1800
M205 X8 Y8
G1 F1800 X69.608 Y62.82 E898.25045
M204 S3000
M205 X10 Y10
G0 F6000 X69.042 Y62.82
M204 S1800
M205 X8 Y8
G1 F1800 X71.82 Y65.598 E898.38112
M204 S3000
M205 X10 Y10
G0 F6000 X71.506 Y65.849
M204 S1800
M205 X8 Y8
G1 F1800 X68.476 Y62.82 E898.52362
M204 S3000
M205 X10 Y10
G0 F6000 X67.911 Y62.82
M204 S1800
M205 X8 Y8
G1 F1800 X71.191 Y66.1 E898.6779
M204 S3000
M205 X10 Y10
G0 F6000 X70.876 Y66.351
M204 S1800
M205 X8 Y8
G1 F1800 X67.345 Y62.82 E898.84399
M204 S3000
M205 X10 Y10
G0 F6000 X66.779 Y62.82
M204 S1800
M205 X8 Y8
G1 F1800 X70.568 Y66.608 E899.02219
M204 S3000
M205 X10 Y10
G0 F6000 X70.285 Y66.891
M204 S1800
M205 X8 Y8
G1 F1800 X66.214 Y62.82 E899.21367
M204 S3000
M205 X10 Y10
G0 F6000 X65.648 Y62.82
M204 S1800
M205 X8 Y8
G1 F1800 X70.002 Y67.174 E899.41847
M204 S3000
M205 X10 Y10
G0 F6000 X69.72 Y67.457
M204 S1800
M205 X8 Y8
G1 F1800 X65.082 Y62.82 E899.63661
M204 S3000
M205 X10 Y10
G0 F6000 X64.517 Y62.82
M204 S1800
M205 X8 Y8
G1 F1800 X69.437 Y67.74 E899.86803
M204 S3000
M205 X10 Y10
G0 F6000 X69.154 Y68.022
M204 S1800
M205 X8 Y8
G1 F1800 X63.951 Y62.82 E900.11274
M204 S3000
M205 X10 Y10
G0 F6000 X63.385 Y62.82
M204 S1800
M205 X8 Y8
G1 F1800 X68.871 Y68.305 E900.37076
M204 S3000
M205 X10 Y10
G0 F6000 X68.588 Y68.588
M204 S1800
M205 X8 Y8
G1 F1800 X62.953 Y62.953 E900.63581
M204 S3000
M205 X10 Y10
G0 F6000 X62.82 Y63.385
M204 S1800
M205 X8 Y8
G1 F1800 X68.305 Y68.871 E900.89383
M204 S3000
M205 X10 Y10
G0 F6000 X68.022 Y69.154
M204 S1800
M205 X8 Y8
G1 F1800 X62.82 Y63.951 E901.13854
M204 S3000
M205 X10 Y10
G0 F6000 X62.82 Y64.517
M204 S1800
M205 X8 Y8
G1 F1800 X67.74 Y69.437 E901.36997
M204 S3000
M205 X10 Y10
G0 F6000 X67.457 Y69.72
M204 S1800
M205 X8 Y8
G1 F1800 X62.82 Y65.082 E901.5881
M204 S3000
M205 X10 Y10
G0 F6000 X62.82 Y65.648
M204 S1800
M205 X8 Y8
G1 F1800 X67.174 Y70.002 E901.7929
M204 S3000
M205 X10 Y10
G0 F6000 X66.891 Y70.285
M204 S1800
M205 X8 Y8
G1 F1800 X62.82 Y66.214 E901.98439
M204 S3000
M205 X10 Y10
G0 F6000 X62.82 Y66.779
M204 S1800
M205 X8 Y8
G1 F1800 X66.608 Y70.568 E902.16258
M204 S3000
M205 X10 Y10
G0 F6000 X66.352 Y70.877
M204 S1800
M205 X8 Y8
G1 F1800 X62.82 Y67.345 E902.32872
M204 S3000
M205 X10 Y10
G0 F6000 X62.82 Y67.911
M204 S1800
M205 X8 Y8
G1 F1800 X66.101 Y71.192 E902.48305
M204 S3000
M205 X10 Y10
G0 F6000 X65.85 Y71.506
M204 S1800
M205 X8 Y8
G1 F1800 X62.82 Y68.476 E902.62557
M204 S3000
M205 X10 Y10
G0 F6000 X62.82 Y69.042
M204 S1800
M205 X8 Y8
G1 F1800 X65.599 Y71.821 E902.75629
M204 S3000
M205 X10 Y10
G0 F6000 X65.347 Y72.136
M204 S1800
M205 X8 Y8
G1 F1800 X62.82 Y69.608 E902.87517
M204 S3000
M205 X10 Y10
G0 F6000 X62.82 Y70.173
M204 S1800
M205 X8 Y8
G1 F1800 X65.096 Y72.45 E902.98225
M204 S3000
M205 X10 Y10
G0 F6000 X64.845 Y72.764
M204 S1800
M205 X8 Y8
G1 F1800 X62.82 Y70.739 E903.0775
M204 S3000
M205 X10 Y10
G0 F6000 X62.82 Y71.305
M204 S1800
M205 X8 Y8
G1 F1800 X64.594 Y73.079 E903.16094
M204 S3000
M205 X10 Y10
G0 F6000 X64.343 Y73.394
M204 S1800
M205 X8 Y8
G1 F1800 X62.82 Y71.871 E903.23258
M204 S3000
M205 X10 Y10
G0 F6000 X62.82 Y72.436
M204 S1800
M205 X8 Y8
G1 F1800 X64.092 Y73.708 E903.29241
M204 S3000
M205 X10 Y10
G0 F6000 X63.841 Y74.023
M204 S1800
M205 X8 Y8
G1 F1800 X62.82 Y73.002 E903.34044
M204 S3000
M205 X10 Y10
G0 F6000 X62.82 Y73.568
M204 S1800
M205 X8 Y8
G1 F1800 X63.59 Y74.338 E903.37666
M204 S3000
M205 X10 Y10
G0 F6000 X63.339 Y74.652
M204 S1800
M205 X8 Y8
G1 F1800 X62.82 Y74.133 E903.40107
M204 S3000
M205 X10 Y10
G0 F6000 X62.82 Y74.699
M204 S1800
M205 X8 Y8
G1 F1800 X63.088 Y74.967 E903.41367
M204 S3000
M205 X10 Y10
G0 F6000 X62.819 Y135.227
M204 S1800
M205 X8 Y8
G1 F1800 X64.923 Y137.33 E903.51262
G1 X64.993 Y137.4
M204 S3000
M205 X10 Y10
G0 F6000 X62.819 Y137.489
M204 S1800
M205 X8 Y8
G1 F1800 X72.508 Y147.179 E903.96838
M204 S3000
M205 X10 Y10
G0 F6000 X73.074 Y147.179
M204 S1800
M205 X8 Y8
G1 F1800 X62.819 Y136.924 E904.45074
M204 S3000
M205 X10 Y10
G0 F6000 X62.819 Y136.358
M204 S1800
M205 X8 Y8
G1 F1800 X73.64 Y147.179 E904.95973
M204 S3000
M205 X10 Y10
G0 F6000 X74.205 Y147.179
M204 S1800
M205 X8 Y8
G1 F1800 X62.819 Y135.792 E905.49532
G1 X62.749 Y135.722
M204 S3000
M205 X10 Y10
G0 F6000 X62.819 Y138.055
M204 S1800
M205 X8 Y8
G1 F1800 X71.943 Y147.179 E905.92448
M204 S3000
M205 X10 Y10
G0 F6000 X71.377 Y147.179
M204 S1800
M205 X8 Y8
G1 F1800 X62.819 Y138.621 E906.32702
M204 S3000
M205 X10 Y10
G0 F6000 X62.819 Y139.186
M204 S1800
M205 X8 Y8
G1 F1800 X70.811 Y147.179 E906.70297
M204 S3000
M205 X10 Y10
G0 F6000 X70.246 Y147.179
M204 S1800
M205 X8 Y8
G1 F1800 X62.819 Y139.752 E907.05231
M204 S3000
M205 X10 Y10
G0 F6000 X62.819 Y140.318
M204 S1800
M205 X8 Y8
G1 F1800 X69.68 Y147.179 E907.37503
M204 S3000
M205 X10 Y10
G0 F6000 X69.114 Y147.179
M204 S1800
M205 X8 Y8
G1 F1800 X62.819 Y140.883 E907.67115
M204 S3000
M205 X10 Y10
G0 F6000 X62.819 Y141.449
M204 S1800
M205 X8 Y8
G1 F1800 X68.549 Y147.179 E907.94067
M204 S3000
M205 X10 Y10
G0 F6000 X67.983 Y147.179
M204 S1800
M205 X8 Y8
G1 F1800 X62.819 Y142.015 E908.18357
M204 S3000
M205 X10 Y10
G0 F6000 X62.819 Y142.581
M204 S1800
M205 X8 Y8
G1 F1800 X67.417 Y147.179 E908.39985
M204 S3000
M205 X10 Y10
G0 F6000 X66.851 Y147.179
M204 S1800
M205 X8 Y8
G1 F1800 X62.819 Y143.146 E908.58952
M204 S3000
M205 X10 Y10
G0 F6000 X62.819 Y143.712
M204 S1800
M205 X8 Y8
G1 F1800 X66.286 Y147.179 E908.7526
M204 S3000
M205 X10 Y10
G0 F6000 X65.72 Y147.179
M204 S1800
M205 X8 Y8
G1 F1800 X62.819 Y144.278 E908.88905
M204 S3000
M205 X10 Y10
G0 F6000 X62.819 Y144.843
M204 S1800
M205 X8 Y8
G1 F1800 X65.154 Y147.179 E908.99891
M204 S3000
M205 X10 Y10
G0 F6000 X64.589 Y147.179
M204 S1800
M205 X8 Y8
G1 F1800 X62.819 Y145.409 E909.08216
M204 S3000
M205 X10 Y10
G0 F6000 X62.819 Y145.975
M204 S1800
M205 X8 Y8
G1 F1800 X64.023 Y147.179 E909.1388
M204 S3000
M205 X10 Y10
G0 F6000 X63.457 Y147.179
M204 S1800
M205 X8 Y8
G1 F1800 X62.819 Y146.54 E909.16883
G1 X62.749 Y146.47
M204 S3000
M205 X10 Y10
G0 F6000 X72.667 Y145.075
M204 S1800
M205 X8 Y8
G1 F1800 X74.771 Y147.179 E909.2678
G1 X74.841 Y147.249
M204 S3000
M205 X10 Y10
G0 F6000 X135.032 Y146.912
M204 S1800
M205 X8 Y8
G1 F1800 X135.299 Y147.179 E909.28035
M204 S3000
M205 X10 Y10
G0 F6000 X135.347 Y146.661
M204 S1800
M205 X8 Y8
G1 F1800 X135.865 Y147.179 E909.30472
M204 S3000
M205 X10 Y10
G0 F6000 X136.431 Y147.179
M204 S1800
M205 X8 Y8
G1 F1800 X135.661 Y146.409 E909.34094
M204 S3000
M205 X10 Y10
G0 F6000 X135.976 Y146.158
M204 S1800
M205 X8 Y8
G1 F1800 X136.996 Y147.179 E909.38894
M204 S3000
M205 X10 Y10
G0 F6000 X137.562 Y147.179
M204 S1800
M205 X8 Y8
G1 F1800 X136.291 Y145.907 E909.44875
M204 S3000
M205 X10 Y10
G0 F6000 X136.605 Y145.656
M204 S1800
M205 X8 Y8
G1 F1800 X138.128 Y147.179 E909.52038
M204 S3000
M205 X10 Y10
G0 F6000 X138.694 Y147.179
M204 S1800
M205 X8 Y8
G1 F1800 X136.92 Y145.405 E909.60383
M204 S3000
M205 X10 Y10
G0 F6000 X137.235 Y145.154
M204 S1800
M205 X8 Y8
G1 F1800 X139.259 Y147.179 E909.69905
M204 S3000
M205 X10 Y10
G0 F6000 X139.825 Y147.179
M204 S1800
M205 X8 Y8
G1 F1800 X137.549 Y144.903 E909.80611
M204 S3000
M205 X10 Y10
G0 F6000 X137.863 Y144.652
M204 S1800
M205 X8 Y8
G1 F1800 X140.391 Y147.179 E909.925
M204 S3000
M205 X10 Y10
G0 F6000 X140.956 Y147.179
M204 S1800
M205 X8 Y8
G1 F1800 X138.178 Y144.401 E910.05566
M204 S3000
M205 X10 Y10
G0 F6000 X138.493 Y144.15
M204 S1800
M205 X8 Y8
G1 F1800 X141.522 Y147.179 E910.19814
M204 S3000
M205 X10 Y10
G0 F6000 X142.088 Y147.179
M204 S1800
M205 X8 Y8
G1 F1800 X138.807 Y143.899 E910.35244
M204 S3000
M205 X10 Y10
G0 F6000 X139.122 Y143.648
M204 S1800
M205 X8 Y8
G1 F1800 X142.653 Y147.179 E910.51853
M204 S3000
M205 X10 Y10
G0 F6000 X143.219 Y147.179
M204 S1800
M205 X8 Y8
G1 F1800 X139.43 Y143.39 E910.69675
M204 S3000
M205 X10 Y10
G0 F6000 X139.713 Y143.107
M204 S1800
M205 X8 Y8
G1 F1800 X143.785 Y147.179 E910.88829
M204 S3000
M205 X10 Y10
G0 F6000 X144.35 Y147.179
M204 S1800
M205 X8 Y8
G1 F1800 X139.996 Y142.824 E911.09311
M204 S3000
M205 X10 Y10
G0 F6000 X140.279 Y142.542
M204 S1800
M205 X8 Y8
G1 F1800 X144.916 Y147.179 E911.31122
M204 S3000
M205 X10 Y10
G0 F6000 X145.482 Y147.179
M204 S1800
M205 X8 Y8
G1 F1800 X140.562 Y142.259 E911.54264
M204 S3000
M205 X10 Y10
G0 F6000 X140.845 Y141.976
M204 S1800
M205 X8 Y8
G1 F1800 X146.047 Y147.179 E911.78735
M204 S3000
M205 X10 Y10
G0 F6000 X146.613 Y147.179
M204 S1800
M205 X8 Y8
G1 F1800 X141.127 Y141.693 E912.0454
M204 S3000
M205 X10 Y10
G0 F6000 X141.41 Y141.41
M204 S1800
M205 X8 Y8
G1 F1800 X147.046 Y147.046 E912.3105
M204 S3000
M205 X10 Y10
G0 F6000 X147.179 Y146.613
M204 S1800
M205 X8 Y8
G1 F1800 X141.693 Y141.127 E912.56854
M204 S3000
M205 X10 Y10
G0 F6000 X141.976 Y140.845
M204 S1800
M205 X8 Y8
G1 F1800 X147.179 Y146.047 E912.81325
M204 S3000
M205 X10 Y10
G0 F6000 X147.179 Y145.482
M204 S1800
M205 X8 Y8
G1 F1800 X142.259 Y140.562 E913.04467
M204 S3000
M205 X10 Y10
G0 F6000 X142.542 Y140.279
M204 S1800
M205 X8 Y8
G1 F1800 X147.179 Y144.916 E913.26278
M204 S3000
M205 X10 Y10
G0 F6000 X147.179 Y144.35
M204 S1800
M205 X8 Y8
G1 F1800 X142.824 Y139.996 E913.46761
M204 S3000
M205 X10 Y10
G0 F6000 X143.107 Y139.713
M204 S1800
M205 X8 Y8
G1 F1800 X147.179 Y143.785 E913.65914
M204 S3000
M205 X10 Y10
G0 F6000 X147.179 Y143.219
M204 S1800
M205 X8 Y8
G1 F1800 X143.39 Y139.43 E913.83736
M204 S3000
M205 X10 Y10
G0 F6000 X143.647 Y139.121
M204 S1800
M205 X8 Y8
G1 F1800 X147.179 Y142.653 E914.0035
M204 S3000
M205 X10 Y10
G0 F6000 X147.179 Y142.088
M204 S1800
M205 X8 Y8
G1 F1800 X143.898 Y138.807 E914.15783
M204 S3000
M205 X10 Y10
G0 F6000 X144.149 Y138.492
M204 S1800
M205 X8 Y8
G1 F1800 X147.179 Y141.522 E914.30035
M204 S3000
M205 X10 Y10
G0 F6000 X147.179 Y140.956
M204 S1800
M205 X8 Y8
G1 F1800 X144.4 Y138.177 E914.43106
M204 S3000
M205 X10 Y10
G0 F6000 X144.651 Y137.863
M204 S1800
M205 X8 Y8
G1 F1800 X147.179 Y140.391 E914.54997
M204 S3000
M205 X10 Y10
G0 F6000 X147.179 Y139.825
M204 S1800
M205 X8 Y8
G1 F1800 X144.903 Y137.549 E914.65703
M204 S3000
M205 X10 Y10
G0 F6000 X145.154 Y137.234
M204 S1800
M205 X8 Y8
G1 F1800 X147.179 Y139.259 E914.75228
M204 S3000
M205 X10 Y10
G0 F6000 X147.179 Y138.694
M204 S1800
M205 X8 Y8
G1 F1800 X145.405 Y136.919 E914.83575
M204 S3000
M205 X10 Y10
G0 F6000 X145.656 Y136.605
M204 S1800
M205 X8 Y8
G1 F1800 X147.179 Y138.128 E914.90738
M204 S3000
M205 X10 Y10
G0 F6000 X147.179 Y137.562
M204 S1800
M205 X8 Y8
G1 F1800 X145.907 Y136.29 E914.96721
M204 S3000
M205 X10 Y10
G0 F6000 X146.158 Y135.975
M204 S1800
M205 X8 Y8
G1 F1800 X147.179 Y136.996 E915.01524
M204 S3000
M205 X10 Y10
G0 F6000 X147.179 Y136.431
M204 S1800
M205 X8 Y8
G1 F1800 X146.409 Y135.661 E915.05146
M204 S3000
M205 X10 Y10
G0 F6000 X146.66 Y135.346
M204 S1800
M205 X8 Y8
G1 F1800 X147.179 Y135.865 E915.07587
M204 S3000
M205 X10 Y10
G0 F6000 X147.179 Y135.299
M204 S1800
M205 X8 Y8
G1 F1800 X146.911 Y135.031 E915.08848
M204 S3000
M205 X10 Y10
G1 F2400 E907.58848
;MESH:NONMESH
G0 F6000 X146.35 Y75.817
G0 X145.088 Y76.258
G0 X66.67 Y74.438
;TIME_ELAPSED:653.362870
;LAYER:5
G0 X66.67 Y74.438 Z1.3
M204 S1800
M205 X8 Y8
;TYPE:SUPPORT
G1 F2400 E915.08848
G1 F3600 X65.15 Y76.342 E915.16951
G1 X65.15 Y133.658 E917.07585
G1 X66.67 Y135.561 E917.15685
G1 X66.67 Y114.56 E917.85535
G1 X68.894 Y122.421 E918.12707
G1 X73.337 Y128.605 E918.38033
G1 X73.337 Y142.449 E918.84078
G1 X76.342 Y144.85 E918.96872
G1 X80.004 Y144.85 E919.09051
G1 X80.004 Y135.762 E919.39278
G1 X86.671 Y140.307 E919.66115
G1 X86.671 Y144.85 E919.81225
G1 X93.338 Y144.85 E920.034
G1 X93.338 Y142.784 E920.10271
G1 X100.005 Y144.482 E920.33154
G1 X100.005 Y144.85 E920.34378
G1 X101.451 Y144.85 E920.39187
G1 X100.005 Y144.482 E920.4415
M204 S3000
M205 X10 Y10
G0 F6000 X113.339 Y109.9
M204 S1800
M205 X8 Y8
G1 F3600 X117.197 Y109.9 E920.56982
G1 X118.196 Y108.9 E920.61683
G1 X120.006 Y108.9 E920.67703
G1 X120.006 Y103.1 E920.86994
G1 X126.673 Y103.1 E921.09169
G1 X126.673 Y108.9 E921.28459
G1 X133.34 Y108.9 E921.50634
G1 X133.34 Y103.1 E921.69925
G1 X140.007 Y103.1 E921.92099
G1 X140.007 Y109.206 E922.12408
G1 X140.1 Y109.299 E922.12845
G1 X140.1 Y124.411 E922.63108
G1 X140.007 Y124.547 E922.63656
G1 X140.007 Y139.322 E923.12798
G1 X141.593 Y137.736 E923.20258
G1 X144.85 Y133.658 E923.37617
G1 X144.85 Y102.488 E924.41288
G1 X144.834 Y102.588 E924.41625
G1 X144.535 Y102.986 E924.43281
G1 X144.293 Y103.1 E924.44171
G1 X140.007 Y103.1 E924.58426
M204 S3000
M205 X10 Y10
G0 F6000 X140.007 Y124.547
M204 S1800
M205 X8 Y8
G1 F3600 X136.012 Y130.415 E924.82037
G1 X133.34 Y133.081 E924.94591
G1 X133.34 Y144.85 E925.33735
G1 X126.673 Y144.85 E925.55909
G1 X126.673 Y138.504 E925.77016
G1 X124.333 Y140.1 E925.86437
G1 X120.006 Y140.1 E926.00829
G1 X120.006 Y144.85 E926.16627
G1 X113.339 Y144.85 E926.38802
G1 X113.339 Y140.1 E926.546
G1 X108.299 Y140.1 E926.71363
G1 X107.9 Y139.701 E926.7324
G1 X107.9 Y110.299 E927.71032
G1 X108.299 Y109.9 E927.72908
G1 X113.339 Y109.9 E927.89672
G1 X113.339 Y102.1 E928.15614
G1 X108.299 Y102.1 E928.32378
G1 X107.9 Y101.701 E928.34254
G1 X107.9 Y65.855 E929.53479
G1 X108.09 Y65.346 E929.55286
G1 X108.626 Y65.222 E929.57115
G1 X113.339 Y66.278 E929.7318
G1 X113.339 Y65.15 E929.76931
G1 X106.672 Y65.15 E929.99106
G1 X106.672 Y144.85 E932.64189
G1 X101.691 Y144.85 E932.80756
G1 X102.1 Y144.531 E932.82481
G1 X102.1 Y110.299 E933.96337
G1 X101.701 Y109.9 E933.98214
G1 X100.005 Y109.9 E934.03855
G1 X100.005 Y102.1 E934.29798
G1 X101.701 Y102.1 E934.35439
G1 X102.1 Y101.701 E934.37316
G1 X102.1 Y70.299 E935.41759
G1 X101.701 Y69.9 E935.43636
G1 X100.005 Y69.9 E935.49277
G1 X100.005 Y65.15 E935.65075
G1 X93.338 Y65.15 E935.8725
G1 X93.338 Y69.9 E936.03048
G1 X86.671 Y69.9 E936.25223
G1 X86.671 Y65.15 E936.41022
G1 X80.004 Y65.15 E936.63196
G1 X80.004 Y73.718 E936.91693
G1 X79.225 Y74.248 E936.94827
G1 X74.248 Y79.225 E937.18237
G1 X73.337 Y80.562 E937.23618
G1 X73.337 Y67.55 E937.66897
G1 X72.264 Y68.407 E937.71464
G1 X68.407 Y72.264 E937.89606
G1 X66.67 Y74.438 E937.98861
G1 X66.67 Y108.9 E939.13482
G1 X65.566 Y108.9 E939.17154
G1 X65.204 Y109.377 E939.19146
G1 X66.67 Y114.56 E939.37061
M204 S3000
M205 X10 Y10
G0 F6000 X73.337 Y80.562
M204 S1800
M205 X8 Y8
G1 F3600 X69.9 Y85.604 E939.57357
G1 X69.9 Y102.701 E940.14221
G1 X70.299 Y103.1 E940.16098
G1 X73.337 Y103.1 E940.26203
G1 X73.337 Y108.9 E940.45493
G1 X80.004 Y108.9 E940.67668
G1 X80.004 Y103.1 E940.86959
G1 X86.671 Y103.1 E941.09133
G1 X86.671 Y108.9 E941.28424
G1 X91.781 Y108.9 E941.4542
G1 X92.78 Y109.9 E941.50122
G1 X93.338 Y109.9 E941.51977
G1 X93.338 Y102.1 E941.7792
G1 X100.005 Y102.1 E942.00095
M204 S3000
M205 X10 Y10
G0 F6000 X113.339 Y66.278
M204 S1800
M205 X8 Y8
G1 F3600 X119.377 Y67.633 E942.20677
G1 X120.006 Y67.983 E942.23071
G1 X120.006 Y65.15 E942.32494
G1 X126.673 Y65.15 E942.54668
G1 X126.673 Y71.701 E942.76457
G1 X129.422 Y73.234 E942.86926
G1 X133.34 Y77.249 E943.05584
G1 X133.34 Y65.15 E943.45826
G1 X133.658 Y65.15 E943.46883
G1 X137.736 Y68.407 E943.64242
G1 X140.007 Y70.678 E943.74924
G1 X140.007 Y86.248 E944.2671
G1 X142.698 Y91.368 E944.45948
G1 X144.85 Y102.205 E944.82696
G1 X144.85 Y76.342 E945.68716
G1 X141.593 Y72.264 E945.86075
G1 X140.007 Y70.678 E945.93535
M204 S3000
M205 X10 Y10
G1 F2400 E938.43535
;MESH:Object 1
G0 F6000 X141.068 Y69.619
G0 X147.549 Y62.711
M204 S1800
M205 X8 Y8
;TYPE:WALL-INNER
G1 F2400 E945.93535
G1 F3600 X147.55 Y147.338 E948.75006
G1 X147.438 Y147.468 E948.75576
G1 X147.339 Y147.549 E948.76002
G1 X62.662 Y147.55 E951.57639
G1 X62.532 Y147.438 E951.58209
G1 X62.451 Y147.339 E951.58635
G1 X62.45 Y62.662 E954.40272
G1 X62.562 Y62.532 E954.40842
G1 X62.661 Y62.451 E954.41268
G1 X147.286 Y62.45 E957.22732
G1 X147.336 Y62.45 E957.22898
G1 X147.439 Y62.533 E957.23338
G1 X147.549 Y62.661 E957.23899
G1 X147.549 Y62.711 E957.24066
M204 S3000
M205 X10 Y10
G0 F6000 X75.677 Y63.25
M204 S1800
M205 X8 Y8
G1 F3600 X71.003 Y66.982 E957.43959
G1 X66.982 Y71.003 E957.62872
G1 X63.25 Y75.677 E957.82766
G1 X63.25 Y134.323 E959.77823
G1 X66.982 Y138.997 E959.97717
G1 X71.003 Y143.018 E960.1663
G1 X75.677 Y146.75 E960.36524
G1 X134.323 Y146.75 E962.31581
G1 X138.997 Y143.018 E962.51474
G1 X143.018 Y138.997 E962.70388
G1 X146.75 Y134.323 E962.90281
G1 X146.75 Y75.677 E964.85339
G1 X143.018 Y71.003 E965.05232
G1 X138.997 Y66.982 E965.24146
G1 X134.323 Y63.25 E965.44039
G1 X75.677 Y63.25 E967.39096
M204 S3000
M205 X10 Y10
G0 F6000 X75.817 Y63.65
M204 S1800
M205 X8 Y8
G1 F3600 X71.27 Y67.281 E967.5845
G1 X67.281 Y71.27 E967.77213
G1 X63.65 Y75.817 E967.96567
G1 X63.65 Y134.183 E969.90693
G1 X67.281 Y138.73 E970.10046
G1 X71.27 Y142.719 E970.28809
G1 X75.817 Y146.35 E970.48163
G1 X134.183 Y146.35 E972.42289
G1 X138.73 Y142.719 E972.61643
G1 X142.719 Y138.73 E972.80406
G1 X146.35 Y134.183 E972.9976
G1 X146.35 Y75.817 E974.93886
G1 X142.719 Y71.27 E975.13239
G1 X138.73 Y67.281 E975.32002
G1 X134.183 Y63.65 E975.51356
G1 X75.817 Y63.65 E977.45482
M204 S3000
M205 X10 Y10
G0 F6000 X75.784 Y63.556
G0 X147.479 Y62.178
G0 X147.534 Y62.095
M204 S1800
M205 X8 Y8
G1 F3600 X147.707 Y62.235 E977.46222
G1 X147.765 Y62.293 E977.46495
G1 X147.906 Y62.466 E977.47238
G1 X147.949 Y62.545 E977.47537
G1 X147.95 Y147.454 E980.29945
G1 X147.907 Y147.533 E980.30244
G1 X147.766 Y147.706 E980.30987
G1 X147.707 Y147.765 E980.31264
G1 X147.534 Y147.906 E980.32006
G1 X147.455 Y147.949 E980.32306
G1 X62.546 Y147.95 E983.14714
G1 X62.467 Y147.907 E983.15013
G1 X62.294 Y147.766 E983.15756
G1 X62.235 Y147.707 E983.16033
G1 X62.094 Y147.534 E983.16775
G1 X62.051 Y147.455 E983.17075
G1 X62.05 Y62.546 E985.99483
G1 X62.093 Y62.467 E985.99782
G1 X62.234 Y62.294 E986.00524
G1 X62.293 Y62.235 E986.00802
G1 X62.466 Y62.094 E986.01544
G1 X62.545 Y62.051 E986.01843
G1 X147.452 Y62.05 E988.84245
G1 X147.534 Y62.095 E988.84556
M204 S3000
M205 X10 Y10
G0 F6000 X147.757 Y61.76
M204 S1800
M205 X8 Y8
;TYPE:WALL-OUTER
G1 F3600 X147.975 Y61.937 E988.8549
G1 X148.062 Y62.024 E988.859
G1 X148.24 Y62.242 E988.86836
G1 X148.349 Y62.444 E988.87599
G1 X148.35 Y147.555 E991.70679
G1 X148.241 Y147.757 E991.71443
G1 X148.063 Y147.975 E991.72379
G1 X147.976 Y148.062 E991.72788
G1 X147.758 Y148.24 E991.73724
G1 X147.556 Y148.349 E991.74488
G1 X62.445 Y148.35 E994.57568
G1 X62.243 Y148.241 E994.58331
G1 X62.025 Y148.063 E994.59267
G1 X61.938 Y147.976 E994.59677
G1 X61.76 Y147.758 E994.60613
G1 X61.651 Y147.556 E994.61376
G1 X61.65 Y62.445 E997.44457
G1 X61.759 Y62.243 E997.4522
G1 X61.937 Y62.025 E997.46156
G1 X62.024 Y61.938 E997.46565
G1 X62.242 Y61.76 E997.47501
G1 X62.444 Y61.651 E997.48265
G1 X147.554 Y61.65 E1000.31342
G1 X147.757 Y61.76 E1000.3211
M204 S3000
M205 X10 Y10
G0 F6000 X147.912 Y61.886
G0 X147.597 Y62.274
G0 X75.804 Y63.613
G0 X75.646 Y63.659
G0 X75.957 Y64.05
M204 S1800
M205 X8 Y8
G1 F3600 X71.537 Y67.58 E1000.50924
G1 X67.58 Y71.537 E1000.69536
G1 X64.05 Y75.957 E1000.8835
G1 X64.05 Y134.043 E1002.81545
G1 X67.58 Y138.463 E1003.00359
G1 X71.537 Y142.42 E1003.18971
G1 X75.957 Y145.95 E1003.37785
G1 X134.043 Y145.95 E1005.3098
G1 X138.463 Y142.42 E1005.49794
G1 X142.42 Y138.463 E1005.68407
G1 X145.95 Y134.043 E1005.87221
G1 X145.95 Y75.957 E1007.80416
G1 X142.42 Y71.537 E1007.9923
G1 X138.463 Y67.58 E1008.17842
G1 X134.043 Y64.05 E1008.36656
G1 X75.957 Y64.05 E1010.29851
M204 S3000
M205 X10 Y10
G0 F6000 X75.801 Y64.174
G0 X75.54 Y62.86
M204 S1800
M205 X8 Y8
;TYPE:SKIN
G1 F1800 X70.742 Y66.691 E1010.50272
G1 X66.691 Y70.742 E1010.69327
G1 X62.86 Y75.54 E1010.89748
G1 X62.86 Y134.46 E1012.85716
G1 X66.691 Y139.258 E1013.06138
G1 X70.742 Y143.309 E1013.25192
G1 X75.54 Y147.14 E1013.45613
G1 X134.46 Y147.14 E1015.41582
G1 X139.258 Y143.309 E1015.62003
G1 X143.309 Y139.258 E1015.81058
G1 X147.14 Y134.46 E1016.01479
G1 X147.14 Y75.54 E1017.97448
G1 X143.309 Y70.742 E1018.17869
G1 X139.258 Y66.691 E1018.36923
G1 X134.46 Y62.86 E1018.57345
G1 X75.54 Y62.86 E1020.53313
M204 S3000
M205 X10 Y10
G0 F6000 X62.84 Y62.841
M204 S1800
M205 X8 Y8
G1 F1800 X147.159 Y62.84 E1023.33759
G1 X147.16 Y147.159 E1026.14206
G1 X62.841 Y147.16 E1028.94652
G1 X62.84 Y62.841 E1031.75098
M204 S3000
M205 X10 Y10
G0 F6000 X63.02 Y63.127
M204 S1800
M205 X8 Y8
G1 F1800 X63.127 Y63.02 E1031.75601
M204 S3000
M205 X10 Y10
G0 F6000 X63.693 Y63.02
M204 S1800
M205 X8 Y8
G1 F1800 X63.02 Y63.693 E1031.78767
M204 S3000
M205 X10 Y10
G0 F6000 X63.02 Y64.259
M204 S1800
M205 X8 Y8
G1 F1800 X64.259 Y63.02 E1031.84595
M204 S3000
M205 X10 Y10
G0 F6000 X64.824 Y63.02
M204 S1800
M205 X8 Y8
G1 F1800 X63.02 Y64.824 E1031.9308
M204 S3000
M205 X10 Y10
G0 F6000 X63.02 Y65.39
M204 S1800
M205 X8 Y8
G1 F1800 X65.39 Y63.02 E1032.04228
M204 S3000
M205 X10 Y10
G0 F6000 X65.956 Y63.02
M204 S1800
M205 X8 Y8
G1 F1800 X63.02 Y65.956 E1032.18038
M204 S3000
M205 X10 Y10
G0 F6000 X63.02 Y66.521
M204 S1800
M205 X8 Y8
G1 F1800 X66.521 Y63.02 E1032.34506
M204 S3000
M205 X10 Y10
G0 F6000 X67.087 Y63.02
M204 S1800
M205 X8 Y8
G1 F1800 X63.02 Y67.087 E1032.53635
M204 S3000
M205 X10 Y10
G0 F6000 X63.02 Y67.653
M204 S1800
M205 X8 Y8
G1 F1800 X67.653 Y63.02 E1032.75428
M204 S3000
M205 X10 Y10
G0 F6000 X68.218 Y63.02
M204 S1800
M205 X8 Y8
G1 F1800 X63.02 Y68.218 E1032.99877
M204 S3000
M205 X10 Y10
G0 F6000 X63.02 Y68.784
M204 S1800
M205 X8 Y8
G1 F1800 X68.784 Y63.02 E1033.2699
M204 S3000
M205 X10 Y10
G0 F6000 X69.35 Y63.02
M204 S1800
M205 X8 Y8
G1 F1800 X63.02 Y69.35 E1033.56764
M204 S3000
M205 X10 Y10
G0 F6000 X63.02 Y69.915
M204 S1800
M205 X8 Y8
G1 F1800 X69.915 Y63.02 E1033.89196
M204 S3000
M205 X10 Y10
G0 F6000 X70.481 Y63.02
M204 S1800
M205 X8 Y8
G1 F1800 X63.02 Y70.481 E1034.2429
M204 S3000
M205 X10 Y10
G0 F6000 X63.02 Y71.047
M204 S1800
M205 X8 Y8
G1 F1800 X71.047 Y63.02 E1034.62047
M204 S3000
M205 X10 Y10
G0 F6000 X71.612 Y63.02
M204 S1800
M205 X8 Y8
G1 F1800 X63.02 Y71.612 E1035.02461
M204 S3000
M205 X10 Y10
G0 F6000 X63.02 Y72.178
M204 S1800
M205 X8 Y8
G1 F1800 X72.178 Y63.02 E1035.45537
M204 S3000
M205 X10 Y10
G0 F6000 X72.744 Y63.02
M204 S1800
M205 X8 Y8
G1 F1800 X63.02 Y72.744 E1035.91276
M204 S3000
M205 X10 Y10
G0 F6000 X63.02 Y73.31
M204 S1800
M205 X8 Y8
G1 F1800 X73.31 Y63.02 E1036.39677
M204 S3000
M205 X10 Y10
G0 F6000 X73.875 Y63.02
M204 S1800
M205 X8 Y8
G1 F1800 X63.02 Y73.875 E1036.90736
M204 S3000
M205 X10 Y10
G0 F6000 X63.02 Y74.441
M204 S1800
M205 X8 Y8
G1 F1800 X65.43 Y72.03 E1037.02074
G1 X65.5 Y71.96
M204 S3000
M205 X10 Y10
G0 F6000 X63.192 Y74.835
M204 S1800
M205 X8 Y8
G1 F1800 X63.02 Y75.007 E1037.02883
M204 S3000
M205 X10 Y10
G0 F6000 X72.028 Y65.432
M204 S1800
M205 X8 Y8
G1 F1800 X74.441 Y63.02 E1037.1423
M204 S3000
M205 X10 Y10
G0 F6000 X74.833 Y63.193
M204 S1800
M205 X8 Y8
G1 F1800 X75.006 Y63.02 E1037.15044
M204 S3000
M205 X10 Y10
G0 F6000 X135.273 Y63.281
M204 S1800
M205 X8 Y8
G1 F1800 X135.535 Y63.02 E1037.16274
M204 S3000
M205 X10 Y10
G0 F6000 X135.588 Y63.532
M204 S1800
M205 X8 Y8
G1 F1800 X136.101 Y63.02 E1037.18685
M204 S3000
M205 X10 Y10
G0 F6000 X136.666 Y63.02
M204 S1800
M205 X8 Y8
G1 F1800 X135.903 Y63.783 E1037.22274
M204 S3000
M205 X10 Y10
G0 F6000 X136.217 Y64.034
M204 S1800
M205 X8 Y8
G1 F1800 X137.232 Y63.02 E1037.27046
M204 S3000
M205 X10 Y10
G0 F6000 X137.798 Y63.02
M204 S1800
M205 X8 Y8
G1 F1800 X136.532 Y64.285 E1037.32998
M204 S3000
M205 X10 Y10
G0 F6000 X136.847 Y64.536
M204 S1800
M205 X8 Y8
G1 F1800 X138.363 Y63.02 E1037.40129
M204 S3000
M205 X10 Y10
G0 F6000 X138.929 Y63.02
M204 S1800
M205 X8 Y8
G1 F1800 X137.161 Y64.788 E1037.48445
M204 S3000
M205 X10 Y10
G0 F6000 X137.475 Y65.039
M204 S1800
M205 X8 Y8
G1 F1800 X139.495 Y63.02 E1037.57944
M204 S3000
M205 X10 Y10
G0 F6000 X140.06 Y63.02
M204 S1800
M205 X8 Y8
G1 F1800 X137.79 Y65.29 E1037.68622
M204 S3000
M205 X10 Y10
G0 F6000 X138.105 Y65.541
M204 S1800
M205 X8 Y8
G1 F1800 X140.626 Y63.02 E1037.8048
M204 S3000
M205 X10 Y10
G0 F6000 X141.192 Y63.02
M204 S1800
M205 X8 Y8
G1 F1800 X138.419 Y65.792 E1037.93521
M204 S3000
M205 X10 Y10
G0 F6000 X138.734 Y66.043
M204 S1800
M205 X8 Y8
G1 F1800 X141.757 Y63.02 E1038.0774
M204 S3000
M205 X10 Y10
G0 F6000 X142.323 Y63.02
M204 S1800
M205 X8 Y8
G1 F1800 X139.048 Y66.295 E1038.23145
M204 S3000
M205 X10 Y10
G0 F6000 X139.362 Y66.546
M204 S1800
M205 X8 Y8
G1 F1800 X142.889 Y63.02 E1038.39732
M204 S3000
M205 X10 Y10
G0 F6000 X143.454 Y63.02
M204 S1800
M205 X8 Y8
G1 F1800 X139.647 Y66.827 E1038.57639
M204 S3000
M205 X10 Y10
G0 F6000 X139.93 Y67.11
M204 S1800
M205 X8 Y8
G1 F1800 X144.02 Y63.02 E1038.76877
M204 S3000
M205 X10 Y10
G0 F6000 X144.586 Y63.02
M204 S1800
M205 X8 Y8
G1 F1800 X140.213 Y67.392 E1038.97444
M204 S3000
M205 X10 Y10
G0 F6000 X140.496 Y67.675
M204 S1800
M205 X8 Y8
G1 F1800 X145.152 Y63.02 E1039.19342
M204 S3000
M205 X10 Y10
G0 F6000 X145.717 Y63.02
M204 S1800
M205 X8 Y8
G1 F1800 X140.779 Y67.958 E1039.42569
M204 S3000
M205 X10 Y10
G0 F6000 X141.062 Y68.241
M204 S1800
M205 X8 Y8
G1 F1800 X146.283 Y63.02 E1039.67127
M204 S3000
M205 X10 Y10
G0 F6000 X146.849 Y63.02
M204 S1800
M205 X8 Y8
G1 F1800 X141.344 Y68.524 E1039.93018
M204 S3000
M205 X10 Y10
G0 F6000 X141.627 Y68.807
M204 S1800
M205 X8 Y8
G1 F1800 X146.977 Y63.457 E1040.18183
M204 S3000
M205 X10 Y10
G0 F6000 X146.977 Y64.022
M204 S1800
M205 X8 Y8
G1 F1800 X141.91 Y69.089 E1040.42017
M204 S3000
M205 X10 Y10
G0 F6000 X142.193 Y69.372
M204 S1800
M205 X8 Y8
G1 F1800 X146.977 Y64.588 E1040.64519
M204 S3000
M205 X10 Y10
G0 F6000 X146.977 Y65.154
M204 S1800
M205 X8 Y8
G1 F1800 X142.476 Y69.655 E1040.85691
M204 S3000
M205 X10 Y10
G0 F6000 X142.759 Y69.938
M204 S1800
M205 X8 Y8
G1 F1800 X146.977 Y65.719 E1041.05533
M204 S3000
M205 X10 Y10
G0 F6000 X146.977 Y66.285
M204 S1800
M205 X8 Y8
G1 F1800 X143.042 Y70.221 E1041.24044
M204 S3000
M205 X10 Y10
G0 F6000 X143.324 Y70.504
M204 S1800
M205 X8 Y8
G1 F1800 X146.977 Y66.851 E1041.41227
M204 S3000
M205 X10 Y10
G0 F6000 X146.977 Y67.416
M204 S1800
M205 X8 Y8
G1 F1800 X143.589 Y70.805 E1041.57166
M204 S3000
M205 X10 Y10
G0 F6000 X143.84 Y71.12
M204 S1800
M205 X8 Y8
G1 F1800 X146.977 Y67.982 E1041.71923
M204 S3000
M205 X10 Y10
G0 F6000 X146.977 Y68.548
M204 S1800
M205 X8 Y8
G1 F1800 X144.091 Y71.434 E1041.85498
M204 S3000
M205 X10 Y10
G0 F6000 X144.342 Y71.749
M204 S1800
M205 X8 Y8
G1 F1800 X146.977 Y69.114 E1041.97892
M204 S3000
M205 X10 Y10
G0 F6000 X146.977 Y69.679
M204 S1800
M205 X8 Y8
G1 F1800 X144.594 Y72.063 E1042.09104
M204 S3000
M205 X10 Y10
G0 F6000 X144.845 Y72.378
M204 S1800
M205 X8 Y8
G1 F1800 X146.977 Y70.245 E1042.19134
M204 S3000
M205 X10 Y10
G0 F6000 X146.977 Y70.811
M204 S1800
M205 X8 Y8
G1 F1800 X145.096 Y72.692 E1042.27982
M204 S3000
M205 X10 Y10
G0 F6000 X145.347 Y73.007
M204 S1800
M205 X8 Y8
G1 F1800 X146.977 Y71.376 E1042.35651
M204 S3000
M205 X10 Y10
G0 F6000 X146.977 Y71.942
M204 S1800
M205 X8 Y8
G1 F1800 X145.598 Y73.322 E1042.4214
M204 S3000
M205 X10 Y10
G0 F6000 X145.849 Y73.636
M204 S1800
M205 X8 Y8
G1 F1800 X146.977 Y72.508 E1042.47446
M204 S3000
M205 X10 Y10
G0 F6000 X146.977 Y73.073
M204 S1800
M205 X8 Y8
G1 F1800 X146.1 Y73.951 E1042.51573
M204 S3000
M205 X10 Y10
G0 F6000 X146.352 Y74.265
M204 S1800
M205 X8 Y8
G1 F1800 X146.977 Y73.639 E1042.54516
M204 S3000
M205 X10 Y10
G0 F6000 X146.79 Y74.392
M204 S1800
M205 X8 Y8
G1 F1800 X146.915 Y74.832 E1042.56853
M204 S3000
M205 X10 Y10
G0 F6000 X146.977 Y74.77
G0 X146.979 Y135.297
M204 S1800
M205 X8 Y8
G1 F1800 X145.598 Y136.678 E1042.63348
G1 X145.528 Y136.748
M204 S3000
M205 X10 Y10
G0 F6000 X146.979 Y136.429
M204 S1800
M205 X8 Y8
G1 F1800 X136.429 Y146.979 E1043.12972
M204 S3000
M205 X10 Y10
G0 F6000 X136.994 Y146.979
M204 S1800
M205 X8 Y8
G1 F1800 X146.979 Y136.994 E1043.59939
M204 S3000
M205 X10 Y10
G0 F6000 X146.979 Y137.56
M204 S1800
M205 X8 Y8
G1 F1800 X137.56 Y146.979 E1044.04243
M204 S3000
M205 X10 Y10
G0 F6000 X138.126 Y146.979
M204 S1800
M205 X8 Y8
G1 F1800 X146.979 Y138.126 E1044.45885
M204 S3000
M205 X10 Y10
G0 F6000 X146.979 Y138.691
M204 S1800
M205 X8 Y8
G1 F1800 X138.691 Y146.979 E1044.84869
M204 S3000
M205 X10 Y10
G0 F6000 X139.257 Y146.979
M204 S1800
M205 X8 Y8
G1 F1800 X146.979 Y139.257 E1045.21191
M204 S3000
M205 X10 Y10
G0 F6000 X146.979 Y139.823
M204 S1800
M205 X8 Y8
G1 F1800 X139.823 Y146.979 E1045.5485
M204 S3000
M205 X10 Y10
G0 F6000 X140.388 Y146.979
M204 S1800
M205 X8 Y8
G1 F1800 X146.979 Y140.388 E1045.85852
M204 S3000
M205 X10 Y10
G0 F6000 X146.979 Y140.954
M204 S1800
M205 X8 Y8
G1 F1800 X140.954 Y146.979 E1046.14192
M204 S3000
M205 X10 Y10
G0 F6000 X141.52 Y146.979
M204 S1800
M205 X8 Y8
G1 F1800 X146.979 Y141.52 E1046.3987
M204 S3000
M205 X10 Y10
G0 F6000 X146.979 Y142.086
M204 S1800
M205 X8 Y8
G1 F1800 X142.086 Y146.979 E1046.62885
M204 S3000
M205 X10 Y10
G0 F6000 X142.651 Y146.979
M204 S1800
M205 X8 Y8
G1 F1800 X146.979 Y142.651 E1046.83242
M204 S3000
M205 X10 Y10
G0 F6000 X146.979 Y143.217
M204 S1800
M205 X8 Y8
G1 F1800 X143.217 Y146.979 E1047.00938
M204 S3000
M205 X10 Y10
G0 F6000 X143.783 Y146.979
M204 S1800
M205 X8 Y8
G1 F1800 X146.979 Y143.783 E1047.15971
M204 S3000
M205 X10 Y10
G0 F6000 X146.979 Y144.348
M204 S1800
M205 X8 Y8
G1 F1800 X144.348 Y146.979 E1047.28346
M204 S3000
M205 X10 Y10
G0 F6000 X144.914 Y146.979
M204 S1800
M205 X8 Y8
G1 F1800 X146.979 Y144.914 E1047.38059
M204 S3000
M205 X10 Y10
G0 F6000 X146.979 Y145.48
M204 S1800
M205 X8 Y8
G1 F1800 X145.48 Y146.979 E1047.4511
M204 S3000
M205 X10 Y10
G0 F6000 X146.045 Y146.979
M204 S1800
M205 X8 Y8
G1 F1800 X146.979 Y146.045 E1047.49503
M204 S3000
M205 X10 Y10
G0 F6000 X146.979 Y146.611
M204 S1800
M205 X8 Y8
G1 F1800 X146.611 Y146.979 E1047.51234
M204 S3000
M205 X10 Y10
G0 F6000 X136.68 Y145.596
M204 S1800
M205 X8 Y8
G1 F1800 X135.297 Y146.979 E1047.57739
M204 S3000
M205 X10 Y10
G0 F6000 X135.863 Y146.979
M204 S1800
M205 X8 Y8
G1 F1800 X146.979 Y135.863 E1048.10026
G1 X147.049 Y135.793
M204 S3000
M205 X10 Y10
G0 F6000 X138.756 Y142.748
G0 X134.196 Y146.387
G0 X74.895 Y146.853
G0 X74.832 Y146.916
M204 S1800
M205 X8 Y8
G1 F1800 X74.391 Y146.79 E1048.12679
G1 X73.952 Y146.665 E1048.1532
M204 S3000
M205 X10 Y10
G0 F6000 X73.951 Y146.1
M204 S1800
M205 X8 Y8
G1 F1800 X73.072 Y146.979 E1048.19454
M204 S3000
M205 X10 Y10
G0 F6000 X72.506 Y146.979
M204 S1800
M205 X8 Y8
G1 F1800 X73.637 Y145.848 E1048.24774
M204 S3000
M205 X10 Y10
G0 F6000 X73.322 Y145.597
M204 S1800
M205 X8 Y8
G1 F1800 X71.941 Y146.979 E1048.31272
M204 S3000
M205 X10 Y10
G0 F6000 X71.375 Y146.979
M204 S1800
M205 X8 Y8
G1 F1800 X73.008 Y145.346 E1048.38953
M204 S3000
M205 X10 Y10
G0 F6000 X72.693 Y145.095
M204 S1800
M205 X8 Y8
G1 F1800 X70.809 Y146.979 E1048.47815
M204 S3000
M205 X10 Y10
G0 F6000 X70.243 Y146.979
M204 S1800
M205 X8 Y8
G1 F1800 X72.378 Y144.844 E1048.57857
M204 S3000
M205 X10 Y10
G0 F6000 X72.064 Y144.593
M204 S1800
M205 X8 Y8
G1 F1800 X69.678 Y146.979 E1048.6908
M204 S3000
M205 X10 Y10
G0 F6000 X69.112 Y146.979
M204 S1800
M205 X8 Y8
G1 F1800 X71.749 Y144.342 E1048.81484
M204 S3000
M205 X10 Y10
G0 F6000 X71.435 Y144.09
M204 S1800
M205 X8 Y8
G1 F1800 X68.546 Y146.979 E1048.95073
M204 S3000
M205 X10 Y10
G0 F6000 X67.981 Y146.979
M204 S1800
M205 X8 Y8
G1 F1800 X71.12 Y143.839 E1049.0984
M204 S3000
M205 X10 Y10
G0 F6000 X70.806 Y143.588
M204 S1800
M205 X8 Y8
G1 F1800 X67.415 Y146.979 E1049.25791
M204 S3000
M205 X10 Y10
G0 F6000 X66.849 Y146.979
M204 S1800
M205 X8 Y8
G1 F1800 X70.504 Y143.324 E1049.42983
M204 S3000
M205 X10 Y10
G0 F6000 X70.221 Y143.042
M204 S1800
M205 X8 Y8
G1 F1800 X66.284 Y146.979 E1049.61501
M204 S3000
M205 X10 Y10
G0 F6000 X65.718 Y146.979
M204 S1800
M205 X8 Y8
G1 F1800 X69.938 Y142.759 E1049.81351
M204 S3000
M205 X10 Y10
G0 F6000 X69.655 Y142.476
M204 S1800
M205 X8 Y8
G1 F1800 X65.152 Y146.979 E1050.02531
M204 S3000
M205 X10 Y10
G0 F6000 X64.587 Y146.979
M204 S1800
M205 X8 Y8
G1 F1800 X69.372 Y142.193 E1050.25041
M204 S3000
M205 X10 Y10
G0 F6000 X69.089 Y141.91
M204 S1800
M205 X8 Y8
G1 F1800 X64.021 Y146.979 E1050.48882
M204 S3000
M205 X10 Y10
G0 F6000 X63.455 Y146.979
M204 S1800
M205 X8 Y8
G1 F1800 X68.807 Y141.627 E1050.74056
M204 S3000
M205 X10 Y10
G0 F6000 X68.524 Y141.344
M204 S1800
M205 X8 Y8
G1 F1800 X63.021 Y146.847 E1050.9994
M204 S3000
M205 X10 Y10
G0 F6000 X63.021 Y146.282
M204 S1800
M205 X8 Y8
G1 F1800 X68.241 Y141.062 E1051.24493
M204 S3000
M205 X10 Y10
G0 F6000 X67.958 Y140.779
M204 S1800
M205 X8 Y8
G1 F1800 X63.021 Y145.716 E1051.47716
M204 S3000
M205 X10 Y10
G0 F6000 X63.021 Y145.15
M204 S1800
M205 X8 Y8
G1 F1800 X67.675 Y140.496 E1051.69606
M204 S3000
M205 X10 Y10
G0 F6000 X67.392 Y140.213
M204 S1800
M205 X8 Y8
G1 F1800 X63.021 Y144.584 E1051.90166
M204 S3000
M205 X10 Y10
G0 F6000 X63.021 Y144.019
M204 S1800
M205 X8 Y8
G1 F1800 X67.11 Y139.93 E1052.094
M204 S3000
M205 X10 Y10
G0 F6000 X66.827 Y139.647
M204 S1800
M205 X8 Y8
G1 F1800 X63.021 Y143.453 E1052.27302
M204 S3000
M205 X10 Y10
G0 F6000 X63.021 Y142.887
M204 S1800
M205 X8 Y8
G1 F1800 X66.545 Y139.364 E1052.43875
M204 S3000
M205 X10 Y10
G0 F6000 X66.294 Y139.049
M204 S1800
M205 X8 Y8
G1 F1800 X63.021 Y142.322 E1052.59271
M204 S3000
M205 X10 Y10
G0 F6000 X63.021 Y141.756
M204 S1800
M205 X8 Y8
G1 F1800 X66.043 Y138.735 E1052.73483
M204 S3000
M205 X10 Y10
G0 F6000 X65.792 Y138.42
M204 S1800
M205 X8 Y8
G1 F1800 X63.021 Y141.19 E1052.86514
M204 S3000
M205 X10 Y10
G0 F6000 X63.021 Y140.625
M204 S1800
M205 X8 Y8
G1 F1800 X65.541 Y138.105 E1052.98368
M204 S3000
M205 X10 Y10
G0 F6000 X65.289 Y137.791
M204 S1800
M205 X8 Y8
G1 F1800 X63.021 Y140.059 E1053.09036
M204 S3000
M205 X10 Y10
G0 F6000 X63.021 Y139.493
M204 S1800
M205 X8 Y8
G1 F1800 X65.038 Y137.476 E1053.18523
M204 S3000
M205 X10 Y10
G0 F6000 X64.787 Y137.161
M204 S1800
M205 X8 Y8
G1 F1800 X63.021 Y138.928 E1053.26832
M204 S3000
M205 X10 Y10
G0 F6000 X63.021 Y138.362
M204 S1800
M205 X8 Y8
G1 F1800 X64.536 Y136.847 E1053.33958
M204 S3000
M205 X10 Y10
G0 F6000 X64.285 Y136.533
M204 S1800
M205 X8 Y8
G1 F1800 X63.021 Y137.796 E1053.39901
M204 S3000
M205 X10 Y10
G0 F6000 X63.021 Y137.231
M204 S1800
M205 X8 Y8
G1 F1800 X64.034 Y136.218 E1053.44666
M204 S3000
M205 X10 Y10
G0 F6000 X63.783 Y135.903
M204 S1800
M205 X8 Y8
G1 F1800 X63.021 Y136.665 E1053.4825
M204 S3000
M205 X10 Y10
G0 F6000 X63.021 Y136.099
M204 S1800
M205 X8 Y8
G1 F1800 X63.532 Y135.589 E1053.50652
M204 S3000
M205 X10 Y10
G0 F6000 X63.281 Y135.274
M204 S1800
M205 X8 Y8
G1 F1800 X63.021 Y135.533 E1053.51872
M204 S3000
M205 X10 Y10
G1 F2400 E1046.01872
;MESH:NONMESH
G0 F6000 X63.65 Y75.817
G0 X64.912 Y76.258
G0 X66.67 Y74.438
;TIME_ELAPSED:760.144435
;LAYER:6
G0 X66.67 Y74.438 Z1.5
M204 S1800
M205 X8 Y8
;TYPE:SUPPORT
G1 F2400 E1053.51872
G1 F3600 X65.15 Y76.342 E1053.59975
G1 X65.15 Y133.658 E1055.50609
G1 X66.67 Y135.561 E1055.5871
G1 X66.67 Y114.561 E1056.28556
G1 X68.893 Y122.42 E1056.55721
G1 X73.337 Y128.606 E1056.81054
G1 X73.337 Y142.449 E1057.27096
G1 X76.342 Y144.85 E1057.3989
G1 X80.004 Y144.85 E1057.5207
G1 X80.004 Y135.762 E1057.82296
G1 X86.671 Y140.307 E1058.09133
G1 X86.671 Y144.85 E1058.24243
G1 X93.338 Y144.85 E1058.46418
G1 X93.338 Y142.784 E1058.5329
G1 X100.005 Y144.482 E1058.76172
G1 X100.005 Y144.85 E1058.77396
G1 X101.451 Y144.85 E1058.82205
G1 X100.005 Y144.482 E1058.87168
M204 S3000
M205 X10 Y10
G0 F6000 X113.339 Y109.9
M204 S1800
M205 X8 Y8
G1 F3600 X117.197 Y109.9 E1059
G1 X118.196 Y108.9 E1059.04701
G1 X120.006 Y108.9 E1059.10721
G1 X120.006 Y103.1 E1059.30012
G1 X126.673 Y103.1 E1059.52187
G1 X126.673 Y108.9 E1059.71478
G1 X133.34 Y108.9 E1059.93652
G1 X133.34 Y103.1 E1060.12943
G1 X140.007 Y103.1 E1060.35117
G1 X140.007 Y109.206 E1060.55426
G1 X140.1 Y109.299 E1060.55864
G1 X140.1 Y124.411 E1061.06126
G1 X140.007 Y124.547 E1061.06674
G1 X140.007 Y139.322 E1061.55816
G1 X141.593 Y137.736 E1061.63276
G1 X144.85 Y133.658 E1061.80635
G1 X144.85 Y102.488 E1062.84307
G1 X144.834 Y102.588 E1062.84643
G1 X144.535 Y102.986 E1062.86299
G1 X144.293 Y103.1 E1062.87189
G1 X140.007 Y103.1 E1063.01444
M204 S3000
M205 X10 Y10
G0 F6000 X140.007 Y124.547
M204 S1800
M205 X8 Y8
G1 F3600 X136.011 Y130.416 E1063.25059
G1 X133.34 Y133.082 E1063.37611
G1 X133.34 Y144.85 E1063.76752
G1 X126.673 Y144.85 E1063.98926
G1 X126.673 Y138.505 E1064.2003
G1 X124.334 Y140.1 E1064.29446
G1 X120.006 Y140.1 E1064.43841
G1 X120.006 Y144.85 E1064.5964
G1 X113.339 Y144.85 E1064.81814
G1 X113.339 Y140.1 E1064.97613
G1 X108.299 Y140.1 E1065.14376
G1 X107.9 Y139.701 E1065.16253
G1 X107.9 Y110.299 E1066.14044
G1 X108.299 Y109.9 E1066.15921
G1 X113.339 Y109.9 E1066.32684
G1 X113.339 Y102.1 E1066.58627
G1 X108.299 Y102.1 E1066.7539
G1 X107.9 Y101.701 E1066.77267
G1 X107.9 Y65.855 E1067.96491
G1 X108.09 Y65.346 E1067.98298
G1 X108.626 Y65.222 E1068.00128
G1 X113.339 Y66.278 E1068.16192
G1 X113.339 Y65.15 E1068.19944
G1 X106.672 Y65.15 E1068.42118
G1 X106.672 Y144.85 E1071.07202
G1 X101.691 Y144.85 E1071.23768
G1 X102.1 Y144.531 E1071.25494
G1 X102.1 Y110.299 E1072.3935
G1 X101.701 Y109.9 E1072.41227
G1 X100.005 Y109.9 E1072.46867
G1 X100.005 Y102.1 E1072.7281
G1 X101.701 Y102.1 E1072.78451
G1 X102.1 Y101.701 E1072.80328
G1 X102.1 Y70.299 E1073.84772
G1 X101.701 Y69.9 E1073.86648
G1 X100.005 Y69.9 E1073.92289
G1 X100.005 Y65.15 E1074.08088
G1 X93.338 Y65.15 E1074.30262
G1 X93.338 Y69.9 E1074.46061
G1 X86.671 Y69.9 E1074.68235
G1 X86.671 Y65.15 E1074.84034
G1 X80.004 Y65.15 E1075.06208
G1 X80.004 Y73.717 E1075.34702
G1 X79.226 Y74.247 E1075.37833
G1 X74.247 Y79.226 E1075.61253
G1 X73.337 Y80.562 E1075.6663
G1 X73.337 Y67.55 E1076.09908
G1 X72.264 Y68.407 E1076.14475
G1 X68.407 Y72.264 E1076.32617
G1 X66.67 Y74.438 E1076.41873
G1 X66.67 Y108.9 E1077.56494
G1 X65.566 Y108.9 E1077.60166
G1 X65.204 Y109.377 E1077.62157
G1 X66.67 Y114.561 E1077.80075
M204 S3000
M205 X10 Y10
G0 F6000 X73.337 Y80.562
M204 S1800
M205 X8 Y8
G1 F3600 X69.9 Y85.604 E1078.00371
G1 X69.9 Y102.701 E1078.57236
G1 X70.299 Y103.1 E1078.59112
G1 X73.337 Y103.1 E1078.69217
G1 X73.337 Y108.9 E1078.88508
G1 X80.004 Y108.9 E1079.10682
G1 X80.004 Y103.1 E1079.29973
G1 X86.671 Y103.1 E1079.52148
G1 X86.671 Y108.9 E1079.71439
G1 X91.781 Y108.9 E1079.88435
G1 X92.78 Y109.9 E1079.93136
G1 X93.338 Y109.9 E1079.94992
G1 X93.338 Y102.1 E1080.20935
G1 X100.005 Y102.1 E1080.43109
M204 S3000
M205 X10 Y10
G0 F6000 X113.339 Y66.278
M204 S1800
M205 X8 Y8
G1 F3600 X119.376 Y67.632 E1080.63687
G1 X120.006 Y67.983 E1080.66086
G1 X120.006 Y65.15 E1080.75508
G1 X126.673 Y65.15 E1080.97683
G1 X126.673 Y71.7 E1081.19468
G1 X129.421 Y73.233 E1081.29934
G1 X133.34 Y77.249 E1081.48598
G1 X133.34 Y65.15 E1081.88839
G1 X133.658 Y65.15 E1081.89897
G1 X137.736 Y68.407 E1082.07255
G1 X140.007 Y70.678 E1082.17937
G1 X140.007 Y86.247 E1082.6972
G1 X142.699 Y91.369 E1082.88965
G1 X144.85 Y102.205 E1083.25709
G1 X144.85 Y76.342 E1084.1173
G1 X141.593 Y72.264 E1084.29089
G1 X140.007 Y70.678 E1084.36549
M204 S3000
M205 X10 Y10
G1 F2400 E1076.86549
;MESH:Object 1
G0 F6000 X133.742 Y64.912
G0 X134.183 Y63.65
G0 X75.677 Y63.25
M204 S1800
M205 X8 Y8
;TYPE:WALL-INNER
G1 F2400 E1084.36549
G1 F3600 X71.003 Y66.982 E1084.56442
G1 X66.982 Y71.003 E1084.75356
G1 X63.25 Y75.677 E1084.95249
G1 X63.25 Y134.323 E1086.90306
G1 X66.982 Y138.997 E1087.102
G1 X71.003 Y143.018 E1087.29113
G1 X75.677 Y146.75 E1087.49007
G1 X134.323 Y146.75 E1089.44064
G1 X138.997 Y143.018 E1089.63957
G1 X143.018 Y138.997 E1089.82871
G1 X146.75 Y134.323 E1090.02764
G1 X146.75 Y75.677 E1091.97822
G1 X143.018 Y71.003 E1092.17715
G1 X138.997 Y66.982 E1092.36629
G1 X134.323 Y63.25 E1092.56522
G1 X75.677 Y63.25 E1094.51579
M204 S3000
M205 X10 Y10
G0 F6000 X134.196 Y63.613
G0 X138.756 Y67.252
G0 X142.748 Y71.244
G0 X146.387 Y75.804
G0 X147.15 Y147.349
M204 S1800
M205 X8 Y8
G1 F3600 X62.651 Y147.35 E1097.32624
G1 X62.65 Y62.851 E1100.13669
G1 X62.65 Y62.651 E1100.14334
G1 X62.85 Y62.651 E1100.14765
G1 X147.349 Y62.653 E1102.9581
G1 X147.35 Y147.149 E1105.76845
G1 X147.35 Y147.349 E1105.7751
G1 X147.15 Y147.349 E1105.7794
M204 S3000
M205 X10 Y10
G0 F6000 X147.544 Y147.749
M204 S1800
M205 X8 Y8
G1 F3600 X62.281 Y147.75 E1108.61526
G1 X62.251 Y147.724 E1108.61658
G1 X62.25 Y62.461 E1111.45244
G1 X62.25 Y62.281 E1111.45843
G1 X62.276 Y62.251 E1111.45975
G1 X62.456 Y62.251 E1111.46574
G1 X147.727 Y62.253 E1114.30186
G1 X147.749 Y62.279 E1114.30299
G1 X147.75 Y147.539 E1117.13875
G1 X147.75 Y147.719 E1117.14474
G1 X147.724 Y147.749 E1117.14606
G1 X147.544 Y147.749 E1117.15205
M204 S3000
M205 X10 Y10
G0 F6000 X147.544 Y147.649
G0 X146.387 Y75.804
G0 X142.748 Y71.244
G0 X138.756 Y67.252
G0 X134.196 Y63.613
G0 X75.784 Y63.556
G0 X75.817 Y63.65
M204 S1800
M205 X8 Y8
G1 F3600 X71.27 Y67.281 E1117.34558
G1 X67.281 Y71.27 E1117.53321
G1 X63.65 Y75.817 E1117.72675
G1 X63.65 Y134.183 E1119.66801
G1 X67.281 Y138.73 E1119.86155
G1 X71.27 Y142.719 E1120.04918
G1 X75.817 Y146.35 E1120.24272
G1 X134.183 Y146.35 E1122.18398
G1 X138.73 Y142.719 E1122.37751
G1 X142.719 Y138.73 E1122.56514
G1 X146.35 Y134.183 E1122.75868
G1 X146.35 Y75.817 E1124.69994
G1 X142.719 Y71.27 E1124.89348
G1 X138.73 Y67.281 E1125.08111
G1 X134.183 Y63.65 E1125.27465
G1 X75.817 Y63.65 E1127.21591
M204 S3000
M205 X10 Y10
G0 F6000 X75.957 Y64.05
M204 S1800
M205 X8 Y8
;TYPE:WALL-OUTER
G1 F3600 X71.537 Y67.58 E1127.40405
G1 X67.58 Y71.537 E1127.59017
G1 X64.05 Y75.957 E1127.77831
G1 X64.05 Y134.043 E1129.71026
G1 X67.58 Y138.463 E1129.8984
G1 X71.537 Y142.42 E1130.08452
G1 X75.957 Y145.95 E1130.27266
G1 X134.043 Y145.95 E1132.20461
G1 X138.463 Y142.42 E1132.39275
G1 X142.42 Y138.463 E1132.57888
G1 X145.95 Y134.043 E1132.76702
G1 X145.95 Y75.957 E1134.69897
G1 X142.42 Y71.537 E1134.88711
G1 X138.463 Y67.58 E1135.07323
G1 X134.043 Y64.05 E1135.26137
G1 X75.957 Y64.05 E1137.19332
M204 S3000
M205 X10 Y10
G0 F6000 X75.801 Y64.174
G0 X75.491 Y63.783
G0 X75.743 Y63.646
G0 X147.685 Y62.343
G0 X148.01 Y61.968
M204 S1800
M205 X8 Y8
G1 F3600 X148.149 Y62.133 E1137.20049
G1 X148.15 Y147.866 E1140.05199
G1 X148.01 Y148.032 E1140.05921
G1 X147.867 Y148.149 E1140.06535
G1 X62.134 Y148.15 E1142.91684
G1 X61.968 Y148.01 E1142.92407
G1 X61.851 Y147.867 E1142.93021
G1 X61.85 Y62.134 E1145.7817
G1 X61.99 Y61.968 E1145.78893
G1 X62.133 Y61.851 E1145.79507
G1 X147.866 Y61.85 E1148.64656
G1 X148.01 Y61.968 E1148.65275
M204 S3000
M205 X10 Y10
G0 F6000 X148.139 Y62.121
G0 X146.959 Y63.043
M204 S1800
M205 X8 Y8
;TYPE:SKIN
G1 F1800 X146.959 Y75.313 E1149.06086
G1 X143.309 Y70.742 E1149.25541
G1 X139.258 Y66.691 E1149.44596
G1 X134.689 Y63.043 E1149.64042
G1 X146.959 Y63.043 E1150.04852
M204 S3000
M205 X10 Y10
G0 F6000 X146.96 Y134.686
M204 S1800
M205 X8 Y8
G1 F1800 X146.96 Y146.959 E1150.45672
G1 X134.687 Y146.959 E1150.86492
G1 X139.258 Y143.309 E1151.05948
G1 X143.309 Y139.258 E1151.25003
G1 X146.96 Y134.686 E1151.44463
M204 S3000
M205 X10 Y10
G0 F6000 X138.756 Y142.748
G0 X134.196 Y146.387
G0 X75.314 Y146.96
M204 S1800
M205 X8 Y8
G1 F1800 X63.041 Y146.96 E1151.85283
G1 X63.041 Y134.687 E1152.26103
G1 X66.691 Y139.258 E1152.45559
G1 X70.742 Y143.309 E1152.64613
G1 X75.314 Y146.96 E1152.84073
M204 S3000
M205 X10 Y10
G0 F6000 X67.252 Y138.756
G0 X63.613 Y134.196
G0 X63.613 Y75.804
G0 X67.252 Y71.244
G0 X75.313 Y63.041
M204 S1800
M205 X8 Y8
G1 F1800 X70.742 Y66.691 E1153.03529
G1 X66.691 Y70.742 E1153.22584
G1 X63.04 Y75.314 E1153.42044
G1 X63.04 Y63.041 E1153.82864
G1 X75.313 Y63.041 E1154.23684
M204 S3000
M205 X10 Y10
G0 F6000 X146.778 Y63.622
M204 S1800
M205 X8 Y8
G1 F1800 X146.378 Y63.223 E1154.25563
M204 S3000
M205 X10 Y10
G0 F6000 X145.813 Y63.223
M204 S1800
M205 X8 Y8
G1 F1800 X146.778 Y64.188 E1154.30102
M204 S3000
M205 X10 Y10
G0 F6000 X146.778 Y64.754
M204 S1800
M205 X8 Y8
G1 F1800 X145.247 Y63.223 E1154.37304
M204 S3000
M205 X10 Y10
G0 F6000 X144.681 Y63.223
M204 S1800
M205 X8 Y8
G1 F1800 X146.778 Y65.319 E1154.47165
M204 S3000
M205 X10 Y10
G0 F6000 X146.778 Y65.885
M204 S1800
M205 X8 Y8
G1 F1800 X144.116 Y63.223 E1154.59686
M204 S3000
M205 X10 Y10
G0 F6000 X143.55 Y63.223
M204 S1800
M205 X8 Y8
G1 F1800 X146.778 Y66.451 E1154.7487
M204 S3000
M205 X10 Y10
G0 F6000 X146.778 Y67.016
M204 S1800
M205 X8 Y8
G1 F1800 X142.984 Y63.223 E1154.92713
M204 S3000
M205 X10 Y10
G0 F6000 X142.419 Y63.223
M204 S1800
M205 X8 Y8
G1 F1800 X146.778 Y67.582 E1155.13216
M204 S3000
M205 X10 Y10
G0 F6000 X146.778 Y68.148
M204 S1800
M205 X8 Y8
G1 F1800 X141.853 Y63.223 E1155.36382
M204 S3000
M205 X10 Y10
G0 F6000 X141.287 Y63.223
M204 S1800
M205 X8 Y8
G1 F1800 X146.778 Y68.713 E1155.62208
M204 S3000
M205 X10 Y10
G0 F6000 X146.778 Y69.279
M204 S1800
M205 X8 Y8
G1 F1800 X140.722 Y63.223 E1155.90693
M204 S3000
M205 X10 Y10
G0 F6000 X140.156 Y63.223
M204 S1800
M205 X8 Y8
G1 F1800 X146.778 Y69.845 E1156.21841
M204 S3000
M205 X10 Y10
G0 F6000 X146.778 Y70.41
M204 S1800
M205 X8 Y8
G1 F1800 X139.59 Y63.223 E1156.55649
M204 S3000
M205 X10 Y10
G0 F6000 X139.024 Y63.223
M204 S1800
M205 X8 Y8
G1 F1800 X146.778 Y70.976 E1156.92119
M204 S3000
M205 X10 Y10
G0 F6000 X146.778 Y71.542
M204 S1800
M205 X8 Y8
G1 F1800 X138.459 Y63.223 E1157.31249
M204 S3000
M205 X10 Y10
G0 F6000 X137.893 Y63.223
M204 S1800
M205 X8 Y8
G1 F1800 X146.778 Y72.107 E1157.73039
M204 S3000
M205 X10 Y10
G0 F6000 X146.778 Y72.673
M204 S1800
M205 X8 Y8
G1 F1800 X137.327 Y63.223 E1158.17491
M204 S3000
M205 X10 Y10
G0 F6000 X136.762 Y63.223
M204 S1800
M205 X8 Y8
G1 F1800 X146.778 Y73.239 E1158.64604
M204 S3000
M205 X10 Y10
G0 F6000 X146.778 Y73.804
M204 S1800
M205 X8 Y8
G1 F1800 X136.196 Y63.223 E1159.14376
M204 S3000
M205 X10 Y10
G0 F6000 X135.63 Y63.223
M204 S1800
M205 X8 Y8
G1 F1800 X137.331 Y64.923 E1159.22374
G1 X137.401 Y64.993
M204 S3000
M205 X10 Y10
G0 F6000 X145.075 Y72.667
M204 S1800
M205 X8 Y8
G1 F1800 X146.778 Y74.37 E1159.30385
G1 X146.848 Y74.44
M204 S3000
M205 X10 Y10
G0 F6000 X146.661 Y135.347
G0 X146.72 Y135.406
M204 S1800
M205 X8 Y8
G1 F1800 X146.594 Y135.846 E1159.32982
G1 X146.468 Y136.285 E1159.35573
M204 S3000
M205 X10 Y10
G0 F6000 X145.907 Y136.29
M204 S1800
M205 X8 Y8
G1 F1800 X146.779 Y137.162 E1159.39675
M204 S3000
M205 X10 Y10
G0 F6000 X146.779 Y137.728
M204 S1800
M205 X8 Y8
G1 F1800 X145.656 Y136.605 E1159.44957
M204 S3000
M205 X10 Y10
G0 F6000 X145.405 Y136.919
M204 S1800
M205 X8 Y8
G1 F1800 X146.779 Y138.293 E1159.5142
M204 S3000
M205 X10 Y10
G0 F6000 X146.779 Y138.859
M204 S1800
M205 X8 Y8
G1 F1800 X145.154 Y137.234 E1159.59063
M204 S3000
M205 X10 Y10
G0 F6000 X144.903 Y137.549
M204 S1800
M205 X8 Y8
G1 F1800 X146.779 Y139.425 E1159.67887
M204 S3000
M205 X10 Y10
G0 F6000 X146.779 Y139.99
M204 S1800
M205 X8 Y8
G1 F1800 X144.652 Y137.863 E1159.77892
M204 S3000
M205 X10 Y10
G0 F6000 X144.4 Y138.177
M204 S1800
M205 X8 Y8
G1 F1800 X146.779 Y140.556 E1159.89082
M204 S3000
M205 X10 Y10
G0 F6000 X146.779 Y141.122
M204 S1800
M205 X8 Y8
G1 F1800 X144.149 Y138.492 E1160.01453
M204 S3000
M205 X10 Y10
G0 F6000 X143.898 Y138.807
M204 S1800
M205 X8 Y8
G1 F1800 X146.779 Y141.687 E1160.15002
M204 S3000
M205 X10 Y10
G0 F6000 X146.779 Y142.253
M204 S1800
M205 X8 Y8
G1 F1800 X143.647 Y139.121 E1160.29734
M204 S3000
M205 X10 Y10
G0 F6000 X143.39 Y139.43
M204 S1800
M205 X8 Y8
G1 F1800 X146.779 Y142.819 E1160.45675
M204 S3000
M205 X10 Y10
G0 F6000 X146.779 Y143.384
M204 S1800
M205 X8 Y8
G1 F1800 X143.107 Y139.713 E1160.62944
M204 S3000
M205 X10 Y10
G0 F6000 X142.824 Y139.996
M204 S1800
M205 X8 Y8
G1 F1800 X146.779 Y143.95 E1160.81545
M204 S3000
M205 X10 Y10
G0 F6000 X146.779 Y144.516
M204 S1800
M205 X8 Y8
G1 F1800 X142.542 Y140.279 E1161.01475
M204 S3000
M205 X10 Y10
G0 F6000 X142.259 Y140.562
M204 S1800
M205 X8 Y8
G1 F1800 X146.779 Y145.082 E1161.22735
M204 S3000
M205 X10 Y10
G0 F6000 X146.779 Y145.647
M204 S1800
M205 X8 Y8
G1 F1800 X141.976 Y140.845 E1161.45325
M204 S3000
M205 X10 Y10
G0 F6000 X141.693 Y141.127
M204 S1800
M205 X8 Y8
G1 F1800 X146.779 Y146.213 E1161.69248
M204 S3000
M205 X10 Y10
G0 F6000 X146.779 Y146.779
M204 S1800
M205 X8 Y8
G1 F1800 X141.41 Y141.41 E1161.94502
M204 S3000
M205 X10 Y10
G0 F6000 X141.127 Y141.693
M204 S1800
M205 X8 Y8
G1 F1800 X146.212 Y146.778 E1162.1842
M204 S3000
M205 X10 Y10
G0 F6000 X145.647 Y146.778
M204 S1800
M205 X8 Y8
G1 F1800 X140.845 Y141.976 E1162.41007
M204 S3000
M205 X10 Y10
G0 F6000 X140.562 Y142.259
M204 S1800
M205 X8 Y8
G1 F1800 X145.081 Y146.778 E1162.62263
M204 S3000
M205 X10 Y10
G0 F6000 X144.515 Y146.778
M204 S1800
M205 X8 Y8
G1 F1800 X140.279 Y142.542 E1162.82188
M204 S3000
M205 X10 Y10
G0 F6000 X139.996 Y142.824
M204 S1800
M205 X8 Y8
G1 F1800 X143.949 Y146.778 E1163.00784
M204 S3000
M205 X10 Y10
G0 F6000 X143.384 Y146.778
M204 S1800
M205 X8 Y8
G1 F1800 X139.713 Y143.107 E1163.18052
M204 S3000
M205 X10 Y10
G0 F6000 X139.43 Y143.39
M204 S1800
M205 X8 Y8
G1 F1800 X142.818 Y146.778 E1163.33988
M204 S3000
M205 X10 Y10
G0 F6000 X142.252 Y146.778
M204 S1800
M205 X8 Y8
G1 F1800 X139.122 Y143.648 E1163.4871
M204 S3000
M205 X10 Y10
G0 F6000 X138.807 Y143.899
M204 S1800
M205 X8 Y8
G1 F1800 X141.687 Y146.778 E1163.62255
M204 S3000
M205 X10 Y10
G0 F6000 X141.121 Y146.778
M204 S1800
M205 X8 Y8
G1 F1800 X138.493 Y144.15 E1163.74616
M204 S3000
M205 X10 Y10
G0 F6000 X138.178 Y144.401
M204 S1800
M205 X8 Y8
G1 F1800 X140.555 Y146.778 E1163.85796
M204 S3000
M205 X10 Y10
G0 F6000 X139.99 Y146.778
M204 S1800
M205 X8 Y8
G1 F1800 X137.863 Y144.652 E1163.95799
M204 S3000
M205 X10 Y10
G0 F6000 X137.549 Y144.903
M204 S1800
M205 X8 Y8
G1 F1800 X139.424 Y146.778 E1164.04618
M204 S3000
M205 X10 Y10
G0 F6000 X138.858 Y146.778
M204 S1800
M205 X8 Y8
G1 F1800 X137.235 Y145.154 E1164.12255
M204 S3000
M205 X10 Y10
G0 F6000 X136.92 Y145.405
M204 S1800
M205 X8 Y8
G1 F1800 X138.293 Y146.778 E1164.18713
M204 S3000
M205 X10 Y10
G0 F6000 X137.727 Y146.778
M204 S1800
M205 X8 Y8
G1 F1800 X136.605 Y145.656 E1164.2399
M204 S3000
M205 X10 Y10
G0 F6000 X136.291 Y145.907
M204 S1800
M205 X8 Y8
G1 F1800 X137.161 Y146.778 E1164.28085
M204 S3000
M205 X10 Y10
G0 F6000 X136.596 Y146.778
M204 S1800
M205 X8 Y8
G1 F1800 X135.976 Y146.158 E1164.31001
M204 S3000
M205 X10 Y10
G0 F6000 X135.845 Y146.593
M204 S1800
M205 X8 Y8
G1 F1800 X135.406 Y146.719 E1164.33283
M204 S3000
M205 X10 Y10
G0 F6000 X135.348 Y146.661
G0 X74.371 Y146.779
M204 S1800
M205 X8 Y8
G1 F1800 X72.669 Y145.077 E1164.41289
G1 X72.599 Y145.007
M204 S3000
M205 X10 Y10
G0 F6000 X72.674 Y146.779
M204 S1800
M205 X8 Y8
G1 F1800 X63.221 Y137.325 E1164.85755
M204 S3000
M205 X10 Y10
G0 F6000 X63.221 Y136.76
M204 S1800
M205 X8 Y8
G1 F1800 X73.239 Y146.779 E1165.32879
M204 S3000
M205 X10 Y10
G0 F6000 X73.805 Y146.779
M204 S1800
M205 X8 Y8
G1 F1800 X63.221 Y136.194 E1165.82666
G1 X63.151 Y136.124
M204 S3000
M205 X10 Y10
G0 F6000 X63.221 Y137.891
M204 S1800
M205 X8 Y8
G1 F1800 X72.108 Y146.779 E1166.2447
M204 S3000
M205 X10 Y10
G0 F6000 X71.542 Y146.779
M204 S1800
M205 X8 Y8
G1 F1800 X63.221 Y138.457 E1166.63611
M204 S3000
M205 X10 Y10
G0 F6000 X63.221 Y139.022
M204 S1800
M205 X8 Y8
G1 F1800 X70.977 Y146.779 E1167.00096
M204 S3000
M205 X10 Y10
G0 F6000 X70.411 Y146.779
M204 S1800
M205 X8 Y8
G1 F1800 X63.221 Y139.588 E1167.33917
M204 S3000
M205 X10 Y10
G0 F6000 X63.221 Y140.154
M204 S1800
M205 X8 Y8
G1 F1800 X69.845 Y146.779 E1167.65077
M204 S3000
M205 X10 Y10
G0 F6000 X69.28 Y146.779
M204 S1800
M205 X8 Y8
G1 F1800 X63.221 Y140.719 E1167.93579
M204 S3000
M205 X10 Y10
G0 F6000 X63.221 Y141.285
M204 S1800
M205 X8 Y8
G1 F1800 X68.714 Y146.779 E1168.19419
M204 S3000
M205 X10 Y10
G0 F6000 X68.148 Y146.779
M204 S1800
M205 X8 Y8
G1 F1800 X63.221 Y141.851 E1168.42596
M204 S3000
M205 X10 Y10
G0 F6000 X63.221 Y142.416
M204 S1800
M205 X8 Y8
G1 F1800 X67.583 Y146.779 E1168.63116
M204 S3000
M205 X10 Y10
G0 F6000 X67.017 Y146.779
M204 S1800
M205 X8 Y8
G1 F1800 X63.221 Y142.982 E1168.80974
M204 S3000
M205 X10 Y10
G0 F6000 X63.221 Y143.548
M204 S1800
M205 X8 Y8
G1 F1800 X66.451 Y146.779 E1168.96169
M204 S3000
M205 X10 Y10
G0 F6000 X65.886 Y146.779
M204 S1800
M205 X8 Y8
G1 F1800 X63.221 Y144.114 E1169.08704
M204 S3000
M205 X10 Y10
G0 F6000 X63.221 Y144.679
M204 S1800
M205 X8 Y8
G1 F1800 X65.32 Y146.779 E1169.1858
M204 S3000
M205 X10 Y10
G0 F6000 X64.754 Y146.779
M204 S1800
M205 X8 Y8
G1 F1800 X63.221 Y145.245 E1169.25793
M204 S3000
M205 X10 Y10
G0 F6000 X63.221 Y145.811
M204 S1800
M205 X8 Y8
G1 F1800 X64.189 Y146.779 E1169.30346
M204 S3000
M205 X10 Y10
G0 F6000 X63.623 Y146.779
M204 S1800
M205 X8 Y8
G1 F1800 X63.221 Y146.376 E1169.32239
M204 S3000
M205 X10 Y10
G0 F6000 X64.922 Y137.33
M204 S1800
M205 X8 Y8
G1 F1800 X63.221 Y135.628 E1169.40243
G1 X63.151 Y135.558
M204 S3000
M205 X10 Y10
G0 F6000 X63.338 Y74.652
G0 X63.279 Y74.593
M204 S1800
M205 X8 Y8
G1 F1800 X63.404 Y74.152 E1169.42835
G1 X63.53 Y73.712 E1169.45423
M204 S3000
M205 X10 Y10
G0 F6000 X64.092 Y73.708
M204 S1800
M205 X8 Y8
G1 F1800 X63.22 Y72.836 E1169.49525
M204 S3000
M205 X10 Y10
G0 F6000 X63.22 Y72.271
M204 S1800
M205 X8 Y8
G1 F1800 X64.343 Y73.394 E1169.54807
M204 S3000
M205 X10 Y10
G0 F6000 X64.594 Y73.079
M204 S1800
M205 X8 Y8
G1 F1800 X63.22 Y71.705 E1169.6127
M204 S3000
M205 X10 Y10
G0 F6000 X63.22 Y71.139
M204 S1800
M205 X8 Y8
G1 F1800 X64.845 Y72.764 E1169.68913
M204 S3000
M205 X10 Y10
G0 F6000 X65.096 Y72.45
M204 S1800
M205 X8 Y8
G1 F1800 X63.22 Y70.574 E1169.77738
M204 S3000
M205 X10 Y10
G0 F6000 X63.22 Y70.008
M204 S1800
M205 X8 Y8
G1 F1800 X65.347 Y72.135 E1169.87742
M204 S3000
M205 X10 Y10
G0 F6000 X65.599 Y71.821
M204 S1800
M205 X8 Y8
G1 F1800 X63.22 Y69.442 E1169.98932
M204 S3000
M205 X10 Y10
G0 F6000 X63.22 Y68.877
M204 S1800
M205 X8 Y8
G1 F1800 X65.85 Y71.506 E1170.11301
M204 S3000
M205 X10 Y10
G0 F6000 X66.101 Y71.192
M204 S1800
M205 X8 Y8
G1 F1800 X63.22 Y68.311 E1170.24852
M204 S3000
M205 X10 Y10
G0 F6000 X63.22 Y67.745
M204 S1800
M205 X8 Y8
G1 F1800 X66.352 Y70.877 E1170.39584
M204 S3000
M205 X10 Y10
G0 F6000 X66.608 Y70.568
M204 S1800
M205 X8 Y8
G1 F1800 X63.22 Y67.18 E1170.5552
M204 S3000
M205 X10 Y10
G0 F6000 X63.22 Y66.614
M204 S1800
M205 X8 Y8
G1 F1800 X66.891 Y70.285 E1170.72787
M204 S3000
M205 X10 Y10
G0 F6000 X67.174 Y70.002
M204 S1800
M205 X8 Y8
G1 F1800 X63.22 Y66.048 E1170.91386
M204 S3000
M205 X10 Y10
G0 F6000 X63.22 Y65.483
M204 S1800
M205 X8 Y8
G1 F1800 X67.457 Y69.72 E1171.11315
M204 S3000
M205 X10 Y10
G0 F6000 X67.74 Y69.437
M204 S1800
M205 X8 Y8
G1 F1800 X63.22 Y64.917 E1171.32576
M204 S3000
M205 X10 Y10
G0 F6000 X63.22 Y64.351
M204 S1800
M205 X8 Y8
G1 F1800 X68.022 Y69.154 E1171.55166
M204 S3000
M205 X10 Y10
G0 F6000 X68.305 Y68.871
M204 S1800
M205 X8 Y8
G1 F1800 X63.22 Y63.785 E1171.79086
M204 S3000
M205 X10 Y10
G0 F6000 X63.22 Y63.22
M204 S1800
M205 X8 Y8
G1 F1800 X68.588 Y68.588 E1172.04336
M204 S3000
M205 X10 Y10
G0 F6000 X68.871 Y68.305
M204 S1800
M205 X8 Y8
G1 F1800 X63.786 Y63.221 E1172.28252
M204 S3000
M205 X10 Y10
G0 F6000 X64.352 Y63.221
M204 S1800
M205 X8 Y8
G1 F1800 X69.154 Y68.022 E1172.50836
M204 S3000
M205 X10 Y10
G0 F6000 X69.437 Y67.74
M204 S1800
M205 X8 Y8
G1 F1800 X64.918 Y63.221 E1172.72092
M204 S3000
M205 X10 Y10
G0 F6000 X65.483 Y63.221
M204 S1800
M205 X8 Y8
G1 F1800 X69.72 Y67.457 E1172.9202
M204 S3000
M205 X10 Y10
G0 F6000 X70.002 Y67.174
M204 S1800
M205 X8 Y8
G1 F1800 X66.049 Y63.221 E1173.10613
M204 S3000
M205 X10 Y10
G0 F6000 X66.615 Y63.221
M204 S1800
M205 X8 Y8
G1 F1800 X70.285 Y66.891 E1173.27876
M204 S3000
M205 X10 Y10
G0 F6000 X70.568 Y66.608
M204 S1800
M205 X8 Y8
G1 F1800 X67.18 Y63.221 E1173.4381
M204 S3000
M205 X10 Y10
G0 F6000 X67.746 Y63.221
M204 S1800
M205 X8 Y8
G1 F1800 X70.876 Y66.351 E1173.58532
M204 S3000
M205 X10 Y10
G0 F6000 X71.191 Y66.1
M204 S1800
M205 X8 Y8
G1 F1800 X68.312 Y63.221 E1173.72074
M204 S3000
M205 X10 Y10
G0 F6000 X68.877 Y63.221
M204 S1800
M205 X8 Y8
G1 F1800 X71.506 Y65.849 E1173.84438
M204 S3000
M205 X10 Y10
G0 F6000 X71.82 Y65.598
M204 S1800
M205 X8 Y8
G1 F1800 X69.443 Y63.221 E1173.95618
M204 S3000
M205 X10 Y10
G0 F6000 X70.009 Y63.221
M204 S1800
M205 X8 Y8
G1 F1800 X72.135 Y65.347 E1174.05618
M204 S3000
M205 X10 Y10
G0 F6000 X72.449 Y65.095
M204 S1800
M205 X8 Y8
G1 F1800 X70.574 Y63.221 E1174.14436
M204 S3000
M205 X10 Y10
G0 F6000 X71.14 Y63.221
M204 S1800
M205 X8 Y8
G1 F1800 X72.764 Y64.844 E1174.22072
M204 S3000
M205 X10 Y10
G0 F6000 X73.078 Y64.593
M204 S1800
M205 X8 Y8
G1 F1800 X71.706 Y63.221 E1174.28525
M204 S3000
M205 X10 Y10
G0 F6000 X72.271 Y63.221
M204 S1800
M205 X8 Y8
G1 F1800 X73.393 Y64.342 E1174.33801
M204 S3000
M205 X10 Y10
G0 F6000 X73.708 Y64.091
M204 S1800
M205 X8 Y8
G1 F1800 X72.837 Y63.221 E1174.37895
M204 S3000
M205 X10 Y10
G0 F6000 X73.403 Y63.221
M204 S1800
M205 X8 Y8
G1 F1800 X74.022 Y63.84 E1174.40807
M204 S3000
M205 X10 Y10
G0 F6000 X74.153 Y63.405
M204 S1800
M205 X8 Y8
G1 F1800 X74.592 Y63.279 E1174.43085
M204 S3000
M205 X10 Y10
G0 F6000 X75.678 Y62.95
M204 S1800
M205 X8 Y8
;TYPE:SKIN
G1 F1800 X75.961 Y62.95 E1174.43646
G1 X131.115 Y62.95 E1175.52994
G1 X134.227 Y62.95 E1175.59164
G1 X134.452 Y62.893 E1175.59624
M204 S3000
M205 X10 Y10
G0 F6000 X134.392 Y62.832
G0 X147.047 Y75.488
G0 X147.107 Y75.548
M204 S1800
M205 X8 Y8
G1 F1800 X147.048 Y75.772 E1175.60087
G1 X147.049 Y105.188 E1176.18866
G1 X147.049 Y134.321 E1176.77079
M204 S3000
M205 X10 Y10
G0 F6000 X147.169 Y134.441
G0 X134.44 Y147.168
G0 X134.32 Y147.048
M204 S1800
M205 X8 Y8
G1 F1800 X134.037 Y147.048 E1176.77643
G1 X78.883 Y147.048 E1177.8752
G1 X75.772 Y147.048 E1177.93717
G1 X75.548 Y147.107 E1177.94179
M204 S3000
M205 X10 Y10
G0 F6000 X75.609 Y147.168
G0 X62.951 Y134.51
G0 X62.89 Y134.449
M204 S1800
M205 X8 Y8
G1 F1800 X62.95 Y134.226 E1177.94641
G1 X62.949 Y104.81 E1178.53562
G1 X62.949 Y75.677 E1179.11917
M204 S3000
M205 X10 Y10
G0 F6000 X62.829 Y75.557
G1 F2400 E1171.61917
;MESH:NONMESH
G0 F6000 X65.498 Y73.502
G0 X66.67 Y74.438
;TIME_ELAPSED:862.232849
;LAYER:7
G0 X66.67 Y74.438 Z1.7
M204 S1800
M205 X8 Y8
;TYPE:SUPPORT
G1 F2400 E1179.11917
G1 F3600 X65.15 Y76.342 E1179.2002
G1 X65.15 Y133.658 E1181.10654
G1 X66.67 Y135.561 E1181.18754
G1 X66.67 Y114.56 E1181.88604
G1 X68.894 Y122.421 E1182.15776
G1 X73.337 Y128.605 E1182.41102
G1 X73.337 Y142.449 E1182.87147
G1 X76.342 Y144.85 E1182.99941
G1 X80.004 Y144.85 E1183.1212
G1 X80.004 Y135.762 E1183.42347
G1 X86.671 Y140.307 E1183.69184
G1 X86.671 Y144.85 E1183.84294
G1 X93.338 Y144.85 E1184.06469
G1 X93.338 Y142.784 E1184.1334
G1 X100.005 Y144.482 E1184.36223
G1 X100.005 Y144.85 E1184.37447
G1 X101.451 Y144.85 E1184.42256
G1 X100.005 Y144.482 E1184.47219
M204 S3000
M205 X10 Y10
G0 F6000 X113.339 Y109.9
M204 S1800
M205 X8 Y8
G1 F3600 X117.197 Y109.9 E1184.60051
G1 X118.196 Y108.9 E1184.64752
G1 X120.006 Y108.9 E1184.70772
G1 X120.006 Y103.1 E1184.90063
G1 X126.673 Y103.1 E1185.12238
G1 X126.673 Y108.9 E1185.31528
G1 X133.34 Y108.9 E1185.53703
G1 X133.34 Y103.1 E1185.72994
G1 X140.007 Y103.1 E1185.95168
G1 X140.007 Y109.206 E1186.15477
G1 X140.1 Y109.299 E1186.15914
G1 X140.1 Y124.411 E1186.66177
G1 X140.007 Y124.547 E1186.66725
G1 X140.007 Y139.322 E1187.15867
G1 X141.593 Y137.736 E1187.23327
G1 X144.85 Y133.658 E1187.40686
G1 X144.85 Y102.491 E1188.44347
G1 X144.834 Y102.588 E1188.44674
G1 X144.536 Y102.986 E1188.46328
G1 X144.294 Y103.1 E1188.47218
G1 X140.007 Y103.1 E1188.61477
M204 S3000
M205 X10 Y10
G0 F6000 X140.007 Y124.547
M204 S1800
M205 X8 Y8
G1 F3600 X136.01 Y130.418 E1188.85099
G1 X133.34 Y133.082 E1188.97644
G1 X133.34 Y144.85 E1189.36785
G1 X126.673 Y144.85 E1189.58959
G1 X126.673 Y138.505 E1189.80063
G1 X124.334 Y140.1 E1189.89479
G1 X120.006 Y140.1 E1190.03874
G1 X120.006 Y144.85 E1190.19672
G1 X113.339 Y144.85 E1190.41847
G1 X113.339 Y140.1 E1190.57646
G1 X108.299 Y140.1 E1190.74409
G1 X107.9 Y139.701 E1190.76285
G1 X107.9 Y110.299 E1191.74077
G1 X108.299 Y109.9 E1191.75954
G1 X113.339 Y109.9 E1191.92717
G1 X113.339 Y102.1 E1192.1866
G1 X108.299 Y102.1 E1192.35423
G1 X107.9 Y101.701 E1192.373
G1 X107.9 Y65.854 E1193.56527
G1 X108.09 Y65.345 E1193.58334
G1 X108.626 Y65.221 E1193.60164
G1 X113.339 Y66.277 E1193.76228
G1 X113.339 Y65.15 E1193.79977
G1 X106.672 Y65.15 E1194.02151
G1 X106.672 Y144.85 E1196.67234
G1 X101.691 Y144.85 E1196.83801
G1 X102.1 Y144.531 E1196.85526
G1 X102.1 Y110.299 E1197.99383
G1 X101.701 Y109.9 E1198.01259
G1 X100.005 Y109.9 E1198.069
G1 X100.005 Y102.1 E1198.32843
G1 X101.701 Y102.1 E1198.38484
G1 X102.1 Y101.701 E1198.40361
G1 X102.1 Y70.299 E1199.44804
G1 X101.701 Y69.9 E1199.46681
G1 X100.005 Y69.9 E1199.52322
G1 X100.005 Y65.15 E1199.68121
G1 X93.338 Y65.15 E1199.90295
G1 X93.338 Y69.9 E1200.06094
G1 X86.671 Y69.9 E1200.28268
G1 X86.671 Y65.15 E1200.44067
G1 X80.004 Y65.15 E1200.66241
G1 X80.004 Y73.718 E1200.94739
G1 X79.228 Y74.246 E1200.9786
G1 X74.246 Y79.228 E1201.21294
G1 X73.337 Y80.562 E1201.26663
G1 X73.337 Y67.55 E1201.69941
G1 X72.264 Y68.407 E1201.74509
G1 X68.407 Y72.264 E1201.92651
G1 X66.67 Y74.438 E1202.01906
G1 X66.67 Y108.9 E1203.16527
G1 X65.566 Y108.9 E1203.20199
G1 X65.204 Y109.377 E1203.22191
G1 X66.67 Y114.56 E1203.40106
M204 S3000
M205 X10 Y10
G0 F6000 X73.337 Y80.562
M204 S1800
M205 X8 Y8
G1 F3600 X69.9 Y85.604 E1203.60401
G1 X69.9 Y102.701 E1204.17266
G1 X70.299 Y103.1 E1204.19143
G1 X73.337 Y103.1 E1204.29247
G1 X73.337 Y108.9 E1204.48538
G1 X80.004 Y108.9 E1204.70713
G1 X80.004 Y103.1 E1204.90004
G1 X86.671 Y103.1 E1205.12178
G1 X86.671 Y108.9 E1205.31469
G1 X91.781 Y108.9 E1205.48465
G1 X92.78 Y109.9 E1205.53166
G1 X93.338 Y109.9 E1205.55022
G1 X93.338 Y102.1 E1205.80965
G1 X100.005 Y102.1 E1206.0314
M204 S3000
M205 X10 Y10
G0 F6000 X113.339 Y66.277
M204 S1800
M205 X8 Y8
G1 F3600 X119.375 Y67.631 E1206.23714
G1 X120.006 Y67.982 E1206.26116
G1 X120.006 Y65.15 E1206.35535
G1 X126.673 Y65.15 E1206.5771
G1 X126.673 Y71.7 E1206.79495
G1 X129.42 Y73.232 E1206.89956
G1 X133.34 Y77.25 E1207.08627
G1 X133.34 Y65.15 E1207.48872
G1 X133.658 Y65.15 E1207.49929
G1 X137.736 Y68.407 E1207.67288
G1 X140.007 Y70.678 E1207.7797
G1 X140.007 Y86.248 E1208.29756
G1 X142.7 Y91.372 E1208.49009
G1 X144.85 Y102.202 E1208.85732
G1 X144.85 Y76.342 E1209.71743
G1 X141.593 Y72.264 E1209.89102
G1 X140.007 Y70.678 E1209.96562
M204 S3000
M205 X10 Y10
G1 F2400 E1202.46562
;MESH:Object 1
G0 F6000 X142.719 Y71.27
G0 X147.149 Y75.676
M204 S1800
M205 X8 Y8
;TYPE:WALL-INNER
G1 F2400 E1209.96562
G1 F3600 X147.149 Y75.677 E1209.96565
G1 X147.149 Y134.323 E1211.91622
G1 X147.149 Y134.324 E1211.91626
G1 X147.149 Y147.149 E1212.34282
G1 X134.324 Y147.149 E1212.76938
G1 X134.323 Y147.149 E1212.76941
G1 X75.677 Y147.149 E1214.71999
G1 X75.676 Y147.149 E1214.72002
G1 X62.851 Y147.149 E1215.14658
G1 X62.851 Y134.324 E1215.57314
G1 X62.851 Y134.323 E1215.57318
G1 X62.851 Y75.677 E1217.52375
G1 X62.851 Y75.676 E1217.52378
G1 X62.851 Y62.851 E1217.95035
G1 X75.676 Y62.851 E1218.37691
G1 X75.677 Y62.851 E1218.37694
G1 X134.323 Y62.851 E1220.32751
G1 X134.324 Y62.851 E1220.32755
G1 X147.149 Y62.851 E1220.75411
G1 X147.149 Y75.676 E1221.18067
M204 S3000
M205 X10 Y10
G0 F6000 X138.756 Y67.252
G0 X134.196 Y63.613
G0 X75.677 Y63.25
M204 S1800
M205 X8 Y8
G1 F3600 X71.003 Y66.982 E1221.3796
G1 X66.982 Y71.003 E1221.56874
G1 X63.25 Y75.677 E1221.76767
G1 X63.25 Y134.323 E1223.71337
G1 X66.982 Y138.997 E1223.9123
G1 X71.003 Y143.018 E1224.10144
G1 X75.677 Y146.75 E1224.30037
G1 X134.323 Y146.75 E1226.24607
G1 X138.997 Y143.018 E1226.445
G1 X143.018 Y138.997 E1226.63414
G1 X146.75 Y134.323 E1226.83307
G1 X146.75 Y75.677 E1228.77877
G1 X143.018 Y71.003 E1228.9777
G1 X138.997 Y66.982 E1229.16684
G1 X134.323 Y63.25 E1229.36577
G1 X75.677 Y63.25 E1231.31147
M204 S3000
M205 X10 Y10
G0 F6000 X75.817 Y63.65
M204 S1800
M205 X8 Y8
G1 F3600 X71.27 Y67.281 E1231.50501
G1 X67.281 Y71.27 E1231.69264
G1 X63.65 Y75.817 E1231.88617
G1 X63.65 Y134.183 E1233.82744
G1 X67.281 Y138.73 E1234.02097
G1 X71.27 Y142.719 E1234.2086
G1 X75.817 Y146.35 E1234.40214
G1 X134.183 Y146.35 E1236.3434
G1 X138.73 Y142.719 E1236.53694
G1 X142.719 Y138.73 E1236.72457
G1 X146.35 Y134.183 E1236.9181
G1 X146.35 Y75.817 E1238.85937
G1 X142.719 Y71.27 E1239.0529
G1 X138.73 Y67.281 E1239.24053
G1 X134.183 Y63.65 E1239.43407
G1 X75.817 Y63.65 E1241.37533
M204 S3000
M205 X10 Y10
G0 F6000 X75.784 Y63.556
G0 X134.196 Y63.613
G0 X138.756 Y67.252
G0 X142.748 Y71.244
G0 X146.387 Y75.804
G0 X147.479 Y147.479
G0 X147.549 Y147.549
M204 S1800
M205 X8 Y8
G1 F3600 X62.451 Y147.549 E1244.2057
G1 X62.451 Y62.451 E1247.03607
G1 X147.549 Y62.451 E1249.86644
G1 X147.549 Y147.549 E1252.69681
M204 S3000
M205 X10 Y10
G0 F6000 X147.949 Y147.949
M204 S1800
M205 X8 Y8
;TYPE:WALL-OUTER
G1 F3600 X62.051 Y147.949 E1255.55379
G1 X62.051 Y62.051 E1258.41077
G1 X147.949 Y62.051 E1261.26775
G1 X147.949 Y147.949 E1264.12473
M204 S3000
M205 X10 Y10
G0 F6000 X147.749 Y147.949
G0 X147.479 Y147.479
G0 X146.387 Y75.804
G0 X142.748 Y71.244
G0 X138.756 Y67.252
G0 X134.196 Y63.613
G0 X75.804 Y63.613
G0 X75.646 Y63.659
G0 X75.957 Y64.05
M204 S1800
M205 X8 Y8
G1 F3600 X71.537 Y67.58 E1264.31287
G1 X67.58 Y71.537 E1264.499
G1 X64.05 Y75.957 E1264.68714
G1 X64.05 Y134.043 E1266.61908
G1 X67.58 Y138.463 E1266.80722
G1 X71.537 Y142.42 E1266.99335
G1 X75.957 Y145.95 E1267.18149
G1 X134.043 Y145.95 E1269.11344
G1 X138.463 Y142.42 E1269.30158
G1 X142.42 Y138.463 E1269.4877
G1 X145.95 Y134.043 E1269.67584
G1 X145.95 Y75.957 E1271.60779
G1 X142.42 Y71.537 E1271.79593
G1 X138.463 Y67.58 E1271.98205
G1 X134.043 Y64.05 E1272.17019
G1 X75.957 Y64.05 E1274.10214
M204 S3000
M205 X10 Y10
G0 F6000 X75.801 Y64.174
G0 X75.064 Y63.241
M204 S1800
M205 X8 Y8
;TYPE:SKIN
G1 F1800 X70.742 Y66.691 E1274.28607
G1 X66.691 Y70.742 E1274.47662
G1 X63.241 Y75.064 E1274.66055
G1 X63.241 Y63.241 E1275.05379
G1 X75.064 Y63.241 E1275.44702
M204 S3000
M205 X10 Y10
G0 F6000 X63.421 Y63.858
M204 S1800
M205 X8 Y8
G1 F1800 X63.858 Y63.42 E1275.4676
M204 S3000
M205 X10 Y10
G0 F6000 X64.424 Y63.42
M204 S1800
M205 X8 Y8
G1 F1800 X63.421 Y64.423 E1275.51478
M204 S3000
M205 X10 Y10
G0 F6000 X63.421 Y64.989
M204 S1800
M205 X8 Y8
G1 F1800 X64.99 Y63.42 E1275.58858
M204 S3000
M205 X10 Y10
G0 F6000 X65.555 Y63.42
M204 S1800
M205 X8 Y8
G1 F1800 X63.421 Y65.555 E1275.68898
M204 S3000
M205 X10 Y10
G0 F6000 X63.421 Y66.12
M204 S1800
M205 X8 Y8
G1 F1800 X66.121 Y63.42 E1275.81598
M204 S3000
M205 X10 Y10
G0 F6000 X66.687 Y63.42
M204 S1800
M205 X8 Y8
G1 F1800 X63.421 Y66.686 E1275.9696
M204 S3000
M205 X10 Y10
G0 F6000 X63.421 Y67.252
M204 S1800
M205 X8 Y8
G1 F1800 X67.252 Y63.42 E1276.14983
M204 S3000
M205 X10 Y10
G0 F6000 X67.818 Y63.42
M204 S1800
M205 X8 Y8
G1 F1800 X63.421 Y67.817 E1276.35665
M204 S3000
M205 X10 Y10
G0 F6000 X63.421 Y68.383
M204 S1800
M205 X8 Y8
G1 F1800 X68.384 Y63.42 E1276.59009
M204 S3000
M205 X10 Y10
G0 F6000 X68.949 Y63.42
M204 S1800
M205 X8 Y8
G1 F1800 X63.421 Y68.949 E1276.85013
M204 S3000
M205 X10 Y10
G0 F6000 X63.421 Y69.514
M204 S1800
M205 X8 Y8
G1 F1800 X69.515 Y63.42 E1277.13678
M204 S3000
M205 X10 Y10
G0 F6000 X70.081 Y63.42
M204 S1800
M205 X8 Y8
G1 F1800 X63.421 Y70.08 E1277.45004
M204 S3000
M205 X10 Y10
G0 F6000 X63.421 Y70.646
M204 S1800
M205 X8 Y8
G1 F1800 X70.647 Y63.42 E1277.78993
M204 S3000
M205 X10 Y10
G0 F6000 X71.212 Y63.42
M204 S1800
M205 X8 Y8
G1 F1800 X63.421 Y71.212 E1278.15642
M204 S3000
M205 X10 Y10
G0 F6000 X63.421 Y71.777
M204 S1800
M205 X8 Y8
G1 F1800 X71.778 Y63.42 E1278.54951
M204 S3000
M205 X10 Y10
G0 F6000 X72.344 Y63.42
M204 S1800
M205 X8 Y8
G1 F1800 X63.421 Y72.343 E1278.96922
M204 S3000
M205 X10 Y10
G0 F6000 X63.421 Y72.909
M204 S1800
M205 X8 Y8
G1 F1800 X72.909 Y63.42 E1279.41553
M204 S3000
M205 X10 Y10
G0 F6000 X73.475 Y63.42
M204 S1800
M205 X8 Y8
G1 F1800 X63.421 Y73.474 E1279.88844
M204 S3000
M205 X10 Y10
G0 F6000 X63.421 Y74.04
M204 S1800
M205 X8 Y8
G1 F1800 X65.432 Y72.029 E1279.98303
G1 X65.502 Y71.959
M204 S3000
M205 X10 Y10
G0 F6000 X72.027 Y65.434
M204 S1800
M205 X8 Y8
G1 F1800 X74.041 Y63.42 E1280.07776
G1 X74.111 Y63.35
M204 S3000
M205 X10 Y10
G0 F6000 X134.936 Y63.241
M204 S1800
M205 X8 Y8
G1 F1800 X146.759 Y63.241 E1280.471
G1 X146.759 Y75.064 E1280.86423
G1 X143.309 Y70.742 E1281.04816
G1 X139.258 Y66.691 E1281.23871
G1 X134.936 Y63.241 E1281.42264
M204 S3000
M205 X10 Y10
G0 F6000 X135.644 Y63.476
M204 S1800
M205 X8 Y8
G1 F1800 X136.084 Y63.602 E1281.44806
G1 X136.524 Y63.728 E1281.47348
M204 S3000
M205 X10 Y10
G0 F6000 X136.531 Y64.286
M204 S1800
M205 X8 Y8
G1 F1800 X137.397 Y63.421 E1281.51419
M204 S3000
M205 X10 Y10
G0 F6000 X137.962 Y63.421
M204 S1800
M205 X8 Y8
G1 F1800 X136.846 Y64.537 E1281.56668
M204 S3000
M205 X10 Y10
G0 F6000 X137.161 Y64.788
M204 S1800
M205 X8 Y8
G1 F1800 X138.528 Y63.421 E1281.63098
M204 S3000
M205 X10 Y10
G0 F6000 X139.094 Y63.421
M204 S1800
M205 X8 Y8
G1 F1800 X137.475 Y65.039 E1281.70711
M204 S3000
M205 X10 Y10
G0 F6000 X137.79 Y65.29
M204 S1800
M205 X8 Y8
G1 F1800 X139.659 Y63.421 E1281.79502
M204 S3000
M205 X10 Y10
G0 F6000 X140.225 Y63.421
M204 S1800
M205 X8 Y8
G1 F1800 X138.105 Y65.541 E1281.89474
M204 S3000
M205 X10 Y10
G0 F6000 X138.419 Y65.792
M204 S1800
M205 X8 Y8
G1 F1800 X140.791 Y63.421 E1282.00629
M204 S3000
M205 X10 Y10
G0 F6000 X141.357 Y63.421
M204 S1800
M205 X8 Y8
G1 F1800 X138.733 Y66.044 E1282.12969
M204 S3000
M205 X10 Y10
G0 F6000 X139.048 Y66.295
M204 S1800
M205 X8 Y8
G1 F1800 X141.922 Y63.421 E1282.26488
M204 S3000
M205 X10 Y10
G0 F6000 X142.488 Y63.421
M204 S1800
M205 X8 Y8
G1 F1800 X139.362 Y66.546 E1282.41189
M204 S3000
M205 X10 Y10
G0 F6000 X139.647 Y66.827
M204 S1800
M205 X8 Y8
G1 F1800 X143.054 Y63.421 E1282.57212
M204 S3000
M205 X10 Y10
G0 F6000 X143.619 Y63.421
M204 S1800
M205 X8 Y8
G1 F1800 X139.93 Y67.11 E1282.74564
M204 S3000
M205 X10 Y10
G0 F6000 X140.213 Y67.392
M204 S1800
M205 X8 Y8
G1 F1800 X144.185 Y63.421 E1282.93245
M204 S3000
M205 X10 Y10
G0 F6000 X144.751 Y63.421
M204 S1800
M205 X8 Y8
G1 F1800 X140.496 Y67.675 E1283.13257
M204 S3000
M205 X10 Y10
G0 F6000 X140.779 Y67.958
M204 S1800
M205 X8 Y8
G1 F1800 X145.316 Y63.421 E1283.34597
M204 S3000
M205 X10 Y10
G0 F6000 X145.882 Y63.421
M204 S1800
M205 X8 Y8
G1 F1800 X141.062 Y68.241 E1283.57269
M204 S3000
M205 X10 Y10
G0 F6000 X141.344 Y68.524
M204 S1800
M205 X8 Y8
G1 F1800 X146.448 Y63.421 E1283.81274
M204 S3000
M205 X10 Y10
G0 F6000 X146.578 Y63.856
M204 S1800
M205 X8 Y8
G1 F1800 X141.627 Y68.807 E1284.04562
M204 S3000
M205 X10 Y10
G0 F6000 X141.91 Y69.089
M204 S1800
M205 X8 Y8
G1 F1800 X146.578 Y64.422 E1284.26517
M204 S3000
M205 X10 Y10
G0 F6000 X146.578 Y64.988
M204 S1800
M205 X8 Y8
G1 F1800 X142.193 Y69.372 E1284.4714
M204 S3000
M205 X10 Y10
G0 F6000 X142.476 Y69.655
M204 S1800
M205 X8 Y8
G1 F1800 X146.578 Y65.553 E1284.66435
M204 S3000
M205 X10 Y10
G0 F6000 X146.578 Y66.119
M204 S1800
M205 X8 Y8
G1 F1800 X142.759 Y69.938 E1284.84398
M204 S3000
M205 X10 Y10
G0 F6000 X143.042 Y70.221
M204 S1800
M205 X8 Y8
G1 F1800 X146.578 Y66.685 E1285.0103
M204 S3000
M205 X10 Y10
G0 F6000 X146.578 Y67.25
M204 S1800
M205 X8 Y8
G1 F1800 X143.324 Y70.504 E1285.16336
M204 S3000
M205 X10 Y10
G0 F6000 X143.589 Y70.805
M204 S1800
M205 X8 Y8
G1 F1800 X146.578 Y67.816 E1285.30396
M204 S3000
M205 X10 Y10
G0 F6000 X146.578 Y68.382
M204 S1800
M205 X8 Y8
G1 F1800 X143.84 Y71.12 E1285.43274
M204 S3000
M205 X10 Y10
G0 F6000 X144.091 Y71.434
M204 S1800
M205 X8 Y8
G1 F1800 X146.578 Y68.947 E1285.54972
M204 S3000
M205 X10 Y10
G0 F6000 X146.578 Y69.513
M204 S1800
M205 X8 Y8
G1 F1800 X144.342 Y71.749 E1285.6549
M204 S3000
M205 X10 Y10
G0 F6000 X144.593 Y72.064
M204 S1800
M205 X8 Y8
G1 F1800 X146.578 Y70.079 E1285.74827
M204 S3000
M205 X10 Y10
G0 F6000 X146.578 Y70.644
M204 S1800
M205 X8 Y8
G1 F1800 X144.845 Y72.378 E1285.82981
M204 S3000
M205 X10 Y10
G0 F6000 X145.096 Y72.692
M204 S1800
M205 X8 Y8
G1 F1800 X146.578 Y71.21 E1285.89951
M204 S3000
M205 X10 Y10
G0 F6000 X146.578 Y71.776
M204 S1800
M205 X8 Y8
G1 F1800 X145.347 Y73.007 E1285.95742
M204 S3000
M205 X10 Y10
G0 F6000 X145.598 Y73.322
M204 S1800
M205 X8 Y8
G1 F1800 X146.578 Y72.341 E1286.00354
M204 S3000
M205 X10 Y10
G0 F6000 X146.578 Y72.907
M204 S1800
M205 X8 Y8
G1 F1800 X145.849 Y73.636 E1286.03783
M204 S3000
M205 X10 Y10
G0 F6000 X146.1 Y73.951
M204 S1800
M205 X8 Y8
G1 F1800 X146.578 Y73.473 E1286.06031
M204 S3000
M205 X10 Y10
G0 F6000 X146.578 Y74.039
M204 S1800
M205 X8 Y8
G1 F1800 X146.351 Y74.266 E1286.07099
M204 S3000
M205 X10 Y10
G0 F6000 X146.759 Y134.936
M204 S1800
M205 X8 Y8
G1 F1800 X146.759 Y146.759 E1286.46422
G1 X134.936 Y146.759 E1286.85746
G1 X139.258 Y143.309 E1287.04139
G1 X143.309 Y139.258 E1287.23194
G1 X146.759 Y134.936 E1287.41587
M204 S3000
M205 X10 Y10
G0 F6000 X146.446 Y146.578
M204 S1800
M205 X8 Y8
G1 F1800 X146.578 Y146.446 E1287.42208
M204 S3000
M205 X10 Y10
G0 F6000 X146.578 Y145.881
M204 S1800
M205 X8 Y8
G1 F1800 X145.88 Y146.578 E1287.45489
M204 S3000
M205 X10 Y10
G0 F6000 X145.314 Y146.578
M204 S1800
M205 X8 Y8
G1 F1800 X146.578 Y145.315 E1287.51432
M204 S3000
M205 X10 Y10
G0 F6000 X146.578 Y144.749
M204 S1800
M205 X8 Y8
G1 F1800 X144.749 Y146.578 E1287.60035
M204 S3000
M205 X10 Y10
G0 F6000 X144.183 Y146.578
M204 S1800
M205 X8 Y8
G1 F1800 X146.578 Y144.184 E1287.71298
M204 S3000
M205 X10 Y10
G0 F6000 X146.578 Y143.618
M204 S1800
M205 X8 Y8
G1 F1800 X143.617 Y146.578 E1287.85223
M204 S3000
M205 X10 Y10
G0 F6000 X143.051 Y146.578
M204 S1800
M205 X8 Y8
G1 F1800 X146.578 Y143.052 E1288.01811
M204 S3000
M205 X10 Y10
G0 F6000 X146.578 Y142.486
M204 S1800
M205 X8 Y8
G1 F1800 X142.486 Y146.578 E1288.21058
M204 S3000
M205 X10 Y10
G0 F6000 X141.92 Y146.578
M204 S1800
M205 X8 Y8
G1 F1800 X146.578 Y141.921 E1288.42966
M204 S3000
M205 X10 Y10
G0 F6000 X146.578 Y141.355
M204 S1800
M205 X8 Y8
G1 F1800 X141.354 Y146.578 E1288.67535
M204 S3000
M205 X10 Y10
G0 F6000 X140.789 Y146.578
M204 S1800
M205 X8 Y8
G1 F1800 X146.578 Y140.789 E1288.94765
M204 S3000
M205 X10 Y10
G0 F6000 X146.578 Y140.224
M204 S1800
M205 X8 Y8
G1 F1800 X140.223 Y146.578 E1289.24655
M204 S3000
M205 X10 Y10
G0 F6000 X139.657 Y146.578
M204 S1800
M205 X8 Y8
G1 F1800 X146.578 Y139.658 E1289.57207
M204 S3000
M205 X10 Y10
G0 F6000 X146.578 Y139.092
M204 S1800
M205 X8 Y8
G1 F1800 X139.092 Y146.578 E1289.92418
M204 S3000
M205 X10 Y10
G0 F6000 X138.526 Y146.578
M204 S1800
M205 X8 Y8
G1 F1800 X146.578 Y138.527 E1290.3029
M204 S3000
M205 X10 Y10
G0 F6000 X146.578 Y137.961
M204 S1800
M205 X8 Y8
G1 F1800 X137.96 Y146.578 E1290.70824
M204 S3000
M205 X10 Y10
G0 F6000 X137.395 Y146.578
M204 S1800
M205 X8 Y8
G1 F1800 X146.578 Y137.395 E1291.14018
M204 S3000
M205 X10 Y10
G0 F6000 X146.578 Y136.83
M204 S1800
M205 X8 Y8
G1 F1800 X136.829 Y146.578 E1291.59872
M204 S3000
M205 X10 Y10
G0 F6000 X136.263 Y146.578
M204 S1800
M205 X8 Y8
G1 F1800 X146.578 Y136.264 E1292.08388
M204 S3000
M205 X10 Y10
G0 F6000 X146.578 Y135.698
M204 S1800
M205 X8 Y8
G1 F1800 X145.591 Y136.685 E1292.13031
G1 X145.521 Y136.755
M204 S3000
M205 X10 Y10
G0 F6000 X136.686 Y145.59
M204 S1800
M205 X8 Y8
G1 F1800 X135.698 Y146.578 E1292.17678
G1 X135.628 Y146.648
M204 S3000
M205 X10 Y10
G0 F6000 X75.064 Y146.759
M204 S1800
M205 X8 Y8
G1 F1800 X63.241 Y146.759 E1292.57002
G1 X63.241 Y134.936 E1292.96325
G1 X66.691 Y139.258 E1293.14718
G1 X70.742 Y143.309 E1293.33773
G1 X75.064 Y146.759 E1293.52166
M204 S3000
M205 X10 Y10
G0 F6000 X74.266 Y146.35
M204 S1800
M205 X8 Y8
G1 F1800 X74.039 Y146.578 E1293.53236
M204 S3000
M205 X10 Y10
G0 F6000 X73.952 Y146.099
M204 S1800
M205 X8 Y8
G1 F1800 X73.473 Y146.578 E1293.55489
M204 S3000
M205 X10 Y10
G0 F6000 X72.907 Y146.578
M204 S1800
M205 X8 Y8
G1 F1800 X73.637 Y145.848 E1293.58923
M204 S3000
M205 X10 Y10
G0 F6000 X73.322 Y145.597
M204 S1800
M205 X8 Y8
G1 F1800 X72.341 Y146.578 E1293.63537
M204 S3000
M205 X10 Y10
G0 F6000 X71.776 Y146.578
M204 S1800
M205 X8 Y8
G1 F1800 X73.008 Y145.346 E1293.69332
M204 S3000
M205 X10 Y10
G0 F6000 X72.693 Y145.095
M204 S1800
M205 X8 Y8
G1 F1800 X71.21 Y146.578 E1293.76308
M204 S3000
M205 X10 Y10
G0 F6000 X70.644 Y146.578
M204 S1800
M205 X8 Y8
G1 F1800 X72.378 Y144.844 E1293.84464
M204 S3000
M205 X10 Y10
G0 F6000 X72.064 Y144.592
M204 S1800
M205 X8 Y8
G1 F1800 X70.079 Y146.578 E1293.93803
M204 S3000
M205 X10 Y10
G0 F6000 X69.513 Y146.578
M204 S1800
M205 X8 Y8
G1 F1800 X71.75 Y144.341 E1294.04326
M204 S3000
M205 X10 Y10
G0 F6000 X71.435 Y144.09
M204 S1800
M205 X8 Y8
G1 F1800 X68.947 Y146.578 E1294.16028
M204 S3000
M205 X10 Y10
G0 F6000 X68.382 Y146.578
M204 S1800
M205 X8 Y8
G1 F1800 X71.12 Y143.839 E1294.28909
M204 S3000
M205 X10 Y10
G0 F6000 X70.806 Y143.588
M204 S1800
M205 X8 Y8
G1 F1800 X67.816 Y146.578 E1294.42973
M204 S3000
M205 X10 Y10
G0 F6000 X67.25 Y146.578
M204 S1800
M205 X8 Y8
G1 F1800 X70.504 Y143.324 E1294.58279
M204 S3000
M205 X10 Y10
G0 F6000 X70.221 Y143.042
M204 S1800
M205 X8 Y8
G1 F1800 X66.685 Y146.578 E1294.74912
M204 S3000
M205 X10 Y10
G0 F6000 X66.119 Y146.578
M204 S1800
M205 X8 Y8
G1 F1800 X69.938 Y142.759 E1294.92875
M204 S3000
M205 X10 Y10
G0 F6000 X69.655 Y142.476
M204 S1800
M205 X8 Y8
G1 F1800 X65.553 Y146.578 E1295.12169
M204 S3000
M205 X10 Y10
G0 F6000 X64.988 Y146.578
M204 S1800
M205 X8 Y8
G1 F1800 X69.372 Y142.193 E1295.32793
M204 S3000
M205 X10 Y10
G0 F6000 X69.089 Y141.91
M204 S1800
M205 X8 Y8
G1 F1800 X64.422 Y146.578 E1295.54747
M204 S3000
M205 X10 Y10
G0 F6000 X63.856 Y146.578
M204 S1800
M205 X8 Y8
G1 F1800 X68.807 Y141.627 E1295.78035
M204 S3000
M205 X10 Y10
G0 F6000 X68.524 Y141.344
M204 S1800
M205 X8 Y8
G1 F1800 X63.421 Y146.448 E1296.02041
M204 S3000
M205 X10 Y10
G0 F6000 X63.421 Y145.882
M204 S1800
M205 X8 Y8
G1 F1800 X68.241 Y141.062 E1296.24712
M204 S3000
M205 X10 Y10
G0 F6000 X67.958 Y140.779
M204 S1800
M205 X8 Y8
G1 F1800 X63.421 Y145.316 E1296.46053
M204 S3000
M205 X10 Y10
G0 F6000 X63.421 Y144.751
M204 S1800
M205 X8 Y8
G1 F1800 X67.675 Y140.496 E1296.66065
M204 S3000
M205 X10 Y10
G0 F6000 X67.392 Y140.213
M204 S1800
M205 X8 Y8
G1 F1800 X63.421 Y144.185 E1296.84746
M204 S3000
M205 X10 Y10
G0 F6000 X63.421 Y143.619
M204 S1800
M205 X8 Y8
G1 F1800 X67.11 Y139.93 E1297.02098
M204 S3000
M205 X10 Y10
G0 F6000 X66.827 Y139.647
M204 S1800
M205 X8 Y8
G1 F1800 X63.421 Y143.054 E1297.18121
M204 S3000
M205 X10 Y10
G0 F6000 X63.421 Y142.488
M204 S1800
M205 X8 Y8
G1 F1800 X66.545 Y139.364 E1297.32815
M204 S3000
M205 X10 Y10
G0 F6000 X66.294 Y139.049
M204 S1800
M205 X8 Y8
G1 F1800 X63.421 Y141.922 E1297.46329
M204 S3000
M205 X10 Y10
G0 F6000 X63.421 Y141.357
M204 S1800
M205 X8 Y8
G1 F1800 X66.043 Y138.735 E1297.58662
M204 S3000
M205 X10 Y10
G0 F6000 X65.792 Y138.42
M204 S1800
M205 X8 Y8
G1 F1800 X63.421 Y140.791 E1297.69814
M204 S3000
M205 X10 Y10
G0 F6000 X63.421 Y140.225
M204 S1800
M205 X8 Y8
G1 F1800 X65.541 Y138.105 E1297.79786
M204 S3000
M205 X10 Y10
G0 F6000 X65.289 Y137.791
M204 S1800
M205 X8 Y8
G1 F1800 X63.421 Y139.659 E1297.88573
M204 S3000
M205 X10 Y10
G0 F6000 X63.421 Y139.094
M204 S1800
M205 X8 Y8
G1 F1800 X65.038 Y137.476 E1297.96181
M204 S3000
M205 X10 Y10
G0 F6000 X64.787 Y137.161
M204 S1800
M205 X8 Y8
G1 F1800 X63.421 Y138.528 E1298.02608
M204 S3000
M205 X10 Y10
G0 F6000 X63.421 Y137.962
M204 S1800
M205 X8 Y8
G1 F1800 X64.536 Y136.847 E1298.07853
M204 S3000
M205 X10 Y10
G0 F6000 X64.285 Y136.532
M204 S1800
M205 X8 Y8
G1 F1800 X63.421 Y137.397 E1298.11919
M204 S3000
M205 X10 Y10
G0 F6000 X63.421 Y136.831
M204 S1800
M205 X8 Y8
G1 F1800 X64.034 Y136.217 E1298.14805
M204 S3000
M205 X10 Y10
G0 F6000 X63.602 Y136.084
M204 S1800
M205 X8 Y8
G1 F1800 X63.476 Y135.644 E1298.17027
M204 S3000
M205 X10 Y10
G0 F6000 X63.532 Y135.589
G1 F2400 E1290.67027
;MESH:NONMESH
G0 F6000 X63.65 Y75.817
G0 X64.912 Y76.258
G0 X66.67 Y74.438
;TIME_ELAPSED:950.892151
;LAYER:8
G0 X66.67 Y74.438 Z1.9
M204 S1800
M205 X8 Y8
;TYPE:SUPPORT
G1 F2400 E1298.17027
G1 F3600 X65.15 Y76.342 E1298.2513
G1 X65.15 Y133.658 E1300.15764
G1 X66.67 Y135.561 E1300.23864
G1 X66.67 Y114.561 E1300.93711
G1 X68.893 Y122.42 E1301.20875
G1 X73.337 Y128.606 E1301.46209
G1 X73.337 Y142.449 E1301.92251
G1 X76.342 Y144.85 E1302.05044
G1 X80.004 Y144.85 E1302.17224
G1 X80.004 Y135.762 E1302.47451
G1 X86.671 Y140.307 E1302.74288
G1 X86.671 Y144.85 E1302.89398
G1 X93.338 Y144.85 E1303.11573
G1 X93.338 Y142.784 E1303.18444
G1 X100.005 Y144.482 E1303.41327
G1 X100.005 Y144.85 E1303.42551
G1 X101.451 Y144.85 E1303.4736
G1 X100.005 Y144.482 E1303.52323
M204 S3000
M205 X10 Y10
G0 F6000 X113.339 Y109.9
M204 S1800
M205 X8 Y8
G1 F3600 X117.197 Y109.9 E1303.65154
G1 X118.196 Y108.9 E1303.69856
G1 X120.006 Y108.9 E1303.75876
G1 X120.006 Y103.1 E1303.95167
G1 X126.673 Y103.1 E1304.17341
G1 X126.673 Y108.9 E1304.36632
G1 X133.34 Y108.9 E1304.58807
G1 X133.34 Y103.1 E1304.78098
G1 X140.007 Y103.1 E1305.00272
G1 X140.007 Y109.206 E1305.20581
G1 X140.1 Y109.299 E1305.21018
G1 X140.1 Y124.411 E1305.71281
G1 X140.007 Y124.547 E1305.71829
G1 X140.007 Y139.322 E1306.20971
G1 X141.593 Y137.736 E1306.28431
G1 X144.85 Y133.658 E1306.45789
G1 X144.85 Y102.491 E1307.49451
G1 X144.834 Y102.588 E1307.49778
G1 X144.536 Y102.986 E1307.51432
G1 X144.294 Y103.1 E1307.52322
G1 X140.007 Y103.1 E1307.6658
M204 S3000
M205 X10 Y10
G0 F6000 X140.007 Y124.547
M204 S1800
M205 X8 Y8
G1 F3600 X136.009 Y130.419 E1307.90208
G1 X133.34 Y133.083 E1308.0275
G1 X133.34 Y144.85 E1308.41887
G1 X126.673 Y144.85 E1308.64062
G1 X126.673 Y138.506 E1308.85162
G1 X124.335 Y140.1 E1308.94574
G1 X120.006 Y140.1 E1309.08972
G1 X120.006 Y144.85 E1309.2477
G1 X113.339 Y144.85 E1309.46945
G1 X113.339 Y140.1 E1309.62743
G1 X108.299 Y140.1 E1309.79507
G1 X107.9 Y139.701 E1309.81383
G1 X107.9 Y110.299 E1310.79175
G1 X108.299 Y109.9 E1310.81052
G1 X113.339 Y109.9 E1310.97815
G1 X113.339 Y102.1 E1311.23758
G1 X108.299 Y102.1 E1311.40521
G1 X107.9 Y101.701 E1311.42397
G1 X107.9 Y65.853 E1312.61628
G1 X108.09 Y65.344 E1312.63435
G1 X108.626 Y65.22 E1312.65265
G1 X113.339 Y66.276 E1312.81329
G1 X113.339 Y65.15 E1312.85075
G1 X106.672 Y65.15 E1313.07249
G1 X106.672 Y144.85 E1315.72332
G1 X101.691 Y144.85 E1315.88899
G1 X102.1 Y144.531 E1315.90624
G1 X102.1 Y110.299 E1317.04481
G1 X101.701 Y109.9 E1317.06357
G1 X100.005 Y109.9 E1317.11998
G1 X100.005 Y102.1 E1317.37941
G1 X101.701 Y102.1 E1317.43582
G1 X102.1 Y101.701 E1317.45459
G1 X102.1 Y70.299 E1318.49902
G1 X101.701 Y69.9 E1318.51779
G1 X100.005 Y69.9 E1318.5742
G1 X100.005 Y65.15 E1318.73219
G1 X93.338 Y65.15 E1318.95393
G1 X93.338 Y69.9 E1319.11192
G1 X86.671 Y69.9 E1319.33366
G1 X86.671 Y65.15 E1319.49165
G1 X80.004 Y65.15 E1319.71339
G1 X80.004 Y73.717 E1319.99833
G1 X79.229 Y74.245 E1320.02952
G1 X74.245 Y79.229 E1320.26395
G1 X73.337 Y80.562 E1320.3176
G1 X73.337 Y67.55 E1320.75038
G1 X72.264 Y68.407 E1320.79605
G1 X68.407 Y72.264 E1320.97748
G1 X66.67 Y74.438 E1321.07003
G1 X66.67 Y108.9 E1322.21624
G1 X65.566 Y108.9 E1322.25296
G1 X65.204 Y109.377 E1322.27287
G1 X66.67 Y114.561 E1322.45206
M204 S3000
M205 X10 Y10
G0 F6000 X73.337 Y80.562
M204 S1800
M205 X8 Y8
G1 F3600 X69.9 Y85.604 E1322.65501
G1 X69.9 Y102.701 E1323.22366
G1 X70.299 Y103.1 E1323.24243
G1 X73.337 Y103.1 E1323.34347
G1 X73.337 Y108.9 E1323.53638
G1 X80.004 Y108.9 E1323.75813
G1 X80.004 Y103.1 E1323.95103
G1 X86.671 Y103.1 E1324.17278
G1 X86.671 Y108.9 E1324.36569
G1 X91.781 Y108.9 E1324.53565
G1 X92.78 Y109.9 E1324.58266
G1 X93.338 Y109.9 E1324.60122
G1 X93.338 Y102.1 E1324.86065
G1 X100.005 Y102.1 E1325.0824
M204 S3000
M205 X10 Y10
G0 F6000 X113.339 Y66.276
M204 S1800
M205 X8 Y8
G1 F3600 X119.374 Y67.63 E1325.28811
G1 X120.006 Y67.982 E1325.31217
G1 X120.006 Y65.15 E1325.40636
G1 X126.673 Y65.15 E1325.62811
G1 X126.673 Y71.699 E1325.84593
G1 X129.419 Y73.231 E1325.95051
G1 X133.34 Y77.25 E1326.13727
G1 X133.34 Y65.15 E1326.53971
G1 X133.658 Y65.15 E1326.55029
G1 X137.736 Y68.407 E1326.72387
G1 X140.007 Y70.678 E1326.8307
G1 X140.007 Y86.249 E1327.34859
G1 X142.701 Y91.375 E1327.54119
G1 X144.85 Y102.202 E1327.90832
G1 X144.85 Y76.342 E1328.76843
G1 X141.593 Y72.264 E1328.94202
G1 X140.007 Y70.678 E1329.01662
M204 S3000
M205 X10 Y10
G1 F2400 E1321.51662
;MESH:Object 1
G0 F6000 X142.719 Y71.27
G0 X146.949 Y75.391
M204 S1800
M205 X8 Y8
;TYPE:WALL-INNER
G1 F2400 E1329.01662
G1 F3600 X146.949 Y75.677 E1329.02613
G1 X146.949 Y134.323 E1330.9767
G1 X146.949 Y134.609 E1330.98622
G1 X146.949 Y146.949 E1331.39665
G1 X134.609 Y146.949 E1331.80708
G1 X134.323 Y146.949 E1331.81659
G1 X75.677 Y146.949 E1333.76716
G1 X75.391 Y146.949 E1333.77667
G1 X63.051 Y146.949 E1334.18711
G1 X63.051 Y134.609 E1334.59754
G1 X63.051 Y134.323 E1334.60705
G1 X63.051 Y75.677 E1336.55762
G1 X63.051 Y75.391 E1336.56713
G1 X63.051 Y63.051 E1336.97756
G1 X75.391 Y63.051 E1337.38799
G1 X75.677 Y63.051 E1337.39751
G1 X134.323 Y63.051 E1339.34808
G1 X134.609 Y63.051 E1339.35759
G1 X146.949 Y63.051 E1339.76802
G1 X146.949 Y75.391 E1340.17845
M204 S3000
M205 X10 Y10
G0 F6000 X138.756 Y67.252
G0 X134.196 Y63.613
G0 X75.677 Y63.25
M204 S1800
M205 X8 Y8
G1 F3600 X75.454 Y63.428 E1340.18569
G1 X71.003 Y66.982 E1340.37513
G1 X66.982 Y71.003 E1340.56427
G1 X63.428 Y75.454 E1340.75371
G1 X63.25 Y75.677 E1340.76095
G1 X63.25 Y134.323 E1341.73136
G1 X63.428 Y134.546 E1341.73859
G1 X66.982 Y138.997 E1341.92804
G1 X71.003 Y143.018 E1342.11717
G1 X75.454 Y146.572 E1342.30662
G1 X75.677 Y146.75 E1342.31385
G1 X134.323 Y146.75 E1343.28426
G1 X134.546 Y146.572 E1343.2915
G1 X138.997 Y143.018 E1343.48094
G1 X143.018 Y138.997 E1343.67008
G1 X146.572 Y134.546 E1343.85952
G1 X146.75 Y134.323 E1343.86675
G1 X146.75 Y75.677 E1344.83717
G1 X146.572 Y75.454 E1344.8444
G1 X143.018 Y71.003 E1345.03384
G1 X138.997 Y66.982 E1345.22298
G1 X134.546 Y63.428 E1345.41242
G1 X134.323 Y63.25 E1345.41966
G1 X75.677 Y63.25 E1346.39007
M204 S3000
M205 X10 Y10
G0 F6000 X75.817 Y63.65
M204 S1800
M205 X8 Y8
G1 F3600 X71.27 Y67.281 E1346.58361
G1 X67.281 Y71.27 E1346.77124
G1 X63.65 Y75.817 E1346.96477
G1 X63.65 Y134.183 E1348.90603
G1 X67.281 Y138.73 E1349.09957
G1 X71.27 Y142.719 E1349.2872
G1 X75.817 Y146.35 E1349.48074
G1 X134.183 Y146.35 E1351.422
G1 X138.73 Y142.719 E1351.61554
G1 X142.719 Y138.73 E1351.80317
G1 X146.35 Y134.183 E1351.9967
G1 X146.35 Y75.817 E1353.93796
G1 X142.719 Y71.27 E1354.1315
G1 X138.73 Y67.281 E1354.31913
G1 X134.183 Y63.65 E1354.51267
G1 X75.817 Y63.65 E1356.45393
M204 S3000
M205 X10 Y10
G0 F6000 X75.784 Y63.556
G0 X134.196 Y63.613
G0 X138.756 Y67.252
G0 X142.748 Y71.244
G0 X146.387 Y75.804
G0 X147.279 Y147.279
G0 X147.349 Y147.349
M204 S1800
M205 X8 Y8
G1 F3600 X62.651 Y147.349 E1359.271
G1 X62.651 Y62.651 E1362.08806
G1 X147.349 Y62.651 E1364.90513
G1 X147.349 Y147.349 E1367.7222
M204 S3000
M205 X10 Y10
G0 F6000 X147.749 Y147.749
M204 S1800
M205 X8 Y8
;TYPE:WALL-OUTER
G1 F3600 X62.251 Y147.749 E1370.56587
G1 X62.251 Y62.251 E1373.40955
G1 X147.749 Y62.251 E1376.25322
G1 X147.749 Y147.749 E1379.0969
M204 S3000
M205 X10 Y10
G0 F6000 X147.549 Y147.749
G0 X147.279 Y147.279
G0 X146.387 Y75.804
G0 X142.748 Y71.244
G0 X138.756 Y67.252
G0 X134.196 Y63.613
G0 X75.804 Y63.613
G0 X75.646 Y63.659
G0 X75.957 Y64.05
M204 S1800
M205 X8 Y8
G1 F3600 X71.537 Y67.58 E1379.28504
G1 X67.58 Y71.537 E1379.47116
G1 X64.05 Y75.957 E1379.6593
G1 X64.05 Y134.043 E1381.59125
G1 X67.58 Y138.463 E1381.77939
G1 X71.537 Y142.42 E1381.96551
G1 X75.957 Y145.95 E1382.15365
G1 X134.043 Y145.95 E1384.0856
G1 X138.463 Y142.42 E1384.27374
G1 X142.42 Y138.463 E1384.45987
G1 X145.95 Y134.043 E1384.64801
G1 X145.95 Y75.957 E1386.57996
G1 X142.42 Y71.537 E1386.7681
G1 X138.463 Y67.58 E1386.95422
G1 X134.043 Y64.05 E1387.14236
G1 X75.957 Y64.05 E1389.07431
M204 S3000
M205 X10 Y10
G0 F6000 X75.801 Y64.174
G0 X74.813 Y63.441
M204 S1800
M205 X8 Y8
;TYPE:SKIN
G1 F1800 X70.742 Y66.691 E1389.24757
G1 X66.691 Y70.742 E1389.43811
G1 X63.441 Y74.813 E1389.61137
G1 X63.441 Y63.441 E1389.98961
G1 X74.813 Y63.441 E1390.36784
M204 S3000
M205 X10 Y10
G0 F6000 X74.022 Y63.84
M204 S1800
M205 X8 Y8
G1 F1800 X73.802 Y63.62 E1390.37819
M204 S3000
M205 X10 Y10
G0 F6000 X73.708 Y64.091
M204 S1800
M205 X8 Y8
G1 F1800 X73.237 Y63.62 E1390.40034
M204 S3000
M205 X10 Y10
G0 F6000 X72.671 Y63.62
M204 S1800
M205 X8 Y8
G1 F1800 X73.393 Y64.342 E1390.4343
M204 S3000
M205 X10 Y10
G0 F6000 X73.078 Y64.593
M204 S1800
M205 X8 Y8
G1 F1800 X72.105 Y63.62 E1390.48007
M204 S3000
M205 X10 Y10
G0 F6000 X71.54 Y63.62
M204 S1800
M205 X8 Y8
G1 F1800 X72.764 Y64.844 E1390.53764
M204 S3000
M205 X10 Y10
G0 F6000 X72.45 Y65.096
M204 S1800
M205 X8 Y8
G1 F1800 X70.974 Y63.62 E1390.60707
M204 S3000
M205 X10 Y10
G0 F6000 X70.408 Y63.62
M204 S1800
M205 X8 Y8
G1 F1800 X72.135 Y65.347 E1390.6883
M204 S3000
M205 X10 Y10
G0 F6000 X71.82 Y65.598
M204 S1800
M205 X8 Y8
G1 F1800 X69.843 Y63.62 E1390.78132
M204 S3000
M205 X10 Y10
G0 F6000 X69.277 Y63.62
M204 S1800
M205 X8 Y8
G1 F1800 X71.506 Y65.849 E1390.88616
M204 S3000
M205 X10 Y10
G0 F6000 X71.191 Y66.1
M204 S1800
M205 X8 Y8
G1 F1800 X68.711 Y63.62 E1391.00281
M204 S3000
M205 X10 Y10
G0 F6000 X68.146 Y63.62
M204 S1800
M205 X8 Y8
G1 F1800 X70.876 Y66.351 E1391.13125
M204 S3000
M205 X10 Y10
G0 F6000 X70.568 Y66.608
M204 S1800
M205 X8 Y8
G1 F1800 X67.58 Y63.62 E1391.2718
M204 S3000
M205 X10 Y10
G0 F6000 X67.014 Y63.62
M204 S1800
M205 X8 Y8
G1 F1800 X70.285 Y66.891 E1391.42565
M204 S3000
M205 X10 Y10
G0 F6000 X70.002 Y67.174
M204 S1800
M205 X8 Y8
G1 F1800 X66.448 Y63.62 E1391.59282
M204 S3000
M205 X10 Y10
G0 F6000 X65.883 Y63.62
M204 S1800
M205 X8 Y8
G1 F1800 X69.72 Y67.457 E1391.7733
M204 S3000
M205 X10 Y10
G0 F6000 X69.437 Y67.74
M204 S1800
M205 X8 Y8
G1 F1800 X65.317 Y63.62 E1391.9671
M204 S3000
M205 X10 Y10
G0 F6000 X64.751 Y63.62
M204 S1800
M205 X8 Y8
G1 F1800 X69.154 Y68.022 E1392.17418
M204 S3000
M205 X10 Y10
G0 F6000 X68.871 Y68.305
M204 S1800
M205 X8 Y8
G1 F1800 X64.186 Y63.62 E1392.39454
M204 S3000
M205 X10 Y10
G0 F6000 X63.62 Y63.62
M204 S1800
M205 X8 Y8
G1 F1800 X68.588 Y68.588 E1392.62822
M204 S3000
M205 X10 Y10
G0 F6000 X68.305 Y68.871
M204 S1800
M205 X8 Y8
G1 F1800 X63.62 Y64.186 E1392.84859
M204 S3000
M205 X10 Y10
G0 F6000 X63.62 Y64.751
M204 S1800
M205 X8 Y8
G1 F1800 X68.022 Y69.154 E1393.05567
M204 S3000
M205 X10 Y10
G0 F6000 X67.74 Y69.437
M204 S1800
M205 X8 Y8
G1 F1800 X63.62 Y65.317 E1393.24946
M204 S3000
M205 X10 Y10
G0 F6000 X63.62 Y65.883
M204 S1800
M205 X8 Y8
G1 F1800 X67.457 Y69.72 E1393.42994
M204 S3000
M205 X10 Y10
G0 F6000 X67.174 Y70.002
M204 S1800
M205 X8 Y8
G1 F1800 X63.62 Y66.448 E1393.59711
M204 S3000
M205 X10 Y10
G0 F6000 X63.62 Y67.014
M204 S1800
M205 X8 Y8
G1 F1800 X66.891 Y70.285 E1393.75097
M204 S3000
M205 X10 Y10
G0 F6000 X66.608 Y70.568
M204 S1800
M205 X8 Y8
G1 F1800 X63.62 Y67.58 E1393.89152
M204 S3000
M205 X10 Y10
G0 F6000 X63.62 Y68.146
M204 S1800
M205 X8 Y8
G1 F1800 X66.352 Y70.877 E1394.02
M204 S3000
M205 X10 Y10
G0 F6000 X66.101 Y71.192
M204 S1800
M205 X8 Y8
G1 F1800 X63.62 Y68.711 E1394.1367
M204 S3000
M205 X10 Y10
G0 F6000 X63.62 Y69.277
M204 S1800
M205 X8 Y8
G1 F1800 X65.85 Y71.506 E1394.24157
M204 S3000
M205 X10 Y10
G0 F6000 X65.599 Y71.821
M204 S1800
M205 X8 Y8
G1 F1800 X63.62 Y69.843 E1394.33463
M204 S3000
M205 X10 Y10
G0 F6000 X63.62 Y70.408
M204 S1800
M205 X8 Y8
G1 F1800 X65.347 Y72.136 E1394.41589
M204 S3000
M205 X10 Y10
G0 F6000 X65.096 Y72.45
M204 S1800
M205 X8 Y8
G1 F1800 X63.62 Y70.974 E1394.48531
M204 S3000
M205 X10 Y10
G0 F6000 X63.62 Y71.54
M204 S1800
M205 X8 Y8
G1 F1800 X64.845 Y72.764 E1394.54291
M204 S3000
M205 X10 Y10
G0 F6000 X64.594 Y73.079
M204 S1800
M205 X8 Y8
G1 F1800 X63.62 Y72.105 E1394.58872
M204 S3000
M205 X10 Y10
G0 F6000 X63.62 Y72.671
M204 S1800
M205 X8 Y8
G1 F1800 X64.343 Y73.394 E1394.62273
M204 S3000
M205 X10 Y10
G0 F6000 X64.092 Y73.708
M204 S1800
M205 X8 Y8
G1 F1800 X63.62 Y73.237 E1394.64491
M204 S3000
M205 X10 Y10
G0 F6000 X63.62 Y73.802
M204 S1800
M205 X8 Y8
G1 F1800 X63.841 Y74.023 E1394.6553
M204 S3000
M205 X10 Y10
G0 F6000 X71.244 Y67.252
G0 X75.804 Y63.613
G0 X135.187 Y63.441
M204 S1800
M205 X8 Y8
G1 F1800 X146.559 Y63.441 E1395.03354
G1 X146.559 Y74.813 E1395.41177
G1 X143.309 Y70.742 E1395.58503
G1 X139.258 Y66.691 E1395.77558
G1 X135.187 Y63.441 E1395.94883
M204 S3000
M205 X10 Y10
G0 F6000 X136.028 Y63.621
M204 S1800
M205 X8 Y8
G1 F1800 X137.331 Y64.923 E1396.0101
G1 X137.401 Y64.993
M204 S3000
M205 X10 Y10
G0 F6000 X137.16 Y63.621
M204 S1800
M205 X8 Y8
G1 F1800 X146.378 Y72.839 E1396.44369
M204 S3000
M205 X10 Y10
G0 F6000 X146.378 Y73.404
M204 S1800
M205 X8 Y8
G1 F1800 X136.594 Y63.621 E1396.90387
G1 X136.524 Y63.551
M204 S3000
M205 X10 Y10
G0 F6000 X137.726 Y63.621
M204 S1800
M205 X8 Y8
G1 F1800 X146.378 Y72.273 E1397.31084
G1 X146.448 Y72.343
M204 S3000
M205 X10 Y10
G0 F6000 X145.074 Y72.667
M204 S1800
M205 X8 Y8
G1 F1800 X146.378 Y73.97 E1397.37215
G1 X146.448 Y74.04
M204 S3000
M205 X10 Y10
G0 F6000 X146.378 Y71.707
M204 S1800
M205 X8 Y8
G1 F1800 X138.291 Y63.621 E1397.75251
M204 S3000
M205 X10 Y10
G0 F6000 X138.857 Y63.621
M204 S1800
M205 X8 Y8
G1 F1800 X146.378 Y71.142 E1398.10628
M204 S3000
M205 X10 Y10
G0 F6000 X146.378 Y70.576
M204 S1800
M205 X8 Y8
G1 F1800 X139.423 Y63.621 E1398.43342
M204 S3000
M205 X10 Y10
G0 F6000 X139.988 Y63.621
M204 S1800
M205 X8 Y8
G1 F1800 X146.378 Y70.01 E1398.73396
M204 S3000
M205 X10 Y10
G0 F6000 X146.378 Y69.444
M204 S1800
M205 X8 Y8
G1 F1800 X140.554 Y63.621 E1399.00788
M204 S3000
M205 X10 Y10
G0 F6000 X141.12 Y63.621
M204 S1800
M205 X8 Y8
G1 F1800 X146.378 Y68.879 E1399.2552
M204 S3000
M205 X10 Y10
G0 F6000 X146.378 Y68.313
M204 S1800
M205 X8 Y8
G1 F1800 X141.685 Y63.621 E1399.47592
M204 S3000
M205 X10 Y10
G0 F6000 X142.251 Y63.621
M204 S1800
M205 X8 Y8
G1 F1800 X146.378 Y67.747 E1399.67002
M204 S3000
M205 X10 Y10
G0 F6000 X146.378 Y67.182
M204 S1800
M205 X8 Y8
G1 F1800 X142.817 Y63.621 E1399.83752
M204 S3000
M205 X10 Y10
G0 F6000 X143.382 Y63.621
M204 S1800
M205 X8 Y8
G1 F1800 X146.378 Y66.616 E1399.97842
M204 S3000
M205 X10 Y10
G0 F6000 X146.378 Y66.05
M204 S1800
M205 X8 Y8
G1 F1800 X143.948 Y63.621 E1400.09269
M204 S3000
M205 X10 Y10
G0 F6000 X144.514 Y63.621
M204 S1800
M205 X8 Y8
G1 F1800 X146.378 Y65.485 E1400.18037
M204 S3000
M205 X10 Y10
G0 F6000 X146.378 Y64.919
M204 S1800
M205 X8 Y8
G1 F1800 X145.079 Y63.621 E1400.24145
M204 S3000
M205 X10 Y10
G0 F6000 X145.645 Y63.621
M204 S1800
M205 X8 Y8
G1 F1800 X146.378 Y64.353 E1400.2759
M204 S3000
M205 X10 Y10
G0 F6000 X146.378 Y63.788
M204 S1800
M205 X8 Y8
G1 F1800 X146.211 Y63.621 E1400.28376
M204 S3000
M205 X10 Y10
G0 F6000 X146.353 Y73.488
G0 X146.559 Y135.187
M204 S1800
M205 X8 Y8
G1 F1800 X146.559 Y146.559 E1400.66199
G1 X135.187 Y146.559 E1401.04023
G1 X139.258 Y143.309 E1401.21348
G1 X143.309 Y139.258 E1401.40403
G1 X146.559 Y135.187 E1401.57729
M204 S3000
M205 X10 Y10
G0 F6000 X146.157 Y135.975
M204 S1800
M205 X8 Y8
G1 F1800 X146.378 Y136.196 E1401.58768
M204 S3000
M205 X10 Y10
G0 F6000 X145.906 Y136.289
M204 S1800
M205 X8 Y8
G1 F1800 X146.378 Y136.762 E1401.60991
M204 S3000
M205 X10 Y10
G0 F6000 X146.378 Y137.327
M204 S1800
M205 X8 Y8
G1 F1800 X145.655 Y136.604 E1401.64392
M204 S3000
M205 X10 Y10
G0 F6000 X145.404 Y136.919
M204 S1800
M205 X8 Y8
G1 F1800 X146.378 Y137.893 E1401.68973
M204 S3000
M205 X10 Y10
G0 F6000 X146.378 Y138.459
M204 S1800
M205 X8 Y8
G1 F1800 X145.153 Y137.233 E1401.74737
M204 S3000
M205 X10 Y10
G0 F6000 X144.902 Y137.548
M204 S1800
M205 X8 Y8
G1 F1800 X146.378 Y139.024 E1401.8168
M204 S3000
M205 X10 Y10
G0 F6000 X146.378 Y139.59
M204 S1800
M205 X8 Y8
G1 F1800 X144.651 Y137.863 E1401.89803
M204 S3000
M205 X10 Y10
G0 F6000 X144.4 Y138.177
M204 S1800
M205 X8 Y8
G1 F1800 X146.378 Y140.156 E1401.9911
M204 S3000
M205 X10 Y10
G0 F6000 X146.378 Y140.722
M204 S1800
M205 X8 Y8
G1 F1800 X144.149 Y138.492 E1402.09597
M204 S3000
M205 X10 Y10
G0 F6000 X143.898 Y138.807
M204 S1800
M205 X8 Y8
G1 F1800 X146.378 Y141.287 E1402.21262
M204 S3000
M205 X10 Y10
G0 F6000 X146.378 Y141.853
M204 S1800
M205 X8 Y8
G1 F1800 X143.647 Y139.121 E1402.3411
M204 S3000
M205 X10 Y10
G0 F6000 X143.39 Y139.43
M204 S1800
M205 X8 Y8
G1 F1800 X146.378 Y142.419 E1402.48167
M204 S3000
M205 X10 Y10
G0 F6000 X146.378 Y142.984
M204 S1800
M205 X8 Y8
G1 F1800 X143.107 Y139.713 E1402.63553
M204 S3000
M205 X10 Y10
G0 F6000 X142.824 Y139.996
M204 S1800
M205 X8 Y8
G1 F1800 X146.378 Y143.55 E1402.8027
M204 S3000
M205 X10 Y10
G0 F6000 X146.378 Y144.116
M204 S1800
M205 X8 Y8
G1 F1800 X142.542 Y140.279 E1402.98315
M204 S3000
M205 X10 Y10
G0 F6000 X142.259 Y140.562
M204 S1800
M205 X8 Y8
G1 F1800 X146.378 Y144.681 E1403.1769
M204 S3000
M205 X10 Y10
G0 F6000 X146.378 Y145.247
M204 S1800
M205 X8 Y8
G1 F1800 X141.976 Y140.845 E1403.38395
M204 S3000
M205 X10 Y10
G0 F6000 X141.693 Y141.127
M204 S1800
M205 X8 Y8
G1 F1800 X146.378 Y145.813 E1403.60435
M204 S3000
M205 X10 Y10
G0 F6000 X146.378 Y146.378
M204 S1800
M205 X8 Y8
G1 F1800 X141.41 Y141.41 E1403.83803
M204 S3000
M205 X10 Y10
G0 F6000 X141.127 Y141.693
M204 S1800
M205 X8 Y8
G1 F1800 X145.813 Y146.378 E1404.05842
M204 S3000
M205 X10 Y10
G0 F6000 X145.247 Y146.378
M204 S1800
M205 X8 Y8
G1 F1800 X140.845 Y141.976 E1404.26547
M204 S3000
M205 X10 Y10
G0 F6000 X140.562 Y142.259
M204 S1800
M205 X8 Y8
G1 F1800 X144.681 Y146.378 E1404.45922
M204 S3000
M205 X10 Y10
G0 F6000 X144.116 Y146.378
M204 S1800
M205 X8 Y8
G1 F1800 X140.279 Y142.542 E1404.63968
M204 S3000
M205 X10 Y10
G0 F6000 X139.996 Y142.824
M204 S1800
M205 X8 Y8
G1 F1800 X143.55 Y146.378 E1404.80685
M204 S3000
M205 X10 Y10
G0 F6000 X142.984 Y146.378
M204 S1800
M205 X8 Y8
G1 F1800 X139.713 Y143.107 E1404.9607
M204 S3000
M205 X10 Y10
G0 F6000 X139.43 Y143.39
M204 S1800
M205 X8 Y8
G1 F1800 X142.419 Y146.378 E1405.10127
M204 S3000
M205 X10 Y10
G0 F6000 X141.853 Y146.378
M204 S1800
M205 X8 Y8
G1 F1800 X139.122 Y143.648 E1405.22971
M204 S3000
M205 X10 Y10
G0 F6000 X138.807 Y143.899
M204 S1800
M205 X8 Y8
G1 F1800 X141.287 Y146.378 E1405.34634
M204 S3000
M205 X10 Y10
G0 F6000 X140.722 Y146.378
M204 S1800
M205 X8 Y8
G1 F1800 X138.493 Y144.15 E1405.45116
M204 S3000
M205 X10 Y10
G0 F6000 X138.178 Y144.401
M204 S1800
M205 X8 Y8
G1 F1800 X140.156 Y146.378 E1405.54417
M204 S3000
M205 X10 Y10
G0 F6000 X139.59 Y146.378
M204 S1800
M205 X8 Y8
G1 F1800 X137.863 Y144.652 E1405.62538
M204 S3000
M205 X10 Y10
G0 F6000 X137.549 Y144.903
M204 S1800
M205 X8 Y8
G1 F1800 X139.024 Y146.378 E1405.69476
M204 S3000
M205 X10 Y10
G0 F6000 X138.459 Y146.378
M204 S1800
M205 X8 Y8
G1 F1800 X137.234 Y145.154 E1405.75236
M204 S3000
M205 X10 Y10
G0 F6000 X136.919 Y145.405
M204 S1800
M205 X8 Y8
G1 F1800 X137.893 Y146.378 E1405.79815
M204 S3000
M205 X10 Y10
G0 F6000 X137.327 Y146.378
M204 S1800
M205 X8 Y8
G1 F1800 X136.605 Y145.656 E1405.83211
M204 S3000
M205 X10 Y10
G0 F6000 X136.29 Y145.907
M204 S1800
M205 X8 Y8
G1 F1800 X136.762 Y146.378 E1405.85429
M204 S3000
M205 X10 Y10
G0 F6000 X136.196 Y146.378
M204 S1800
M205 X8 Y8
G1 F1800 X135.975 Y146.158 E1405.86466
M204 S3000
M205 X10 Y10
G0 F6000 X134.374 Y146.364
G0 X74.813 Y146.559
M204 S1800
M205 X8 Y8
G1 F1800 X63.441 Y146.559 E1406.24289
G1 X63.441 Y135.187 E1406.62113
G1 X66.691 Y139.258 E1406.79439
G1 X70.742 Y143.309 E1406.98493
G1 X74.813 Y146.559 E1407.15819
M204 S3000
M205 X10 Y10
G0 F6000 X63.788 Y146.378
M204 S1800
M205 X8 Y8
G1 F1800 X63.621 Y146.211 E1407.16604
M204 S3000
M205 X10 Y10
G0 F6000 X63.621 Y145.645
M204 S1800
M205 X8 Y8
G1 F1800 X64.353 Y146.378 E1407.2005
M204 S3000
M205 X10 Y10
G0 F6000 X64.919 Y146.378
M204 S1800
M205 X8 Y8
G1 F1800 X63.621 Y145.079 E1407.26158
M204 S3000
M205 X10 Y10
G0 F6000 X63.621 Y144.514
M204 S1800
M205 X8 Y8
G1 F1800 X65.485 Y146.378 E1407.34925
M204 S3000
M205 X10 Y10
G0 F6000 X66.05 Y146.378
M204 S1800
M205 X8 Y8
G1 F1800 X63.621 Y143.948 E1407.46353
M204 S3000
M205 X10 Y10
G0 F6000 X63.621 Y143.382
M204 S1800
M205 X8 Y8
G1 F1800 X66.616 Y146.378 E1407.60443
M204 S3000
M205 X10 Y10
G0 F6000 X67.182 Y146.378
M204 S1800
M205 X8 Y8
G1 F1800 X63.621 Y142.817 E1407.77193
M204 S3000
M205 X10 Y10
G0 F6000 X63.621 Y142.251
M204 S1800
M205 X8 Y8
G1 F1800 X67.747 Y146.378 E1407.96603
M204 S3000
M205 X10 Y10
G0 F6000 X68.313 Y146.378
M204 S1800
M205 X8 Y8
G1 F1800 X63.621 Y141.685 E1408.18675
M204 S3000
M205 X10 Y10
G0 F6000 X63.621 Y141.12
M204 S1800
M205 X8 Y8
G1 F1800 X68.879 Y146.378 E1408.43407
M204 S3000
M205 X10 Y10
G0 F6000 X69.444 Y146.378
M204 S1800
M205 X8 Y8
G1 F1800 X63.621 Y140.554 E1408.70799
M204 S3000
M205 X10 Y10
G0 F6000 X63.621 Y139.988
M204 S1800
M205 X8 Y8
G1 F1800 X70.01 Y146.378 E1409.00853
M204 S3000
M205 X10 Y10
G0 F6000 X70.576 Y146.378
M204 S1800
M205 X8 Y8
G1 F1800 X63.621 Y139.423 E1409.33567
M204 S3000
M205 X10 Y10
G0 F6000 X63.621 Y138.857
M204 S1800
M205 X8 Y8
G1 F1800 X71.142 Y146.378 E1409.68944
M204 S3000
M205 X10 Y10
G0 F6000 X71.707 Y146.378
M204 S1800
M205 X8 Y8
G1 F1800 X63.621 Y138.291 E1410.0698
M204 S3000
M205 X10 Y10
G0 F6000 X63.621 Y137.726
M204 S1800
M205 X8 Y8
G1 F1800 X72.273 Y146.378 E1410.47676
M204 S3000
M205 X10 Y10
G0 F6000 X72.839 Y146.378
M204 S1800
M205 X8 Y8
G1 F1800 X63.621 Y137.16 E1410.91035
M204 S3000
M205 X10 Y10
G0 F6000 X63.621 Y136.594
M204 S1800
M205 X8 Y8
G1 F1800 X73.404 Y146.378 E1411.37054
M204 S3000
M205 X10 Y10
G0 F6000 X73.97 Y146.378
M204 S1800
M205 X8 Y8
G1 F1800 X72.667 Y145.075 E1411.43182
G1 X72.597 Y145.005
M204 S3000
M205 X10 Y10
G0 F6000 X64.923 Y137.331
M204 S1800
M205 X8 Y8
G1 F1800 X63.621 Y136.028 E1411.49309
G1 X63.551 Y135.958
M204 S3000
M205 X10 Y10
G1 F2400 E1403.99309
;MESH:NONMESH
G0 F6000 X63.65 Y75.817
G0 X64.912 Y76.258
G0 X66.67 Y74.438
;TIME_ELAPSED:1037.934839
;LAYER:9
G0 X66.67 Y74.438 Z2.1
M204 S1800
M205 X8 Y8
;TYPE:SUPPORT
G1 F2400 E1411.49309
G1 F3600 X65.15 Y76.342 E1411.57412
G1 X65.15 Y133.658 E1413.48046
G1 X66.67 Y135.561 E1413.56147
G1 X66.67 Y114.56 E1414.25996
G1 X68.894 Y122.421 E1414.53168
G1 X73.337 Y128.605 E1414.78495
G1 X73.337 Y142.449 E1415.2454
G1 X76.342 Y144.85 E1415.37333
G1 X80.004 Y144.85 E1415.49513
G1 X80.004 Y135.762 E1415.7974
G1 X86.671 Y140.307 E1416.06577
G1 X86.671 Y144.85 E1416.21687
G1 X93.338 Y144.85 E1416.43861
G1 X93.338 Y142.784 E1416.50733
G1 X100.005 Y144.482 E1416.73615
G1 X100.005 Y144.85 E1416.74839
G1 X101.451 Y144.85 E1416.79649
G1 X100.005 Y144.482 E1416.84611
M204 S3000
M205 X10 Y10
G0 F6000 X113.339 Y109.9
M204 S1800
M205 X8 Y8
G1 F3600 X117.197 Y109.9 E1416.97443
G1 X118.196 Y108.9 E1417.02145
G1 X120.006 Y108.9 E1417.08165
G1 X120.006 Y103.1 E1417.27455
G1 X126.673 Y103.1 E1417.4963
G1 X126.673 Y108.9 E1417.68921
G1 X133.34 Y108.9 E1417.91095
G1 X133.34 Y103.1 E1418.10386
G1 X140.007 Y103.1 E1418.32561
G1 X140.007 Y109.206 E1418.52869
G1 X140.1 Y109.299 E1418.53307
G1 X140.1 Y124.411 E1419.0357
G1 X140.007 Y124.547 E1419.04118
G1 X140.007 Y139.322 E1419.53259
G1 X141.593 Y137.736 E1419.6072
G1 X144.85 Y133.658 E1419.78078
G1 X144.85 Y102.491 E1420.8174
G1 X144.834 Y102.588 E1420.82067
G1 X144.536 Y102.986 E1420.83721
G1 X144.294 Y103.1 E1420.8461
G1 X140.007 Y103.1 E1420.98869
M204 S3000
M205 X10 Y10
G0 F6000 X140.007 Y124.547
M204 S1800
M205 X8 Y8
G1 F3600 X136.008 Y130.421 E1421.22504
G1 X133.34 Y133.083 E1421.35039
G1 X133.34 Y144.85 E1421.74176
G1 X126.673 Y144.85 E1421.96351
G1 X126.673 Y138.505 E1422.17454
G1 X124.335 Y140.1 E1422.26868
G1 X120.006 Y140.1 E1422.41266
G1 X120.006 Y144.85 E1422.57065
G1 X113.339 Y144.85 E1422.79239
G1 X113.339 Y140.1 E1422.95038
G1 X108.299 Y140.1 E1423.11801
G1 X107.9 Y139.701 E1423.13678
G1 X107.9 Y110.299 E1424.11469
G1 X108.299 Y109.9 E1424.13346
G1 X113.339 Y109.9 E1424.30109
G1 X113.339 Y102.1 E1424.56052
G1 X108.299 Y102.1 E1424.72815
G1 X107.9 Y101.701 E1424.74692
G1 X107.9 Y65.852 E1425.93926
G1 X108.09 Y65.343 E1425.95733
G1 X108.626 Y65.219 E1425.97563
G1 X113.339 Y66.275 E1426.13627
G1 X113.339 Y65.15 E1426.17369
G1 X106.672 Y65.15 E1426.39543
G1 X106.672 Y144.85 E1429.04627
G1 X101.691 Y144.85 E1429.21193
G1 X102.1 Y144.531 E1429.22919
G1 X102.1 Y110.299 E1430.36775
G1 X101.701 Y109.9 E1430.38652
G1 X100.005 Y109.9 E1430.44292
G1 X100.005 Y102.1 E1430.70235
G1 X101.701 Y102.1 E1430.75876
G1 X102.1 Y101.701 E1430.77753
G1 X102.1 Y70.299 E1431.82197
G1 X101.701 Y69.9 E1431.84073
G1 X100.005 Y69.9 E1431.89714
G1 X100.005 Y65.15 E1432.05513
G1 X93.338 Y65.15 E1432.27687
G1 X93.338 Y69.9 E1432.43486
G1 X86.671 Y69.9 E1432.6566
G1 X86.671 Y65.15 E1432.81459
G1 X80.004 Y65.15 E1433.03634
G1 X80.004 Y73.718 E1433.32131
G1 X79.231 Y74.244 E1433.35241
G1 X74.244 Y79.231 E1433.58698
G1 X73.337 Y80.562 E1433.64055
G1 X73.337 Y67.55 E1434.07333
G1 X72.264 Y68.407 E1434.119
G1 X68.407 Y72.264 E1434.30043
G1 X66.67 Y74.438 E1434.39298
G1 X66.67 Y108.9 E1435.53919
G1 X65.566 Y108.9 E1435.57591
G1 X65.204 Y109.377 E1435.59583
G1 X66.67 Y114.56 E1435.77498
M204 S3000
M205 X10 Y10
G0 F6000 X73.337 Y80.562
M204 S1800
M205 X8 Y8
G1 F3600 X69.9 Y85.604 E1435.97793
G1 X69.9 Y102.701 E1436.54658
G1 X70.299 Y103.1 E1436.56535
G1 X73.337 Y103.1 E1436.66639
G1 X73.337 Y108.9 E1436.8593
G1 X80.004 Y108.9 E1437.08104
G1 X80.004 Y103.1 E1437.27395
G1 X86.671 Y103.1 E1437.4957
G1 X86.671 Y108.9 E1437.68861
G1 X91.781 Y108.9 E1437.85857
G1 X92.78 Y109.9 E1437.90558
G1 X93.338 Y109.9 E1437.92414
G1 X93.338 Y102.1 E1438.18357
G1 X100.005 Y102.1 E1438.40531
M204 S3000
M205 X10 Y10
G0 F6000 X113.339 Y66.275
M204 S1800
M205 X8 Y8
G1 F3600 X119.373 Y67.629 E1438.611
G1 X120.006 Y67.981 E1438.63509
G1 X120.006 Y65.15 E1438.72925
G1 X126.673 Y65.15 E1438.95099
G1 X126.673 Y71.699 E1439.16881
G1 X129.418 Y73.23 E1439.27335
G1 X133.34 Y77.25 E1439.46015
G1 X133.34 Y65.15 E1439.8626
G1 X133.658 Y65.15 E1439.87317
G1 X137.736 Y68.407 E1440.04676
G1 X140.007 Y70.678 E1440.15358
G1 X140.007 Y86.25 E1440.67151
G1 X142.702 Y91.378 E1440.86418
G1 X144.85 Y102.202 E1441.23121
G1 X144.85 Y76.342 E1442.09132
G1 X141.593 Y72.264 E1442.2649
G1 X140.007 Y70.678 E1442.3395
M204 S3000
M205 X10 Y10
G1 F2400 E1434.8395
;MESH:Object 1
G0 F6000 X137.887 Y68.225
G0 X138.73 Y67.281
G0 X134.323 Y63.25
M204 S1800
M205 X8 Y8
;TYPE:WALL-INNER
G1 F2400 E1442.3395
G1 F3600 X75.677 Y63.25
G1 X75.231 Y63.606 E1442.35848
G1 X71.003 Y66.982 E1442.53844
G1 X66.982 Y71.003 E1442.72757
G1 X63.606 Y75.231 E1442.90753
G1 X63.25 Y75.677 E1442.92651
G1 X63.25 Y75.107 E1442.93652
G1 X63.25 Y75.106 E1442.93655
G1 X63.25 Y63.25 E1443.33088
G1 X75.106 Y63.25 E1443.72522
G1 X75.677 Y63.25 E1443.74421
G1 X134.323 Y63.25 E1445.69478
G1 X134.894 Y63.25 E1445.71377
G1 X146.75 Y63.25 E1446.10811
G1 X146.75 Y75.106 E1446.50244
G1 X146.75 Y75.107 E1446.50247
G1 X146.75 Y75.677 E1446.52143
G1 X146.394 Y75.231 E1446.53145
G1 X143.018 Y71.003 E1446.71141
G1 X138.997 Y66.982 E1446.90054
G1 X134.769 Y63.606 E1447.08049
G1 X134.323 Y63.25 E1447.09051
M204 S3000
M205 X10 Y10
G0 F6000 X138.756 Y67.252
G0 X142.748 Y71.244
G0 X146.387 Y75.804
G0 X146.387 Y134.196
G0 X143.018 Y138.997
M204 S1800
M205 X8 Y8
G1 F3600 X146.394 Y134.769 E1447.27046
G1 X146.75 Y134.323 E1447.28944
G1 X146.75 Y134.893 E1447.29945
G1 X146.75 Y134.894 E1447.29949
G1 X146.75 Y146.75 E1447.69382
G1 X134.894 Y146.75 E1448.08815
G1 X134.893 Y146.75 E1448.08819
G1 X134.323 Y146.75 E1448.10714
G1 X134.769 Y146.394 E1448.11717
G1 X138.997 Y143.018 E1448.29712
G1 X143.018 Y138.997 E1448.48626
M204 S3000
M205 X10 Y10
G0 F6000 X138.756 Y142.748
G0 X134.196 Y146.387
G0 X75.804 Y146.387
G0 X71.7 Y143.112
G0 X66.982 Y138.997
M204 S1800
M205 X8 Y8
G1 F3600 X71.003 Y143.018 E1448.67539
G1 X75.231 Y146.394 E1448.85534
G1 X75.677 Y146.75 E1448.87432
G1 X75.107 Y146.75 E1448.88434
G1 X75.106 Y146.75 E1448.88437
G1 X63.25 Y146.75 E1449.2787
G1 X63.25 Y134.894 E1449.67303
G1 X63.25 Y134.893 E1449.67307
G1 X63.25 Y134.323 E1449.69202
G1 X63.606 Y134.769 E1449.70205
G1 X66.982 Y138.997 E1449.882
M204 S3000
M205 X10 Y10
G0 F6000 X63.613 Y134.196
G0 X63.613 Y75.804
G0 X67.252 Y71.244
G0 X71.244 Y67.252
G0 X75.784 Y63.556
G0 X75.817 Y63.65
M204 S1800
M205 X8 Y8
G1 F3600 X71.27 Y67.281 E1450.07554
G1 X67.281 Y71.27 E1450.26317
G1 X63.65 Y75.817 E1450.45671
G1 X63.65 Y134.183 E1452.39797
G1 X67.281 Y138.73 E1452.5915
G1 X71.27 Y142.719 E1452.77913
G1 X75.817 Y146.35 E1452.97267
G1 X134.183 Y146.35 E1454.91393
G1 X138.73 Y142.719 E1455.10747
G1 X142.719 Y138.73 E1455.2951
G1 X146.35 Y134.183 E1455.48863
G1 X146.35 Y75.817 E1457.4299
G1 X142.719 Y71.27 E1457.62343
G1 X138.73 Y67.281 E1457.81106
G1 X134.183 Y63.65 E1458.0046
G1 X75.817 Y63.65 E1459.94586
M204 S3000
M205 X10 Y10
G0 F6000 X75.784 Y63.556
G0 X134.196 Y63.613
G0 X138.756 Y67.252
G0 X142.748 Y71.244
G0 X146.387 Y75.804
G0 X147.08 Y147.08
G0 X147.15 Y147.15
M204 S1800
M205 X8 Y8
G1 F3600 X62.85 Y147.15 E1462.74969
G1 X62.85 Y62.85 E1465.55352
G1 X147.15 Y62.85 E1468.35735
G1 X147.15 Y147.15 E1471.16118
M204 S3000
M205 X10 Y10
G0 F6000 X147.55 Y147.55
M204 S1800
M205 X8 Y8
;TYPE:WALL-OUTER
G1 F3600 X62.45 Y147.55 E1473.99162
G1 X62.45 Y62.45 E1476.82205
G1 X147.55 Y62.45 E1479.65249
G1 X147.55 Y147.55 E1482.48293
M204 S3000
M205 X10 Y10
G0 F6000 X147.35 Y147.55
G0 X147.08 Y147.08
G0 X146.387 Y75.804
G0 X142.748 Y71.244
G0 X138.756 Y67.252
G0 X134.196 Y63.613
G0 X75.804 Y63.613
G0 X75.646 Y63.659
G0 X75.957 Y64.05
M204 S1800
M205 X8 Y8
G1 F3600 X71.537 Y67.58 E1482.67107
G1 X67.58 Y71.537 E1482.85719
G1 X64.05 Y75.957 E1483.04533
G1 X64.05 Y134.043 E1484.97728
G1 X67.58 Y138.463 E1485.16542
G1 X71.537 Y142.42 E1485.35155
G1 X75.957 Y145.95 E1485.53969
G1 X134.043 Y145.95 E1487.47163
G1 X138.463 Y142.42 E1487.65977
G1 X142.42 Y138.463 E1487.8459
G1 X145.95 Y134.043 E1488.03404
G1 X145.95 Y75.957 E1489.96599
G1 X142.42 Y71.537 E1490.15413
G1 X138.463 Y67.58 E1490.34025
G1 X134.043 Y64.05 E1490.52839
G1 X75.957 Y64.05 E1492.46034
M204 S3000
M205 X10 Y10
G0 F6000 X75.801 Y64.174
G0 X74.564 Y63.64
M204 S1800
M205 X8 Y8
;TYPE:SKIN
G1 F1800 X70.742 Y66.691 E1492.623
G1 X66.691 Y70.742 E1492.81354
G1 X63.64 Y74.564 E1492.9762
G1 X63.64 Y63.64 E1493.33953
G1 X74.564 Y63.64 E1493.70287
M204 S3000
M205 X10 Y10
G0 F6000 X63.819 Y64.024
M204 S1800
M205 X8 Y8
G1 F1800 X64.024 Y63.819 E1493.71251
M204 S3000
M205 X10 Y10
G0 F6000 X64.59 Y63.819
M204 S1800
M205 X8 Y8
G1 F1800 X63.819 Y64.59 E1493.74877
M204 S3000
M205 X10 Y10
G0 F6000 X63.819 Y65.156
M204 S1800
M205 X8 Y8
G1 F1800 X65.156 Y63.819 E1493.81166
M204 S3000
M205 X10 Y10
G0 F6000 X65.722 Y63.819
M204 S1800
M205 X8 Y8
G1 F1800 X63.819 Y65.722 E1493.90117
M204 S3000
M205 X10 Y10
G0 F6000 X63.819 Y66.287
M204 S1800
M205 X8 Y8
G1 F1800 X66.287 Y63.819 E1494.01726
M204 S3000
M205 X10 Y10
G0 F6000 X66.853 Y63.819
M204 S1800
M205 X8 Y8
G1 F1800 X63.819 Y66.853 E1494.15997
M204 S3000
M205 X10 Y10
G0 F6000 X63.819 Y67.419
M204 S1800
M205 X8 Y8
G1 F1800 X67.419 Y63.819 E1494.3293
M204 S3000
M205 X10 Y10
G0 F6000 X67.984 Y63.819
M204 S1800
M205 X8 Y8
G1 F1800 X63.819 Y67.984 E1494.52521
M204 S3000
M205 X10 Y10
G0 F6000 X63.819 Y68.55
M204 S1800
M205 X8 Y8
G1 F1800 X68.55 Y63.819 E1494.74775
M204 S3000
M205 X10 Y10
G0 F6000 X69.116 Y63.819
M204 S1800
M205 X8 Y8
G1 F1800 X63.819 Y69.116 E1494.9969
M204 S3000
M205 X10 Y10
G0 F6000 X63.819 Y69.681
M204 S1800
M205 X8 Y8
G1 F1800 X69.681 Y63.819 E1495.27263
M204 S3000
M205 X10 Y10
G0 F6000 X70.247 Y63.819
M204 S1800
M205 X8 Y8
G1 F1800 X63.819 Y70.247 E1495.57498
M204 S3000
M205 X10 Y10
G0 F6000 X63.819 Y70.813
M204 S1800
M205 X8 Y8
G1 F1800 X70.813 Y63.819 E1495.90396
M204 S3000
M205 X10 Y10
G0 F6000 X71.378 Y63.819
M204 S1800
M205 X8 Y8
G1 F1800 X63.819 Y71.378 E1496.25951
M204 S3000
M205 X10 Y10
G0 F6000 X63.819 Y71.944
M204 S1800
M205 X8 Y8
G1 F1800 X71.944 Y63.819 E1496.64169
M204 S3000
M205 X10 Y10
G0 F6000 X72.51 Y63.819
M204 S1800
M205 X8 Y8
G1 F1800 X63.819 Y72.51 E1497.05049
M204 S3000
M205 X10 Y10
G0 F6000 X63.819 Y73.075
M204 S1800
M205 X8 Y8
G1 F1800 X73.075 Y63.819 E1497.48586
M204 S3000
M205 X10 Y10
G0 F6000 X73.641 Y63.819
M204 S1800
M205 X8 Y8
G1 F1800 X72.026 Y65.434 E1497.56182
G1 X71.956 Y65.504
M204 S3000
M205 X10 Y10
G0 F6000 X65.432 Y72.028
M204 S1800
M205 X8 Y8
G1 F1800 X63.819 Y73.641 E1497.63769
G1 X63.749 Y73.711
M204 S3000
M205 X10 Y10
G0 F6000 X71.244 Y67.252
G0 X75.804 Y63.613
G0 X135.436 Y63.64
M204 S1800
M205 X8 Y8
G1 F1800 X146.36 Y63.64 E1498.00103
G1 X146.36 Y74.564 E1498.36436
G1 X143.309 Y70.742 E1498.52702
G1 X139.258 Y66.691 E1498.71756
G1 X135.436 Y63.64 E1498.88022
M204 S3000
M205 X10 Y10
G0 F6000 X136.217 Y64.035
M204 S1800
M205 X8 Y8
G1 F1800 X136.432 Y63.819 E1498.89036
M204 S3000
M205 X10 Y10
G0 F6000 X136.531 Y64.286
M204 S1800
M205 X8 Y8
G1 F1800 X136.998 Y63.819 E1498.91232
M204 S3000
M205 X10 Y10
G0 F6000 X137.564 Y63.819
M204 S1800
M205 X8 Y8
G1 F1800 X136.846 Y64.537 E1498.9461
M204 S3000
M205 X10 Y10
G0 F6000 X137.161 Y64.788
M204 S1800
M205 X8 Y8
G1 F1800 X138.129 Y63.819 E1498.99165
M204 S3000
M205 X10 Y10
G0 F6000 X138.695 Y63.819
M204 S1800
M205 X8 Y8
G1 F1800 X137.475 Y65.039 E1499.04904
M204 S3000
M205 X10 Y10
G0 F6000 X137.79 Y65.29
M204 S1800
M205 X8 Y8
G1 F1800 X139.261 Y63.819 E1499.11823
M204 S3000
M205 X10 Y10
G0 F6000 X139.826 Y63.819
M204 S1800
M205 X8 Y8
G1 F1800 X138.105 Y65.541 E1499.1992
M204 S3000
M205 X10 Y10
G0 F6000 X138.419 Y65.792
M204 S1800
M205 X8 Y8
G1 F1800 X140.392 Y63.819 E1499.29201
M204 S3000
M205 X10 Y10
G0 F6000 X140.958 Y63.819
M204 S1800
M205 X8 Y8
G1 F1800 X138.733 Y66.044 E1499.39666
M204 S3000
M205 X10 Y10
G0 F6000 X139.048 Y66.295
M204 S1800
M205 X8 Y8
G1 F1800 X141.523 Y63.819 E1499.5131
M204 S3000
M205 X10 Y10
G0 F6000 X142.089 Y63.819
M204 S1800
M205 X8 Y8
G1 F1800 X139.362 Y66.546 E1499.64137
M204 S3000
M205 X10 Y10
G0 F6000 X139.647 Y66.827
M204 S1800
M205 X8 Y8
G1 F1800 X142.655 Y63.819 E1499.78286
M204 S3000
M205 X10 Y10
G0 F6000 X143.22 Y63.819
M204 S1800
M205 X8 Y8
G1 F1800 X139.93 Y67.11 E1499.93763
M204 S3000
M205 X10 Y10
G0 F6000 X140.213 Y67.392
M204 S1800
M205 X8 Y8
G1 F1800 X143.786 Y63.819 E1500.1057
M204 S3000
M205 X10 Y10
G0 F6000 X144.352 Y63.819
M204 S1800
M205 X8 Y8
G1 F1800 X140.496 Y67.675 E1500.28707
M204 S3000
M205 X10 Y10
G0 F6000 X140.779 Y67.958
M204 S1800
M205 X8 Y8
G1 F1800 X144.917 Y63.819 E1500.48173
M204 S3000
M205 X10 Y10
G0 F6000 X145.483 Y63.819
M204 S1800
M205 X8 Y8
G1 F1800 X141.062 Y68.241 E1500.68971
M204 S3000
M205 X10 Y10
G0 F6000 X141.344 Y68.524
M204 S1800
M205 X8 Y8
G1 F1800 X146.049 Y63.819 E1500.91102
M204 S3000
M205 X10 Y10
G0 F6000 X146.179 Y64.255
M204 S1800
M205 X8 Y8
G1 F1800 X141.627 Y68.807 E1501.12513
M204 S3000
M205 X10 Y10
G0 F6000 X141.91 Y69.089
M204 S1800
M205 X8 Y8
G1 F1800 X146.179 Y64.821 E1501.32591
M204 S3000
M205 X10 Y10
G0 F6000 X146.179 Y65.386
M204 S1800
M205 X8 Y8
G1 F1800 X142.193 Y69.372 E1501.5134
M204 S3000
M205 X10 Y10
G0 F6000 X142.476 Y69.655
M204 S1800
M205 X8 Y8
G1 F1800 X146.179 Y65.952 E1501.68757
M204 S3000
M205 X10 Y10
G0 F6000 X146.179 Y66.518
M204 S1800
M205 X8 Y8
G1 F1800 X142.759 Y69.938 E1501.84844
M204 S3000
M205 X10 Y10
G0 F6000 X143.042 Y70.221
M204 S1800
M205 X8 Y8
G1 F1800 X146.179 Y67.083 E1501.99602
M204 S3000
M205 X10 Y10
G0 F6000 X146.179 Y67.649
M204 S1800
M205 X8 Y8
G1 F1800 X143.324 Y70.504 E1502.13031
M204 S3000
M205 X10 Y10
G0 F6000 X143.589 Y70.805
M204 S1800
M205 X8 Y8
G1 F1800 X146.179 Y68.215 E1502.25213
M204 S3000
M205 X10 Y10
G0 F6000 X146.179 Y68.78
M204 S1800
M205 X8 Y8
G1 F1800 X143.84 Y71.12 E1502.36218
M204 S3000
M205 X10 Y10
G0 F6000 X144.091 Y71.434
M204 S1800
M205 X8 Y8
G1 F1800 X146.179 Y69.346 E1502.46039
M204 S3000
M205 X10 Y10
G0 F6000 X146.179 Y69.912
M204 S1800
M205 X8 Y8
G1 F1800 X144.342 Y71.749 E1502.5468
M204 S3000
M205 X10 Y10
G0 F6000 X144.593 Y72.064
M204 S1800
M205 X8 Y8
G1 F1800 X146.179 Y70.478 E1502.6214
M204 S3000
M205 X10 Y10
G0 F6000 X146.179 Y71.043
M204 S1800
M205 X8 Y8
G1 F1800 X144.844 Y72.378 E1502.68419
M204 S3000
M205 X10 Y10
G0 F6000 X145.095 Y72.693
M204 S1800
M205 X8 Y8
G1 F1800 X146.179 Y71.609 E1502.73518
M204 S3000
M205 X10 Y10
G0 F6000 X146.179 Y72.175
M204 S1800
M205 X8 Y8
G1 F1800 X145.347 Y73.007 E1502.77431
M204 S3000
M205 X10 Y10
G0 F6000 X145.598 Y73.322
M204 S1800
M205 X8 Y8
G1 F1800 X146.179 Y72.74 E1502.80167
M204 S3000
M205 X10 Y10
G0 F6000 X146.014 Y73.471
M204 S1800
M205 X8 Y8
G1 F1800 X146.139 Y73.911 E1502.82088
M204 S3000
M205 X10 Y10
G0 F6000 X146.179 Y73.872
G0 X146.366 Y75.61
G0 X146.36 Y135.436
M204 S1800
M205 X8 Y8
G1 F1800 X146.36 Y146.36 E1503.18421
G1 X135.436 Y146.36 E1503.54754
G1 X139.258 Y143.309 E1503.7102
G1 X143.309 Y139.258 E1503.90075
G1 X146.36 Y135.436 E1504.0634
M204 S3000
M205 X10 Y10
G0 F6000 X145.714 Y146.179
M204 S1800
M205 X8 Y8
G1 F1800 X146.179 Y145.714 E1504.08527
M204 S3000
M205 X10 Y10
G0 F6000 X146.179 Y145.148
M204 S1800
M205 X8 Y8
G1 F1800 X145.148 Y146.179 E1504.13377
M204 S3000
M205 X10 Y10
G0 F6000 X144.582 Y146.179
M204 S1800
M205 X8 Y8
G1 F1800 X146.179 Y144.582 E1504.20889
M204 S3000
M205 X10 Y10
G0 F6000 X146.179 Y144.017
M204 S1800
M205 X8 Y8
G1 F1800 X144.017 Y146.179 E1504.31058
M204 S3000
M205 X10 Y10
G0 F6000 X143.451 Y146.179
M204 S1800
M205 X8 Y8
G1 F1800 X146.179 Y143.451 E1504.4389
M204 S3000
M205 X10 Y10
G0 F6000 X146.179 Y142.885
M204 S1800
M205 X8 Y8
G1 F1800 X142.885 Y146.179 E1504.59384
M204 S3000
M205 X10 Y10
G0 F6000 X142.32 Y146.179
M204 S1800
M205 X8 Y8
G1 F1800 X146.179 Y142.32 E1504.77535
M204 S3000
M205 X10 Y10
G0 F6000 X146.179 Y141.754
M204 S1800
M205 X8 Y8
G1 F1800 X141.754 Y146.179 E1504.98349
M204 S3000
M205 X10 Y10
G0 F6000 X141.188 Y146.179
M204 S1800
M205 X8 Y8
G1 F1800 X146.179 Y141.188 E1505.21825
M204 S3000
M205 X10 Y10
G0 F6000 X146.179 Y140.623
M204 S1800
M205 X8 Y8
G1 F1800 X140.623 Y146.179 E1505.47959
M204 S3000
M205 X10 Y10
G0 F6000 X140.057 Y146.179
M204 S1800
M205 X8 Y8
G1 F1800 X146.179 Y140.057 E1505.76755
M204 S3000
M205 X10 Y10
G0 F6000 X146.179 Y139.491
M204 S1800
M205 X8 Y8
G1 F1800 X139.491 Y146.179 E1506.08213
M204 S3000
M205 X10 Y10
G0 F6000 X138.925 Y146.179
M204 S1800
M205 X8 Y8
G1 F1800 X146.179 Y138.925 E1506.42334
M204 S3000
M205 X10 Y10
G0 F6000 X146.179 Y138.36
M204 S1800
M205 X8 Y8
G1 F1800 X138.36 Y146.179 E1506.79112
M204 S3000
M205 X10 Y10
G0 F6000 X137.794 Y146.179
M204 S1800
M205 X8 Y8
G1 F1800 X146.179 Y137.794 E1507.18553
M204 S3000
M205 X10 Y10
G0 F6000 X146.179 Y137.228
M204 S1800
M205 X8 Y8
G1 F1800 X137.228 Y146.179 E1507.60655
M204 S3000
M205 X10 Y10
G0 F6000 X136.663 Y146.179
M204 S1800
M205 X8 Y8
G1 F1800 X146.179 Y136.663 E1508.05416
M204 S3000
M205 X10 Y10
G0 F6000 X146.179 Y136.097
M204 S1800
M205 X8 Y8
G1 F1800 X145.594 Y136.682 E1508.08167
G1 X145.524 Y136.752
M204 S3000
M205 X10 Y10
G0 F6000 X136.683 Y145.593
M204 S1800
M205 X8 Y8
G1 F1800 X136.097 Y146.179 E1508.10924
G1 X136.027 Y146.249
M204 S3000
M205 X10 Y10
G0 F6000 X134.545 Y146.36
G0 X74.564 Y146.36
M204 S1800
M205 X8 Y8
G1 F1800 X63.64 Y146.36 E1508.47257
G1 X63.64 Y135.436 E1508.8359
G1 X66.691 Y139.258 E1508.99856
G1 X70.742 Y143.309 E1509.18911
G1 X74.564 Y146.36 E1509.35176
M204 S3000
M205 X10 Y10
G0 F6000 X73.912 Y146.139
M204 S1800
M205 X8 Y8
G1 F1800 X73.471 Y146.013 E1509.37504
G1 X73.031 Y145.888 E1509.39826
M204 S3000
M205 X10 Y10
G0 F6000 X73.008 Y145.346
M204 S1800
M205 X8 Y8
G1 F1800 X72.175 Y146.179 E1509.43744
M204 S3000
M205 X10 Y10
G0 F6000 X71.609 Y146.179
M204 S1800
M205 X8 Y8
G1 F1800 X72.694 Y145.094 E1509.48847
M204 S3000
M205 X10 Y10
G0 F6000 X72.379 Y144.843
M204 S1800
M205 X8 Y8
G1 F1800 X71.043 Y146.179 E1509.55131
M204 S3000
M205 X10 Y10
G0 F6000 X70.478 Y146.179
M204 S1800
M205 X8 Y8
G1 F1800 X72.064 Y144.592 E1509.62594
M204 S3000
M205 X10 Y10
G0 F6000 X71.75 Y144.341
M204 S1800
M205 X8 Y8
G1 F1800 X69.912 Y146.179 E1509.71239
M204 S3000
M205 X10 Y10
G0 F6000 X69.346 Y146.179
M204 S1800
M205 X8 Y8
G1 F1800 X71.435 Y144.09 E1509.81065
M204 S3000
M205 X10 Y10
G0 F6000 X71.12 Y143.839
M204 S1800
M205 X8 Y8
G1 F1800 X68.78 Y146.179 E1509.92072
M204 S3000
M205 X10 Y10
G0 F6000 X68.215 Y146.179
M204 S1800
M205 X8 Y8
G1 F1800 X70.806 Y143.588 E1510.04259
M204 S3000
M205 X10 Y10
G0 F6000 X70.504 Y143.324
M204 S1800
M205 X8 Y8
G1 F1800 X67.649 Y146.179 E1510.17688
M204 S3000
M205 X10 Y10
G0 F6000 X67.083 Y146.179
M204 S1800
M205 X8 Y8
G1 F1800 X70.221 Y143.042 E1510.32446
M204 S3000
M205 X10 Y10
G0 F6000 X69.938 Y142.759
M204 S1800
M205 X8 Y8
G1 F1800 X66.518 Y146.179 E1510.48533
M204 S3000
M205 X10 Y10
G0 F6000 X65.952 Y146.179
M204 S1800
M205 X8 Y8
G1 F1800 X69.655 Y142.476 E1510.6595
M204 S3000
M205 X10 Y10
G0 F6000 X69.372 Y142.193
M204 S1800
M205 X8 Y8
G1 F1800 X65.386 Y146.179 E1510.84699
M204 S3000
M205 X10 Y10
G0 F6000 X64.821 Y146.179
M204 S1800
M205 X8 Y8
G1 F1800 X69.089 Y141.91 E1511.04777
M204 S3000
M205 X10 Y10
G0 F6000 X68.807 Y141.627
M204 S1800
M205 X8 Y8
G1 F1800 X64.255 Y146.179 E1511.26188
M204 S3000
M205 X10 Y10
G0 F6000 X63.819 Y146.049
M204 S1800
M205 X8 Y8
G1 F1800 X68.524 Y141.344 E1511.48319
M204 S3000
M205 X10 Y10
G0 F6000 X68.241 Y141.062
M204 S1800
M205 X8 Y8
G1 F1800 X63.819 Y145.483 E1511.69116
M204 S3000
M205 X10 Y10
G0 F6000 X63.819 Y144.917
M204 S1800
M205 X8 Y8
G1 F1800 X67.958 Y140.779 E1511.88583
M204 S3000
M205 X10 Y10
G0 F6000 X67.675 Y140.496
M204 S1800
M205 X8 Y8
G1 F1800 X63.819 Y144.352 E1512.0672
M204 S3000
M205 X10 Y10
G0 F6000 X63.819 Y143.786
M204 S1800
M205 X8 Y8
G1 F1800 X67.392 Y140.213 E1512.23526
M204 S3000
M205 X10 Y10
G0 F6000 X67.11 Y139.93
M204 S1800
M205 X8 Y8
G1 F1800 X63.819 Y143.22 E1512.39004
M204 S3000
M205 X10 Y10
G0 F6000 X63.819 Y142.655
M204 S1800
M205 X8 Y8
G1 F1800 X66.827 Y139.647 E1512.53153
M204 S3000
M205 X10 Y10
G0 F6000 X66.545 Y139.364
M204 S1800
M205 X8 Y8
G1 F1800 X63.819 Y142.089 E1512.65973
M204 S3000
M205 X10 Y10
G0 F6000 X63.819 Y141.523
M204 S1800
M205 X8 Y8
G1 F1800 X66.294 Y139.049 E1512.77612
M204 S3000
M205 X10 Y10
G0 F6000 X66.043 Y138.735
M204 S1800
M205 X8 Y8
G1 F1800 X63.819 Y140.958 E1512.88071
M204 S3000
M205 X10 Y10
G0 F6000 X63.819 Y140.392
M204 S1800
M205 X8 Y8
G1 F1800 X65.792 Y138.42 E1512.97349
M204 S3000
M205 X10 Y10
G0 F6000 X65.541 Y138.105
M204 S1800
M205 X8 Y8
G1 F1800 X63.819 Y139.826 E1513.05446
M204 S3000
M205 X10 Y10
G0 F6000 X63.819 Y139.261
M204 S1800
M205 X8 Y8
G1 F1800 X65.289 Y137.791 E1513.1236
M204 S3000
M205 X10 Y10
G0 F6000 X65.038 Y137.476
M204 S1800
M205 X8 Y8
G1 F1800 X63.819 Y138.695 E1513.18094
M204 S3000
M205 X10 Y10
G0 F6000 X63.819 Y138.129
M204 S1800
M205 X8 Y8
G1 F1800 X64.787 Y137.161 E1513.22647
M204 S3000
M205 X10 Y10
G0 F6000 X64.536 Y136.847
M204 S1800
M205 X8 Y8
G1 F1800 X63.819 Y137.564 E1513.2602
M204 S3000
M205 X10 Y10
G0 F6000 X63.819 Y136.998
M204 S1800
M205 X8 Y8
G1 F1800 X64.285 Y136.532 E1513.28212
M204 S3000
M205 X10 Y10
G0 F6000 X64.034 Y136.217
M204 S1800
M205 X8 Y8
G1 F1800 X63.819 Y136.432 E1513.29223
M204 S3000
M205 X10 Y10
G0 F6000 X63.312 Y134.111
M204 S1800
M205 X8 Y8
;TYPE:SKIN
G1 F1800 X63.455 Y133.969 E1513.29558
M204 S3000
M205 X10 Y10
G0 F6000 X63.455 Y133.686
M204 S1800
M205 X8 Y8
G1 F1800 X63.044 Y134.096 E1513.30524
M204 S3000
M205 X10 Y10
G0 F6000 X63.044 Y133.813
M204 S1800
M205 X8 Y8
G1 F1800 X63.455 Y133.403 E1513.31489
M204 S3000
M205 X10 Y10
G0 F6000 X63.455 Y133.12
M204 S1800
M205 X8 Y8
G1 F1800 X63.044 Y133.53 E1513.32455
M204 S3000
M205 X10 Y10
G0 F6000 X63.044 Y133.247
M204 S1800
M205 X8 Y8
G1 F1800 X63.455 Y132.837 E1513.3342
M204 S3000
M205 X10 Y10
G0 F6000 X63.455 Y132.554
M204 S1800
M205 X8 Y8
G1 F1800 X63.044 Y132.965 E1513.34387
M204 S3000
M205 X10 Y10
G0 F6000 X63.044 Y132.682
M204 S1800
M205 X8 Y8
G1 F1800 X63.455 Y132.272 E1513.35352
M204 S3000
M205 X10 Y10
G0 F6000 X63.455 Y131.989
M204 S1800
M205 X8 Y8
G1 F1800 X63.044 Y132.399 E1513.36318
M204 S3000
M205 X10 Y10
G0 F6000 X63.044 Y132.116
M204 S1800
M205 X8 Y8
G1 F1800 X63.455 Y131.706 E1513.37283
M204 S3000
M205 X10 Y10
G0 F6000 X63.455 Y131.423
M204 S1800
M205 X8 Y8
G1 F1800 X63.044 Y131.833 E1513.38248
M204 S3000
M205 X10 Y10
G0 F6000 X63.044 Y131.55
M204 S1800
M205 X8 Y8
G1 F1800 X63.455 Y131.14 E1513.39214
M204 S3000
M205 X10 Y10
G0 F6000 X63.455 Y130.857
M204 S1800
M205 X8 Y8
G1 F1800 X63.044 Y131.268 E1513.4018
M204 S3000
M205 X10 Y10
G0 F6000 X63.044 Y130.985
M204 S1800
M205 X8 Y8
G1 F1800 X63.455 Y130.575 E1513.41146
M204 S3000
M205 X10 Y10
G0 F6000 X63.455 Y130.292
M204 S1800
M205 X8 Y8
G1 F1800 X63.044 Y130.702 E1513.42111
M204 S3000
M205 X10 Y10
G0 F6000 X63.044 Y130.419
M204 S1800
M205 X8 Y8
G1 F1800 X63.455 Y130.009 E1513.43077
M204 S3000
M205 X10 Y10
G0 F6000 X63.455 Y129.726
M204 S1800
M205 X8 Y8
G1 F1800 X63.044 Y130.136 E1513.44042
M204 S3000
M205 X10 Y10
G0 F6000 X63.044 Y129.853
M204 S1800
M205 X8 Y8
G1 F1800 X63.455 Y129.443 E1513.45008
M204 S3000
M205 X10 Y10
G0 F6000 X63.455 Y129.16
M204 S1800
M205 X8 Y8
G1 F1800 X63.044 Y129.57 E1513.45973
M204 S3000
M205 X10 Y10
G0 F6000 X63.044 Y129.288
M204 S1800
M205 X8 Y8
G1 F1800 X63.455 Y128.877 E1513.4694
M204 S3000
M205 X10 Y10
G0 F6000 X63.455 Y128.595
M204 S1800
M205 X8 Y8
G1 F1800 X63.044 Y129.005 E1513.47905
M204 S3000
M205 X10 Y10
G0 F6000 X63.044 Y128.722
M204 S1800
M205 X8 Y8
G1 F1800 X63.455 Y128.312 E1513.48871
M204 S3000
M205 X10 Y10
G0 F6000 X63.455 Y128.029
M204 S1800
M205 X8 Y8
G1 F1800 X63.044 Y128.439 E1513.49836
M204 S3000
M205 X10 Y10
G0 F6000 X63.044 Y128.156
M204 S1800
M205 X8 Y8
G1 F1800 X63.455 Y127.746 E1513.50801
M204 S3000
M205 X10 Y10
G0 F6000 X63.455 Y127.463
M204 S1800
M205 X8 Y8
G1 F1800 X63.044 Y127.873 E1513.51767
M204 S3000
M205 X10 Y10
G0 F6000 X63.044 Y127.591
M204 S1800
M205 X8 Y8
G1 F1800 X63.455 Y127.18 E1513.52733
M204 S3000
M205 X10 Y10
G0 F6000 X63.455 Y126.898
M204 S1800
M205 X8 Y8
G1 F1800 X63.044 Y127.308 E1513.53699
M204 S3000
M205 X10 Y10
G0 F6000 X63.044 Y127.025
M204 S1800
M205 X8 Y8
G1 F1800 X63.455 Y126.615 E1513.54664
M204 S3000
M205 X10 Y10
G0 F6000 X63.455 Y126.332
M204 S1800
M205 X8 Y8
G1 F1800 X63.044 Y126.742 E1513.5563
M204 S3000
M205 X10 Y10
G0 F6000 X63.044 Y126.459
M204 S1800
M205 X8 Y8
G1 F1800 X63.455 Y126.049 E1513.56595
M204 S3000
M205 X10 Y10
G0 F6000 X63.455 Y125.766
M204 S1800
M205 X8 Y8
G1 F1800 X63.044 Y126.176 E1513.57561
M204 S3000
M205 X10 Y10
G0 F6000 X63.044 Y125.893
M204 S1800
M205 X8 Y8
G1 F1800 X63.455 Y125.483 E1513.58526
M204 S3000
M205 X10 Y10
G0 F6000 X63.455 Y125.201
M204 S1800
M205 X8 Y8
G1 F1800 X63.044 Y125.611 E1513.59491
M204 S3000
M205 X10 Y10
G0 F6000 X63.044 Y125.328
M204 S1800
M205 X8 Y8
G1 F1800 X63.455 Y124.918 E1513.60457
M204 S3000
M205 X10 Y10
G0 F6000 X63.455 Y124.635
M204 S1800
M205 X8 Y8
G1 F1800 X63.044 Y125.045 E1513.61422
M204 S3000
M205 X10 Y10
G0 F6000 X63.044 Y124.762
M204 S1800
M205 X8 Y8
G1 F1800 X63.455 Y124.352 E1513.62388
M204 S3000
M205 X10 Y10
G0 F6000 X63.455 Y124.069
M204 S1800
M205 X8 Y8
G1 F1800 X63.044 Y124.479 E1513.63353
M204 S3000
M205 X10 Y10
G0 F6000 X63.044 Y124.196
M204 S1800
M205 X8 Y8
G1 F1800 X63.455 Y123.786 E1513.64319
M204 S3000
M205 X10 Y10
G0 F6000 X63.455 Y123.503
M204 S1800
M205 X8 Y8
G1 F1800 X63.044 Y123.914 E1513.65285
M204 S3000
M205 X10 Y10
G0 F6000 X63.044 Y123.631
M204 S1800
M205 X8 Y8
G1 F1800 X63.455 Y123.221 E1513.66251
M204 S3000
M205 X10 Y10
G0 F6000 X63.455 Y122.938
M204 S1800
M205 X8 Y8
G1 F1800 X63.044 Y123.348 E1513.67216
M204 S3000
M205 X10 Y10
G0 F6000 X63.044 Y123.065
M204 S1800
M205 X8 Y8
G1 F1800 X63.455 Y122.655 E1513.68182
M204 S3000
M205 X10 Y10
G0 F6000 X63.455 Y122.372
M204 S1800
M205 X8 Y8
G1 F1800 X63.044 Y122.782 E1513.69147
M204 S3000
M205 X10 Y10
G0 F6000 X63.044 Y122.499
M204 S1800
M205 X8 Y8
G1 F1800 X63.455 Y122.089 E1513.70112
M204 S3000
M205 X10 Y10
G0 F6000 X63.455 Y121.806
M204 S1800
M205 X8 Y8
G1 F1800 X63.044 Y122.217 E1513.71079
M204 S3000
M205 X10 Y10
G0 F6000 X63.044 Y121.934
M204 S1800
M205 X8 Y8
G1 F1800 X63.455 Y121.524 E1513.72044
M204 S3000
M205 X10 Y10
G0 F6000 X63.455 Y121.241
M204 S1800
M205 X8 Y8
G1 F1800 X63.044 Y121.651 E1513.7301
M204 S3000
M205 X10 Y10
G0 F6000 X63.044 Y121.368
M204 S1800
M205 X8 Y8
G1 F1800 X63.455 Y120.958 E1513.73975
M204 S3000
M205 X10 Y10
G0 F6000 X63.455 Y120.675
M204 S1800
M205 X8 Y8
G1 F1800 X63.044 Y121.085 E1513.74941
M204 S3000
M205 X10 Y10
G0 F6000 X63.044 Y120.802
M204 S1800
M205 X8 Y8
G1 F1800 X63.455 Y120.392 E1513.75906
M204 S3000
M205 X10 Y10
G0 F6000 X63.455 Y120.109
M204 S1800
M205 X8 Y8
G1 F1800 X63.044 Y120.519 E1513.76872
M204 S3000
M205 X10 Y10
G0 F6000 X63.044 Y120.237
M204 S1800
M205 X8 Y8
G1 F1800 X63.455 Y119.827 E1513.77837
M204 S3000
M205 X10 Y10
G0 F6000 X63.455 Y119.544
M204 S1800
M205 X8 Y8
G1 F1800 X63.044 Y119.954 E1513.78802
M204 S3000
M205 X10 Y10
G0 F6000 X63.044 Y119.671
M204 S1800
M205 X8 Y8
G1 F1800 X63.455 Y119.261 E1513.79768
M204 S3000
M205 X10 Y10
G0 F6000 X63.455 Y118.978
M204 S1800
M205 X8 Y8
G1 F1800 X63.044 Y119.388 E1513.80733
M204 S3000
M205 X10 Y10
G0 F6000 X63.044 Y119.105
M204 S1800
M205 X8 Y8
G1 F1800 X63.455 Y118.695 E1513.81699
M204 S3000
M205 X10 Y10
G0 F6000 X63.455 Y118.412
M204 S1800
M205 X8 Y8
G1 F1800 X63.044 Y118.822 E1513.82664
M204 S3000
M205 X10 Y10
G0 F6000 X63.044 Y118.54
M204 S1800
M205 X8 Y8
G1 F1800 X63.455 Y118.129 E1513.83631
M204 S3000
M205 X10 Y10
G0 F6000 X63.455 Y117.847
M204 S1800
M205 X8 Y8
G1 F1800 X63.044 Y118.257 E1513.84596
M204 S3000
M205 X10 Y10
G0 F6000 X63.044 Y117.974
M204 S1800
M205 X8 Y8
G1 F1800 X63.455 Y117.564 E1513.85562
M204 S3000
M205 X10 Y10
G0 F6000 X63.455 Y117.281
M204 S1800
M205 X8 Y8
G1 F1800 X63.044 Y117.691 E1513.86527
M204 S3000
M205 X10 Y10
G0 F6000 X63.044 Y117.408
M204 S1800
M205 X8 Y8
G1 F1800 X63.455 Y116.998 E1513.87493
M204 S3000
M205 X10 Y10
G0 F6000 X63.455 Y116.715
M204 S1800
M205 X8 Y8
G1 F1800 X63.044 Y117.125 E1513.88458
M204 S3000
M205 X10 Y10
G0 F6000 X63.044 Y116.843
M204 S1800
M205 X8 Y8
G1 F1800 X63.455 Y116.432 E1513.89425
M204 S3000
M205 X10 Y10
G0 F6000 X63.455 Y116.15
M204 S1800
M205 X8 Y8
G1 F1800 X63.044 Y116.56 E1513.9039
M204 S3000
M205 X10 Y10
G0 F6000 X63.044 Y116.277
M204 S1800
M205 X8 Y8
G1 F1800 X63.455 Y115.867 E1513.91355
M204 S3000
M205 X10 Y10
G0 F6000 X63.455 Y115.584
M204 S1800
M205 X8 Y8
G1 F1800 X63.044 Y115.994 E1513.92321
M204 S3000
M205 X10 Y10
G0 F6000 X63.044 Y115.711
M204 S1800
M205 X8 Y8
G1 F1800 X63.455 Y115.301 E1513.93286
M204 S3000
M205 X10 Y10
G0 F6000 X63.455 Y115.018
M204 S1800
M205 X8 Y8
G1 F1800 X63.044 Y115.428 E1513.94252
M204 S3000
M205 X10 Y10
G0 F6000 X63.044 Y115.145
M204 S1800
M205 X8 Y8
G1 F1800 X63.455 Y114.735 E1513.95217
M204 S3000
M205 X10 Y10
G0 F6000 X63.455 Y114.453
M204 S1800
M205 X8 Y8
G1 F1800 X63.044 Y114.863 E1513.96183
M204 S3000
M205 X10 Y10
G0 F6000 X63.044 Y114.58
M204 S1800
M205 X8 Y8
G1 F1800 X63.455 Y114.17 E1513.97148
M204 S3000
M205 X10 Y10
G0 F6000 X63.455 Y113.887
M204 S1800
M205 X8 Y8
G1 F1800 X63.044 Y114.297 E1513.98114
M204 S3000
M205 X10 Y10
G0 F6000 X63.044 Y114.014
M204 S1800
M205 X8 Y8
G1 F1800 X63.455 Y113.604 E1513.99079
M204 S3000
M205 X10 Y10
G0 F6000 X63.455 Y113.321
M204 S1800
M205 X8 Y8
G1 F1800 X63.044 Y113.731 E1514.00044
M204 S3000
M205 X10 Y10
G0 F6000 X63.044 Y113.448
M204 S1800
M205 X8 Y8
G1 F1800 X63.455 Y113.038 E1514.0101
M204 S3000
M205 X10 Y10
G0 F6000 X63.455 Y112.755
M204 S1800
M205 X8 Y8
G1 F1800 X63.044 Y113.166 E1514.01976
M204 S3000
M205 X10 Y10
G0 F6000 X63.044 Y112.883
M204 S1800
M205 X8 Y8
G1 F1800 X63.455 Y112.473 E1514.02942
M204 S3000
M205 X10 Y10
G0 F6000 X63.455 Y112.19
M204 S1800
M205 X8 Y8
G1 F1800 X63.044 Y112.6 E1514.03907
M204 S3000
M205 X10 Y10
G0 F6000 X63.044 Y112.317
M204 S1800
M205 X8 Y8
G1 F1800 X63.455 Y111.907 E1514.04873
M204 S3000
M205 X10 Y10
G0 F6000 X63.455 Y111.624
M204 S1800
M205 X8 Y8
G1 F1800 X63.044 Y112.034 E1514.05838
M204 S3000
M205 X10 Y10
G0 F6000 X63.044 Y111.751
M204 S1800
M205 X8 Y8
G1 F1800 X63.455 Y111.341 E1514.06804
M204 S3000
M205 X10 Y10
G0 F6000 X63.455 Y111.058
M204 S1800
M205 X8 Y8
G1 F1800 X63.044 Y111.469 E1514.0777
M204 S3000
M205 X10 Y10
G0 F6000 X63.044 Y111.186
M204 S1800
M205 X8 Y8
G1 F1800 X63.455 Y110.776 E1514.08736
M204 S3000
M205 X10 Y10
G0 F6000 X63.455 Y110.493
M204 S1800
M205 X8 Y8
G1 F1800 X63.044 Y110.903 E1514.09701
M204 S3000
M205 X10 Y10
G0 F6000 X63.044 Y110.62
M204 S1800
M205 X8 Y8
G1 F1800 X63.455 Y110.21 E1514.10666
M204 S3000
M205 X10 Y10
G0 F6000 X63.455 Y109.927
M204 S1800
M205 X8 Y8
G1 F1800 X63.044 Y110.337 E1514.11632
M204 S3000
M205 X10 Y10
G0 F6000 X63.044 Y110.054
M204 S1800
M205 X8 Y8
G1 F1800 X63.455 Y109.644 E1514.12597
M204 S3000
M205 X10 Y10
G0 F6000 X63.455 Y109.361
M204 S1800
M205 X8 Y8
G1 F1800 X63.044 Y109.771 E1514.13563
M204 S3000
M205 X10 Y10
G0 F6000 X63.044 Y109.489
M204 S1800
M205 X8 Y8
G1 F1800 X63.455 Y109.078 E1514.14529
M204 S3000
M205 X10 Y10
G0 F6000 X63.455 Y108.796
M204 S1800
M205 X8 Y8
G1 F1800 X63.044 Y109.206 E1514.15495
M204 S3000
M205 X10 Y10
G0 F6000 X63.044 Y108.923
M204 S1800
M205 X8 Y8
G1 F1800 X63.455 Y108.513 E1514.1646
M204 S3000
M205 X10 Y10
G0 F6000 X63.455 Y108.23
M204 S1800
M205 X8 Y8
G1 F1800 X63.044 Y108.64 E1514.17426
M204 S3000
M205 X10 Y10
G0 F6000 X63.044 Y108.357
M204 S1800
M205 X8 Y8
G1 F1800 X63.455 Y107.947 E1514.18391
M204 S3000
M205 X10 Y10
G0 F6000 X63.455 Y107.664
M204 S1800
M205 X8 Y8
G1 F1800 X63.044 Y108.074 E1514.19357
M204 S3000
M205 X10 Y10
G0 F6000 X63.044 Y107.792
M204 S1800
M205 X8 Y8
G1 F1800 X63.455 Y107.381 E1514.20323
M204 S3000
M205 X10 Y10
G0 F6000 X63.455 Y107.099
M204 S1800
M205 X8 Y8
G1 F1800 X63.044 Y107.509 E1514.21289
M204 S3000
M205 X10 Y10
G0 F6000 X63.044 Y107.226
M204 S1800
M205 X8 Y8
G1 F1800 X63.455 Y106.816 E1514.22254
M204 S3000
M205 X10 Y10
G0 F6000 X63.455 Y106.533
M204 S1800
M205 X8 Y8
G1 F1800 X63.044 Y106.943 E1514.23219
M204 S3000
M205 X10 Y10
G0 F6000 X63.044 Y106.66
M204 S1800
M205 X8 Y8
G1 F1800 X63.455 Y106.25 E1514.24185
M204 S3000
M205 X10 Y10
G0 F6000 X63.455 Y105.967
M204 S1800
M205 X8 Y8
G1 F1800 X63.044 Y106.377 E1514.2515
M204 S3000
M205 X10 Y10
G0 F6000 X63.044 Y106.095
M204 S1800
M205 X8 Y8
G1 F1800 X63.455 Y105.684 E1514.26117
M204 S3000
M205 X10 Y10
G0 F6000 X63.455 Y105.402
M204 S1800
M205 X8 Y8
G1 F1800 X63.044 Y105.812 E1514.27082
M204 S3000
M205 X10 Y10
G0 F6000 X63.044 Y105.529
M204 S1800
M205 X8 Y8
G1 F1800 X63.455 Y105.119 E1514.28048
M204 S3000
M205 X10 Y10
G0 F6000 X63.455 Y104.836
M204 S1800
M205 X8 Y8
G1 F1800 X63.044 Y105.246 E1514.29013
M204 S3000
M205 X10 Y10
G0 F6000 X63.044 Y104.963
M204 S1800
M205 X8 Y8
G1 F1800 X63.455 Y104.553 E1514.29979
M204 S3000
M205 X10 Y10
G0 F6000 X63.455 Y104.27
M204 S1800
M205 X8 Y8
G1 F1800 X63.044 Y104.68 E1514.30944
M204 S3000
M205 X10 Y10
G0 F6000 X63.044 Y104.397
M204 S1800
M205 X8 Y8
G1 F1800 X63.455 Y103.987 E1514.3191
M204 S3000
M205 X10 Y10
G0 F6000 X63.455 Y103.704
M204 S1800
M205 X8 Y8
G1 F1800 X63.044 Y104.115 E1514.32876
M204 S3000
M205 X10 Y10
G0 F6000 X63.044 Y103.832
M204 S1800
M205 X8 Y8
G1 F1800 X63.455 Y103.422 E1514.33842
M204 S3000
M205 X10 Y10
G0 F6000 X63.455 Y103.139
M204 S1800
M205 X8 Y8
G1 F1800 X63.044 Y103.549 E1514.34807
M204 S3000
M205 X10 Y10
G0 F6000 X63.044 Y103.266
M204 S1800
M205 X8 Y8
G1 F1800 X63.455 Y102.856 E1514.35772
M204 S3000
M205 X10 Y10
G0 F6000 X63.455 Y102.573
M204 S1800
M205 X8 Y8
G1 F1800 X63.044 Y102.983 E1514.36738
M204 S3000
M205 X10 Y10
G0 F6000 X63.044 Y102.7
M204 S1800
M205 X8 Y8
G1 F1800 X63.455 Y102.29 E1514.37703
M204 S3000
M205 X10 Y10
G0 F6000 X63.455 Y102.007
M204 S1800
M205 X8 Y8
G1 F1800 X63.044 Y102.418 E1514.3867
M204 S3000
M205 X10 Y10
G0 F6000 X63.044 Y102.135
M204 S1800
M205 X8 Y8
G1 F1800 X63.455 Y101.725 E1514.39635
M204 S3000
M205 X10 Y10
G0 F6000 X63.455 Y101.442
M204 S1800
M205 X8 Y8
G1 F1800 X63.044 Y101.852 E1514.40601
M204 S3000
M205 X10 Y10
G0 F6000 X63.044 Y101.569
M204 S1800
M205 X8 Y8
G1 F1800 X63.455 Y101.159 E1514.41566
M204 S3000
M205 X10 Y10
G0 F6000 X63.455 Y100.876
M204 S1800
M205 X8 Y8
G1 F1800 X63.044 Y101.286 E1514.42532
M204 S3000
M205 X10 Y10
G0 F6000 X63.044 Y101.003
M204 S1800
M205 X8 Y8
G1 F1800 X63.455 Y100.593 E1514.43497
M204 S3000
M205 X10 Y10
G0 F6000 X63.455 Y100.31
M204 S1800
M205 X8 Y8
G1 F1800 X63.044 Y100.72 E1514.44463
M204 S3000
M205 X10 Y10
G0 F6000 X63.044 Y100.438
M204 S1800
M205 X8 Y8
G1 F1800 X63.455 Y100.028 E1514.45428
M204 S3000
M205 X10 Y10
G0 F6000 X63.455 Y99.745
M204 S1800
M205 X8 Y8
G1 F1800 X63.044 Y100.155 E1514.46393
M204 S3000
M205 X10 Y10
G0 F6000 X63.044 Y99.872
M204 S1800
M205 X8 Y8
G1 F1800 X63.455 Y99.462 E1514.47359
M204 S3000
M205 X10 Y10
G0 F6000 X63.455 Y99.179
M204 S1800
M205 X8 Y8
G1 F1800 X63.044 Y99.589 E1514.48324
M204 S3000
M205 X10 Y10
G0 F6000 X63.044 Y99.306
M204 S1800
M205 X8 Y8
G1 F1800 X63.455 Y98.896 E1514.4929
M204 S3000
M205 X10 Y10
G0 F6000 X63.455 Y98.613
M204 S1800
M205 X8 Y8
G1 F1800 X63.044 Y99.023 E1514.50255
M204 S3000
M205 X10 Y10
G0 F6000 X63.044 Y98.741
M204 S1800
M205 X8 Y8
G1 F1800 X63.455 Y98.33 E1514.51222
M204 S3000
M205 X10 Y10
G0 F6000 X63.455 Y98.048
M204 S1800
M205 X8 Y8
G1 F1800 X63.044 Y98.458 E1514.52187
M204 S3000
M205 X10 Y10
G0 F6000 X63.044 Y98.175
M204 S1800
M205 X8 Y8
G1 F1800 X63.455 Y97.765 E1514.53153
M204 S3000
M205 X10 Y10
G0 F6000 X63.455 Y97.482
M204 S1800
M205 X8 Y8
G1 F1800 X63.044 Y97.892 E1514.54118
M204 S3000
M205 X10 Y10
G0 F6000 X63.044 Y97.609
M204 S1800
M205 X8 Y8
G1 F1800 X63.455 Y97.199 E1514.55083
M204 S3000
M205 X10 Y10
G0 F6000 X63.455 Y96.916
M204 S1800
M205 X8 Y8
G1 F1800 X63.044 Y97.326 E1514.56049
M204 S3000
M205 X10 Y10
G0 F6000 X63.044 Y97.044
M204 S1800
M205 X8 Y8
G1 F1800 X63.455 Y96.633 E1514.57016
M204 S3000
M205 X10 Y10
G0 F6000 X63.455 Y96.351
M204 S1800
M205 X8 Y8
G1 F1800 X63.044 Y96.761 E1514.57981
M204 S3000
M205 X10 Y10
G0 F6000 X63.044 Y96.478
M204 S1800
M205 X8 Y8
G1 F1800 X63.455 Y96.068 E1514.58946
M204 S3000
M205 X10 Y10
G0 F6000 X63.455 Y95.785
M204 S1800
M205 X8 Y8
G1 F1800 X63.044 Y96.195 E1514.59912
M204 S3000
M205 X10 Y10
G0 F6000 X63.044 Y95.912
M204 S1800
M205 X8 Y8
G1 F1800 X63.455 Y95.502 E1514.60877
M204 S3000
M205 X10 Y10
G0 F6000 X63.455 Y95.219
M204 S1800
M205 X8 Y8
G1 F1800 X63.044 Y95.629 E1514.61843
M204 S3000
M205 X10 Y10
G0 F6000 X63.044 Y95.346
M204 S1800
M205 X8 Y8
G1 F1800 X63.455 Y94.936 E1514.62808
M204 S3000
M205 X10 Y10
G0 F6000 X63.455 Y94.654
M204 S1800
M205 X8 Y8
G1 F1800 X63.044 Y95.064 E1514.63774
M204 S3000
M205 X10 Y10
G0 F6000 X63.044 Y94.781
M204 S1800
M205 X8 Y8
G1 F1800 X63.455 Y94.371 E1514.64739
M204 S3000
M205 X10 Y10
G0 F6000 X63.455 Y94.088
M204 S1800
M205 X8 Y8
G1 F1800 X63.044 Y94.498 E1514.65704
M204 S3000
M205 X10 Y10
G0 F6000 X63.044 Y94.215
M204 S1800
M205 X8 Y8
G1 F1800 X63.455 Y93.805 E1514.6667
M204 S3000
M205 X10 Y10
G0 F6000 X63.455 Y93.522
M204 S1800
M205 X8 Y8
G1 F1800 X63.044 Y93.932 E1514.67635
M204 S3000
M205 X10 Y10
G0 F6000 X63.044 Y93.649
M204 S1800
M205 X8 Y8
G1 F1800 X63.455 Y93.239 E1514.68601
M204 S3000
M205 X10 Y10
G0 F6000 X63.455 Y92.956
M204 S1800
M205 X8 Y8
G1 F1800 X63.044 Y93.367 E1514.69567
M204 S3000
M205 X10 Y10
G0 F6000 X63.044 Y93.084
M204 S1800
M205 X8 Y8
G1 F1800 X63.455 Y92.674 E1514.70533
M204 S3000
M205 X10 Y10
G0 F6000 X63.455 Y92.391
M204 S1800
M205 X8 Y8
G1 F1800 X63.044 Y92.801 E1514.71498
M204 S3000
M205 X10 Y10
G0 F6000 X63.044 Y92.518
M204 S1800
M205 X8 Y8
G1 F1800 X63.455 Y92.108 E1514.72464
M204 S3000
M205 X10 Y10
G0 F6000 X63.455 Y91.825
M204 S1800
M205 X8 Y8
G1 F1800 X63.044 Y92.235 E1514.73429
M204 S3000
M205 X10 Y10
G0 F6000 X63.044 Y91.952
M204 S1800
M205 X8 Y8
G1 F1800 X63.455 Y91.542 E1514.74395
M204 S3000
M205 X10 Y10
G0 F6000 X63.455 Y91.259
M204 S1800
M205 X8 Y8
G1 F1800 X63.044 Y91.67 E1514.75361
M204 S3000
M205 X10 Y10
G0 F6000 X63.044 Y91.387
M204 S1800
M205 X8 Y8
G1 F1800 X63.455 Y90.977 E1514.76327
M204 S3000
M205 X10 Y10
G0 F6000 X63.455 Y90.694
M204 S1800
M205 X8 Y8
G1 F1800 X63.044 Y91.104 E1514.77292
M204 S3000
M205 X10 Y10
G0 F6000 X63.044 Y90.821
M204 S1800
M205 X8 Y8
G1 F1800 X63.455 Y90.411 E1514.78257
M204 S3000
M205 X10 Y10
G0 F6000 X63.455 Y90.128
M204 S1800
M205 X8 Y8
G1 F1800 X63.044 Y90.538 E1514.79223
M204 S3000
M205 X10 Y10
G0 F6000 X63.044 Y90.255
M204 S1800
M205 X8 Y8
G1 F1800 X63.455 Y89.845 E1514.80188
M204 S3000
M205 X10 Y10
G0 F6000 X63.455 Y89.562
M204 S1800
M205 X8 Y8
G1 F1800 X63.044 Y89.972 E1514.81154
M204 S3000
M205 X10 Y10
G0 F6000 X63.044 Y89.69
M204 S1800
M205 X8 Y8
G1 F1800 X63.455 Y89.28 E1514.82119
M204 S3000
M205 X10 Y10
G0 F6000 X63.455 Y88.997
M204 S1800
M205 X8 Y8
G1 F1800 X63.044 Y89.407 E1514.83085
M204 S3000
M205 X10 Y10
G0 F6000 X63.044 Y89.124
M204 S1800
M205 X8 Y8
G1 F1800 X63.455 Y88.714 E1514.8405
M204 S3000
M205 X10 Y10
G0 F6000 X63.455 Y88.431
M204 S1800
M205 X8 Y8
G1 F1800 X63.044 Y88.841 E1514.85015
M204 S3000
M205 X10 Y10
G0 F6000 X63.044 Y88.558
M204 S1800
M205 X8 Y8
G1 F1800 X63.455 Y88.148 E1514.85981
M204 S3000
M205 X10 Y10
G0 F6000 X63.455 Y87.865
M204 S1800
M205 X8 Y8
G1 F1800 X63.044 Y88.275 E1514.86946
M204 S3000
M205 X10 Y10
G0 F6000 X63.044 Y87.993
M204 S1800
M205 X8 Y8
G1 F1800 X63.455 Y87.582 E1514.87913
M204 S3000
M205 X10 Y10
G0 F6000 X63.455 Y87.3
M204 S1800
M205 X8 Y8
G1 F1800 X63.044 Y87.71 E1514.88878
M204 S3000
M205 X10 Y10
G0 F6000 X63.044 Y87.427
M204 S1800
M205 X8 Y8
G1 F1800 X63.455 Y87.017 E1514.89844
M204 S3000
M205 X10 Y10
G0 F6000 X63.455 Y86.734
M204 S1800
M205 X8 Y8
G1 F1800 X63.044 Y87.144 E1514.90809
M204 S3000
M205 X10 Y10
G0 F6000 X63.044 Y86.861
M204 S1800
M205 X8 Y8
G1 F1800 X63.455 Y86.451 E1514.91775
M204 S3000
M205 X10 Y10
G0 F6000 X63.455 Y86.168
M204 S1800
M205 X8 Y8
G1 F1800 X63.044 Y86.578 E1514.9274
M204 S3000
M205 X10 Y10
G0 F6000 X63.044 Y86.296
M204 S1800
M205 X8 Y8
G1 F1800 X63.455 Y85.885 E1514.93707
M204 S3000
M205 X10 Y10
G0 F6000 X63.455 Y85.603
M204 S1800
M205 X8 Y8
G1 F1800 X63.044 Y86.013 E1514.94672
M204 S3000
M205 X10 Y10
G0 F6000 X63.044 Y85.73
M204 S1800
M205 X8 Y8
G1 F1800 X63.455 Y85.32 E1514.95638
M204 S3000
M205 X10 Y10
G0 F6000 X63.455 Y85.037
M204 S1800
M205 X8 Y8
G1 F1800 X63.044 Y85.447 E1514.96603
M204 S3000
M205 X10 Y10
G0 F6000 X63.044 Y85.164
M204 S1800
M205 X8 Y8
G1 F1800 X63.455 Y84.754 E1514.97568
M204 S3000
M205 X10 Y10
G0 F6000 X63.455 Y84.471
M204 S1800
M205 X8 Y8
G1 F1800 X63.044 Y84.881 E1514.98534
M204 S3000
M205 X10 Y10
G0 F6000 X63.044 Y84.598
M204 S1800
M205 X8 Y8
G1 F1800 X63.455 Y84.188 E1514.99499
M204 S3000
M205 X10 Y10
G0 F6000 X63.455 Y83.905
M204 S1800
M205 X8 Y8
G1 F1800 X63.044 Y84.316 E1515.00466
M204 S3000
M205 X10 Y10
G0 F6000 X63.044 Y84.033
M204 S1800
M205 X8 Y8
G1 F1800 X63.455 Y83.623 E1515.01431
M204 S3000
M205 X10 Y10
G0 F6000 X63.455 Y83.34
M204 S1800
M205 X8 Y8
G1 F1800 X63.044 Y83.75 E1515.02397
M204 S3000
M205 X10 Y10
G0 F6000 X63.044 Y83.467
M204 S1800
M205 X8 Y8
G1 F1800 X63.455 Y83.057 E1515.03362
M204 S3000
M205 X10 Y10
G0 F6000 X63.455 Y82.774
M204 S1800
M205 X8 Y8
G1 F1800 X63.044 Y83.184 E1515.04328
M204 S3000
M205 X10 Y10
G0 F6000 X63.044 Y82.901
M204 S1800
M205 X8 Y8
G1 F1800 X63.455 Y82.491 E1515.05293
M204 S3000
M205 X10 Y10
G0 F6000 X63.455 Y82.208
M204 S1800
M205 X8 Y8
G1 F1800 X63.044 Y82.619 E1515.0626
M204 S3000
M205 X10 Y10
G0 F6000 X63.044 Y82.336
M204 S1800
M205 X8 Y8
G1 F1800 X63.455 Y81.926 E1515.07225
M204 S3000
M205 X10 Y10
G0 F6000 X63.455 Y81.643
M204 S1800
M205 X8 Y8
G1 F1800 X63.044 Y82.053 E1515.08191
M204 S3000
M205 X10 Y10
G0 F6000 X63.044 Y81.77
M204 S1800
M205 X8 Y8
G1 F1800 X63.455 Y81.36 E1515.09156
M204 S3000
M205 X10 Y10
G0 F6000 X63.455 Y81.077
M204 S1800
M205 X8 Y8
G1 F1800 X63.044 Y81.487 E1515.10121
M204 S3000
M205 X10 Y10
G0 F6000 X63.044 Y81.204
M204 S1800
M205 X8 Y8
G1 F1800 X63.455 Y80.794 E1515.11087
M204 S3000
M205 X10 Y10
G0 F6000 X63.455 Y80.511
M204 S1800
M205 X8 Y8
G1 F1800 X63.044 Y80.922 E1515.12053
M204 S3000
M205 X10 Y10
G0 F6000 X63.044 Y80.639
M204 S1800
M205 X8 Y8
G1 F1800 X63.455 Y80.229 E1515.13019
M204 S3000
M205 X10 Y10
G0 F6000 X63.455 Y79.946
M204 S1800
M205 X8 Y8
G1 F1800 X63.044 Y80.356 E1515.13984
M204 S3000
M205 X10 Y10
G0 F6000 X63.044 Y80.073
M204 S1800
M205 X8 Y8
G1 F1800 X63.455 Y79.663 E1515.1495
M204 S3000
M205 X10 Y10
G0 F6000 X63.455 Y79.38
M204 S1800
M205 X8 Y8
G1 F1800 X63.044 Y79.79 E1515.15915
M204 S3000
M205 X10 Y10
G0 F6000 X63.044 Y79.507
M204 S1800
M205 X8 Y8
G1 F1800 X63.455 Y79.097 E1515.16881
M204 S3000
M205 X10 Y10
G0 F6000 X63.455 Y78.814
M204 S1800
M205 X8 Y8
G1 F1800 X63.044 Y79.224 E1515.17846
M204 S3000
M205 X10 Y10
G0 F6000 X63.044 Y78.942
M204 S1800
M205 X8 Y8
G1 F1800 X63.455 Y78.531 E1515.18813
M204 S3000
M205 X10 Y10
G0 F6000 X63.455 Y78.249
M204 S1800
M205 X8 Y8
G1 F1800 X63.044 Y78.659 E1515.19778
M204 S3000
M205 X10 Y10
G0 F6000 X63.044 Y78.376
M204 S1800
M205 X8 Y8
G1 F1800 X63.455 Y77.966 E1515.20744
M204 S3000
M205 X10 Y10
G0 F6000 X63.455 Y77.683
M204 S1800
M205 X8 Y8
G1 F1800 X63.044 Y78.093 E1515.21709
M204 S3000
M205 X10 Y10
G0 F6000 X63.044 Y77.81
M204 S1800
M205 X8 Y8
G1 F1800 X63.455 Y77.4 E1515.22674
M204 S3000
M205 X10 Y10
G0 F6000 X63.455 Y77.117
M204 S1800
M205 X8 Y8
G1 F1800 X63.044 Y77.527 E1515.2364
M204 S3000
M205 X10 Y10
G0 F6000 X63.044 Y77.245
M204 S1800
M205 X8 Y8
G1 F1800 X63.455 Y76.834 E1515.24606
M204 S3000
M205 X10 Y10
G0 F6000 X63.455 Y76.552
M204 S1800
M205 X8 Y8
G1 F1800 X63.044 Y76.962 E1515.25572
M204 S3000
M205 X10 Y10
G0 F6000 X63.044 Y76.679
M204 S1800
M205 X8 Y8
G1 F1800 X63.455 Y76.269 E1515.26537
M204 S3000
M205 X10 Y10
G0 F6000 X63.455 Y75.986
M204 S1800
M205 X8 Y8
G1 F1800 X63.044 Y76.396 E1515.27503
M204 S3000
M205 X10 Y10
G0 F6000 X63.044 Y76.113
M204 S1800
M205 X8 Y8
G1 F1800 X63.281 Y75.877 E1515.28059
M204 S3000
M205 X10 Y10
G0 F6000 X67.252 Y71.244
G0 X71.244 Y67.252
G0 X75.986 Y63.455
M204 S1800
M205 X8 Y8
G1 F1800 X76.396 Y63.044 E1515.29024
M204 S3000
M205 X10 Y10
G0 F6000 X76.113 Y63.044
M204 S1800
M205 X8 Y8
G1 F1800 X75.878 Y63.28 E1515.29578
M204 S3000
M205 X10 Y10
G0 F6000 X76.269 Y63.455
M204 S1800
M205 X8 Y8
G1 F1800 X76.679 Y63.044 E1515.30544
M204 S3000
M205 X10 Y10
G0 F6000 X76.962 Y63.044
M204 S1800
M205 X8 Y8
G1 F1800 X76.552 Y63.455 E1515.31509
M204 S3000
M205 X10 Y10
G0 F6000 X76.834 Y63.455
M204 S1800
M205 X8 Y8
G1 F1800 X77.245 Y63.044 E1515.32476
M204 S3000
M205 X10 Y10
G0 F6000 X77.527 Y63.044
M204 S1800
M205 X8 Y8
G1 F1800 X77.117 Y63.455 E1515.33441
M204 S3000
M205 X10 Y10
G0 F6000 X77.4 Y63.455
M204 S1800
M205 X8 Y8
G1 F1800 X77.81 Y63.044 E1515.34407
M204 S3000
M205 X10 Y10
G0 F6000 X78.093 Y63.044
M204 S1800
M205 X8 Y8
G1 F1800 X77.683 Y63.455 E1515.35372
M204 S3000
M205 X10 Y10
G0 F6000 X77.966 Y63.455
M204 S1800
M205 X8 Y8
G1 F1800 X78.376 Y63.044 E1515.36338
M204 S3000
M205 X10 Y10
G0 F6000 X78.659 Y63.044
M204 S1800
M205 X8 Y8
G1 F1800 X78.249 Y63.455 E1515.37303
M204 S3000
M205 X10 Y10
G0 F6000 X78.531 Y63.455
M204 S1800
M205 X8 Y8
G1 F1800 X78.942 Y63.044 E1515.3827
M204 S3000
M205 X10 Y10
G0 F6000 X79.224 Y63.044
M204 S1800
M205 X8 Y8
G1 F1800 X78.814 Y63.455 E1515.39235
M204 S3000
M205 X10 Y10
G0 F6000 X79.097 Y63.455
M204 S1800
M205 X8 Y8
G1 F1800 X79.507 Y63.044 E1515.402
M204 S3000
M205 X10 Y10
G0 F6000 X79.79 Y63.044
M204 S1800
M205 X8 Y8
G1 F1800 X79.38 Y63.455 E1515.41166
M204 S3000
M205 X10 Y10
G0 F6000 X79.663 Y63.455
M204 S1800
M205 X8 Y8
G1 F1800 X80.073 Y63.044 E1515.42131
M204 S3000
M205 X10 Y10
G0 F6000 X80.356 Y63.044
M204 S1800
M205 X8 Y8
G1 F1800 X79.946 Y63.455 E1515.43097
M204 S3000
M205 X10 Y10
G0 F6000 X80.229 Y63.455
M204 S1800
M205 X8 Y8
G1 F1800 X80.639 Y63.044 E1515.44062
M204 S3000
M205 X10 Y10
G0 F6000 X80.922 Y63.044
M204 S1800
M205 X8 Y8
G1 F1800 X80.511 Y63.455 E1515.45029
M204 S3000
M205 X10 Y10
G0 F6000 X80.794 Y63.455
M204 S1800
M205 X8 Y8
G1 F1800 X81.204 Y63.044 E1515.45994
M204 S3000
M205 X10 Y10
G0 F6000 X81.487 Y63.044
M204 S1800
M205 X8 Y8
G1 F1800 X81.077 Y63.455 E1515.4696
M204 S3000
M205 X10 Y10
G0 F6000 X81.36 Y63.455
M204 S1800
M205 X8 Y8
G1 F1800 X81.77 Y63.044 E1515.47925
M204 S3000
M205 X10 Y10
G0 F6000 X82.053 Y63.044
M204 S1800
M205 X8 Y8
G1 F1800 X81.643 Y63.455 E1515.4889
M204 S3000
M205 X10 Y10
G0 F6000 X81.926 Y63.455
M204 S1800
M205 X8 Y8
G1 F1800 X82.336 Y63.044 E1515.49856
M204 S3000
M205 X10 Y10
G0 F6000 X82.619 Y63.044
M204 S1800
M205 X8 Y8
G1 F1800 X82.208 Y63.455 E1515.50823
M204 S3000
M205 X10 Y10
G0 F6000 X82.491 Y63.455
M204 S1800
M205 X8 Y8
G1 F1800 X82.901 Y63.044 E1515.51788
M204 S3000
M205 X10 Y10
G0 F6000 X83.184 Y63.044
M204 S1800
M205 X8 Y8
G1 F1800 X82.774 Y63.455 E1515.52753
M204 S3000
M205 X10 Y10
G0 F6000 X83.057 Y63.455
M204 S1800
M205 X8 Y8
G1 F1800 X83.467 Y63.044 E1515.53719
M204 S3000
M205 X10 Y10
G0 F6000 X83.75 Y63.044
M204 S1800
M205 X8 Y8
G1 F1800 X83.34 Y63.455 E1515.54684
M204 S3000
M205 X10 Y10
G0 F6000 X83.623 Y63.455
M204 S1800
M205 X8 Y8
G1 F1800 X84.033 Y63.044 E1515.5565
M204 S3000
M205 X10 Y10
G0 F6000 X84.316 Y63.044
M204 S1800
M205 X8 Y8
G1 F1800 X83.905 Y63.455 E1515.56616
M204 S3000
M205 X10 Y10
G0 F6000 X84.188 Y63.455
M204 S1800
M205 X8 Y8
G1 F1800 X84.598 Y63.044 E1515.57582
M204 S3000
M205 X10 Y10
G0 F6000 X84.881 Y63.044
M204 S1800
M205 X8 Y8
G1 F1800 X84.471 Y63.455 E1515.58547
M204 S3000
M205 X10 Y10
G0 F6000 X84.754 Y63.455
M204 S1800
M205 X8 Y8
G1 F1800 X85.164 Y63.044 E1515.59513
M204 S3000
M205 X10 Y10
G0 F6000 X85.447 Y63.044
M204 S1800
M205 X8 Y8
G1 F1800 X85.037 Y63.455 E1515.60478
M204 S3000
M205 X10 Y10
G0 F6000 X85.32 Y63.455
M204 S1800
M205 X8 Y8
G1 F1800 X85.73 Y63.044 E1515.61443
M204 S3000
M205 X10 Y10
G0 F6000 X86.013 Y63.044
M204 S1800
M205 X8 Y8
G1 F1800 X85.603 Y63.455 E1515.62409
M204 S3000
M205 X10 Y10
G0 F6000 X85.885 Y63.455
M204 S1800
M205 X8 Y8
G1 F1800 X86.296 Y63.044 E1515.63376
M204 S3000
M205 X10 Y10
G0 F6000 X86.578 Y63.044
M204 S1800
M205 X8 Y8
G1 F1800 X86.168 Y63.455 E1515.64341
M204 S3000
M205 X10 Y10
G0 F6000 X86.451 Y63.455
M204 S1800
M205 X8 Y8
G1 F1800 X86.861 Y63.044 E1515.65306
M204 S3000
M205 X10 Y10
G0 F6000 X87.144 Y63.044
M204 S1800
M205 X8 Y8
G1 F1800 X86.734 Y63.455 E1515.66272
M204 S3000
M205 X10 Y10
G0 F6000 X87.017 Y63.455
M204 S1800
M205 X8 Y8
G1 F1800 X87.427 Y63.044 E1515.67237
M204 S3000
M205 X10 Y10
G0 F6000 X87.71 Y63.044
M204 S1800
M205 X8 Y8
G1 F1800 X87.3 Y63.455 E1515.68203
M204 S3000
M205 X10 Y10
G0 F6000 X87.582 Y63.455
M204 S1800
M205 X8 Y8
G1 F1800 X87.993 Y63.044 E1515.69169
M204 S3000
M205 X10 Y10
G0 F6000 X88.275 Y63.044
M204 S1800
M205 X8 Y8
G1 F1800 X87.865 Y63.455 E1515.70135
M204 S3000
M205 X10 Y10
G0 F6000 X88.148 Y63.455
M204 S1800
M205 X8 Y8
G1 F1800 X88.558 Y63.044 E1515.711
M204 S3000
M205 X10 Y10
G0 F6000 X88.841 Y63.044
M204 S1800
M205 X8 Y8
G1 F1800 X88.431 Y63.455 E1515.72066
M204 S3000
M205 X10 Y10
G0 F6000 X88.714 Y63.455
M204 S1800
M205 X8 Y8
G1 F1800 X89.124 Y63.044 E1515.73031
M204 S3000
M205 X10 Y10
G0 F6000 X89.407 Y63.044
M204 S1800
M205 X8 Y8
G1 F1800 X88.997 Y63.455 E1515.73996
M204 S3000
M205 X10 Y10
G0 F6000 X89.28 Y63.455
M204 S1800
M205 X8 Y8
G1 F1800 X89.69 Y63.044 E1515.74962
M204 S3000
M205 X10 Y10
G0 F6000 X89.972 Y63.044
M204 S1800
M205 X8 Y8
G1 F1800 X89.562 Y63.455 E1515.75927
M204 S3000
M205 X10 Y10
G0 F6000 X89.845 Y63.455
M204 S1800
M205 X8 Y8
G1 F1800 X90.255 Y63.044 E1515.76893
M204 S3000
M205 X10 Y10
G0 F6000 X90.538 Y63.044
M204 S1800
M205 X8 Y8
G1 F1800 X90.128 Y63.455 E1515.77858
M204 S3000
M205 X10 Y10
G0 F6000 X90.411 Y63.455
M204 S1800
M205 X8 Y8
G1 F1800 X90.821 Y63.044 E1515.78824
M204 S3000
M205 X10 Y10
G0 F6000 X91.104 Y63.044
M204 S1800
M205 X8 Y8
G1 F1800 X90.694 Y63.455 E1515.79789
M204 S3000
M205 X10 Y10
G0 F6000 X90.977 Y63.455
M204 S1800
M205 X8 Y8
G1 F1800 X91.387 Y63.044 E1515.80755
M204 S3000
M205 X10 Y10
G0 F6000 X91.67 Y63.044
M204 S1800
M205 X8 Y8
G1 F1800 X91.259 Y63.455 E1515.81721
M204 S3000
M205 X10 Y10
G0 F6000 X91.542 Y63.455
M204 S1800
M205 X8 Y8
G1 F1800 X91.952 Y63.044 E1515.82687
M204 S3000
M205 X10 Y10
G0 F6000 X92.235 Y63.044
M204 S1800
M205 X8 Y8
G1 F1800 X91.825 Y63.455 E1515.83652
M204 S3000
M205 X10 Y10
G0 F6000 X92.108 Y63.455
M204 S1800
M205 X8 Y8
G1 F1800 X92.518 Y63.044 E1515.84617
M204 S3000
M205 X10 Y10
G0 F6000 X92.801 Y63.044
M204 S1800
M205 X8 Y8
G1 F1800 X92.391 Y63.455 E1515.85583
M204 S3000
M205 X10 Y10
G0 F6000 X92.674 Y63.455
M204 S1800
M205 X8 Y8
G1 F1800 X93.084 Y63.044 E1515.86548
M204 S3000
M205 X10 Y10
G0 F6000 X93.367 Y63.044
M204 S1800
M205 X8 Y8
G1 F1800 X92.956 Y63.455 E1515.87515
M204 S3000
M205 X10 Y10
G0 F6000 X93.239 Y63.455
M204 S1800
M205 X8 Y8
G1 F1800 X93.649 Y63.044 E1515.8848
M204 S3000
M205 X10 Y10
G0 F6000 X93.932 Y63.044
M204 S1800
M205 X8 Y8
G1 F1800 X93.522 Y63.455 E1515.89446
M204 S3000
M205 X10 Y10
G0 F6000 X93.805 Y63.455
M204 S1800
M205 X8 Y8
G1 F1800 X94.215 Y63.044 E1515.90411
M204 S3000
M205 X10 Y10
G0 F6000 X94.498 Y63.044
M204 S1800
M205 X8 Y8
G1 F1800 X94.088 Y63.455 E1515.91377
M204 S3000
M205 X10 Y10
G0 F6000 X94.371 Y63.455
M204 S1800
M205 X8 Y8
G1 F1800 X94.781 Y63.044 E1515.92342
M204 S3000
M205 X10 Y10
G0 F6000 X95.064 Y63.044
M204 S1800
M205 X8 Y8
G1 F1800 X94.654 Y63.455 E1515.93308
M204 S3000
M205 X10 Y10
G0 F6000 X94.936 Y63.455
M204 S1800
M205 X8 Y8
G1 F1800 X95.346 Y63.044 E1515.94273
M204 S3000
M205 X10 Y10
G0 F6000 X95.629 Y63.044
M204 S1800
M205 X8 Y8
G1 F1800 X95.219 Y63.455 E1515.95238
M204 S3000
M205 X10 Y10
G0 F6000 X95.502 Y63.455
M204 S1800
M205 X8 Y8
G1 F1800 X95.912 Y63.044 E1515.96204
M204 S3000
M205 X10 Y10
G0 F6000 X96.195 Y63.044
M204 S1800
M205 X8 Y8
G1 F1800 X95.785 Y63.455 E1515.97169
M204 S3000
M205 X10 Y10
G0 F6000 X96.068 Y63.455
M204 S1800
M205 X8 Y8
G1 F1800 X96.478 Y63.044 E1515.98135
M204 S3000
M205 X10 Y10
G0 F6000 X96.761 Y63.044
M204 S1800
M205 X8 Y8
G1 F1800 X96.351 Y63.455 E1515.991
M204 S3000
M205 X10 Y10
G0 F6000 X96.633 Y63.455
M204 S1800
M205 X8 Y8
G1 F1800 X97.044 Y63.044 E1516.00067
M204 S3000
M205 X10 Y10
G0 F6000 X97.326 Y63.044
M204 S1800
M205 X8 Y8
G1 F1800 X96.916 Y63.455 E1516.01032
M204 S3000
M205 X10 Y10
G0 F6000 X97.199 Y63.455
M204 S1800
M205 X8 Y8
G1 F1800 X97.609 Y63.044 E1516.01998
M204 S3000
M205 X10 Y10
G0 F6000 X97.892 Y63.044
M204 S1800
M205 X8 Y8
G1 F1800 X97.482 Y63.455 E1516.02963
M204 S3000
M205 X10 Y10
G0 F6000 X97.765 Y63.455
M204 S1800
M205 X8 Y8
G1 F1800 X98.175 Y63.044 E1516.03928
M204 S3000
M205 X10 Y10
G0 F6000 X98.458 Y63.044
M204 S1800
M205 X8 Y8
G1 F1800 X98.048 Y63.455 E1516.04894
M204 S3000
M205 X10 Y10
G0 F6000 X98.33 Y63.455
M204 S1800
M205 X8 Y8
G1 F1800 X98.741 Y63.044 E1516.0586
M204 S3000
M205 X10 Y10
G0 F6000 X99.023 Y63.044
M204 S1800
M205 X8 Y8
G1 F1800 X98.613 Y63.455 E1516.06826
M204 S3000
M205 X10 Y10
G0 F6000 X98.896 Y63.455
M204 S1800
M205 X8 Y8
G1 F1800 X99.306 Y63.044 E1516.07791
M204 S3000
M205 X10 Y10
G0 F6000 X99.589 Y63.044
M204 S1800
M205 X8 Y8
G1 F1800 X99.179 Y63.455 E1516.08757
M204 S3000
M205 X10 Y10
G0 F6000 X99.462 Y63.455
M204 S1800
M205 X8 Y8
G1 F1800 X99.872 Y63.044 E1516.09722
M204 S3000
M205 X10 Y10
G0 F6000 X100.155 Y63.044
M204 S1800
M205 X8 Y8
G1 F1800 X99.745 Y63.455 E1516.10688
M204 S3000
M205 X10 Y10
G0 F6000 X100.028 Y63.455
M204 S1800
M205 X8 Y8
G1 F1800 X100.438 Y63.044 E1516.11653
M204 S3000
M205 X10 Y10
G0 F6000 X100.72 Y63.044
M204 S1800
M205 X8 Y8
G1 F1800 X100.31 Y63.455 E1516.12619
M204 S3000
M205 X10 Y10
G0 F6000 X100.593 Y63.455
M204 S1800
M205 X8 Y8
G1 F1800 X101.003 Y63.044 E1516.13584
M204 S3000
M205 X10 Y10
G0 F6000 X101.286 Y63.044
M204 S1800
M205 X8 Y8
G1 F1800 X100.876 Y63.455 E1516.14549
M204 S3000
M205 X10 Y10
G0 F6000 X101.159 Y63.455
M204 S1800
M205 X8 Y8
G1 F1800 X101.569 Y63.044 E1516.15515
M204 S3000
M205 X10 Y10
G0 F6000 X101.852 Y63.044
M204 S1800
M205 X8 Y8
G1 F1800 X101.442 Y63.455 E1516.1648
M204 S3000
M205 X10 Y10
G0 F6000 X101.725 Y63.455
M204 S1800
M205 X8 Y8
G1 F1800 X102.135 Y63.044 E1516.17446
M204 S3000
M205 X10 Y10
G0 F6000 X102.418 Y63.044
M204 S1800
M205 X8 Y8
G1 F1800 X102.007 Y63.455 E1516.18412
M204 S3000
M205 X10 Y10
G0 F6000 X102.29 Y63.455
M204 S1800
M205 X8 Y8
G1 F1800 X102.7 Y63.044 E1516.19378
M204 S3000
M205 X10 Y10
G0 F6000 X102.983 Y63.044
M204 S1800
M205 X8 Y8
G1 F1800 X102.573 Y63.455 E1516.20343
M204 S3000
M205 X10 Y10
G0 F6000 X102.856 Y63.455
M204 S1800
M205 X8 Y8
G1 F1800 X103.266 Y63.044 E1516.21309
M204 S3000
M205 X10 Y10
G0 F6000 X103.549 Y63.044
M204 S1800
M205 X8 Y8
G1 F1800 X103.139 Y63.455 E1516.22274
M204 S3000
M205 X10 Y10
G0 F6000 X103.422 Y63.455
M204 S1800
M205 X8 Y8
G1 F1800 X103.832 Y63.044 E1516.23239
M204 S3000
M205 X10 Y10
G0 F6000 X104.115 Y63.044
M204 S1800
M205 X8 Y8
G1 F1800 X103.704 Y63.455 E1516.24206
M204 S3000
M205 X10 Y10
G0 F6000 X103.987 Y63.455
M204 S1800
M205 X8 Y8
G1 F1800 X104.397 Y63.044 E1516.25172
M204 S3000
M205 X10 Y10
G0 F6000 X104.68 Y63.044
M204 S1800
M205 X8 Y8
G1 F1800 X104.27 Y63.455 E1516.26137
M204 S3000
M205 X10 Y10
G0 F6000 X104.553 Y63.455
M204 S1800
M205 X8 Y8
G1 F1800 X104.963 Y63.044 E1516.27102
M204 S3000
M205 X10 Y10
G0 F6000 X105.246 Y63.044
M204 S1800
M205 X8 Y8
G1 F1800 X104.836 Y63.455 E1516.28068
M204 S3000
M205 X10 Y10
G0 F6000 X105.119 Y63.455
M204 S1800
M205 X8 Y8
G1 F1800 X105.529 Y63.044 E1516.29033
M204 S3000
M205 X10 Y10
G0 F6000 X105.812 Y63.044
M204 S1800
M205 X8 Y8
G1 F1800 X105.402 Y63.455 E1516.29999
M204 S3000
M205 X10 Y10
G0 F6000 X105.684 Y63.455
M204 S1800
M205 X8 Y8
G1 F1800 X106.095 Y63.044 E1516.30965
M204 S3000
M205 X10 Y10
G0 F6000 X106.377 Y63.044
M204 S1800
M205 X8 Y8
G1 F1800 X105.967 Y63.455 E1516.31931
M204 S3000
M205 X10 Y10
G0 F6000 X106.25 Y63.455
M204 S1800
M205 X8 Y8
G1 F1800 X106.66 Y63.044 E1516.32896
M204 S3000
M205 X10 Y10
G0 F6000 X106.943 Y63.044
M204 S1800
M205 X8 Y8
G1 F1800 X106.533 Y63.455 E1516.33862
M204 S3000
M205 X10 Y10
G0 F6000 X106.816 Y63.455
M204 S1800
M205 X8 Y8
G1 F1800 X107.226 Y63.044 E1516.34827
M204 S3000
M205 X10 Y10
G0 F6000 X107.509 Y63.044
M204 S1800
M205 X8 Y8
G1 F1800 X107.099 Y63.455 E1516.35792
M204 S3000
M205 X10 Y10
G0 F6000 X107.381 Y63.455
M204 S1800
M205 X8 Y8
G1 F1800 X107.792 Y63.044 E1516.36759
M204 S3000
M205 X10 Y10
G0 F6000 X108.074 Y63.044
M204 S1800
M205 X8 Y8
G1 F1800 X107.664 Y63.455 E1516.37725
M204 S3000
M205 X10 Y10
G0 F6000 X107.947 Y63.455
M204 S1800
M205 X8 Y8
G1 F1800 X108.357 Y63.044 E1516.3869
M204 S3000
M205 X10 Y10
G0 F6000 X108.64 Y63.044
M204 S1800
M205 X8 Y8
G1 F1800 X108.23 Y63.455 E1516.39655
M204 S3000
M205 X10 Y10
G0 F6000 X108.513 Y63.455
M204 S1800
M205 X8 Y8
G1 F1800 X108.923 Y63.044 E1516.40621
M204 S3000
M205 X10 Y10
G0 F6000 X109.206 Y63.044
M204 S1800
M205 X8 Y8
G1 F1800 X108.796 Y63.455 E1516.41586
M204 S3000
M205 X10 Y10
G0 F6000 X109.078 Y63.455
M204 S1800
M205 X8 Y8
G1 F1800 X109.489 Y63.044 E1516.42553
M204 S3000
M205 X10 Y10
G0 F6000 X109.771 Y63.044
M204 S1800
M205 X8 Y8
G1 F1800 X109.361 Y63.455 E1516.43518
M204 S3000
M205 X10 Y10
G0 F6000 X109.644 Y63.455
M204 S1800
M205 X8 Y8
G1 F1800 X110.054 Y63.044 E1516.44484
M204 S3000
M205 X10 Y10
G0 F6000 X110.337 Y63.044
M204 S1800
M205 X8 Y8
G1 F1800 X109.927 Y63.455 E1516.45449
M204 S3000
M205 X10 Y10
G0 F6000 X110.21 Y63.455
M204 S1800
M205 X8 Y8
G1 F1800 X110.62 Y63.044 E1516.46415
M204 S3000
M205 X10 Y10
G0 F6000 X110.903 Y63.044
M204 S1800
M205 X8 Y8
G1 F1800 X110.493 Y63.455 E1516.4738
M204 S3000
M205 X10 Y10
G0 F6000 X110.776 Y63.455
M204 S1800
M205 X8 Y8
G1 F1800 X111.186 Y63.044 E1516.48345
M204 S3000
M205 X10 Y10
G0 F6000 X111.469 Y63.044
M204 S1800
M205 X8 Y8
G1 F1800 X111.058 Y63.455 E1516.49312
M204 S3000
M205 X10 Y10
G0 F6000 X111.341 Y63.455
M204 S1800
M205 X8 Y8
G1 F1800 X111.751 Y63.044 E1516.50277
M204 S3000
M205 X10 Y10
G0 F6000 X112.034 Y63.044
M204 S1800
M205 X8 Y8
G1 F1800 X111.624 Y63.455 E1516.51243
M204 S3000
M205 X10 Y10
G0 F6000 X111.907 Y63.455
M204 S1800
M205 X8 Y8
G1 F1800 X112.317 Y63.044 E1516.52208
M204 S3000
M205 X10 Y10
G0 F6000 X112.6 Y63.044
M204 S1800
M205 X8 Y8
G1 F1800 X112.19 Y63.455 E1516.53174
M204 S3000
M205 X10 Y10
G0 F6000 X112.473 Y63.455
M204 S1800
M205 X8 Y8
G1 F1800 X112.883 Y63.044 E1516.54139
M204 S3000
M205 X10 Y10
G0 F6000 X113.166 Y63.044
M204 S1800
M205 X8 Y8
G1 F1800 X112.755 Y63.455 E1516.55106
M204 S3000
M205 X10 Y10
G0 F6000 X113.038 Y63.455
M204 S1800
M205 X8 Y8
G1 F1800 X113.448 Y63.044 E1516.56071
M204 S3000
M205 X10 Y10
G0 F6000 X113.731 Y63.044
M204 S1800
M205 X8 Y8
G1 F1800 X113.321 Y63.455 E1516.57037
M204 S3000
M205 X10 Y10
G0 F6000 X113.604 Y63.455
M204 S1800
M205 X8 Y8
G1 F1800 X114.014 Y63.044 E1516.58002
M204 S3000
M205 X10 Y10
G0 F6000 X114.297 Y63.044
M204 S1800
M205 X8 Y8
G1 F1800 X113.887 Y63.455 E1516.58968
M204 S3000
M205 X10 Y10
G0 F6000 X114.17 Y63.455
M204 S1800
M205 X8 Y8
G1 F1800 X114.58 Y63.044 E1516.59933
M204 S3000
M205 X10 Y10
G0 F6000 X114.863 Y63.044
M204 S1800
M205 X8 Y8
G1 F1800 X114.453 Y63.455 E1516.60898
M204 S3000
M205 X10 Y10
G0 F6000 X114.735 Y63.455
M204 S1800
M205 X8 Y8
G1 F1800 X115.145 Y63.044 E1516.61864
M204 S3000
M205 X10 Y10
G0 F6000 X115.428 Y63.044
M204 S1800
M205 X8 Y8
G1 F1800 X115.018 Y63.455 E1516.62829
M204 S3000
M205 X10 Y10
G0 F6000 X115.301 Y63.455
M204 S1800
M205 X8 Y8
G1 F1800 X115.711 Y63.044 E1516.63795
M204 S3000
M205 X10 Y10
G0 F6000 X115.994 Y63.044
M204 S1800
M205 X8 Y8
G1 F1800 X115.584 Y63.455 E1516.6476
M204 S3000
M205 X10 Y10
G0 F6000 X115.867 Y63.455
M204 S1800
M205 X8 Y8
G1 F1800 X116.277 Y63.044 E1516.65726
M204 S3000
M205 X10 Y10
G0 F6000 X116.56 Y63.044
M204 S1800
M205 X8 Y8
G1 F1800 X116.15 Y63.455 E1516.66691
M204 S3000
M205 X10 Y10
G0 F6000 X116.432 Y63.455
M204 S1800
M205 X8 Y8
G1 F1800 X116.843 Y63.044 E1516.67658
M204 S3000
M205 X10 Y10
G0 F6000 X117.125 Y63.044
M204 S1800
M205 X8 Y8
G1 F1800 X116.715 Y63.455 E1516.68623
M204 S3000
M205 X10 Y10
G0 F6000 X116.998 Y63.455
M204 S1800
M205 X8 Y8
G1 F1800 X117.408 Y63.044 E1516.69589
M204 S3000
M205 X10 Y10
G0 F6000 X117.691 Y63.044
M204 S1800
M205 X8 Y8
G1 F1800 X117.281 Y63.455 E1516.70554
M204 S3000
M205 X10 Y10
G0 F6000 X117.564 Y63.455
M204 S1800
M205 X8 Y8
G1 F1800 X117.974 Y63.044 E1516.71519
M204 S3000
M205 X10 Y10
G0 F6000 X118.257 Y63.044
M204 S1800
M205 X8 Y8
G1 F1800 X117.847 Y63.455 E1516.72485
M204 S3000
M205 X10 Y10
G0 F6000 X118.129 Y63.455
M204 S1800
M205 X8 Y8
G1 F1800 X118.54 Y63.044 E1516.73451
M204 S3000
M205 X10 Y10
G0 F6000 X118.822 Y63.044
M204 S1800
M205 X8 Y8
G1 F1800 X118.412 Y63.455 E1516.74417
M204 S3000
M205 X10 Y10
G0 F6000 X118.695 Y63.455
M204 S1800
M205 X8 Y8
G1 F1800 X119.105 Y63.044 E1516.75382
M204 S3000
M205 X10 Y10
G0 F6000 X119.388 Y63.044
M204 S1800
M205 X8 Y8
G1 F1800 X118.978 Y63.455 E1516.76348
M204 S3000
M205 X10 Y10
G0 F6000 X119.261 Y63.455
M204 S1800
M205 X8 Y8
G1 F1800 X119.671 Y63.044 E1516.77313
M204 S3000
M205 X10 Y10
G0 F6000 X119.954 Y63.044
M204 S1800
M205 X8 Y8
G1 F1800 X119.544 Y63.455 E1516.78279
M204 S3000
M205 X10 Y10
G0 F6000 X119.827 Y63.455
M204 S1800
M205 X8 Y8
G1 F1800 X120.237 Y63.044 E1516.79244
M204 S3000
M205 X10 Y10
G0 F6000 X120.519 Y63.044
M204 S1800
M205 X8 Y8
G1 F1800 X120.109 Y63.455 E1516.80209
M204 S3000
M205 X10 Y10
G0 F6000 X120.392 Y63.455
M204 S1800
M205 X8 Y8
G1 F1800 X120.802 Y63.044 E1516.81175
M204 S3000
M205 X10 Y10
G0 F6000 X121.085 Y63.044
M204 S1800
M205 X8 Y8
G1 F1800 X120.675 Y63.455 E1516.8214
M204 S3000
M205 X10 Y10
G0 F6000 X120.958 Y63.455
M204 S1800
M205 X8 Y8
G1 F1800 X121.368 Y63.044 E1516.83106
M204 S3000
M205 X10 Y10
G0 F6000 X121.651 Y63.044
M204 S1800
M205 X8 Y8
G1 F1800 X121.241 Y63.455 E1516.84071
M204 S3000
M205 X10 Y10
G0 F6000 X121.524 Y63.455
M204 S1800
M205 X8 Y8
G1 F1800 X121.934 Y63.044 E1516.85037
M204 S3000
M205 X10 Y10
G0 F6000 X122.217 Y63.044
M204 S1800
M205 X8 Y8
G1 F1800 X121.806 Y63.455 E1516.86003
M204 S3000
M205 X10 Y10
G0 F6000 X122.089 Y63.455
M204 S1800
M205 X8 Y8
G1 F1800 X122.499 Y63.044 E1516.86969
M204 S3000
M205 X10 Y10
G0 F6000 X122.782 Y63.044
M204 S1800
M205 X8 Y8
G1 F1800 X122.372 Y63.455 E1516.87934
M204 S3000
M205 X10 Y10
G0 F6000 X122.655 Y63.455
M204 S1800
M205 X8 Y8
G1 F1800 X123.065 Y63.044 E1516.889
M204 S3000
M205 X10 Y10
G0 F6000 X123.348 Y63.044
M204 S1800
M205 X8 Y8
G1 F1800 X122.938 Y63.455 E1516.89865
M204 S3000
M205 X10 Y10
G0 F6000 X123.221 Y63.455
M204 S1800
M205 X8 Y8
G1 F1800 X123.631 Y63.044 E1516.9083
M204 S3000
M205 X10 Y10
G0 F6000 X123.914 Y63.044
M204 S1800
M205 X8 Y8
G1 F1800 X123.503 Y63.455 E1516.91797
M204 S3000
M205 X10 Y10
G0 F6000 X123.786 Y63.455
M204 S1800
M205 X8 Y8
G1 F1800 X124.196 Y63.044 E1516.92762
M204 S3000
M205 X10 Y10
G0 F6000 X124.479 Y63.044
M204 S1800
M205 X8 Y8
G1 F1800 X124.069 Y63.455 E1516.93728
M204 S3000
M205 X10 Y10
G0 F6000 X124.352 Y63.455
M204 S1800
M205 X8 Y8
G1 F1800 X124.762 Y63.044 E1516.94693
M204 S3000
M205 X10 Y10
G0 F6000 X125.045 Y63.044
M204 S1800
M205 X8 Y8
G1 F1800 X124.635 Y63.455 E1516.95659
M204 S3000
M205 X10 Y10
G0 F6000 X124.918 Y63.455
M204 S1800
M205 X8 Y8
G1 F1800 X125.328 Y63.044 E1516.96624
M204 S3000
M205 X10 Y10
G0 F6000 X125.611 Y63.044
M204 S1800
M205 X8 Y8
G1 F1800 X125.201 Y63.455 E1516.9759
M204 S3000
M205 X10 Y10
G0 F6000 X125.483 Y63.455
M204 S1800
M205 X8 Y8
G1 F1800 X125.893 Y63.044 E1516.98555
M204 S3000
M205 X10 Y10
G0 F6000 X126.176 Y63.044
M204 S1800
M205 X8 Y8
G1 F1800 X125.766 Y63.455 E1516.9952
M204 S3000
M205 X10 Y10
G0 F6000 X126.049 Y63.455
M204 S1800
M205 X8 Y8
G1 F1800 X126.459 Y63.044 E1517.00486
M204 S3000
M205 X10 Y10
G0 F6000 X126.742 Y63.044
M204 S1800
M205 X8 Y8
G1 F1800 X126.332 Y63.455 E1517.01451
M204 S3000
M205 X10 Y10
G0 F6000 X126.615 Y63.455
M204 S1800
M205 X8 Y8
G1 F1800 X127.025 Y63.044 E1517.02417
M204 S3000
M205 X10 Y10
G0 F6000 X127.308 Y63.044
M204 S1800
M205 X8 Y8
G1 F1800 X126.898 Y63.455 E1517.03382
M204 S3000
M205 X10 Y10
G0 F6000 X127.18 Y63.455
M204 S1800
M205 X8 Y8
G1 F1800 X127.591 Y63.044 E1517.04349
M204 S3000
M205 X10 Y10
G0 F6000 X127.873 Y63.044
M204 S1800
M205 X8 Y8
G1 F1800 X127.463 Y63.455 E1517.05314
M204 S3000
M205 X10 Y10
G0 F6000 X127.746 Y63.455
M204 S1800
M205 X8 Y8
G1 F1800 X128.156 Y63.044 E1517.0628
M204 S3000
M205 X10 Y10
G0 F6000 X128.439 Y63.044
M204 S1800
M205 X8 Y8
G1 F1800 X128.029 Y63.455 E1517.07245
M204 S3000
M205 X10 Y10
G0 F6000 X128.312 Y63.455
M204 S1800
M205 X8 Y8
G1 F1800 X128.722 Y63.044 E1517.08211
M204 S3000
M205 X10 Y10
G0 F6000 X129.005 Y63.044
M204 S1800
M205 X8 Y8
G1 F1800 X128.595 Y63.455 E1517.09176
M204 S3000
M205 X10 Y10
G0 F6000 X128.877 Y63.455
M204 S1800
M205 X8 Y8
G1 F1800 X129.288 Y63.044 E1517.10143
M204 S3000
M205 X10 Y10
G0 F6000 X129.57 Y63.044
M204 S1800
M205 X8 Y8
G1 F1800 X129.16 Y63.455 E1517.11108
M204 S3000
M205 X10 Y10
G0 F6000 X129.443 Y63.455
M204 S1800
M205 X8 Y8
G1 F1800 X129.853 Y63.044 E1517.12073
M204 S3000
M205 X10 Y10
G0 F6000 X130.136 Y63.044
M204 S1800
M205 X8 Y8
G1 F1800 X129.726 Y63.455 E1517.13039
M204 S3000
M205 X10 Y10
G0 F6000 X130.009 Y63.455
M204 S1800
M205 X8 Y8
G1 F1800 X130.419 Y63.044 E1517.14004
M204 S3000
M205 X10 Y10
G0 F6000 X130.702 Y63.044
M204 S1800
M205 X8 Y8
G1 F1800 X130.292 Y63.455 E1517.1497
M204 S3000
M205 X10 Y10
G0 F6000 X130.575 Y63.455
M204 S1800
M205 X8 Y8
G1 F1800 X130.985 Y63.044 E1517.15935
M204 S3000
M205 X10 Y10
G0 F6000 X131.268 Y63.044
M204 S1800
M205 X8 Y8
G1 F1800 X130.857 Y63.455 E1517.16902
M204 S3000
M205 X10 Y10
G0 F6000 X131.14 Y63.455
M204 S1800
M205 X8 Y8
G1 F1800 X131.55 Y63.044 E1517.17867
M204 S3000
M205 X10 Y10
G0 F6000 X131.833 Y63.044
M204 S1800
M205 X8 Y8
G1 F1800 X131.423 Y63.455 E1517.18833
M204 S3000
M205 X10 Y10
G0 F6000 X131.706 Y63.455
M204 S1800
M205 X8 Y8
G1 F1800 X132.116 Y63.044 E1517.19798
M204 S3000
M205 X10 Y10
G0 F6000 X132.399 Y63.044
M204 S1800
M205 X8 Y8
G1 F1800 X131.989 Y63.455 E1517.20764
M204 S3000
M205 X10 Y10
G0 F6000 X132.272 Y63.455
M204 S1800
M205 X8 Y8
G1 F1800 X132.682 Y63.044 E1517.21729
M204 S3000
M205 X10 Y10
G0 F6000 X132.965 Y63.044
M204 S1800
M205 X8 Y8
G1 F1800 X132.554 Y63.455 E1517.22696
M204 S3000
M205 X10 Y10
G0 F6000 X132.837 Y63.455
M204 S1800
M205 X8 Y8
G1 F1800 X133.247 Y63.044 E1517.23661
M204 S3000
M205 X10 Y10
G0 F6000 X133.53 Y63.044
M204 S1800
M205 X8 Y8
G1 F1800 X133.12 Y63.455 E1517.24626
M204 S3000
M205 X10 Y10
G0 F6000 X133.403 Y63.455
M204 S1800
M205 X8 Y8
G1 F1800 X133.813 Y63.044 E1517.25592
M204 S3000
M205 X10 Y10
G0 F6000 X134.096 Y63.044
M204 S1800
M205 X8 Y8
G1 F1800 X133.686 Y63.455 E1517.26557
M204 S3000
M205 X10 Y10
G0 F6000 X133.969 Y63.455
M204 S1800
M205 X8 Y8
G1 F1800 X134.112 Y63.311 E1517.26895
M204 S3000
M205 X10 Y10
G0 F6000 X138.756 Y67.252
G0 X142.748 Y71.244
G0 X146.719 Y75.877
M204 S1800
M205 X8 Y8
G1 F1800 X146.544 Y76.052 E1517.27306
M204 S3000
M205 X10 Y10
G0 F6000 X146.544 Y76.335
M204 S1800
M205 X8 Y8
G1 F1800 X146.954 Y75.925 E1517.28271
M204 S3000
M205 X10 Y10
G0 F6000 X146.954 Y76.208
M204 S1800
M205 X8 Y8
G1 F1800 X146.544 Y76.618 E1517.29235
M204 S3000
M205 X10 Y10
G0 F6000 X146.544 Y76.901
M204 S1800
M205 X8 Y8
G1 F1800 X146.954 Y76.491 E1517.30199
M204 S3000
M205 X10 Y10
G0 F6000 X146.954 Y76.774
M204 S1800
M205 X8 Y8
G1 F1800 X146.544 Y77.184 E1517.31163
M204 S3000
M205 X10 Y10
G0 F6000 X146.544 Y77.467
M204 S1800
M205 X8 Y8
G1 F1800 X146.954 Y77.056 E1517.32129
M204 S3000
M205 X10 Y10
G0 F6000 X146.954 Y77.339
M204 S1800
M205 X8 Y8
G1 F1800 X146.544 Y77.749 E1517.33093
M204 S3000
M205 X10 Y10
G0 F6000 X146.544 Y78.032
M204 S1800
M205 X8 Y8
G1 F1800 X146.954 Y77.622 E1517.34057
M204 S3000
M205 X10 Y10
G0 F6000 X146.954 Y77.905
M204 S1800
M205 X8 Y8
G1 F1800 X146.544 Y78.315 E1517.35022
M204 S3000
M205 X10 Y10
G0 F6000 X146.544 Y78.598
M204 S1800
M205 X8 Y8
G1 F1800 X146.954 Y78.188 E1517.35986
M204 S3000
M205 X10 Y10
G0 F6000 X146.954 Y78.471
M204 S1800
M205 X8 Y8
G1 F1800 X146.544 Y78.881 E1517.3695
M204 S3000
M205 X10 Y10
G0 F6000 X146.544 Y79.164
M204 S1800
M205 X8 Y8
G1 F1800 X146.954 Y78.754 E1517.37914
M204 S3000
M205 X10 Y10
G0 F6000 X146.954 Y79.036
M204 S1800
M205 X8 Y8
G1 F1800 X146.544 Y79.446 E1517.38879
M204 S3000
M205 X10 Y10
G0 F6000 X146.544 Y79.729
M204 S1800
M205 X8 Y8
G1 F1800 X146.954 Y79.319 E1517.39843
M204 S3000
M205 X10 Y10
G0 F6000 X146.954 Y79.602
M204 S1800
M205 X8 Y8
G1 F1800 X146.544 Y80.012 E1517.40807
M204 S3000
M205 X10 Y10
G0 F6000 X146.544 Y80.295
M204 S1800
M205 X8 Y8
G1 F1800 X146.954 Y79.885 E1517.41771
M204 S3000
M205 X10 Y10
G0 F6000 X146.954 Y80.168
M204 S1800
M205 X8 Y8
G1 F1800 X146.544 Y80.578 E1517.42736
M204 S3000
M205 X10 Y10
G0 F6000 X146.544 Y80.861
M204 S1800
M205 X8 Y8
G1 F1800 X146.954 Y80.451 E1517.437
M204 S3000
M205 X10 Y10
G0 F6000 X146.954 Y80.733
M204 S1800
M205 X8 Y8
G1 F1800 X146.544 Y81.144 E1517.44665
M204 S3000
M205 X10 Y10
G0 F6000 X146.544 Y81.426
M204 S1800
M205 X8 Y8
G1 F1800 X146.954 Y81.016 E1517.4563
M204 S3000
M205 X10 Y10
G0 F6000 X146.954 Y81.299
M204 S1800
M205 X8 Y8
G1 F1800 X146.544 Y81.709 E1517.46594
M204 S3000
M205 X10 Y10
G0 F6000 X146.544 Y81.992
M204 S1800
M205 X8 Y8
G1 F1800 X146.954 Y81.582 E1517.47558
M204 S3000
M205 X10 Y10
G0 F6000 X146.954 Y81.865
M204 S1800
M205 X8 Y8
G1 F1800 X146.544 Y82.275 E1517.48522
M204 S3000
M205 X10 Y10
G0 F6000 X146.544 Y82.558
M204 S1800
M205 X8 Y8
G1 F1800 X146.954 Y82.148 E1517.49487
M204 S3000
M205 X10 Y10
G0 F6000 X146.954 Y82.43
M204 S1800
M205 X8 Y8
G1 F1800 X146.544 Y82.841 E1517.50452
M204 S3000
M205 X10 Y10
G0 F6000 X146.544 Y83.123
M204 S1800
M205 X8 Y8
G1 F1800 X146.954 Y82.713 E1517.51416
M204 S3000
M205 X10 Y10
G0 F6000 X146.954 Y82.996
M204 S1800
M205 X8 Y8
G1 F1800 X146.544 Y83.406 E1517.52381
M204 S3000
M205 X10 Y10
G0 F6000 X146.544 Y83.689
M204 S1800
M205 X8 Y8
G1 F1800 X146.954 Y83.279 E1517.53345
M204 S3000
M205 X10 Y10
G0 F6000 X146.954 Y83.562
M204 S1800
M205 X8 Y8
G1 F1800 X146.544 Y83.972 E1517.54309
M204 S3000
M205 X10 Y10
G0 F6000 X146.544 Y84.255
M204 S1800
M205 X8 Y8
G1 F1800 X146.954 Y83.845 E1517.55273
M204 S3000
M205 X10 Y10
G0 F6000 X146.954 Y84.128
M204 S1800
M205 X8 Y8
G1 F1800 X146.544 Y84.538 E1517.56238
M204 S3000
M205 X10 Y10
G0 F6000 X146.544 Y84.82
M204 S1800
M205 X8 Y8
G1 F1800 X146.954 Y84.41 E1517.57202
M204 S3000
M205 X10 Y10
G0 F6000 X146.954 Y84.693
M204 S1800
M205 X8 Y8
G1 F1800 X146.544 Y85.103 E1517.58166
M204 S3000
M205 X10 Y10
G0 F6000 X146.544 Y85.386
M204 S1800
M205 X8 Y8
G1 F1800 X146.954 Y84.976 E1517.5913
M204 S3000
M205 X10 Y10
G0 F6000 X146.954 Y85.259
M204 S1800
M205 X8 Y8
G1 F1800 X146.544 Y85.669 E1517.60095
M204 S3000
M205 X10 Y10
G0 F6000 X146.544 Y85.952
M204 S1800
M205 X8 Y8
G1 F1800 X146.954 Y85.542 E1517.61059
M204 S3000
M205 X10 Y10
G0 F6000 X146.954 Y85.825
M204 S1800
M205 X8 Y8
G1 F1800 X146.544 Y86.235 E1517.62023
M204 S3000
M205 X10 Y10
G0 F6000 X146.544 Y86.518
M204 S1800
M205 X8 Y8
G1 F1800 X146.954 Y86.107 E1517.62989
M204 S3000
M205 X10 Y10
G0 F6000 X146.954 Y86.39
M204 S1800
M205 X8 Y8
G1 F1800 X146.544 Y86.8 E1517.63953
M204 S3000
M205 X10 Y10
G0 F6000 X146.544 Y87.083
M204 S1800
M205 X8 Y8
G1 F1800 X146.954 Y86.673 E1517.64917
M204 S3000
M205 X10 Y10
G0 F6000 X146.954 Y86.956
M204 S1800
M205 X8 Y8
G1 F1800 X146.544 Y87.366 E1517.65881
M204 S3000
M205 X10 Y10
G0 F6000 X146.544 Y87.649
M204 S1800
M205 X8 Y8
G1 F1800 X146.954 Y87.239 E1517.66846
M204 S3000
M205 X10 Y10
G0 F6000 X146.954 Y87.522
M204 S1800
M205 X8 Y8
G1 F1800 X146.544 Y87.932 E1517.6781
M204 S3000
M205 X10 Y10
G0 F6000 X146.544 Y88.215
M204 S1800
M205 X8 Y8
G1 F1800 X146.954 Y87.804 E1517.68775
M204 S3000
M205 X10 Y10
G0 F6000 X146.954 Y88.087
M204 S1800
M205 X8 Y8
G1 F1800 X146.544 Y88.497 E1517.6974
M204 S3000
M205 X10 Y10
G0 F6000 X146.544 Y88.78
M204 S1800
M205 X8 Y8
G1 F1800 X146.954 Y88.37 E1517.70704
M204 S3000
M205 X10 Y10
G0 F6000 X146.954 Y88.653
M204 S1800
M205 X8 Y8
G1 F1800 X146.544 Y89.063 E1517.71668
M204 S3000
M205 X10 Y10
G0 F6000 X146.544 Y89.346
M204 S1800
M205 X8 Y8
G1 F1800 X146.954 Y88.936 E1517.72632
M204 S3000
M205 X10 Y10
G0 F6000 X146.954 Y89.219
M204 S1800
M205 X8 Y8
G1 F1800 X146.544 Y89.629 E1517.73597
M204 S3000
M205 X10 Y10
G0 F6000 X146.544 Y89.912
M204 S1800
M205 X8 Y8
G1 F1800 X146.954 Y89.502 E1517.74561
M204 S3000
M205 X10 Y10
G0 F6000 X146.954 Y89.784
M204 S1800
M205 X8 Y8
G1 F1800 X146.544 Y90.195 E1517.75526
M204 S3000
M205 X10 Y10
G0 F6000 X146.544 Y90.477
M204 S1800
M205 X8 Y8
G1 F1800 X146.954 Y90.067 E1517.76491
M204 S3000
M205 X10 Y10
G0 F6000 X146.954 Y90.35
M204 S1800
M205 X8 Y8
G1 F1800 X146.544 Y90.76 E1517.77455
M204 S3000
M205 X10 Y10
G0 F6000 X146.544 Y91.043
M204 S1800
M205 X8 Y8
G1 F1800 X146.954 Y90.633 E1517.78419
M204 S3000
M205 X10 Y10
G0 F6000 X146.954 Y90.916
M204 S1800
M205 X8 Y8
G1 F1800 X146.544 Y91.326 E1517.79383
M204 S3000
M205 X10 Y10
G0 F6000 X146.544 Y91.609
M204 S1800
M205 X8 Y8
G1 F1800 X146.954 Y91.199 E1517.80348
M204 S3000
M205 X10 Y10
G0 F6000 X146.954 Y91.481
M204 S1800
M205 X8 Y8
G1 F1800 X146.544 Y91.892 E1517.81313
M204 S3000
M205 X10 Y10
G0 F6000 X146.544 Y92.174
M204 S1800
M205 X8 Y8
G1 F1800 X146.954 Y91.764 E1517.82277
M204 S3000
M205 X10 Y10
G0 F6000 X146.954 Y92.047
M204 S1800
M205 X8 Y8
G1 F1800 X146.544 Y92.457 E1517.83242
M204 S3000
M205 X10 Y10
G0 F6000 X146.544 Y92.74
M204 S1800
M205 X8 Y8
G1 F1800 X146.954 Y92.33 E1517.84206
M204 S3000
M205 X10 Y10
G0 F6000 X146.954 Y92.613
M204 S1800
M205 X8 Y8
G1 F1800 X146.544 Y93.023 E1517.8517
M204 S3000
M205 X10 Y10
G0 F6000 X146.544 Y93.306
M204 S1800
M205 X8 Y8
G1 F1800 X146.954 Y92.896 E1517.86134
M204 S3000
M205 X10 Y10
G0 F6000 X146.954 Y93.178
M204 S1800
M205 X8 Y8
G1 F1800 X146.544 Y93.589 E1517.871
M204 S3000
M205 X10 Y10
G0 F6000 X146.544 Y93.871
M204 S1800
M205 X8 Y8
G1 F1800 X146.954 Y93.461 E1517.88064
M204 S3000
M205 X10 Y10
G0 F6000 X146.954 Y93.744
M204 S1800
M205 X8 Y8
G1 F1800 X146.544 Y94.154 E1517.89028
M204 S3000
M205 X10 Y10
G0 F6000 X146.544 Y94.437
M204 S1800
M205 X8 Y8
G1 F1800 X146.954 Y94.027 E1517.89993
M204 S3000
M205 X10 Y10
G0 F6000 X146.954 Y94.31
M204 S1800
M205 X8 Y8
G1 F1800 X146.544 Y94.72 E1517.90957
M204 S3000
M205 X10 Y10
G0 F6000 X146.544 Y95.003
M204 S1800
M205 X8 Y8
G1 F1800 X146.954 Y94.593 E1517.91921
M204 S3000
M205 X10 Y10
G0 F6000 X146.954 Y94.876
M204 S1800
M205 X8 Y8
G1 F1800 X146.544 Y95.286 E1517.92885
M204 S3000
M205 X10 Y10
G0 F6000 X146.544 Y95.569
M204 S1800
M205 X8 Y8
G1 F1800 X146.954 Y95.158 E1517.93851
M204 S3000
M205 X10 Y10
G0 F6000 X146.954 Y95.441
M204 S1800
M205 X8 Y8
G1 F1800 X146.544 Y95.851 E1517.94815
M204 S3000
M205 X10 Y10
G0 F6000 X146.544 Y96.134
M204 S1800
M205 X8 Y8
G1 F1800 X146.954 Y95.724 E1517.95779
M204 S3000
M205 X10 Y10
G0 F6000 X146.954 Y96.007
M204 S1800
M205 X8 Y8
G1 F1800 X146.544 Y96.417 E1517.96744
M204 S3000
M205 X10 Y10
G0 F6000 X146.544 Y96.7
M204 S1800
M205 X8 Y8
G1 F1800 X146.954 Y96.29 E1517.97708
M204 S3000
M205 X10 Y10
G0 F6000 X146.954 Y96.573
M204 S1800
M205 X8 Y8
G1 F1800 X146.544 Y96.983 E1517.98672
M204 S3000
M205 X10 Y10
G0 F6000 X146.544 Y97.266
M204 S1800
M205 X8 Y8
G1 F1800 X146.954 Y96.855 E1517.99637
M204 S3000
M205 X10 Y10
G0 F6000 X146.954 Y97.138
M204 S1800
M205 X8 Y8
G1 F1800 X146.544 Y97.548 E1518.00602
M204 S3000
M205 X10 Y10
G0 F6000 X146.544 Y97.831
M204 S1800
M205 X8 Y8
G1 F1800 X146.954 Y97.421 E1518.01566
M204 S3000
M205 X10 Y10
G0 F6000 X146.954 Y97.704
M204 S1800
M205 X8 Y8
G1 F1800 X146.544 Y98.114 E1518.0253
M204 S3000
M205 X10 Y10
G0 F6000 X146.544 Y98.397
M204 S1800
M205 X8 Y8
G1 F1800 X146.954 Y97.987 E1518.03494
M204 S3000
M205 X10 Y10
G0 F6000 X146.954 Y98.27
M204 S1800
M205 X8 Y8
G1 F1800 X146.544 Y98.68 E1518.04459
M204 S3000
M205 X10 Y10
G0 F6000 X146.544 Y98.963
M204 S1800
M205 X8 Y8
G1 F1800 X146.954 Y98.553 E1518.05423
M204 S3000
M205 X10 Y10
G0 F6000 X146.954 Y98.835
M204 S1800
M205 X8 Y8
G1 F1800 X146.544 Y99.245 E1518.06387
M204 S3000
M205 X10 Y10
G0 F6000 X146.544 Y99.528
M204 S1800
M205 X8 Y8
G1 F1800 X146.954 Y99.118 E1518.07352
M204 S3000
M205 X10 Y10
G0 F6000 X146.954 Y99.401
M204 S1800
M205 X8 Y8
G1 F1800 X146.544 Y99.811 E1518.08316
M204 S3000
M205 X10 Y10
G0 F6000 X146.544 Y100.094
M204 S1800
M205 X8 Y8
G1 F1800 X146.954 Y99.684 E1518.0928
M204 S3000
M205 X10 Y10
G0 F6000 X146.954 Y99.967
M204 S1800
M205 X8 Y8
G1 F1800 X146.544 Y100.377 E1518.10244
M204 S3000
M205 X10 Y10
G0 F6000 X146.544 Y100.66
M204 S1800
M205 X8 Y8
G1 F1800 X146.954 Y100.25 E1518.11209
M204 S3000
M205 X10 Y10
G0 F6000 X146.954 Y100.532
M204 S1800
M205 X8 Y8
G1 F1800 X146.544 Y100.943 E1518.12174
M204 S3000
M205 X10 Y10
G0 F6000 X146.544 Y101.225
M204 S1800
M205 X8 Y8
G1 F1800 X146.954 Y100.815 E1518.13138
M204 S3000
M205 X10 Y10
G0 F6000 X146.954 Y101.098
M204 S1800
M205 X8 Y8
G1 F1800 X146.544 Y101.508 E1518.14102
M204 S3000
M205 X10 Y10
G0 F6000 X146.544 Y101.791
M204 S1800
M205 X8 Y8
G1 F1800 X146.954 Y101.381 E1518.15067
M204 S3000
M205 X10 Y10
G0 F6000 X146.954 Y101.664
M204 S1800
M205 X8 Y8
G1 F1800 X146.544 Y102.074 E1518.16031
M204 S3000
M205 X10 Y10
G0 F6000 X146.544 Y102.357
M204 S1800
M205 X8 Y8
G1 F1800 X146.954 Y101.947 E1518.16995
M204 S3000
M205 X10 Y10
G0 F6000 X146.954 Y102.229
M204 S1800
M205 X8 Y8
G1 F1800 X146.544 Y102.64 E1518.17961
M204 S3000
M205 X10 Y10
G0 F6000 X146.544 Y102.922
M204 S1800
M205 X8 Y8
G1 F1800 X146.954 Y102.512 E1518.18925
M204 S3000
M205 X10 Y10
G0 F6000 X146.954 Y102.795
M204 S1800
M205 X8 Y8
G1 F1800 X146.544 Y103.205 E1518.19889
M204 S3000
M205 X10 Y10
G0 F6000 X146.544 Y103.488
M204 S1800
M205 X8 Y8
G1 F1800 X146.954 Y103.078 E1518.20853
M204 S3000
M205 X10 Y10
G0 F6000 X146.954 Y103.361
M204 S1800
M205 X8 Y8
G1 F1800 X146.544 Y103.771 E1518.21818
M204 S3000
M205 X10 Y10
G0 F6000 X146.544 Y104.054
M204 S1800
M205 X8 Y8
G1 F1800 X146.954 Y103.644 E1518.22782
M204 S3000
M205 X10 Y10
G0 F6000 X146.954 Y103.927
M204 S1800
M205 X8 Y8
G1 F1800 X146.544 Y104.337 E1518.23746
M204 S3000
M205 X10 Y10
G0 F6000 X146.544 Y104.619
M204 S1800
M205 X8 Y8
G1 F1800 X146.954 Y104.209 E1518.2471
M204 S3000
M205 X10 Y10
G0 F6000 X146.954 Y104.492
M204 S1800
M205 X8 Y8
G1 F1800 X146.544 Y104.902 E1518.25675
M204 S3000
M205 X10 Y10
G0 F6000 X146.544 Y105.185
M204 S1800
M205 X8 Y8
G1 F1800 X146.954 Y104.775 E1518.26639
M204 S3000
M205 X10 Y10
G0 F6000 X146.954 Y105.058
M204 S1800
M205 X8 Y8
G1 F1800 X146.544 Y105.468 E1518.27603
M204 S3000
M205 X10 Y10
G0 F6000 X146.544 Y105.751
M204 S1800
M205 X8 Y8
G1 F1800 X146.954 Y105.341 E1518.28568
M204 S3000
M205 X10 Y10
G0 F6000 X146.954 Y105.624
M204 S1800
M205 X8 Y8
G1 F1800 X146.544 Y106.034 E1518.29532
M204 S3000
M205 X10 Y10
G0 F6000 X146.544 Y106.317
M204 S1800
M205 X8 Y8
G1 F1800 X146.954 Y105.906 E1518.30497
M204 S3000
M205 X10 Y10
G0 F6000 X146.954 Y106.189
M204 S1800
M205 X8 Y8
G1 F1800 X146.544 Y106.599 E1518.31461
M204 S3000
M205 X10 Y10
G0 F6000 X146.544 Y106.882
M204 S1800
M205 X8 Y8
G1 F1800 X146.954 Y106.472 E1518.32426
M204 S3000
M205 X10 Y10
G0 F6000 X146.954 Y106.755
M204 S1800
M205 X8 Y8
G1 F1800 X146.544 Y107.165 E1518.3339
M204 S3000
M205 X10 Y10
G0 F6000 X146.544 Y107.448
M204 S1800
M205 X8 Y8
G1 F1800 X146.954 Y107.038 E1518.34354
M204 S3000
M205 X10 Y10
G0 F6000 X146.954 Y107.321
M204 S1800
M205 X8 Y8
G1 F1800 X146.544 Y107.731 E1518.35319
M204 S3000
M205 X10 Y10
G0 F6000 X146.544 Y108.014
M204 S1800
M205 X8 Y8
G1 F1800 X146.954 Y107.603 E1518.36284
M204 S3000
M205 X10 Y10
G0 F6000 X146.954 Y107.886
M204 S1800
M205 X8 Y8
G1 F1800 X146.544 Y108.296 E1518.37248
M204 S3000
M205 X10 Y10
G0 F6000 X146.544 Y108.579
M204 S1800
M205 X8 Y8
G1 F1800 X146.954 Y108.169 E1518.38212
M204 S3000
M205 X10 Y10
G0 F6000 X146.954 Y108.452
M204 S1800
M205 X8 Y8
G1 F1800 X146.544 Y108.862 E1518.39177
M204 S3000
M205 X10 Y10
G0 F6000 X146.544 Y109.145
M204 S1800
M205 X8 Y8
G1 F1800 X146.954 Y108.735 E1518.40141
M204 S3000
M205 X10 Y10
G0 F6000 X146.954 Y109.018
M204 S1800
M205 X8 Y8
G1 F1800 X146.544 Y109.428 E1518.41105
M204 S3000
M205 X10 Y10
G0 F6000 X146.544 Y109.711
M204 S1800
M205 X8 Y8
G1 F1800 X146.954 Y109.301 E1518.42069
M204 S3000
M205 X10 Y10
G0 F6000 X146.954 Y109.583
M204 S1800
M205 X8 Y8
G1 F1800 X146.544 Y109.993 E1518.43034
M204 S3000
M205 X10 Y10
G0 F6000 X146.544 Y110.276
M204 S1800
M205 X8 Y8
G1 F1800 X146.954 Y109.866 E1518.43998
M204 S3000
M205 X10 Y10
G0 F6000 X146.954 Y110.149
M204 S1800
M205 X8 Y8
G1 F1800 X146.544 Y110.559 E1518.44962
M204 S3000
M205 X10 Y10
G0 F6000 X146.544 Y110.842
M204 S1800
M205 X8 Y8
G1 F1800 X146.954 Y110.432 E1518.45927
M204 S3000
M205 X10 Y10
G0 F6000 X146.954 Y110.715
M204 S1800
M205 X8 Y8
G1 F1800 X146.544 Y111.125 E1518.46891
M204 S3000
M205 X10 Y10
G0 F6000 X146.544 Y111.408
M204 S1800
M205 X8 Y8
G1 F1800 X146.954 Y110.998 E1518.47855
M204 S3000
M205 X10 Y10
G0 F6000 X146.954 Y111.28
M204 S1800
M205 X8 Y8
G1 F1800 X146.544 Y111.691 E1518.4882
M204 S3000
M205 X10 Y10
G0 F6000 X146.544 Y111.973
M204 S1800
M205 X8 Y8
G1 F1800 X146.954 Y111.563 E1518.49785
M204 S3000
M205 X10 Y10
G0 F6000 X146.954 Y111.846
M204 S1800
M205 X8 Y8
G1 F1800 X146.544 Y112.256 E1518.50749
M204 S3000
M205 X10 Y10
G0 F6000 X146.544 Y112.539
M204 S1800
M205 X8 Y8
G1 F1800 X146.954 Y112.129 E1518.51713
M204 S3000
M205 X10 Y10
G0 F6000 X146.954 Y112.412
M204 S1800
M205 X8 Y8
G1 F1800 X146.544 Y112.822 E1518.52677
M204 S3000
M205 X10 Y10
G0 F6000 X146.544 Y113.105
M204 S1800
M205 X8 Y8
G1 F1800 X146.954 Y112.695 E1518.53642
M204 S3000
M205 X10 Y10
G0 F6000 X146.954 Y112.977
M204 S1800
M205 X8 Y8
G1 F1800 X146.544 Y113.388 E1518.54607
M204 S3000
M205 X10 Y10
G0 F6000 X146.544 Y113.67
M204 S1800
M205 X8 Y8
G1 F1800 X146.954 Y113.26 E1518.55571
M204 S3000
M205 X10 Y10
G0 F6000 X146.954 Y113.543
M204 S1800
M205 X8 Y8
G1 F1800 X146.544 Y113.953 E1518.56536
M204 S3000
M205 X10 Y10
G0 F6000 X146.544 Y114.236
M204 S1800
M205 X8 Y8
G1 F1800 X146.954 Y113.826 E1518.575
M204 S3000
M205 X10 Y10
G0 F6000 X146.954 Y114.109
M204 S1800
M205 X8 Y8
G1 F1800 X146.544 Y114.519 E1518.58464
M204 S3000
M205 X10 Y10
G0 F6000 X146.544 Y114.802
M204 S1800
M205 X8 Y8
G1 F1800 X146.954 Y114.392 E1518.59428
M204 S3000
M205 X10 Y10
G0 F6000 X146.954 Y114.675
M204 S1800
M205 X8 Y8
G1 F1800 X146.544 Y115.085 E1518.60393
M204 S3000
M205 X10 Y10
G0 F6000 X146.544 Y115.368
M204 S1800
M205 X8 Y8
G1 F1800 X146.954 Y114.957 E1518.61358
M204 S3000
M205 X10 Y10
G0 F6000 X146.954 Y115.24
M204 S1800
M205 X8 Y8
G1 F1800 X146.544 Y115.65 E1518.62322
M204 S3000
M205 X10 Y10
G0 F6000 X146.544 Y115.933
M204 S1800
M205 X8 Y8
G1 F1800 X146.954 Y115.523 E1518.63287
M204 S3000
M205 X10 Y10
G0 F6000 X146.954 Y115.806
M204 S1800
M205 X8 Y8
G1 F1800 X146.544 Y116.216 E1518.64251
M204 S3000
M205 X10 Y10
G0 F6000 X146.544 Y116.499
M204 S1800
M205 X8 Y8
G1 F1800 X146.954 Y116.089 E1518.65215
M204 S3000
M205 X10 Y10
G0 F6000 X146.954 Y116.372
M204 S1800
M205 X8 Y8
G1 F1800 X146.544 Y116.782 E1518.66179
M204 S3000
M205 X10 Y10
G0 F6000 X146.544 Y117.065
M204 S1800
M205 X8 Y8
G1 F1800 X146.954 Y116.654 E1518.67145
M204 S3000
M205 X10 Y10
G0 F6000 X146.954 Y116.937
M204 S1800
M205 X8 Y8
G1 F1800 X146.544 Y117.347 E1518.68109
M204 S3000
M205 X10 Y10
G0 F6000 X146.544 Y117.63
M204 S1800
M205 X8 Y8
G1 F1800 X146.954 Y117.22 E1518.69073
M204 S3000
M205 X10 Y10
G0 F6000 X146.954 Y117.503
M204 S1800
M205 X8 Y8
G1 F1800 X146.544 Y117.913 E1518.70038
M204 S3000
M205 X10 Y10
G0 F6000 X146.544 Y118.196
M204 S1800
M205 X8 Y8
G1 F1800 X146.954 Y117.786 E1518.71002
M204 S3000
M205 X10 Y10
G0 F6000 X146.954 Y118.069
M204 S1800
M205 X8 Y8
G1 F1800 X146.544 Y118.479 E1518.71966
M204 S3000
M205 X10 Y10
G0 F6000 X146.544 Y118.762
M204 S1800
M205 X8 Y8
G1 F1800 X146.954 Y118.351 E1518.72932
M204 S3000
M205 X10 Y10
G0 F6000 X146.954 Y118.634
M204 S1800
M205 X8 Y8
G1 F1800 X146.544 Y119.044 E1518.73896
M204 S3000
M205 X10 Y10
G0 F6000 X146.544 Y119.327
M204 S1800
M205 X8 Y8
G1 F1800 X146.954 Y118.917 E1518.7486
M204 S3000
M205 X10 Y10
G0 F6000 X146.954 Y119.2
M204 S1800
M205 X8 Y8
G1 F1800 X146.544 Y119.61 E1518.75824
M204 S3000
M205 X10 Y10
G0 F6000 X146.544 Y119.893
M204 S1800
M205 X8 Y8
G1 F1800 X146.954 Y119.483 E1518.76789
M204 S3000
M205 X10 Y10
G0 F6000 X146.954 Y119.766
M204 S1800
M205 X8 Y8
G1 F1800 X146.544 Y120.176 E1518.77753
M204 S3000
M205 X10 Y10
G0 F6000 X146.544 Y120.459
M204 S1800
M205 X8 Y8
G1 F1800 X146.954 Y120.049 E1518.78717
M204 S3000
M205 X10 Y10
G0 F6000 X146.954 Y120.331
M204 S1800
M205 X8 Y8
G1 F1800 X146.544 Y120.742 E1518.79683
M204 S3000
M205 X10 Y10
G0 F6000 X146.544 Y121.024
M204 S1800
M205 X8 Y8
G1 F1800 X146.954 Y120.614 E1518.80647
M204 S3000
M205 X10 Y10
G0 F6000 X146.954 Y120.897
M204 S1800
M205 X8 Y8
G1 F1800 X146.544 Y121.307 E1518.81611
M204 S3000
M205 X10 Y10
G0 F6000 X146.544 Y121.59
M204 S1800
M205 X8 Y8
G1 F1800 X146.954 Y121.18 E1518.82575
M204 S3000
M205 X10 Y10
G0 F6000 X146.954 Y121.463
M204 S1800
M205 X8 Y8
G1 F1800 X146.544 Y121.873 E1518.8354
M204 S3000
M205 X10 Y10
G0 F6000 X146.544 Y122.156
M204 S1800
M205 X8 Y8
G1 F1800 X146.954 Y121.746 E1518.84504
M204 S3000
M205 X10 Y10
G0 F6000 X146.954 Y122.028
M204 S1800
M205 X8 Y8
G1 F1800 X146.544 Y122.439 E1518.85469
M204 S3000
M205 X10 Y10
G0 F6000 X146.544 Y122.721
M204 S1800
M205 X8 Y8
G1 F1800 X146.954 Y122.311 E1518.86434
M204 S3000
M205 X10 Y10
G0 F6000 X146.954 Y122.594
M204 S1800
M205 X8 Y8
G1 F1800 X146.544 Y123.004 E1518.87398
M204 S3000
M205 X10 Y10
G0 F6000 X146.544 Y123.287
M204 S1800
M205 X8 Y8
G1 F1800 X146.954 Y122.877 E1518.88362
M204 S3000
M205 X10 Y10
G0 F6000 X146.954 Y123.16
M204 S1800
M205 X8 Y8
G1 F1800 X146.544 Y123.57 E1518.89326
M204 S3000
M205 X10 Y10
G0 F6000 X146.544 Y123.853
M204 S1800
M205 X8 Y8
G1 F1800 X146.954 Y123.443 E1518.90291
M204 S3000
M205 X10 Y10
G0 F6000 X146.954 Y123.726
M204 S1800
M205 X8 Y8
G1 F1800 X146.544 Y124.136 E1518.91255
M204 S3000
M205 X10 Y10
G0 F6000 X146.544 Y124.418
M204 S1800
M205 X8 Y8
G1 F1800 X146.954 Y124.008 E1518.92219
M204 S3000
M205 X10 Y10
G0 F6000 X146.954 Y124.291
M204 S1800
M205 X8 Y8
G1 F1800 X146.544 Y124.701 E1518.93183
M204 S3000
M205 X10 Y10
G0 F6000 X146.544 Y124.984
M204 S1800
M205 X8 Y8
G1 F1800 X146.954 Y124.574 E1518.94148
M204 S3000
M205 X10 Y10
G0 F6000 X146.954 Y124.857
M204 S1800
M205 X8 Y8
G1 F1800 X146.544 Y125.267 E1518.95112
M204 S3000
M205 X10 Y10
G0 F6000 X146.544 Y125.55
M204 S1800
M205 X8 Y8
G1 F1800 X146.954 Y125.14 E1518.96076
M204 S3000
M205 X10 Y10
G0 F6000 X146.954 Y125.423
M204 S1800
M205 X8 Y8
G1 F1800 X146.544 Y125.833 E1518.9704
M204 S3000
M205 X10 Y10
G0 F6000 X146.544 Y126.116
M204 S1800
M205 X8 Y8
G1 F1800 X146.954 Y125.705 E1518.98006
M204 S3000
M205 X10 Y10
G0 F6000 X146.954 Y125.988
M204 S1800
M205 X8 Y8
G1 F1800 X146.544 Y126.398 E1518.9897
M204 S3000
M205 X10 Y10
G0 F6000 X146.544 Y126.681
M204 S1800
M205 X8 Y8
G1 F1800 X146.954 Y126.271 E1518.99934
M204 S3000
M205 X10 Y10
G0 F6000 X146.954 Y126.554
M204 S1800
M205 X8 Y8
G1 F1800 X146.544 Y126.964 E1519.00899
M204 S3000
M205 X10 Y10
G0 F6000 X146.544 Y127.247
M204 S1800
M205 X8 Y8
G1 F1800 X146.954 Y126.837 E1519.01863
M204 S3000
M205 X10 Y10
G0 F6000 X146.954 Y127.12
M204 S1800
M205 X8 Y8
G1 F1800 X146.544 Y127.53 E1519.02827
M204 S3000
M205 X10 Y10
G0 F6000 X146.544 Y127.813
M204 S1800
M205 X8 Y8
G1 F1800 X146.954 Y127.402 E1519.03793
M204 S3000
M205 X10 Y10
G0 F6000 X146.954 Y127.685
M204 S1800
M205 X8 Y8
G1 F1800 X146.544 Y128.095 E1519.04757
M204 S3000
M205 X10 Y10
G0 F6000 X146.544 Y128.378
M204 S1800
M205 X8 Y8
G1 F1800 X146.954 Y127.968 E1519.05721
M204 S3000
M205 X10 Y10
G0 F6000 X146.954 Y128.251
M204 S1800
M205 X8 Y8
G1 F1800 X146.544 Y128.661 E1519.06685
M204 S3000
M205 X10 Y10
G0 F6000 X146.544 Y128.944
M204 S1800
M205 X8 Y8
G1 F1800 X146.954 Y128.534 E1519.0765
M204 S3000
M205 X10 Y10
G0 F6000 X146.954 Y128.817
M204 S1800
M205 X8 Y8
G1 F1800 X146.544 Y129.227 E1519.08614
M204 S3000
M205 X10 Y10
G0 F6000 X146.544 Y129.51
M204 S1800
M205 X8 Y8
G1 F1800 X146.954 Y129.1 E1519.09578
M204 S3000
M205 X10 Y10
G0 F6000 X146.954 Y129.382
M204 S1800
M205 X8 Y8
G1 F1800 X146.544 Y129.792 E1519.10542
M204 S3000
M205 X10 Y10
G0 F6000 X146.544 Y130.075
M204 S1800
M205 X8 Y8
G1 F1800 X146.954 Y129.665 E1519.11507
M204 S3000
M205 X10 Y10
G0 F6000 X146.954 Y129.948
M204 S1800
M205 X8 Y8
G1 F1800 X146.544 Y130.358 E1519.12471
M204 S3000
M205 X10 Y10
G0 F6000 X146.544 Y130.641
M204 S1800
M205 X8 Y8
G1 F1800 X146.954 Y130.231 E1519.13435
M204 S3000
M205 X10 Y10
G0 F6000 X146.954 Y130.514
M204 S1800
M205 X8 Y8
G1 F1800 X146.544 Y130.924 E1519.14399
M204 S3000
M205 X10 Y10
G0 F6000 X146.544 Y131.207
M204 S1800
M205 X8 Y8
G1 F1800 X146.954 Y130.797 E1519.15364
M204 S3000
M205 X10 Y10
G0 F6000 X146.954 Y131.079
M204 S1800
M205 X8 Y8
G1 F1800 X146.544 Y131.49 E1519.16329
M204 S3000
M205 X10 Y10
G0 F6000 X146.544 Y131.772
M204 S1800
M205 X8 Y8
G1 F1800 X146.954 Y131.362 E1519.17293
M204 S3000
M205 X10 Y10
G0 F6000 X146.954 Y131.645
M204 S1800
M205 X8 Y8
G1 F1800 X146.544 Y132.055 E1519.18258
M204 S3000
M205 X10 Y10
G0 F6000 X146.544 Y132.338
M204 S1800
M205 X8 Y8
G1 F1800 X146.954 Y131.928 E1519.19222
M204 S3000
M205 X10 Y10
G0 F6000 X146.954 Y132.211
M204 S1800
M205 X8 Y8
G1 F1800 X146.544 Y132.621 E1519.20186
M204 S3000
M205 X10 Y10
G0 F6000 X146.544 Y132.904
M204 S1800
M205 X8 Y8
G1 F1800 X146.954 Y132.494 E1519.2115
M204 S3000
M205 X10 Y10
G0 F6000 X146.954 Y132.776
M204 S1800
M205 X8 Y8
G1 F1800 X146.544 Y133.187 E1519.22116
M204 S3000
M205 X10 Y10
G0 F6000 X146.544 Y133.469
M204 S1800
M205 X8 Y8
G1 F1800 X146.954 Y133.059 E1519.2308
M204 S3000
M205 X10 Y10
G0 F6000 X146.954 Y133.342
M204 S1800
M205 X8 Y8
G1 F1800 X146.544 Y133.752 E1519.24044
M204 S3000
M205 X10 Y10
G0 F6000 X146.544 Y134.035
M204 S1800
M205 X8 Y8
G1 F1800 X146.954 Y133.625 E1519.25009
M204 S3000
M205 X10 Y10
G0 F6000 X146.954 Y133.908
M204 S1800
M205 X8 Y8
G1 F1800 X146.734 Y134.128 E1519.25526
M204 S3000
M205 X10 Y10
G0 F6000 X142.748 Y138.756
G0 X138.756 Y142.748
G0 X134.035 Y146.544
M204 S1800
M205 X8 Y8
G1 F1800 X133.625 Y146.954 E1519.2649
M204 S3000
M205 X10 Y10
G0 F6000 X133.342 Y146.954
M204 S1800
M205 X8 Y8
G1 F1800 X133.752 Y146.544 E1519.27454
M204 S3000
M205 X10 Y10
G0 F6000 X133.469 Y146.544
M204 S1800
M205 X8 Y8
G1 F1800 X133.059 Y146.954 E1519.28419
M204 S3000
M205 X10 Y10
G0 F6000 X132.776 Y146.954
M204 S1800
M205 X8 Y8
G1 F1800 X133.187 Y146.544 E1519.29384
M204 S3000
M205 X10 Y10
G0 F6000 X132.904 Y146.544
M204 S1800
M205 X8 Y8
G1 F1800 X132.494 Y146.954 E1519.30348
M204 S3000
M205 X10 Y10
G0 F6000 X132.211 Y146.954
M204 S1800
M205 X8 Y8
G1 F1800 X132.621 Y146.544 E1519.31313
M204 S3000
M205 X10 Y10
G0 F6000 X132.338 Y146.544
M204 S1800
M205 X8 Y8
G1 F1800 X131.928 Y146.954 E1519.32277
M204 S3000
M205 X10 Y10
G0 F6000 X131.645 Y146.954
M204 S1800
M205 X8 Y8
G1 F1800 X132.055 Y146.544 E1519.33241
M204 S3000
M205 X10 Y10
G0 F6000 X133.908 Y146.954
M204 S1800
M205 X8 Y8
G1 F1800 X134.127 Y146.735 E1519.33756
M204 S3000
M205 X10 Y10
G0 F6000 X131.772 Y146.544
M204 S1800
M205 X8 Y8
G1 F1800 X131.362 Y146.954 E1519.3472
M204 S3000
M205 X10 Y10
G0 F6000 X131.079 Y146.954
M204 S1800
M205 X8 Y8
G1 F1800 X131.49 Y146.544 E1519.35686
M204 S3000
M205 X10 Y10
G0 F6000 X131.207 Y146.544
M204 S1800
M205 X8 Y8
G1 F1800 X130.797 Y146.954 E1519.3665
M204 S3000
M205 X10 Y10
G0 F6000 X130.514 Y146.954
M204 S1800
M205 X8 Y8
G1 F1800 X130.924 Y146.544 E1519.37614
M204 S3000
M205 X10 Y10
G0 F6000 X130.641 Y146.544
M204 S1800
M205 X8 Y8
G1 F1800 X130.231 Y146.954 E1519.38579
M204 S3000
M205 X10 Y10
G0 F6000 X129.948 Y146.954
M204 S1800
M205 X8 Y8
G1 F1800 X130.358 Y146.544 E1519.39543
M204 S3000
M205 X10 Y10
G0 F6000 X130.075 Y146.544
M204 S1800
M205 X8 Y8
G1 F1800 X129.665 Y146.954 E1519.40507
M204 S3000
M205 X10 Y10
G0 F6000 X129.382 Y146.954
M204 S1800
M205 X8 Y8
G1 F1800 X129.792 Y146.544 E1519.41471
M204 S3000
M205 X10 Y10
G0 F6000 X129.51 Y146.544
M204 S1800
M205 X8 Y8
G1 F1800 X129.1 Y146.954 E1519.42436
M204 S3000
M205 X10 Y10
G0 F6000 X128.817 Y146.954
M204 S1800
M205 X8 Y8
G1 F1800 X129.227 Y146.544 E1519.434
M204 S3000
M205 X10 Y10
G0 F6000 X128.944 Y146.544
M204 S1800
M205 X8 Y8
G1 F1800 X128.534 Y146.954 E1519.44364
M204 S3000
M205 X10 Y10
G0 F6000 X128.251 Y146.954
M204 S1800
M205 X8 Y8
G1 F1800 X128.661 Y146.544 E1519.45328
M204 S3000
M205 X10 Y10
G0 F6000 X128.378 Y146.544
M204 S1800
M205 X8 Y8
G1 F1800 X127.968 Y146.954 E1519.46293
M204 S3000
M205 X10 Y10
G0 F6000 X127.685 Y146.954
M204 S1800
M205 X8 Y8
G1 F1800 X128.095 Y146.544 E1519.47257
M204 S3000
M205 X10 Y10
G0 F6000 X127.813 Y146.544
M204 S1800
M205 X8 Y8
G1 F1800 X127.402 Y146.954 E1519.48222
M204 S3000
M205 X10 Y10
G0 F6000 X127.12 Y146.954
M204 S1800
M205 X8 Y8
G1 F1800 X127.53 Y146.544 E1519.49187
M204 S3000
M205 X10 Y10
G0 F6000 X127.247 Y146.544
M204 S1800
M205 X8 Y8
G1 F1800 X126.837 Y146.954 E1519.50151
M204 S3000
M205 X10 Y10
G0 F6000 X126.554 Y146.954
M204 S1800
M205 X8 Y8
G1 F1800 X126.964 Y146.544 E1519.51115
M204 S3000
M205 X10 Y10
G0 F6000 X126.681 Y146.544
M204 S1800
M205 X8 Y8
G1 F1800 X126.271 Y146.954 E1519.52079
M204 S3000
M205 X10 Y10
G0 F6000 X125.988 Y146.954
M204 S1800
M205 X8 Y8
G1 F1800 X126.398 Y146.544 E1519.53044
M204 S3000
M205 X10 Y10
G0 F6000 X126.116 Y146.544
M204 S1800
M205 X8 Y8
G1 F1800 X125.705 Y146.954 E1519.54009
M204 S3000
M205 X10 Y10
G0 F6000 X125.423 Y146.954
M204 S1800
M205 X8 Y8
G1 F1800 X125.833 Y146.544 E1519.54973
M204 S3000
M205 X10 Y10
G0 F6000 X125.55 Y146.544
M204 S1800
M205 X8 Y8
G1 F1800 X125.14 Y146.954 E1519.55938
M204 S3000
M205 X10 Y10
G0 F6000 X124.857 Y146.954
M204 S1800
M205 X8 Y8
G1 F1800 X125.267 Y146.544 E1519.56902
M204 S3000
M205 X10 Y10
G0 F6000 X124.984 Y146.544
M204 S1800
M205 X8 Y8
G1 F1800 X124.574 Y146.954 E1519.57866
M204 S3000
M205 X10 Y10
G0 F6000 X124.291 Y146.954
M204 S1800
M205 X8 Y8
G1 F1800 X124.701 Y146.544 E1519.5883
M204 S3000
M205 X10 Y10
G0 F6000 X124.418 Y146.544
M204 S1800
M205 X8 Y8
G1 F1800 X124.008 Y146.954 E1519.59795
M204 S3000
M205 X10 Y10
G0 F6000 X123.726 Y146.954
M204 S1800
M205 X8 Y8
G1 F1800 X124.136 Y146.544 E1519.60759
M204 S3000
M205 X10 Y10
G0 F6000 X123.853 Y146.544
M204 S1800
M205 X8 Y8
G1 F1800 X123.443 Y146.954 E1519.61723
M204 S3000
M205 X10 Y10
G0 F6000 X123.16 Y146.954
M204 S1800
M205 X8 Y8
G1 F1800 X123.57 Y146.544 E1519.62687
M204 S3000
M205 X10 Y10
G0 F6000 X123.287 Y146.544
M204 S1800
M205 X8 Y8
G1 F1800 X122.877 Y146.954 E1519.63652
M204 S3000
M205 X10 Y10
G0 F6000 X122.594 Y146.954
M204 S1800
M205 X8 Y8
G1 F1800 X123.004 Y146.544 E1519.64616
M204 S3000
M205 X10 Y10
G0 F6000 X122.721 Y146.544
M204 S1800
M205 X8 Y8
G1 F1800 X122.311 Y146.954 E1519.6558
M204 S3000
M205 X10 Y10
G0 F6000 X122.028 Y146.954
M204 S1800
M205 X8 Y8
G1 F1800 X122.439 Y146.544 E1519.66546
M204 S3000
M205 X10 Y10
G0 F6000 X122.156 Y146.544
M204 S1800
M205 X8 Y8
G1 F1800 X121.746 Y146.954 E1519.6751
M204 S3000
M205 X10 Y10
G0 F6000 X121.463 Y146.954
M204 S1800
M205 X8 Y8
G1 F1800 X121.873 Y146.544 E1519.68474
M204 S3000
M205 X10 Y10
G0 F6000 X121.59 Y146.544
M204 S1800
M205 X8 Y8
G1 F1800 X121.18 Y146.954 E1519.69438
M204 S3000
M205 X10 Y10
G0 F6000 X120.897 Y146.954
M204 S1800
M205 X8 Y8
G1 F1800 X121.307 Y146.544 E1519.70403
M204 S3000
M205 X10 Y10
G0 F6000 X121.024 Y146.544
M204 S1800
M205 X8 Y8
G1 F1800 X120.614 Y146.954 E1519.71367
M204 S3000
M205 X10 Y10
G0 F6000 X120.331 Y146.954
M204 S1800
M205 X8 Y8
G1 F1800 X120.742 Y146.544 E1519.72332
M204 S3000
M205 X10 Y10
G0 F6000 X120.459 Y146.544
M204 S1800
M205 X8 Y8
G1 F1800 X120.049 Y146.954 E1519.73297
M204 S3000
M205 X10 Y10
G0 F6000 X119.766 Y146.954
M204 S1800
M205 X8 Y8
G1 F1800 X120.176 Y146.544 E1519.74261
M204 S3000
M205 X10 Y10
G0 F6000 X119.893 Y146.544
M204 S1800
M205 X8 Y8
G1 F1800 X119.483 Y146.954 E1519.75225
M204 S3000
M205 X10 Y10
G0 F6000 X119.2 Y146.954
M204 S1800
M205 X8 Y8
G1 F1800 X119.61 Y146.544 E1519.76189
M204 S3000
M205 X10 Y10
G0 F6000 X119.327 Y146.544
M204 S1800
M205 X8 Y8
G1 F1800 X118.917 Y146.954 E1519.77154
M204 S3000
M205 X10 Y10
G0 F6000 X118.634 Y146.954
M204 S1800
M205 X8 Y8
G1 F1800 X119.044 Y146.544 E1519.78118
M204 S3000
M205 X10 Y10
G0 F6000 X118.762 Y146.544
M204 S1800
M205 X8 Y8
G1 F1800 X118.351 Y146.954 E1519.79083
M204 S3000
M205 X10 Y10
G0 F6000 X118.069 Y146.954
M204 S1800
M205 X8 Y8
G1 F1800 X118.479 Y146.544 E1519.80048
M204 S3000
M205 X10 Y10
G0 F6000 X118.196 Y146.544
M204 S1800
M205 X8 Y8
G1 F1800 X117.786 Y146.954 E1519.81012
M204 S3000
M205 X10 Y10
G0 F6000 X117.503 Y146.954
M204 S1800
M205 X8 Y8
G1 F1800 X117.913 Y146.544 E1519.81976
M204 S3000
M205 X10 Y10
G0 F6000 X117.63 Y146.544
M204 S1800
M205 X8 Y8
G1 F1800 X117.22 Y146.954 E1519.8294
M204 S3000
M205 X10 Y10
G0 F6000 X116.937 Y146.954
M204 S1800
M205 X8 Y8
G1 F1800 X117.347 Y146.544 E1519.83905
M204 S3000
M205 X10 Y10
G0 F6000 X117.065 Y146.544
M204 S1800
M205 X8 Y8
G1 F1800 X116.654 Y146.954 E1519.8487
M204 S3000
M205 X10 Y10
G0 F6000 X116.372 Y146.954
M204 S1800
M205 X8 Y8
G1 F1800 X116.782 Y146.544 E1519.85834
M204 S3000
M205 X10 Y10
G0 F6000 X116.499 Y146.544
M204 S1800
M205 X8 Y8
G1 F1800 X116.089 Y146.954 E1519.86799
M204 S3000
M205 X10 Y10
G0 F6000 X115.806 Y146.954
M204 S1800
M205 X8 Y8
G1 F1800 X116.216 Y146.544 E1519.87763
M204 S3000
M205 X10 Y10
G0 F6000 X115.933 Y146.544
M204 S1800
M205 X8 Y8
G1 F1800 X115.523 Y146.954 E1519.88727
M204 S3000
M205 X10 Y10
G0 F6000 X115.24 Y146.954
M204 S1800
M205 X8 Y8
G1 F1800 X115.65 Y146.544 E1519.89691
M204 S3000
M205 X10 Y10
G0 F6000 X115.368 Y146.544
M204 S1800
M205 X8 Y8
G1 F1800 X114.957 Y146.954 E1519.90657
M204 S3000
M205 X10 Y10
G0 F6000 X114.675 Y146.954
M204 S1800
M205 X8 Y8
G1 F1800 X115.085 Y146.544 E1519.91621
M204 S3000
M205 X10 Y10
G0 F6000 X114.802 Y146.544
M204 S1800
M205 X8 Y8
G1 F1800 X114.392 Y146.954 E1519.92585
M204 S3000
M205 X10 Y10
G0 F6000 X114.109 Y146.954
M204 S1800
M205 X8 Y8
G1 F1800 X114.519 Y146.544 E1519.9355
M204 S3000
M205 X10 Y10
G0 F6000 X114.236 Y146.544
M204 S1800
M205 X8 Y8
G1 F1800 X113.826 Y146.954 E1519.94514
M204 S3000
M205 X10 Y10
G0 F6000 X113.543 Y146.954
M204 S1800
M205 X8 Y8
G1 F1800 X113.953 Y146.544 E1519.95478
M204 S3000
M205 X10 Y10
G0 F6000 X113.67 Y146.544
M204 S1800
M205 X8 Y8
G1 F1800 X113.26 Y146.954 E1519.96442
M204 S3000
M205 X10 Y10
G0 F6000 X112.977 Y146.954
M204 S1800
M205 X8 Y8
G1 F1800 X113.388 Y146.544 E1519.97408
M204 S3000
M205 X10 Y10
G0 F6000 X113.105 Y146.544
M204 S1800
M205 X8 Y8
G1 F1800 X112.695 Y146.954 E1519.98372
M204 S3000
M205 X10 Y10
G0 F6000 X112.412 Y146.954
M204 S1800
M205 X8 Y8
G1 F1800 X112.822 Y146.544 E1519.99336
M204 S3000
M205 X10 Y10
G0 F6000 X112.539 Y146.544
M204 S1800
M205 X8 Y8
G1 F1800 X112.129 Y146.954 E1520.00301
M204 S3000
M205 X10 Y10
G0 F6000 X111.846 Y146.954
M204 S1800
M205 X8 Y8
G1 F1800 X112.256 Y146.544 E1520.01265
M204 S3000
M205 X10 Y10
G0 F6000 X111.973 Y146.544
M204 S1800
M205 X8 Y8
G1 F1800 X111.563 Y146.954 E1520.02229
M204 S3000
M205 X10 Y10
G0 F6000 X111.28 Y146.954
M204 S1800
M205 X8 Y8
G1 F1800 X111.691 Y146.544 E1520.03195
M204 S3000
M205 X10 Y10
G0 F6000 X111.408 Y146.544
M204 S1800
M205 X8 Y8
G1 F1800 X110.998 Y146.954 E1520.04159
M204 S3000
M205 X10 Y10
G0 F6000 X110.715 Y146.954
M204 S1800
M205 X8 Y8
G1 F1800 X111.125 Y146.544 E1520.05123
M204 S3000
M205 X10 Y10
G0 F6000 X110.842 Y146.544
M204 S1800
M205 X8 Y8
G1 F1800 X110.432 Y146.954 E1520.06087
M204 S3000
M205 X10 Y10
G0 F6000 X110.149 Y146.954
M204 S1800
M205 X8 Y8
G1 F1800 X110.559 Y146.544 E1520.07052
M204 S3000
M205 X10 Y10
G0 F6000 X110.276 Y146.544
M204 S1800
M205 X8 Y8
G1 F1800 X109.866 Y146.954 E1520.08016
M204 S3000
M205 X10 Y10
G0 F6000 X109.583 Y146.954
M204 S1800
M205 X8 Y8
G1 F1800 X109.993 Y146.544 E1520.0898
M204 S3000
M205 X10 Y10
G0 F6000 X109.711 Y146.544
M204 S1800
M205 X8 Y8
G1 F1800 X109.301 Y146.954 E1520.09944
M204 S3000
M205 X10 Y10
G0 F6000 X109.018 Y146.954
M204 S1800
M205 X8 Y8
G1 F1800 X109.428 Y146.544 E1520.10909
M204 S3000
M205 X10 Y10
G0 F6000 X109.145 Y146.544
M204 S1800
M205 X8 Y8
G1 F1800 X108.735 Y146.954 E1520.11873
M204 S3000
M205 X10 Y10
G0 F6000 X108.452 Y146.954
M204 S1800
M205 X8 Y8
G1 F1800 X108.862 Y146.544 E1520.12837
M204 S3000
M205 X10 Y10
G0 F6000 X108.579 Y146.544
M204 S1800
M205 X8 Y8
G1 F1800 X108.169 Y146.954 E1520.13801
M204 S3000
M205 X10 Y10
G0 F6000 X107.886 Y146.954
M204 S1800
M205 X8 Y8
G1 F1800 X108.296 Y146.544 E1520.14766
M204 S3000
M205 X10 Y10
G0 F6000 X108.014 Y146.544
M204 S1800
M205 X8 Y8
G1 F1800 X107.603 Y146.954 E1520.15731
M204 S3000
M205 X10 Y10
G0 F6000 X107.321 Y146.954
M204 S1800
M205 X8 Y8
G1 F1800 X107.731 Y146.544 E1520.16695
M204 S3000
M205 X10 Y10
G0 F6000 X107.448 Y146.544
M204 S1800
M205 X8 Y8
G1 F1800 X107.038 Y146.954 E1520.1766
M204 S3000
M205 X10 Y10
G0 F6000 X106.755 Y146.954
M204 S1800
M205 X8 Y8
G1 F1800 X107.165 Y146.544 E1520.18624
M204 S3000
M205 X10 Y10
G0 F6000 X106.882 Y146.544
M204 S1800
M205 X8 Y8
G1 F1800 X106.472 Y146.954 E1520.19588
M204 S3000
M205 X10 Y10
G0 F6000 X106.189 Y146.954
M204 S1800
M205 X8 Y8
G1 F1800 X106.599 Y146.544 E1520.20552
M204 S3000
M205 X10 Y10
G0 F6000 X106.317 Y146.544
M204 S1800
M205 X8 Y8
G1 F1800 X105.906 Y146.954 E1520.21518
M204 S3000
M205 X10 Y10
G0 F6000 X105.624 Y146.954
M204 S1800
M205 X8 Y8
G1 F1800 X106.034 Y146.544 E1520.22482
M204 S3000
M205 X10 Y10
G0 F6000 X105.751 Y146.544
M204 S1800
M205 X8 Y8
G1 F1800 X105.341 Y146.954 E1520.23446
M204 S3000
M205 X10 Y10
G0 F6000 X105.058 Y146.954
M204 S1800
M205 X8 Y8
G1 F1800 X105.468 Y146.544 E1520.24411
M204 S3000
M205 X10 Y10
G0 F6000 X105.185 Y146.544
M204 S1800
M205 X8 Y8
G1 F1800 X104.775 Y146.954 E1520.25375
M204 S3000
M205 X10 Y10
G0 F6000 X104.492 Y146.954
M204 S1800
M205 X8 Y8
G1 F1800 X104.902 Y146.544 E1520.26339
M204 S3000
M205 X10 Y10
G0 F6000 X104.619 Y146.544
M204 S1800
M205 X8 Y8
G1 F1800 X104.209 Y146.954 E1520.27303
M204 S3000
M205 X10 Y10
G0 F6000 X103.927 Y146.954
M204 S1800
M205 X8 Y8
G1 F1800 X104.337 Y146.544 E1520.28268
M204 S3000
M205 X10 Y10
G0 F6000 X104.054 Y146.544
M204 S1800
M205 X8 Y8
G1 F1800 X103.644 Y146.954 E1520.29232
M204 S3000
M205 X10 Y10
G0 F6000 X103.361 Y146.954
M204 S1800
M205 X8 Y8
G1 F1800 X103.771 Y146.544 E1520.30196
M204 S3000
M205 X10 Y10
G0 F6000 X103.488 Y146.544
M204 S1800
M205 X8 Y8
G1 F1800 X103.078 Y146.954 E1520.3116
M204 S3000
M205 X10 Y10
G0 F6000 X102.795 Y146.954
M204 S1800
M205 X8 Y8
G1 F1800 X103.205 Y146.544 E1520.32125
M204 S3000
M205 X10 Y10
G0 F6000 X102.922 Y146.544
M204 S1800
M205 X8 Y8
G1 F1800 X102.512 Y146.954 E1520.33089
M204 S3000
M205 X10 Y10
G0 F6000 X102.229 Y146.954
M204 S1800
M205 X8 Y8
G1 F1800 X102.64 Y146.544 E1520.34054
M204 S3000
M205 X10 Y10
G0 F6000 X102.357 Y146.544
M204 S1800
M205 X8 Y8
G1 F1800 X101.947 Y146.954 E1520.35019
M204 S3000
M205 X10 Y10
G0 F6000 X101.664 Y146.954
M204 S1800
M205 X8 Y8
G1 F1800 X102.074 Y146.544 E1520.35983
M204 S3000
M205 X10 Y10
G0 F6000 X101.791 Y146.544
M204 S1800
M205 X8 Y8
G1 F1800 X101.381 Y146.954 E1520.36947
M204 S3000
M205 X10 Y10
G0 F6000 X101.098 Y146.954
M204 S1800
M205 X8 Y8
G1 F1800 X101.508 Y146.544 E1520.37911
M204 S3000
M205 X10 Y10
G0 F6000 X101.225 Y146.544
M204 S1800
M205 X8 Y8
G1 F1800 X100.815 Y146.954 E1520.38876
M204 S3000
M205 X10 Y10
G0 F6000 X100.532 Y146.954
M204 S1800
M205 X8 Y8
G1 F1800 X100.943 Y146.544 E1520.39841
M204 S3000
M205 X10 Y10
G0 F6000 X100.66 Y146.544
M204 S1800
M205 X8 Y8
G1 F1800 X100.25 Y146.954 E1520.40805
M204 S3000
M205 X10 Y10
G0 F6000 X99.967 Y146.954
M204 S1800
M205 X8 Y8
G1 F1800 X100.377 Y146.544 E1520.4177
M204 S3000
M205 X10 Y10
G0 F6000 X100.094 Y146.544
M204 S1800
M205 X8 Y8
G1 F1800 X99.684 Y146.954 E1520.42734
M204 S3000
M205 X10 Y10
G0 F6000 X99.401 Y146.954
M204 S1800
M205 X8 Y8
G1 F1800 X99.811 Y146.544 E1520.43698
M204 S3000
M205 X10 Y10
G0 F6000 X99.528 Y146.544
M204 S1800
M205 X8 Y8
G1 F1800 X99.118 Y146.954 E1520.44662
M204 S3000
M205 X10 Y10
G0 F6000 X98.835 Y146.954
M204 S1800
M205 X8 Y8
G1 F1800 X99.245 Y146.544 E1520.45627
M204 S3000
M205 X10 Y10
G0 F6000 X98.963 Y146.544
M204 S1800
M205 X8 Y8
G1 F1800 X98.553 Y146.954 E1520.46591
M204 S3000
M205 X10 Y10
G0 F6000 X98.27 Y146.954
M204 S1800
M205 X8 Y8
G1 F1800 X98.68 Y146.544 E1520.47555
M204 S3000
M205 X10 Y10
G0 F6000 X98.397 Y146.544
M204 S1800
M205 X8 Y8
G1 F1800 X97.987 Y146.954 E1520.48519
M204 S3000
M205 X10 Y10
G0 F6000 X97.704 Y146.954
M204 S1800
M205 X8 Y8
G1 F1800 X98.114 Y146.544 E1520.49484
M204 S3000
M205 X10 Y10
G0 F6000 X97.831 Y146.544
M204 S1800
M205 X8 Y8
G1 F1800 X97.421 Y146.954 E1520.50448
M204 S3000
M205 X10 Y10
G0 F6000 X97.138 Y146.954
M204 S1800
M205 X8 Y8
G1 F1800 X97.548 Y146.544 E1520.51412
M204 S3000
M205 X10 Y10
G0 F6000 X97.266 Y146.544
M204 S1800
M205 X8 Y8
G1 F1800 X96.855 Y146.954 E1520.52378
M204 S3000
M205 X10 Y10
G0 F6000 X96.573 Y146.954
M204 S1800
M205 X8 Y8
G1 F1800 X96.983 Y146.544 E1520.53342
M204 S3000
M205 X10 Y10
G0 F6000 X96.7 Y146.544
M204 S1800
M205 X8 Y8
G1 F1800 X96.29 Y146.954 E1520.54306
M204 S3000
M205 X10 Y10
G0 F6000 X96.007 Y146.954
M204 S1800
M205 X8 Y8
G1 F1800 X96.417 Y146.544 E1520.5527
M204 S3000
M205 X10 Y10
G0 F6000 X96.134 Y146.544
M204 S1800
M205 X8 Y8
G1 F1800 X95.724 Y146.954 E1520.56235
M204 S3000
M205 X10 Y10
G0 F6000 X95.441 Y146.954
M204 S1800
M205 X8 Y8
G1 F1800 X95.851 Y146.544 E1520.57199
M204 S3000
M205 X10 Y10
G0 F6000 X95.569 Y146.544
M204 S1800
M205 X8 Y8
G1 F1800 X95.158 Y146.954 E1520.58164
M204 S3000
M205 X10 Y10
G0 F6000 X94.876 Y146.954
M204 S1800
M205 X8 Y8
G1 F1800 X95.286 Y146.544 E1520.59128
M204 S3000
M205 X10 Y10
G0 F6000 X95.003 Y146.544
M204 S1800
M205 X8 Y8
G1 F1800 X94.593 Y146.954 E1520.60093
M204 S3000
M205 X10 Y10
G0 F6000 X94.31 Y146.954
M204 S1800
M205 X8 Y8
G1 F1800 X94.72 Y146.544 E1520.61057
M204 S3000
M205 X10 Y10
G0 F6000 X94.437 Y146.544
M204 S1800
M205 X8 Y8
G1 F1800 X94.027 Y146.954 E1520.62021
M204 S3000
M205 X10 Y10
G0 F6000 X93.744 Y146.954
M204 S1800
M205 X8 Y8
G1 F1800 X94.154 Y146.544 E1520.62986
M204 S3000
M205 X10 Y10
G0 F6000 X93.871 Y146.544
M204 S1800
M205 X8 Y8
G1 F1800 X93.461 Y146.954 E1520.6395
M204 S3000
M205 X10 Y10
G0 F6000 X93.178 Y146.954
M204 S1800
M205 X8 Y8
G1 F1800 X93.589 Y146.544 E1520.64915
M204 S3000
M205 X10 Y10
G0 F6000 X93.306 Y146.544
M204 S1800
M205 X8 Y8
G1 F1800 X92.896 Y146.954 E1520.65879
M204 S3000
M205 X10 Y10
G0 F6000 X92.613 Y146.954
M204 S1800
M205 X8 Y8
G1 F1800 X93.023 Y146.544 E1520.66844
M204 S3000
M205 X10 Y10
G0 F6000 X92.74 Y146.544
M204 S1800
M205 X8 Y8
G1 F1800 X92.33 Y146.954 E1520.67808
M204 S3000
M205 X10 Y10
G0 F6000 X92.047 Y146.954
M204 S1800
M205 X8 Y8
G1 F1800 X92.457 Y146.544 E1520.68772
M204 S3000
M205 X10 Y10
G0 F6000 X92.174 Y146.544
M204 S1800
M205 X8 Y8
G1 F1800 X91.764 Y146.954 E1520.69736
M204 S3000
M205 X10 Y10
G0 F6000 X91.481 Y146.954
M204 S1800
M205 X8 Y8
G1 F1800 X91.892 Y146.544 E1520.70702
M204 S3000
M205 X10 Y10
G0 F6000 X91.609 Y146.544
M204 S1800
M205 X8 Y8
G1 F1800 X91.199 Y146.954 E1520.71666
M204 S3000
M205 X10 Y10
G0 F6000 X90.916 Y146.954
M204 S1800
M205 X8 Y8
G1 F1800 X91.326 Y146.544 E1520.7263
M204 S3000
M205 X10 Y10
G0 F6000 X91.043 Y146.544
M204 S1800
M205 X8 Y8
G1 F1800 X90.633 Y146.954 E1520.73595
M204 S3000
M205 X10 Y10
G0 F6000 X90.35 Y146.954
M204 S1800
M205 X8 Y8
G1 F1800 X90.76 Y146.544 E1520.74559
M204 S3000
M205 X10 Y10
G0 F6000 X90.477 Y146.544
M204 S1800
M205 X8 Y8
G1 F1800 X90.067 Y146.954 E1520.75523
M204 S3000
M205 X10 Y10
G0 F6000 X89.784 Y146.954
M204 S1800
M205 X8 Y8
G1 F1800 X90.195 Y146.544 E1520.76489
M204 S3000
M205 X10 Y10
G0 F6000 X89.912 Y146.544
M204 S1800
M205 X8 Y8
G1 F1800 X89.502 Y146.954 E1520.77453
M204 S3000
M205 X10 Y10
G0 F6000 X89.219 Y146.954
M204 S1800
M205 X8 Y8
G1 F1800 X89.629 Y146.544 E1520.78417
M204 S3000
M205 X10 Y10
G0 F6000 X89.346 Y146.544
M204 S1800
M205 X8 Y8
G1 F1800 X88.936 Y146.954 E1520.79381
M204 S3000
M205 X10 Y10
G0 F6000 X88.653 Y146.954
M204 S1800
M205 X8 Y8
G1 F1800 X89.063 Y146.544 E1520.80346
M204 S3000
M205 X10 Y10
G0 F6000 X88.78 Y146.544
M204 S1800
M205 X8 Y8
G1 F1800 X88.37 Y146.954 E1520.8131
M204 S3000
M205 X10 Y10
G0 F6000 X88.087 Y146.954
M204 S1800
M205 X8 Y8
G1 F1800 X88.497 Y146.544 E1520.82274
M204 S3000
M205 X10 Y10
G0 F6000 X88.215 Y146.544
M204 S1800
M205 X8 Y8
G1 F1800 X87.804 Y146.954 E1520.8324
M204 S3000
M205 X10 Y10
G0 F6000 X87.522 Y146.954
M204 S1800
M205 X8 Y8
G1 F1800 X87.932 Y146.544 E1520.84204
M204 S3000
M205 X10 Y10
G0 F6000 X87.649 Y146.544
M204 S1800
M205 X8 Y8
G1 F1800 X87.239 Y146.954 E1520.85168
M204 S3000
M205 X10 Y10
G0 F6000 X86.956 Y146.954
M204 S1800
M205 X8 Y8
G1 F1800 X87.366 Y146.544 E1520.86132
M204 S3000
M205 X10 Y10
G0 F6000 X87.083 Y146.544
M204 S1800
M205 X8 Y8
G1 F1800 X86.673 Y146.954 E1520.87097
M204 S3000
M205 X10 Y10
G0 F6000 X86.39 Y146.954
M204 S1800
M205 X8 Y8
G1 F1800 X86.8 Y146.544 E1520.88061
M204 S3000
M205 X10 Y10
G0 F6000 X86.518 Y146.544
M204 S1800
M205 X8 Y8
G1 F1800 X86.107 Y146.954 E1520.89026
M204 S3000
M205 X10 Y10
G0 F6000 X85.825 Y146.954
M204 S1800
M205 X8 Y8
G1 F1800 X86.235 Y146.544 E1520.89991
M204 S3000
M205 X10 Y10
G0 F6000 X85.952 Y146.544
M204 S1800
M205 X8 Y8
G1 F1800 X85.542 Y146.954 E1520.90955
M204 S3000
M205 X10 Y10
G0 F6000 X85.259 Y146.954
M204 S1800
M205 X8 Y8
G1 F1800 X85.669 Y146.544 E1520.91919
M204 S3000
M205 X10 Y10
G0 F6000 X85.386 Y146.544
M204 S1800
M205 X8 Y8
G1 F1800 X84.976 Y146.954 E1520.92883
M204 S3000
M205 X10 Y10
G0 F6000 X84.693 Y146.954
M204 S1800
M205 X8 Y8
G1 F1800 X85.103 Y146.544 E1520.93848
M204 S3000
M205 X10 Y10
G0 F6000 X84.82 Y146.544
M204 S1800
M205 X8 Y8
G1 F1800 X84.41 Y146.954 E1520.94812
M204 S3000
M205 X10 Y10
G0 F6000 X84.128 Y146.954
M204 S1800
M205 X8 Y8
G1 F1800 X84.538 Y146.544 E1520.95776
M204 S3000
M205 X10 Y10
G0 F6000 X84.255 Y146.544
M204 S1800
M205 X8 Y8
G1 F1800 X83.845 Y146.954 E1520.9674
M204 S3000
M205 X10 Y10
G0 F6000 X83.562 Y146.954
M204 S1800
M205 X8 Y8
G1 F1800 X83.972 Y146.544 E1520.97705
M204 S3000
M205 X10 Y10
G0 F6000 X83.689 Y146.544
M204 S1800
M205 X8 Y8
G1 F1800 X83.279 Y146.954 E1520.98669
M204 S3000
M205 X10 Y10
G0 F6000 X82.996 Y146.954
M204 S1800
M205 X8 Y8
G1 F1800 X83.406 Y146.544 E1520.99633
M204 S3000
M205 X10 Y10
G0 F6000 X83.123 Y146.544
M204 S1800
M205 X8 Y8
G1 F1800 X82.713 Y146.954 E1521.00597
M204 S3000
M205 X10 Y10
G0 F6000 X82.43 Y146.954
M204 S1800
M205 X8 Y8
G1 F1800 X82.841 Y146.544 E1521.01563
M204 S3000
M205 X10 Y10
G0 F6000 X82.558 Y146.544
M204 S1800
M205 X8 Y8
G1 F1800 X82.148 Y146.954 E1521.02527
M204 S3000
M205 X10 Y10
G0 F6000 X81.865 Y146.954
M204 S1800
M205 X8 Y8
G1 F1800 X82.275 Y146.544 E1521.03491
M204 S3000
M205 X10 Y10
G0 F6000 X81.992 Y146.544
M204 S1800
M205 X8 Y8
G1 F1800 X81.582 Y146.954 E1521.04456
M204 S3000
M205 X10 Y10
G0 F6000 X81.299 Y146.954
M204 S1800
M205 X8 Y8
G1 F1800 X81.709 Y146.544 E1521.0542
M204 S3000
M205 X10 Y10
G0 F6000 X81.426 Y146.544
M204 S1800
M205 X8 Y8
G1 F1800 X81.016 Y146.954 E1521.06384
M204 S3000
M205 X10 Y10
G0 F6000 X80.733 Y146.954
M204 S1800
M205 X8 Y8
G1 F1800 X81.144 Y146.544 E1521.0735
M204 S3000
M205 X10 Y10
G0 F6000 X80.861 Y146.544
M204 S1800
M205 X8 Y8
G1 F1800 X80.451 Y146.954 E1521.08314
M204 S3000
M205 X10 Y10
G0 F6000 X80.168 Y146.954
M204 S1800
M205 X8 Y8
G1 F1800 X80.578 Y146.544 E1521.09278
M204 S3000
M205 X10 Y10
G0 F6000 X80.295 Y146.544
M204 S1800
M205 X8 Y8
G1 F1800 X79.885 Y146.954 E1521.10242
M204 S3000
M205 X10 Y10
G0 F6000 X79.602 Y146.954
M204 S1800
M205 X8 Y8
G1 F1800 X80.012 Y146.544 E1521.11207
M204 S3000
M205 X10 Y10
G0 F6000 X79.729 Y146.544
M204 S1800
M205 X8 Y8
G1 F1800 X79.319 Y146.954 E1521.12171
M204 S3000
M205 X10 Y10
G0 F6000 X79.036 Y146.954
M204 S1800
M205 X8 Y8
G1 F1800 X79.446 Y146.544 E1521.13135
M204 S3000
M205 X10 Y10
G0 F6000 X79.164 Y146.544
M204 S1800
M205 X8 Y8
G1 F1800 X78.754 Y146.954 E1521.14099
M204 S3000
M205 X10 Y10
G0 F6000 X78.471 Y146.954
M204 S1800
M205 X8 Y8
G1 F1800 X78.881 Y146.544 E1521.15064
M204 S3000
M205 X10 Y10
G0 F6000 X78.598 Y146.544
M204 S1800
M205 X8 Y8
G1 F1800 X78.188 Y146.954 E1521.16028
M204 S3000
M205 X10 Y10
G0 F6000 X77.905 Y146.954
M204 S1800
M205 X8 Y8
G1 F1800 X78.315 Y146.544 E1521.16992
M204 S3000
M205 X10 Y10
G0 F6000 X78.032 Y146.544
M204 S1800
M205 X8 Y8
G1 F1800 X77.622 Y146.954 E1521.17956
M204 S3000
M205 X10 Y10
G0 F6000 X77.339 Y146.954
M204 S1800
M205 X8 Y8
G1 F1800 X77.749 Y146.544 E1521.18921
M204 S3000
M205 X10 Y10
G0 F6000 X77.467 Y146.544
M204 S1800
M205 X8 Y8
G1 F1800 X77.056 Y146.954 E1521.19886
M204 S3000
M205 X10 Y10
G0 F6000 X76.774 Y146.954
M204 S1800
M205 X8 Y8
G1 F1800 X77.184 Y146.544 E1521.2085
M204 S3000
M205 X10 Y10
G0 F6000 X76.901 Y146.544
M204 S1800
M205 X8 Y8
G1 F1800 X76.491 Y146.954 E1521.21815
M204 S3000
M205 X10 Y10
G0 F6000 X76.208 Y146.954
M204 S1800
M205 X8 Y8
G1 F1800 X76.618 Y146.544 E1521.22779
M204 S3000
M205 X10 Y10
G0 F6000 X76.335 Y146.544
M204 S1800
M205 X8 Y8
G1 F1800 X75.925 Y146.954 E1521.23743
M204 S3000
M205 X10 Y10
G0 F6000 X75.878 Y146.719
M204 S1800
M205 X8 Y8
G1 F1800 X76.052 Y146.544 E1521.24154
M204 S3000
M205 X10 Y10
G0 F6000 X76.052 Y146.75
G1 F2400 E1513.74154
;MESH:NONMESH
G0 F6000 X71.27 Y142.719
G0 X72.113 Y141.775
G0 X67.034 Y73.605
G0 X66.67 Y73.316
;TIME_ELAPSED:1157.921765
;LAYER:10
G0 X66.67 Y73.316 Z2.3
M204 S1800
M205 X8 Y8
;TYPE:SUPPORT
G1 F2400 E1521.24154
G1 F3600 X65.15 Y75.22 E1521.32257
G1 X65.15 Y134.78 E1523.30354
G1 X66.67 Y136.683 E1523.38455
G1 X66.67 Y114.561 E1524.12033
G1 X68.893 Y122.42 E1524.39197
G1 X73.337 Y128.606 E1524.64531
G1 X73.337 Y143.346 E1525.13557
G1 X75.22 Y144.85 E1525.21572
G1 X80.004 Y144.85 E1525.37484
G1 X80.004 Y135.762 E1525.6771
G1 X86.671 Y140.307 E1525.94547
G1 X86.671 Y144.85 E1526.09658
G1 X93.338 Y144.85 E1526.31832
G1 X93.338 Y142.784 E1526.38704
G1 X100.005 Y144.482 E1526.61586
G1 X100.005 Y144.85 E1526.6281
G1 X101.451 Y144.85 E1526.67619
G1 X100.005 Y144.482 E1526.72582
M204 S3000
M205 X10 Y10
G0 F6000 X113.339 Y109.9
M204 S1800
M205 X8 Y8
G1 F3600 X117.197 Y109.9 E1526.85414
G1 X118.196 Y108.9 E1526.90115
G1 X120.006 Y108.9 E1526.96135
G1 X120.006 Y103.1 E1527.15426
G1 X126.673 Y103.1 E1527.37601
G1 X126.673 Y108.9 E1527.56892
G1 X133.34 Y108.9 E1527.79066
G1 X133.34 Y103.1 E1527.98357
G1 X140.007 Y103.1 E1528.20532
G1 X140.007 Y109.206 E1528.4084
G1 X140.1 Y109.299 E1528.41278
G1 X140.1 Y124.411 E1528.9154
G1 X140.007 Y124.547 E1528.92088
G1 X140.007 Y140.312 E1529.44523
G1 X142.116 Y138.203 E1529.54443
G1 X144.85 Y134.78 E1529.69014
G1 X144.85 Y102.497 E1530.76387
G1 X144.835 Y102.588 E1530.76694
G1 X144.537 Y102.986 E1530.78348
G1 X144.295 Y103.1 E1530.79238
G1 X140.007 Y103.1 E1530.935
M204 S3000
M205 X10 Y10
G0 F6000 X140.007 Y124.547
M204 S1800
M205 X8 Y8
G1 F3600 X136.007 Y130.422 E1531.17139
G1 X133.34 Y133.084 E1531.29672
G1 X133.34 Y144.85 E1531.68806
G1 X126.673 Y144.85 E1531.9098
G1 X126.673 Y138.506 E1532.12081
G1 X124.336 Y140.1 E1532.21489
G1 X120.006 Y140.1 E1532.35891
G1 X120.006 Y144.85 E1532.5169
G1 X113.339 Y144.85 E1532.73864
G1 X113.339 Y140.1 E1532.89663
G1 X108.299 Y140.1 E1533.06426
G1 X107.9 Y139.701 E1533.08303
G1 X107.9 Y110.299 E1534.06094
G1 X108.299 Y109.9 E1534.07971
G1 X113.339 Y109.9 E1534.24734
G1 X113.339 Y102.1 E1534.50677
G1 X108.299 Y102.1 E1534.6744
G1 X107.9 Y101.701 E1534.69317
G1 X107.9 Y65.852 E1535.88551
G1 X108.09 Y65.343 E1535.90358
G1 X108.626 Y65.219 E1535.92188
G1 X113.339 Y66.275 E1536.08252
G1 X113.339 Y65.15 E1536.11994
G1 X106.672 Y65.15 E1536.34168
G1 X106.672 Y144.85 E1538.99252
G1 X101.691 Y144.85 E1539.15818
G1 X102.1 Y144.531 E1539.17544
G1 X102.1 Y110.299 E1540.314
G1 X101.701 Y109.9 E1540.33276
G1 X100.005 Y109.9 E1540.38917
G1 X100.005 Y102.1 E1540.6486
G1 X101.701 Y102.1 E1540.70501
G1 X102.1 Y101.701 E1540.72378
G1 X102.1 Y70.299 E1541.76821
G1 X101.701 Y69.9 E1541.78698
G1 X100.005 Y69.9 E1541.84339
G1 X100.005 Y65.15 E1542.00138
G1 X93.338 Y65.15 E1542.22312
G1 X93.338 Y69.9 E1542.38111
G1 X86.671 Y69.9 E1542.60285
G1 X86.671 Y65.15 E1542.76084
G1 X80.004 Y65.15 E1542.98258
G1 X80.004 Y73.717 E1543.26752
G1 X79.232 Y74.243 E1543.29859
G1 X74.243 Y79.232 E1543.53326
G1 X73.337 Y80.562 E1543.58679
G1 X73.337 Y66.653 E1544.0494
G1 X71.797 Y67.884 E1544.11497
G1 X67.884 Y71.797 E1544.29903
G1 X66.67 Y73.316 E1544.36371
G1 X66.67 Y108.9 E1545.54723
G1 X65.566 Y108.9 E1545.58395
G1 X65.204 Y109.377 E1545.60387
G1 X66.67 Y114.561 E1545.78305
M204 S3000
M205 X10 Y10
G0 F6000 X73.337 Y80.562
M204 S1800
M205 X8 Y8
G1 F3600 X69.9 Y85.604 E1545.98601
G1 X69.9 Y102.701 E1546.55465
G1 X70.299 Y103.1 E1546.57342
G1 X73.337 Y103.1 E1546.67447
G1 X73.337 Y108.9 E1546.86738
G1 X80.004 Y108.9 E1547.08912
G1 X80.004 Y103.1 E1547.28203
G1 X86.671 Y103.1 E1547.50378
G1 X86.671 Y108.9 E1547.69668
G1 X91.781 Y108.9 E1547.86664
G1 X92.78 Y109.9 E1547.91366
G1 X93.338 Y109.9 E1547.93222
G1 X93.338 Y102.1 E1548.19164
G1 X100.005 Y102.1 E1548.41339
M204 S3000
M205 X10 Y10
G0 F6000 X113.339 Y66.275
M204 S1800
M205 X8 Y8
G1 F3600 X119.372 Y67.628 E1548.61903
G1 X120.006 Y67.981 E1548.64317
G1 X120.006 Y65.15 E1548.73733
G1 X126.673 Y65.15 E1548.95907
G1 X126.673 Y71.698 E1549.17686
G1 X129.417 Y73.229 E1549.28137
G1 X133.34 Y77.25 E1549.46822
G1 X133.34 Y65.15 E1549.87066
G1 X134.78 Y65.15 E1549.91856
G1 X138.203 Y67.884 E1550.06426
G1 X140.007 Y69.688 E1550.14912
G1 X140.007 Y86.251 E1550.70001
G1 X142.703 Y91.381 E1550.89276
G1 X144.85 Y102.197 E1551.25952
G1 X144.85 Y75.22 E1552.15678
G1 X142.116 Y71.797 E1552.30249
G1 X140.007 Y69.688 E1552.40169
M204 S3000
M205 X10 Y10
G1 F2400 E1544.90169
G1 F300 Z2.375
;MESH:Object 1
G0 F6000 X63.65 Y63.65 Z2.375
M204 S1800
M205 X8 Y8
;TYPE:WALL-INNER
G1 F300 Z2.3
G1 F2400 E1552.40169
G1 F3600 X63.65 Y146.35 E1555.1523
G1 X146.35 Y146.35 E1557.90291
G1 X146.35 Y63.65 E1560.65353
G1 X63.65 Y63.65 E1563.40414
M204 S3000
M205 X10 Y10
G0 F6000 X63.65 Y63.051
M204 S1800
M205 X8 Y8
G1 F3600 X146.35 Y63.05 E1566.15475
G1 X146.35 Y62.85 E1566.1614
G1 X147.15 Y62.85 E1566.18801
G1 X147.15 Y147.15 E1568.99184
G1 X62.85 Y147.15 E1571.79567
G1 X62.85 Y62.85 E1574.5995
G1 X63.65 Y62.85 E1574.62611
G1 X63.65 Y63.051 E1574.63279
M204 S3000
M205 X10 Y10
G0 F6000 X64.05 Y62.651
M204 S1800
M205 X8 Y8
;TYPE:WALL-OUTER
G1 F3600 X145.95 Y62.65 E1577.3568
G1 X145.95 Y62.45 E1577.36345
G1 X147.55 Y62.45 E1577.41667
G1 X147.55 Y147.55 E1580.2471
G1 X62.45 Y147.55 E1583.07754
G1 X62.45 Y62.45 E1585.90798
G1 X64.05 Y62.45 E1585.9612
G1 X64.05 Y62.651 E1585.96788
M204 S3000
M205 X10 Y10
G0 F6000 X64.25 Y62.651
G0 X64.05 Y64.05
M204 S1800
M205 X8 Y8
G1 F3600 X64.05 Y145.95 E1588.69189
G1 X145.95 Y145.95 E1591.41589
G1 X145.95 Y64.05 E1594.1399
G1 X64.05 Y64.05 E1596.8639
M204 S3000
M205 X10 Y10
G0 F6000 X64.05 Y64.25
G0 X63.455 Y64.303
M204 S1800
M205 X8 Y8
;TYPE:SKIN
G1 F1800 X63.044 Y63.893 E1596.87356
M204 S3000
M205 X10 Y10
G0 F6000 X63.044 Y63.61
M204 S1800
M205 X8 Y8
G1 F1800 X63.455 Y64.02 E1596.88321
M204 S3000
M205 X10 Y10
G0 F6000 X63.044 Y64.176
M204 S1800
M205 X8 Y8
G1 F1800 X63.455 Y64.586 E1596.89286
M204 S3000
M205 X10 Y10
G0 F6000 X63.455 Y64.869
M204 S1800
M205 X8 Y8
G1 F1800 X63.044 Y64.459 E1596.90252
M204 S3000
M205 X10 Y10
G0 F6000 X63.044 Y64.741
M204 S1800
M205 X8 Y8
G1 F1800 X63.455 Y65.152 E1596.91218
M204 S3000
M205 X10 Y10
G0 F6000 X63.455 Y65.434
M204 S1800
M205 X8 Y8
G1 F1800 X63.044 Y65.024 E1596.92184
M204 S3000
M205 X10 Y10
G0 F6000 X63.044 Y65.307
M204 S1800
M205 X8 Y8
G1 F1800 X63.455 Y65.717 E1596.93149
M204 S3000
M205 X10 Y10
G0 F6000 X63.455 Y66
M204 S1800
M205 X8 Y8
G1 F1800 X63.044 Y65.59 E1596.94115
M204 S3000
M205 X10 Y10
G0 F6000 X63.044 Y65.873
M204 S1800
M205 X8 Y8
G1 F1800 X63.455 Y66.283 E1596.9508
M204 S3000
M205 X10 Y10
G0 F6000 X63.455 Y66.566
M204 S1800
M205 X8 Y8
G1 F1800 X63.044 Y66.156 E1596.96046
M204 S3000
M205 X10 Y10
G0 F6000 X63.044 Y66.439
M204 S1800
M205 X8 Y8
G1 F1800 X63.455 Y66.849 E1596.97011
M204 S3000
M205 X10 Y10
G0 F6000 X63.455 Y67.132
M204 S1800
M205 X8 Y8
G1 F1800 X63.044 Y66.721 E1596.97978
M204 S3000
M205 X10 Y10
G0 F6000 X63.044 Y67.004
M204 S1800
M205 X8 Y8
G1 F1800 X63.455 Y67.414 E1596.98943
M204 S3000
M205 X10 Y10
G0 F6000 X63.455 Y67.697
M204 S1800
M205 X8 Y8
G1 F1800 X63.044 Y67.287 E1596.99909
M204 S3000
M205 X10 Y10
G0 F6000 X63.044 Y67.57
M204 S1800
M205 X8 Y8
G1 F1800 X63.455 Y67.98 E1597.00874
M204 S3000
M205 X10 Y10
G0 F6000 X63.455 Y68.263
M204 S1800
M205 X8 Y8
G1 F1800 X63.044 Y67.853 E1597.01839
M204 S3000
M205 X10 Y10
G0 F6000 X63.044 Y68.136
M204 S1800
M205 X8 Y8
G1 F1800 X63.455 Y68.546 E1597.02805
M204 S3000
M205 X10 Y10
G0 F6000 X63.455 Y68.829
M204 S1800
M205 X8 Y8
G1 F1800 X63.044 Y68.418 E1597.03771
M204 S3000
M205 X10 Y10
G0 F6000 X63.044 Y68.701
M204 S1800
M205 X8 Y8
G1 F1800 X63.455 Y69.111 E1597.04737
M204 S3000
M205 X10 Y10
G0 F6000 X63.455 Y69.394
M204 S1800
M205 X8 Y8
G1 F1800 X63.044 Y68.984 E1597.05702
M204 S3000
M205 X10 Y10
G0 F6000 X63.044 Y69.267
M204 S1800
M205 X8 Y8
G1 F1800 X63.455 Y69.677 E1597.06668
M204 S3000
M205 X10 Y10
G0 F6000 X63.455 Y69.96
M204 S1800
M205 X8 Y8
G1 F1800 X63.044 Y69.55 E1597.07633
M204 S3000
M205 X10 Y10
G0 F6000 X63.044 Y69.833
M204 S1800
M205 X8 Y8
G1 F1800 X63.455 Y70.243 E1597.08599
M204 S3000
M205 X10 Y10
G0 F6000 X63.455 Y70.526
M204 S1800
M205 X8 Y8
G1 F1800 X63.044 Y70.116 E1597.09564
M204 S3000
M205 X10 Y10
G0 F6000 X63.044 Y70.398
M204 S1800
M205 X8 Y8
G1 F1800 X63.455 Y70.808 E1597.10529
M204 S3000
M205 X10 Y10
G0 F6000 X63.455 Y71.091
M204 S1800
M205 X8 Y8
G1 F1800 X63.044 Y70.681 E1597.11495
M204 S3000
M205 X10 Y10
G0 F6000 X63.044 Y70.964
M204 S1800
M205 X8 Y8
G1 F1800 X63.455 Y71.374 E1597.1246
M204 S3000
M205 X10 Y10
G0 F6000 X63.455 Y71.657
M204 S1800
M205 X8 Y8
G1 F1800 X63.044 Y71.247 E1597.13426
M204 S3000
M205 X10 Y10
G0 F6000 X63.044 Y71.53
M204 S1800
M205 X8 Y8
G1 F1800 X63.455 Y71.94 E1597.14391
M204 S3000
M205 X10 Y10
G0 F6000 X63.455 Y72.223
M204 S1800
M205 X8 Y8
G1 F1800 X63.044 Y71.813 E1597.15357
M204 S3000
M205 X10 Y10
G0 F6000 X63.044 Y72.095
M204 S1800
M205 X8 Y8
G1 F1800 X63.455 Y72.506 E1597.16323
M204 S3000
M205 X10 Y10
G0 F6000 X63.455 Y72.788
M204 S1800
M205 X8 Y8
G1 F1800 X63.044 Y72.378 E1597.17289
M204 S3000
M205 X10 Y10
G0 F6000 X63.044 Y72.661
M204 S1800
M205 X8 Y8
G1 F1800 X63.455 Y73.071 E1597.18254
M204 S3000
M205 X10 Y10
G0 F6000 X63.455 Y73.354
M204 S1800
M205 X8 Y8
G1 F1800 X63.044 Y72.944 E1597.1922
M204 S3000
M205 X10 Y10
G0 F6000 X63.044 Y73.227
M204 S1800
M205 X8 Y8
G1 F1800 X63.455 Y73.637 E1597.20185
M204 S3000
M205 X10 Y10
G0 F6000 X63.455 Y73.92
M204 S1800
M205 X8 Y8
G1 F1800 X63.044 Y73.51 E1597.2115
M204 S3000
M205 X10 Y10
G0 F6000 X63.044 Y73.792
M204 S1800
M205 X8 Y8
G1 F1800 X63.455 Y74.203 E1597.22117
M204 S3000
M205 X10 Y10
G0 F6000 X63.455 Y74.485
M204 S1800
M205 X8 Y8
G1 F1800 X63.044 Y74.075 E1597.23082
M204 S3000
M205 X10 Y10
G0 F6000 X63.044 Y74.358
M204 S1800
M205 X8 Y8
G1 F1800 X63.455 Y74.768 E1597.24048
M204 S3000
M205 X10 Y10
G0 F6000 X63.455 Y75.051
M204 S1800
M205 X8 Y8
G1 F1800 X63.044 Y74.641 E1597.25013
M204 S3000
M205 X10 Y10
G0 F6000 X63.044 Y74.924
M204 S1800
M205 X8 Y8
G1 F1800 X63.455 Y75.334 E1597.25979
M204 S3000
M205 X10 Y10
G0 F6000 X63.455 Y75.617
M204 S1800
M205 X8 Y8
G1 F1800 X63.044 Y75.207 E1597.26944
M204 S3000
M205 X10 Y10
G0 F6000 X63.044 Y75.49
M204 S1800
M205 X8 Y8
G1 F1800 X63.455 Y75.9 E1597.2791
M204 S3000
M205 X10 Y10
G0 F6000 X63.455 Y76.182
M204 S1800
M205 X8 Y8
G1 F1800 X63.044 Y75.772 E1597.28875
M204 S3000
M205 X10 Y10
G0 F6000 X63.044 Y76.055
M204 S1800
M205 X8 Y8
G1 F1800 X63.455 Y76.465 E1597.2984
M204 S3000
M205 X10 Y10
G0 F6000 X63.455 Y76.748
M204 S1800
M205 X8 Y8
G1 F1800 X63.044 Y76.338 E1597.30806
M204 S3000
M205 X10 Y10
G0 F6000 X63.044 Y76.621
M204 S1800
M205 X8 Y8
G1 F1800 X63.455 Y77.031 E1597.31771
M204 S3000
M205 X10 Y10
G0 F6000 X63.455 Y77.314
M204 S1800
M205 X8 Y8
G1 F1800 X63.044 Y76.904 E1597.32737
M204 S3000
M205 X10 Y10
G0 F6000 X63.044 Y77.187
M204 S1800
M205 X8 Y8
G1 F1800 X63.455 Y77.597 E1597.33702
M204 S3000
M205 X10 Y10
G0 F6000 X63.455 Y77.88
M204 S1800
M205 X8 Y8
G1 F1800 X63.044 Y77.469 E1597.34669
M204 S3000
M205 X10 Y10
G0 F6000 X63.044 Y77.752
M204 S1800
M205 X8 Y8
G1 F1800 X63.455 Y78.162 E1597.35634
M204 S3000
M205 X10 Y10
G0 F6000 X63.455 Y78.445
M204 S1800
M205 X8 Y8
G1 F1800 X63.044 Y78.035 E1597.366
M204 S3000
M205 X10 Y10
G0 F6000 X63.044 Y78.318
M204 S1800
M205 X8 Y8
G1 F1800 X63.455 Y78.728 E1597.37565
M204 S3000
M205 X10 Y10
G0 F6000 X63.455 Y79.011
M204 S1800
M205 X8 Y8
G1 F1800 X63.044 Y78.601 E1597.38531
M204 S3000
M205 X10 Y10
G0 F6000 X63.044 Y78.884
M204 S1800
M205 X8 Y8
G1 F1800 X63.455 Y79.294 E1597.39496
M204 S3000
M205 X10 Y10
G0 F6000 X63.455 Y79.577
M204 S1800
M205 X8 Y8
G1 F1800 X63.044 Y79.166 E1597.40463
M204 S3000
M205 X10 Y10
G0 F6000 X63.044 Y79.449
M204 S1800
M205 X8 Y8
G1 F1800 X63.455 Y79.859 E1597.41428
M204 S3000
M205 X10 Y10
G0 F6000 X63.455 Y80.142
M204 S1800
M205 X8 Y8
G1 F1800 X63.044 Y79.732 E1597.42393
M204 S3000
M205 X10 Y10
G0 F6000 X63.044 Y80.015
M204 S1800
M205 X8 Y8
G1 F1800 X63.455 Y80.425 E1597.43359
M204 S3000
M205 X10 Y10
G0 F6000 X63.455 Y80.708
M204 S1800
M205 X8 Y8
G1 F1800 X63.044 Y80.298 E1597.44324
M204 S3000
M205 X10 Y10
G0 F6000 X63.044 Y80.581
M204 S1800
M205 X8 Y8
G1 F1800 X63.455 Y80.991 E1597.4529
M204 S3000
M205 X10 Y10
G0 F6000 X63.455 Y81.274
M204 S1800
M205 X8 Y8
G1 F1800 X63.044 Y80.864 E1597.46255
M204 S3000
M205 X10 Y10
G0 F6000 X63.044 Y81.146
M204 S1800
M205 X8 Y8
G1 F1800 X63.455 Y81.556 E1597.47221
M204 S3000
M205 X10 Y10
G0 F6000 X63.455 Y81.839
M204 S1800
M205 X8 Y8
G1 F1800 X63.044 Y81.429 E1597.48186
M204 S3000
M205 X10 Y10
G0 F6000 X63.044 Y81.712
M204 S1800
M205 X8 Y8
G1 F1800 X63.455 Y82.122 E1597.49152
M204 S3000
M205 X10 Y10
G0 F6000 X63.455 Y82.405
M204 S1800
M205 X8 Y8
G1 F1800 X63.044 Y81.995 E1597.50117
M204 S3000
M205 X10 Y10
G0 F6000 X63.044 Y82.278
M204 S1800
M205 X8 Y8
G1 F1800 X63.455 Y82.688 E1597.51082
M204 S3000
M205 X10 Y10
G0 F6000 X63.455 Y82.971
M204 S1800
M205 X8 Y8
G1 F1800 X63.044 Y82.561 E1597.52048
M204 S3000
M205 X10 Y10
G0 F6000 X63.044 Y82.843
M204 S1800
M205 X8 Y8
G1 F1800 X63.455 Y83.254 E1597.53014
M204 S3000
M205 X10 Y10
G0 F6000 X63.455 Y83.536
M204 S1800
M205 X8 Y8
G1 F1800 X63.044 Y83.126 E1597.5398
M204 S3000
M205 X10 Y10
G0 F6000 X63.044 Y83.409
M204 S1800
M205 X8 Y8
G1 F1800 X63.455 Y83.819 E1597.54945
M204 S3000
M205 X10 Y10
G0 F6000 X63.455 Y84.102
M204 S1800
M205 X8 Y8
G1 F1800 X63.044 Y83.692 E1597.55911
M204 S3000
M205 X10 Y10
G0 F6000 X63.044 Y83.975
M204 S1800
M205 X8 Y8
G1 F1800 X63.455 Y84.385 E1597.56876
M204 S3000
M205 X10 Y10
G0 F6000 X63.455 Y84.668
M204 S1800
M205 X8 Y8
G1 F1800 X63.044 Y84.258 E1597.57842
M204 S3000
M205 X10 Y10
G0 F6000 X63.044 Y84.54
M204 S1800
M205 X8 Y8
G1 F1800 X63.455 Y84.951 E1597.58808
M204 S3000
M205 X10 Y10
G0 F6000 X63.455 Y85.233
M204 S1800
M205 X8 Y8
G1 F1800 X63.044 Y84.823 E1597.59774
M204 S3000
M205 X10 Y10
G0 F6000 X63.044 Y85.106
M204 S1800
M205 X8 Y8
G1 F1800 X63.455 Y85.516 E1597.60739
M204 S3000
M205 X10 Y10
G0 F6000 X63.455 Y85.799
M204 S1800
M205 X8 Y8
G1 F1800 X63.044 Y85.389 E1597.61705
M204 S3000
M205 X10 Y10
G0 F6000 X63.044 Y85.672
M204 S1800
M205 X8 Y8
G1 F1800 X63.455 Y86.082 E1597.6267
M204 S3000
M205 X10 Y10
G0 F6000 X63.455 Y86.365
M204 S1800
M205 X8 Y8
G1 F1800 X63.044 Y85.955 E1597.63635
M204 S3000
M205 X10 Y10
G0 F6000 X63.044 Y86.238
M204 S1800
M205 X8 Y8
G1 F1800 X63.455 Y86.648 E1597.64601
M204 S3000
M205 X10 Y10
G0 F6000 X63.455 Y86.931
M204 S1800
M205 X8 Y8
G1 F1800 X63.044 Y86.52 E1597.65567
M204 S3000
M205 X10 Y10
G0 F6000 X63.044 Y86.803
M204 S1800
M205 X8 Y8
G1 F1800 X63.455 Y87.213 E1597.66533
M204 S3000
M205 X10 Y10
G0 F6000 X63.455 Y87.496
M204 S1800
M205 X8 Y8
G1 F1800 X63.044 Y87.086 E1597.67498
M204 S3000
M205 X10 Y10
G0 F6000 X63.044 Y87.369
M204 S1800
M205 X8 Y8
G1 F1800 X63.455 Y87.779 E1597.68464
M204 S3000
M205 X10 Y10
G0 F6000 X63.455 Y88.062
M204 S1800
M205 X8 Y8
G1 F1800 X63.044 Y87.652 E1597.69429
M204 S3000
M205 X10 Y10
G0 F6000 X63.044 Y87.935
M204 S1800
M205 X8 Y8
G1 F1800 X63.455 Y88.345 E1597.70395
M204 S3000
M205 X10 Y10
G0 F6000 X63.455 Y88.628
M204 S1800
M205 X8 Y8
G1 F1800 X63.044 Y88.217 E1597.71361
M204 S3000
M205 X10 Y10
G0 F6000 X63.044 Y88.5
M204 S1800
M205 X8 Y8
G1 F1800 X63.455 Y88.91 E1597.72327
M204 S3000
M205 X10 Y10
G0 F6000 X63.455 Y89.193
M204 S1800
M205 X8 Y8
G1 F1800 X63.044 Y88.783 E1597.73292
M204 S3000
M205 X10 Y10
G0 F6000 X63.044 Y89.066
M204 S1800
M205 X8 Y8
G1 F1800 X63.455 Y89.476 E1597.74257
M204 S3000
M205 X10 Y10
G0 F6000 X63.455 Y89.759
M204 S1800
M205 X8 Y8
G1 F1800 X63.044 Y89.349 E1597.75223
M204 S3000
M205 X10 Y10
G0 F6000 X63.044 Y89.632
M204 S1800
M205 X8 Y8
G1 F1800 X63.455 Y90.042 E1597.76188
M204 S3000
M205 X10 Y10
G0 F6000 X63.455 Y90.325
M204 S1800
M205 X8 Y8
G1 F1800 X63.044 Y89.914 E1597.77155
M204 S3000
M205 X10 Y10
G0 F6000 X63.044 Y90.197
M204 S1800
M205 X8 Y8
G1 F1800 X63.455 Y90.607 E1597.7812
M204 S3000
M205 X10 Y10
G0 F6000 X63.455 Y90.89
M204 S1800
M205 X8 Y8
G1 F1800 X63.044 Y90.48 E1597.79086
M204 S3000
M205 X10 Y10
G0 F6000 X63.044 Y90.763
M204 S1800
M205 X8 Y8
G1 F1800 X63.455 Y91.173 E1597.80051
M204 S3000
M205 X10 Y10
G0 F6000 X63.455 Y91.456
M204 S1800
M205 X8 Y8
G1 F1800 X63.044 Y91.046 E1597.81017
M204 S3000
M205 X10 Y10
G0 F6000 X63.044 Y91.329
M204 S1800
M205 X8 Y8
G1 F1800 X63.455 Y91.739 E1597.81982
M204 S3000
M205 X10 Y10
G0 F6000 X63.455 Y92.022
M204 S1800
M205 X8 Y8
G1 F1800 X63.044 Y91.612 E1597.82948
M204 S3000
M205 X10 Y10
G0 F6000 X63.044 Y91.894
M204 S1800
M205 X8 Y8
G1 F1800 X63.455 Y92.305 E1597.83914
M204 S3000
M205 X10 Y10
G0 F6000 X63.455 Y92.587
M204 S1800
M205 X8 Y8
G1 F1800 X63.044 Y92.177 E1597.8488
M204 S3000
M205 X10 Y10
G0 F6000 X63.044 Y92.46
M204 S1800
M205 X8 Y8
G1 F1800 X63.455 Y92.87 E1597.85845
M204 S3000
M205 X10 Y10
G0 F6000 X63.455 Y93.153
M204 S1800
M205 X8 Y8
G1 F1800 X63.044 Y92.743 E1597.8681
M204 S3000
M205 X10 Y10
G0 F6000 X63.044 Y93.026
M204 S1800
M205 X8 Y8
G1 F1800 X63.455 Y93.436 E1597.87776
M204 S3000
M205 X10 Y10
G0 F6000 X63.455 Y93.719
M204 S1800
M205 X8 Y8
G1 F1800 X63.044 Y93.309 E1597.88741
M204 S3000
M205 X10 Y10
G0 F6000 X63.044 Y93.591
M204 S1800
M205 X8 Y8
G1 F1800 X63.455 Y94.002 E1597.89708
M204 S3000
M205 X10 Y10
G0 F6000 X63.455 Y94.284
M204 S1800
M205 X8 Y8
G1 F1800 X63.044 Y93.874 E1597.90673
M204 S3000
M205 X10 Y10
G0 F6000 X63.044 Y94.157
M204 S1800
M205 X8 Y8
G1 F1800 X63.455 Y94.567 E1597.91639
M204 S3000
M205 X10 Y10
G0 F6000 X63.455 Y94.85
M204 S1800
M205 X8 Y8
G1 F1800 X63.044 Y94.44 E1597.92604
M204 S3000
M205 X10 Y10
G0 F6000 X63.044 Y94.723
M204 S1800
M205 X8 Y8
G1 F1800 X63.455 Y95.133 E1597.9357
M204 S3000
M205 X10 Y10
G0 F6000 X63.455 Y95.416
M204 S1800
M205 X8 Y8
G1 F1800 X63.044 Y95.006 E1597.94535
M204 S3000
M205 X10 Y10
G0 F6000 X63.044 Y95.289
M204 S1800
M205 X8 Y8
G1 F1800 X63.455 Y95.699 E1597.95501
M204 S3000
M205 X10 Y10
G0 F6000 X63.455 Y95.981
M204 S1800
M205 X8 Y8
G1 F1800 X63.044 Y95.571 E1597.96466
M204 S3000
M205 X10 Y10
G0 F6000 X63.044 Y95.854
M204 S1800
M205 X8 Y8
G1 F1800 X63.455 Y96.264 E1597.97431
M204 S3000
M205 X10 Y10
G0 F6000 X63.455 Y96.547
M204 S1800
M205 X8 Y8
G1 F1800 X63.044 Y96.137 E1597.98397
M204 S3000
M205 X10 Y10
G0 F6000 X63.044 Y96.42
M204 S1800
M205 X8 Y8
G1 F1800 X63.455 Y96.83 E1597.99362
M204 S3000
M205 X10 Y10
G0 F6000 X63.455 Y97.113
M204 S1800
M205 X8 Y8
G1 F1800 X63.044 Y96.703 E1598.00328
M204 S3000
M205 X10 Y10
G0 F6000 X63.044 Y96.986
M204 S1800
M205 X8 Y8
G1 F1800 X63.455 Y97.396 E1598.01293
M204 S3000
M205 X10 Y10
G0 F6000 X63.455 Y97.679
M204 S1800
M205 X8 Y8
G1 F1800 X63.044 Y97.268 E1598.0226
M204 S3000
M205 X10 Y10
G0 F6000 X63.044 Y97.551
M204 S1800
M205 X8 Y8
G1 F1800 X63.455 Y97.961 E1598.03225
M204 S3000
M205 X10 Y10
G0 F6000 X63.455 Y98.244
M204 S1800
M205 X8 Y8
G1 F1800 X63.044 Y97.834 E1598.04191
M204 S3000
M205 X10 Y10
G0 F6000 X63.044 Y98.117
M204 S1800
M205 X8 Y8
G1 F1800 X63.455 Y98.527 E1598.05156
M204 S3000
M205 X10 Y10
G0 F6000 X63.455 Y98.81
M204 S1800
M205 X8 Y8
G1 F1800 X63.044 Y98.4 E1598.06122
M204 S3000
M205 X10 Y10
G0 F6000 X63.044 Y98.683
M204 S1800
M205 X8 Y8
G1 F1800 X63.455 Y99.093 E1598.07087
M204 S3000
M205 X10 Y10
G0 F6000 X63.455 Y99.376
M204 S1800
M205 X8 Y8
G1 F1800 X63.044 Y98.965 E1598.08054
M204 S3000
M205 X10 Y10
G0 F6000 X63.044 Y99.248
M204 S1800
M205 X8 Y8
G1 F1800 X63.455 Y99.658 E1598.09019
M204 S3000
M205 X10 Y10
G0 F6000 X63.455 Y99.941
M204 S1800
M205 X8 Y8
G1 F1800 X63.044 Y99.531 E1598.09984
M204 S3000
M205 X10 Y10
G0 F6000 X63.044 Y99.814
M204 S1800
M205 X8 Y8
G1 F1800 X63.455 Y100.224 E1598.1095
M204 S3000
M205 X10 Y10
G0 F6000 X63.455 Y100.507
M204 S1800
M205 X8 Y8
G1 F1800 X63.044 Y100.097 E1598.11915
M204 S3000
M205 X10 Y10
G0 F6000 X63.044 Y100.38
M204 S1800
M205 X8 Y8
G1 F1800 X63.455 Y100.79 E1598.12881
M204 S3000
M205 X10 Y10
G0 F6000 X63.455 Y101.073
M204 S1800
M205 X8 Y8
G1 F1800 X63.044 Y100.663 E1598.13846
M204 S3000
M205 X10 Y10
G0 F6000 X63.044 Y100.945
M204 S1800
M205 X8 Y8
G1 F1800 X63.455 Y101.355 E1598.14812
M204 S3000
M205 X10 Y10
G0 F6000 X63.455 Y101.638
M204 S1800
M205 X8 Y8
G1 F1800 X63.044 Y101.228 E1598.15777
M204 S3000
M205 X10 Y10
G0 F6000 X63.044 Y101.511
M204 S1800
M205 X8 Y8
G1 F1800 X63.455 Y101.921 E1598.16742
M204 S3000
M205 X10 Y10
G0 F6000 X63.455 Y102.204
M204 S1800
M205 X8 Y8
G1 F1800 X63.044 Y101.794 E1598.17708
M204 S3000
M205 X10 Y10
G0 F6000 X63.044 Y102.077
M204 S1800
M205 X8 Y8
G1 F1800 X63.455 Y102.487 E1598.18673
M204 S3000
M205 X10 Y10
G0 F6000 X63.455 Y102.77
M204 S1800
M205 X8 Y8
G1 F1800 X63.044 Y102.36 E1598.19639
M204 S3000
M205 X10 Y10
G0 F6000 X63.044 Y102.642
M204 S1800
M205 X8 Y8
G1 F1800 X63.455 Y103.053 E1598.20605
M204 S3000
M205 X10 Y10
G0 F6000 X63.455 Y103.335
M204 S1800
M205 X8 Y8
G1 F1800 X63.044 Y102.925 E1598.21571
M204 S3000
M205 X10 Y10
G0 F6000 X63.044 Y103.208
M204 S1800
M205 X8 Y8
G1 F1800 X63.455 Y103.618 E1598.22536
M204 S3000
M205 X10 Y10
G0 F6000 X63.455 Y103.901
M204 S1800
M205 X8 Y8
G1 F1800 X63.044 Y103.491 E1598.23502
M204 S3000
M205 X10 Y10
G0 F6000 X63.044 Y103.774
M204 S1800
M205 X8 Y8
G1 F1800 X63.455 Y104.184 E1598.24467
M204 S3000
M205 X10 Y10
G0 F6000 X63.455 Y104.467
M204 S1800
M205 X8 Y8
G1 F1800 X63.044 Y104.057 E1598.25433
M204 S3000
M205 X10 Y10
G0 F6000 X63.044 Y104.339
M204 S1800
M205 X8 Y8
G1 F1800 X63.455 Y104.75 E1598.26399
M204 S3000
M205 X10 Y10
G0 F6000 X63.455 Y105.032
M204 S1800
M205 X8 Y8
G1 F1800 X63.044 Y104.622 E1598.27365
M204 S3000
M205 X10 Y10
G0 F6000 X63.044 Y104.905
M204 S1800
M205 X8 Y8
G1 F1800 X63.455 Y105.315 E1598.2833
M204 S3000
M205 X10 Y10
G0 F6000 X63.455 Y105.598
M204 S1800
M205 X8 Y8
G1 F1800 X63.044 Y105.188 E1598.29295
M204 S3000
M205 X10 Y10
G0 F6000 X63.044 Y105.471
M204 S1800
M205 X8 Y8
G1 F1800 X63.455 Y105.881 E1598.30261
M204 S3000
M205 X10 Y10
G0 F6000 X63.455 Y106.164
M204 S1800
M205 X8 Y8
G1 F1800 X63.044 Y105.754 E1598.31226
M204 S3000
M205 X10 Y10
G0 F6000 X63.044 Y106.037
M204 S1800
M205 X8 Y8
G1 F1800 X63.455 Y106.447 E1598.32192
M204 S3000
M205 X10 Y10
G0 F6000 X63.455 Y106.729
M204 S1800
M205 X8 Y8
G1 F1800 X63.044 Y106.319 E1598.33157
M204 S3000
M205 X10 Y10
G0 F6000 X63.044 Y106.602
M204 S1800
M205 X8 Y8
G1 F1800 X63.455 Y107.012 E1598.34123
M204 S3000
M205 X10 Y10
G0 F6000 X63.455 Y107.295
M204 S1800
M205 X8 Y8
G1 F1800 X63.044 Y106.885 E1598.35088
M204 S3000
M205 X10 Y10
G0 F6000 X63.044 Y107.168
M204 S1800
M205 X8 Y8
G1 F1800 X63.455 Y107.578 E1598.36053
M204 S3000
M205 X10 Y10
G0 F6000 X63.455 Y107.861
M204 S1800
M205 X8 Y8
G1 F1800 X63.044 Y107.451 E1598.37019
M204 S3000
M205 X10 Y10
G0 F6000 X63.044 Y107.734
M204 S1800
M205 X8 Y8
G1 F1800 X63.455 Y108.144 E1598.37984
M204 S3000
M205 X10 Y10
G0 F6000 X63.455 Y108.427
M204 S1800
M205 X8 Y8
G1 F1800 X63.044 Y108.016 E1598.38951
M204 S3000
M205 X10 Y10
G0 F6000 X63.044 Y108.299
M204 S1800
M205 X8 Y8
G1 F1800 X63.455 Y108.709 E1598.39916
M204 S3000
M205 X10 Y10
G0 F6000 X63.455 Y108.992
M204 S1800
M205 X8 Y8
G1 F1800 X63.044 Y108.582 E1598.40882
M204 S3000
M205 X10 Y10
G0 F6000 X63.044 Y108.865
M204 S1800
M205 X8 Y8
G1 F1800 X63.455 Y109.275 E1598.41847
M204 S3000
M205 X10 Y10
G0 F6000 X63.455 Y109.558
M204 S1800
M205 X8 Y8
G1 F1800 X63.044 Y109.148 E1598.42813
M204 S3000
M205 X10 Y10
G0 F6000 X63.044 Y109.431
M204 S1800
M205 X8 Y8
G1 F1800 X63.455 Y109.841 E1598.43778
M204 S3000
M205 X10 Y10
G0 F6000 X63.455 Y110.124
M204 S1800
M205 X8 Y8
G1 F1800 X63.044 Y109.713 E1598.44745
M204 S3000
M205 X10 Y10
G0 F6000 X63.044 Y109.996
M204 S1800
M205 X8 Y8
G1 F1800 X63.455 Y110.406 E1598.4571
M204 S3000
M205 X10 Y10
G0 F6000 X63.455 Y110.689
M204 S1800
M205 X8 Y8
G1 F1800 X63.044 Y110.279 E1598.46676
M204 S3000
M205 X10 Y10
G0 F6000 X63.044 Y110.562
M204 S1800
M205 X8 Y8
G1 F1800 X63.455 Y110.972 E1598.47641
M204 S3000
M205 X10 Y10
G0 F6000 X63.455 Y111.255
M204 S1800
M205 X8 Y8
G1 F1800 X63.044 Y110.845 E1598.48606
M204 S3000
M205 X10 Y10
G0 F6000 X63.044 Y111.128
M204 S1800
M205 X8 Y8
G1 F1800 X63.455 Y111.538 E1598.49572
M204 S3000
M205 X10 Y10
G0 F6000 X63.455 Y111.821
M204 S1800
M205 X8 Y8
G1 F1800 X63.044 Y111.411 E1598.50537
M204 S3000
M205 X10 Y10
G0 F6000 X63.044 Y111.693
M204 S1800
M205 X8 Y8
G1 F1800 X63.455 Y112.104 E1598.51504
M204 S3000
M205 X10 Y10
G0 F6000 X63.455 Y112.386
M204 S1800
M205 X8 Y8
G1 F1800 X63.044 Y111.976 E1598.52469
M204 S3000
M205 X10 Y10
G0 F6000 X63.044 Y112.259
M204 S1800
M205 X8 Y8
G1 F1800 X63.455 Y112.669 E1598.53435
M204 S3000
M205 X10 Y10
G0 F6000 X63.455 Y112.952
M204 S1800
M205 X8 Y8
G1 F1800 X63.044 Y112.542 E1598.544
M204 S3000
M205 X10 Y10
G0 F6000 X63.044 Y112.825
M204 S1800
M205 X8 Y8
G1 F1800 X63.455 Y113.235 E1598.55366
M204 S3000
M205 X10 Y10
G0 F6000 X63.455 Y113.518
M204 S1800
M205 X8 Y8
G1 F1800 X63.044 Y113.108 E1598.56331
M204 S3000
M205 X10 Y10
G0 F6000 X63.044 Y113.39
M204 S1800
M205 X8 Y8
G1 F1800 X63.455 Y113.801 E1598.57298
M204 S3000
M205 X10 Y10
G0 F6000 X63.455 Y114.083
M204 S1800
M205 X8 Y8
G1 F1800 X63.044 Y113.673 E1598.58263
M204 S3000
M205 X10 Y10
G0 F6000 X63.044 Y113.956
M204 S1800
M205 X8 Y8
G1 F1800 X63.455 Y114.366 E1598.59229
M204 S3000
M205 X10 Y10
G0 F6000 X63.455 Y114.649
M204 S1800
M205 X8 Y8
G1 F1800 X63.044 Y114.239 E1598.60194
M204 S3000
M205 X10 Y10
G0 F6000 X63.044 Y114.522
M204 S1800
M205 X8 Y8
G1 F1800 X63.455 Y114.932 E1598.61159
M204 S3000
M205 X10 Y10
G0 F6000 X63.455 Y115.215
M204 S1800
M205 X8 Y8
G1 F1800 X63.044 Y114.805 E1598.62125
M204 S3000
M205 X10 Y10
G0 F6000 X63.044 Y115.087
M204 S1800
M205 X8 Y8
G1 F1800 X63.455 Y115.498 E1598.63092
M204 S3000
M205 X10 Y10
G0 F6000 X63.455 Y115.78
M204 S1800
M205 X8 Y8
G1 F1800 X63.044 Y115.37 E1598.64057
M204 S3000
M205 X10 Y10
G0 F6000 X63.044 Y115.653
M204 S1800
M205 X8 Y8
G1 F1800 X63.455 Y116.063 E1598.65022
M204 S3000
M205 X10 Y10
G0 F6000 X63.455 Y116.346
M204 S1800
M205 X8 Y8
G1 F1800 X63.044 Y115.936 E1598.65988
M204 S3000
M205 X10 Y10
G0 F6000 X63.044 Y116.219
M204 S1800
M205 X8 Y8
G1 F1800 X63.455 Y116.629 E1598.66953
M204 S3000
M205 X10 Y10
G0 F6000 X63.455 Y116.912
M204 S1800
M205 X8 Y8
G1 F1800 X63.044 Y116.502 E1598.67919
M204 S3000
M205 X10 Y10
G0 F6000 X63.044 Y116.785
M204 S1800
M205 X8 Y8
G1 F1800 X63.455 Y117.195 E1598.68884
M204 S3000
M205 X10 Y10
G0 F6000 X63.455 Y117.478
M204 S1800
M205 X8 Y8
G1 F1800 X63.044 Y117.067 E1598.69851
M204 S3000
M205 X10 Y10
G0 F6000 X63.044 Y117.35
M204 S1800
M205 X8 Y8
G1 F1800 X63.455 Y117.76 E1598.70816
M204 S3000
M205 X10 Y10
G0 F6000 X63.455 Y118.043
M204 S1800
M205 X8 Y8
G1 F1800 X63.044 Y117.633 E1598.71782
M204 S3000
M205 X10 Y10
G0 F6000 X63.044 Y117.916
M204 S1800
M205 X8 Y8
G1 F1800 X63.455 Y118.326 E1598.72747
M204 S3000
M205 X10 Y10
G0 F6000 X63.455 Y118.609
M204 S1800
M205 X8 Y8
G1 F1800 X63.044 Y118.199 E1598.73712
M204 S3000
M205 X10 Y10
G0 F6000 X63.044 Y118.482
M204 S1800
M205 X8 Y8
G1 F1800 X63.455 Y118.892 E1598.74678
M204 S3000
M205 X10 Y10
G0 F6000 X63.455 Y119.175
M204 S1800
M205 X8 Y8
G1 F1800 X63.044 Y118.764 E1598.75645
M204 S3000
M205 X10 Y10
G0 F6000 X63.044 Y119.047
M204 S1800
M205 X8 Y8
G1 F1800 X63.455 Y119.457 E1598.7661
M204 S3000
M205 X10 Y10
G0 F6000 X63.455 Y119.74
M204 S1800
M205 X8 Y8
G1 F1800 X63.044 Y119.33 E1598.77575
M204 S3000
M205 X10 Y10
G0 F6000 X63.044 Y119.613
M204 S1800
M205 X8 Y8
G1 F1800 X63.455 Y120.023 E1598.78541
M204 S3000
M205 X10 Y10
G0 F6000 X63.455 Y120.306
M204 S1800
M205 X8 Y8
G1 F1800 X63.044 Y119.896 E1598.79506
M204 S3000
M205 X10 Y10
G0 F6000 X63.044 Y120.179
M204 S1800
M205 X8 Y8
G1 F1800 X63.455 Y120.589 E1598.80472
M204 S3000
M205 X10 Y10
G0 F6000 X63.455 Y120.872
M204 S1800
M205 X8 Y8
G1 F1800 X63.044 Y120.462 E1598.81437
M204 S3000
M205 X10 Y10
G0 F6000 X63.044 Y120.744
M204 S1800
M205 X8 Y8
G1 F1800 X63.455 Y121.154 E1598.82403
M204 S3000
M205 X10 Y10
G0 F6000 X63.455 Y121.437
M204 S1800
M205 X8 Y8
G1 F1800 X63.044 Y121.027 E1598.83368
M204 S3000
M205 X10 Y10
G0 F6000 X63.044 Y121.31
M204 S1800
M205 X8 Y8
G1 F1800 X63.455 Y121.72 E1598.84333
M204 S3000
M205 X10 Y10
G0 F6000 X63.455 Y122.003
M204 S1800
M205 X8 Y8
G1 F1800 X63.044 Y121.593 E1598.85299
M204 S3000
M205 X10 Y10
G0 F6000 X63.044 Y121.876
M204 S1800
M205 X8 Y8
G1 F1800 X63.455 Y122.286 E1598.86264
M204 S3000
M205 X10 Y10
G0 F6000 X63.455 Y122.569
M204 S1800
M205 X8 Y8
G1 F1800 X63.044 Y122.159 E1598.8723
M204 S3000
M205 X10 Y10
G0 F6000 X63.044 Y122.441
M204 S1800
M205 X8 Y8
G1 F1800 X63.455 Y122.852 E1598.88196
M204 S3000
M205 X10 Y10
G0 F6000 X63.455 Y123.134
M204 S1800
M205 X8 Y8
G1 F1800 X63.044 Y122.724 E1598.89162
M204 S3000
M205 X10 Y10
G0 F6000 X63.044 Y123.007
M204 S1800
M205 X8 Y8
G1 F1800 X63.455 Y123.417 E1598.90127
M204 S3000
M205 X10 Y10
G0 F6000 X63.455 Y123.7
M204 S1800
M205 X8 Y8
G1 F1800 X63.044 Y123.29 E1598.91093
M204 S3000
M205 X10 Y10
G0 F6000 X63.044 Y123.573
M204 S1800
M205 X8 Y8
G1 F1800 X63.455 Y123.983 E1598.92058
M204 S3000
M205 X10 Y10
G0 F6000 X63.455 Y124.266
M204 S1800
M205 X8 Y8
G1 F1800 X63.044 Y123.856 E1598.93023
M204 S3000
M205 X10 Y10
G0 F6000 X63.044 Y124.138
M204 S1800
M205 X8 Y8
G1 F1800 X63.455 Y124.549 E1598.9399
M204 S3000
M205 X10 Y10
G0 F6000 X63.455 Y124.831
M204 S1800
M205 X8 Y8
G1 F1800 X63.044 Y124.421 E1598.94956
M204 S3000
M205 X10 Y10
G0 F6000 X63.044 Y124.704
M204 S1800
M205 X8 Y8
G1 F1800 X63.455 Y125.114 E1598.95921
M204 S3000
M205 X10 Y10
G0 F6000 X63.455 Y125.397
M204 S1800
M205 X8 Y8
G1 F1800 X63.044 Y124.987 E1598.96886
M204 S3000
M205 X10 Y10
G0 F6000 X63.044 Y125.27
M204 S1800
M205 X8 Y8
G1 F1800 X63.455 Y125.68 E1598.97852
M204 S3000
M205 X10 Y10
G0 F6000 X63.455 Y125.963
M204 S1800
M205 X8 Y8
G1 F1800 X63.044 Y125.553 E1598.98817
M204 S3000
M205 X10 Y10
G0 F6000 X63.044 Y125.836
M204 S1800
M205 X8 Y8
G1 F1800 X63.455 Y126.246 E1598.99783
M204 S3000
M205 X10 Y10
G0 F6000 X63.455 Y126.528
M204 S1800
M205 X8 Y8
G1 F1800 X63.044 Y126.118 E1599.00748
M204 S3000
M205 X10 Y10
G0 F6000 X63.044 Y126.401
M204 S1800
M205 X8 Y8
G1 F1800 X63.455 Y126.811 E1599.01714
M204 S3000
M205 X10 Y10
G0 F6000 X63.455 Y127.094
M204 S1800
M205 X8 Y8
G1 F1800 X63.044 Y126.684 E1599.02679
M204 S3000
M205 X10 Y10
G0 F6000 X63.044 Y126.967
M204 S1800
M205 X8 Y8
G1 F1800 X63.455 Y127.377 E1599.03644
M204 S3000
M205 X10 Y10
G0 F6000 X63.455 Y127.66
M204 S1800
M205 X8 Y8
G1 F1800 X63.044 Y127.25 E1599.0461
M204 S3000
M205 X10 Y10
G0 F6000 X63.044 Y127.533
M204 S1800
M205 X8 Y8
G1 F1800 X63.455 Y127.943 E1599.05575
M204 S3000
M205 X10 Y10
G0 F6000 X63.455 Y128.226
M204 S1800
M205 X8 Y8
G1 F1800 X63.044 Y127.815 E1599.06542
M204 S3000
M205 X10 Y10
G0 F6000 X63.044 Y128.098
M204 S1800
M205 X8 Y8
G1 F1800 X63.455 Y128.508 E1599.07507
M204 S3000
M205 X10 Y10
G0 F6000 X63.455 Y128.791
M204 S1800
M205 X8 Y8
G1 F1800 X63.044 Y128.381 E1599.08473
M204 S3000
M205 X10 Y10
G0 F6000 X63.044 Y128.664
M204 S1800
M205 X8 Y8
G1 F1800 X63.455 Y129.074 E1599.09438
M204 S3000
M205 X10 Y10
G0 F6000 X63.455 Y129.357
M204 S1800
M205 X8 Y8
G1 F1800 X63.044 Y128.947 E1599.10404
M204 S3000
M205 X10 Y10
G0 F6000 X63.044 Y129.23
M204 S1800
M205 X8 Y8
G1 F1800 X63.455 Y129.64 E1599.11369
M204 S3000
M205 X10 Y10
G0 F6000 X63.455 Y129.923
M204 S1800
M205 X8 Y8
G1 F1800 X63.044 Y129.512 E1599.12336
M204 S3000
M205 X10 Y10
G0 F6000 X63.044 Y129.795
M204 S1800
M205 X8 Y8
G1 F1800 X63.455 Y130.205 E1599.13301
M204 S3000
M205 X10 Y10
G0 F6000 X63.455 Y130.488
M204 S1800
M205 X8 Y8
G1 F1800 X63.044 Y130.078 E1599.14267
M204 S3000
M205 X10 Y10
G0 F6000 X63.044 Y130.361
M204 S1800
M205 X8 Y8
G1 F1800 X63.455 Y130.771 E1599.15232
M204 S3000
M205 X10 Y10
G0 F6000 X63.455 Y131.054
M204 S1800
M205 X8 Y8
G1 F1800 X63.044 Y130.644 E1599.16197
M204 S3000
M205 X10 Y10
G0 F6000 X63.044 Y130.927
M204 S1800
M205 X8 Y8
G1 F1800 X63.455 Y131.337 E1599.17163
M204 S3000
M205 X10 Y10
G0 F6000 X63.455 Y131.62
M204 S1800
M205 X8 Y8
G1 F1800 X63.044 Y131.21 E1599.18128
M204 S3000
M205 X10 Y10
G0 F6000 X63.044 Y131.492
M204 S1800
M205 X8 Y8
G1 F1800 X63.455 Y131.902 E1599.19094
M204 S3000
M205 X10 Y10
G0 F6000 X63.455 Y132.185
M204 S1800
M205 X8 Y8
G1 F1800 X63.044 Y131.775 E1599.20059
M204 S3000
M205 X10 Y10
G0 F6000 X63.044 Y132.058
M204 S1800
M205 X8 Y8
G1 F1800 X63.455 Y132.468 E1599.21025
M204 S3000
M205 X10 Y10
G0 F6000 X63.455 Y132.751
M204 S1800
M205 X8 Y8
G1 F1800 X63.044 Y132.341 E1599.2199
M204 S3000
M205 X10 Y10
G0 F6000 X63.044 Y132.624
M204 S1800
M205 X8 Y8
G1 F1800 X63.455 Y133.034 E1599.22955
M204 S3000
M205 X10 Y10
G0 F6000 X63.455 Y133.317
M204 S1800
M205 X8 Y8
G1 F1800 X63.044 Y132.907 E1599.23921
M204 S3000
M205 X10 Y10
G0 F6000 X63.044 Y133.189
M204 S1800
M205 X8 Y8
G1 F1800 X63.455 Y133.6 E1599.24887
M204 S3000
M205 X10 Y10
G0 F6000 X63.455 Y133.882
M204 S1800
M205 X8 Y8
G1 F1800 X63.044 Y133.472 E1599.25853
M204 S3000
M205 X10 Y10
G0 F6000 X63.044 Y133.755
M204 S1800
M205 X8 Y8
G1 F1800 X63.455 Y134.165 E1599.26818
M204 S3000
M205 X10 Y10
G0 F6000 X63.455 Y134.448
M204 S1800
M205 X8 Y8
G1 F1800 X63.044 Y134.038 E1599.27784
M204 S3000
M205 X10 Y10
G0 F6000 X63.044 Y134.321
M204 S1800
M205 X8 Y8
G1 F1800 X63.455 Y134.731 E1599.28749
M204 S3000
M205 X10 Y10
G0 F6000 X63.455 Y135.014
M204 S1800
M205 X8 Y8
G1 F1800 X63.044 Y134.604 E1599.29715
M204 S3000
M205 X10 Y10
G0 F6000 X63.044 Y134.886
M204 S1800
M205 X8 Y8
G1 F1800 X63.455 Y135.297 E1599.30681
M204 S3000
M205 X10 Y10
G0 F6000 X63.455 Y135.579
M204 S1800
M205 X8 Y8
G1 F1800 X63.044 Y135.169 E1599.31647
M204 S3000
M205 X10 Y10
G0 F6000 X63.044 Y135.452
M204 S1800
M205 X8 Y8
G1 F1800 X63.455 Y135.862 E1599.32612
M204 S3000
M205 X10 Y10
G0 F6000 X63.455 Y136.145
M204 S1800
M205 X8 Y8
G1 F1800 X63.044 Y135.735 E1599.33578
M204 S3000
M205 X10 Y10
G0 F6000 X63.044 Y136.018
M204 S1800
M205 X8 Y8
G1 F1800 X63.455 Y136.428 E1599.34543
M204 S3000
M205 X10 Y10
G0 F6000 X63.455 Y136.711
M204 S1800
M205 X8 Y8
G1 F1800 X63.044 Y136.301 E1599.35508
M204 S3000
M205 X10 Y10
G0 F6000 X63.044 Y136.584
M204 S1800
M205 X8 Y8
G1 F1800 X63.455 Y136.994 E1599.36474
M204 S3000
M205 X10 Y10
G0 F6000 X63.455 Y137.277
M204 S1800
M205 X8 Y8
G1 F1800 X63.044 Y136.866 E1599.3744
M204 S3000
M205 X10 Y10
G0 F6000 X63.044 Y137.149
M204 S1800
M205 X8 Y8
G1 F1800 X63.455 Y137.559 E1599.38406
M204 S3000
M205 X10 Y10
G0 F6000 X63.455 Y137.842
M204 S1800
M205 X8 Y8
G1 F1800 X63.044 Y137.432 E1599.39371
M204 S3000
M205 X10 Y10
G0 F6000 X63.044 Y137.715
M204 S1800
M205 X8 Y8
G1 F1800 X63.455 Y138.125 E1599.40337
M204 S3000
M205 X10 Y10
G0 F6000 X63.455 Y138.408
M204 S1800
M205 X8 Y8
G1 F1800 X63.044 Y137.998 E1599.41302
M204 S3000
M205 X10 Y10
G0 F6000 X63.044 Y138.281
M204 S1800
M205 X8 Y8
G1 F1800 X63.455 Y138.691 E1599.42268
M204 S3000
M205 X10 Y10
G0 F6000 X63.455 Y138.974
M204 S1800
M205 X8 Y8
G1 F1800 X63.044 Y138.563 E1599.43234
M204 S3000
M205 X10 Y10
G0 F6000 X63.044 Y138.846
M204 S1800
M205 X8 Y8
G1 F1800 X63.455 Y139.256 E1599.442
M204 S3000
M205 X10 Y10
G0 F6000 X63.455 Y139.539
M204 S1800
M205 X8 Y8
G1 F1800 X63.044 Y139.129 E1599.45165
M204 S3000
M205 X10 Y10
G0 F6000 X63.044 Y139.412
M204 S1800
M205 X8 Y8
G1 F1800 X63.455 Y139.822 E1599.46131
M204 S3000
M205 X10 Y10
G0 F6000 X63.455 Y140.105
M204 S1800
M205 X8 Y8
G1 F1800 X63.044 Y139.695 E1599.47096
M204 S3000
M205 X10 Y10
G0 F6000 X63.044 Y139.978
M204 S1800
M205 X8 Y8
G1 F1800 X63.455 Y140.388 E1599.48061
M204 S3000
M205 X10 Y10
G0 F6000 X63.455 Y140.671
M204 S1800
M205 X8 Y8
G1 F1800 X63.044 Y140.26 E1599.49028
M204 S3000
M205 X10 Y10
G0 F6000 X63.044 Y140.543
M204 S1800
M205 X8 Y8
G1 F1800 X63.455 Y140.953 E1599.49993
M204 S3000
M205 X10 Y10
G0 F6000 X63.455 Y141.236
M204 S1800
M205 X8 Y8
G1 F1800 X63.044 Y140.826 E1599.50959
M204 S3000
M205 X10 Y10
G0 F6000 X63.044 Y141.109
M204 S1800
M205 X8 Y8
G1 F1800 X63.455 Y141.519 E1599.51924
M204 S3000
M205 X10 Y10
G0 F6000 X63.455 Y141.802
M204 S1800
M205 X8 Y8
G1 F1800 X63.044 Y141.392 E1599.5289
M204 S3000
M205 X10 Y10
G0 F6000 X63.044 Y141.675
M204 S1800
M205 X8 Y8
G1 F1800 X63.455 Y142.085 E1599.53855
M204 S3000
M205 X10 Y10
G0 F6000 X63.455 Y142.368
M204 S1800
M205 X8 Y8
G1 F1800 X63.044 Y141.958 E1599.54821
M204 S3000
M205 X10 Y10
G0 F6000 X63.044 Y142.24
M204 S1800
M205 X8 Y8
G1 F1800 X63.455 Y142.651 E1599.55787
M204 S3000
M205 X10 Y10
G0 F6000 X63.455 Y142.933
M204 S1800
M205 X8 Y8
G1 F1800 X63.044 Y142.523 E1599.56753
M204 S3000
M205 X10 Y10
G0 F6000 X63.044 Y142.806
M204 S1800
M205 X8 Y8
G1 F1800 X63.455 Y143.216 E1599.57718
M204 S3000
M205 X10 Y10
G0 F6000 X63.455 Y143.499
M204 S1800
M205 X8 Y8
G1 F1800 X63.044 Y143.089 E1599.58684
M204 S3000
M205 X10 Y10
G0 F6000 X63.044 Y143.372
M204 S1800
M205 X8 Y8
G1 F1800 X63.455 Y143.782 E1599.59649
M204 S3000
M205 X10 Y10
G0 F6000 X63.455 Y144.065
M204 S1800
M205 X8 Y8
G1 F1800 X63.044 Y143.655 E1599.60614
M204 S3000
M205 X10 Y10
G0 F6000 X63.044 Y143.937
M204 S1800
M205 X8 Y8
G1 F1800 X63.455 Y144.348 E1599.61581
M204 S3000
M205 X10 Y10
G0 F6000 X63.455 Y144.63
M204 S1800
M205 X8 Y8
G1 F1800 X63.044 Y144.22 E1599.62546
M204 S3000
M205 X10 Y10
G0 F6000 X63.044 Y144.503
M204 S1800
M205 X8 Y8
G1 F1800 X63.455 Y144.913 E1599.63512
M204 S3000
M205 X10 Y10
G0 F6000 X63.455 Y145.196
M204 S1800
M205 X8 Y8
G1 F1800 X63.044 Y144.786 E1599.64477
M204 S3000
M205 X10 Y10
G0 F6000 X63.044 Y145.069
M204 S1800
M205 X8 Y8
G1 F1800 X63.455 Y145.479 E1599.65443
M204 S3000
M205 X10 Y10
G0 F6000 X63.455 Y145.762
M204 S1800
M205 X8 Y8
G1 F1800 X63.044 Y145.352 E1599.66408
M204 S3000
M205 X10 Y10
G0 F6000 X63.044 Y145.635
M204 S1800
M205 X8 Y8
G1 F1800 X63.455 Y146.045 E1599.67374
M204 S3000
M205 X10 Y10
G0 F6000 X63.455 Y146.327
M204 S1800
M205 X8 Y8
G1 F1800 X63.044 Y145.917 E1599.68339
M204 S3000
M205 X10 Y10
G0 F6000 X63.044 Y146.2
M204 S1800
M205 X8 Y8
G1 F1800 X63.798 Y146.954 E1599.70112
M204 S3000
M205 X10 Y10
G0 F6000 X64.081 Y146.954
M204 S1800
M205 X8 Y8
G1 F1800 X63.671 Y146.544 E1599.71077
M204 S3000
M205 X10 Y10
G0 F6000 X63.954 Y146.544
M204 S1800
M205 X8 Y8
G1 F1800 X64.364 Y146.954 E1599.72041
M204 S3000
M205 X10 Y10
G0 F6000 X64.647 Y146.954
M204 S1800
M205 X8 Y8
G1 F1800 X64.237 Y146.544 E1599.73005
M204 S3000
M205 X10 Y10
G0 F6000 X64.519 Y146.544
M204 S1800
M205 X8 Y8
G1 F1800 X64.93 Y146.954 E1599.73971
M204 S3000
M205 X10 Y10
G0 F6000 X65.212 Y146.954
M204 S1800
M205 X8 Y8
G1 F1800 X64.802 Y146.544 E1599.74935
M204 S3000
M205 X10 Y10
G0 F6000 X65.085 Y146.544
M204 S1800
M205 X8 Y8
G1 F1800 X65.495 Y146.954 E1599.75899
M204 S3000
M205 X10 Y10
G0 F6000 X65.778 Y146.954
M204 S1800
M205 X8 Y8
G1 F1800 X65.368 Y146.544 E1599.76863
M204 S3000
M205 X10 Y10
G0 F6000 X65.651 Y146.544
M204 S1800
M205 X8 Y8
G1 F1800 X66.061 Y146.954 E1599.77828
M204 S3000
M205 X10 Y10
G0 F6000 X66.344 Y146.954
M204 S1800
M205 X8 Y8
G1 F1800 X65.934 Y146.544 E1599.78792
M204 S3000
M205 X10 Y10
G0 F6000 X66.217 Y146.544
M204 S1800
M205 X8 Y8
G1 F1800 X66.627 Y146.954 E1599.79756
M204 S3000
M205 X10 Y10
G0 F6000 X66.909 Y146.954
M204 S1800
M205 X8 Y8
G1 F1800 X66.499 Y146.544 E1599.8072
M204 S3000
M205 X10 Y10
G0 F6000 X66.782 Y146.544
M204 S1800
M205 X8 Y8
G1 F1800 X67.192 Y146.954 E1599.81685
M204 S3000
M205 X10 Y10
G0 F6000 X67.475 Y146.954
M204 S1800
M205 X8 Y8
G1 F1800 X67.065 Y146.544 E1599.82649
M204 S3000
M205 X10 Y10
G0 F6000 X67.348 Y146.544
M204 S1800
M205 X8 Y8
G1 F1800 X67.758 Y146.954 E1599.83613
M204 S3000
M205 X10 Y10
G0 F6000 X68.041 Y146.954
M204 S1800
M205 X8 Y8
G1 F1800 X67.631 Y146.544 E1599.84577
M204 S3000
M205 X10 Y10
G0 F6000 X67.914 Y146.544
M204 S1800
M205 X8 Y8
G1 F1800 X68.324 Y146.954 E1599.85542
M204 S3000
M205 X10 Y10
G0 F6000 X68.607 Y146.954
M204 S1800
M205 X8 Y8
G1 F1800 X68.196 Y146.544 E1599.86507
M204 S3000
M205 X10 Y10
G0 F6000 X68.479 Y146.544
M204 S1800
M205 X8 Y8
G1 F1800 X68.889 Y146.954 E1599.87471
M204 S3000
M205 X10 Y10
G0 F6000 X69.172 Y146.954
M204 S1800
M205 X8 Y8
G1 F1800 X68.762 Y146.544 E1599.88436
M204 S3000
M205 X10 Y10
G0 F6000 X69.045 Y146.544
M204 S1800
M205 X8 Y8
G1 F1800 X69.455 Y146.954 E1599.894
M204 S3000
M205 X10 Y10
G0 F6000 X69.738 Y146.954
M204 S1800
M205 X8 Y8
G1 F1800 X69.328 Y146.544 E1599.90364
M204 S3000
M205 X10 Y10
G0 F6000 X69.611 Y146.544
M204 S1800
M205 X8 Y8
G1 F1800 X70.021 Y146.954 E1599.91328
M204 S3000
M205 X10 Y10
G0 F6000 X70.304 Y146.954
M204 S1800
M205 X8 Y8
G1 F1800 X69.893 Y146.544 E1599.92294
M204 S3000
M205 X10 Y10
G0 F6000 X70.176 Y146.544
M204 S1800
M205 X8 Y8
G1 F1800 X70.586 Y146.954 E1599.93258
M204 S3000
M205 X10 Y10
G0 F6000 X70.869 Y146.954
M204 S1800
M205 X8 Y8
G1 F1800 X70.459 Y146.544 E1599.94222
M204 S3000
M205 X10 Y10
G0 F6000 X70.742 Y146.544
M204 S1800
M205 X8 Y8
G1 F1800 X71.152 Y146.954 E1599.95187
M204 S3000
M205 X10 Y10
G0 F6000 X71.435 Y146.954
M204 S1800
M205 X8 Y8
G1 F1800 X71.025 Y146.544 E1599.96151
M204 S3000
M205 X10 Y10
G0 F6000 X71.308 Y146.544
M204 S1800
M205 X8 Y8
G1 F1800 X71.718 Y146.954 E1599.97115
M204 S3000
M205 X10 Y10
G0 F6000 X72.001 Y146.954
M204 S1800
M205 X8 Y8
G1 F1800 X71.591 Y146.544 E1599.98079
M204 S3000
M205 X10 Y10
G0 F6000 X71.873 Y146.544
M204 S1800
M205 X8 Y8
G1 F1800 X72.283 Y146.954 E1599.99044
M204 S3000
M205 X10 Y10
G0 F6000 X72.566 Y146.954
M204 S1800
M205 X8 Y8
G1 F1800 X72.156 Y146.544 E1600.00008
M204 S3000
M205 X10 Y10
G0 F6000 X72.439 Y146.544
M204 S1800
M205 X8 Y8
G1 F1800 X72.849 Y146.954 E1600.00972
M204 S3000
M205 X10 Y10
G0 F6000 X73.132 Y146.954
M204 S1800
M205 X8 Y8
G1 F1800 X72.722 Y146.544 E1600.01936
M204 S3000
M205 X10 Y10
G0 F6000 X73.005 Y146.544
M204 S1800
M205 X8 Y8
G1 F1800 X73.415 Y146.954 E1600.02901
M204 S3000
M205 X10 Y10
G0 F6000 X73.698 Y146.954
M204 S1800
M205 X8 Y8
G1 F1800 X73.288 Y146.544 E1600.03865
M204 S3000
M205 X10 Y10
G0 F6000 X73.57 Y146.544
M204 S1800
M205 X8 Y8
G1 F1800 X73.981 Y146.954 E1600.0483
M204 S3000
M205 X10 Y10
G0 F6000 X74.263 Y146.954
M204 S1800
M205 X8 Y8
G1 F1800 X73.853 Y146.544 E1600.05795
M204 S3000
M205 X10 Y10
G0 F6000 X74.136 Y146.544
M204 S1800
M205 X8 Y8
G1 F1800 X74.546 Y146.954 E1600.06759
M204 S3000
M205 X10 Y10
G0 F6000 X74.829 Y146.954
M204 S1800
M205 X8 Y8
G1 F1800 X74.419 Y146.544 E1600.07723
M204 S3000
M205 X10 Y10
G0 F6000 X74.702 Y146.544
M204 S1800
M205 X8 Y8
G1 F1800 X75.112 Y146.954 E1600.08687
M204 S3000
M205 X10 Y10
G0 F6000 X75.395 Y146.954
M204 S1800
M205 X8 Y8
G1 F1800 X74.985 Y146.544 E1600.09652
M204 S3000
M205 X10 Y10
G0 F6000 X75.267 Y146.544
M204 S1800
M205 X8 Y8
G1 F1800 X75.678 Y146.954 E1600.10617
M204 S3000
M205 X10 Y10
G0 F6000 X75.96 Y146.954
M204 S1800
M205 X8 Y8
G1 F1800 X75.55 Y146.544 E1600.11581
M204 S3000
M205 X10 Y10
G0 F6000 X75.833 Y146.544
M204 S1800
M205 X8 Y8
G1 F1800 X76.243 Y146.954 E1600.12546
M204 S3000
M205 X10 Y10
G0 F6000 X76.526 Y146.954
M204 S1800
M205 X8 Y8
G1 F1800 X76.116 Y146.544 E1600.1351
M204 S3000
M205 X10 Y10
G0 F6000 X76.399 Y146.544
M204 S1800
M205 X8 Y8
G1 F1800 X76.809 Y146.954 E1600.14474
M204 S3000
M205 X10 Y10
G0 F6000 X77.092 Y146.954
M204 S1800
M205 X8 Y8
G1 F1800 X76.682 Y146.544 E1600.15438
M204 S3000
M205 X10 Y10
G0 F6000 X76.965 Y146.544
M204 S1800
M205 X8 Y8
G1 F1800 X77.375 Y146.954 E1600.16403
M204 S3000
M205 X10 Y10
G0 F6000 X77.658 Y146.954
M204 S1800
M205 X8 Y8
G1 F1800 X77.247 Y146.544 E1600.17368
M204 S3000
M205 X10 Y10
G0 F6000 X77.53 Y146.544
M204 S1800
M205 X8 Y8
G1 F1800 X77.94 Y146.954 E1600.18332
M204 S3000
M205 X10 Y10
G0 F6000 X78.223 Y146.954
M204 S1800
M205 X8 Y8
G1 F1800 X77.813 Y146.544 E1600.19297
M204 S3000
M205 X10 Y10
G0 F6000 X78.096 Y146.544
M204 S1800
M205 X8 Y8
G1 F1800 X78.506 Y146.954 E1600.20261
M204 S3000
M205 X10 Y10
G0 F6000 X78.789 Y146.954
M204 S1800
M205 X8 Y8
G1 F1800 X78.379 Y146.544 E1600.21225
M204 S3000
M205 X10 Y10
G0 F6000 X78.662 Y146.544
M204 S1800
M205 X8 Y8
G1 F1800 X79.072 Y146.954 E1600.22189
M204 S3000
M205 X10 Y10
G0 F6000 X79.355 Y146.954
M204 S1800
M205 X8 Y8
G1 F1800 X78.944 Y146.544 E1600.23155
M204 S3000
M205 X10 Y10
G0 F6000 X79.227 Y146.544
M204 S1800
M205 X8 Y8
G1 F1800 X79.637 Y146.954 E1600.24119
M204 S3000
M205 X10 Y10
G0 F6000 X79.92 Y146.954
M204 S1800
M205 X8 Y8
G1 F1800 X79.51 Y146.544 E1600.25083
M204 S3000
M205 X10 Y10
G0 F6000 X79.793 Y146.544
M204 S1800
M205 X8 Y8
G1 F1800 X80.203 Y146.954 E1600.26048
M204 S3000
M205 X10 Y10
G0 F6000 X80.486 Y146.954
M204 S1800
M205 X8 Y8
G1 F1800 X80.076 Y146.544 E1600.27012
M204 S3000
M205 X10 Y10
G0 F6000 X80.359 Y146.544
M204 S1800
M205 X8 Y8
G1 F1800 X80.769 Y146.954 E1600.27976
M204 S3000
M205 X10 Y10
G0 F6000 X81.052 Y146.954
M204 S1800
M205 X8 Y8
G1 F1800 X80.641 Y146.544 E1600.28941
M204 S3000
M205 X10 Y10
G0 F6000 X80.924 Y146.544
M204 S1800
M205 X8 Y8
G1 F1800 X81.334 Y146.954 E1600.29906
M204 S3000
M205 X10 Y10
G0 F6000 X81.617 Y146.954
M204 S1800
M205 X8 Y8
G1 F1800 X81.207 Y146.544 E1600.3087
M204 S3000
M205 X10 Y10
G0 F6000 X81.49 Y146.544
M204 S1800
M205 X8 Y8
G1 F1800 X81.9 Y146.954 E1600.31834
M204 S3000
M205 X10 Y10
G0 F6000 X82.183 Y146.954
M204 S1800
M205 X8 Y8
G1 F1800 X81.773 Y146.544 E1600.32798
M204 S3000
M205 X10 Y10
G0 F6000 X82.056 Y146.544
M204 S1800
M205 X8 Y8
G1 F1800 X82.466 Y146.954 E1600.33763
M204 S3000
M205 X10 Y10
G0 F6000 X82.749 Y146.954
M204 S1800
M205 X8 Y8
G1 F1800 X82.339 Y146.544 E1600.34727
M204 S3000
M205 X10 Y10
G0 F6000 X82.621 Y146.544
M204 S1800
M205 X8 Y8
G1 F1800 X83.032 Y146.954 E1600.35692
M204 S3000
M205 X10 Y10
G0 F6000 X83.314 Y146.954
M204 S1800
M205 X8 Y8
G1 F1800 X82.904 Y146.544 E1600.36657
M204 S3000
M205 X10 Y10
G0 F6000 X83.187 Y146.544
M204 S1800
M205 X8 Y8
G1 F1800 X83.597 Y146.954 E1600.37621
M204 S3000
M205 X10 Y10
G0 F6000 X83.88 Y146.954
M204 S1800
M205 X8 Y8
G1 F1800 X83.47 Y146.544 E1600.38585
M204 S3000
M205 X10 Y10
G0 F6000 X83.753 Y146.544
M204 S1800
M205 X8 Y8
G1 F1800 X84.163 Y146.954 E1600.39549
M204 S3000
M205 X10 Y10
G0 F6000 X84.446 Y146.954
M204 S1800
M205 X8 Y8
G1 F1800 X84.036 Y146.544 E1600.40514
M204 S3000
M205 X10 Y10
G0 F6000 X84.318 Y146.544
M204 S1800
M205 X8 Y8
G1 F1800 X84.729 Y146.954 E1600.41479
M204 S3000
M205 X10 Y10
G0 F6000 X85.011 Y146.954
M204 S1800
M205 X8 Y8
G1 F1800 X84.601 Y146.544 E1600.42443
M204 S3000
M205 X10 Y10
G0 F6000 X84.884 Y146.544
M204 S1800
M205 X8 Y8
G1 F1800 X85.294 Y146.954 E1600.43408
M204 S3000
M205 X10 Y10
G0 F6000 X85.577 Y146.954
M204 S1800
M205 X8 Y8
G1 F1800 X85.167 Y146.544 E1600.44372
M204 S3000
M205 X10 Y10
G0 F6000 X85.45 Y146.544
M204 S1800
M205 X8 Y8
G1 F1800 X85.86 Y146.954 E1600.45336
M204 S3000
M205 X10 Y10
G0 F6000 X86.143 Y146.954
M204 S1800
M205 X8 Y8
G1 F1800 X85.733 Y146.544 E1600.463
M204 S3000
M205 X10 Y10
G0 F6000 X86.016 Y146.544
M204 S1800
M205 X8 Y8
G1 F1800 X86.426 Y146.954 E1600.47265
M204 S3000
M205 X10 Y10
G0 F6000 X86.708 Y146.954
M204 S1800
M205 X8 Y8
G1 F1800 X86.298 Y146.544 E1600.48229
M204 S3000
M205 X10 Y10
G0 F6000 X86.581 Y146.544
M204 S1800
M205 X8 Y8
G1 F1800 X86.991 Y146.954 E1600.49193
M204 S3000
M205 X10 Y10
G0 F6000 X87.274 Y146.954
M204 S1800
M205 X8 Y8
G1 F1800 X86.864 Y146.544 E1600.50157
M204 S3000
M205 X10 Y10
G0 F6000 X87.147 Y146.544
M204 S1800
M205 X8 Y8
G1 F1800 X87.557 Y146.954 E1600.51122
M204 S3000
M205 X10 Y10
G0 F6000 X87.84 Y146.954
M204 S1800
M205 X8 Y8
G1 F1800 X87.43 Y146.544 E1600.52086
M204 S3000
M205 X10 Y10
G0 F6000 X87.713 Y146.544
M204 S1800
M205 X8 Y8
G1 F1800 X88.123 Y146.954 E1600.5305
M204 S3000
M205 X10 Y10
G0 F6000 X88.406 Y146.954
M204 S1800
M205 X8 Y8
G1 F1800 X87.995 Y146.544 E1600.54016
M204 S3000
M205 X10 Y10
G0 F6000 X88.278 Y146.544
M204 S1800
M205 X8 Y8
G1 F1800 X88.688 Y146.954 E1600.5498
M204 S3000
M205 X10 Y10
G0 F6000 X88.971 Y146.954
M204 S1800
M205 X8 Y8
G1 F1800 X88.561 Y146.544 E1600.55944
M204 S3000
M205 X10 Y10
G0 F6000 X88.844 Y146.544
M204 S1800
M205 X8 Y8
G1 F1800 X89.254 Y146.954 E1600.56908
M204 S3000
M205 X10 Y10
G0 F6000 X89.537 Y146.954
M204 S1800
M205 X8 Y8
G1 F1800 X89.127 Y146.544 E1600.57873
M204 S3000
M205 X10 Y10
G0 F6000 X89.41 Y146.544
M204 S1800
M205 X8 Y8
G1 F1800 X89.82 Y146.954 E1600.58837
M204 S3000
M205 X10 Y10
G0 F6000 X90.103 Y146.954
M204 S1800
M205 X8 Y8
G1 F1800 X89.692 Y146.544 E1600.59802
M204 S3000
M205 X10 Y10
G0 F6000 X89.975 Y146.544
M204 S1800
M205 X8 Y8
G1 F1800 X90.385 Y146.954 E1600.60767
M204 S3000
M205 X10 Y10
G0 F6000 X90.668 Y146.954
M204 S1800
M205 X8 Y8
G1 F1800 X90.258 Y146.544 E1600.61731
M204 S3000
M205 X10 Y10
G0 F6000 X90.541 Y146.544
M204 S1800
M205 X8 Y8
G1 F1800 X90.951 Y146.954 E1600.62695
M204 S3000
M205 X10 Y10
G0 F6000 X91.234 Y146.954
M204 S1800
M205 X8 Y8
G1 F1800 X90.824 Y146.544 E1600.63659
M204 S3000
M205 X10 Y10
G0 F6000 X91.107 Y146.544
M204 S1800
M205 X8 Y8
G1 F1800 X91.517 Y146.954 E1600.64624
M204 S3000
M205 X10 Y10
G0 F6000 X91.8 Y146.954
M204 S1800
M205 X8 Y8
G1 F1800 X91.39 Y146.544 E1600.65588
M204 S3000
M205 X10 Y10
G0 F6000 X91.672 Y146.544
M204 S1800
M205 X8 Y8
G1 F1800 X92.082 Y146.954 E1600.66552
M204 S3000
M205 X10 Y10
G0 F6000 X92.365 Y146.954
M204 S1800
M205 X8 Y8
G1 F1800 X91.955 Y146.544 E1600.67516
M204 S3000
M205 X10 Y10
G0 F6000 X92.238 Y146.544
M204 S1800
M205 X8 Y8
G1 F1800 X92.648 Y146.954 E1600.68481
M204 S3000
M205 X10 Y10
G0 F6000 X92.931 Y146.954
M204 S1800
M205 X8 Y8
G1 F1800 X92.521 Y146.544 E1600.69445
M204 S3000
M205 X10 Y10
G0 F6000 X92.804 Y146.544
M204 S1800
M205 X8 Y8
G1 F1800 X93.214 Y146.954 E1600.70409
M204 S3000
M205 X10 Y10
G0 F6000 X93.497 Y146.954
M204 S1800
M205 X8 Y8
G1 F1800 X93.087 Y146.544 E1600.71373
M204 S3000
M205 X10 Y10
G0 F6000 X93.369 Y146.544
M204 S1800
M205 X8 Y8
G1 F1800 X93.78 Y146.954 E1600.72339
M204 S3000
M205 X10 Y10
G0 F6000 X94.062 Y146.954
M204 S1800
M205 X8 Y8
G1 F1800 X93.652 Y146.544 E1600.73303
M204 S3000
M205 X10 Y10
G0 F6000 X93.935 Y146.544
M204 S1800
M205 X8 Y8
G1 F1800 X94.345 Y146.954 E1600.74267
M204 S3000
M205 X10 Y10
G0 F6000 X94.628 Y146.954
M204 S1800
M205 X8 Y8
G1 F1800 X94.218 Y146.544 E1600.75232
M204 S3000
M205 X10 Y10
G0 F6000 X94.501 Y146.544
M204 S1800
M205 X8 Y8
G1 F1800 X94.911 Y146.954 E1600.76196
M204 S3000
M205 X10 Y10
G0 F6000 X95.194 Y146.954
M204 S1800
M205 X8 Y8
G1 F1800 X94.784 Y146.544 E1600.7716
M204 S3000
M205 X10 Y10
G0 F6000 X95.066 Y146.544
M204 S1800
M205 X8 Y8
G1 F1800 X95.477 Y146.954 E1600.78126
M204 S3000
M205 X10 Y10
G0 F6000 X95.759 Y146.954
M204 S1800
M205 X8 Y8
G1 F1800 X95.349 Y146.544 E1600.7909
M204 S3000
M205 X10 Y10
G0 F6000 X95.632 Y146.544
M204 S1800
M205 X8 Y8
G1 F1800 X96.042 Y146.954 E1600.80054
M204 S3000
M205 X10 Y10
G0 F6000 X96.325 Y146.954
M204 S1800
M205 X8 Y8
G1 F1800 X95.915 Y146.544 E1600.81018
M204 S3000
M205 X10 Y10
G0 F6000 X96.198 Y146.544
M204 S1800
M205 X8 Y8
G1 F1800 X96.608 Y146.954 E1600.81983
M204 S3000
M205 X10 Y10
G0 F6000 X96.891 Y146.954
M204 S1800
M205 X8 Y8
G1 F1800 X96.481 Y146.544 E1600.82947
M204 S3000
M205 X10 Y10
G0 F6000 X96.764 Y146.544
M204 S1800
M205 X8 Y8
G1 F1800 X97.174 Y146.954 E1600.83911
M204 S3000
M205 X10 Y10
G0 F6000 X97.456 Y146.954
M204 S1800
M205 X8 Y8
G1 F1800 X97.046 Y146.544 E1600.84875
M204 S3000
M205 X10 Y10
G0 F6000 X97.329 Y146.544
M204 S1800
M205 X8 Y8
G1 F1800 X97.739 Y146.954 E1600.8584
M204 S3000
M205 X10 Y10
G0 F6000 X98.022 Y146.954
M204 S1800
M205 X8 Y8
G1 F1800 X97.612 Y146.544 E1600.86804
M204 S3000
M205 X10 Y10
G0 F6000 X97.895 Y146.544
M204 S1800
M205 X8 Y8
G1 F1800 X98.305 Y146.954 E1600.87768
M204 S3000
M205 X10 Y10
G0 F6000 X98.588 Y146.954
M204 S1800
M205 X8 Y8
G1 F1800 X98.178 Y146.544 E1600.88732
M204 S3000
M205 X10 Y10
G0 F6000 X98.461 Y146.544
M204 S1800
M205 X8 Y8
G1 F1800 X98.871 Y146.954 E1600.89697
M204 S3000
M205 X10 Y10
G0 F6000 X99.154 Y146.954
M204 S1800
M205 X8 Y8
G1 F1800 X98.743 Y146.544 E1600.90662
M204 S3000
M205 X10 Y10
G0 F6000 X99.026 Y146.544
M204 S1800
M205 X8 Y8
G1 F1800 X99.436 Y146.954 E1600.91626
M204 S3000
M205 X10 Y10
G0 F6000 X99.719 Y146.954
M204 S1800
M205 X8 Y8
G1 F1800 X99.309 Y146.544 E1600.92591
M204 S3000
M205 X10 Y10
G0 F6000 X99.592 Y146.544
M204 S1800
M205 X8 Y8
G1 F1800 X100.002 Y146.954 E1600.93555
M204 S3000
M205 X10 Y10
G0 F6000 X100.285 Y146.954
M204 S1800
M205 X8 Y8
G1 F1800 X99.875 Y146.544 E1600.94519
M204 S3000
M205 X10 Y10
G0 F6000 X100.158 Y146.544
M204 S1800
M205 X8 Y8
G1 F1800 X100.568 Y146.954 E1600.95483
M204 S3000
M205 X10 Y10
G0 F6000 X100.851 Y146.954
M204 S1800
M205 X8 Y8
G1 F1800 X100.44 Y146.544 E1600.96449
M204 S3000
M205 X10 Y10
G0 F6000 X100.723 Y146.544
M204 S1800
M205 X8 Y8
G1 F1800 X101.133 Y146.954 E1600.97413
M204 S3000
M205 X10 Y10
G0 F6000 X101.416 Y146.954
M204 S1800
M205 X8 Y8
G1 F1800 X101.006 Y146.544 E1600.98377
M204 S3000
M205 X10 Y10
G0 F6000 X101.289 Y146.544
M204 S1800
M205 X8 Y8
G1 F1800 X101.699 Y146.954 E1600.99342
M204 S3000
M205 X10 Y10
G0 F6000 X101.982 Y146.954
M204 S1800
M205 X8 Y8
G1 F1800 X101.572 Y146.544 E1601.00306
M204 S3000
M205 X10 Y10
G0 F6000 X101.855 Y146.544
M204 S1800
M205 X8 Y8
G1 F1800 X102.265 Y146.954 E1601.0127
M204 S3000
M205 X10 Y10
G0 F6000 X102.548 Y146.954
M204 S1800
M205 X8 Y8
G1 F1800 X102.138 Y146.544 E1601.02234
M204 S3000
M205 X10 Y10
G0 F6000 X102.42 Y146.544
M204 S1800
M205 X8 Y8
G1 F1800 X102.831 Y146.954 E1601.032
M204 S3000
M205 X10 Y10
G0 F6000 X103.113 Y146.954
M204 S1800
M205 X8 Y8
G1 F1800 X102.703 Y146.544 E1601.04164
M204 S3000
M205 X10 Y10
G0 F6000 X102.986 Y146.544
M204 S1800
M205 X8 Y8
G1 F1800 X103.396 Y146.954 E1601.05128
M204 S3000
M205 X10 Y10
G0 F6000 X103.679 Y146.954
M204 S1800
M205 X8 Y8
G1 F1800 X103.269 Y146.544 E1601.06093
M204 S3000
M205 X10 Y10
G0 F6000 X103.552 Y146.544
M204 S1800
M205 X8 Y8
G1 F1800 X103.962 Y146.954 E1601.07057
M204 S3000
M205 X10 Y10
G0 F6000 X104.245 Y146.954
M204 S1800
M205 X8 Y8
G1 F1800 X103.835 Y146.544 E1601.08021
M204 S3000
M205 X10 Y10
G0 F6000 X104.117 Y146.544
M204 S1800
M205 X8 Y8
G1 F1800 X104.528 Y146.954 E1601.08987
M204 S3000
M205 X10 Y10
G0 F6000 X104.81 Y146.954
M204 S1800
M205 X8 Y8
G1 F1800 X104.4 Y146.544 E1601.09951
M204 S3000
M205 X10 Y10
G0 F6000 X104.683 Y146.544
M204 S1800
M205 X8 Y8
G1 F1800 X105.093 Y146.954 E1601.10915
M204 S3000
M205 X10 Y10
G0 F6000 X105.376 Y146.954
M204 S1800
M205 X8 Y8
G1 F1800 X104.966 Y146.544 E1601.11879
M204 S3000
M205 X10 Y10
G0 F6000 X105.249 Y146.544
M204 S1800
M205 X8 Y8
G1 F1800 X105.659 Y146.954 E1601.12844
M204 S3000
M205 X10 Y10
G0 F6000 X105.942 Y146.954
M204 S1800
M205 X8 Y8
G1 F1800 X105.532 Y146.544 E1601.13808
M204 S3000
M205 X10 Y10
G0 F6000 X105.814 Y146.544
M204 S1800
M205 X8 Y8
G1 F1800 X106.225 Y146.954 E1601.14773
M204 S3000
M205 X10 Y10
G0 F6000 X106.507 Y146.954
M204 S1800
M205 X8 Y8
G1 F1800 X106.097 Y146.544 E1601.15738
M204 S3000
M205 X10 Y10
G0 F6000 X106.38 Y146.544
M204 S1800
M205 X8 Y8
G1 F1800 X106.79 Y146.954 E1601.16702
M204 S3000
M205 X10 Y10
G0 F6000 X107.073 Y146.954
M204 S1800
M205 X8 Y8
G1 F1800 X106.663 Y146.544 E1601.17666
M204 S3000
M205 X10 Y10
G0 F6000 X106.946 Y146.544
M204 S1800
M205 X8 Y8
G1 F1800 X107.356 Y146.954 E1601.1863
M204 S3000
M205 X10 Y10
G0 F6000 X107.639 Y146.954
M204 S1800
M205 X8 Y8
G1 F1800 X107.229 Y146.544 E1601.19595
M204 S3000
M205 X10 Y10
G0 F6000 X107.512 Y146.544
M204 S1800
M205 X8 Y8
G1 F1800 X107.922 Y146.954 E1601.20559
M204 S3000
M205 X10 Y10
G0 F6000 X108.205 Y146.954
M204 S1800
M205 X8 Y8
G1 F1800 X107.794 Y146.544 E1601.21524
M204 S3000
M205 X10 Y10
G0 F6000 X108.077 Y146.544
M204 S1800
M205 X8 Y8
G1 F1800 X108.487 Y146.954 E1601.22489
M204 S3000
M205 X10 Y10
G0 F6000 X108.77 Y146.954
M204 S1800
M205 X8 Y8
G1 F1800 X108.36 Y146.544 E1601.23453
M204 S3000
M205 X10 Y10
G0 F6000 X108.643 Y146.544
M204 S1800
M205 X8 Y8
G1 F1800 X109.053 Y146.954 E1601.24417
M204 S3000
M205 X10 Y10
G0 F6000 X109.336 Y146.954
M204 S1800
M205 X8 Y8
G1 F1800 X108.926 Y146.544 E1601.25381
M204 S3000
M205 X10 Y10
G0 F6000 X109.209 Y146.544
M204 S1800
M205 X8 Y8
G1 F1800 X109.619 Y146.954 E1601.26346
M204 S3000
M205 X10 Y10
G0 F6000 X109.902 Y146.954
M204 S1800
M205 X8 Y8
G1 F1800 X109.491 Y146.544 E1601.27311
M204 S3000
M205 X10 Y10
G0 F6000 X109.774 Y146.544
M204 S1800
M205 X8 Y8
G1 F1800 X110.184 Y146.954 E1601.28275
M204 S3000
M205 X10 Y10
G0 F6000 X110.467 Y146.954
M204 S1800
M205 X8 Y8
G1 F1800 X110.057 Y146.544 E1601.2924
M204 S3000
M205 X10 Y10
G0 F6000 X110.34 Y146.544
M204 S1800
M205 X8 Y8
G1 F1800 X110.75 Y146.954 E1601.30204
M204 S3000
M205 X10 Y10
G0 F6000 X111.033 Y146.954
M204 S1800
M205 X8 Y8
G1 F1800 X110.623 Y146.544 E1601.31168
M204 S3000
M205 X10 Y10
G0 F6000 X110.906 Y146.544
M204 S1800
M205 X8 Y8
G1 F1800 X111.316 Y146.954 E1601.32132
M204 S3000
M205 X10 Y10
G0 F6000 X111.599 Y146.954
M204 S1800
M205 X8 Y8
G1 F1800 X111.189 Y146.544 E1601.33097
M204 S3000
M205 X10 Y10
G0 F6000 X111.471 Y146.544
M204 S1800
M205 X8 Y8
G1 F1800 X111.881 Y146.954 E1601.34061
M204 S3000
M205 X10 Y10
G0 F6000 X112.164 Y146.954
M204 S1800
M205 X8 Y8
G1 F1800 X111.754 Y146.544 E1601.35025
M204 S3000
M205 X10 Y10
G0 F6000 X112.037 Y146.544
M204 S1800
M205 X8 Y8
G1 F1800 X112.447 Y146.954 E1601.35989
M204 S3000
M205 X10 Y10
G0 F6000 X112.73 Y146.954
M204 S1800
M205 X8 Y8
G1 F1800 X112.32 Y146.544 E1601.36954
M204 S3000
M205 X10 Y10
G0 F6000 X112.603 Y146.544
M204 S1800
M205 X8 Y8
G1 F1800 X113.013 Y146.954 E1601.37918
M204 S3000
M205 X10 Y10
G0 F6000 X113.296 Y146.954
M204 S1800
M205 X8 Y8
G1 F1800 X112.886 Y146.544 E1601.38882
M204 S3000
M205 X10 Y10
G0 F6000 X113.168 Y146.544
M204 S1800
M205 X8 Y8
G1 F1800 X113.579 Y146.954 E1601.39848
M204 S3000
M205 X10 Y10
G0 F6000 X113.861 Y146.954
M204 S1800
M205 X8 Y8
G1 F1800 X113.451 Y146.544 E1601.40812
M204 S3000
M205 X10 Y10
G0 F6000 X113.734 Y146.544
M204 S1800
M205 X8 Y8
G1 F1800 X114.144 Y146.954 E1601.41776
M204 S3000
M205 X10 Y10
G0 F6000 X114.427 Y146.954
M204 S1800
M205 X8 Y8
G1 F1800 X114.017 Y146.544 E1601.4274
M204 S3000
M205 X10 Y10
G0 F6000 X114.3 Y146.544
M204 S1800
M205 X8 Y8
G1 F1800 X114.71 Y146.954 E1601.43705
M204 S3000
M205 X10 Y10
G0 F6000 X114.993 Y146.954
M204 S1800
M205 X8 Y8
G1 F1800 X114.583 Y146.544 E1601.44669
M204 S3000
M205 X10 Y10
G0 F6000 X114.865 Y146.544
M204 S1800
M205 X8 Y8
G1 F1800 X115.276 Y146.954 E1601.45634
M204 S3000
M205 X10 Y10
G0 F6000 X115.558 Y146.954
M204 S1800
M205 X8 Y8
G1 F1800 X115.148 Y146.544 E1601.46598
M204 S3000
M205 X10 Y10
G0 F6000 X115.431 Y146.544
M204 S1800
M205 X8 Y8
G1 F1800 X115.841 Y146.954 E1601.47563
M204 S3000
M205 X10 Y10
G0 F6000 X116.124 Y146.954
M204 S1800
M205 X8 Y8
G1 F1800 X115.714 Y146.544 E1601.48527
M204 S3000
M205 X10 Y10
G0 F6000 X115.997 Y146.544
M204 S1800
M205 X8 Y8
G1 F1800 X116.407 Y146.954 E1601.49491
M204 S3000
M205 X10 Y10
G0 F6000 X116.69 Y146.954
M204 S1800
M205 X8 Y8
G1 F1800 X116.28 Y146.544 E1601.50456
M204 S3000
M205 X10 Y10
G0 F6000 X116.563 Y146.544
M204 S1800
M205 X8 Y8
G1 F1800 X116.973 Y146.954 E1601.5142
M204 S3000
M205 X10 Y10
G0 F6000 X117.255 Y146.954
M204 S1800
M205 X8 Y8
G1 F1800 X116.845 Y146.544 E1601.52384
M204 S3000
M205 X10 Y10
G0 F6000 X117.128 Y146.544
M204 S1800
M205 X8 Y8
G1 F1800 X117.538 Y146.954 E1601.53348
M204 S3000
M205 X10 Y10
G0 F6000 X117.821 Y146.954
M204 S1800
M205 X8 Y8
G1 F1800 X117.411 Y146.544 E1601.54313
M204 S3000
M205 X10 Y10
G0 F6000 X117.694 Y146.544
M204 S1800
M205 X8 Y8
G1 F1800 X118.104 Y146.954 E1601.55277
M204 S3000
M205 X10 Y10
G0 F6000 X118.387 Y146.954
M204 S1800
M205 X8 Y8
G1 F1800 X117.977 Y146.544 E1601.56241
M204 S3000
M205 X10 Y10
G0 F6000 X118.26 Y146.544
M204 S1800
M205 X8 Y8
G1 F1800 X118.67 Y146.954 E1601.57205
M204 S3000
M205 X10 Y10
G0 F6000 X118.953 Y146.954
M204 S1800
M205 X8 Y8
G1 F1800 X118.542 Y146.544 E1601.58171
M204 S3000
M205 X10 Y10
G0 F6000 X118.825 Y146.544
M204 S1800
M205 X8 Y8
G1 F1800 X119.235 Y146.954 E1601.59135
M204 S3000
M205 X10 Y10
G0 F6000 X119.518 Y146.954
M204 S1800
M205 X8 Y8
G1 F1800 X119.108 Y146.544 E1601.60099
M204 S3000
M205 X10 Y10
G0 F6000 X119.391 Y146.544
M204 S1800
M205 X8 Y8
G1 F1800 X119.801 Y146.954 E1601.61064
M204 S3000
M205 X10 Y10
G0 F6000 X120.084 Y146.954
M204 S1800
M205 X8 Y8
G1 F1800 X119.674 Y146.544 E1601.62028
M204 S3000
M205 X10 Y10
G0 F6000 X119.957 Y146.544
M204 S1800
M205 X8 Y8
G1 F1800 X120.367 Y146.954 E1601.62992
M204 S3000
M205 X10 Y10
G0 F6000 X120.65 Y146.954
M204 S1800
M205 X8 Y8
G1 F1800 X120.239 Y146.544 E1601.63957
M204 S3000
M205 X10 Y10
G0 F6000 X120.522 Y146.544
M204 S1800
M205 X8 Y8
G1 F1800 X120.932 Y146.954 E1601.64922
M204 S3000
M205 X10 Y10
G0 F6000 X121.215 Y146.954
M204 S1800
M205 X8 Y8
G1 F1800 X120.805 Y146.544 E1601.65886
M204 S3000
M205 X10 Y10
G0 F6000 X121.088 Y146.544
M204 S1800
M205 X8 Y8
G1 F1800 X121.498 Y146.954 E1601.6685
M204 S3000
M205 X10 Y10
G0 F6000 X121.781 Y146.954
M204 S1800
M205 X8 Y8
G1 F1800 X121.371 Y146.544 E1601.67814
M204 S3000
M205 X10 Y10
G0 F6000 X121.654 Y146.544
M204 S1800
M205 X8 Y8
G1 F1800 X122.064 Y146.954 E1601.68779
M204 S3000
M205 X10 Y10
G0 F6000 X122.347 Y146.954
M204 S1800
M205 X8 Y8
G1 F1800 X121.937 Y146.544 E1601.69743
M204 S3000
M205 X10 Y10
G0 F6000 X122.219 Y146.544
M204 S1800
M205 X8 Y8
G1 F1800 X122.629 Y146.954 E1601.70707
M204 S3000
M205 X10 Y10
G0 F6000 X122.912 Y146.954
M204 S1800
M205 X8 Y8
G1 F1800 X122.502 Y146.544 E1601.71672
M204 S3000
M205 X10 Y10
G0 F6000 X122.785 Y146.544
M204 S1800
M205 X8 Y8
G1 F1800 X123.195 Y146.954 E1601.72636
M204 S3000
M205 X10 Y10
G0 F6000 X123.478 Y146.954
M204 S1800
M205 X8 Y8
G1 F1800 X123.068 Y146.544 E1601.736
M204 S3000
M205 X10 Y10
G0 F6000 X123.351 Y146.544
M204 S1800
M205 X8 Y8
G1 F1800 X123.761 Y146.954 E1601.74564
M204 S3000
M205 X10 Y10
G0 F6000 X124.044 Y146.954
M204 S1800
M205 X8 Y8
G1 F1800 X123.634 Y146.544 E1601.75529
M204 S3000
M205 X10 Y10
G0 F6000 X123.916 Y146.544
M204 S1800
M205 X8 Y8
G1 F1800 X124.327 Y146.954 E1601.76494
M204 S3000
M205 X10 Y10
G0 F6000 X124.609 Y146.954
M204 S1800
M205 X8 Y8
G1 F1800 X124.199 Y146.544 E1601.77458
M204 S3000
M205 X10 Y10
G0 F6000 X124.482 Y146.544
M204 S1800
M205 X8 Y8
G1 F1800 X124.892 Y146.954 E1601.78423
M204 S3000
M205 X10 Y10
G0 F6000 X125.175 Y146.954
M204 S1800
M205 X8 Y8
G1 F1800 X124.765 Y146.544 E1601.79387
M204 S3000
M205 X10 Y10
G0 F6000 X125.048 Y146.544
M204 S1800
M205 X8 Y8
G1 F1800 X125.458 Y146.954 E1601.80351
M204 S3000
M205 X10 Y10
G0 F6000 X125.741 Y146.954
M204 S1800
M205 X8 Y8
G1 F1800 X125.331 Y146.544 E1601.81315
M204 S3000
M205 X10 Y10
G0 F6000 X125.613 Y146.544
M204 S1800
M205 X8 Y8
G1 F1800 X126.024 Y146.954 E1601.82281
M204 S3000
M205 X10 Y10
G0 F6000 X126.306 Y146.954
M204 S1800
M205 X8 Y8
G1 F1800 X125.896 Y146.544 E1601.83245
M204 S3000
M205 X10 Y10
G0 F6000 X126.179 Y146.544
M204 S1800
M205 X8 Y8
G1 F1800 X126.589 Y146.954 E1601.84209
M204 S3000
M205 X10 Y10
G0 F6000 X126.872 Y146.954
M204 S1800
M205 X8 Y8
G1 F1800 X126.462 Y146.544 E1601.85173
M204 S3000
M205 X10 Y10
G0 F6000 X126.745 Y146.544
M204 S1800
M205 X8 Y8
G1 F1800 X127.155 Y146.954 E1601.86138
M204 S3000
M205 X10 Y10
G0 F6000 X127.438 Y146.954
M204 S1800
M205 X8 Y8
G1 F1800 X127.028 Y146.544 E1601.87102
M204 S3000
M205 X10 Y10
G0 F6000 X127.311 Y146.544
M204 S1800
M205 X8 Y8
G1 F1800 X127.721 Y146.954 E1601.88066
M204 S3000
M205 X10 Y10
G0 F6000 X128.004 Y146.954
M204 S1800
M205 X8 Y8
G1 F1800 X127.593 Y146.544 E1601.89032
M204 S3000
M205 X10 Y10
G0 F6000 X127.876 Y146.544
M204 S1800
M205 X8 Y8
G1 F1800 X128.286 Y146.954 E1601.89996
M204 S3000
M205 X10 Y10
G0 F6000 X128.569 Y146.954
M204 S1800
M205 X8 Y8
G1 F1800 X128.159 Y146.544 E1601.9096
M204 S3000
M205 X10 Y10
G0 F6000 X128.442 Y146.544
M204 S1800
M205 X8 Y8
G1 F1800 X128.852 Y146.954 E1601.91924
M204 S3000
M205 X10 Y10
G0 F6000 X129.135 Y146.954
M204 S1800
M205 X8 Y8
G1 F1800 X128.725 Y146.544 E1601.92889
M204 S3000
M205 X10 Y10
G0 F6000 X129.008 Y146.544
M204 S1800
M205 X8 Y8
G1 F1800 X129.418 Y146.954 E1601.93853
M204 S3000
M205 X10 Y10
G0 F6000 X129.701 Y146.954
M204 S1800
M205 X8 Y8
G1 F1800 X129.29 Y146.544 E1601.94818
M204 S3000
M205 X10 Y10
G0 F6000 X129.573 Y146.544
M204 S1800
M205 X8 Y8
G1 F1800 X129.983 Y146.954 E1601.95783
M204 S3000
M205 X10 Y10
G0 F6000 X130.266 Y146.954
M204 S1800
M205 X8 Y8
G1 F1800 X129.856 Y146.544 E1601.96747
M204 S3000
M205 X10 Y10
G0 F6000 X130.139 Y146.544
M204 S1800
M205 X8 Y8
G1 F1800 X130.549 Y146.954 E1601.97711
M204 S3000
M205 X10 Y10
G0 F6000 X130.832 Y146.954
M204 S1800
M205 X8 Y8
G1 F1800 X130.422 Y146.544 E1601.98675
M204 S3000
M205 X10 Y10
G0 F6000 X130.705 Y146.544
M204 S1800
M205 X8 Y8
G1 F1800 X131.115 Y146.954 E1601.9964
M204 S3000
M205 X10 Y10
G0 F6000 X131.398 Y146.954
M204 S1800
M205 X8 Y8
G1 F1800 X130.987 Y146.544 E1602.00605
M204 S3000
M205 X10 Y10
G0 F6000 X131.27 Y146.544
M204 S1800
M205 X8 Y8
G1 F1800 X131.68 Y146.954 E1602.01569
M204 S3000
M205 X10 Y10
G0 F6000 X131.963 Y146.954
M204 S1800
M205 X8 Y8
G1 F1800 X131.553 Y146.544 E1602.02534
M204 S3000
M205 X10 Y10
G0 F6000 X131.836 Y146.544
M204 S1800
M205 X8 Y8
G1 F1800 X132.246 Y146.954 E1602.03498
M204 S3000
[truncated: 18,818,145 more chars]
