# Supplementary material for: Field testing of a lightweight, inexpensive, and customisable 3D-printed mosquito light trap in the UK
Source: Sci Rep. 2019 Aug 6;9:11412. doi: 10.1038/s41598-019-47511-y (PMC6684613; doi:10.1038/s41598-019-47511-y)
Supplement: Supplementary file 2 — Supplementary Data 1 [file 41598_2019_47511_MOESM2_ESM.zip › Supplementary Dataset 1/Tested model/1. gcode/AI3M_Tested Rain shield.gcode]

;FLAVOR:Marlin
;TIME:12495
;Filament used: 13.877m
;Layer height: 0.2
;Generated with Cura_SteamEngine 3.6.0
M140 S60
M105
M190 S60
M104 S200
M105
M109 S200
M82 ;absolute extrusion mode
G21 ;metric values
G90 ;absolute positioning
M82 ;set extruder to absolute mode
M107 ;start with the fan off
G28 X0 Y0 ;move X/Y to min endstops
G28 Z0 ;move Z to min endstops
G1 Z15.0 F100 ;move the platform down 15mm
G92 E0 ;zero the extruded length
G1 F200 E3 ;extrude 3mm of feed stock
G92 E0 ;zero the extruded length again
G1 F100
M117 Printing...
G5
G92 E0
G1 F2400 E-7.5
;LAYER_COUNT:18
;LAYER:0
M106 S255
M204 S3000
M205 X10 Y10
G0 F3000 X57.114 Y24.02 Z0.3
M204 S1800
M205 X8 Y8
;TYPE:SKIRT
G1 F2400 E0
G1 X57.345 Y23.699 E0.02762
G1 X57.636 Y23.431 E0.05525
G1 X57.975 Y23.227 E0.08289
G1 X58.347 Y23.096 E0.11044
G1 X58.811 Y23.04 E0.14308
G1 X151.189 Y23.04 E6.59534
G1 X151.582 Y23.08 E6.62293
G1 X151.96 Y23.198 E6.65059
G1 X152.306 Y23.389 E6.67819
G1 X152.607 Y23.646 E6.70584
G1 X152.886 Y24.02 E6.73843
G1 X199.073 Y104.02 E13.19052
G1 X199.236 Y104.381 E13.21818
G1 X199.322 Y104.767 E13.2458
G1 X199.329 Y105.162 E13.2734
G1 X199.257 Y105.551 E13.30103
G1 X199.073 Y105.98 E13.33363
G1 X152.886 Y185.98 E19.78572
G1 X152.655 Y186.301 E19.81334
G1 X152.364 Y186.569 E19.84097
G1 X152.025 Y186.773 E19.86861
G1 X151.653 Y186.904 E19.89616
G1 X151.189 Y186.96 E19.9288
G1 X58.811 Y186.96 E26.38106
G1 X58.418 Y186.92 E26.40865
G1 X58.04 Y186.802 E26.43631
G1 X57.694 Y186.611 E26.46391
G1 X57.393 Y186.354 E26.49156
G1 X57.114 Y185.98 E26.52415
G1 X10.927 Y105.98 E32.97624
G1 X10.764 Y105.619 E33.0039
G1 X10.678 Y105.233 E33.03152
G1 X10.671 Y104.838 E33.05912
G1 X10.743 Y104.449 E33.08675
G1 X10.927 Y104.02 E33.11935
G1 X57.114 Y24.02 E39.57144
M204 S3000
M205 X10 Y10
G0 F3000 X57.599 Y24.3
M204 S1800
M205 X8 Y8
G1 F2400 X57.799 Y24.033 E39.59474
G1 X58.057 Y23.82 E39.61811
G1 X58.358 Y23.675 E39.64145
G1 X58.811 Y23.6 E39.67352
G1 X151.189 Y23.6 E46.12578
G1 X151.521 Y23.64 E46.14913
G1 X151.833 Y23.757 E46.17241
G1 X152.11 Y23.945 E46.19579
G1 X152.401 Y24.3 E46.22785
G1 X198.588 Y104.3 E52.67994
G1 X198.72 Y104.607 E52.70328
G1 X198.775 Y104.937 E52.72665
G1 X198.75 Y105.27 E52.74997
G1 X198.588 Y105.7 E52.78207
G1 X152.401 Y185.7 E59.23415
G1 X152.201 Y185.967 E59.25745
G1 X151.943 Y186.18 E59.28082
G1 X151.642 Y186.325 E59.30416
G1 X151.189 Y186.4 E59.33623
G1 X58.811 Y186.4 E65.78849
G1 X58.479 Y186.36 E65.81185
G1 X58.167 Y186.243 E65.83512
G1 X57.89 Y186.055 E65.8585
G1 X57.599 Y185.7 E65.89056
G1 X11.412 Y105.7 E72.34265
G1 X11.28 Y105.393 E72.36599
G1 X11.225 Y105.063 E72.38936
G1 X11.25 Y104.73 E72.41268
G1 X11.412 Y104.3 E72.44478
G1 X57.599 Y24.3 E78.89687
M204 S3000
M205 X10 Y10
G0 F3000 X58.084 Y24.58
M204 S1800
M205 X8 Y8
G1 F2400 X58.246 Y24.379 E78.9149
G1 X58.461 Y24.236 E78.93293
G1 X58.811 Y24.16 E78.95795
G1 X151.189 Y24.16 E85.41021
G1 X151.444 Y24.2 E85.42824
G1 X151.676 Y24.315 E85.44632
G1 X151.916 Y24.58 E85.47129
G1 X198.103 Y104.58 E91.92338
G1 X198.197 Y104.821 E91.94145
G1 X198.212 Y105.079 E91.9595
G1 X198.103 Y105.42 E91.98451
G1 X151.916 Y185.42 E98.43659
G1 X151.754 Y185.621 E98.45463
G1 X151.539 Y185.764 E98.47266
G1 X151.189 Y185.84 E98.49768
G1 X58.811 Y185.84 E104.94994
G1 X58.556 Y185.8 E104.96796
G1 X58.324 Y185.685 E104.98605
G1 X58.084 Y185.42 E105.01102
G1 X11.897 Y105.42 E111.46311
G1 X11.803 Y105.179 E111.48118
G1 X11.788 Y104.921 E111.49923
G1 X11.897 Y104.58 E111.52423
G1 X58.084 Y24.58 E117.97632
M204 S3000
M205 X10 Y10
G0 F3000 X58.569 Y24.86
M204 S1800
M205 X8 Y8
G1 F2400 X58.674 Y24.756 E117.98664
G1 X58.811 Y24.72 E117.99654
G1 X151.189 Y24.72 E124.4488
G1 X151.332 Y24.759 E124.45915
G1 X151.431 Y24.86 E124.46903
G1 X197.618 Y104.86 E130.92112
G1 X197.656 Y105.004 E130.93152
G1 X197.618 Y105.14 E130.94138
G1 X151.431 Y185.14 E137.39347
G1 X151.326 Y185.244 E137.40379
G1 X151.189 Y185.28 E137.41369
G1 X58.811 Y185.28 E143.86595
G1 X58.668 Y185.241 E143.8763
G1 X58.569 Y185.14 E143.88618
G1 X12.382 Y105.14 E150.33826
G1 X12.344 Y104.996 E150.34867
G1 X12.382 Y104.86 E150.35853
G1 X58.569 Y24.86 E156.81062
M204 S3000
M205 X10 Y10
G1 F2400 E149.31062
;MESH:Tested Rain shield.stl
G0 F3000 X59.306 Y25.857
G0 X101.397 Y102.259
G0 X101.397 Y102.919
M204 S1800
M205 X8 Y8
;TYPE:WALL-OUTER
G1 F2400 E156.81062
G1 F1800 X104.838 Y108.88 E157.29136
G1 X105.162 Y108.88 E157.31399
G1 X108.603 Y102.919 E157.79473
G1 X101.397 Y102.919 E158.29805
M204 S3000
M205 X10 Y10
G0 F3000 X101.497 Y103.092
G0 X100.925 Y103.421
G0 X100.393 Y102.339
G0 X109.607 Y102.339
G0 X196.306 Y105
G0 X197.053 Y105
M204 S1800
M205 X8 Y8
G1 F1800 X151.027 Y184.72 E164.72757
G1 X58.973 Y184.72 E171.1572
G1 X12.947 Y105 E177.58673
G1 X58.973 Y25.28 E184.01626
G1 X151.027 Y25.28 E190.44589
G1 X197.053 Y105 E196.87542
M204 S3000
M205 X10 Y10
G0 F3000 X196.953 Y105.173
G0 X196.406 Y105
M204 S1800
M205 X8 Y8
;TYPE:WALL-INNER
G1 F1800 X150.704 Y184.16 E203.25976
G1 X59.296 Y184.16 E209.64427
G1 X13.594 Y105 E216.02861
G1 X59.296 Y25.84 E222.41295
G1 X150.704 Y25.84 E228.79745
G1 X196.406 Y105 E235.18179
M204 S3000
M205 X10 Y10
G0 F3000 X196.306 Y105
G0 X109.607 Y102.339
G0 X100.341 Y102.309
G0 X100.427 Y102.359
M204 S1800
M205 X8 Y8
G1 F1800 X100.669 Y102.778 E235.21559
G1 X104.515 Y109.44 E235.75288
G1 X105.485 Y109.44 E235.82063
G1 X109.331 Y102.778 E236.35792
G1 X109.573 Y102.359 E236.39172
G1 X109.09 Y102.359 E236.41084
G1 X109.089 Y102.359 E236.41091
G1 X100.911 Y102.359 E236.98211
G1 X100.91 Y102.359 E236.98218
G1 X100.427 Y102.359 E237.0013
M204 S3000
M205 X10 Y10
G0 F3000 X99.457 Y101.799
M204 S1800
M205 X8 Y8
G1 F1800 X99.699 Y102.218 E237.0351
G1 X104.192 Y110 E237.66273
G1 X105.808 Y110 E237.7756
G1 X110.301 Y102.218 E238.40323
G1 X110.543 Y101.799 E238.43703
G1 X110.06 Y101.799 E238.45615
G1 X110.059 Y101.799 E238.45622
G1 X99.941 Y101.799 E239.16292
G1 X99.94 Y101.799 E239.16299
G1 X99.457 Y101.799 E239.18211
M204 S3000
M205 X10 Y10
G0 F3000 X195.759 Y105
M204 S1800
M205 X8 Y8
G1 F1800 X150.381 Y183.6 E245.52126
G1 X59.619 Y183.6 E251.86065
G1 X14.241 Y105 E258.1998
G1 X59.619 Y26.4 E264.53895
G1 X150.381 Y26.4 E270.87834
G1 X195.759 Y105 E277.21749
M204 S3000
M205 X10 Y10
G0 F3000 X195.124 Y105
M204 S1800
M205 X8 Y8
;TYPE:SKIN
G1 F1800 X150.064 Y183.05 E283.51227
G1 X59.936 Y183.05 E289.80738
G1 X14.876 Y105 E296.10215
G1 X59.936 Y26.95 E302.39693
G1 X150.064 Y26.95 E308.69203
G1 X195.124 Y105 E314.98681
M204 S3000
M205 X10 Y10
G0 F3000 X111.178 Y101.799
M204 S1800
M205 X8 Y8
G1 F1800 X110.861 Y101.249 E315.03115
G1 X99.139 Y101.249 E315.84989
G1 X98.822 Y101.799 E315.89423
G1 X103.874 Y110.55 E316.6
G1 X106.126 Y110.55 E316.75729
G1 X111.178 Y101.799 E317.46306
M204 S3000
M205 X10 Y10
G0 F3000 X149.171 Y27.21
M204 S1800
M205 X8 Y8
G1 F1800 X150.929 Y28.967 E317.63666
G1 X150.999 Y29.037
M204 S3000
M205 X10 Y10
G0 F3000 X152.01 Y30.84
M204 S1800
M205 X8 Y8
G1 F1800 X148.379 Y27.21 E317.99527
M204 S3000
M205 X10 Y10
G0 F3000 X147.588 Y27.21
M204 S1800
M205 X8 Y8
G1 F1800 X153.092 Y32.714 E318.53894
G1 X153.162 Y32.784
M204 S3000
M205 X10 Y10
G0 F3000 X154.174 Y34.588
M204 S1800
M205 X8 Y8
G1 F1800 X146.796 Y27.21 E319.26772
M204 S3000
M205 X10 Y10
G0 F3000 X146.004 Y27.21
M204 S1800
M205 X8 Y8
G1 F1800 X155.255 Y36.461 E320.18151
G1 X155.325 Y36.531
M204 S3000
M205 X10 Y10
G0 F3000 X156.337 Y38.335
M204 S1800
M205 X8 Y8
G1 F1800 X145.212 Y27.21 E321.28042
M204 S3000
M205 X10 Y10
G0 F3000 X144.42 Y27.21
M204 S1800
M205 X8 Y8
G1 F1800 X157.418 Y40.208 E322.56433
G1 X157.488 Y40.278
M204 S3000
M205 X10 Y10
G0 F3000 X158.5 Y42.082
M204 S1800
M205 X8 Y8
G1 F1800 X143.628 Y27.21 E324.03335
M204 S3000
M205 X10 Y10
G0 F3000 X142.836 Y27.21
M204 S1800
M205 X8 Y8
G1 F1800 X159.581 Y43.955 E325.68738
G1 X159.651 Y44.025
M204 S3000
M205 X10 Y10
G0 F3000 X160.663 Y45.829
M204 S1800
M205 X8 Y8
G1 F1800 X142.044 Y27.21 E327.52652
M204 S3000
M205 X10 Y10
G0 F3000 X141.252 Y27.21
M204 S1800
M205 X8 Y8
G1 F1800 X161.745 Y47.703 E329.55076
G1 X161.815 Y47.773
M204 S3000
M205 X10 Y10
G0 F3000 X162.827 Y49.577
M204 S1800
M205 X8 Y8
G1 F1800 X140.46 Y27.21 E331.76012
M204 S3000
M205 X10 Y10
G0 F3000 X139.668 Y27.21
M204 S1800
M205 X8 Y8
G1 F1800 X163.908 Y51.45 E334.15449
G1 X163.978 Y51.52
M204 S3000
M205 X10 Y10
G0 F3000 X164.99 Y53.324
M204 S1800
M205 X8 Y8
G1 F1800 X138.876 Y27.21 E336.73397
M204 S3000
M205 X10 Y10
G0 F3000 X138.084 Y27.21
M204 S1800
M205 X8 Y8
G1 F1800 X166.072 Y55.198 E339.49855
G1 X166.142 Y55.268
M204 S3000
M205 X10 Y10
G0 F3000 X167.154 Y57.072
M204 S1800
M205 X8 Y8
G1 F1800 X137.292 Y27.21 E342.44825
M204 S3000
M205 X10 Y10
G0 F3000 X136.5 Y27.21
M204 S1800
M205 X8 Y8
G1 F1800 X168.235 Y58.945 E345.58296
G1 X168.305 Y59.015
M204 S3000
M205 X10 Y10
G0 F3000 X169.317 Y60.818
M204 S1800
M205 X8 Y8
G1 F1800 X135.708 Y27.21 E348.90272
M204 S3000
M205 X10 Y10
G0 F3000 X134.916 Y27.21
M204 S1800
M205 X8 Y8
G1 F1800 X170.399 Y62.692 E352.4076
G1 X170.469 Y62.762
M204 S3000
M205 X10 Y10
G0 F3000 X171.48 Y64.565
M204 S1800
M205 X8 Y8
G1 F1800 X134.124 Y27.21 E356.09748
M204 S3000
M205 X10 Y10
G0 F3000 X133.332 Y27.21
M204 S1800
M205 X8 Y8
G1 F1800 X172.562 Y66.439 E359.97248
G1 X172.632 Y66.509
M204 S3000
M205 X10 Y10
G0 F3000 X173.644 Y68.313
M204 S1800
M205 X8 Y8
G1 F1800 X132.54 Y27.21 E364.03258
M204 S3000
M205 X10 Y10
G0 F3000 X131.748 Y27.21
M204 S1800
M205 X8 Y8
G1 F1800 X174.726 Y70.187 E368.27779
G1 X174.796 Y70.257
M204 S3000
M205 X10 Y10
G0 F3000 X175.807 Y72.06
M204 S1800
M205 X8 Y8
G1 F1800 X130.956 Y27.21 E372.70801
M204 S3000
M205 X10 Y10
G0 F3000 X130.164 Y27.21
M204 S1800
M205 X8 Y8
G1 F1800 X176.889 Y73.934 E377.32335
G1 X176.959 Y74.004
M204 S3000
M205 X10 Y10
G0 F3000 X177.97 Y75.808
M204 S1800
M205 X8 Y8
G1 F1800 X129.372 Y27.21 E382.12374
M204 S3000
M205 X10 Y10
G0 F3000 X128.581 Y27.21
M204 S1800
M205 X8 Y8
G1 F1800 X179.052 Y77.682 E387.10919
G1 X179.122 Y77.752
M204 S3000
M205 X10 Y10
G0 F3000 X180.134 Y79.555
M204 S1800
M205 X8 Y8
G1 F1800 X127.789 Y27.21 E392.2797
M204 S3000
M205 X10 Y10
G0 F3000 X126.997 Y27.21
M204 S1800
M205 X8 Y8
G1 F1800 X181.215 Y81.429 E397.63527
G1 X181.285 Y81.499
M204 S3000
M205 X10 Y10
G0 F3000 X182.297 Y83.302
M204 S1800
M205 X8 Y8
G1 F1800 X126.205 Y27.21 E403.1759
M204 S3000
M205 X10 Y10
G0 F3000 X125.413 Y27.21
M204 S1800
M205 X8 Y8
G1 F1800 X183.378 Y85.175 E408.90155
G1 X183.448 Y85.245
M204 S3000
M205 X10 Y10
G0 F3000 X184.46 Y87.049
M204 S1800
M205 X8 Y8
G1 F1800 X124.621 Y27.21 E414.8123
M204 S3000
M205 X10 Y10
G0 F3000 X123.829 Y27.21
M204 S1800
M205 X8 Y8
G1 F1800 X185.542 Y88.923 E420.90816
G1 X185.612 Y88.993
M204 S3000
M205 X10 Y10
G0 F3000 X186.624 Y90.797
M204 S1800
M205 X8 Y8
G1 F1800 X123.037 Y27.21 E427.18912
M204 S3000
M205 X10 Y10
G0 F3000 X122.245 Y27.21
M204 S1800
M205 X8 Y8
G1 F1800 X187.705 Y92.67 E433.6551
G1 X187.775 Y92.74
M204 S3000
M205 X10 Y10
G0 F3000 X188.787 Y94.544
M204 S1800
M205 X8 Y8
G1 F1800 X121.453 Y27.21 E440.30619
M204 S3000
M205 X10 Y10
G0 F3000 X120.661 Y27.21
M204 S1800
M205 X8 Y8
G1 F1800 X189.869 Y96.418 E447.14239
G1 X189.939 Y96.488
M204 S3000
M205 X10 Y10
G0 F3000 X190.951 Y98.292
M204 S1800
M205 X8 Y8
G1 F1800 X119.869 Y27.21 E454.1637
M204 S3000
M205 X10 Y10
G0 F3000 X119.077 Y27.21
M204 S1800
M205 X8 Y8
G1 F1800 X192.032 Y100.165 E461.37001
G1 X192.102 Y100.235
M204 S3000
M205 X10 Y10
G0 F3000 X193.114 Y102.039
M204 S1800
M205 X8 Y8
G1 F1800 X118.285 Y27.21 E468.76144
M204 S3000
M205 X10 Y10
G0 F3000 X117.493 Y27.21
M204 S1800
M205 X8 Y8
G1 F1800 X194.196 Y103.912 E476.33792
G1 X194.266 Y103.982
M204 S3000
M205 X10 Y10
G0 F3000 X194.701 Y105.21
M204 S1800
M205 X8 Y8
G1 F1800 X116.701 Y27.21 E484.04257
M204 S3000
M205 X10 Y10
G0 F3000 X115.909 Y27.21
M204 S1800
M205 X8 Y8
G1 F1800 X194.412 Y105.713 E491.79691
M204 S3000
M205 X10 Y10
G0 F3000 X194.122 Y106.215
M204 S1800
M205 X8 Y8
G1 F1800 X115.117 Y27.21 E499.60083
M204 S3000
M205 X10 Y10
G0 F3000 X114.325 Y27.21
M204 S1800
M205 X8 Y8
G1 F1800 X193.832 Y106.717 E507.45434
M204 S3000
M205 X10 Y10
G0 F3000 X193.542 Y107.219
M204 S1800
M205 X8 Y8
G1 F1800 X113.533 Y27.21 E515.35743
M204 S3000
M205 X10 Y10
G0 F3000 X112.741 Y27.21
M204 S1800
M205 X8 Y8
G1 F1800 X193.252 Y107.721 E523.31011
M204 S3000
M205 X10 Y10
G0 F3000 X192.963 Y108.223
M204 S1800
M205 X8 Y8
G1 F1800 X111.949 Y27.21 E531.31243
M204 S3000
M205 X10 Y10
G0 F3000 X111.157 Y27.21
M204 S1800
M205 X8 Y8
G1 F1800 X192.673 Y108.725 E539.36433
M204 S3000
M205 X10 Y10
G0 F3000 X192.383 Y109.227
M204 S1800
M205 X8 Y8
G1 F1800 X110.365 Y27.21 E547.46582
M204 S3000
M205 X10 Y10
G0 F3000 X109.573 Y27.21
M204 S1800
M205 X8 Y8
G1 F1800 X192.093 Y109.729 E555.61689
M204 S3000
M205 X10 Y10
G0 F3000 X191.803 Y110.231
M204 S1800
M205 X8 Y8
G1 F1800 X108.782 Y27.21 E563.81751
M204 S3000
M205 X10 Y10
G0 F3000 X107.99 Y27.21
M204 S1800
M205 X8 Y8
G1 F1800 X191.513 Y110.733 E572.0677
M204 S3000
M205 X10 Y10
G0 F3000 X191.223 Y111.235
M204 S1800
M205 X8 Y8
G1 F1800 X107.198 Y27.21 E580.36749
M204 S3000
M205 X10 Y10
G0 F3000 X106.406 Y27.21
M204 S1800
M205 X8 Y8
G1 F1800 X190.933 Y111.737 E588.71686
M204 S3000
M205 X10 Y10
G0 F3000 X190.643 Y112.239
M204 S1800
M205 X8 Y8
G1 F1800 X105.614 Y27.21 E597.11582
M204 S3000
M205 X10 Y10
G0 F3000 X104.822 Y27.21
M204 S1800
M205 X8 Y8
G1 F1800 X190.353 Y112.741 E605.56436
M204 S3000
M205 X10 Y10
G0 F3000 X190.064 Y113.244
M204 S1800
M205 X8 Y8
G1 F1800 X104.03 Y27.21 E614.06259
M204 S3000
M205 X10 Y10
G0 F3000 X103.238 Y27.21
M204 S1800
M205 X8 Y8
G1 F1800 X189.774 Y113.746 E622.6104
M204 S3000
M205 X10 Y10
G0 F3000 X189.484 Y114.248
M204 S1800
M205 X8 Y8
G1 F1800 X102.446 Y27.21 E631.20781
M204 S3000
M205 X10 Y10
G0 F3000 X101.654 Y27.21
M204 S1800
M205 X8 Y8
G1 F1800 X189.194 Y114.75 E639.85479
M204 S3000
M205 X10 Y10
G0 F3000 X188.904 Y115.252
M204 S1800
M205 X8 Y8
G1 F1800 X100.862 Y27.21 E648.55137
M204 S3000
M205 X10 Y10
G0 F3000 X100.07 Y27.21
M204 S1800
M205 X8 Y8
G1 F1800 X188.615 Y115.754 E657.29758
M204 S3000
M205 X10 Y10
G0 F3000 X188.325 Y116.256
M204 S1800
M205 X8 Y8
G1 F1800 X99.278 Y27.21 E666.09337
M204 S3000
M205 X10 Y10
G0 F3000 X98.486 Y27.21
M204 S1800
M205 X8 Y8
G1 F1800 X188.035 Y116.758 E674.93876
M204 S3000
M205 X10 Y10
G0 F3000 X187.745 Y117.26
M204 S1800
M205 X8 Y8
G1 F1800 X97.694 Y27.21 E683.83373
M204 S3000
M205 X10 Y10
G0 F3000 X96.902 Y27.21
M204 S1800
M205 X8 Y8
G1 F1800 X187.455 Y117.762 E692.77828
M204 S3000
M205 X10 Y10
G0 F3000 X187.165 Y118.265
M204 S1800
M205 X8 Y8
G1 F1800 X96.11 Y27.21 E701.77247
M204 S3000
M205 X10 Y10
G0 F3000 X95.318 Y27.21
M204 S1800
M205 X8 Y8
G1 F1800 X186.875 Y118.767 E710.81625
M204 S3000
M205 X10 Y10
G0 F3000 X186.585 Y119.269
M204 S1800
M205 X8 Y8
G1 F1800 X94.526 Y27.21 E719.90961
M204 S3000
M205 X10 Y10
G0 F3000 X93.734 Y27.21
M204 S1800
M205 X8 Y8
G1 F1800 X186.295 Y119.771 E729.05256
M204 S3000
M205 X10 Y10
G0 F3000 X186.005 Y120.273
M204 S1800
M205 X8 Y8
G1 F1800 X92.942 Y27.21 E738.2451
M204 S3000
M205 X10 Y10
G0 F3000 X92.15 Y27.21
M204 S1800
M205 X8 Y8
G1 F1800 X185.716 Y120.775 E747.48727
M204 S3000
M205 X10 Y10
G0 F3000 X185.426 Y121.278
M204 S1800
M205 X8 Y8
G1 F1800 X91.358 Y27.21 E756.77908
M204 S3000
M205 X10 Y10
G0 F3000 X90.566 Y27.21
M204 S1800
M205 X8 Y8
G1 F1800 X185.136 Y121.78 E766.12047
M204 S3000
M205 X10 Y10
G0 F3000 X184.846 Y122.282
M204 S1800
M205 X8 Y8
G1 F1800 X89.774 Y27.21 E775.51145
M204 S3000
M205 X10 Y10
G0 F3000 X88.983 Y27.21
M204 S1800
M205 X8 Y8
G1 F1800 X184.556 Y122.784 E784.95197
M204 S3000
M205 X10 Y10
G0 F3000 X184.267 Y123.286
M204 S1800
M205 X8 Y8
G1 F1800 X88.191 Y27.21 E794.44212
M204 S3000
M205 X10 Y10
G0 F3000 X87.399 Y27.21
M204 S1800
M205 X8 Y8
G1 F1800 X183.977 Y123.788 E803.98186
M204 S3000
M205 X10 Y10
G0 F3000 X183.687 Y124.29
M204 S1800
M205 X8 Y8
G1 F1800 X86.607 Y27.21 E813.57119
M204 S3000
M205 X10 Y10
G0 F3000 X85.815 Y27.21
M204 S1800
M205 X8 Y8
G1 F1800 X183.397 Y124.792 E823.2101
M204 S3000
M205 X10 Y10
G0 F3000 X183.107 Y125.294
M204 S1800
M205 X8 Y8
G1 F1800 X85.023 Y27.21 E832.8986
M204 S3000
M205 X10 Y10
G0 F3000 X84.231 Y27.21
M204 S1800
M205 X8 Y8
G1 F1800 X182.817 Y125.796 E842.63668
M204 S3000
M205 X10 Y10
G0 F3000 X182.527 Y126.298
M204 S1800
M205 X8 Y8
G1 F1800 X83.439 Y27.21 E852.42435
M204 S3000
M205 X10 Y10
G0 F3000 X82.647 Y27.21
M204 S1800
M205 X8 Y8
G1 F1800 X182.237 Y126.8 E862.26161
M204 S3000
M205 X10 Y10
G0 F3000 X181.947 Y127.302
M204 S1800
M205 X8 Y8
G1 F1800 X81.855 Y27.21 E872.14845
M204 S3000
M205 X10 Y10
G0 F3000 X81.063 Y27.21
M204 S1800
M205 X8 Y8
G1 F1800 X181.658 Y127.805 E882.08498
M204 S3000
M205 X10 Y10
G0 F3000 X181.368 Y128.307
M204 S1800
M205 X8 Y8
G1 F1800 X80.271 Y27.21 E892.0711
M204 S3000
M205 X10 Y10
G0 F3000 X79.479 Y27.21
M204 S1800
M205 X8 Y8
G1 F1800 X181.078 Y128.809 E902.1068
M204 S3000
M205 X10 Y10
G0 F3000 X180.788 Y129.311
M204 S1800
M205 X8 Y8
G1 F1800 X78.687 Y27.21 E912.19209
M204 S3000
M205 X10 Y10
G0 F3000 X77.895 Y27.21
M204 S1800
M205 X8 Y8
G1 F1800 X180.498 Y129.813 E922.32696
M204 S3000
M205 X10 Y10
G0 F3000 X180.208 Y130.315
M204 S1800
M205 X8 Y8
G1 F1800 X77.103 Y27.21 E932.51142
M204 S3000
M205 X10 Y10
G0 F3000 X76.311 Y27.21
M204 S1800
M205 X8 Y8
G1 F1800 X179.919 Y130.817 E942.74552
M204 S3000
M205 X10 Y10
G0 F3000 X179.629 Y131.319
M204 S1800
M205 X8 Y8
G1 F1800 X75.519 Y27.21 E953.0292
M204 S3000
M205 X10 Y10
G0 F3000 X74.727 Y27.21
M204 S1800
M205 X8 Y8
G1 F1800 X179.339 Y131.821 E963.36247
M204 S3000
M205 X10 Y10
G0 F3000 X179.049 Y132.323
M204 S1800
M205 X8 Y8
G1 F1800 X73.935 Y27.21 E973.74533
M204 S3000
M205 X10 Y10
G0 F3000 X73.143 Y27.21
M204 S1800
M205 X8 Y8
G1 F1800 X178.759 Y132.825 E984.17777
M204 S3000
M205 X10 Y10
G0 F3000 X178.469 Y133.327
M204 S1800
M205 X8 Y8
G1 F1800 X72.351 Y27.21 E994.65979
M204 S3000
M205 X10 Y10
G0 F3000 X71.559 Y27.21
M204 S1800
M205 X8 Y8
G1 F1800 X178.179 Y133.829 E1005.19141
M204 S3000
M205 X10 Y10
G0 F3000 X177.889 Y134.331
M204 S1800
M205 X8 Y8
G1 F1800 X70.767 Y27.21 E1015.77261
M204 S3000
M205 X10 Y10
G0 F3000 X69.975 Y27.21
M204 S1800
M205 X8 Y8
G1 F1800 X177.599 Y134.833 E1026.4034
M204 S3000
M205 X10 Y10
G0 F3000 X177.31 Y135.336
M204 S1800
M205 X8 Y8
G1 F1800 X69.184 Y27.21 E1037.08382
M204 S3000
M205 X10 Y10
G0 F3000 X68.392 Y27.21
M204 S1800
M205 X8 Y8
G1 F1800 X177.02 Y135.838 E1047.81383
M204 S3000
M205 X10 Y10
G0 F3000 X176.73 Y136.34
M204 S1800
M205 X8 Y8
G1 F1800 X67.6 Y27.21 E1058.59342
M204 S3000
M205 X10 Y10
G0 F3000 X66.808 Y27.21
M204 S1800
M205 X8 Y8
G1 F1800 X176.44 Y136.842 E1069.4226
M204 S3000
M205 X10 Y10
G0 F3000 X176.15 Y137.344
M204 S1800
M205 X8 Y8
G1 F1800 X66.016 Y27.21 E1080.30137
M204 S3000
M205 X10 Y10
G0 F3000 X65.224 Y27.21
M204 S1800
M205 X8 Y8
G1 F1800 X175.86 Y137.846 E1091.22973
M204 S3000
M205 X10 Y10
G0 F3000 X175.571 Y138.348
M204 S1800
M205 X8 Y8
G1 F1800 X64.432 Y27.21 E1102.20772
M204 S3000
M205 X10 Y10
G0 F3000 X63.64 Y27.21
M204 S1800
M205 X8 Y8
G1 F1800 X175.281 Y138.851 E1113.23534
M204 S3000
M205 X10 Y10
G0 F3000 X174.991 Y139.353
M204 S1800
M205 X8 Y8
G1 F1800 X62.848 Y27.21 E1124.31255
M204 S3000
M205 X10 Y10
G0 F3000 X62.056 Y27.21
M204 S1800
M205 X8 Y8
G1 F1800 X174.701 Y139.855 E1135.43935
M204 S3000
M205 X10 Y10
G0 F3000 X174.411 Y140.357
M204 S1800
M205 X8 Y8
G1 F1800 X61.264 Y27.21 E1146.61574
M204 S3000
M205 X10 Y10
G0 F3000 X60.472 Y27.21
M204 S1800
M205 X8 Y8
G1 F1800 X174.121 Y140.859 E1157.84171
M204 S3000
M205 X10 Y10
G0 F3000 X173.831 Y141.361
M204 S1800
M205 X8 Y8
G1 F1800 X59.935 Y27.465 E1169.09208
M204 S3000
M205 X10 Y10
G0 F3000 X59.645 Y27.967
M204 S1800
M205 X8 Y8
G1 F1800 X173.541 Y141.863 E1180.34245
M204 S3000
M205 X10 Y10
G0 F3000 X173.251 Y142.365
M204 S1800
M205 X8 Y8
G1 F1800 X59.355 Y28.469 E1191.59282
M204 S3000
M205 X10 Y10
G0 F3000 X59.066 Y28.971
M204 S1800
M205 X8 Y8
G1 F1800 X172.962 Y142.868 E1202.84324
M204 S3000
M205 X10 Y10
G0 F3000 X172.672 Y143.37
M204 S1800
M205 X8 Y8
G1 F1800 X58.776 Y29.473 E1214.09365
M204 S3000
M205 X10 Y10
G0 F3000 X58.486 Y29.976
M204 S1800
M205 X8 Y8
G1 F1800 X172.382 Y143.872 E1225.34402
M204 S3000
M205 X10 Y10
G0 F3000 X172.092 Y144.374
M204 S1800
M205 X8 Y8
G1 F1800 X58.197 Y30.478 E1236.59434
M204 S3000
M205 X10 Y10
G0 F3000 X57.907 Y30.98
M204 S1800
M205 X8 Y8
G1 F1800 X171.802 Y144.876 E1247.84466
M204 S3000
M205 X10 Y10
G0 F3000 X171.512 Y145.378
M204 S1800
M205 X8 Y8
G1 F1800 X57.617 Y31.482 E1259.09498
M204 S3000
M205 X10 Y10
G0 F3000 X57.327 Y31.984
M204 S1800
M205 X8 Y8
G1 F1800 X171.223 Y145.88 E1270.34535
M204 S3000
M205 X10 Y10
G0 F3000 X170.933 Y146.382
M204 S1800
M205 X8 Y8
G1 F1800 X57.037 Y32.486 E1281.59572
M204 S3000
M205 X10 Y10
G0 F3000 X56.747 Y32.988
M204 S1800
M205 X8 Y8
G1 F1800 X170.643 Y146.884 E1292.84609
M204 S3000
M205 X10 Y10
G0 F3000 X170.353 Y147.386
M204 S1800
M205 X8 Y8
G1 F1800 X56.457 Y33.49 E1304.09646
M204 S3000
M205 X10 Y10
G0 F3000 X56.167 Y33.992
M204 S1800
M205 X8 Y8
G1 F1800 X170.063 Y147.888 E1315.34683
M204 S3000
M205 X10 Y10
G0 F3000 X169.773 Y148.39
M204 S1800
M205 X8 Y8
G1 F1800 X55.877 Y34.494 E1326.5972
M204 S3000
M205 X10 Y10
G0 F3000 X55.587 Y34.996
M204 S1800
M205 X8 Y8
G1 F1800 X169.483 Y148.892 E1337.84757
M204 S3000
M205 X10 Y10
G0 F3000 X169.193 Y149.394
M204 S1800
M205 X8 Y8
G1 F1800 X55.297 Y35.498 E1349.09794
M204 S3000
M205 X10 Y10
G0 F3000 X55.007 Y36
M204 S1800
M205 X8 Y8
G1 F1800 X168.903 Y149.896 E1360.3483
M204 S3000
M205 X10 Y10
G0 F3000 X168.614 Y150.399
M204 S1800
M205 X8 Y8
G1 F1800 X54.718 Y36.502 E1371.59872
M204 S3000
M205 X10 Y10
G0 F3000 X54.428 Y37.005
M204 S1800
M205 X8 Y8
G1 F1800 X168.324 Y150.901 E1382.84909
M204 S3000
M205 X10 Y10
G0 F3000 X168.034 Y151.403
M204 S1800
M205 X8 Y8
G1 F1800 X54.138 Y37.507 E1394.09946
M204 S3000
M205 X10 Y10
G0 F3000 X53.849 Y38.009
M204 S1800
M205 X8 Y8
G1 F1800 X167.744 Y151.905 E1405.34978
M204 S3000
M205 X10 Y10
G0 F3000 X167.454 Y152.407
M204 S1800
M205 X8 Y8
G1 F1800 X53.559 Y38.511 E1416.6001
M204 S3000
M205 X10 Y10
G0 F3000 X53.269 Y39.013
M204 S1800
M205 X8 Y8
G1 F1800 X167.164 Y152.909 E1427.85042
M204 S3000
M205 X10 Y10
G0 F3000 X166.875 Y153.411
M204 S1800
M205 X8 Y8
G1 F1800 X52.979 Y39.515 E1439.10079
M204 S3000
M205 X10 Y10
G0 F3000 X52.689 Y40.018
M204 S1800
M205 X8 Y8
G1 F1800 X166.585 Y153.913 E1450.35111
M204 S3000
M205 X10 Y10
G0 F3000 X166.295 Y154.415
M204 S1800
M205 X8 Y8
G1 F1800 X52.399 Y40.52 E1461.60143
M204 S3000
M205 X10 Y10
G0 F3000 X52.109 Y41.022
M204 S1800
M205 X8 Y8
G1 F1800 X166.005 Y154.917 E1472.85175
M204 S3000
M205 X10 Y10
G0 F3000 X165.715 Y155.419
M204 S1800
M205 X8 Y8
G1 F1800 X51.819 Y41.524 E1484.10207
M204 S3000
M205 X10 Y10
G0 F3000 X51.529 Y42.026
M204 S1800
M205 X8 Y8
G1 F1800 X110.491 Y100.988 E1489.92619
G1 X110.561 Y101.058
M204 S3000
M205 X10 Y10
G0 F3000 X111.413 Y101.909
M204 S1800
M205 X8 Y8
G1 F1800 X165.425 Y155.921 E1495.26137
M204 S3000
M205 X10 Y10
G0 F3000 X165.135 Y156.424
M204 S1800
M205 X8 Y8
G1 F1800 X111.123 Y102.411 E1500.59659
M204 S3000
M205 X10 Y10
G0 F3000 X110.833 Y102.913
M204 S1800
M205 X8 Y8
G1 F1800 X164.845 Y156.926 E1505.93181
M204 S3000
M205 X10 Y10
G0 F3000 X164.555 Y157.428
M204 S1800
M205 X8 Y8
G1 F1800 X110.543 Y103.415 E1511.26703
M204 S3000
M205 X10 Y10
G0 F3000 X110.253 Y103.917
M204 S1800
M205 X8 Y8
G1 F1800 X164.266 Y157.93 E1516.60231
M204 S3000
M205 X10 Y10
G0 F3000 X163.976 Y158.432
M204 S1800
M205 X8 Y8
G1 F1800 X109.963 Y104.419 E1521.93758
M204 S3000
M205 X10 Y10
G0 F3000 X109.674 Y104.922
M204 S1800
M205 X8 Y8
G1 F1800 X163.686 Y158.934 E1527.27275
M204 S3000
M205 X10 Y10
G0 F3000 X163.396 Y159.437
M204 S1800
M205 X8 Y8
G1 F1800 X109.384 Y105.424 E1532.60798
M204 S3000
M205 X10 Y10
G0 F3000 X109.094 Y105.926
M204 S1800
M205 X8 Y8
G1 F1800 X163.106 Y159.939 E1537.9432
M204 S3000
M205 X10 Y10
G0 F3000 X162.816 Y160.441
M204 S1800
M205 X8 Y8
G1 F1800 X108.804 Y106.428 E1543.27842
M204 S3000
M205 X10 Y10
G0 F3000 X108.514 Y106.93
M204 S1800
M205 X8 Y8
G1 F1800 X162.527 Y160.943 E1548.61369
M204 S3000
M205 X10 Y10
G0 F3000 X162.237 Y161.445
M204 S1800
M205 X8 Y8
G1 F1800 X108.224 Y107.432 E1553.94897
M204 S3000
M205 X10 Y10
G0 F3000 X107.934 Y107.934
M204 S1800
M205 X8 Y8
G1 F1800 X161.947 Y161.947 E1559.28424
M204 S3000
M205 X10 Y10
G0 F3000 X161.657 Y162.449
M204 S1800
M205 X8 Y8
G1 F1800 X107.644 Y108.436 E1564.61951
M204 S3000
M205 X10 Y10
G0 F3000 X107.355 Y108.939
M204 S1800
M205 X8 Y8
G1 F1800 X161.367 Y162.951 E1569.95469
M204 S3000
M205 X10 Y10
G0 F3000 X161.077 Y163.453
M204 S1800
M205 X8 Y8
G1 F1800 X107.065 Y109.441 E1575.28986
M204 S3000
M205 X10 Y10
G0 F3000 X106.775 Y109.943
M204 S1800
M205 X8 Y8
G1 F1800 X160.787 Y163.955 E1580.62503
M204 S3000
M205 X10 Y10
G0 F3000 X160.497 Y164.457
M204 S1800
M205 X8 Y8
G1 F1800 X106.486 Y110.445 E1585.96016
M204 S3000
M205 X10 Y10
G0 F3000 X106.057 Y110.809
M204 S1800
M205 X8 Y8
G1 F1800 X160.207 Y164.959 E1591.30896
M204 S3000
M205 X10 Y10
G0 F3000 X159.918 Y165.462
M204 S1800
M205 X8 Y8
G1 F1800 X105.265 Y110.809 E1596.70745
M204 S3000
M205 X10 Y10
G0 F3000 X104.473 Y110.809
M204 S1800
M205 X8 Y8
G1 F1800 X159.628 Y165.964 E1602.15553
M204 S3000
M205 X10 Y10
G0 F3000 X159.338 Y166.466
M204 S1800
M205 X8 Y8
G1 F1800 X45.442 Y52.57 E1613.4059
M204 S3000
M205 X10 Y10
G0 F3000 X45.153 Y53.072
M204 S1800
M205 X8 Y8
G1 F1800 X159.048 Y166.968 E1624.65622
M204 S3000
M205 X10 Y10
G0 F3000 X158.758 Y167.47
M204 S1800
M205 X8 Y8
G1 F1800 X44.863 Y53.574 E1635.90654
G1 X44.793 Y53.504
M204 S3000
M205 X10 Y10
G0 F3000 X45.732 Y52.068
M204 S1800
M205 X8 Y8
G1 F1800 X102.698 Y109.033 E1641.53345
G1 X102.768 Y109.103
M204 S3000
M205 X10 Y10
G0 F3000 X101.616 Y107.16
M204 S1800
M205 X8 Y8
G1 F1800 X46.022 Y51.566 E1647.02489
M204 S3000
M205 X10 Y10
G0 F3000 X46.312 Y51.064
M204 S1800
M205 X8 Y8
G1 F1800 X100.535 Y105.287 E1652.38091
G1 X100.605 Y105.357
M204 S3000
M205 X10 Y10
G0 F3000 X99.454 Y103.414
M204 S1800
M205 X8 Y8
G1 F1800 X46.602 Y50.562 E1657.6015
M204 S3000
M205 X10 Y10
G0 F3000 X46.891 Y50.059
M204 S1800
M205 X8 Y8
G1 F1800 X98.562 Y101.73 E1662.70543
M204 S3000
M205 X10 Y10
G0 F3000 X98.851 Y101.227
M204 S1800
M205 X8 Y8
G1 F1800 X47.181 Y49.557 E1667.80927
M204 S3000
M205 X10 Y10
G0 F3000 X47.471 Y49.055
M204 S1800
M205 X8 Y8
G1 F1800 X99.404 Y100.988 E1672.93908
M204 S3000
M205 X10 Y10
G0 F3000 X100.196 Y100.988
M204 S1800
M205 X8 Y8
G1 F1800 X47.761 Y48.553 E1678.11849
M204 S3000
M205 X10 Y10
G0 F3000 X48.051 Y48.051
M204 S1800
M205 X8 Y8
G1 F1800 X100.988 Y100.988 E1683.34747
M204 S3000
M205 X10 Y10
G0 F3000 X101.78 Y100.988
M204 S1800
M205 X8 Y8
G1 F1800 X48.341 Y47.549 E1688.62605
M204 S3000
M205 X10 Y10
G0 F3000 X48.631 Y47.047
M204 S1800
M205 X8 Y8
G1 F1800 X102.572 Y100.988 E1693.95421
M204 S3000
M205 X10 Y10
G0 F3000 X103.364 Y100.988
M204 S1800
M205 X8 Y8
G1 F1800 X48.921 Y46.545 E1699.33195
M204 S3000
M205 X10 Y10
G0 F3000 X49.211 Y46.043
M204 S1800
M205 X8 Y8
G1 F1800 X104.156 Y100.988 E1704.75929
M204 S3000
M205 X10 Y10
G0 F3000 X104.948 Y100.988
M204 S1800
M205 X8 Y8
G1 F1800 X49.501 Y45.541 E1710.23621
M204 S3000
M205 X10 Y10
G0 F3000 X49.79 Y45.039
M204 S1800
M205 X8 Y8
G1 F1800 X105.74 Y100.988 E1715.76276
M204 S3000
M205 X10 Y10
G0 F3000 X106.532 Y100.988
M204 S1800
M205 X8 Y8
G1 F1800 X50.08 Y44.537 E1721.3389
M204 S3000
M205 X10 Y10
G0 F3000 X50.37 Y44.035
M204 S1800
M205 X8 Y8
G1 F1800 X107.323 Y100.988 E1726.96458
M204 S3000
M205 X10 Y10
G0 F3000 X108.115 Y100.988
M204 S1800
M205 X8 Y8
G1 F1800 X50.66 Y43.533 E1732.63985
M204 S3000
M205 X10 Y10
G0 F3000 X50.949 Y43.03
M204 S1800
M205 X8 Y8
G1 F1800 X108.907 Y100.988 E1738.3648
M204 S3000
M205 X10 Y10
G0 F3000 X109.699 Y100.988
M204 S1800
M205 X8 Y8
G1 F1800 X51.239 Y42.528 E1744.13933
G1 X51.169 Y42.458
M204 S3000
M205 X10 Y10
G0 F3000 X44.573 Y54.076
M204 S1800
M205 X8 Y8
G1 F1800 X158.468 Y167.972 E1755.38965
M204 S3000
M205 X10 Y10
G0 F3000 X158.179 Y168.474
M204 S1800
M205 X8 Y8
G1 F1800 X44.283 Y54.578 E1766.64002
M204 S3000
M205 X10 Y10
G0 F3000 X43.993 Y55.08
M204 S1800
M205 X8 Y8
G1 F1800 X157.889 Y168.976 E1777.89039
M204 S3000
M205 X10 Y10
G0 F3000 X157.599 Y169.478
M204 S1800
M205 X8 Y8
G1 F1800 X43.703 Y55.582 E1789.14076
M204 S3000
M205 X10 Y10
G0 F3000 X43.413 Y56.084
M204 S1800
M205 X8 Y8
G1 F1800 X157.309 Y169.98 E1800.39113
M204 S3000
M205 X10 Y10
G0 F3000 X157.019 Y170.482
M204 S1800
M205 X8 Y8
G1 F1800 X43.123 Y56.586 E1811.6415
M204 S3000
M205 X10 Y10
G0 F3000 X42.834 Y57.089
M204 S1800
M205 X8 Y8
G1 F1800 X156.729 Y170.984 E1822.89177
M204 S3000
M205 X10 Y10
G0 F3000 X156.439 Y171.486
M204 S1800
M205 X8 Y8
G1 F1800 X42.544 Y57.591 E1834.14204
M204 S3000
M205 X10 Y10
G0 F3000 X42.254 Y58.093
M204 S1800
M205 X8 Y8
G1 F1800 X156.149 Y171.988 E1845.39231
M204 S3000
M205 X10 Y10
G0 F3000 X155.86 Y172.491
M204 S1800
M205 X8 Y8
G1 F1800 X41.964 Y58.595 E1856.64268
M204 S3000
M205 X10 Y10
G0 F3000 X41.674 Y59.097
M204 S1800
M205 X8 Y8
G1 F1800 X155.57 Y172.993 E1867.89305
M204 S3000
M205 X10 Y10
G0 F3000 X155.28 Y173.495
M204 S1800
M205 X8 Y8
G1 F1800 X41.384 Y59.599 E1879.14342
M204 S3000
M205 X10 Y10
G0 F3000 X41.094 Y60.101
M204 S1800
M205 X8 Y8
G1 F1800 X154.99 Y173.997 E1890.39379
M204 S3000
M205 X10 Y10
G0 F3000 X154.7 Y174.499
M204 S1800
M205 X8 Y8
G1 F1800 X40.805 Y60.604 E1901.64406
M204 S3000
M205 X10 Y10
G0 F3000 X40.515 Y61.106
M204 S1800
M205 X8 Y8
G1 F1800 X154.41 Y175.001 E1912.89433
M204 S3000
M205 X10 Y10
G0 F3000 X154.12 Y175.503
M204 S1800
M205 X8 Y8
G1 F1800 X40.225 Y61.608 E1924.1446
M204 S3000
M205 X10 Y10
G0 F3000 X39.935 Y62.11
M204 S1800
M205 X8 Y8
G1 F1800 X153.831 Y176.005 E1935.39492
M204 S3000
M205 X10 Y10
G0 F3000 X153.541 Y176.507
M204 S1800
M205 X8 Y8
G1 F1800 X39.645 Y62.612 E1946.64524
M204 S3000
M205 X10 Y10
G0 F3000 X39.355 Y63.114
M204 S1800
M205 X8 Y8
G1 F1800 X153.251 Y177.01 E1957.89561
M204 S3000
M205 X10 Y10
G0 F3000 X152.961 Y177.512
M204 S1800
M205 X8 Y8
G1 F1800 X39.065 Y63.616 E1969.14598
M204 S3000
M205 X10 Y10
G0 F3000 X38.776 Y64.119
M204 S1800
M205 X8 Y8
G1 F1800 X152.671 Y178.014 E1980.39625
M204 S3000
M205 X10 Y10
G0 F3000 X152.381 Y178.516
M204 S1800
M205 X8 Y8
G1 F1800 X38.486 Y64.621 E1991.64652
M204 S3000
M205 X10 Y10
G0 F3000 X38.196 Y65.123
M204 S1800
M205 X8 Y8
G1 F1800 X152.091 Y179.018 E2002.89679
M204 S3000
M205 X10 Y10
G0 F3000 X151.801 Y179.52
M204 S1800
M205 X8 Y8
G1 F1800 X37.906 Y65.625 E2014.14706
M204 S3000
M205 X10 Y10
G0 F3000 X37.616 Y66.127
M204 S1800
M205 X8 Y8
G1 F1800 X151.512 Y180.023 E2025.39743
M204 S3000
M205 X10 Y10
G0 F3000 X151.222 Y180.525
M204 S1800
M205 X8 Y8
G1 F1800 X37.326 Y66.629 E2036.6478
M204 S3000
M205 X10 Y10
G0 F3000 X37.036 Y67.131
M204 S1800
M205 X8 Y8
G1 F1800 X150.932 Y181.027 E2047.89816
M204 S3000
M205 X10 Y10
G0 F3000 X150.642 Y181.529
M204 S1800
M205 X8 Y8
G1 F1800 X36.746 Y67.633 E2059.14853
M204 S3000
M205 X10 Y10
G0 F3000 X36.457 Y68.135
M204 S1800
M205 X8 Y8
G1 F1800 X150.352 Y182.031 E2070.39885
M204 S3000
M205 X10 Y10
G0 F3000 X150.062 Y182.533
M204 S1800
M205 X8 Y8
G1 F1800 X36.167 Y68.637 E2081.64917
M204 S3000
M205 X10 Y10
G0 F3000 X35.877 Y69.139
M204 S1800
M205 X8 Y8
G1 F1800 X149.526 Y182.789 E2092.87519
M204 S3000
M205 X10 Y10
G0 F3000 X148.734 Y182.789
M204 S1800
M205 X8 Y8
G1 F1800 X35.587 Y69.641 E2104.05163
M204 S3000
M205 X10 Y10
G0 F3000 X35.297 Y70.143
M204 S1800
M205 X8 Y8
G1 F1800 X147.943 Y182.789 E2115.17853
M204 S3000
M205 X10 Y10
G0 F3000 X147.151 Y182.789
M204 S1800
M205 X8 Y8
G1 F1800 X35.007 Y70.645 E2126.25584
M204 S3000
M205 X10 Y10
G0 F3000 X34.718 Y71.148
M204 S1800
M205 X8 Y8
G1 F1800 X146.359 Y182.789 E2137.28346
M204 S3000
M205 X10 Y10
G0 F3000 X145.567 Y182.789
M204 S1800
M205 X8 Y8
G1 F1800 X34.428 Y71.65 E2148.2615
M204 S3000
M205 X10 Y10
G0 F3000 X34.138 Y72.152
M204 S1800
M205 X8 Y8
G1 F1800 X144.775 Y182.789 E2159.18995
M204 S3000
M205 X10 Y10
G0 F3000 X143.983 Y182.789
M204 S1800
M205 X8 Y8
G1 F1800 X33.848 Y72.654 E2170.06882
M204 S3000
M205 X10 Y10
G0 F3000 X33.558 Y73.156
M204 S1800
M205 X8 Y8
G1 F1800 X143.191 Y182.789 E2180.8981
M204 S3000
M205 X10 Y10
G0 F3000 X142.399 Y182.789
M204 S1800
M205 X8 Y8
G1 F1800 X33.268 Y73.658 E2191.6778
M204 S3000
M205 X10 Y10
G0 F3000 X32.978 Y74.16
M204 S1800
M205 X8 Y8
G1 F1800 X141.607 Y182.789 E2202.4079
M204 S3000
M205 X10 Y10
G0 F3000 X140.815 Y182.789
M204 S1800
M205 X8 Y8
G1 F1800 X32.688 Y74.662 E2213.08842
M204 S3000
M205 X10 Y10
G0 F3000 X32.398 Y75.164
M204 S1800
M205 X8 Y8
G1 F1800 X140.023 Y182.789 E2223.71936
M204 S3000
M205 X10 Y10
G0 F3000 X139.231 Y182.789
M204 S1800
M205 X8 Y8
G1 F1800 X32.109 Y75.666 E2234.30066
M204 S3000
M205 X10 Y10
G0 F3000 X31.819 Y76.168
M204 S1800
M205 X8 Y8
G1 F1800 X138.439 Y182.789 E2244.83237
M204 S3000
M205 X10 Y10
G0 F3000 X137.647 Y182.789
M204 S1800
M205 X8 Y8
G1 F1800 X31.529 Y76.67 E2255.3145
M204 S3000
M205 X10 Y10
G0 F3000 X31.239 Y77.172
M204 S1800
M205 X8 Y8
G1 F1800 X136.855 Y182.789 E2265.74704
M204 S3000
M205 X10 Y10
G0 F3000 X136.063 Y182.789
M204 S1800
M205 X8 Y8
G1 F1800 X30.95 Y77.675 E2276.12989
M204 S3000
M205 X10 Y10
G0 F3000 X30.66 Y78.177
M204 S1800
M205 X8 Y8
G1 F1800 X135.271 Y182.789 E2286.46316
M204 S3000
M205 X10 Y10
G0 F3000 X134.479 Y182.789
M204 S1800
M205 X8 Y8
G1 F1800 X30.37 Y78.679 E2296.74685
M204 S3000
M205 X10 Y10
G0 F3000 X30.08 Y79.181
M204 S1800
M205 X8 Y8
G1 F1800 X133.687 Y182.789 E2306.98094
M204 S3000
M205 X10 Y10
G0 F3000 X132.895 Y182.789
M204 S1800
M205 X8 Y8
G1 F1800 X29.79 Y79.683 E2317.16545
M204 S3000
M205 X10 Y10
G0 F3000 X29.5 Y80.185
M204 S1800
M205 X8 Y8
G1 F1800 X132.103 Y182.789 E2327.30038
M204 S3000
M205 X10 Y10
G0 F3000 X131.311 Y182.789
M204 S1800
M205 X8 Y8
G1 F1800 X29.21 Y80.687 E2337.38571
M204 S3000
M205 X10 Y10
G0 F3000 X28.92 Y81.19
M204 S1800
M205 X8 Y8
G1 F1800 X130.519 Y182.789 E2347.42141
M204 S3000
M205 X10 Y10
G0 F3000 X129.727 Y182.789
M204 S1800
M205 X8 Y8
G1 F1800 X28.63 Y81.692 E2357.40753
M204 S3000
M205 X10 Y10
G0 F3000 X28.34 Y82.194
M204 S1800
M205 X8 Y8
G1 F1800 X128.935 Y182.789 E2367.34406
M204 S3000
M205 X10 Y10
G0 F3000 X128.144 Y182.789
M204 S1800
M205 X8 Y8
G1 F1800 X28.05 Y82.696 E2377.23105
M204 S3000
M205 X10 Y10
G0 F3000 X27.761 Y83.198
M204 S1800
M205 X8 Y8
G1 F1800 X127.352 Y182.789 E2387.06841
M204 S3000
M205 X10 Y10
G0 F3000 X126.56 Y182.789
M204 S1800
M205 X8 Y8
G1 F1800 X27.471 Y83.7 E2396.85618
M204 S3000
M205 X10 Y10
G0 F3000 X27.181 Y84.202
M204 S1800
M205 X8 Y8
G1 F1800 X125.768 Y182.789 E2406.59436
M204 S3000
M205 X10 Y10
G0 F3000 X124.976 Y182.789
M204 S1800
M205 X8 Y8
G1 F1800 X26.891 Y84.705 E2416.28291
M204 S3000
M205 X10 Y10
G0 F3000 X26.602 Y85.207
M204 S1800
M205 X8 Y8
G1 F1800 X124.184 Y182.789 E2425.92182
M204 S3000
M205 X10 Y10
G0 F3000 X123.392 Y182.789
M204 S1800
M205 X8 Y8
G1 F1800 X26.312 Y85.709 E2435.51114
M204 S3000
M205 X10 Y10
G0 F3000 X26.022 Y86.211
M204 S1800
M205 X8 Y8
G1 F1800 X122.6 Y182.789 E2445.05088
M204 S3000
M205 X10 Y10
G0 F3000 X121.808 Y182.789
M204 S1800
M205 X8 Y8
G1 F1800 X25.732 Y86.713 E2454.54104
M204 S3000
M205 X10 Y10
G0 F3000 X25.442 Y87.215
M204 S1800
M205 X8 Y8
G1 F1800 X121.016 Y182.789 E2463.9816
M204 S3000
M205 X10 Y10
G0 F3000 X120.224 Y182.789
M204 S1800
M205 X8 Y8
G1 F1800 X25.152 Y87.717 E2473.37258
M204 S3000
M205 X10 Y10
G0 F3000 X24.862 Y88.219
M204 S1800
M205 X8 Y8
G1 F1800 X119.432 Y182.789 E2482.71398
M204 S3000
M205 X10 Y10
G0 F3000 X118.64 Y182.789
M204 S1800
M205 X8 Y8
G1 F1800 X24.572 Y88.721 E2492.00579
M204 S3000
M205 X10 Y10
G0 F3000 X24.282 Y89.223
M204 S1800
M205 X8 Y8
G1 F1800 X117.848 Y182.789 E2501.24801
M204 S3000
M205 X10 Y10
G0 F3000 X117.056 Y182.789
M204 S1800
M205 X8 Y8
G1 F1800 X23.992 Y89.725 E2510.44064
M204 S3000
M205 X10 Y10
G0 F3000 X23.702 Y90.227
M204 S1800
M205 X8 Y8
G1 F1800 X116.264 Y182.789 E2519.58369
M204 S3000
M205 X10 Y10
G0 F3000 X115.472 Y182.789
M204 S1800
M205 X8 Y8
G1 F1800 X23.413 Y90.729 E2528.6771
M204 S3000
M205 X10 Y10
G0 F3000 X23.123 Y91.232
M204 S1800
M205 X8 Y8
G1 F1800 X114.68 Y182.789 E2537.72088
M204 S3000
M205 X10 Y10
G0 F3000 X113.888 Y182.789
M204 S1800
M205 X8 Y8
G1 F1800 X22.833 Y91.734 E2546.71507
M204 S3000
M205 X10 Y10
G0 F3000 X22.543 Y92.236
M204 S1800
M205 X8 Y8
G1 F1800 X113.096 Y182.789 E2555.65968
M204 S3000
M205 X10 Y10
G0 F3000 X112.304 Y182.789
M204 S1800
M205 X8 Y8
G1 F1800 X22.254 Y92.738 E2564.55464
M204 S3000
M205 X10 Y10
G0 F3000 X21.964 Y93.24
M204 S1800
M205 X8 Y8
G1 F1800 X111.512 Y182.789 E2573.40003
M204 S3000
M205 X10 Y10
G0 F3000 X110.72 Y182.789
M204 S1800
M205 X8 Y8
G1 F1800 X21.674 Y93.742 E2582.19582
M204 S3000
M205 X10 Y10
G0 F3000 X21.384 Y94.244
M204 S1800
M205 X8 Y8
G1 F1800 X109.928 Y182.789 E2590.94203
M204 S3000
M205 X10 Y10
G0 F3000 X109.136 Y182.789
M204 S1800
M205 X8 Y8
G1 F1800 X21.094 Y94.746 E2599.63866
M204 S3000
M205 X10 Y10
G0 F3000 X20.804 Y95.248
M204 S1800
M205 X8 Y8
G1 F1800 X108.345 Y182.789 E2608.28574
M204 S3000
M205 X10 Y10
G0 F3000 X107.553 Y182.789
M204 S1800
M205 X8 Y8
G1 F1800 X20.514 Y95.75 E2616.88324
M204 S3000
M205 X10 Y10
G0 F3000 X20.224 Y96.252
M204 S1800
M205 X8 Y8
G1 F1800 X106.761 Y182.789 E2625.43116
M204 S3000
M205 X10 Y10
G0 F3000 X105.969 Y182.789
M204 S1800
M205 X8 Y8
G1 F1800 X19.934 Y96.754 E2633.92948
M204 S3000
M205 X10 Y10
G0 F3000 X19.644 Y97.256
M204 S1800
M205 X8 Y8
G1 F1800 X105.177 Y182.789 E2642.37823
M204 S3000
M205 X10 Y10
G0 F3000 X104.385 Y182.789
M204 S1800
M205 X8 Y8
G1 F1800 X19.354 Y97.758 E2650.77738
M204 S3000
M205 X10 Y10
G0 F3000 X19.065 Y98.261
M204 S1800
M205 X8 Y8
G1 F1800 X103.593 Y182.789 E2659.12685
M204 S3000
M205 X10 Y10
G0 F3000 X102.801 Y182.789
M204 S1800
M205 X8 Y8
G1 F1800 X18.775 Y98.763 E2667.42673
M204 S3000
M205 X10 Y10
G0 F3000 X18.485 Y99.265
M204 S1800
M205 X8 Y8
G1 F1800 X102.009 Y182.789 E2675.67703
M204 S3000
M205 X10 Y10
G0 F3000 X101.217 Y182.789
M204 S1800
M205 X8 Y8
G1 F1800 X18.195 Y99.767 E2683.87774
M204 S3000
M205 X10 Y10
G0 F3000 X17.906 Y100.269
M204 S1800
M205 X8 Y8
G1 F1800 X100.425 Y182.789 E2692.02882
M204 S3000
M205 X10 Y10
G0 F3000 X99.633 Y182.789
M204 S1800
M205 X8 Y8
G1 F1800 X17.616 Y100.771 E2700.13031
M204 S3000
M205 X10 Y10
G0 F3000 X17.326 Y101.273
M204 S1800
M205 X8 Y8
G1 F1800 X98.841 Y182.789 E2708.18221
M204 S3000
M205 X10 Y10
G0 F3000 X98.049 Y182.789
M204 S1800
M205 X8 Y8
G1 F1800 X17.036 Y101.776 E2716.18447
M204 S3000
M205 X10 Y10
G0 F3000 X16.746 Y102.278
M204 S1800
M205 X8 Y8
G1 F1800 X97.257 Y182.789 E2724.13715
M204 S3000
M205 X10 Y10
G0 F3000 X96.465 Y182.789
M204 S1800
M205 X8 Y8
G1 F1800 X16.456 Y102.78 E2732.04025
M204 S3000
M205 X10 Y10
G0 F3000 X16.166 Y103.282
M204 S1800
M205 X8 Y8
G1 F1800 X95.673 Y182.789 E2739.89376
M204 S3000
M205 X10 Y10
G0 F3000 X94.881 Y182.789
M204 S1800
M205 X8 Y8
G1 F1800 X15.876 Y103.784 E2747.69768
M204 S3000
M205 X10 Y10
G0 F3000 X15.586 Y104.286
M204 S1800
M205 X8 Y8
G1 F1800 X94.089 Y182.789 E2755.45201
M204 S3000
M205 X10 Y10
G0 F3000 X93.297 Y182.789
M204 S1800
M205 X8 Y8
G1 F1800 X15.297 Y104.788 E2763.15671
G1 X15.227 Y104.718
M204 S3000
M205 X10 Y10
G0 F3000 X15.803 Y106.086
M204 S1800
M205 X8 Y8
G1 F1800 X92.505 Y182.789 E2770.7332
M204 S3000
M205 X10 Y10
G0 F3000 X91.713 Y182.789
M204 S1800
M205 X8 Y8
G1 F1800 X16.885 Y107.96 E2778.12457
G1 X16.815 Y107.89
M204 S3000
M205 X10 Y10
G0 F3000 X17.966 Y109.834
M204 S1800
M205 X8 Y8
G1 F1800 X90.921 Y182.789 E2785.33089
M204 S3000
M205 X10 Y10
G0 F3000 X90.129 Y182.789
M204 S1800
M205 X8 Y8
G1 F1800 X19.048 Y111.707 E2792.35215
G1 X18.978 Y111.637
M204 S3000
M205 X10 Y10
G0 F3000 X20.129 Y113.581
M204 S1800
M205 X8 Y8
G1 F1800 X89.337 Y182.789 E2799.18835
M204 S3000
M205 X10 Y10
G0 F3000 X88.546 Y182.789
M204 S1800
M205 X8 Y8
G1 F1800 X21.211 Y115.454 E2805.83953
G1 X21.141 Y115.384
M204 S3000
M205 X10 Y10
G0 F3000 X22.293 Y117.328
M204 S1800
M205 X8 Y8
G1 F1800 X87.754 Y182.789 E2812.30561
M204 S3000
M205 X10 Y10
G0 F3000 X86.962 Y182.789
M204 S1800
M205 X8 Y8
G1 F1800 X23.374 Y119.201 E2818.58668
G1 X23.304 Y119.131
M204 S3000
M205 X10 Y10
G0 F3000 X24.456 Y121.075
M204 S1800
M205 X8 Y8
G1 F1800 X86.17 Y182.789 E2824.68264
M204 S3000
M205 X10 Y10
G0 F3000 X85.378 Y182.789
M204 S1800
M205 X8 Y8
G1 F1800 X25.538 Y122.949 E2830.59349
G1 X25.468 Y122.879
M204 S3000
M205 X10 Y10
G0 F3000 X26.62 Y124.823
M204 S1800
M205 X8 Y8
G1 F1800 X84.586 Y182.789 E2836.31923
M204 S3000
M205 X10 Y10
G0 F3000 X83.794 Y182.789
M204 S1800
M205 X8 Y8
G1 F1800 X27.701 Y126.696 E2841.85996
G1 X27.631 Y126.626
M204 S3000
M205 X10 Y10
G0 F3000 X28.783 Y128.57
M204 S1800
M205 X8 Y8
G1 F1800 X83.002 Y182.789 E2847.21558
M204 S3000
M205 X10 Y10
G0 F3000 X82.21 Y182.789
M204 S1800
M205 X8 Y8
G1 F1800 X29.865 Y130.444 E2852.38609
G1 X29.795 Y130.374
M204 S3000
M205 X10 Y10
G0 F3000 X30.946 Y132.317
M204 S1800
M205 X8 Y8
G1 F1800 X81.418 Y182.789 E2857.37159
M204 S3000
M205 X10 Y10
G0 F3000 X80.626 Y182.789
M204 S1800
M205 X8 Y8
G1 F1800 X32.028 Y134.191 E2862.17198
G1 X31.958 Y134.121
M204 S3000
M205 X10 Y10
G0 F3000 X33.11 Y136.065
M204 S1800
M205 X8 Y8
G1 F1800 X79.834 Y182.789 E2866.78726
M204 S3000
M205 X10 Y10
G0 F3000 X79.042 Y182.789
M204 S1800
M205 X8 Y8
G1 F1800 X34.192 Y137.938 E2871.21749
G1 X34.122 Y137.868
M204 S3000
M205 X10 Y10
G0 F3000 X35.273 Y139.811
M204 S1800
M205 X8 Y8
G1 F1800 X78.25 Y182.789 E2875.4627
M204 S3000
M205 X10 Y10
G0 F3000 X77.458 Y182.789
M204 S1800
M205 X8 Y8
G1 F1800 X36.355 Y141.685 E2879.5228
G1 X36.285 Y141.615
M204 S3000
M205 X10 Y10
G0 F3000 X37.437 Y143.559
M204 S1800
M205 X8 Y8
G1 F1800 X76.666 Y182.789 E2883.3978
M204 S3000
M205 X10 Y10
G0 F3000 X75.874 Y182.789
M204 S1800
M205 X8 Y8
G1 F1800 X38.518 Y145.433 E2887.08773
G1 X38.448 Y145.363
M204 S3000
M205 X10 Y10
G0 F3000 X39.6 Y147.306
M204 S1800
M205 X8 Y8
G1 F1800 X75.082 Y182.789 E2890.59261
M204 S3000
M205 X10 Y10
G0 F3000 X74.29 Y182.789
M204 S1800
M205 X8 Y8
G1 F1800 X40.681 Y149.18 E2893.91242
G1 X40.611 Y149.11
M204 S3000
M205 X10 Y10
G0 F3000 X41.763 Y151.054
M204 S1800
M205 X8 Y8
G1 F1800 X73.498 Y182.789 E2897.04713
M204 S3000
M205 X10 Y10
G0 F3000 X72.706 Y182.789
M204 S1800
M205 X8 Y8
G1 F1800 X42.845 Y152.927 E2899.99677
G1 X42.775 Y152.857
M204 S3000
M205 X10 Y10
G0 F3000 X43.926 Y154.801
M204 S1800
M205 X8 Y8
G1 F1800 X71.914 Y182.789 E2902.76136
M204 S3000
M205 X10 Y10
G0 F3000 X71.122 Y182.789
M204 S1800
M205 X8 Y8
G1 F1800 X45.008 Y156.675 E2905.34084
G1 X44.938 Y156.605
M204 S3000
M205 X10 Y10
G0 F3000 X46.09 Y158.548
M204 S1800
M205 X8 Y8
G1 F1800 X70.33 Y182.789 E2907.73525
M204 S3000
M205 X10 Y10
G0 F3000 X69.539 Y182.789
M204 S1800
M205 X8 Y8
G1 F1800 X47.171 Y160.422 E2909.94466
G1 X47.101 Y160.352
M204 S3000
M205 X10 Y10
G0 F3000 X48.253 Y162.295
M204 S1800
M205 X8 Y8
G1 F1800 X68.747 Y182.789 E2911.96901
M204 S3000
M205 X10 Y10
G0 F3000 X67.955 Y182.789
M204 S1800
M205 X8 Y8
G1 F1800 X49.335 Y164.169 E2913.80825
G1 X49.265 Y164.099
M204 S3000
M205 X10 Y10
G0 F3000 X50.417 Y166.043
M204 S1800
M205 X8 Y8
G1 F1800 X67.163 Y182.789 E2915.46238
M204 S3000
M205 X10 Y10
G0 F3000 X66.371 Y182.789
M204 S1800
M205 X8 Y8
G1 F1800 X51.498 Y167.916 E2916.9315
G1 X51.428 Y167.846
M204 S3000
M205 X10 Y10
G0 F3000 X52.58 Y169.79
M204 S1800
M205 X8 Y8
G1 F1800 X65.579 Y182.789 E2918.2155
M204 S3000
M205 X10 Y10
G0 F3000 X64.787 Y182.789
M204 S1800
M205 X8 Y8
G1 F1800 X53.662 Y171.664 E2919.31441
G1 X53.592 Y171.594
M204 S3000
M205 X10 Y10
G0 F3000 X54.743 Y173.537
M204 S1800
M205 X8 Y8
G1 F1800 X63.995 Y182.789 E2920.2283
M204 S3000
M205 X10 Y10
G0 F3000 X63.203 Y182.789
M204 S1800
M205 X8 Y8
G1 F1800 X55.825 Y175.411 E2920.95708
G1 X55.755 Y175.341
M204 S3000
M205 X10 Y10
G0 F3000 X56.907 Y177.285
M204 S1800
M205 X8 Y8
G1 F1800 X62.411 Y182.789 E2921.50075
M204 S3000
M205 X10 Y10
G0 F3000 X61.619 Y182.789
M204 S1800
M205 X8 Y8
G1 F1800 X57.989 Y179.158 E2921.85936
G1 X57.919 Y179.088
M204 S3000
M205 X10 Y10
G0 F3000 X59.07 Y181.032
M204 S1800
M205 X8 Y8
G1 F1800 X60.827 Y182.789 E2922.03291
G1 X60.897 Y182.859
M204 S3000
M205 X10 Y10
;MESH:NONMESH
G0 F3000 X100.15 Y102.199
;TIME_ELAPSED:1411.336159
;LAYER:1
M140 S60
;MESH:Tested Rain shield.stl
G0 F4500 X100.15 Y102.199 Z0.5
M204 S1800
M205 X8 Y8
;TYPE:WALL-INNER
G1 F2700 X100.323 Y102.498 E2922.0444
G1 X104.423 Y109.6 E2922.31715
G1 X105.577 Y109.6 E2922.35553
G1 X109.677 Y102.498 E2922.62828
G1 X109.85 Y102.199 E2922.63977
G1 X109.505 Y102.199 E2922.64628
G1 X109.504 Y102.199 E2922.64631
G1 X100.496 Y102.199 E2922.94592
G1 X100.495 Y102.199 E2922.94595
G1 X100.15 Y102.199 E2922.95245
M204 S3000
M205 X10 Y10
G0 F4500 X196.223 Y105
M204 S1800
M205 X8 Y8
G1 F2700 X150.611 Y184 E2925.98651
G1 X59.389 Y184 E2929.02056
G1 X13.777 Y105 E2932.05462
G1 X59.389 Y26 E2935.08868
G1 X150.611 Y26 E2938.12273
G1 X196.223 Y105 E2941.15679
M204 S3000
M205 X10 Y10
G0 F4500 X196.684 Y105
M204 S1800
M205 X8 Y8
G1 F2700 X150.842 Y184.4 E2944.20619
G1 X59.158 Y184.4 E2947.25561
G1 X13.316 Y105 E2950.30502
G1 X59.158 Y25.6 E2953.35442
G1 X150.842 Y25.6 E2956.40384
G1 X196.684 Y105 E2959.45324
M204 S3000
M205 X10 Y10
G0 F4500 X196.584 Y105
G0 X109.191 Y102.579
G0 X100.757 Y102.549
G0 X100.843 Y102.599
M204 S1800
M205 X8 Y8
G1 F2700 X101.016 Y102.898 E2959.46473
G1 X104.654 Y109.2 E2959.70676
G1 X105.346 Y109.2 E2959.72977
G1 X108.984 Y102.898 E2959.9718
G1 X109.157 Y102.599 E2959.98329
G1 X108.812 Y102.599 E2959.98979
G1 X108.811 Y102.599 E2959.98982
G1 X101.189 Y102.599 E2960.24333
G1 X101.188 Y102.599 E2960.24336
G1 X100.843 Y102.599 E2960.24987
M204 S3000
M205 X10 Y10
G0 F4500 X101.536 Y102.999
M204 S1800
M205 X8 Y8
;TYPE:WALL-OUTER
G1 F2700 X104.885 Y108.8 E2960.47265
G1 X105.115 Y108.8 E2960.4803
G1 X108.464 Y102.999 E2960.70309
G1 X101.536 Y102.999 E2960.93352
M204 S3000
M205 X10 Y10
G0 F4500 X101.636 Y103.172
G0 X101.203 Y103.421
G0 X100.809 Y102.579
G0 X109.191 Y102.579
G0 X196.584 Y105
G0 X197.145 Y105
M204 S1800
M205 X8 Y8
G1 F2700 X151.073 Y184.8 E2963.99827
G1 X58.927 Y184.8 E2967.06305
G1 X12.855 Y105 E2970.1278
G1 X58.927 Y25.2 E2973.19255
G1 X151.073 Y25.2 E2976.25734
G1 X197.145 Y105 E2979.32209
M204 S3000
M205 X10 Y10
G0 F4500 X197.045 Y105.173
G0 X195.772 Y105
M204 S1800
M205 X8 Y8
;TYPE:SKIN
G1 F1800 X150.386 Y183.61 E2982.34116
G1 X59.614 Y183.61 E2985.36024
G1 X14.228 Y105 E2988.37931
G1 X59.614 Y26.39 E2991.39837
G1 X150.386 Y26.39 E2994.41746
G1 X195.772 Y105 E2997.43653
M204 S3000
M205 X10 Y10
G0 F4500 X110.301 Y102.199
M204 S1800
M205 X8 Y8
G1 F1800 X110.074 Y101.809 E2997.45153
G1 X99.926 Y101.809 E2997.78906
G1 X99.699 Y102.199 E2997.80407
G1 X104.198 Y109.99 E2998.1033
G1 X105.802 Y109.99 E2998.15665
G1 X110.301 Y102.199 E2998.45588
M204 S3000
M205 X10 Y10
G0 F4500 X149.759 Y183.429
M204 S1800
M205 X8 Y8
G1 F1800 X150.996 Y182.191 E2998.51409
G1 X151.066 Y182.121
M204 S3000
M205 X10 Y10
G0 F4500 X151.769 Y180.853
M204 S1800
M205 X8 Y8
G1 F1800 X149.193 Y183.429 E2998.63526
M204 S3000
M205 X10 Y10
G0 F4500 X148.628 Y183.429
M204 S1800
M205 X8 Y8
G1 F1800 X152.542 Y179.514 E2998.81938
G1 X152.612 Y179.444
M204 S3000
M205 X10 Y10
G0 F4500 X153.315 Y178.176
M204 S1800
M205 X8 Y8
G1 F1800 X148.062 Y183.429 E2999.06647
M204 S3000
M205 X10 Y10
G0 F4500 X147.496 Y183.429
M204 S1800
M205 X8 Y8
G1 F1800 X154.087 Y176.838 E2999.37649
G1 X154.157 Y176.768
M204 S3000
M205 X10 Y10
G0 F4500 X154.86 Y175.499
M204 S1800
M205 X8 Y8
G1 F1800 X146.931 Y183.429 E2999.74947
M204 S3000
M205 X10 Y10
G0 F4500 X146.365 Y183.429
M204 S1800
M205 X8 Y8
G1 F1800 X155.633 Y174.161 E3000.1854
G1 X155.703 Y174.091
M204 S3000
M205 X10 Y10
G0 F4500 X156.406 Y172.822
M204 S1800
M205 X8 Y8
G1 F1800 X145.799 Y183.429 E3000.68433
M204 S3000
M205 X10 Y10
G0 F4500 X145.234 Y183.429
M204 S1800
M205 X8 Y8
G1 F1800 X157.178 Y171.484 E3001.24616
G1 X157.248 Y171.414
M204 S3000
M205 X10 Y10
G0 F4500 X157.951 Y170.146
M204 S1800
M205 X8 Y8
G1 F1800 X144.668 Y183.429 E3001.87095
M204 S3000
M205 X10 Y10
G0 F4500 X144.102 Y183.429
M204 S1800
M205 X8 Y8
G1 F1800 X158.724 Y168.807 E3002.55872
G1 X158.794 Y168.737
M204 S3000
M205 X10 Y10
G0 F4500 X159.497 Y167.469
M204 S1800
M205 X8 Y8
G1 F1800 X143.537 Y183.429 E3003.30943
M204 S3000
M205 X10 Y10
G0 F4500 X142.971 Y183.429
M204 S1800
M205 X8 Y8
G1 F1800 X160.269 Y166.131 E3004.12308
G1 X160.339 Y166.061
M204 S3000
M205 X10 Y10
G0 F4500 X161.042 Y164.792
M204 S1800
M205 X8 Y8
G1 F1800 X142.405 Y183.429 E3004.99971
M204 S3000
M205 X10 Y10
G0 F4500 X141.839 Y183.429
M204 S1800
M205 X8 Y8
G1 F1800 X161.815 Y163.454 E3005.93929
G1 X161.885 Y163.384
M204 S3000
M205 X10 Y10
G0 F4500 X162.587 Y162.115
M204 S1800
M205 X8 Y8
G1 F1800 X141.274 Y183.429 E3006.94181
M204 S3000
M205 X10 Y10
G0 F4500 X140.708 Y183.429
M204 S1800
M205 X8 Y8
G1 F1800 X163.36 Y160.776 E3008.00732
G1 X163.43 Y160.706
M204 S3000
M205 X10 Y10
G0 F4500 X164.132 Y159.439
M204 S1800
M205 X8 Y8
G1 F1800 X140.142 Y183.429 E3009.13573
M204 S3000
M205 X10 Y10
G0 F4500 X139.577 Y183.429
M204 S1800
M205 X8 Y8
G1 F1800 X164.905 Y158.1 E3010.32711
G1 X164.975 Y158.03
M204 S3000
M205 X10 Y10
G0 F4500 X165.678 Y156.762
M204 S1800
M205 X8 Y8
G1 F1800 X139.011 Y183.429 E3011.58144
M204 S3000
M205 X10 Y10
G0 F4500 X138.445 Y183.429
M204 S1800
M205 X8 Y8
G1 F1800 X166.451 Y155.423 E3012.89876
G1 X166.521 Y155.353
M204 S3000
M205 X10 Y10
G0 F4500 X167.223 Y154.085
M204 S1800
M205 X8 Y8
G1 F1800 X137.88 Y183.429 E3014.27899
M204 S3000
M205 X10 Y10
G0 F4500 X137.314 Y183.429
M204 S1800
M205 X8 Y8
G1 F1800 X167.996 Y152.747 E3015.72217
G1 X168.066 Y152.677
M204 S3000
M205 X10 Y10
G0 F4500 X168.769 Y151.408
M204 S1800
M205 X8 Y8
G1 F1800 X136.748 Y183.429 E3017.22834
M204 S3000
M205 X10 Y10
G0 F4500 X136.183 Y183.429
M204 S1800
M205 X8 Y8
G1 F1800 X169.542 Y150.069 E3018.79747
G1 X169.612 Y149.999
M204 S3000
M205 X10 Y10
G0 F4500 X170.314 Y148.732
M204 S1800
M205 X8 Y8
G1 F1800 X135.617 Y183.429 E3020.42951
M204 S3000
M205 X10 Y10
G0 F4500 X135.051 Y183.429
M204 S1800
M205 X8 Y8
G1 F1800 X171.087 Y147.393 E3022.12454
G1 X171.157 Y147.323
M204 S3000
M205 X10 Y10
G0 F4500 X171.86 Y146.055
M204 S1800
M205 X8 Y8
G1 F1800 X134.486 Y183.429 E3023.88249
M204 S3000
M205 X10 Y10
G0 F4500 X133.92 Y183.429
M204 S1800
M205 X8 Y8
G1 F1800 X172.633 Y144.716 E3025.70344
G1 X172.703 Y144.646
M204 S3000
M205 X10 Y10
G0 F4500 X173.405 Y143.378
M204 S1800
M205 X8 Y8
G1 F1800 X133.354 Y183.429 E3027.58731
M204 S3000
M205 X10 Y10
G0 F4500 X132.788 Y183.429
M204 S1800
M205 X8 Y8
G1 F1800 X174.178 Y142.04 E3029.53415
G1 X174.248 Y141.97
M204 S3000
M205 X10 Y10
G0 F4500 X174.95 Y140.701
M204 S1800
M205 X8 Y8
G1 F1800 X132.223 Y183.429 E3031.54392
M204 S3000
M205 X10 Y10
G0 F4500 X131.657 Y183.429
M204 S1800
M205 X8 Y8
G1 F1800 X175.723 Y139.362 E3033.61667
G1 X175.793 Y139.292
M204 S3000
M205 X10 Y10
G0 F4500 X176.496 Y138.024
M204 S1800
M205 X8 Y8
G1 F1800 X131.091 Y183.429 E3035.75238
M204 S3000
M205 X10 Y10
G0 F4500 X130.526 Y183.429
M204 S1800
M205 X8 Y8
G1 F1800 X177.268 Y136.686 E3037.95101
G1 X177.338 Y136.616
M204 S3000
M205 X10 Y10
G0 F4500 X178.041 Y135.348
M204 S1800
M205 X8 Y8
G1 F1800 X129.96 Y183.429 E3040.21259
M204 S3000
M205 X10 Y10
G0 F4500 X129.394 Y183.429
M204 S1800
M205 X8 Y8
G1 F1800 X178.814 Y134.009 E3042.53715
G1 X178.884 Y133.939
M204 S3000
M205 X10 Y10
G0 F4500 X179.587 Y132.67
M204 S1800
M205 X8 Y8
G1 F1800 X128.829 Y183.429 E3044.92468
M204 S3000
M205 X10 Y10
G0 F4500 X128.263 Y183.429
M204 S1800
M205 X8 Y8
G1 F1800 X180.359 Y131.333 E3047.37511
G1 X180.429 Y131.263
M204 S3000
M205 X10 Y10
G0 F4500 X181.132 Y129.994
M204 S1800
M205 X8 Y8
G1 F1800 X127.697 Y183.429 E3049.88853
M204 S3000
M205 X10 Y10
G0 F4500 X127.132 Y183.429
M204 S1800
M205 X8 Y8
G1 F1800 X181.905 Y128.655 E3052.46491
G1 X181.975 Y128.585
M204 S3000
M205 X10 Y10
G0 F4500 X182.678 Y127.317
M204 S1800
M205 X8 Y8
G1 F1800 X126.566 Y183.429 E3055.10425
M204 S3000
M205 X10 Y10
G0 F4500 X126 Y183.429
M204 S1800
M205 X8 Y8
G1 F1800 X183.45 Y125.979 E3057.80652
G1 X183.52 Y125.909
M204 S3000
M205 X10 Y10
G0 F4500 X184.223 Y124.641
M204 S1800
M205 X8 Y8
G1 F1800 X125.435 Y183.429 E3060.57173
M204 S3000
M205 X10 Y10
G0 F4500 X124.869 Y183.429
M204 S1800
M205 X8 Y8
G1 F1800 X184.996 Y123.302 E3063.39992
G1 X185.066 Y123.232
M204 S3000
M205 X10 Y10
G0 F4500 X185.768 Y121.963
M204 S1800
M205 X8 Y8
G1 F1800 X124.303 Y183.429 E3066.29106
M204 S3000
M205 X10 Y10
G0 F4500 X123.738 Y183.429
M204 S1800
M205 X8 Y8
G1 F1800 X186.541 Y120.626 E3069.24513
G1 X186.611 Y120.556
M204 S3000
M205 X10 Y10
G0 F4500 X187.314 Y119.287
M204 S1800
M205 X8 Y8
G1 F1800 X123.172 Y183.429 E3072.26217
M204 S3000
M205 X10 Y10
G0 F4500 X122.606 Y183.429
M204 S1800
M205 X8 Y8
G1 F1800 X188.086 Y117.948 E3075.34217
G1 X188.156 Y117.878
M204 S3000
M205 X10 Y10
G0 F4500 X188.859 Y116.61
M204 S1800
M205 X8 Y8
G1 F1800 X122.04 Y183.429 E3078.48513
M204 S3000
M205 X10 Y10
G0 F4500 X121.475 Y183.429
M204 S1800
M205 X8 Y8
G1 F1800 X189.632 Y115.271 E3081.69105
G1 X189.702 Y115.201
M204 S3000
M205 X10 Y10
G0 F4500 X190.404 Y113.933
M204 S1800
M205 X8 Y8
G1 F1800 X120.909 Y183.429 E3084.95991
M204 S3000
M205 X10 Y10
G0 F4500 X120.343 Y183.429
M204 S1800
M205 X8 Y8
G1 F1800 X191.177 Y112.595 E3088.29172
G1 X191.247 Y112.525
M204 S3000
M205 X10 Y10
G0 F4500 X191.95 Y111.256
M204 S1800
M205 X8 Y8
G1 F1800 X119.778 Y183.429 E3091.68649
M204 S3000
M205 X10 Y10
G0 F4500 X119.212 Y183.429
M204 S1800
M205 X8 Y8
G1 F1800 X192.723 Y109.918 E3095.14423
G1 X192.793 Y109.848
M204 S3000
M205 X10 Y10
G0 F4500 X193.495 Y108.58
M204 S1800
M205 X8 Y8
G1 F1800 X118.646 Y183.429 E3098.66489
M204 S3000
M205 X10 Y10
G0 F4500 X118.081 Y183.429
M204 S1800
M205 X8 Y8
G1 F1800 X194.268 Y107.241 E3102.24852
G1 X194.338 Y107.171
M204 S3000
M205 X10 Y10
G0 F4500 X195.041 Y105.903
M204 S1800
M205 X8 Y8
G1 F1800 X117.515 Y183.429 E3105.8951
M204 S3000
M205 X10 Y10
G0 F4500 X116.949 Y183.429
M204 S1800
M205 X8 Y8
G1 F1800 X195.495 Y104.883 E3109.58967
M204 S3000
M205 X10 Y10
G0 F4500 X195.288 Y104.524
M204 S1800
M205 X8 Y8
G1 F1800 X116.384 Y183.429 E3113.30109
M204 S3000
M205 X10 Y10
G0 F4500 X115.818 Y183.429
M204 S1800
M205 X8 Y8
G1 F1800 X195.081 Y104.166 E3117.02938
M204 S3000
M205 X10 Y10
G0 F4500 X194.874 Y103.807
M204 S1800
M205 X8 Y8
G1 F1800 X115.252 Y183.429 E3120.77456
M204 S3000
M205 X10 Y10
G0 F4500 X114.687 Y183.429
M204 S1800
M205 X8 Y8
G1 F1800 X194.667 Y103.449 E3124.53657
M204 S3000
M205 X10 Y10
G0 F4500 X194.46 Y103.09
M204 S1800
M205 X8 Y8
G1 F1800 X114.121 Y183.429 E3128.31547
M204 S3000
M205 X10 Y10
G0 F4500 X113.555 Y183.429
M204 S1800
M205 X8 Y8
G1 F1800 X194.252 Y102.732 E3132.11121
M204 S3000
M205 X10 Y10
G0 F4500 X194.046 Y102.372
M204 S1800
M205 X8 Y8
G1 F1800 X112.99 Y183.429 E3135.92386
M204 S3000
M205 X10 Y10
G0 F4500 X112.424 Y183.429
M204 S1800
M205 X8 Y8
G1 F1800 X193.839 Y102.014 E3139.75337
M204 S3000
M205 X10 Y10
G0 F4500 X193.631 Y101.655
M204 S1800
M205 X8 Y8
G1 F1800 X111.858 Y183.429 E3143.59975
M204 S3000
M205 X10 Y10
G0 F4500 X111.292 Y183.429
M204 S1800
M205 X8 Y8
G1 F1800 X193.424 Y101.297 E3147.46298
M204 S3000
M205 X10 Y10
G0 F4500 X193.217 Y100.938
M204 S1800
M205 X8 Y8
G1 F1800 X110.727 Y183.429 E3151.34308
M204 S3000
M205 X10 Y10
G0 F4500 X110.161 Y183.429
M204 S1800
M205 X8 Y8
G1 F1800 X193.011 Y100.579 E3155.24009
M204 S3000
M205 X10 Y10
G0 F4500 X192.803 Y100.221
M204 S1800
M205 X8 Y8
G1 F1800 X109.595 Y183.429 E3159.15394
M204 S3000
M205 X10 Y10
G0 F4500 X109.03 Y183.429
M204 S1800
M205 X8 Y8
G1 F1800 X192.596 Y99.862 E3163.08466
M204 S3000
M205 X10 Y10
G0 F4500 X192.389 Y99.504
M204 S1800
M205 X8 Y8
G1 F1800 X108.464 Y183.429 E3167.03223
M204 S3000
M205 X10 Y10
G0 F4500 X107.898 Y183.429
M204 S1800
M205 X8 Y8
G1 F1800 X192.182 Y99.145 E3170.99669
M204 S3000
M205 X10 Y10
G0 F4500 X191.975 Y98.787
M204 S1800
M205 X8 Y8
G1 F1800 X107.333 Y183.429 E3174.97799
M204 S3000
M205 X10 Y10
G0 F4500 X106.767 Y183.429
M204 S1800
M205 X8 Y8
G1 F1800 X191.768 Y98.427 E3178.9762
M204 S3000
M205 X10 Y10
G0 F4500 X191.561 Y98.069
M204 S1800
M205 X8 Y8
G1 F1800 X106.201 Y183.429 E3182.99127
M204 S3000
M205 X10 Y10
G0 F4500 X105.636 Y183.429
M204 S1800
M205 X8 Y8
G1 F1800 X191.354 Y97.71 E3187.02321
M204 S3000
M205 X10 Y10
G0 F4500 X191.147 Y97.352
M204 S1800
M205 X8 Y8
G1 F1800 X105.07 Y183.429 E3191.07201
M204 S3000
M205 X10 Y10
G0 F4500 X104.504 Y183.429
M204 S1800
M205 X8 Y8
G1 F1800 X190.94 Y96.993 E3195.13769
M204 S3000
M205 X10 Y10
G0 F4500 X190.733 Y96.634
M204 S1800
M205 X8 Y8
G1 F1800 X103.939 Y183.429 E3199.22024
M204 S3000
M205 X10 Y10
G0 F4500 X103.373 Y183.429
M204 S1800
M205 X8 Y8
G1 F1800 X190.526 Y96.276 E3203.31965
M204 S3000
M205 X10 Y10
G0 F4500 X190.319 Y95.917
M204 S1800
M205 X8 Y8
G1 F1800 X102.807 Y183.429 E3207.43595
M204 S3000
M205 X10 Y10
G0 F4500 X102.241 Y183.429
M204 S1800
M205 X8 Y8
G1 F1800 X190.112 Y95.559 E3211.5691
M204 S3000
M205 X10 Y10
G0 F4500 X189.904 Y95.2
M204 S1800
M205 X8 Y8
G1 F1800 X101.676 Y183.429 E3215.7191
M204 S3000
M205 X10 Y10
G0 F4500 X101.11 Y183.429
M204 S1800
M205 X8 Y8
G1 F1800 X189.697 Y94.842 E3219.88596
M204 S3000
M205 X10 Y10
G0 F4500 X189.491 Y94.482
M204 S1800
M205 X8 Y8
G1 F1800 X100.544 Y183.429 E3224.06976
M204 S3000
M205 X10 Y10
G0 F4500 X99.979 Y183.429
M204 S1800
M205 X8 Y8
G1 F1800 X189.284 Y94.124 E3228.27039
M204 S3000
M205 X10 Y10
G0 F4500 X189.076 Y93.765
M204 S1800
M205 X8 Y8
G1 F1800 X99.413 Y183.429 E3232.48789
M204 S3000
M205 X10 Y10
G0 F4500 X98.847 Y183.429
M204 S1800
M205 X8 Y8
G1 F1800 X188.869 Y93.407 E3236.72225
M204 S3000
M205 X10 Y10
G0 F4500 X188.662 Y93.048
M204 S1800
M205 X8 Y8
G1 F1800 X98.282 Y183.429 E3240.97347
M204 S3000
M205 X10 Y10
G0 F4500 X97.716 Y183.429
M204 S1800
M205 X8 Y8
G1 F1800 X188.455 Y92.689 E3245.24158
M204 S3000
M205 X10 Y10
G0 F4500 X188.248 Y92.331
M204 S1800
M205 X8 Y8
G1 F1800 X97.15 Y183.429 E3249.52655
M204 S3000
M205 X10 Y10
G0 F4500 X96.585 Y183.429
M204 S1800
M205 X8 Y8
G1 F1800 X188.041 Y91.972 E3253.82838
M204 S3000
M205 X10 Y10
G0 F4500 X187.834 Y91.614
M204 S1800
M205 X8 Y8
G1 F1800 X96.019 Y183.429 E3258.14708
M204 S3000
M205 X10 Y10
G0 F4500 X95.453 Y183.429
M204 S1800
M205 X8 Y8
G1 F1800 X187.627 Y91.255 E3262.48266
M204 S3000
M205 X10 Y10
G0 F4500 X187.42 Y90.897
M204 S1800
M205 X8 Y8
G1 F1800 X94.888 Y183.429 E3266.83508
M204 S3000
M205 X10 Y10
G0 F4500 X94.322 Y183.429
M204 S1800
M205 X8 Y8
G1 F1800 X187.213 Y90.537 E3271.20441
M204 S3000
M205 X10 Y10
G0 F4500 X187.006 Y90.179
M204 S1800
M205 X8 Y8
G1 F1800 X93.756 Y183.429 E3275.5906
M204 S3000
M205 X10 Y10
G0 F4500 X93.191 Y183.429
M204 S1800
M205 X8 Y8
G1 F1800 X186.799 Y89.82 E3279.99366
M204 S3000
M205 X10 Y10
G0 F4500 X186.592 Y89.462
M204 S1800
M205 X8 Y8
G1 F1800 X92.625 Y183.429 E3284.41358
M204 S3000
M205 X10 Y10
G0 F4500 X92.059 Y183.429
M204 S1800
M205 X8 Y8
G1 F1800 X186.384 Y89.103 E3288.85036
M204 S3000
M205 X10 Y10
G0 F4500 X186.178 Y88.744
M204 S1800
M205 X8 Y8
G1 F1800 X91.493 Y183.429 E3293.30406
M204 S3000
M205 X10 Y10
G0 F4500 X90.928 Y183.429
M204 S1800
M205 X8 Y8
G1 F1800 X185.971 Y88.386 E3297.77459
M204 S3000
M205 X10 Y10
G0 F4500 X185.764 Y88.027
M204 S1800
M205 X8 Y8
G1 F1800 X90.362 Y183.429 E3302.262
M204 S3000
M205 X10 Y10
G0 F4500 X89.796 Y183.429
M204 S1800
M205 X8 Y8
G1 F1800 X185.556 Y87.669 E3306.76626
M204 S3000
M205 X10 Y10
G0 F4500 X185.349 Y87.31
M204 S1800
M205 X8 Y8
G1 F1800 X89.231 Y183.429 E3311.28738
M204 S3000
M205 X10 Y10
G0 F4500 X88.665 Y183.429
M204 S1800
M205 X8 Y8
G1 F1800 X185.142 Y86.952 E3315.82536
M204 S3000
M205 X10 Y10
G0 F4500 X184.936 Y86.593
M204 S1800
M205 X8 Y8
G1 F1800 X88.099 Y183.429 E3320.38026
M204 S3000
M205 X10 Y10
G0 F4500 X87.534 Y183.429
M204 S1800
M205 X8 Y8
G1 F1800 X184.728 Y86.234 E3324.95199
M204 S3000
M205 X10 Y10
G0 F4500 X184.521 Y85.875
M204 S1800
M205 X8 Y8
G1 F1800 X86.968 Y183.429 E3329.5406
M204 S3000
M205 X10 Y10
G0 F4500 X86.402 Y183.429
M204 S1800
M205 X8 Y8
G1 F1800 X184.314 Y85.517 E3334.14608
M204 S3000
M205 X10 Y10
G0 F4500 X184.107 Y85.158
M204 S1800
M205 X8 Y8
G1 F1800 X85.837 Y183.429 E3338.76843
M204 S3000
M205 X10 Y10
G0 F4500 X85.271 Y183.429
M204 S1800
M205 X8 Y8
G1 F1800 X183.9 Y84.799 E3343.40766
M204 S3000
M205 X10 Y10
G0 F4500 X183.693 Y84.441
M204 S1800
M205 X8 Y8
G1 F1800 X84.705 Y183.429 E3348.06375
M204 S3000
M205 X10 Y10
G0 F4500 X84.14 Y183.429
M204 S1800
M205 X8 Y8
G1 F1800 X183.486 Y84.082 E3352.7367
M204 S3000
M205 X10 Y10
G0 F4500 X183.279 Y83.724
M204 S1800
M205 X8 Y8
G1 F1800 X83.574 Y183.429 E3357.42652
M204 S3000
M205 X10 Y10
G0 F4500 X83.008 Y183.429
M204 S1800
M205 X8 Y8
G1 F1800 X183.072 Y83.365 E3362.13322
M204 S3000
M205 X10 Y10
G0 F4500 X182.864 Y83.007
M204 S1800
M205 X8 Y8
G1 F1800 X82.442 Y183.429 E3366.85677
M204 S3000
M205 X10 Y10
G0 F4500 X81.877 Y183.429
M204 S1800
M205 X8 Y8
G1 F1800 X182.658 Y82.648 E3371.5972
M204 S3000
M205 X10 Y10
G0 F4500 X182.451 Y82.289
M204 S1800
M205 X8 Y8
G1 F1800 X81.311 Y183.429 E3376.35451
M204 S3000
M205 X10 Y10
G0 F4500 X80.745 Y183.429
M204 S1800
M205 X8 Y8
G1 F1800 X182.244 Y81.931 E3381.12869
M204 S3000
M205 X10 Y10
G0 F4500 X182.036 Y81.572
M204 S1800
M205 X8 Y8
G1 F1800 X80.18 Y183.429 E3385.91971
M204 S3000
M205 X10 Y10
G0 F4500 X79.614 Y183.429
M204 S1800
M205 X8 Y8
G1 F1800 X181.829 Y81.214 E3390.72759
M204 S3000
M205 X10 Y10
G0 F4500 X181.623 Y80.854
M204 S1800
M205 X8 Y8
G1 F1800 X79.048 Y183.429 E3395.5524
M204 S3000
M205 X10 Y10
G0 F4500 X78.483 Y183.429
M204 S1800
M205 X8 Y8
G1 F1800 X181.416 Y80.496 E3400.39405
M204 S3000
M205 X10 Y10
G0 F4500 X181.208 Y80.137
M204 S1800
M205 X8 Y8
G1 F1800 X77.917 Y183.429 E3405.25257
M204 S3000
M205 X10 Y10
G0 F4500 X77.351 Y183.429
M204 S1800
M205 X8 Y8
G1 F1800 X181.001 Y79.779 E3410.12795
M204 S3000
M205 X10 Y10
G0 F4500 X180.794 Y79.42
M204 S1800
M205 X8 Y8
G1 F1800 X76.786 Y183.429 E3415.02019
M204 S3000
M205 X10 Y10
G0 F4500 X76.22 Y183.429
M204 S1800
M205 X8 Y8
G1 F1800 X180.587 Y79.062 E3419.92929
M204 S3000
M205 X10 Y10
G0 F4500 X180.38 Y78.703
M204 S1800
M205 X8 Y8
G1 F1800 X75.654 Y183.429 E3424.85528
M204 S3000
M205 X10 Y10
G0 F4500 X75.089 Y183.429
M204 S1800
M205 X8 Y8
G1 F1800 X180.173 Y78.344 E3429.79814
M204 S3000
M205 X10 Y10
G0 F4500 X179.966 Y77.986
M204 S1800
M205 X8 Y8
G1 F1800 X74.523 Y183.429 E3434.75785
M204 S3000
M205 X10 Y10
G0 F4500 X73.957 Y183.429
M204 S1800
M205 X8 Y8
G1 F1800 X179.759 Y77.627 E3439.73445
M204 S3000
M205 X10 Y10
G0 F4500 X179.552 Y77.269
M204 S1800
M205 X8 Y8
G1 F1800 X73.392 Y183.429 E3444.72789
M204 S3000
M205 X10 Y10
G0 F4500 X72.826 Y183.429
M204 S1800
M205 X8 Y8
G1 F1800 X179.345 Y76.909 E3449.73824
M204 S3000
M205 X10 Y10
G0 F4500 X179.138 Y76.551
M204 S1800
M205 X8 Y8
G1 F1800 X72.26 Y183.429 E3454.76546
M204 S3000
M205 X10 Y10
G0 F4500 X71.694 Y183.429
M204 S1800
M205 X8 Y8
G1 F1800 X178.931 Y76.192 E3459.80956
M204 S3000
M205 X10 Y10
G0 F4500 X178.724 Y75.834
M204 S1800
M205 X8 Y8
G1 F1800 X71.129 Y183.429 E3464.8705
M204 S3000
M205 X10 Y10
G0 F4500 X70.563 Y183.429
M204 S1800
M205 X8 Y8
G1 F1800 X178.516 Y75.475 E3469.9483
M204 S3000
M205 X10 Y10
G0 F4500 X178.309 Y75.117
M204 S1800
M205 X8 Y8
G1 F1800 X69.997 Y183.429 E3475.04296
M204 S3000
M205 X10 Y10
G0 F4500 X69.432 Y183.429
M204 S1800
M205 X8 Y8
G1 F1800 X178.103 Y74.758 E3480.15451
M204 S3000
M205 X10 Y10
G0 F4500 X177.896 Y74.399
M204 S1800
M205 X8 Y8
G1 F1800 X68.866 Y183.429 E3485.28295
M204 S3000
M205 X10 Y10
G0 F4500 X68.3 Y183.429
M204 S1800
M205 X8 Y8
G1 F1800 X177.688 Y74.041 E3490.42823
M204 S3000
M205 X10 Y10
G0 F4500 X177.481 Y73.682
M204 S1800
M205 X8 Y8
G1 F1800 X67.735 Y183.429 E3495.59037
M204 S3000
M205 X10 Y10
G0 F4500 X67.169 Y183.429
M204 S1800
M205 X8 Y8
G1 F1800 X177.274 Y73.324 E3500.76937
M204 S3000
M205 X10 Y10
G0 F4500 X177.068 Y72.964
M204 S1800
M205 X8 Y8
G1 F1800 X66.603 Y183.429 E3505.9653
M204 S3000
M205 X10 Y10
G0 F4500 X66.038 Y183.429
M204 S1800
M205 X8 Y8
G1 F1800 X176.86 Y72.606 E3511.17805
M204 S3000
M205 X10 Y10
G0 F4500 X176.653 Y72.247
M204 S1800
M205 X8 Y8
G1 F1800 X65.472 Y183.429 E3516.40769
M204 S3000
M205 X10 Y10
G0 F4500 X64.906 Y183.429
M204 S1800
M205 X8 Y8
G1 F1800 X176.446 Y71.889 E3521.65419
M204 S3000
M205 X10 Y10
G0 F4500 X176.239 Y71.53
M204 S1800
M205 X8 Y8
G1 F1800 X64.341 Y183.429 E3526.91755
M204 S3000
M205 X10 Y10
G0 F4500 X63.775 Y183.429
M204 S1800
M205 X8 Y8
G1 F1800 X176.032 Y71.172 E3532.19778
M204 S3000
M205 X10 Y10
G0 F4500 X175.825 Y70.813
M204 S1800
M205 X8 Y8
G1 F1800 X63.209 Y183.429 E3537.49489
M204 S3000
M205 X10 Y10
G0 F4500 X62.644 Y183.429
M204 S1800
M205 X8 Y8
G1 F1800 X175.618 Y70.454 E3542.80886
M204 S3000
M205 X10 Y10
G0 F4500 X175.411 Y70.096
M204 S1800
M205 X8 Y8
G1 F1800 X62.078 Y183.429 E3548.1397
M204 S3000
M205 X10 Y10
G0 F4500 X61.512 Y183.429
M204 S1800
M205 X8 Y8
G1 F1800 X175.204 Y69.737 E3553.48742
M204 S3000
M205 X10 Y10
G0 F4500 X174.996 Y69.379
M204 S1800
M205 X8 Y8
G1 F1800 X60.946 Y183.429 E3558.85198
M204 S3000
M205 X10 Y10
G0 F4500 X60.381 Y183.429
M204 S1800
M205 X8 Y8
G1 F1800 X174.79 Y69.019 E3564.23346
M204 S3000
M205 X10 Y10
G0 F4500 X174.583 Y68.661
M204 S1800
M205 X8 Y8
G1 F1800 X59.815 Y183.429 E3569.63179
M204 S3000
M205 X10 Y10
G0 F4500 X59.546 Y183.132
M204 S1800
M205 X8 Y8
G1 F1800 X174.376 Y68.302 E3575.03304
M204 S3000
M205 X10 Y10
G0 F4500 X174.168 Y67.944
M204 S1800
M205 X8 Y8
G1 F1800 X59.338 Y182.774 E3580.43429
M204 S3000
M205 X10 Y10
G0 F4500 X59.131 Y182.415
M204 S1800
M205 X8 Y8
G1 F1800 X173.961 Y67.585 E3585.83554
M204 S3000
M205 X10 Y10
G0 F4500 X173.754 Y67.227
M204 S1800
M205 X8 Y8
G1 F1800 X58.924 Y182.057 E3591.2368
M204 S3000
M205 X10 Y10
G0 F4500 X58.718 Y181.698
M204 S1800
M205 X8 Y8
G1 F1800 X173.548 Y66.868 E3596.63805
M204 S3000
M205 X10 Y10
G0 F4500 X173.34 Y66.509
M204 S1800
M205 X8 Y8
G1 F1800 X58.51 Y181.339 E3602.0393
M204 S3000
M205 X10 Y10
G0 F4500 X58.303 Y180.981
M204 S1800
M205 X8 Y8
G1 F1800 X173.133 Y66.151 E3607.44055
M204 S3000
M205 X10 Y10
G0 F4500 X172.926 Y65.792
M204 S1800
M205 X8 Y8
G1 F1800 X58.096 Y180.622 E3612.8418
M204 S3000
M205 X10 Y10
G0 F4500 X57.889 Y180.264
M204 S1800
M205 X8 Y8
G1 F1800 X172.719 Y65.434 E3618.24305
M204 S3000
M205 X10 Y10
G0 F4500 X172.512 Y65.075
M204 S1800
M205 X8 Y8
G1 F1800 X57.682 Y179.904 E3623.64428
M204 S3000
M205 X10 Y10
G0 F4500 X57.475 Y179.546
M204 S1800
M205 X8 Y8
G1 F1800 X172.305 Y64.716 E3629.04553
M204 S3000
M205 X10 Y10
G0 F4500 X172.098 Y64.358
M204 S1800
M205 X8 Y8
G1 F1800 X57.268 Y179.187 E3634.44676
M204 S3000
M205 X10 Y10
G0 F4500 X57.061 Y178.829
M204 S1800
M205 X8 Y8
G1 F1800 X171.891 Y63.999 E3639.84801
M204 S3000
M205 X10 Y10
G0 F4500 X171.684 Y63.641
M204 S1800
M205 X8 Y8
G1 F1800 X56.854 Y178.47 E3645.24924
M204 S3000
M205 X10 Y10
G0 F4500 X56.647 Y178.112
M204 S1800
M205 X8 Y8
G1 F1800 X171.476 Y63.282 E3650.65046
M204 S3000
M205 X10 Y10
G0 F4500 X171.27 Y62.923
M204 S1800
M205 X8 Y8
G1 F1800 X56.44 Y177.753 E3656.05172
M204 S3000
M205 X10 Y10
G0 F4500 X56.233 Y177.394
M204 S1800
M205 X8 Y8
G1 F1800 X171.063 Y62.564 E3661.45297
M204 S3000
M205 X10 Y10
G0 F4500 X170.856 Y62.206
M204 S1800
M205 X8 Y8
G1 F1800 X56.026 Y177.036 E3666.85422
M204 S3000
M205 X10 Y10
G0 F4500 X55.819 Y176.677
M204 S1800
M205 X8 Y8
G1 F1800 X170.648 Y61.847 E3672.25544
M204 S3000
M205 X10 Y10
G0 F4500 X170.441 Y61.489
M204 S1800
M205 X8 Y8
G1 F1800 X55.611 Y176.319 E3677.6567
M204 S3000
M205 X10 Y10
G0 F4500 X55.405 Y175.959
M204 S1800
M205 X8 Y8
G1 F1800 X170.235 Y61.13 E3683.05792
M204 S3000
M205 X10 Y10
G0 F4500 X170.028 Y60.771
M204 S1800
M205 X8 Y8
G1 F1800 X55.198 Y175.601 E3688.45917
M204 S3000
M205 X10 Y10
G0 F4500 X54.99 Y175.242
M204 S1800
M205 X8 Y8
G1 F1800 X169.82 Y60.413 E3693.8604
M204 S3000
M205 X10 Y10
G0 F4500 X169.613 Y60.054
M204 S1800
M205 X8 Y8
G1 F1800 X54.783 Y174.884 E3699.26165
M204 S3000
M205 X10 Y10
G0 F4500 X54.576 Y174.525
M204 S1800
M205 X8 Y8
G1 F1800 X169.406 Y59.696 E3704.66288
M204 S3000
M205 X10 Y10
G0 F4500 X169.2 Y59.336
M204 S1800
M205 X8 Y8
G1 F1800 X54.37 Y174.166 E3710.06413
M204 S3000
M205 X10 Y10
G0 F4500 X54.162 Y173.808
M204 S1800
M205 X8 Y8
G1 F1800 X168.992 Y58.978 E3715.46538
M204 S3000
M205 X10 Y10
G0 F4500 X168.785 Y58.619
M204 S1800
M205 X8 Y8
G1 F1800 X53.955 Y173.449 E3720.86663
M204 S3000
M205 X10 Y10
G0 F4500 X53.748 Y173.091
M204 S1800
M205 X8 Y8
G1 F1800 X168.578 Y58.261 E3726.26789
M204 S3000
M205 X10 Y10
G0 F4500 X168.371 Y57.902
M204 S1800
M205 X8 Y8
G1 F1800 X53.541 Y172.732 E3731.66914
M204 S3000
M205 X10 Y10
G0 F4500 X53.334 Y172.374
M204 S1800
M205 X8 Y8
G1 F1800 X168.164 Y57.544 E3737.07039
M204 S3000
M205 X10 Y10
G0 F4500 X167.957 Y57.185
M204 S1800
M205 X8 Y8
G1 F1800 X53.127 Y172.015 E3742.47164
M204 S3000
M205 X10 Y10
G0 F4500 X52.92 Y171.656
M204 S1800
M205 X8 Y8
G1 F1800 X167.75 Y56.826 E3747.87289
M204 S3000
M205 X10 Y10
G0 F4500 X167.543 Y56.468
M204 S1800
M205 X8 Y8
G1 F1800 X52.713 Y171.298 E3753.27414
M204 S3000
M205 X10 Y10
G0 F4500 X52.506 Y170.939
M204 S1800
M205 X8 Y8
G1 F1800 X167.336 Y56.109 E3758.67539
M204 S3000
M205 X10 Y10
G0 F4500 X167.128 Y55.751
M204 S1800
M205 X8 Y8
G1 F1800 X52.299 Y170.581 E3764.07662
M204 S3000
M205 X10 Y10
G0 F4500 X52.092 Y170.221
M204 S1800
M205 X8 Y8
G1 F1800 X166.922 Y55.391 E3769.47787
M204 S3000
M205 X10 Y10
G0 F4500 X166.715 Y55.033
M204 S1800
M205 X8 Y8
G1 F1800 X51.885 Y169.863 E3774.87912
M204 S3000
M205 X10 Y10
G0 F4500 X51.678 Y169.504
M204 S1800
M205 X8 Y8
G1 F1800 X166.508 Y54.674 E3780.28037
M204 S3000
M205 X10 Y10
G0 F4500 X166.3 Y54.316
M204 S1800
M205 X8 Y8
G1 F1800 X51.471 Y169.146 E3785.6816
M204 S3000
M205 X10 Y10
G0 F4500 X51.263 Y168.787
M204 S1800
M205 X8 Y8
G1 F1800 X166.093 Y53.957 E3791.08285
M204 S3000
M205 X10 Y10
G0 F4500 X165.886 Y53.599
M204 S1800
M205 X8 Y8
G1 F1800 X51.056 Y168.429 E3796.4841
M204 S3000
M205 X10 Y10
G0 F4500 X50.85 Y168.07
M204 S1800
M205 X8 Y8
G1 F1800 X165.68 Y53.24 E3801.88535
M204 S3000
M205 X10 Y10
G0 F4500 X165.472 Y52.881
M204 S1800
M205 X8 Y8
G1 F1800 X50.642 Y167.711 E3807.28661
M204 S3000
M205 X10 Y10
G0 F4500 X50.435 Y167.353
M204 S1800
M205 X8 Y8
G1 F1800 X165.265 Y52.523 E3812.68786
M204 S3000
M205 X10 Y10
G0 F4500 X165.058 Y52.164
M204 S1800
M205 X8 Y8
G1 F1800 X50.228 Y166.994 E3818.08911
M204 S3000
M205 X10 Y10
G0 F4500 X50.021 Y166.636
M204 S1800
M205 X8 Y8
G1 F1800 X164.851 Y51.806 E3823.49036
M204 S3000
M205 X10 Y10
G0 F4500 X164.644 Y51.446
M204 S1800
M205 X8 Y8
G1 F1800 X49.814 Y166.276 E3828.89161
M204 S3000
M205 X10 Y10
G0 F4500 X49.607 Y165.918
M204 S1800
M205 X8 Y8
G1 F1800 X105.356 Y110.169 E3831.51387
M204 S3000
M205 X10 Y10
G0 F4500 X104.791 Y110.169
M204 S1800
M205 X8 Y8
G1 F1800 X49.4 Y165.559 E3834.11927
M204 S3000
M205 X10 Y10
G0 F4500 X49.193 Y165.201
M204 S1800
M205 X8 Y8
G1 F1800 X104.225 Y110.169 E3836.70781
M204 S3000
M205 X10 Y10
G0 F4500 X103.934 Y109.894
M204 S1800
M205 X8 Y8
G1 F1800 X48.986 Y164.842 E3839.29239
M204 S3000
M205 X10 Y10
G0 F4500 X48.779 Y164.484
M204 S1800
M205 X8 Y8
G1 F1800 X103.727 Y109.535 E3841.877
M204 S3000
M205 X10 Y10
G0 F4500 X103.52 Y109.177
M204 S1800
M205 X8 Y8
G1 F1800 X48.572 Y164.125 E3844.46159
M204 S3000
M205 X10 Y10
G0 F4500 X48.365 Y163.766
M204 S1800
M205 X8 Y8
G1 F1800 X103.313 Y108.818 E3847.04617
M204 S3000
M205 X10 Y10
G0 F4500 X103.106 Y108.46
M204 S1800
M205 X8 Y8
G1 F1800 X48.158 Y163.408 E3849.63076
M204 S3000
M205 X10 Y10
G0 F4500 X47.951 Y163.049
M204 S1800
M205 X8 Y8
G1 F1800 X102.899 Y108.101 E3852.21534
M204 S3000
M205 X10 Y10
G0 F4500 X102.692 Y107.742
M204 S1800
M205 X8 Y8
G1 F1800 X47.743 Y162.691 E3854.79998
M204 S3000
M205 X10 Y10
G0 F4500 X47.537 Y162.331
M204 S1800
M205 X8 Y8
G1 F1800 X102.485 Y107.384 E3857.38454
M204 S3000
M205 X10 Y10
G0 F4500 X102.278 Y107.025
M204 S1800
M205 X8 Y8
G1 F1800 X47.33 Y161.973 E3859.96912
M204 S3000
M205 X10 Y10
G0 F4500 X47.123 Y161.614
M204 S1800
M205 X8 Y8
G1 F1800 X102.07 Y106.667 E3862.55366
M204 S3000
M205 X10 Y10
G0 F4500 X101.863 Y106.308
M204 S1800
M205 X8 Y8
G1 F1800 X46.915 Y161.256 E3865.13825
M204 S3000
M205 X10 Y10
G0 F4500 X46.708 Y160.897
M204 S1800
M205 X8 Y8
G1 F1800 X101.657 Y105.949 E3867.72286
M204 S3000
M205 X10 Y10
G0 F4500 X101.45 Y105.59
M204 S1800
M205 X8 Y8
G1 F1800 X46.501 Y160.539 E3870.30749
M204 S3000
M205 X10 Y10
G0 F4500 X46.294 Y160.18
M204 S1800
M205 X8 Y8
G1 F1800 X101.242 Y105.232 E3872.89208
M204 S3000
M205 X10 Y10
G0 F4500 X101.035 Y104.873
M204 S1800
M205 X8 Y8
G1 F1800 X46.087 Y159.821 E3875.47666
M204 S3000
M205 X10 Y10
G0 F4500 X45.88 Y159.463
M204 S1800
M205 X8 Y8
G1 F1800 X100.828 Y104.515 E3878.06125
M204 S3000
M205 X10 Y10
G0 F4500 X100.621 Y104.156
M204 S1800
M205 X8 Y8
G1 F1800 X45.673 Y159.104 E3880.64583
M204 S3000
M205 X10 Y10
G0 F4500 X45.466 Y158.746
M204 S1800
M205 X8 Y8
G1 F1800 X100.414 Y103.797 E3883.23044
M204 S3000
M205 X10 Y10
G0 F4500 X100.207 Y103.439
M204 S1800
M205 X8 Y8
G1 F1800 X45.259 Y158.386 E3885.815
M204 S3000
M205 X10 Y10
G0 F4500 X45.052 Y158.028
M204 S1800
M205 X8 Y8
G1 F1800 X100 Y103.08 E3888.39959
M204 S3000
M205 X10 Y10
G0 F4500 X99.793 Y102.722
M204 S1800
M205 X8 Y8
G1 F1800 X44.845 Y157.669 E3890.98415
M204 S3000
M205 X10 Y10
G0 F4500 X44.638 Y157.311
M204 S1800
M205 X8 Y8
G1 F1800 X99.586 Y102.363 E3893.56874
G1 X99.656 Y102.293
M204 S3000
M205 X10 Y10
G0 F4500 X100.32 Y101.628
M204 S1800
M205 X8 Y8
G1 F1800 X159.468 Y42.481 E3896.35085
M204 S3000
M205 X10 Y10
G0 F4500 X159.26 Y42.123
M204 S1800
M205 X8 Y8
G1 F1800 X44.431 Y156.952 E3901.75206
M204 S3000
M205 X10 Y10
G0 F4500 X44.224 Y156.593
M204 S1800
M205 X8 Y8
G1 F1800 X159.053 Y41.764 E3907.15326
M204 S3000
M205 X10 Y10
G0 F4500 X158.847 Y41.405
M204 S1800
M205 X8 Y8
G1 F1800 X44.017 Y156.235 E3912.55451
M204 S3000
M205 X10 Y10
G0 F4500 X43.81 Y155.876
M204 S1800
M205 X8 Y8
G1 F1800 X158.64 Y41.046 E3917.95576
M204 S3000
M205 X10 Y10
G0 F4500 X158.432 Y40.688
M204 S1800
M205 X8 Y8
G1 F1800 X43.603 Y155.518 E3923.35699
M204 S3000
M205 X10 Y10
G0 F4500 X43.395 Y155.159
M204 S1800
M205 X8 Y8
G1 F1800 X158.225 Y40.329 E3928.75824
M204 S3000
M205 X10 Y10
G0 F4500 X158.018 Y39.971
M204 S1800
M205 X8 Y8
G1 F1800 X43.188 Y154.801 E3934.15949
M204 S3000
M205 X10 Y10
G0 F4500 X42.982 Y154.442
M204 S1800
M205 X8 Y8
G1 F1800 X157.812 Y39.612 E3939.56074
M204 S3000
M205 X10 Y10
G0 F4500 X157.604 Y39.253
M204 S1800
M205 X8 Y8
G1 F1800 X42.775 Y154.083 E3944.96197
M204 S3000
M205 X10 Y10
G0 F4500 X42.567 Y153.725
M204 S1800
M205 X8 Y8
G1 F1800 X157.397 Y38.895 E3950.36322
M204 S3000
M205 X10 Y10
G0 F4500 X157.19 Y38.536
M204 S1800
M205 X8 Y8
G1 F1800 X42.36 Y153.366 E3955.76447
M204 S3000
M205 X10 Y10
G0 F4500 X42.153 Y153.008
M204 S1800
M205 X8 Y8
G1 F1800 X156.983 Y38.178 E3961.16572
M204 S3000
M205 X10 Y10
G0 F4500 X156.776 Y37.819
M204 S1800
M205 X8 Y8
G1 F1800 X41.946 Y152.648 E3966.56695
M204 S3000
M205 X10 Y10
G0 F4500 X41.739 Y152.29
M204 S1800
M205 X8 Y8
G1 F1800 X156.569 Y37.46 E3971.9682
M204 S3000
M205 X10 Y10
G0 F4500 X156.362 Y37.101
M204 S1800
M205 X8 Y8
G1 F1800 X41.532 Y151.931 E3977.36945
M204 S3000
M205 X10 Y10
G0 F4500 X41.325 Y151.573
M204 S1800
M205 X8 Y8
G1 F1800 X156.155 Y36.743 E3982.77071
M204 S3000
M205 X10 Y10
G0 F4500 X155.948 Y36.384
M204 S1800
M205 X8 Y8
G1 F1800 X41.118 Y151.214 E3988.17196
M204 S3000
M205 X10 Y10
G0 F4500 X40.911 Y150.856
M204 S1800
M205 X8 Y8
G1 F1800 X155.74 Y36.026 E3993.57318
M204 S3000
M205 X10 Y10
G0 F4500 X155.534 Y35.667
M204 S1800
M205 X8 Y8
G1 F1800 X40.704 Y150.497 E3998.97444
M204 S3000
M205 X10 Y10
G0 F4500 X40.497 Y150.138
M204 S1800
M205 X8 Y8
G1 F1800 X155.327 Y35.308 E4004.37569
M204 S3000
M205 X10 Y10
G0 F4500 X155.12 Y34.95
M204 S1800
M205 X8 Y8
G1 F1800 X40.29 Y149.78 E4009.77694
M204 S3000
M205 X10 Y10
G0 F4500 X40.083 Y149.421
M204 S1800
M205 X8 Y8
G1 F1800 X154.912 Y34.591 E4015.17817
M204 S3000
M205 X10 Y10
G0 F4500 X154.705 Y34.233
M204 S1800
M205 X8 Y8
G1 F1800 X39.875 Y149.063 E4020.57942
M204 S3000
M205 X10 Y10
G0 F4500 X39.669 Y148.703
M204 S1800
M205 X8 Y8
G1 F1800 X154.498 Y33.874 E4025.98062
M204 S3000
M205 X10 Y10
G0 F4500 X154.292 Y33.515
M204 S1800
M205 X8 Y8
G1 F1800 X39.462 Y148.345 E4031.38187
M204 S3000
M205 X10 Y10
G0 F4500 X39.255 Y147.986
M204 S1800
M205 X8 Y8
G1 F1800 X154.084 Y33.156 E4036.7831
M204 S3000
M205 X10 Y10
G0 F4500 X153.877 Y32.798
M204 S1800
M205 X8 Y8
G1 F1800 X39.047 Y147.628 E4042.18435
M204 S3000
M205 X10 Y10
G0 F4500 X38.84 Y147.269
M204 S1800
M205 X8 Y8
G1 F1800 X153.67 Y32.439 E4047.5856
M204 S3000
M205 X10 Y10
G0 F4500 X153.463 Y32.081
M204 S1800
M205 X8 Y8
G1 F1800 X38.633 Y146.911 E4052.98685
M204 S3000
M205 X10 Y10
G0 F4500 X38.427 Y146.552
M204 S1800
M205 X8 Y8
G1 F1800 X153.256 Y31.722 E4058.38808
M204 S3000
M205 X10 Y10
G0 F4500 X153.049 Y31.363
M204 S1800
M205 X8 Y8
G1 F1800 X38.219 Y146.193 E4063.78933
M204 S3000
M205 X10 Y10
G0 F4500 X38.012 Y145.835
M204 S1800
M205 X8 Y8
G1 F1800 X152.842 Y31.005 E4069.19058
M204 S3000
M205 X10 Y10
G0 F4500 X152.635 Y30.646
M204 S1800
M205 X8 Y8
G1 F1800 X37.805 Y145.476 E4074.59183
M204 S3000
M205 X10 Y10
G0 F4500 X37.598 Y145.118
M204 S1800
M205 X8 Y8
G1 F1800 X152.428 Y30.288 E4079.99309
M204 S3000
M205 X10 Y10
G0 F4500 X152.22 Y29.929
M204 S1800
M205 X8 Y8
G1 F1800 X37.391 Y144.758 E4085.39429
M204 S3000
M205 X10 Y10
G0 F4500 X37.184 Y144.4
M204 S1800
M205 X8 Y8
G1 F1800 X152.014 Y29.57 E4090.79554
M204 S3000
M205 X10 Y10
G0 F4500 X151.807 Y29.211
M204 S1800
M205 X8 Y8
G1 F1800 X36.977 Y144.041 E4096.19679
M204 S3000
M205 X10 Y10
G0 F4500 X36.77 Y143.683
M204 S1800
M205 X8 Y8
G1 F1800 X151.6 Y28.853 E4101.59804
M204 S3000
M205 X10 Y10
G0 F4500 X151.392 Y28.494
M204 S1800
M205 X8 Y8
G1 F1800 X36.563 Y143.324 E4106.99927
M204 S3000
M205 X10 Y10
G0 F4500 X36.355 Y142.966
M204 S1800
M205 X8 Y8
G1 F1800 X151.185 Y28.136 E4112.40052
M204 S3000
M205 X10 Y10
G0 F4500 X150.979 Y27.777
M204 S1800
M205 X8 Y8
G1 F1800 X36.149 Y142.607 E4117.80177
M204 S3000
M205 X10 Y10
G0 F4500 X35.942 Y142.248
M204 S1800
M205 X8 Y8
G1 F1800 X150.772 Y27.418 E4123.20302
M204 S3000
M205 X10 Y10
G0 F4500 X150.564 Y27.06
M204 S1800
M205 X8 Y8
G1 F1800 X35.735 Y141.89 E4128.60425
M204 S3000
M205 X10 Y10
G0 F4500 X35.527 Y141.531
M204 S1800
M205 X8 Y8
G1 F1800 X150.357 Y26.701 E4134.0055
M204 S3000
M205 X10 Y10
G0 F4500 X149.924 Y26.569
M204 S1800
M205 X8 Y8
G1 F1800 X35.32 Y141.173 E4139.39612
M204 S3000
M205 X10 Y10
G0 F4500 X35.114 Y140.813
M204 S1800
M205 X8 Y8
G1 F1800 X149.358 Y26.569 E4144.76981
M204 S3000
M205 X10 Y10
G0 F4500 X148.792 Y26.569
M204 S1800
M205 X8 Y8
G1 F1800 X34.907 Y140.455 E4150.12664
M204 S3000
M205 X10 Y10
G0 F4500 X34.699 Y140.096
M204 S1800
M205 X8 Y8
G1 F1800 X148.227 Y26.569 E4155.46662
M204 S3000
M205 X10 Y10
G0 F4500 X147.661 Y26.569
M204 S1800
M205 X8 Y8
G1 F1800 X34.492 Y139.738 E4160.78974
M204 S3000
M205 X10 Y10
G0 F4500 X34.285 Y139.379
M204 S1800
M205 X8 Y8
G1 F1800 X147.095 Y26.569 E4166.09598
M204 S3000
M205 X10 Y10
G0 F4500 X146.53 Y26.569
M204 S1800
M205 X8 Y8
G1 F1800 X34.079 Y139.02 E4171.38533
M204 S3000
M205 X10 Y10
G0 F4500 X33.871 Y138.662
M204 S1800
M205 X8 Y8
G1 F1800 X145.964 Y26.569 E4176.65784
M204 S3000
M205 X10 Y10
G0 F4500 X145.398 Y26.569
M204 S1800
M205 X8 Y8
G1 F1800 X33.664 Y138.303 E4181.91347
M204 S3000
M205 X10 Y10
G0 F4500 X33.457 Y137.945
M204 S1800
M205 X8 Y8
G1 F1800 X144.833 Y26.569 E4187.15225
M204 S3000
M205 X10 Y10
G0 F4500 X144.267 Y26.569
M204 S1800
M205 X8 Y8
G1 F1800 X33.25 Y137.586 E4192.37415
M204 S3000
M205 X10 Y10
G0 F4500 X33.043 Y137.228
M204 S1800
M205 X8 Y8
G1 F1800 X143.701 Y26.569 E4197.57919
M204 S3000
M205 X10 Y10
G0 F4500 X143.136 Y26.569
M204 S1800
M205 X8 Y8
G1 F1800 X32.836 Y136.869 E4202.76736
M204 S3000
M205 X10 Y10
G0 F4500 X32.629 Y136.51
M204 S1800
M205 X8 Y8
G1 F1800 X142.57 Y26.569 E4207.93865
M204 S3000
M205 X10 Y10
G0 F4500 X142.004 Y26.569
M204 S1800
M205 X8 Y8
G1 F1800 X32.422 Y136.151 E4213.09305
M204 S3000
M205 X10 Y10
G0 F4500 X32.215 Y135.793
M204 S1800
M205 X8 Y8
G1 F1800 X141.439 Y26.569 E4218.23061
M204 S3000
M205 X10 Y10
G0 F4500 X140.873 Y26.569
M204 S1800
M205 X8 Y8
G1 F1800 X32.007 Y135.434 E4223.35131
M204 S3000
M205 X10 Y10
G0 F4500 X31.801 Y135.075
M204 S1800
M205 X8 Y8
G1 F1800 X140.307 Y26.569 E4228.4551
M204 S3000
M205 X10 Y10
G0 F4500 X139.741 Y26.569
M204 S1800
M205 X8 Y8
G1 F1800 X31.594 Y134.717 E4233.54203
M204 S3000
M205 X10 Y10
G0 F4500 X31.387 Y134.358
M204 S1800
M205 X8 Y8
G1 F1800 X139.176 Y26.569 E4238.61209
M204 S3000
M205 X10 Y10
G0 F4500 X138.61 Y26.569
M204 S1800
M205 X8 Y8
G1 F1800 X31.179 Y134 E4243.66532
M204 S3000
M205 X10 Y10
G0 F4500 X30.972 Y133.641
M204 S1800
M205 X8 Y8
G1 F1800 X138.044 Y26.569 E4248.70166
M204 S3000
M205 X10 Y10
G0 F4500 X137.479 Y26.569
M204 S1800
M205 X8 Y8
G1 F1800 X30.765 Y133.283 E4253.72116
M204 S3000
M205 X10 Y10
G0 F4500 X30.559 Y132.924
M204 S1800
M205 X8 Y8
G1 F1800 X136.913 Y26.569 E4258.72375
M204 S3000
M205 X10 Y10
G0 F4500 X136.347 Y26.569
M204 S1800
M205 X8 Y8
G1 F1800 X30.351 Y132.565 E4263.70947
M204 S3000
M205 X10 Y10
G0 F4500 X30.144 Y132.207
M204 S1800
M205 X8 Y8
G1 F1800 X135.782 Y26.569 E4268.67836
M204 S3000
M205 X10 Y10
G0 F4500 X135.216 Y26.569
M204 S1800
M205 X8 Y8
G1 F1800 X29.937 Y131.848 E4273.63036
M204 S3000
M205 X10 Y10
G0 F4500 X29.73 Y131.49
M204 S1800
M205 X8 Y8
G1 F1800 X134.65 Y26.569 E4278.5655
M204 S3000
M205 X10 Y10
G0 F4500 X134.085 Y26.569
M204 S1800
M205 X8 Y8
G1 F1800 X29.523 Y131.13 E4283.48375
M204 S3000
M205 X10 Y10
G0 F4500 X29.316 Y130.772
M204 S1800
M205 X8 Y8
G1 F1800 X133.519 Y26.569 E4288.38514
M204 S3000
M205 X10 Y10
G0 F4500 X132.953 Y26.569
M204 S1800
M205 X8 Y8
G1 F1800 X29.109 Y130.413 E4293.26965
M204 S3000
M205 X10 Y10
G0 F4500 X28.902 Y130.055
M204 S1800
M205 X8 Y8
G1 F1800 X132.388 Y26.569 E4298.13731
M204 S3000
M205 X10 Y10
G0 F4500 X131.822 Y26.569
M204 S1800
M205 X8 Y8
G1 F1800 X28.695 Y129.696 E4302.98809
M204 S3000
M205 X10 Y10
G0 F4500 X28.487 Y129.338
M204 S1800
M205 X8 Y8
G1 F1800 X131.256 Y26.569 E4307.82203
M204 S3000
M205 X10 Y10
G0 F4500 X130.691 Y26.569
M204 S1800
M205 X8 Y8
G1 F1800 X28.281 Y128.979 E4312.63908
M204 S3000
M205 X10 Y10
G0 F4500 X28.074 Y128.62
M204 S1800
M205 X8 Y8
G1 F1800 X130.125 Y26.569 E4317.43924
M204 S3000
M205 X10 Y10
G0 F4500 X129.559 Y26.569
M204 S1800
M205 X8 Y8
G1 F1800 X27.867 Y128.262 E4322.22255
M204 S3000
M205 X10 Y10
G0 F4500 X27.659 Y127.903
M204 S1800
M205 X8 Y8
G1 F1800 X128.993 Y26.569 E4326.98899
M204 S3000
M205 X10 Y10
G0 F4500 X128.428 Y26.569
M204 S1800
M205 X8 Y8
G1 F1800 X27.452 Y127.545 E4331.73859
M204 S3000
M205 X10 Y10
G0 F4500 X27.246 Y127.185
M204 S1800
M205 X8 Y8
G1 F1800 X127.862 Y26.569 E4336.47126
M204 S3000
M205 X10 Y10
G0 F4500 X127.296 Y26.569
M204 S1800
M205 X8 Y8
G1 F1800 X27.039 Y126.827 E4341.18706
M204 S3000
M205 X10 Y10
G0 F4500 X26.831 Y126.468
M204 S1800
M205 X8 Y8
G1 F1800 X126.731 Y26.569 E4345.88603
M204 S3000
M205 X10 Y10
G0 F4500 X126.165 Y26.569
M204 S1800
M205 X8 Y8
G1 F1800 X26.624 Y126.11 E4350.56813
M204 S3000
M205 X10 Y10
G0 F4500 X26.417 Y125.751
M204 S1800
M205 X8 Y8
G1 F1800 X125.599 Y26.569 E4355.23335
M204 S3000
M205 X10 Y10
G0 F4500 X125.034 Y26.569
M204 S1800
M205 X8 Y8
G1 F1800 X26.21 Y125.393 E4359.88173
M204 S3000
M205 X10 Y10
G0 F4500 X26.003 Y125.034
M204 S1800
M205 X8 Y8
G1 F1800 X124.468 Y26.569 E4364.51322
M204 S3000
M205 X10 Y10
G0 F4500 X123.902 Y26.569
M204 S1800
M205 X8 Y8
G1 F1800 X25.796 Y124.675 E4369.12783
M204 S3000
M205 X10 Y10
G0 F4500 X25.589 Y124.317
M204 S1800
M205 X8 Y8
G1 F1800 X123.337 Y26.569 E4373.72559
M204 S3000
M205 X10 Y10
G0 F4500 X122.771 Y26.569
M204 S1800
M205 X8 Y8
G1 F1800 X25.382 Y123.958 E4378.30647
M204 S3000
M205 X10 Y10
G0 F4500 X25.175 Y123.6
M204 S1800
M205 X8 Y8
G1 F1800 X122.205 Y26.569 E4382.87049
M204 S3000
M205 X10 Y10
G0 F4500 X121.64 Y26.569
M204 S1800
M205 X8 Y8
G1 F1800 X24.968 Y123.24 E4387.41762
M204 S3000
M205 X10 Y10
G0 F4500 X24.761 Y122.882
M204 S1800
M205 X8 Y8
G1 F1800 X121.074 Y26.569 E4391.94789
M204 S3000
M205 X10 Y10
G0 F4500 X120.508 Y26.569
M204 S1800
M205 X8 Y8
G1 F1800 X24.554 Y122.523 E4396.46127
M204 S3000
M205 X10 Y10
G0 F4500 X24.347 Y122.165
M204 S1800
M205 X8 Y8
G1 F1800 X119.942 Y26.569 E4400.95779
M204 S3000
M205 X10 Y10
G0 F4500 X119.377 Y26.569
M204 S1800
M205 X8 Y8
G1 F1800 X24.139 Y121.806 E4405.43747
M204 S3000
M205 X10 Y10
G0 F4500 X23.933 Y121.447
M204 S1800
M205 X8 Y8
G1 F1800 X118.811 Y26.569 E4409.90024
M204 S3000
M205 X10 Y10
G0 F4500 X118.245 Y26.569
M204 S1800
M205 X8 Y8
G1 F1800 X23.726 Y121.089 E4414.34615
M204 S3000
M205 X10 Y10
G0 F4500 X23.519 Y120.73
M204 S1800
M205 X8 Y8
G1 F1800 X117.68 Y26.569 E4418.77519
M204 S3000
M205 X10 Y10
G0 F4500 X117.114 Y26.569
M204 S1800
M205 X8 Y8
G1 F1800 X23.311 Y120.372 E4423.1874
M204 S3000
M205 X10 Y10
G0 F4500 X23.104 Y120.013
M204 S1800
M205 X8 Y8
G1 F1800 X116.548 Y26.569 E4427.58272
M204 S3000
M205 X10 Y10
G0 F4500 X115.983 Y26.569
M204 S1800
M205 X8 Y8
G1 F1800 X22.897 Y119.655 E4431.9612
M204 S3000
M205 X10 Y10
G0 F4500 X22.691 Y119.295
M204 S1800
M205 X8 Y8
G1 F1800 X115.417 Y26.569 E4436.32274
M204 S3000
M205 X10 Y10
G0 F4500 X114.851 Y26.569
M204 S1800
M205 X8 Y8
G1 F1800 X22.483 Y118.937 E4440.66745
M204 S3000
M205 X10 Y10
G0 F4500 X22.276 Y118.578
M204 S1800
M205 X8 Y8
G1 F1800 X114.286 Y26.569 E4444.9953
M204 S3000
M205 X10 Y10
G0 F4500 X113.72 Y26.569
M204 S1800
M205 X8 Y8
G1 F1800 X22.069 Y118.22 E4449.30628
M204 S3000
M205 X10 Y10
G0 F4500 X21.862 Y117.861
M204 S1800
M205 X8 Y8
G1 F1800 X113.154 Y26.569 E4453.60037
M204 S3000
M205 X10 Y10
G0 F4500 X112.589 Y26.569
M204 S1800
M205 X8 Y8
G1 F1800 X21.655 Y117.502 E4457.87761
M204 S3000
M205 X10 Y10
G0 F4500 X21.448 Y117.144
M204 S1800
M205 X8 Y8
G1 F1800 X112.023 Y26.569 E4462.13798
M204 S3000
M205 X10 Y10
G0 F4500 X111.457 Y26.569
M204 S1800
M205 X8 Y8
G1 F1800 X21.241 Y116.785 E4466.38146
M204 S3000
M205 X10 Y10
G0 F4500 X21.034 Y116.427
M204 S1800
M205 X8 Y8
G1 F1800 X110.892 Y26.569 E4470.60811
M204 S3000
M205 X10 Y10
G0 F4500 X110.326 Y26.569
M204 S1800
M205 X8 Y8
G1 F1800 X20.827 Y116.068 E4474.81786
M204 S3000
M205 X10 Y10
G0 F4500 X20.619 Y115.71
M204 S1800
M205 X8 Y8
G1 F1800 X109.76 Y26.569 E4479.01078
M204 S3000
M205 X10 Y10
G0 F4500 X109.194 Y26.569
M204 S1800
M205 X8 Y8
G1 F1800 X20.413 Y115.351 E4483.18679
M204 S3000
M205 X10 Y10
G0 F4500 X20.206 Y114.992
M204 S1800
M205 X8 Y8
G1 F1800 X108.629 Y26.569 E4487.34594
M204 S3000
M205 X10 Y10
G0 F4500 X108.063 Y26.569
M204 S1800
M205 X8 Y8
G1 F1800 X19.999 Y114.634 E4491.48822
M204 S3000
M205 X10 Y10
G0 F4500 X19.791 Y114.275
M204 S1800
M205 X8 Y8
G1 F1800 X107.497 Y26.569 E4495.61365
M204 S3000
M205 X10 Y10
G0 F4500 X106.932 Y26.569
M204 S1800
M205 X8 Y8
G1 F1800 X19.584 Y113.917 E4499.72223
M204 S3000
M205 X10 Y10
G0 F4500 X19.378 Y113.557
M204 S1800
M205 X8 Y8
G1 F1800 X106.366 Y26.569 E4503.81388
M204 S3000
M205 X10 Y10
G0 F4500 X105.8 Y26.569
M204 S1800
M205 X8 Y8
G1 F1800 X19.171 Y113.199 E4507.88866
M204 S3000
M205 X10 Y10
G0 F4500 X18.963 Y112.84
M204 S1800
M205 X8 Y8
G1 F1800 X105.235 Y26.569 E4511.94661
M204 S3000
M205 X10 Y10
G0 F4500 X104.669 Y26.569
M204 S1800
M205 X8 Y8
G1 F1800 X18.756 Y112.482 E4515.98769
M204 S3000
M205 X10 Y10
G0 F4500 X18.549 Y112.123
M204 S1800
M205 X8 Y8
G1 F1800 X104.103 Y26.569 E4520.01189
M204 S3000
M205 X10 Y10
G0 F4500 X103.538 Y26.569
M204 S1800
M205 X8 Y8
G1 F1800 X18.342 Y111.765 E4524.01925
M204 S3000
M205 X10 Y10
G0 F4500 X18.135 Y111.406
M204 S1800
M205 X8 Y8
G1 F1800 X102.972 Y26.569 E4528.00972
M204 S3000
M205 X10 Y10
G0 F4500 X102.406 Y26.569
M204 S1800
M205 X8 Y8
G1 F1800 X17.928 Y111.047 E4531.98331
M204 S3000
M205 X10 Y10
G0 F4500 X17.721 Y110.689
M204 S1800
M205 X8 Y8
G1 F1800 X101.841 Y26.569 E4535.94006
M204 S3000
M205 X10 Y10
G0 F4500 X101.275 Y26.569
M204 S1800
M205 X8 Y8
G1 F1800 X17.514 Y110.33 E4539.87992
M204 S3000
M205 X10 Y10
G0 F4500 X17.307 Y109.972
M204 S1800
M205 X8 Y8
G1 F1800 X100.709 Y26.569 E4543.80291
M204 S3000
M205 X10 Y10
G0 F4500 X100.143 Y26.569
M204 S1800
M205 X8 Y8
G1 F1800 X17.1 Y109.612 E4547.709
M204 S3000
M205 X10 Y10
G0 F4500 X16.893 Y109.254
M204 S1800
M205 X8 Y8
G1 F1800 X99.578 Y26.569 E4551.59825
M204 S3000
M205 X10 Y10
G0 F4500 X99.012 Y26.569
M204 S1800
M205 X8 Y8
G1 F1800 X16.686 Y108.895 E4555.47061
M204 S3000
M205 X10 Y10
G0 F4500 X16.479 Y108.537
M204 S1800
M205 X8 Y8
G1 F1800 X98.446 Y26.569 E4559.32611
M204 S3000
M205 X10 Y10
G0 F4500 X97.881 Y26.569
M204 S1800
M205 X8 Y8
G1 F1800 X16.271 Y108.178 E4563.16477
M204 S3000
M205 X10 Y10
G0 F4500 X16.065 Y107.819
M204 S1800
M205 X8 Y8
G1 F1800 X97.315 Y26.569 E4566.98653
M204 S3000
M205 X10 Y10
G0 F4500 X96.749 Y26.569
M204 S1800
M205 X8 Y8
G1 F1800 X15.858 Y107.461 E4570.79141
M204 S3000
M205 X10 Y10
G0 F4500 X15.651 Y107.102
M204 S1800
M205 X8 Y8
G1 F1800 X96.184 Y26.569 E4574.57944
M204 S3000
M205 X10 Y10
G0 F4500 X95.618 Y26.569
M204 S1800
M205 X8 Y8
G1 F1800 X15.443 Y106.744 E4578.35062
M204 S3000
M205 X10 Y10
G0 F4500 X15.236 Y106.385
M204 S1800
M205 X8 Y8
G1 F1800 X95.052 Y26.569 E4582.10492
M204 S3000
M205 X10 Y10
G0 F4500 X94.487 Y26.569
M204 S1800
M205 X8 Y8
G1 F1800 X15.029 Y106.027 E4585.84239
M204 S3000
M205 X10 Y10
G0 F4500 X14.823 Y105.667
M204 S1800
M205 X8 Y8
G1 F1800 X93.921 Y26.569 E4589.56291
M204 S3000
M205 X10 Y10
G0 F4500 X93.355 Y26.569
M204 S1800
M205 X8 Y8
G1 F1800 X14.615 Y105.309 E4593.2666
M204 S3000
M205 X10 Y10
G0 F4500 X14.54 Y104.818
M204 S1800
M205 X8 Y8
G1 F1800 X92.79 Y26.569 E4596.94722
M204 S3000
M205 X10 Y10
G0 F4500 X92.224 Y26.569
M204 S1800
M205 X8 Y8
G1 F1800 X15.313 Y103.48 E4600.56488
G1 X15.243 Y103.55
M204 S3000
M205 X10 Y10
G0 F4500 X16.086 Y102.141
M204 S1800
M205 X8 Y8
G1 F1800 X91.658 Y26.569 E4604.11955
M204 S3000
M205 X10 Y10
G0 F4500 X91.093 Y26.569
M204 S1800
M205 X8 Y8
G1 F1800 X16.858 Y100.803 E4607.61131
G1 X16.788 Y100.873
M204 S3000
M205 X10 Y10
G0 F4500 X17.631 Y99.465
M204 S1800
M205 X8 Y8
G1 F1800 X90.527 Y26.569 E4611.04012
M204 S3000
M205 X10 Y10
G0 F4500 X89.961 Y26.569
M204 S1800
M205 X8 Y8
G1 F1800 X18.404 Y98.126 E4614.40594
G1 X18.334 Y98.196
M204 S3000
M205 X10 Y10
G0 F4500 X19.177 Y96.788
M204 S1800
M205 X8 Y8
G1 F1800 X89.395 Y26.569 E4617.7088
M204 S3000
M205 X10 Y10
G0 F4500 X88.83 Y26.569
M204 S1800
M205 X8 Y8
G1 F1800 X19.949 Y95.45 E4620.94875
G1 X19.879 Y95.52
M204 S3000
M205 X10 Y10
G0 F4500 X20.722 Y94.111
M204 S1800
M205 X8 Y8
G1 F1800 X88.264 Y26.569 E4624.12572
M204 S3000
M205 X10 Y10
G0 F4500 X87.698 Y26.569
M204 S1800
M205 X8 Y8
G1 F1800 X21.495 Y92.773 E4627.23973
G1 X21.425 Y92.843
M204 S3000
M205 X10 Y10
G0 F4500 X22.268 Y91.434
M204 S1800
M205 X8 Y8
G1 F1800 X87.133 Y26.569 E4630.29078
M204 S3000
M205 X10 Y10
G0 F4500 X86.567 Y26.569
M204 S1800
M205 X8 Y8
G1 F1800 X23.04 Y90.096 E4633.2789
G1 X22.97 Y90.166
M204 S3000
M205 X10 Y10
G0 F4500 X23.813 Y88.758
M204 S1800
M205 X8 Y8
G1 F1800 X86.001 Y26.569 E4636.20405
M204 S3000
M205 X10 Y10
G0 F4500 X85.436 Y26.569
M204 S1800
M205 X8 Y8
G1 F1800 X24.586 Y87.419 E4639.06625
G1 X24.516 Y87.489
M204 S3000
M205 X10 Y10
G0 F4500 X25.358 Y86.081
M204 S1800
M205 X8 Y8
G1 F1800 X84.87 Y26.569 E4641.86551
M204 S3000
M205 X10 Y10
G0 F4500 X84.304 Y26.569
M204 S1800
M205 X8 Y8
G1 F1800 X26.131 Y84.743 E4644.60182
G1 X26.061 Y84.813
M204 S3000
M205 X10 Y10
G0 F4500 X26.903 Y83.404
M204 S1800
M205 X8 Y8
G1 F1800 X83.739 Y26.569 E4647.27518
M204 S3000
M205 X10 Y10
G0 F4500 X83.173 Y26.569
M204 S1800
M205 X8 Y8
G1 F1800 X27.676 Y82.066 E4649.88559
G1 X27.606 Y82.136
M204 S3000
M205 X10 Y10
G0 F4500 X28.449 Y80.727
M204 S1800
M205 X8 Y8
G1 F1800 X82.607 Y26.569 E4652.43302
M204 S3000
M205 X10 Y10
G0 F4500 X82.042 Y26.569
M204 S1800
M205 X8 Y8
G1 F1800 X29.222 Y79.388 E4654.91749
G1 X29.152 Y79.458
M204 S3000
M205 X10 Y10
G0 F4500 X29.994 Y78.051
M204 S1800
M205 X8 Y8
G1 F1800 X81.476 Y26.569 E4657.33904
M204 S3000
M205 X10 Y10
G0 F4500 X80.91 Y26.569
M204 S1800
M205 X8 Y8
G1 F1800 X30.767 Y76.712 E4659.69762
G1 X30.697 Y76.782
M204 S3000
M205 X10 Y10
G0 F4500 X31.54 Y75.374
M204 S1800
M205 X8 Y8
G1 F1800 X80.345 Y26.569 E4661.99325
M204 S3000
M205 X10 Y10
G0 F4500 X79.779 Y26.569
M204 S1800
M205 X8 Y8
G1 F1800 X32.313 Y74.035 E4664.22591
G1 X32.243 Y74.105
M204 S3000
M205 X10 Y10
G0 F4500 X33.085 Y72.697
M204 S1800
M205 X8 Y8
G1 F1800 X79.213 Y26.569 E4666.39563
M204 S3000
M205 X10 Y10
G0 F4500 X78.647 Y26.569
M204 S1800
M205 X8 Y8
G1 F1800 X33.858 Y71.359 E4668.50239
G1 X33.788 Y71.429
M204 S3000
M205 X10 Y10
G0 F4500 X34.631 Y70.02
M204 S1800
M205 X8 Y8
G1 F1800 X78.082 Y26.569 E4670.54619
M204 S3000
M205 X10 Y10
G0 F4500 X77.516 Y26.569
M204 S1800
M205 X8 Y8
G1 F1800 X35.404 Y68.681 E4672.52701
G1 X35.334 Y68.751
M204 S3000
M205 X10 Y10
G0 F4500 X36.176 Y67.344
M204 S1800
M205 X8 Y8
G1 F1800 X76.95 Y26.569 E4674.44492
M204 S3000
M205 X10 Y10
G0 F4500 X76.385 Y26.569
M204 S1800
M205 X8 Y8
G1 F1800 X36.949 Y66.005 E4676.29987
G1 X36.879 Y66.075
M204 S3000
M205 X10 Y10
G0 F4500 X37.722 Y64.667
M204 S1800
M205 X8 Y8
G1 F1800 X75.819 Y26.569 E4678.09186
M204 S3000
M205 X10 Y10
G0 F4500 X75.253 Y26.569
M204 S1800
M205 X8 Y8
G1 F1800 X38.494 Y63.328 E4679.82089
G1 X38.424 Y63.398
M204 S3000
M205 X10 Y10
G0 F4500 X39.267 Y61.99
M204 S1800
M205 X8 Y8
G1 F1800 X74.688 Y26.569 E4681.48698
M204 S3000
M205 X10 Y10
G0 F4500 X74.122 Y26.569
M204 S1800
M205 X8 Y8
G1 F1800 X40.039 Y60.652 E4683.09014
G1 X39.969 Y60.722
M204 S3000
M205 X10 Y10
G0 F4500 X40.812 Y59.313
M204 S1800
M205 X8 Y8
G1 F1800 X73.556 Y26.569 E4684.63032
M204 S3000
M205 X10 Y10
G0 F4500 X72.991 Y26.569
M204 S1800
M205 X8 Y8
G1 F1800 X41.585 Y57.974 E4686.10754
G1 X41.515 Y58.044
M204 S3000
M205 X10 Y10
G0 F4500 X42.358 Y56.636
M204 S1800
M205 X8 Y8
G1 F1800 X72.425 Y26.569 E4687.5218
M204 S3000
M205 X10 Y10
G0 F4500 X71.859 Y26.569
M204 S1800
M205 X8 Y8
G1 F1800 X43.13 Y55.298 E4688.87312
G1 X43.06 Y55.368
M204 S3000
M205 X10 Y10
G0 F4500 X43.903 Y53.96
M204 S1800
M205 X8 Y8
G1 F1800 X71.294 Y26.569 E4690.16151
M204 S3000
M205 X10 Y10
G0 F4500 X70.728 Y26.569
M204 S1800
M205 X8 Y8
G1 F1800 X44.676 Y52.621 E4691.38692
G1 X44.606 Y52.691
M204 S3000
M205 X10 Y10
G0 F4500 X45.449 Y51.282
M204 S1800
M205 X8 Y8
G1 F1800 X70.162 Y26.569 E4692.54934
M204 S3000
M205 X10 Y10
G0 F4500 X69.596 Y26.569
M204 S1800
M205 X8 Y8
G1 F1800 X46.221 Y49.945 E4693.64885
G1 X46.151 Y50.015
M204 S3000
M205 X10 Y10
G0 F4500 X46.994 Y48.606
M204 S1800
M205 X8 Y8
G1 F1800 X69.031 Y26.569 E4694.6854
M204 S3000
M205 X10 Y10
G0 F4500 X68.465 Y26.569
M204 S1800
M205 X8 Y8
G1 F1800 X47.767 Y47.267 E4695.65897
G1 X47.697 Y47.337
M204 S3000
M205 X10 Y10
G0 F4500 X48.54 Y45.929
M204 S1800
M205 X8 Y8
G1 F1800 X67.899 Y26.569 E4696.56959
M204 S3000
M205 X10 Y10
G0 F4500 X67.334 Y26.569
M204 S1800
M205 X8 Y8
G1 F1800 X49.312 Y44.591 E4697.41729
G1 X49.242 Y44.661
M204 S3000
M205 X10 Y10
G0 F4500 X50.085 Y43.253
M204 S1800
M205 X8 Y8
G1 F1800 X66.768 Y26.569 E4698.20203
M204 S3000
M205 X10 Y10
G0 F4500 X66.202 Y26.569
M204 S1800
M205 X8 Y8
G1 F1800 X50.857 Y41.914 E4698.92381
G1 X50.787 Y41.984
M204 S3000
M205 X10 Y10
G0 F4500 X51.63 Y40.575
M204 S1800
M205 X8 Y8
G1 F1800 X65.637 Y26.569 E4699.58263
M204 S3000
M205 X10 Y10
G0 F4500 X65.071 Y26.569
M204 S1800
M205 X8 Y8
G1 F1800 X52.402 Y39.238 E4700.17854
G1 X52.332 Y39.308
M204 S3000
M205 X10 Y10
G0 F4500 X53.175 Y37.899
M204 S1800
M205 X8 Y8
G1 F1800 X64.505 Y26.569 E4700.71147
M204 S3000
M205 X10 Y10
G0 F4500 X63.94 Y26.569
M204 S1800
M205 X8 Y8
G1 F1800 X53.948 Y36.56 E4701.18144
G1 X53.878 Y36.63
M204 S3000
M205 X10 Y10
G0 F4500 X54.721 Y35.222
M204 S1800
M205 X8 Y8
G1 F1800 X63.374 Y26.569 E4701.58845
M204 S3000
M205 X10 Y10
G0 F4500 X62.808 Y26.569
M204 S1800
M205 X8 Y8
G1 F1800 X55.494 Y33.883 E4701.93248
G1 X55.424 Y33.953
M204 S3000
M205 X10 Y10
G0 F4500 X56.266 Y32.546
M204 S1800
M205 X8 Y8
G1 F1800 X62.243 Y26.569 E4702.21362
M204 S3000
M205 X10 Y10
G0 F4500 X61.677 Y26.569
M204 S1800
M205 X8 Y8
G1 F1800 X57.039 Y31.207 E4702.43178
G1 X56.969 Y31.277
M204 S3000
M205 X10 Y10
G0 F4500 X57.812 Y29.868
M204 S1800
M205 X8 Y8
G1 F1800 X61.111 Y26.569 E4702.58695
M204 S3000
M205 X10 Y10
G0 F4500 X60.546 Y26.569
M204 S1800
M205 X8 Y8
G1 F1800 X58.585 Y28.53 E4702.67919
G1 X58.515 Y28.6
M204 S3000
M205 X10 Y10
G0 F4500 X59.357 Y27.192
M204 S1800
M205 X8 Y8
G1 F1800 X59.98 Y26.569 E4702.70849
G1 X60.05 Y26.499
M204 S3000
M205 X10 Y10
G0 F4500 X100.886 Y101.628
M204 S1800
M205 X8 Y8
G1 F1800 X159.675 Y42.84 E4705.47372
M204 S3000
M205 X10 Y10
G0 F4500 X159.882 Y43.198
M204 S1800
M205 X8 Y8
G1 F1800 X101.452 Y101.628 E4708.22209
M204 S3000
M205 X10 Y10
G0 F4500 X102.017 Y101.628
M204 S1800
M205 X8 Y8
G1 F1800 X160.089 Y43.557 E4710.9536
M204 S3000
M205 X10 Y10
G0 F4500 X160.296 Y43.916
M204 S1800
M205 X8 Y8
G1 F1800 X102.583 Y101.628 E4713.66822
M204 S3000
M205 X10 Y10
G0 F4500 X103.149 Y101.628
M204 S1800
M205 X8 Y8
G1 F1800 X160.503 Y44.274 E4716.36597
M204 S3000
M205 X10 Y10
G0 F4500 X160.71 Y44.633
M204 S1800
M205 X8 Y8
G1 F1800 X103.714 Y101.628 E4719.04687
M204 S3000
M205 X10 Y10
G0 F4500 X104.28 Y101.628
M204 S1800
M205 X8 Y8
G1 F1800 X160.917 Y44.991 E4721.7109
M204 S3000
M205 X10 Y10
G0 F4500 X161.124 Y45.35
M204 S1800
M205 X8 Y8
G1 F1800 X104.846 Y101.628 E4724.35804
M204 S3000
M205 X10 Y10
G0 F4500 X105.411 Y101.628
M204 S1800
M205 X8 Y8
G1 F1800 X161.331 Y45.709 E4726.98832
M204 S3000
M205 X10 Y10
G0 F4500 X161.538 Y46.068
M204 S1800
M205 X8 Y8
G1 F1800 X105.977 Y101.628 E4729.60172
M204 S3000
M205 X10 Y10
G0 F4500 X106.543 Y101.628
M204 S1800
M205 X8 Y8
G1 F1800 X161.745 Y46.426 E4732.19825
M204 S3000
M205 X10 Y10
G0 F4500 X161.952 Y46.785
M204 S1800
M205 X8 Y8
G1 F1800 X107.108 Y101.628 E4734.77792
M204 S3000
M205 X10 Y10
G0 F4500 X107.674 Y101.628
M204 S1800
M205 X8 Y8
G1 F1800 X162.16 Y47.143 E4737.34075
M204 S3000
M205 X10 Y10
G0 F4500 X162.367 Y47.502
M204 S1800
M205 X8 Y8
G1 F1800 X108.24 Y101.628 E4739.8867
M204 S3000
M205 X10 Y10
G0 F4500 X108.806 Y101.628
M204 S1800
M205 X8 Y8
G1 F1800 X162.573 Y47.861 E4742.41573
M204 S3000
M205 X10 Y10
G0 F4500 X162.78 Y48.219
M204 S1800
M205 X8 Y8
G1 F1800 X109.371 Y101.628 E4744.92793
M204 S3000
M205 X10 Y10
G0 F4500 X109.937 Y101.628
M204 S1800
M205 X8 Y8
G1 F1800 X162.988 Y48.578 E4747.42326
M204 S3000
M205 X10 Y10
G0 F4500 X163.195 Y48.936
M204 S1800
M205 X8 Y8
G1 F1800 X110.297 Y101.834 E4749.91142
M204 S3000
M205 X10 Y10
G0 F4500 X110.505 Y102.192
M204 S1800
M205 X8 Y8
G1 F1800 X163.402 Y49.295 E4752.39953
M204 S3000
M205 X10 Y10
G0 F4500 X163.608 Y49.654
M204 S1800
M205 X8 Y8
G1 F1800 X109.749 Y103.514 E4754.93292
G1 X109.679 Y103.584
M204 S3000
M205 X10 Y10
G0 F4500 X108.975 Y104.853
M204 S1800
M205 X8 Y8
G1 F1800 X163.816 Y50.012 E4757.51247
M204 S3000
M205 X10 Y10
G0 F4500 X164.023 Y50.371
M204 S1800
M205 X8 Y8
G1 F1800 X108.202 Y106.191 E4760.1381
G1 X108.132 Y106.261
M204 S3000
M205 X10 Y10
G0 F4500 X107.429 Y107.531
M204 S1800
M205 X8 Y8
G1 F1800 X164.23 Y50.729 E4762.80987
M204 S3000
M205 X10 Y10
G0 F4500 X164.437 Y51.088
M204 S1800
M205 X8 Y8
G1 F1800 X106.655 Y108.87 E4765.52775
G1 X106.585 Y108.94
M204 S3000
M205 X10 Y10
;MESH:NONMESH
G0 F4500 X105.366 Y109.234
G0 X104.634 Y109.234
G0 X61.5 Y62
;TIME_ELAPSED:3265.012067
;LAYER:2
;MESH:Tested Rain shield.stl
G0 F6000 X61.5 Y62 Z0.7
M204 S1800
M205 X8 Y8
;TYPE:WALL-INNER
G1 F3600 X61.5 Y72 E4765.86036
G1 X71.5 Y72 E4766.19296
G1 X71.5 Y62 E4766.52556
G1 X61.5 Y62 E4766.85816
M204 S3000
M205 X10 Y10
G0 F6000 X61.872 Y71.628
G0 X100.15 Y102.199
M204 S1800
M205 X8 Y8
G1 F3600 X100.323 Y102.498 E4766.86965
G1 X104.423 Y109.6 E4767.1424
G1 X105.577 Y109.6 E4767.18078
G1 X109.677 Y102.498 E4767.45353
G1 X109.85 Y102.199 E4767.46502
G1 X109.505 Y102.199 E4767.47152
G1 X109.504 Y102.199 E4767.47156
G1 X100.496 Y102.199 E4767.77116
G1 X100.495 Y102.199 E4767.7712
G1 X100.15 Y102.199 E4767.7777
M204 S3000
M205 X10 Y10
G0 F6000 X61.5 Y133.5
M204 S1800
M205 X8 Y8
G1 F3600 X61.5 Y149.5 E4768.30986
G1 X77.5 Y149.5 E4768.84202
G1 X77.5 Y133.5 E4769.37419
G1 X61.5 Y133.5 E4769.90635
M204 S3000
M205 X10 Y10
G0 F6000 X77.128 Y133.872
G0 X139 Y139.5
M204 S1800
M205 X8 Y8
G1 F3600 X139 Y149.5 E4770.23895
G1 X149 Y149.5 E4770.57155
G1 X149 Y139.5 E4770.90415
G1 X139 Y139.5 E4771.23675
M204 S3000
M205 X10 Y10
G0 F6000 X196.223 Y105
M204 S1800
M205 X8 Y8
G1 F3600 X150.611 Y184 E4774.27081
G1 X59.389 Y184 E4777.30487
G1 X13.777 Y105 E4780.33892
G1 X59.389 Y26 E4783.37298
G1 X150.611 Y26 E4786.40703
G1 X196.223 Y105 E4789.44109
M204 S3000
M205 X10 Y10
G0 F6000 X148.628 Y62.372
G0 X133 Y62
M204 S1800
M205 X8 Y8
G1 F3600 X133 Y78 E4789.97325
G1 X149 Y78 E4790.50541
G1 X149 Y62 E4791.03758
G1 X133 Y62 E4791.56974
M204 S3000
M205 X10 Y10
G0 F6000 X133.4 Y62.4
M204 S1800
M205 X8 Y8
G1 F3600 X133.4 Y77.6 E4792.07529
G1 X148.6 Y77.6 E4792.58085
G1 X148.6 Y62.4 E4793.0864
G1 X133.4 Y62.4 E4793.59196
M204 S3000
M205 X10 Y10
G0 F6000 X133.33 Y62.33
G0 X100.757 Y102.549
G0 X100.843 Y102.599
M204 S1800
M205 X8 Y8
G1 F3600 X101.016 Y102.898 E4793.60344
G1 X104.654 Y109.2 E4793.84547
G1 X105.346 Y109.2 E4793.86848
G1 X108.984 Y102.898 E4794.11051
G1 X109.157 Y102.599 E4794.122
G1 X108.812 Y102.599 E4794.1285
G1 X108.811 Y102.599 E4794.12853
G1 X101.189 Y102.599 E4794.38204
G1 X101.188 Y102.599 E4794.38208
G1 X100.843 Y102.599 E4794.38858
M204 S3000
M205 X10 Y10
G0 F6000 X100.757 Y102.549
G0 X61.83 Y133.83
G0 X61.9 Y133.9
M204 S1800
M205 X8 Y8
G1 F3600 X61.9 Y149.1 E4794.89413
G1 X77.1 Y149.1 E4795.39969
G1 X77.1 Y133.9 E4795.90524
G1 X61.9 Y133.9 E4796.41079
M204 S3000
M205 X10 Y10
G0 F6000 X61.83 Y133.83
G0 X61.83 Y62.33
G0 X61.9 Y62.4
M204 S1800
M205 X8 Y8
G1 F3600 X61.9 Y71.6 E4796.71679
G1 X71.1 Y71.6 E4797.02278
G1 X71.1 Y62.4 E4797.32877
G1 X61.9 Y62.4 E4797.63477
M204 S3000
M205 X10 Y10
G0 F6000 X61.83 Y62.33
G0 X61.872 Y71.628
G0 X139.33 Y139.83
G0 X139.4 Y139.9
M204 S1800
M205 X8 Y8
G1 F3600 X139.4 Y149.1 E4797.94076
G1 X148.6 Y149.1 E4798.24675
G1 X148.6 Y139.9 E4798.55275
G1 X139.4 Y139.9 E4798.85874
M204 S3000
M205 X10 Y10
G0 F6000 X139.33 Y139.83
G0 X196.584 Y105
G0 X196.684 Y105
M204 S1800
M205 X8 Y8
G1 F3600 X150.842 Y184.4 E4801.90814
G1 X59.158 Y184.4 E4804.95756
G1 X13.316 Y105 E4808.00697
G1 X59.158 Y25.6 E4811.05637
G1 X150.842 Y25.6 E4814.10579
G1 X196.684 Y105 E4817.1552
M204 S3000
M205 X10 Y10
G0 F6000 X197.145 Y105
M204 S1800
M205 X8 Y8
;TYPE:WALL-OUTER
G1 F3600 X151.073 Y184.8 E4820.21994
G1 X58.927 Y184.8 E4823.28473
G1 X12.855 Y105 E4826.34948
G1 X58.927 Y25.2 E4829.41423
G1 X151.073 Y25.2 E4832.47902
G1 X197.145 Y105 E4835.54377
M204 S3000
M205 X10 Y10
G0 F6000 X197.045 Y105.173
G0 X196.584 Y105
G0 X139.8 Y139.8
G0 X139.8 Y140.3
M204 S1800
M205 X8 Y8
G1 F3600 X139.8 Y148.7 E4835.82316
G1 X148.2 Y148.7 E4836.10254
G1 X148.2 Y140.3 E4836.38193
G1 X139.8 Y140.3 E4836.66131
M204 S3000
M205 X10 Y10
G0 F6000 X139.8 Y140.5
G0 X139.3 Y140.5
G0 X104.634 Y109.234
G0 X100.809 Y102.579
G0 X101.536 Y102.499
G0 X101.536 Y102.999
M204 S1800
M205 X8 Y8
G1 F3600 X104.885 Y108.8 E4836.8841
G1 X105.115 Y108.8 E4836.89175
G1 X108.464 Y102.999 E4837.11453
G1 X101.536 Y102.999 E4837.34496
M204 S3000
M205 X10 Y10
G0 F6000 X101.636 Y103.172
G0 X101.203 Y103.421
G0 X62.3 Y133.8
G0 X62.3 Y134.3
M204 S1800
M205 X8 Y8
G1 F3600 X62.3 Y148.7 E4837.82391
G1 X76.7 Y148.7 E4838.30285
G1 X76.7 Y134.3 E4838.7818
G1 X62.3 Y134.3 E4839.26074
M204 S3000
M205 X10 Y10
G0 F6000 X62.3 Y134.5
G0 X61.8 Y134.5
G0 X61.872 Y62.372
G0 X62.3 Y62.3
G0 X62.3 Y62.8
M204 S1800
M205 X8 Y8
G1 F3600 X62.3 Y71.2 E4839.54013
G1 X70.7 Y71.2 E4839.81951
G1 X70.7 Y62.8 E4840.0989
G1 X62.3 Y62.8 E4840.37828
M204 S3000
M205 X10 Y10
G0 F6000 X62.3 Y63
G0 X61.8 Y63
G0 X61.872 Y62.372
G0 X133.8 Y62.3
G0 X133.8 Y62.8
M204 S1800
M205 X8 Y8
G1 F3600 X133.8 Y77.2 E4840.85723
G1 X148.2 Y77.2 E4841.33618
G1 X148.2 Y62.8 E4841.81512
G1 X133.8 Y62.8 E4842.29407
M204 S3000
M205 X10 Y10
G0 F6000 X133.8 Y63
G0 X133.3 Y63
G0 X132.61 Y61.61
M204 S1800
M205 X8 Y8
;TYPE:SKIN
G1 F1800 X132.61 Y78.39 E4842.85217
G1 X149.39 Y78.39 E4843.41028
G1 X149.39 Y61.61 E4843.96838
G1 X132.61 Y61.61 E4844.52649
M204 S3000
M205 X10 Y10
G0 F6000 X150.386 Y26.39
M204 S1800
M205 X8 Y8
G1 F1800 X195.772 Y105 E4847.54555
G1 X150.386 Y183.61 E4850.56462
G1 X59.614 Y183.61 E4853.58371
G1 X14.228 Y105 E4856.60277
G1 X59.614 Y26.39 E4859.62183
G1 X150.386 Y26.39 E4862.64092
M204 S3000
M205 X10 Y10
G0 F6000 X110.074 Y101.809
M204 S1800
M205 X8 Y8
G1 F1800 X99.926 Y101.809 E4862.97845
G1 X99.699 Y102.199 E4862.99346
G1 X104.198 Y109.99 E4863.29269
G1 X105.802 Y109.99 E4863.34604
G1 X110.301 Y102.199 E4863.64527
G1 X110.074 Y101.809 E4863.66028
M204 S3000
M205 X10 Y10
G0 F6000 X105.366 Y109.234
G0 X77.89 Y133.11
M204 S1800
M205 X8 Y8
G1 F1800 X61.11 Y133.11 E4864.21838
G1 X61.11 Y149.89 E4864.77649
G1 X77.89 Y149.89 E4865.33459
G1 X77.89 Y133.11 E4865.8927
M204 S3000
M205 X10 Y10
G0 F6000 X138.61 Y139.11
M204 S1800
M205 X8 Y8
G1 F1800 X138.61 Y149.89 E4866.25124
G1 X149.39 Y149.89 E4866.60979
G1 X149.39 Y139.11 E4866.96833
G1 X138.61 Y139.11 E4867.32687
M204 S3000
M205 X10 Y10
G0 F6000 X109.191 Y102.579
G0 X71.89 Y61.61
M204 S1800
M205 X8 Y8
G1 F1800 X61.11 Y61.61 E4867.68542
G1 X61.11 Y72.39 E4868.04396
G1 X71.89 Y72.39 E4868.40251
G1 X71.89 Y61.61 E4868.76105
M204 S3000
M205 X10 Y10
G0 F6000 X149.889 Y26.57
M204 S1800
M205 X8 Y8
G1 F1800 X150.819 Y27.5 E4868.8048
G1 X150.889 Y27.57
M204 S3000
M205 X10 Y10
G0 F6000 X151.592 Y28.838
M204 S1800
M205 X8 Y8
G1 F1800 X149.323 Y26.57 E4868.9115
M204 S3000
M205 X10 Y10
G0 F6000 X148.758 Y26.57
M204 S1800
M205 X8 Y8
G1 F1800 X152.365 Y30.177 E4869.08116
G1 X152.435 Y30.247
M204 S3000
M205 X10 Y10
G0 F6000 X153.137 Y31.515
M204 S1800
M205 X8 Y8
G1 F1800 X148.192 Y26.57 E4869.31376
M204 S3000
M205 X10 Y10
G0 F6000 X147.626 Y26.57
M204 S1800
M205 X8 Y8
G1 F1800 X153.91 Y32.853 E4869.60932
G1 X153.98 Y32.923
M204 S3000
M205 X10 Y10
G0 F6000 X154.683 Y34.192
M204 S1800
M205 X8 Y8
G1 F1800 X147.061 Y26.57 E4869.96783
M204 S3000
M205 X10 Y10
G0 F6000 X146.495 Y26.57
M204 S1800
M205 X8 Y8
G1 F1800 X155.456 Y35.53 E4870.38931
G1 X155.526 Y35.6
M204 S3000
M205 X10 Y10
G0 F6000 X156.228 Y36.868
M204 S1800
M205 X8 Y8
G1 F1800 X145.929 Y26.57 E4870.87372
M204 S3000
M205 X10 Y10
G0 F6000 X145.364 Y26.57
M204 S1800
M205 X8 Y8
G1 F1800 X157.001 Y38.207 E4871.42108
G1 X157.071 Y38.277
M204 S3000
M205 X10 Y10
G0 F6000 X157.773 Y39.545
M204 S1800
M205 X8 Y8
G1 F1800 X144.798 Y26.57 E4872.03139
M204 S3000
M205 X10 Y10
G0 F6000 X144.232 Y26.57
M204 S1800
M205 X8 Y8
G1 F1800 X158.546 Y40.884 E4872.70468
G1 X158.616 Y40.954
M204 S3000
M205 X10 Y10
G0 F6000 X159.319 Y42.222
M204 S1800
M205 X8 Y8
G1 F1800 X143.667 Y26.57 E4873.4409
M204 S3000
M205 X10 Y10
G0 F6000 X143.101 Y26.57
M204 S1800
M205 X8 Y8
G1 F1800 X160.091 Y43.56 E4874.24005
G1 X160.161 Y43.63
M204 S3000
M205 X10 Y10
G0 F6000 X160.864 Y44.899
M204 S1800
M205 X8 Y8
G1 F1800 X142.535 Y26.57 E4875.10219
M204 S3000
M205 X10 Y10
G0 F6000 X141.97 Y26.57
M204 S1800
M205 X8 Y8
G1 F1800 X161.637 Y46.237 E4876.02727
G1 X161.707 Y46.307
M204 S3000
M205 X10 Y10
G0 F6000 X162.41 Y47.576
M204 S1800
M205 X8 Y8
G1 F1800 X141.404 Y26.57 E4877.01533
M204 S3000
M205 X10 Y10
G0 F6000 X140.838 Y26.57
M204 S1800
M205 X8 Y8
G1 F1800 X163.182 Y48.914 E4878.06632
G1 X163.252 Y48.984
M204 S3000
M205 X10 Y10
G0 F6000 X163.955 Y50.252
M204 S1800
M205 X8 Y8
G1 F1800 X140.273 Y26.57 E4879.18025
M204 S3000
M205 X10 Y10
G0 F6000 X139.707 Y26.57
M204 S1800
M205 X8 Y8
G1 F1800 X164.728 Y51.591 E4880.35716
G1 X164.798 Y51.661
M204 S3000
M205 X10 Y10
G0 F6000 X165.501 Y52.929
M204 S1800
M205 X8 Y8
G1 F1800 X139.141 Y26.57 E4881.59703
M204 S3000
M205 X10 Y10
G0 F6000 X138.575 Y26.57
M204 S1800
M205 X8 Y8
G1 F1800 X166.274 Y54.268 E4882.89988
G1 X166.344 Y54.338
M204 S3000
M205 X10 Y10
G0 F6000 X167.046 Y55.606
M204 S1800
M205 X8 Y8
G1 F1800 X138.01 Y26.57 E4884.26565
M204 S3000
M205 X10 Y10
G0 F6000 X137.444 Y26.57
M204 S1800
M205 X8 Y8
G1 F1800 X167.819 Y56.944 E4885.69437
G1 X167.889 Y57.014
M204 S3000
M205 X10 Y10
G0 F6000 X168.591 Y58.283
M204 S1800
M205 X8 Y8
G1 F1800 X136.878 Y26.57 E4887.18605
M204 S3000
M205 X10 Y10
G0 F6000 X136.313 Y26.57
M204 S1800
M205 X8 Y8
G1 F1800 X169.364 Y59.621 E4888.74067
G1 X169.434 Y59.691
M204 S3000
M205 X10 Y10
G0 F6000 X170.137 Y60.96
M204 S1800
M205 X8 Y8
G1 F1800 X135.747 Y26.57 E4890.35827
M204 S3000
M205 X10 Y10
G0 F6000 X135.181 Y26.57
M204 S1800
M205 X8 Y8
G1 F1800 X170.909 Y62.298 E4892.03881
G1 X170.979 Y62.368
M204 S3000
M205 X10 Y10
G0 F6000 X171.682 Y63.636
M204 S1800
M205 X8 Y8
G1 F1800 X134.616 Y26.57 E4893.78228
M204 S3000
M205 X10 Y10
G0 F6000 X134.05 Y26.57
M204 S1800
M205 X8 Y8
G1 F1800 X172.455 Y64.975 E4895.58873
G1 X172.525 Y65.045
M204 S3000
M205 X10 Y10
G0 F6000 X173.228 Y66.313
M204 S1800
M205 X8 Y8
G1 F1800 X133.484 Y26.57 E4897.45814
M204 S3000
M205 X10 Y10
G0 F6000 X132.919 Y26.57
M204 S1800
M205 X8 Y8
G1 F1800 X174 Y67.651 E4899.39047
G1 X174.07 Y67.721
M204 S3000
M205 X10 Y10
G0 F6000 X174.773 Y68.99
M204 S1800
M205 X8 Y8
G1 F1800 X132.353 Y26.57 E4901.38578
M204 S3000
M205 X10 Y10
G0 F6000 X131.787 Y26.57
M204 S1800
M205 X8 Y8
G1 F1800 X175.546 Y70.328 E4903.44404
G1 X175.616 Y70.398
M204 S3000
M205 X10 Y10
G0 F6000 X176.319 Y71.667
M204 S1800
M205 X8 Y8
G1 F1800 X131.222 Y26.57 E4905.56527
M204 S3000
M205 X10 Y10
G0 F6000 X130.656 Y26.57
M204 S1800
M205 X8 Y8
G1 F1800 X177.092 Y73.005 E4907.74945
G1 X177.162 Y73.075
M204 S3000
M205 X10 Y10
G0 F6000 X177.864 Y74.343
M204 S1800
M205 X8 Y8
G1 F1800 X130.09 Y26.57 E4909.99657
M204 S3000
M205 X10 Y10
G0 F6000 X129.524 Y26.57
M204 S1800
M205 X8 Y8
G1 F1800 X178.637 Y75.682 E4912.30667
G1 X178.707 Y75.752
M204 S3000
M205 X10 Y10
G0 F6000 X179.409 Y77.02
M204 S1800
M205 X8 Y8
G1 F1800 X128.959 Y26.57 E4914.67968
M204 S3000
M205 X10 Y10
G0 F6000 X128.393 Y26.57
M204 S1800
M205 X8 Y8
G1 F1800 X180.182 Y78.359 E4917.11568
G1 X180.252 Y78.429
M204 S3000
M205 X10 Y10
G0 F6000 X180.954 Y79.697
M204 S1800
M205 X8 Y8
G1 F1800 X127.827 Y26.57 E4919.61461
M204 S3000
M205 X10 Y10
G0 F6000 X127.262 Y26.57
M204 S1800
M205 X8 Y8
G1 F1800 X181.727 Y81.035 E4922.17648
G1 X181.797 Y81.105
M204 S3000
M205 X10 Y10
G0 F6000 X182.5 Y82.374
M204 S1800
M205 X8 Y8
G1 F1800 X126.696 Y26.57 E4924.80133
M204 S3000
M205 X10 Y10
G0 F6000 X126.13 Y26.57
M204 S1800
M205 X8 Y8
G1 F1800 X183.273 Y83.712 E4927.48913
G1 X183.343 Y83.782
M204 S3000
M205 X10 Y10
G0 F6000 X184.046 Y85.051
M204 S1800
M205 X8 Y8
G1 F1800 X125.565 Y26.57 E4930.2399
M204 S3000
M205 X10 Y10
G0 F6000 X124.999 Y26.57
M204 S1800
M205 X8 Y8
G1 F1800 X184.818 Y86.389 E4933.0536
G1 X184.888 Y86.459
M204 S3000
M205 X10 Y10
G0 F6000 X185.591 Y87.727
M204 S1800
M205 X8 Y8
G1 F1800 X124.433 Y26.57 E4935.93026
M204 S3000
M205 X10 Y10
G0 F6000 X123.868 Y26.57
M204 S1800
M205 X8 Y8
G1 F1800 X186.364 Y89.066 E4938.86988
G1 X186.434 Y89.136
M204 S3000
M205 X10 Y10
G0 F6000 X187.137 Y90.405
M204 S1800
M205 X8 Y8
G1 F1800 X123.302 Y26.57 E4941.87249
M204 S3000
M205 X10 Y10
G0 F6000 X122.736 Y26.57
M204 S1800
M205 X8 Y8
G1 F1800 X187.909 Y91.742 E4944.938
G1 X187.979 Y91.812
M204 S3000
M205 X10 Y10
G0 F6000 X188.682 Y93.081
M204 S1800
M205 X8 Y8
G1 F1800 X122.171 Y26.57 E4948.06647
M204 S3000
M205 X10 Y10
G0 F6000 X121.605 Y26.57
M204 S1800
M205 X8 Y8
G1 F1800 X189.455 Y94.419 E4951.25791
G1 X189.525 Y94.489
M204 S3000
M205 X10 Y10
G0 F6000 X190.227 Y95.758
M204 S1800
M205 X8 Y8
G1 F1800 X121.039 Y26.57 E4954.5123
M204 S3000
M205 X10 Y10
G0 F6000 X120.474 Y26.57
M204 S1800
M205 X8 Y8
G1 F1800 X191 Y97.097 E4957.82965
G1 X191.07 Y97.167
M204 S3000
M205 X10 Y10
G0 F6000 X191.773 Y98.434
M204 S1800
M205 X8 Y8
G1 F1800 X119.908 Y26.57 E4961.20993
M204 S3000
M205 X10 Y10
G0 F6000 X119.342 Y26.57
M204 S1800
M205 X8 Y8
G1 F1800 X192.545 Y99.773 E4964.65318
G1 X192.615 Y99.843
M204 S3000
M205 X10 Y10
G0 F6000 X193.318 Y101.112
M204 S1800
M205 X8 Y8
G1 F1800 X118.776 Y26.57 E4968.15941
M204 S3000
M205 X10 Y10
G0 F6000 X118.211 Y26.57
M204 S1800
M205 X8 Y8
G1 F1800 X194.091 Y102.45 E4971.72857
G1 X194.161 Y102.52
M204 S3000
M205 X10 Y10
G0 F6000 X194.864 Y103.789
M204 S1800
M205 X8 Y8
G1 F1800 X117.645 Y26.57 E4975.36071
M204 S3000
M205 X10 Y10
G0 F6000 X117.079 Y26.57
M204 S1800
M205 X8 Y8
G1 F1800 X195.544 Y105.034 E4979.05144
M204 S3000
M205 X10 Y10
G0 F6000 X195.336 Y105.392
M204 S1800
M205 X8 Y8
G1 F1800 X116.514 Y26.57 E4982.75899
M204 S3000
M205 X10 Y10
G0 F6000 X115.948 Y26.57
M204 S1800
M205 X8 Y8
G1 F1800 X195.129 Y105.751 E4986.48342
M204 S3000
M205 X10 Y10
G0 F6000 X194.922 Y106.109
M204 S1800
M205 X8 Y8
G1 F1800 X115.382 Y26.57 E4990.22471
M204 S3000
M205 X10 Y10
G0 F6000 X114.817 Y26.57
M204 S1800
M205 X8 Y8
G1 F1800 X194.715 Y106.468 E4993.98287
M204 S3000
M205 X10 Y10
G0 F6000 X194.508 Y106.827
M204 S1800
M205 X8 Y8
G1 F1800 X149.569 Y61.888 E4996.09666
M204 S3000
M205 X10 Y10
G0 F6000 X149.111 Y61.429
M204 S1800
M205 X8 Y8
G1 F1800 X114.251 Y26.57 E4997.73635
M204 S3000
M205 X10 Y10
G0 F6000 X113.685 Y26.57
M204 S1800
M205 X8 Y8
G1 F1800 X148.545 Y61.429 E4999.37603
M204 S3000
M205 X10 Y10
G0 F6000 X147.979 Y61.429
M204 S1800
M205 X8 Y8
G1 F1800 X113.12 Y26.57 E5001.01569
M204 S3000
M205 X10 Y10
G0 F6000 X112.554 Y26.57
M204 S1800
M205 X8 Y8
G1 F1800 X147.414 Y61.429 E5002.65538
M204 S3000
M205 X10 Y10
G0 F6000 X146.848 Y61.429
M204 S1800
M205 X8 Y8
G1 F1800 X111.988 Y26.57 E5004.29506
M204 S3000
M205 X10 Y10
G0 F6000 X111.423 Y26.57
M204 S1800
M205 X8 Y8
G1 F1800 X146.282 Y61.429 E5005.93472
M204 S3000
M205 X10 Y10
G0 F6000 X145.717 Y61.429
M204 S1800
M205 X8 Y8
G1 F1800 X110.857 Y26.57 E5007.57441
M204 S3000
M205 X10 Y10
G0 F6000 X110.291 Y26.57
M204 S1800
M205 X8 Y8
G1 F1800 X145.151 Y61.429 E5009.21409
M204 S3000
M205 X10 Y10
G0 F6000 X144.585 Y61.429
M204 S1800
M205 X8 Y8
G1 F1800 X109.726 Y26.57 E5010.85375
M204 S3000
M205 X10 Y10
G0 F6000 X109.16 Y26.57
M204 S1800
M205 X8 Y8
G1 F1800 X144.019 Y61.429 E5012.49341
M204 S3000
M205 X10 Y10
G0 F6000 X143.454 Y61.429
M204 S1800
M205 X8 Y8
G1 F1800 X108.594 Y26.57 E5014.13309
M204 S3000
M205 X10 Y10
G0 F6000 X108.028 Y26.57
M204 S1800
M205 X8 Y8
G1 F1800 X142.888 Y61.429 E5015.77278
M204 S3000
M205 X10 Y10
G0 F6000 X142.322 Y61.429
M204 S1800
M205 X8 Y8
G1 F1800 X107.463 Y26.57 E5017.41244
M204 S3000
M205 X10 Y10
G0 F6000 X106.897 Y26.57
M204 S1800
M205 X8 Y8
G1 F1800 X141.757 Y61.429 E5019.05212
M204 S3000
M205 X10 Y10
G0 F6000 X141.191 Y61.429
M204 S1800
M205 X8 Y8
G1 F1800 X106.331 Y26.57 E5020.69181
M204 S3000
M205 X10 Y10
G0 F6000 X105.766 Y26.57
M204 S1800
M205 X8 Y8
G1 F1800 X140.625 Y61.429 E5022.33147
M204 S3000
M205 X10 Y10
G0 F6000 X140.06 Y61.429
M204 S1800
M205 X8 Y8
G1 F1800 X105.2 Y26.57 E5023.97115
M204 S3000
M205 X10 Y10
G0 F6000 X104.634 Y26.57
M204 S1800
M205 X8 Y8
G1 F1800 X139.494 Y61.429 E5025.61084
M204 S3000
M205 X10 Y10
G0 F6000 X138.928 Y61.429
M204 S1800
M205 X8 Y8
G1 F1800 X104.069 Y26.57 E5027.2505
M204 S3000
M205 X10 Y10
G0 F6000 X103.503 Y26.57
M204 S1800
M205 X8 Y8
G1 F1800 X138.363 Y61.429 E5028.89018
M204 S3000
M205 X10 Y10
G0 F6000 X137.797 Y61.429
M204 S1800
M205 X8 Y8
G1 F1800 X102.937 Y26.57 E5030.52986
M204 S3000
M205 X10 Y10
G0 F6000 X102.372 Y26.57
M204 S1800
M205 X8 Y8
G1 F1800 X137.231 Y61.429 E5032.16952
M204 S3000
M205 X10 Y10
G0 F6000 X136.666 Y61.429
M204 S1800
M205 X8 Y8
G1 F1800 X101.806 Y26.57 E5033.80921
M204 S3000
M205 X10 Y10
G0 F6000 X101.24 Y26.57
M204 S1800
M205 X8 Y8
G1 F1800 X136.1 Y61.429 E5035.44889
M204 S3000
M205 X10 Y10
G0 F6000 X135.534 Y61.429
M204 S1800
M205 X8 Y8
G1 F1800 X100.675 Y26.57 E5037.08855
M204 S3000
M205 X10 Y10
G0 F6000 X100.109 Y26.57
M204 S1800
M205 X8 Y8
G1 F1800 X134.969 Y61.429 E5038.72824
M204 S3000
M205 X10 Y10
G0 F6000 X134.403 Y61.429
M204 S1800
M205 X8 Y8
G1 F1800 X99.543 Y26.57 E5040.36792
M204 S3000
M205 X10 Y10
G0 F6000 X98.977 Y26.57
M204 S1800
M205 X8 Y8
G1 F1800 X133.837 Y61.429 E5042.0076
M204 S3000
M205 X10 Y10
G0 F6000 X133.271 Y61.429
M204 S1800
M205 X8 Y8
G1 F1800 X98.412 Y26.57 E5043.64727
M204 S3000
M205 X10 Y10
G0 F6000 X97.846 Y26.57
M204 S1800
M205 X8 Y8
G1 F1800 X132.706 Y61.429 E5045.28695
M204 S3000
M205 X10 Y10
G0 F6000 X132.429 Y61.718
M204 S1800
M205 X8 Y8
G1 F1800 X97.28 Y26.57 E5046.94023
M204 S3000
M205 X10 Y10
G0 F6000 X96.715 Y26.57
M204 S1800
M205 X8 Y8
G1 F1800 X132.429 Y62.284 E5048.6201
M204 S3000
M205 X10 Y10
G0 F6000 X132.429 Y62.849
M204 S1800
M205 X8 Y8
G1 F1800 X96.149 Y26.57 E5050.32658
M204 S3000
M205 X10 Y10
G0 F6000 X95.583 Y26.57
M204 S1800
M205 X8 Y8
G1 F1800 X132.429 Y63.415 E5052.05968
M204 S3000
M205 X10 Y10
G0 F6000 X132.429 Y63.981
M204 S1800
M205 X8 Y8
G1 F1800 X95.018 Y26.57 E5053.81938
M204 S3000
M205 X10 Y10
G0 F6000 X94.452 Y26.57
M204 S1800
M205 X8 Y8
G1 F1800 X132.429 Y64.546 E5055.60568
M204 S3000
M205 X10 Y10
G0 F6000 X132.429 Y65.112
M204 S1800
M205 X8 Y8
G1 F1800 X93.886 Y26.57 E5057.4186
M204 S3000
M205 X10 Y10
G0 F6000 X93.321 Y26.57
M204 S1800
M205 X8 Y8
G1 F1800 X132.429 Y65.678 E5059.25812
M204 S3000
M205 X10 Y10
G0 F6000 X132.429 Y66.243
M204 S1800
M205 X8 Y8
G1 F1800 X92.755 Y26.57 E5061.12424
M204 S3000
M205 X10 Y10
G0 F6000 X92.189 Y26.57
M204 S1800
M205 X8 Y8
G1 F1800 X132.429 Y66.809 E5063.01698
M204 S3000
M205 X10 Y10
G0 F6000 X132.429 Y67.375
M204 S1800
M205 X8 Y8
G1 F1800 X91.624 Y26.57 E5064.93632
M204 S3000
M205 X10 Y10
G0 F6000 X91.058 Y26.57
M204 S1800
M205 X8 Y8
G1 F1800 X132.429 Y67.94 E5066.88226
M204 S3000
M205 X10 Y10
G0 F6000 X132.429 Y68.506
M204 S1800
M205 X8 Y8
G1 F1800 X90.492 Y26.57 E5068.85483
M204 S3000
M205 X10 Y10
G0 F6000 X89.927 Y26.57
M204 S1800
M205 X8 Y8
G1 F1800 X132.429 Y69.072 E5070.85399
M204 S3000
M205 X10 Y10
G0 F6000 X132.429 Y69.637
M204 S1800
M205 X8 Y8
G1 F1800 X89.361 Y26.57 E5072.87976
M204 S3000
M205 X10 Y10
G0 F6000 X88.795 Y26.57
M204 S1800
M205 X8 Y8
G1 F1800 X132.429 Y70.203 E5074.93214
M204 S3000
M205 X10 Y10
G0 F6000 X132.429 Y70.769
M204 S1800
M205 X8 Y8
G1 F1800 X88.229 Y26.57 E5077.01115
M204 S3000
M205 X10 Y10
G0 F6000 X87.664 Y26.57
M204 S1800
M205 X8 Y8
G1 F1800 X132.429 Y71.335 E5079.11676
M204 S3000
M205 X10 Y10
G0 F6000 X132.429 Y71.9
M204 S1800
M205 X8 Y8
G1 F1800 X87.098 Y26.57 E5081.24897
M204 S3000
M205 X10 Y10
G0 F6000 X86.532 Y26.57
M204 S1800
M205 X8 Y8
G1 F1800 X132.429 Y72.466 E5083.4078
M204 S3000
M205 X10 Y10
G0 F6000 X132.429 Y73.032
M204 S1800
M205 X8 Y8
G1 F1800 X85.967 Y26.57 E5085.59323
M204 S3000
M205 X10 Y10
G0 F6000 X85.401 Y26.57
M204 S1800
M205 X8 Y8
G1 F1800 X132.429 Y73.597 E5087.80526
M204 S3000
M205 X10 Y10
G0 F6000 X132.429 Y74.163
M204 S1800
M205 X8 Y8
G1 F1800 X84.835 Y26.57 E5090.04391
M204 S3000
M205 X10 Y10
G0 F6000 X84.27 Y26.57
M204 S1800
M205 X8 Y8
G1 F1800 X132.429 Y74.729 E5092.30916
M204 S3000
M205 X10 Y10
G0 F6000 X132.429 Y75.294
M204 S1800
M205 X8 Y8
G1 F1800 X83.704 Y26.57 E5094.60101
M204 S3000
M205 X10 Y10
G0 F6000 X83.138 Y26.57
M204 S1800
M205 X8 Y8
G1 F1800 X132.429 Y75.86 E5096.91949
M204 S3000
M205 X10 Y10
G0 F6000 X132.429 Y76.426
M204 S1800
M205 X8 Y8
G1 F1800 X82.573 Y26.57 E5099.26456
M204 S3000
M205 X10 Y10
G0 F6000 X82.007 Y26.57
M204 S1800
M205 X8 Y8
G1 F1800 X132.429 Y76.991 E5101.63623
M204 S3000
M205 X10 Y10
G0 F6000 X132.429 Y77.557
M204 S1800
M205 X8 Y8
G1 F1800 X81.441 Y26.57 E5104.03453
M204 S3000
M205 X10 Y10
G0 F6000 X80.876 Y26.57
M204 S1800
M205 X8 Y8
G1 F1800 X132.429 Y78.123 E5106.45942
M204 S3000
M205 X10 Y10
G0 F6000 X132.875 Y78.57
M204 S1800
M205 X8 Y8
G1 F1800 X182.292 Y127.986 E5108.78382
M204 S3000
M205 X10 Y10
G0 F6000 X182.499 Y127.627
M204 S1800
M205 X8 Y8
G1 F1800 X133.441 Y78.57 E5111.09134
M204 S3000
M205 X10 Y10
G0 F6000 X134.007 Y78.57
M204 S1800
M205 X8 Y8
G1 F1800 X182.706 Y127.269 E5113.38199
M204 S3000
M205 X10 Y10
G0 F6000 X182.913 Y126.91
M204 S1800
M205 X8 Y8
G1 F1800 X134.573 Y78.57 E5115.65575
M204 S3000
M205 X10 Y10
G0 F6000 X135.138 Y78.57
M204 S1800
M205 X8 Y8
G1 F1800 X183.12 Y126.552 E5117.91268
M204 S3000
M205 X10 Y10
G0 F6000 X183.328 Y126.193
M204 S1800
M205 X8 Y8
G1 F1800 X135.704 Y78.57 E5120.15274
M204 S3000
M205 X10 Y10
G0 F6000 X136.27 Y78.57
M204 S1800
M205 X8 Y8
G1 F1800 X183.534 Y125.834 E5122.3759
M204 S3000
M205 X10 Y10
G0 F6000 X183.741 Y125.476
M204 S1800
M205 X8 Y8
G1 F1800 X136.835 Y78.57 E5124.58221
M204 S3000
M205 X10 Y10
G0 F6000 X137.401 Y78.57
M204 S1800
M205 X8 Y8
G1 F1800 X183.948 Y125.117 E5126.77164
M204 S3000
M205 X10 Y10
G0 F6000 X184.156 Y124.759
M204 S1800
M205 X8 Y8
G1 F1800 X137.967 Y78.57 E5128.94423
M204 S3000
M205 X10 Y10
G0 F6000 X138.532 Y78.57
M204 S1800
M205 X8 Y8
G1 F1800 X184.363 Y124.4 E5131.09996
M204 S3000
M205 X10 Y10
G0 F6000 X184.569 Y124.041
M204 S1800
M205 X8 Y8
G1 F1800 X139.098 Y78.57 E5133.23877
M204 S3000
M205 X10 Y10
G0 F6000 X139.664 Y78.57
M204 S1800
M205 X8 Y8
G1 F1800 X184.776 Y123.682 E5135.3607
M204 S3000
M205 X10 Y10
G0 F6000 X184.984 Y123.324
M204 S1800
M205 X8 Y8
G1 F1800 X140.229 Y78.57 E5137.46582
M204 S3000
M205 X10 Y10
G0 F6000 X140.795 Y78.57
M204 S1800
M205 X8 Y8
G1 F1800 X185.191 Y122.965 E5139.55405
M204 S3000
M205 X10 Y10
G0 F6000 X185.398 Y122.607
M204 S1800
M205 X8 Y8
G1 F1800 X141.361 Y78.57 E5141.62541
M204 S3000
M205 X10 Y10
G0 F6000 X141.926 Y78.57
M204 S1800
M205 X8 Y8
G1 F1800 X185.604 Y122.248 E5143.67989
M204 S3000
M205 X10 Y10
G0 F6000 X185.812 Y121.889
M204 S1800
M205 X8 Y8
G1 F1800 X142.492 Y78.57 E5145.71751
M204 S3000
M205 X10 Y10
G0 F6000 X143.058 Y78.57
M204 S1800
M205 X8 Y8
G1 F1800 X186.019 Y121.531 E5147.73826
M204 S3000
M205 X10 Y10
G0 F6000 X186.226 Y121.172
M204 S1800
M205 X8 Y8
G1 F1800 X143.623 Y78.57 E5149.74215
M204 S3000
M205 X10 Y10
G0 F6000 X144.189 Y78.57
M204 S1800
M205 X8 Y8
G1 F1800 X186.433 Y120.814 E5151.72918
M204 S3000
M205 X10 Y10
G0 F6000 X186.64 Y120.455
M204 S1800
M205 X8 Y8
G1 F1800 X144.755 Y78.57 E5153.69932
M204 S3000
M205 X10 Y10
G0 F6000 X145.321 Y78.57
M204 S1800
M205 X8 Y8
G1 F1800 X186.847 Y120.096 E5155.65258
M204 S3000
M205 X10 Y10
G0 F6000 X187.054 Y119.737
M204 S1800
M205 X8 Y8
G1 F1800 X145.886 Y78.57 E5157.58897
M204 S3000
M205 X10 Y10
G0 F6000 X146.452 Y78.57
M204 S1800
M205 X8 Y8
G1 F1800 X187.261 Y119.379 E5159.5085
M204 S3000
M205 X10 Y10
G0 F6000 X187.468 Y119.02
M204 S1800
M205 X8 Y8
G1 F1800 X147.018 Y78.57 E5161.41114
M204 S3000
M205 X10 Y10
G0 F6000 X147.583 Y78.57
M204 S1800
M205 X8 Y8
G1 F1800 X187.676 Y118.662 E5163.29697
M204 S3000
M205 X10 Y10
G0 F6000 X187.882 Y118.303
M204 S1800
M205 X8 Y8
G1 F1800 X148.149 Y78.57 E5165.16589
M204 S3000
M205 X10 Y10
G0 F6000 X148.715 Y78.57
M204 S1800
M205 X8 Y8
G1 F1800 X188.089 Y117.944 E5167.01792
M204 S3000
M205 X10 Y10
G0 F6000 X188.296 Y117.586
M204 S1800
M205 X8 Y8
G1 F1800 X149.28 Y78.57 E5168.85312
M204 S3000
M205 X10 Y10
G0 F6000 X149.569 Y78.292
M204 S1800
M205 X8 Y8
G1 F1800 X188.504 Y117.227 E5170.6845
M204 S3000
M205 X10 Y10
G0 F6000 X188.711 Y116.869
M204 S1800
M205 X8 Y8
G1 F1800 X149.569 Y77.727 E5172.52562
M204 S3000
M205 X10 Y10
G0 F6000 X149.569 Y77.161
M204 S1800
M205 X8 Y8
G1 F1800 X188.918 Y116.51 E5174.37648
M204 S3000
M205 X10 Y10
G0 F6000 X189.124 Y116.151
M204 S1800
M205 X8 Y8
G1 F1800 X149.569 Y76.595 E5176.23704
M204 S3000
M205 X10 Y10
G0 F6000 X149.569 Y76.03
M204 S1800
M205 X8 Y8
G1 F1800 X189.332 Y115.792 E5178.10735
M204 S3000
M205 X10 Y10
G0 F6000 X189.539 Y115.434
M204 S1800
M205 X8 Y8
G1 F1800 X149.569 Y75.464 E5179.98742
M204 S3000
M205 X10 Y10
G0 F6000 X149.569 Y74.898
M204 S1800
M205 X8 Y8
G1 F1800 X189.746 Y115.075 E5181.87722
M204 S3000
M205 X10 Y10
G0 F6000 X189.953 Y114.717
M204 S1800
M205 X8 Y8
G1 F1800 X149.569 Y74.333 E5183.77676
M204 S3000
M205 X10 Y10
G0 F6000 X149.569 Y73.767
M204 S1800
M205 X8 Y8
G1 F1800 X190.16 Y114.358 E5185.68604
M204 S3000
M205 X10 Y10
G0 F6000 X190.367 Y113.999
M204 S1800
M205 X8 Y8
G1 F1800 X149.569 Y73.201 E5187.60505
M204 S3000
M205 X10 Y10
G0 F6000 X149.569 Y72.636
M204 S1800
M205 X8 Y8
G1 F1800 X190.574 Y113.641 E5189.5338
M204 S3000
M205 X10 Y10
G0 F6000 X190.781 Y113.282
M204 S1800
M205 X8 Y8
G1 F1800 X149.569 Y72.07 E5191.47228
M204 S3000
M205 X10 Y10
G0 F6000 X149.569 Y71.504
M204 S1800
M205 X8 Y8
G1 F1800 X190.988 Y112.924 E5193.42053
M204 S3000
M205 X10 Y10
G0 F6000 X191.196 Y112.565
M204 S1800
M205 X8 Y8
G1 F1800 X149.569 Y70.939 E5195.37851
M204 S3000
M205 X10 Y10
G0 F6000 X149.569 Y70.373
M204 S1800
M205 X8 Y8
G1 F1800 X191.402 Y112.206 E5197.34621
M204 S3000
M205 X10 Y10
G0 F6000 X191.609 Y111.848
M204 S1800
M205 X8 Y8
G1 F1800 X149.569 Y69.807 E5199.32367
M204 S3000
M205 X10 Y10
G0 F6000 X149.569 Y69.242
M204 S1800
M205 X8 Y8
G1 F1800 X191.816 Y111.489 E5201.31083
M204 S3000
M205 X10 Y10
G0 F6000 X192.024 Y111.131
M204 S1800
M205 X8 Y8
G1 F1800 X149.569 Y68.676 E5203.30779
M204 S3000
M205 X10 Y10
G0 F6000 X149.569 Y68.11
M204 S1800
M205 X8 Y8
G1 F1800 X192.231 Y110.772 E5205.31448
M204 S3000
M205 X10 Y10
G0 F6000 X192.437 Y110.413
M204 S1800
M205 X8 Y8
G1 F1800 X149.569 Y67.544 E5207.33088
M204 S3000
M205 X10 Y10
G0 F6000 X149.569 Y66.979
M204 S1800
M205 X8 Y8
G1 F1800 X192.644 Y110.054 E5209.357
M204 S3000
M205 X10 Y10
G0 F6000 X192.852 Y109.696
M204 S1800
M205 X8 Y8
G1 F1800 X149.569 Y66.413 E5211.3929
M204 S3000
M205 X10 Y10
G0 F6000 X149.569 Y65.847
M204 S1800
M205 X8 Y8
G1 F1800 X193.059 Y109.337 E5213.43853
M204 S3000
M205 X10 Y10
G0 F6000 X193.266 Y108.979
M204 S1800
M205 X8 Y8
G1 F1800 X149.569 Y65.282 E5215.49391
M204 S3000
M205 X10 Y10
G0 F6000 X149.569 Y64.716
M204 S1800
M205 X8 Y8
G1 F1800 X193.473 Y108.62 E5217.55901
M204 S3000
M205 X10 Y10
G0 F6000 X193.68 Y108.261
M204 S1800
M205 X8 Y8
G1 F1800 X149.569 Y64.15 E5219.63386
M204 S3000
M205 X10 Y10
G0 F6000 X149.569 Y63.585
M204 S1800
M205 X8 Y8
G1 F1800 X193.887 Y107.903 E5221.71844
M204 S3000
M205 X10 Y10
G0 F6000 X194.094 Y107.544
M204 S1800
M205 X8 Y8
G1 F1800 X149.569 Y63.019 E5223.81276
M204 S3000
M205 X10 Y10
G0 F6000 X149.569 Y62.453
M204 S1800
M205 X8 Y8
G1 F1800 X194.301 Y107.186 E5225.91684
G1 X194.371 Y107.256
M204 S3000
M205 X10 Y10
G0 F6000 X182.085 Y128.345
M204 S1800
M205 X8 Y8
G1 F1800 X80.31 Y26.57 E5230.70403
M204 S3000
M205 X10 Y10
G0 F6000 X79.744 Y26.57
M204 S1800
M205 X8 Y8
G1 F1800 X181.878 Y128.704 E5235.5081
M204 S3000
M205 X10 Y10
G0 F6000 X181.671 Y129.062
M204 S1800
M205 X8 Y8
G1 F1800 X79.178 Y26.57 E5240.32903
M204 S3000
M205 X10 Y10
G0 F6000 X78.613 Y26.57
M204 S1800
M205 X8 Y8
G1 F1800 X181.464 Y129.421 E5245.16683
M204 S3000
M205 X10 Y10
G0 F6000 X181.256 Y129.779
M204 S1800
M205 X8 Y8
G1 F1800 X78.047 Y26.57 E5250.02146
M204 S3000
M205 X10 Y10
G0 F6000 X77.481 Y26.57
M204 S1800
M205 X8 Y8
G1 F1800 X181.05 Y130.138 E5254.89301
M204 S3000
M205 X10 Y10
G0 F6000 X180.843 Y130.497
M204 S1800
M205 X8 Y8
G1 F1800 X76.916 Y26.57 E5259.78141
M204 S3000
M205 X10 Y10
G0 F6000 X76.35 Y26.57
M204 S1800
M205 X8 Y8
G1 F1800 X180.636 Y130.855 E5264.68668
M204 S3000
M205 X10 Y10
G0 F6000 X180.428 Y131.214
M204 S1800
M205 X8 Y8
G1 F1800 X75.784 Y26.57 E5269.60882
M204 S3000
M205 X10 Y10
G0 F6000 X75.219 Y26.57
M204 S1800
M205 X8 Y8
G1 F1800 X180.221 Y131.572 E5274.54779
M204 S3000
M205 X10 Y10
G0 F6000 X180.014 Y131.931
M204 S1800
M205 X8 Y8
G1 F1800 X74.653 Y26.57 E5279.50365
M204 S3000
M205 X10 Y10
G0 F6000 X74.087 Y26.57
M204 S1800
M205 X8 Y8
G1 F1800 X179.808 Y132.29 E5284.47641
M204 S3000
M205 X10 Y10
G0 F6000 X179.6 Y132.648
M204 S1800
M205 X8 Y8
G1 F1800 X73.522 Y26.57 E5289.466
M204 S3000
M205 X10 Y10
G0 F6000 X72.956 Y26.57
M204 S1800
M205 X8 Y8
G1 F1800 X179.393 Y133.007 E5294.47247
M204 S3000
M205 X10 Y10
G0 F6000 X179.186 Y133.365
M204 S1800
M205 X8 Y8
G1 F1800 X72.39 Y26.57 E5299.4958
M204 S3000
M205 X10 Y10
G0 F6000 X71.825 Y26.57
M204 S1800
M205 X8 Y8
G1 F1800 X178.979 Y133.724 E5304.536
M204 S3000
M205 X10 Y10
G0 F6000 X178.772 Y134.083
M204 S1800
M205 X8 Y8
G1 F1800 X71.259 Y26.57 E5309.59308
M204 S3000
M205 X10 Y10
G0 F6000 X70.693 Y26.57
M204 S1800
M205 X8 Y8
G1 F1800 X178.565 Y134.442 E5314.66705
M204 S3000
M205 X10 Y10
G0 F6000 X178.358 Y134.8
M204 S1800
M205 X8 Y8
G1 F1800 X70.128 Y26.57 E5319.75785
M204 S3000
M205 X10 Y10
G0 F6000 X69.562 Y26.57
M204 S1800
M205 X8 Y8
G1 F1800 X178.151 Y135.159 E5324.86555
M204 S3000
M205 X10 Y10
G0 F6000 X177.944 Y135.517
M204 S1800
M205 X8 Y8
G1 F1800 X68.996 Y26.57 E5329.9901
M204 S3000
M205 X10 Y10
G0 F6000 X68.43 Y26.57
M204 S1800
M205 X8 Y8
G1 F1800 X177.736 Y135.876 E5335.13152
M204 S3000
M205 X10 Y10
G0 F6000 X177.53 Y136.235
M204 S1800
M205 X8 Y8
G1 F1800 X67.865 Y26.57 E5340.28983
M204 S3000
M205 X10 Y10
G0 F6000 X67.299 Y26.57
M204 S1800
M205 X8 Y8
G1 F1800 X177.323 Y136.593 E5345.465
M204 S3000
M205 X10 Y10
G0 F6000 X177.116 Y136.952
M204 S1800
M205 X8 Y8
G1 F1800 X66.733 Y26.57 E5350.65705
M204 S3000
M205 X10 Y10
G0 F6000 X66.168 Y26.57
M204 S1800
M205 X8 Y8
G1 F1800 X176.908 Y137.31 E5355.86592
M204 S3000
M205 X10 Y10
G0 F6000 X176.701 Y137.669
M204 S1800
M205 X8 Y8
G1 F1800 X65.602 Y26.57 E5361.09168
M204 S3000
M205 X10 Y10
G0 F6000 X65.036 Y26.57
M204 S1800
M205 X8 Y8
G1 F1800 X176.495 Y138.028 E5366.33434
M204 S3000
M205 X10 Y10
G0 F6000 X176.288 Y138.387
M204 S1800
M205 X8 Y8
G1 F1800 X64.471 Y26.57 E5371.59387
M204 S3000
M205 X10 Y10
G0 F6000 X63.905 Y26.57
M204 S1800
M205 X8 Y8
G1 F1800 X176.08 Y138.745 E5376.87024
M204 S3000
M205 X10 Y10
G0 F6000 X175.873 Y139.104
M204 S1800
M205 X8 Y8
G1 F1800 X63.339 Y26.57 E5382.1635
M204 S3000
M205 X10 Y10
G0 F6000 X62.774 Y26.57
M204 S1800
M205 X8 Y8
G1 F1800 X175.666 Y139.462 E5387.47359
M204 S3000
M205 X10 Y10
G0 F6000 X175.459 Y139.821
M204 S1800
M205 X8 Y8
G1 F1800 X62.208 Y26.57 E5392.80057
M204 S3000
M205 X10 Y10
G0 F6000 X61.642 Y26.57
M204 S1800
M205 X8 Y8
G1 F1800 X175.252 Y140.18 E5398.14443
M204 S3000
M205 X10 Y10
G0 F6000 X175.045 Y140.538
M204 S1800
M205 X8 Y8
G1 F1800 X61.077 Y26.57 E5403.50514
M204 S3000
M205 X10 Y10
G0 F6000 X60.511 Y26.57
M204 S1800
M205 X8 Y8
G1 F1800 X174.838 Y140.897 E5408.88273
M204 S3000
M205 X10 Y10
G0 F6000 X174.631 Y141.255
M204 S1800
M205 X8 Y8
G1 F1800 X59.945 Y26.57 E5414.27719
M204 S3000
M205 X10 Y10
G0 F6000 X59.592 Y26.783
M204 S1800
M205 X8 Y8
G1 F1800 X174.424 Y141.614 E5419.67851
M204 S3000
M205 X10 Y10
G0 F6000 X174.217 Y141.973
M204 S1800
M205 X8 Y8
G1 F1800 X59.385 Y27.141 E5425.07985
M204 S3000
M205 X10 Y10
G0 F6000 X59.179 Y27.5
M204 S1800
M205 X8 Y8
G1 F1800 X174.01 Y142.332 E5430.48117
M204 S3000
M205 X10 Y10
G0 F6000 X173.803 Y142.69
M204 S1800
M205 X8 Y8
G1 F1800 X58.971 Y27.859 E5435.8825
M204 S3000
M205 X10 Y10
G0 F6000 X58.764 Y28.217
M204 S1800
M205 X8 Y8
G1 F1800 X173.596 Y143.049 E5441.28384
M204 S3000
M205 X10 Y10
G0 F6000 X173.388 Y143.407
M204 S1800
M205 X8 Y8
G1 F1800 X58.557 Y28.576 E5446.68514
M204 S3000
M205 X10 Y10
G0 F6000 X58.35 Y28.934
M204 S1800
M205 X8 Y8
G1 F1800 X173.182 Y143.766 E5452.08649
M204 S3000
M205 X10 Y10
G0 F6000 X172.975 Y144.125
M204 S1800
M205 X8 Y8
G1 F1800 X58.143 Y29.294 E5457.48781
M204 S3000
M205 X10 Y10
G0 F6000 X57.936 Y29.652
M204 S1800
M205 X8 Y8
G1 F1800 X172.768 Y144.483 E5462.88913
M204 S3000
M205 X10 Y10
G0 F6000 X172.56 Y144.842
M204 S1800
M205 X8 Y8
G1 F1800 X57.729 Y30.011 E5468.29043
M204 S3000
M205 X10 Y10
G0 F6000 X57.522 Y30.369
M204 S1800
M205 X8 Y8
G1 F1800 X172.353 Y145.2 E5473.69172
M204 S3000
M205 X10 Y10
G0 F6000 X172.146 Y145.559
M204 S1800
M205 X8 Y8
G1 F1800 X57.315 Y30.728 E5479.09302
M204 S3000
M205 X10 Y10
G0 F6000 X57.108 Y31.086
M204 S1800
M205 X8 Y8
G1 F1800 X171.94 Y145.918 E5484.49437
M204 S3000
M205 X10 Y10
G0 F6000 X171.732 Y146.277
M204 S1800
M205 X8 Y8
G1 F1800 X56.901 Y31.445 E5489.89569
M204 S3000
M205 X10 Y10
G0 F6000 X56.694 Y31.804
M204 S1800
M205 X8 Y8
G1 F1800 X171.525 Y146.635 E5495.29699
M204 S3000
M205 X10 Y10
G0 F6000 X171.318 Y146.994
M204 S1800
M205 X8 Y8
G1 F1800 X56.487 Y32.162 E5500.69831
M204 S3000
M205 X10 Y10
G0 F6000 X56.28 Y32.521
M204 S1800
M205 X8 Y8
G1 F1800 X171.111 Y147.352 E5506.09961
M204 S3000
M205 X10 Y10
G0 F6000 X170.904 Y147.711
M204 S1800
M205 X8 Y8
G1 F1800 X56.072 Y32.879 E5511.50095
M204 S3000
M205 X10 Y10
G0 F6000 X55.866 Y33.238
M204 S1800
M205 X8 Y8
G1 F1800 X170.697 Y148.07 E5516.90227
M204 S3000
M205 X10 Y10
G0 F6000 X170.49 Y148.428
M204 S1800
M205 X8 Y8
G1 F1800 X55.659 Y33.597 E5522.30357
M204 S3000
M205 X10 Y10
G0 F6000 X55.452 Y33.955
M204 S1800
M205 X8 Y8
G1 F1800 X170.283 Y148.787 E5527.70489
M204 S3000
M205 X10 Y10
G0 F6000 X170.076 Y149.145
M204 S1800
M205 X8 Y8
G1 F1800 X55.244 Y34.314 E5533.10622
M204 S3000
M205 X10 Y10
G0 F6000 X55.037 Y34.672
M204 S1800
M205 X8 Y8
G1 F1800 X169.868 Y149.504 E5538.50754
M204 S3000
M205 X10 Y10
G0 F6000 X169.662 Y149.863
M204 S1800
M205 X8 Y8
G1 F1800 X54.83 Y35.031 E5543.90888
M204 S3000
M205 X10 Y10
G0 F6000 X54.623 Y35.39
M204 S1800
M205 X8 Y8
G1 F1800 X169.455 Y150.222 E5549.31023
M204 S3000
M205 X10 Y10
G0 F6000 X169.248 Y150.58
M204 S1800
M205 X8 Y8
G1 F1800 X54.416 Y35.749 E5554.71155
M204 S3000
M205 X10 Y10
G0 F6000 X54.209 Y36.107
M204 S1800
M205 X8 Y8
G1 F1800 X169.04 Y150.939 E5560.11287
M204 S3000
M205 X10 Y10
G0 F6000 X168.833 Y151.297
M204 S1800
M205 X8 Y8
G1 F1800 X54.002 Y36.466 E5565.51417
M204 S3000
M205 X10 Y10
G0 F6000 X53.795 Y36.824
M204 S1800
M205 X8 Y8
G1 F1800 X168.627 Y151.656 E5570.91552
M204 S3000
M205 X10 Y10
G0 F6000 X168.42 Y152.015
M204 S1800
M205 X8 Y8
G1 F1800 X53.588 Y37.183 E5576.31686
M204 S3000
M205 X10 Y10
G0 F6000 X53.381 Y37.542
M204 S1800
M205 X8 Y8
G1 F1800 X168.212 Y152.373 E5581.71816
M204 S3000
M205 X10 Y10
G0 F6000 X168.005 Y152.732
M204 S1800
M205 X8 Y8
G1 F1800 X53.174 Y37.9 E5587.11948
M204 S3000
M205 X10 Y10
G0 F6000 X52.967 Y38.259
M204 S1800
M205 X8 Y8
G1 F1800 X167.798 Y153.09 E5592.52078
M204 S3000
M205 X10 Y10
G0 F6000 X167.591 Y153.449
M204 S1800
M205 X8 Y8
G1 F1800 X52.76 Y38.617 E5597.9221
M204 S3000
M205 X10 Y10
G0 F6000 X52.553 Y38.977
M204 S1800
M205 X8 Y8
G1 F1800 X167.384 Y153.808 E5603.3234
M204 S3000
M205 X10 Y10
G0 F6000 X167.177 Y154.166
M204 S1800
M205 X8 Y8
G1 F1800 X52.346 Y39.335 E5608.7247
M204 S3000
M205 X10 Y10
G0 F6000 X52.139 Y39.694
M204 S1800
M205 X8 Y8
G1 F1800 X166.97 Y154.525 E5614.12599
M204 S3000
M205 X10 Y10
G0 F6000 X166.763 Y154.883
M204 S1800
M205 X8 Y8
G1 F1800 X51.932 Y40.052 E5619.52729
M204 S3000
M205 X10 Y10
G0 F6000 X51.724 Y40.411
M204 S1800
M205 X8 Y8
G1 F1800 X166.556 Y155.242 E5624.92861
M204 S3000
M205 X10 Y10
G0 F6000 X166.349 Y155.601
M204 S1800
M205 X8 Y8
G1 F1800 X51.517 Y40.769 E5630.32996
M204 S3000
M205 X10 Y10
G0 F6000 X51.311 Y41.128
M204 S1800
M205 X8 Y8
G1 F1800 X71.611 Y61.429 E5631.28483
M204 S3000
M205 X10 Y10
G0 F6000 X71.045 Y61.429
M204 S1800
M205 X8 Y8
G1 F1800 X51.104 Y41.487 E5632.22282
M204 S3000
M205 X10 Y10
G0 F6000 X50.896 Y41.845
M204 S1800
M205 X8 Y8
G1 F1800 X70.48 Y61.429 E5633.14399
M204 S3000
M205 X10 Y10
G0 F6000 X69.914 Y61.429
M204 S1800
M205 X8 Y8
G1 F1800 X50.689 Y42.204 E5634.04828
M204 S3000
M205 X10 Y10
G0 F6000 X50.482 Y42.562
M204 S1800
M205 X8 Y8
G1 F1800 X69.348 Y61.429 E5634.9357
M204 S3000
M205 X10 Y10
G0 F6000 X68.783 Y61.429
M204 S1800
M205 X8 Y8
G1 F1800 X50.275 Y42.922 E5635.80623
M204 S3000
M205 X10 Y10
G0 F6000 X50.068 Y43.28
M204 S1800
M205 X8 Y8
G1 F1800 X68.217 Y61.429 E5636.65991
M204 S3000
M205 X10 Y10
G0 F6000 X67.651 Y61.429
M204 S1800
M205 X8 Y8
G1 F1800 X49.861 Y43.639 E5637.4967
M204 S3000
M205 X10 Y10
G0 F6000 X49.654 Y43.997
M204 S1800
M205 X8 Y8
G1 F1800 X67.086 Y61.429 E5638.31664
M204 S3000
M205 X10 Y10
G0 F6000 X66.52 Y61.429
M204 S1800
M205 X8 Y8
G1 F1800 X49.447 Y44.356 E5639.1197
M204 S3000
M205 X10 Y10
G0 F6000 X49.24 Y44.714
M204 S1800
M205 X8 Y8
G1 F1800 X65.954 Y61.429 E5639.9059
M204 S3000
M205 X10 Y10
G0 F6000 X65.388 Y61.429
M204 S1800
M205 X8 Y8
G1 F1800 X49.033 Y45.073 E5640.67522
M204 S3000
M205 X10 Y10
G0 F6000 X48.826 Y45.432
M204 S1800
M205 X8 Y8
G1 F1800 X64.823 Y61.429 E5641.42767
M204 S3000
M205 X10 Y10
G0 F6000 X64.257 Y61.429
M204 S1800
M205 X8 Y8
G1 F1800 X48.619 Y45.79 E5642.16325
M204 S3000
M205 X10 Y10
G0 F6000 X48.412 Y46.149
M204 S1800
M205 X8 Y8
G1 F1800 X63.691 Y61.429 E5642.88195
M204 S3000
M205 X10 Y10
G0 F6000 X63.126 Y61.429
M204 S1800
M205 X8 Y8
G1 F1800 X48.204 Y46.507 E5643.58384
M204 S3000
M205 X10 Y10
G0 F6000 X47.998 Y46.867
M204 S1800
M205 X8 Y8
G1 F1800 X62.56 Y61.429 E5644.26879
M204 S3000
M205 X10 Y10
G0 F6000 X61.994 Y61.429
M204 S1800
M205 X8 Y8
G1 F1800 X47.791 Y47.225 E5644.93688
M204 S3000
M205 X10 Y10
G0 F6000 X47.584 Y47.584
M204 S1800
M205 X8 Y8
G1 F1800 X61.429 Y61.429 E5645.58811
M204 S3000
M205 X10 Y10
G0 F6000 X60.929 Y61.495
M204 S1800
M205 X8 Y8
G1 F1800 X47.376 Y47.942 E5646.2256
M204 S3000
M205 X10 Y10
G0 F6000 X47.169 Y48.301
M204 S1800
M205 X8 Y8
G1 F1800 X60.929 Y62.061 E5646.87283
M204 S3000
M205 X10 Y10
G0 F6000 X60.929 Y62.627
M204 S1800
M205 X8 Y8
G1 F1800 X46.962 Y48.659 E5647.52981
M204 S3000
M205 X10 Y10
G0 F6000 X46.756 Y49.018
M204 S1800
M205 X8 Y8
G1 F1800 X60.929 Y63.192 E5648.19649
M204 S3000
M205 X10 Y10
G0 F6000 X60.929 Y63.758
M204 S1800
M205 X8 Y8
G1 F1800 X46.548 Y49.377 E5648.87293
M204 S3000
M205 X10 Y10
G0 F6000 X46.341 Y49.735
M204 S1800
M205 X8 Y8
G1 F1800 X60.929 Y64.324 E5649.55913
M204 S3000
M205 X10 Y10
G0 F6000 X60.929 Y64.889
M204 S1800
M205 X8 Y8
G1 F1800 X46.134 Y50.094 E5650.25504
M204 S3000
M205 X10 Y10
G0 F6000 X45.927 Y50.452
M204 S1800
M205 X8 Y8
G1 F1800 X60.929 Y65.455 E5650.96071
M204 S3000
M205 X10 Y10
G0 F6000 X60.929 Y66.021
M204 S1800
M205 X8 Y8
G1 F1800 X45.72 Y50.811 E5651.67612
M204 S3000
M205 X10 Y10
G0 F6000 X45.513 Y51.17
M204 S1800
M205 X8 Y8
G1 F1800 X60.929 Y66.586 E5652.40124
M204 S3000
M205 X10 Y10
G0 F6000 X60.929 Y67.152
M204 S1800
M205 X8 Y8
G1 F1800 X45.306 Y51.528 E5653.13612
M204 S3000
M205 X10 Y10
G0 F6000 X45.099 Y51.887
M204 S1800
M205 X8 Y8
G1 F1800 X60.929 Y67.718 E5653.88074
M204 S3000
M205 X10 Y10
G0 F6000 X60.929 Y68.283
M204 S1800
M205 X8 Y8
G1 F1800 X44.892 Y52.245 E5654.6351
M204 S3000
M205 X10 Y10
G0 F6000 X44.684 Y52.604
M204 S1800
M205 X8 Y8
G1 F1800 X60.929 Y68.849 E5655.39921
M204 S3000
M205 X10 Y10
G0 F6000 X60.929 Y69.415
M204 S1800
M205 X8 Y8
G1 F1800 X44.478 Y52.963 E5656.17304
M204 S3000
M205 X10 Y10
G0 F6000 X44.271 Y53.322
M204 S1800
M205 X8 Y8
G1 F1800 X60.929 Y69.98 E5656.95658
M204 S3000
M205 X10 Y10
G0 F6000 X60.929 Y70.546
M204 S1800
M205 X8 Y8
G1 F1800 X44.064 Y53.68 E5657.74988
M204 S3000
M205 X10 Y10
G0 F6000 X43.856 Y54.039
M204 S1800
M205 X8 Y8
G1 F1800 X60.929 Y71.112 E5658.55294
M204 S3000
M205 X10 Y10
G0 F6000 X60.929 Y71.678
M204 S1800
M205 X8 Y8
G1 F1800 X43.649 Y54.397 E5659.36577
M204 S3000
M205 X10 Y10
G0 F6000 X43.443 Y54.756
M204 S1800
M205 X8 Y8
G1 F1800 X60.929 Y72.243 E5660.18828
M204 S3000
M205 X10 Y10
G0 F6000 X61.255 Y72.568
M204 S1800
M205 X8 Y8
G1 F1800 X138.43 Y149.744 E5663.81838
M204 S3000
M205 X10 Y10
G0 F6000 X138.43 Y149.178
M204 S1800
M205 X8 Y8
G1 F1800 X61.82 Y72.568 E5667.42187
M204 S3000
M205 X10 Y10
G0 F6000 X62.386 Y72.568
M204 S1800
M205 X8 Y8
G1 F1800 X138.43 Y148.612 E5670.99875
M204 S3000
M205 X10 Y10
G0 F6000 X138.43 Y148.046
M204 S1800
M205 X8 Y8
G1 F1800 X62.952 Y72.568 E5674.54901
M204 S3000
M205 X10 Y10
G0 F6000 X63.517 Y72.568
M204 S1800
M205 X8 Y8
G1 F1800 X138.43 Y147.481 E5678.07268
M204 S3000
M205 X10 Y10
G0 F6000 X138.43 Y146.915
M204 S1800
M205 X8 Y8
G1 F1800 X64.083 Y72.568 E5681.56974
M204 S3000
M205 X10 Y10
G0 F6000 X64.649 Y72.568
M204 S1800
M205 X8 Y8
G1 F1800 X138.43 Y146.349 E5685.04017
M204 S3000
M205 X10 Y10
G0 F6000 X138.43 Y145.784
M204 S1800
M205 X8 Y8
G1 F1800 X65.215 Y72.568 E5688.484
M204 S3000
M205 X10 Y10
G0 F6000 X65.78 Y72.568
M204 S1800
M205 X8 Y8
G1 F1800 X138.43 Y145.218 E5691.90124
M204 S3000
M205 X10 Y10
G0 F6000 X138.43 Y144.652
M204 S1800
M205 X8 Y8
G1 F1800 X66.346 Y72.568 E5695.29185
M204 S3000
M205 X10 Y10
G0 F6000 X66.912 Y72.568
M204 S1800
M205 X8 Y8
G1 F1800 X103.522 Y109.179 E5697.01389
G1 X103.592 Y109.249
M204 S3000
M205 X10 Y10
G0 F6000 X104.512 Y110.169
M204 S1800
M205 X8 Y8
G1 F1800 X138.43 Y144.087 E5698.60929
M204 S3000
M205 X10 Y10
G0 F6000 X138.43 Y143.521
M204 S1800
M205 X8 Y8
G1 F1800 X105.078 Y110.169 E5700.17807
M204 S3000
M205 X10 Y10
G0 F6000 X105.643 Y110.169
M204 S1800
M205 X8 Y8
G1 F1800 X138.43 Y142.955 E5701.72024
M204 S3000
M205 X10 Y10
G0 F6000 X138.43 Y142.39
M204 S1800
M205 X8 Y8
G1 F1800 X106.016 Y109.976 E5703.2449
M204 S3000
M205 X10 Y10
G0 F6000 X106.223 Y109.617
M204 S1800
M205 X8 Y8
G1 F1800 X138.43 Y141.824 E5704.75982
M204 S3000
M205 X10 Y10
G0 F6000 X138.43 Y141.258
M204 S1800
M205 X8 Y8
G1 F1800 X106.43 Y109.259 E5706.26498
M204 S3000
M205 X10 Y10
G0 F6000 X106.638 Y108.9
M204 S1800
M205 X8 Y8
G1 F1800 X138.43 Y140.693 E5707.7604
M204 S3000
M205 X10 Y10
G0 F6000 X138.43 Y140.127
M204 S1800
M205 X8 Y8
G1 F1800 X106.844 Y108.541 E5709.24611
M204 S3000
M205 X10 Y10
G0 F6000 X107.051 Y108.183
M204 S1800
M205 X8 Y8
G1 F1800 X138.43 Y139.561 E5710.72205
M204 S3000
M205 X10 Y10
G0 F6000 X138.43 Y138.995
M204 S1800
M205 X8 Y8
G1 F1800 X107.258 Y107.824 E5712.18827
M204 S3000
M205 X10 Y10
G0 F6000 X107.466 Y107.466
M204 S1800
M205 X8 Y8
G1 F1800 X138.929 Y138.929 E5713.66819
M204 S3000
M205 X10 Y10
G0 F6000 X139.495 Y138.929
M204 S1800
M205 X8 Y8
G1 F1800 X107.673 Y107.107 E5715.165
M204 S3000
M205 X10 Y10
G0 F6000 X107.88 Y106.749
M204 S1800
M205 X8 Y8
G1 F1800 X140.06 Y138.929 E5716.67865
M204 S3000
M205 X10 Y10
G0 F6000 X140.626 Y138.929
M204 S1800
M205 X8 Y8
G1 F1800 X108.087 Y106.39 E5718.20918
M204 S3000
M205 X10 Y10
G0 F6000 X108.294 Y106.032
M204 S1800
M205 X8 Y8
G1 F1800 X141.192 Y138.929 E5719.75658
M204 S3000
M205 X10 Y10
G0 F6000 X141.757 Y138.929
M204 S1800
M205 X8 Y8
G1 F1800 X108.501 Y105.672 E5721.32086
M204 S3000
M205 X10 Y10
G0 F6000 X108.708 Y105.314
M204 S1800
M205 X8 Y8
G1 F1800 X142.323 Y138.929 E5722.90201
M204 S3000
M205 X10 Y10
G0 F6000 X142.889 Y138.929
M204 S1800
M205 X8 Y8
G1 F1800 X108.915 Y104.955 E5724.50004
M204 S3000
M205 X10 Y10
G0 F6000 X109.122 Y104.597
M204 S1800
M205 X8 Y8
G1 F1800 X143.454 Y138.929 E5726.11491
M204 S3000
M205 X10 Y10
G0 F6000 X144.02 Y138.929
M204 S1800
M205 X8 Y8
G1 F1800 X109.33 Y104.238 E5727.74665
M204 S3000
M205 X10 Y10
G0 F6000 X109.537 Y103.88
M204 S1800
M205 X8 Y8
G1 F1800 X144.586 Y138.929 E5729.39525
M204 S3000
M205 X10 Y10
G0 F6000 X145.152 Y138.929
M204 S1800
M205 X8 Y8
G1 F1800 X109.744 Y103.521 E5731.06073
M204 S3000
M205 X10 Y10
G0 F6000 X109.951 Y103.163
M204 S1800
M205 X8 Y8
G1 F1800 X145.717 Y138.929 E5732.74305
M204 S3000
M205 X10 Y10
G0 F6000 X146.283 Y138.929
M204 S1800
M205 X8 Y8
G1 F1800 X110.158 Y102.804 E5734.44226
M204 S3000
M205 X10 Y10
G0 F6000 X110.365 Y102.445
M204 S1800
M205 X8 Y8
G1 F1800 X146.849 Y138.929 E5736.15836
M204 S3000
M205 X10 Y10
G0 F6000 X147.414 Y138.929
M204 S1800
M205 X8 Y8
G1 F1800 X110.265 Y101.78 E5737.90573
M204 S3000
M205 X10 Y10
G0 F6000 X110.113 Y101.628
M204 S1800
M205 X8 Y8
G1 F1800 X72.069 Y63.583 E5739.69523
M204 S3000
M205 X10 Y10
G0 F6000 X72.069 Y63.018
M204 S1800
M205 X8 Y8
G1 F1800 X147.98 Y138.929 E5743.26585
M204 S3000
M205 X10 Y10
G0 F6000 X148.546 Y138.929
M204 S1800
M205 X8 Y8
G1 F1800 X72.069 Y62.452 E5746.86309
M204 S3000
M205 X10 Y10
G0 F6000 X72.069 Y61.886
M204 S1800
M205 X8 Y8
G1 F1800 X149.111 Y138.929 E5750.48694
M204 S3000
M205 X10 Y10
G0 F6000 X149.569 Y139.387
M204 S1800
M205 X8 Y8
G1 F1800 X166.142 Y155.96 E5751.26648
M204 S3000
M205 X10 Y10
G0 F6000 X165.935 Y156.318
M204 S1800
M205 X8 Y8
G1 F1800 X149.569 Y139.952 E5752.03629
M204 S3000
M205 X10 Y10
G0 F6000 X149.569 Y140.518
M204 S1800
M205 X8 Y8
G1 F1800 X165.728 Y156.677 E5752.79636
M204 S3000
M205 X10 Y10
G0 F6000 X165.52 Y157.035
M204 S1800
M205 X8 Y8
G1 F1800 X149.569 Y141.084 E5753.54664
M204 S3000
M205 X10 Y10
G0 F6000 X149.569 Y141.649
M204 S1800
M205 X8 Y8
G1 F1800 X165.314 Y157.394 E5754.28724
M204 S3000
M205 X10 Y10
G0 F6000 X165.107 Y157.753
M204 S1800
M205 X8 Y8
G1 F1800 X149.569 Y142.215 E5755.0181
M204 S3000
M205 X10 Y10
G0 F6000 X149.569 Y142.781
M204 S1800
M205 X8 Y8
G1 F1800 X164.9 Y158.111 E5755.7392
M204 S3000
M205 X10 Y10
G0 F6000 X164.692 Y158.47
M204 S1800
M205 X8 Y8
G1 F1800 X149.569 Y143.346 E5756.45056
M204 S3000
M205 X10 Y10
G0 F6000 X149.569 Y143.912
M204 S1800
M205 X8 Y8
G1 F1800 X164.485 Y158.828 E5757.15216
M204 S3000
M205 X10 Y10
G0 F6000 X164.278 Y159.187
M204 S1800
M205 X8 Y8
G1 F1800 X149.569 Y144.478 E5757.84403
M204 S3000
M205 X10 Y10
G0 F6000 X149.569 Y145.043
M204 S1800
M205 X8 Y8
G1 F1800 X164.072 Y159.546 E5758.52621
M204 S3000
M205 X10 Y10
G0 F6000 X163.864 Y159.905
M204 S1800
M205 X8 Y8
G1 F1800 X149.569 Y145.609 E5759.19862
M204 S3000
M205 X10 Y10
G0 F6000 X149.569 Y146.175
M204 S1800
M205 X8 Y8
G1 F1800 X163.657 Y160.263 E5759.86128
M204 S3000
M205 X10 Y10
G0 F6000 X163.45 Y160.622
M204 S1800
M205 X8 Y8
G1 F1800 X149.569 Y146.74 E5760.51422
M204 S3000
M205 X10 Y10
G0 F6000 X149.569 Y147.306
M204 S1800
M205 X8 Y8
G1 F1800 X163.243 Y160.98 E5761.15741
M204 S3000
M205 X10 Y10
G0 F6000 X163.036 Y161.339
M204 S1800
M205 X8 Y8
G1 F1800 X149.569 Y147.872 E5761.79085
M204 S3000
M205 X10 Y10
G0 F6000 X149.569 Y148.437
M204 S1800
M205 X8 Y8
G1 F1800 X162.829 Y161.698 E5762.41459
M204 S3000
M205 X10 Y10
G0 F6000 X162.622 Y162.056
M204 S1800
M205 X8 Y8
G1 F1800 X149.569 Y149.003 E5763.02856
M204 S3000
M205 X10 Y10
G0 F6000 X149.569 Y149.569
M204 S1800
M205 X8 Y8
G1 F1800 X162.415 Y162.415 E5763.6328
M204 S3000
M205 X10 Y10
G0 F6000 X162.208 Y162.773
M204 S1800
M205 X8 Y8
G1 F1800 X149.503 Y150.069 E5764.23038
M204 S3000
M205 X10 Y10
G0 F6000 X148.937 Y150.069
M204 S1800
M205 X8 Y8
G1 F1800 X162 Y163.132 E5764.84482
M204 S3000
M205 X10 Y10
G0 F6000 X161.794 Y163.491
M204 S1800
M205 X8 Y8
G1 F1800 X148.372 Y150.069 E5765.47615
M204 S3000
M205 X10 Y10
G0 F6000 X147.806 Y150.069
M204 S1800
M205 X8 Y8
G1 F1800 X161.587 Y163.85 E5766.12437
M204 S3000
M205 X10 Y10
G0 F6000 X161.38 Y164.208
M204 S1800
M205 X8 Y8
G1 F1800 X147.24 Y150.069 E5766.78944
M204 S3000
M205 X10 Y10
G0 F6000 X146.675 Y150.069
M204 S1800
M205 X8 Y8
G1 F1800 X161.172 Y164.567 E5767.47136
M204 S3000
M205 X10 Y10
G0 F6000 X160.965 Y164.925
M204 S1800
M205 X8 Y8
G1 F1800 X146.109 Y150.069 E5768.17014
M204 S3000
M205 X10 Y10
G0 F6000 X145.543 Y150.069
M204 S1800
M205 X8 Y8
G1 F1800 X160.759 Y165.284 E5768.88583
M204 S3000
M205 X10 Y10
G0 F6000 X160.552 Y165.643
M204 S1800
M205 X8 Y8
G1 F1800 X144.978 Y150.069 E5769.61839
M204 S3000
M205 X10 Y10
G0 F6000 X144.412 Y150.069
M204 S1800
M205 X8 Y8
G1 F1800 X160.344 Y166.001 E5770.36778
M204 S3000
M205 X10 Y10
G0 F6000 X160.137 Y166.36
M204 S1800
M205 X8 Y8
G1 F1800 X143.846 Y150.069 E5771.13406
M204 S3000
M205 X10 Y10
G0 F6000 X143.281 Y150.069
M204 S1800
M205 X8 Y8
G1 F1800 X159.93 Y166.718 E5771.91718
M204 S3000
M205 X10 Y10
G0 F6000 X159.723 Y167.077
M204 S1800
M205 X8 Y8
G1 F1800 X142.715 Y150.069 E5772.71718
M204 S3000
M205 X10 Y10
G0 F6000 X142.149 Y150.069
M204 S1800
M205 X8 Y8
G1 F1800 X159.516 Y167.436 E5773.53407
M204 S3000
M205 X10 Y10
G0 F6000 X159.309 Y167.795
M204 S1800
M205 X8 Y8
G1 F1800 X141.583 Y150.069 E5774.36785
M204 S3000
M205 X10 Y10
G0 F6000 X141.018 Y150.069
M204 S1800
M205 X8 Y8
G1 F1800 X159.102 Y168.153 E5775.21846
M204 S3000
M205 X10 Y10
G0 F6000 X158.895 Y168.512
M204 S1800
M205 X8 Y8
G1 F1800 X140.452 Y150.069 E5776.08597
M204 S3000
M205 X10 Y10
G0 F6000 X139.886 Y150.069
M204 S1800
M205 X8 Y8
G1 F1800 X158.688 Y168.87 E5776.97033
M204 S3000
M205 X10 Y10
G0 F6000 X158.481 Y169.229
M204 S1800
M205 X8 Y8
G1 F1800 X139.321 Y150.069 E5777.87156
M204 S3000
M205 X10 Y10
G0 F6000 X138.755 Y150.069
M204 S1800
M205 X8 Y8
G1 F1800 X158.274 Y169.588 E5778.78967
M204 S3000
M205 X10 Y10
G0 F6000 X158.067 Y169.946
M204 S1800
M205 X8 Y8
G1 F1800 X43.236 Y55.115 E5784.19097
M204 S3000
M205 X10 Y10
G0 F6000 X43.028 Y55.473
M204 S1800
M205 X8 Y8
G1 F1800 X157.86 Y170.305 E5789.59231
M204 S3000
M205 X10 Y10
G0 F6000 X157.652 Y170.663
M204 S1800
M205 X8 Y8
G1 F1800 X42.821 Y55.832 E5794.99361
M204 S3000
M205 X10 Y10
G0 F6000 X42.614 Y56.19
M204 S1800
M205 X8 Y8
G1 F1800 X157.445 Y171.022 E5800.39493
M204 S3000
M205 X10 Y10
G0 F6000 X157.239 Y171.381
M204 S1800
M205 X8 Y8
G1 F1800 X42.408 Y56.55 E5805.79623
M204 S3000
M205 X10 Y10
G0 F6000 X42.2 Y56.908
M204 S1800
M205 X8 Y8
G1 F1800 X157.032 Y171.739 E5811.19755
M204 S3000
M205 X10 Y10
G0 F6000 X156.824 Y172.098
M204 S1800
M205 X8 Y8
G1 F1800 X41.993 Y57.267 E5816.59885
M204 S3000
M205 X10 Y10
G0 F6000 X41.786 Y57.625
M204 S1800
M205 X8 Y8
G1 F1800 X156.617 Y172.456 E5822.00015
M204 S3000
M205 X10 Y10
G0 F6000 X156.41 Y172.815
M204 S1800
M205 X8 Y8
G1 F1800 X41.579 Y57.984 E5827.40145
M204 S3000
M205 X10 Y10
G0 F6000 X41.372 Y58.342
M204 S1800
M205 X8 Y8
G1 F1800 X156.204 Y173.174 E5832.80279
M204 S3000
M205 X10 Y10
G0 F6000 X155.996 Y173.533
M204 S1800
M205 X8 Y8
G1 F1800 X41.165 Y58.701 E5838.20412
M204 S3000
M205 X10 Y10
G0 F6000 X40.958 Y59.06
M204 S1800
M205 X8 Y8
G1 F1800 X155.789 Y173.891 E5843.60541
M204 S3000
M205 X10 Y10
G0 F6000 X155.582 Y174.25
M204 S1800
M205 X8 Y8
G1 F1800 X40.751 Y59.418 E5849.00674
M204 S3000
M205 X10 Y10
G0 F6000 X40.544 Y59.777
M204 S1800
M205 X8 Y8
G1 F1800 X155.375 Y174.608 E5854.40803
M204 S3000
M205 X10 Y10
G0 F6000 X155.168 Y174.967
M204 S1800
M205 X8 Y8
G1 F1800 X40.336 Y60.135 E5859.80938
M204 S3000
M205 X10 Y10
G0 F6000 X40.13 Y60.495
M204 S1800
M205 X8 Y8
G1 F1800 X154.961 Y175.326 E5865.21068
M204 S3000
M205 X10 Y10
G0 F6000 X154.754 Y175.684
M204 S1800
M205 X8 Y8
G1 F1800 X39.923 Y60.853 E5870.61198
M204 S3000
M205 X10 Y10
G0 F6000 X39.716 Y61.212
M204 S1800
M205 X8 Y8
G1 F1800 X154.547 Y176.043 E5876.01327
M204 S3000
M205 X10 Y10
G0 F6000 X154.34 Y176.401
M204 S1800
M205 X8 Y8
G1 F1800 X39.508 Y61.57 E5881.4146
M204 S3000
M205 X10 Y10
G0 F6000 X39.301 Y61.929
M204 S1800
M205 X8 Y8
G1 F1800 X154.133 Y176.76 E5886.81592
M204 S3000
M205 X10 Y10
G0 F6000 X153.926 Y177.119
M204 S1800
M205 X8 Y8
G1 F1800 X39.094 Y62.287 E5892.21726
M204 S3000
M205 X10 Y10
G0 F6000 X38.888 Y62.646
M204 S1800
M205 X8 Y8
G1 F1800 X153.719 Y177.478 E5897.61858
M204 S3000
M205 X10 Y10
G0 F6000 X153.512 Y177.836
M204 S1800
M205 X8 Y8
G1 F1800 X38.68 Y63.005 E5903.01991
M204 S3000
M205 X10 Y10
G0 F6000 X38.473 Y63.363
M204 S1800
M205 X8 Y8
G1 F1800 X153.304 Y178.195 E5908.42123
M204 S3000
M205 X10 Y10
G0 F6000 X153.097 Y178.553
M204 S1800
M205 X8 Y8
G1 F1800 X38.266 Y63.722 E5913.82253
M204 S3000
M205 X10 Y10
G0 F6000 X38.059 Y64.08
M204 S1800
M205 X8 Y8
G1 F1800 X152.891 Y178.912 E5919.22387
M204 S3000
M205 X10 Y10
G0 F6000 X152.684 Y179.271
M204 S1800
M205 X8 Y8
G1 F1800 X37.852 Y64.44 E5924.62519
M204 S3000
M205 X10 Y10
G0 F6000 X37.645 Y64.798
M204 S1800
M205 X8 Y8
G1 F1800 X152.476 Y179.629 E5930.02649
M204 S3000
M205 X10 Y10
G0 F6000 X152.269 Y179.988
M204 S1800
M205 X8 Y8
G1 F1800 X37.438 Y65.157 E5935.42779
M204 S3000
M205 X10 Y10
G0 F6000 X37.231 Y65.515
M204 S1800
M205 X8 Y8
G1 F1800 X152.062 Y180.346 E5940.82909
M204 S3000
M205 X10 Y10
G0 F6000 X151.855 Y180.705
M204 S1800
M205 X8 Y8
G1 F1800 X37.024 Y65.874 E5946.23039
M204 S3000
M205 X10 Y10
G0 F6000 X36.816 Y66.232
M204 S1800
M205 X8 Y8
G1 F1800 X151.648 Y181.064 E5951.63173
M204 S3000
M205 X10 Y10
G0 F6000 X151.441 Y181.423
M204 S1800
M205 X8 Y8
G1 F1800 X36.61 Y66.591 E5957.03305
M204 S3000
M205 X10 Y10
G0 F6000 X36.403 Y66.95
M204 S1800
M205 X8 Y8
G1 F1800 X151.234 Y181.781 E5962.43435
M204 S3000
M205 X10 Y10
G0 F6000 X151.027 Y182.14
M204 S1800
M205 X8 Y8
G1 F1800 X36.196 Y67.308 E5967.83567
M204 S3000
M205 X10 Y10
G0 F6000 X35.988 Y67.667
M204 S1800
M205 X8 Y8
G1 F1800 X150.82 Y182.498 E5973.23699
M204 S3000
M205 X10 Y10
G0 F6000 X150.613 Y182.857
M204 S1800
M205 X8 Y8
G1 F1800 X35.781 Y68.025 E5978.63834
M204 S3000
M205 X10 Y10
G0 F6000 X35.575 Y68.385
M204 S1800
M205 X8 Y8
G1 F1800 X150.406 Y183.216 E5984.03964
M204 S3000
M205 X10 Y10
G0 F6000 X150.053 Y183.429
M204 S1800
M205 X8 Y8
G1 F1800 X35.368 Y68.743 E5989.43409
M204 S3000
M205 X10 Y10
G0 F6000 X35.16 Y69.102
M204 S1800
M205 X8 Y8
G1 F1800 X149.488 Y183.429 E5994.81171
M204 S3000
M205 X10 Y10
G0 F6000 X148.922 Y183.429
M204 S1800
M205 X8 Y8
G1 F1800 X34.953 Y69.46 E6000.17246
M204 S3000
M205 X10 Y10
G0 F6000 X34.746 Y69.819
M204 S1800
M205 X8 Y8
G1 F1800 X148.356 Y183.429 E6005.51633
M204 S3000
M205 X10 Y10
G0 F6000 X147.79 Y183.429
M204 S1800
M205 X8 Y8
G1 F1800 X34.54 Y70.178 E6010.84328
M204 S3000
M205 X10 Y10
G0 F6000 X34.332 Y70.536
M204 S1800
M205 X8 Y8
G1 F1800 X147.225 Y183.429 E6016.15342
M204 S3000
M205 X10 Y10
G0 F6000 X146.659 Y183.429
M204 S1800
M205 X8 Y8
G1 F1800 X34.125 Y70.895 E6021.44668
M204 S3000
M205 X10 Y10
G0 F6000 X33.918 Y71.253
M204 S1800
M205 X8 Y8
G1 F1800 X146.093 Y183.429 E6026.72307
M204 S3000
M205 X10 Y10
G0 F6000 X145.528 Y183.429
M204 S1800
M205 X8 Y8
G1 F1800 X33.711 Y71.612 E6031.9826
M204 S3000
M205 X10 Y10
G0 F6000 X33.504 Y71.97
M204 S1800
M205 X8 Y8
G1 F1800 X144.962 Y183.429 E6037.22526
M204 S3000
M205 X10 Y10
G0 F6000 X144.396 Y183.429
M204 S1800
M205 X8 Y8
G1 F1800 X33.297 Y72.329 E6042.45104
M204 S3000
M205 X10 Y10
G0 F6000 X33.09 Y72.688
M204 S1800
M205 X8 Y8
G1 F1800 X143.831 Y183.429 E6047.65996
M204 S3000
M205 X10 Y10
G0 F6000 X143.265 Y183.429
M204 S1800
M205 X8 Y8
G1 F1800 X32.883 Y73.046 E6052.85201
M204 S3000
M205 X10 Y10
G0 F6000 X32.676 Y73.405
M204 S1800
M205 X8 Y8
G1 F1800 X142.699 Y183.429 E6058.02718
M204 S3000
M205 X10 Y10
G0 F6000 X142.134 Y183.429
M204 S1800
M205 X8 Y8
G1 F1800 X32.468 Y73.763 E6063.18553
M204 S3000
M205 X10 Y10
G0 F6000 X32.262 Y74.123
M204 S1800
M205 X8 Y8
G1 F1800 X141.568 Y183.429 E6068.32695
M204 S3000
M205 X10 Y10
G0 F6000 X141.002 Y183.429
M204 S1800
M205 X8 Y8
G1 F1800 X32.055 Y74.481 E6073.45151
M204 S3000
M205 X10 Y10
G0 F6000 X31.848 Y74.84
M204 S1800
M205 X8 Y8
G1 F1800 X140.437 Y183.429 E6078.5592
M204 S3000
M205 X10 Y10
G0 F6000 X139.871 Y183.429
M204 S1800
M205 X8 Y8
G1 F1800 X31.64 Y75.198 E6083.65006
M204 S3000
M205 X10 Y10
G0 F6000 X31.433 Y75.557
M204 S1800
M205 X8 Y8
G1 F1800 X139.305 Y183.429 E6088.72403
M204 S3000
M205 X10 Y10
G0 F6000 X138.74 Y183.429
M204 S1800
M205 X8 Y8
G1 F1800 X31.226 Y75.915 E6093.78116
M204 S3000
M205 X10 Y10
G0 F6000 X31.02 Y76.274
M204 S1800
M205 X8 Y8
G1 F1800 X138.174 Y183.429 E6098.82137
M204 S3000
M205 X10 Y10
G0 F6000 X137.608 Y183.429
M204 S1800
M205 X8 Y8
G1 F1800 X30.812 Y76.633 E6103.84473
M204 S3000
M205 X10 Y10
G0 F6000 X30.605 Y76.991
M204 S1800
M205 X8 Y8
G1 F1800 X137.042 Y183.429 E6108.85122
M204 S3000
M205 X10 Y10
G0 F6000 X136.477 Y183.429
M204 S1800
M205 X8 Y8
G1 F1800 X30.398 Y77.35 E6113.84086
M204 S3000
M205 X10 Y10
G0 F6000 X30.191 Y77.708
M204 S1800
M205 X8 Y8
G1 F1800 X135.911 Y183.429 E6118.81362
M204 S3000
M205 X10 Y10
G0 F6000 X135.345 Y183.429
M204 S1800
M205 X8 Y8
G1 F1800 X29.984 Y78.068 E6123.76948
M204 S3000
M205 X10 Y10
G0 F6000 X29.777 Y78.426
M204 S1800
M205 X8 Y8
G1 F1800 X134.78 Y183.429 E6128.7085
M204 S3000
M205 X10 Y10
G0 F6000 X134.214 Y183.429
M204 S1800
M205 X8 Y8
G1 F1800 X29.57 Y78.785 E6133.63063
M204 S3000
M205 X10 Y10
G0 F6000 X29.363 Y79.143
M204 S1800
M205 X8 Y8
G1 F1800 X133.648 Y183.429 E6138.5359
M204 S3000
M205 X10 Y10
G0 F6000 X133.083 Y183.429
M204 S1800
M205 X8 Y8
G1 F1800 X29.156 Y79.502 E6143.42431
M204 S3000
M205 X10 Y10
G0 F6000 X28.948 Y79.86
M204 S1800
M205 X8 Y8
G1 F1800 X132.517 Y183.429 E6148.29588
M204 S3000
M205 X10 Y10
G0 F6000 X131.951 Y183.429
M204 S1800
M205 X8 Y8
G1 F1800 X28.742 Y80.219 E6153.15054
M204 S3000
M205 X10 Y10
G0 F6000 X28.535 Y80.578
M204 S1800
M205 X8 Y8
G1 F1800 X131.386 Y183.429 E6157.98833
M204 S3000
M205 X10 Y10
G0 F6000 X130.82 Y183.429
M204 S1800
M205 X8 Y8
G1 F1800 X28.328 Y80.936 E6162.80927
M204 S3000
M205 X10 Y10
G0 F6000 X28.12 Y81.295
M204 S1800
M205 X8 Y8
G1 F1800 X130.254 Y183.429 E6167.61334
M204 S3000
M205 X10 Y10
G0 F6000 X129.689 Y183.429
M204 S1800
M205 X8 Y8
G1 F1800 X27.913 Y81.653 E6172.40057
M204 S3000
M205 X10 Y10
G0 F6000 X27.707 Y82.013
M204 S1800
M205 X8 Y8
G1 F1800 X129.123 Y183.429 E6177.17087
M204 S3000
M205 X10 Y10
G0 F6000 X128.557 Y183.429
M204 S1800
M205 X8 Y8
G1 F1800 X78.07 Y132.941 E6179.54564
M204 S3000
M205 X10 Y10
G0 F6000 X78.057 Y132.929
M204 S1800
M205 X8 Y8
G1 F1800 X27.5 Y82.371 E6181.92371
M204 S3000
M205 X10 Y10
G0 F6000 X27.292 Y82.73
M204 S1800
M205 X8 Y8
G1 F1800 X77.491 Y132.929 E6184.28492
M204 S3000
M205 X10 Y10
G0 F6000 X76.926 Y132.929
M204 S1800
M205 X8 Y8
G1 F1800 X27.085 Y83.088 E6186.62929
M204 S3000
M205 X10 Y10
G0 F6000 X26.878 Y83.447
M204 S1800
M205 X8 Y8
G1 F1800 X76.36 Y132.929 E6188.95677
M204 S3000
M205 X10 Y10
G0 F6000 X75.794 Y132.929
M204 S1800
M205 X8 Y8
G1 F1800 X26.671 Y83.805 E6191.26739
M204 S3000
M205 X10 Y10
G0 F6000 X26.464 Y84.164
M204 S1800
M205 X8 Y8
G1 F1800 X75.229 Y132.929 E6193.56114
M204 S3000
M205 X10 Y10
G0 F6000 X74.663 Y132.929
M204 S1800
M205 X8 Y8
G1 F1800 X26.257 Y84.523 E6195.83801
M204 S3000
M205 X10 Y10
G0 F6000 X26.05 Y84.881
M204 S1800
M205 X8 Y8
G1 F1800 X74.097 Y132.929 E6198.09802
M204 S3000
M205 X10 Y10
G0 F6000 X73.532 Y132.929
M204 S1800
M205 X8 Y8
G1 F1800 X25.843 Y85.24 E6200.34117
M204 S3000
M205 X10 Y10
G0 F6000 X25.636 Y85.598
M204 S1800
M205 X8 Y8
G1 F1800 X72.966 Y132.929 E6202.56745
M204 S3000
M205 X10 Y10
G0 F6000 X72.4 Y132.929
M204 S1800
M205 X8 Y8
G1 F1800 X25.429 Y85.958 E6204.77682
M204 S3000
M205 X10 Y10
G0 F6000 X25.222 Y86.316
M204 S1800
M205 X8 Y8
G1 F1800 X71.834 Y132.929 E6206.96933
M204 S3000
M205 X10 Y10
G0 F6000 X71.269 Y132.929
M204 S1800
M205 X8 Y8
G1 F1800 X25.015 Y86.675 E6209.14497
M204 S3000
M205 X10 Y10
G0 F6000 X24.808 Y87.033
M204 S1800
M205 X8 Y8
G1 F1800 X70.703 Y132.929 E6211.30376
M204 S3000
M205 X10 Y10
G0 F6000 X70.137 Y132.929
M204 S1800
M205 X8 Y8
G1 F1800 X24.6 Y87.392 E6213.44568
M204 S3000
M205 X10 Y10
G0 F6000 X24.394 Y87.751
M204 S1800
M205 X8 Y8
G1 F1800 X69.572 Y132.929 E6215.57071
M204 S3000
M205 X10 Y10
G0 F6000 X69.006 Y132.929
M204 S1800
M205 X8 Y8
G1 F1800 X24.187 Y88.109 E6217.67889
M204 S3000
M205 X10 Y10
G0 F6000 X23.98 Y88.468
M204 S1800
M205 X8 Y8
G1 F1800 X68.44 Y132.929 E6219.77017
M204 S3000
M205 X10 Y10
G0 F6000 X67.875 Y132.929
M204 S1800
M205 X8 Y8
G1 F1800 X23.772 Y88.826 E6221.84464
M204 S3000
M205 X10 Y10
G0 F6000 X23.565 Y89.185
M204 S1800
M205 X8 Y8
G1 F1800 X67.309 Y132.929 E6223.90222
M204 S3000
M205 X10 Y10
G0 F6000 X66.743 Y132.929
M204 S1800
M205 X8 Y8
G1 F1800 X23.358 Y89.543 E6225.94295
M204 S3000
M205 X10 Y10
G0 F6000 X23.152 Y89.902
M204 S1800
M205 X8 Y8
G1 F1800 X66.178 Y132.929 E6227.96678
M204 S3000
M205 X10 Y10
G0 F6000 X65.612 Y132.929
M204 S1800
M205 X8 Y8
G1 F1800 X22.944 Y90.261 E6229.97375
M204 S3000
M205 X10 Y10
G0 F6000 X22.737 Y90.619
M204 S1800
M205 X8 Y8
G1 F1800 X65.046 Y132.929 E6231.96386
M204 S3000
M205 X10 Y10
G0 F6000 X64.481 Y132.929
M204 S1800
M205 X8 Y8
G1 F1800 X22.53 Y90.978 E6233.93711
M204 S3000
M205 X10 Y10
G0 F6000 X22.323 Y91.336
M204 S1800
M205 X8 Y8
G1 F1800 X63.915 Y132.929 E6235.89349
M204 S3000
M205 X10 Y10
G0 F6000 X63.349 Y132.929
M204 S1800
M205 X8 Y8
G1 F1800 X22.116 Y91.696 E6237.83297
M204 S3000
M205 X10 Y10
G0 F6000 X21.909 Y92.054
M204 S1800
M205 X8 Y8
G1 F1800 X62.784 Y132.929 E6239.7556
M204 S3000
M205 X10 Y10
G0 F6000 X62.218 Y132.929
M204 S1800
M205 X8 Y8
G1 F1800 X21.702 Y92.413 E6241.66135
M204 S3000
M205 X10 Y10
G0 F6000 X21.495 Y92.771
M204 S1800
M205 X8 Y8
G1 F1800 X61.652 Y132.929 E6243.55023
M204 S3000
M205 X10 Y10
G0 F6000 X61.086 Y132.929
M204 S1800
M205 X8 Y8
G1 F1800 X21.288 Y93.13 E6245.42223
M204 S3000
M205 X10 Y10
G0 F6000 X21.08 Y93.488
M204 S1800
M205 X8 Y8
G1 F1800 X60.929 Y133.337 E6247.29661
M204 S3000
M205 X10 Y10
G0 F6000 X60.929 Y133.903
M204 S1800
M205 X8 Y8
G1 F1800 X20.874 Y93.847 E6249.1807
M204 S3000
M205 X10 Y10
G0 F6000 X20.667 Y94.206
M204 S1800
M205 X8 Y8
G1 F1800 X60.929 Y134.469 E6251.07452
M204 S3000
M205 X10 Y10
G0 F6000 X60.929 Y135.034
M204 S1800
M205 X8 Y8
G1 F1800 X20.46 Y94.564 E6252.97808
M204 S3000
M205 X10 Y10
G0 F6000 X20.252 Y94.923
M204 S1800
M205 X8 Y8
G1 F1800 X60.929 Y135.6 E6254.8914
M204 S3000
M205 X10 Y10
G0 F6000 X60.929 Y136.166
M204 S1800
M205 X8 Y8
G1 F1800 X20.045 Y95.281 E6256.81448
M204 S3000
M205 X10 Y10
G0 F6000 X19.839 Y95.641
M204 S1800
M205 X8 Y8
G1 F1800 X60.929 Y136.731 E6258.74723
M204 S3000
M205 X10 Y10
G0 F6000 X60.929 Y137.297
M204 S1800
M205 X8 Y8
G1 F1800 X19.632 Y95.999 E6260.68974
M204 S3000
M205 X10 Y10
G0 F6000 X19.424 Y96.358
M204 S1800
M205 X8 Y8
G1 F1800 X60.929 Y137.863 E6262.64201
M204 S3000
M205 X10 Y10
G0 F6000 X60.929 Y138.428
M204 S1800
M205 X8 Y8
G1 F1800 X19.217 Y96.716 E6264.60401
M204 S3000
M205 X10 Y10
G0 F6000 X19.01 Y97.075
M204 S1800
M205 X8 Y8
G1 F1800 X60.929 Y138.994 E6266.57575
M204 S3000
M205 X10 Y10
G0 F6000 X60.929 Y139.56
M204 S1800
M205 X8 Y8
G1 F1800 X18.803 Y97.433 E6268.55726
M204 S3000
M205 X10 Y10
G0 F6000 X18.596 Y97.792
M204 S1800
M205 X8 Y8
G1 F1800 X60.929 Y140.125 E6270.54847
M204 S3000
M205 X10 Y10
G0 F6000 X60.929 Y140.691
M204 S1800
M205 X8 Y8
G1 F1800 X18.389 Y98.151 E6272.54942
M204 S3000
M205 X10 Y10
G0 F6000 X18.182 Y98.509
M204 S1800
M205 X8 Y8
G1 F1800 X60.929 Y141.257 E6274.56013
M204 S3000
M205 X10 Y10
G0 F6000 X60.929 Y141.822
M204 S1800
M205 X8 Y8
G1 F1800 X17.975 Y98.868 E6276.58056
M204 S3000
M205 X10 Y10
G0 F6000 X17.768 Y99.226
M204 S1800
M205 X8 Y8
G1 F1800 X60.929 Y142.388 E6278.61074
M204 S3000
M205 X10 Y10
G0 F6000 X60.929 Y142.954
M204 S1800
M205 X8 Y8
G1 F1800 X17.561 Y99.586 E6280.65064
M204 S3000
M205 X10 Y10
G0 F6000 X17.354 Y99.944
M204 S1800
M205 X8 Y8
G1 F1800 X60.929 Y143.52 E6282.7003
M204 S3000
M205 X10 Y10
G0 F6000 X60.929 Y144.085
M204 S1800
M205 X8 Y8
G1 F1800 X17.147 Y100.303 E6284.75967
M204 S3000
M205 X10 Y10
G0 F6000 X16.94 Y100.661
M204 S1800
M205 X8 Y8
G1 F1800 X60.929 Y144.651 E6286.8288
M204 S3000
M205 X10 Y10
G0 F6000 X60.929 Y145.217
M204 S1800
M205 X8 Y8
G1 F1800 X16.732 Y101.02 E6288.90769
M204 S3000
M205 X10 Y10
G0 F6000 X16.525 Y101.378
M204 S1800
M205 X8 Y8
G1 F1800 X60.929 Y145.782 E6290.99632
M204 S3000
M205 X10 Y10
G0 F6000 X60.929 Y146.348
M204 S1800
M205 X8 Y8
G1 F1800 X16.319 Y101.737 E6293.09466
M204 S3000
M205 X10 Y10
G0 F6000 X16.112 Y102.096
M204 S1800
M205 X8 Y8
G1 F1800 X60.929 Y146.914 E6295.20274
M204 S3000
M205 X10 Y10
G0 F6000 X60.929 Y147.479
M204 S1800
M205 X8 Y8
G1 F1800 X15.904 Y102.454 E6297.32058
M204 S3000
M205 X10 Y10
G0 F6000 X15.697 Y102.813
M204 S1800
M205 X8 Y8
G1 F1800 X60.929 Y148.045 E6299.44815
M204 S3000
M205 X10 Y10
G0 F6000 X60.929 Y148.611
M204 S1800
M205 X8 Y8
G1 F1800 X15.49 Y103.171 E6301.58549
M204 S3000
M205 X10 Y10
G0 F6000 X15.284 Y103.531
M204 S1800
M205 X8 Y8
G1 F1800 X60.929 Y149.176 E6303.73249
M204 S3000
M205 X10 Y10
G0 F6000 X60.929 Y149.742
M204 S1800
M205 X8 Y8
G1 F1800 X15.076 Y103.889 E6305.88927
M204 S3000
M205 X10 Y10
G0 F6000 X14.869 Y104.248
M204 S1800
M205 X8 Y8
G1 F1800 X94.05 Y183.429 E6309.6137
M204 S3000
M205 X10 Y10
G0 F6000 X94.616 Y183.429
M204 S1800
M205 X8 Y8
G1 F1800 X61.256 Y150.069 E6311.18285
M204 S3000
M205 X10 Y10
G0 F6000 X61.822 Y150.069
M204 S1800
M205 X8 Y8
G1 F1800 X95.182 Y183.429 E6312.75201
M204 S3000
M205 X10 Y10
G0 F6000 X95.747 Y183.429
M204 S1800
M205 X8 Y8
G1 F1800 X62.388 Y150.069 E6314.32113
M204 S3000
M205 X10 Y10
G0 F6000 X62.953 Y150.069
M204 S1800
M205 X8 Y8
G1 F1800 X96.313 Y183.429 E6315.89029
M204 S3000
M205 X10 Y10
G0 F6000 X96.879 Y183.429
M204 S1800
M205 X8 Y8
G1 F1800 X63.519 Y150.069 E6317.45944
M204 S3000
M205 X10 Y10
G0 F6000 X64.085 Y150.069
M204 S1800
M205 X8 Y8
G1 F1800 X97.444 Y183.429 E6319.02857
M204 S3000
M205 X10 Y10
G0 F6000 X98.01 Y183.429
M204 S1800
M205 X8 Y8
G1 F1800 X64.65 Y150.069 E6320.59772
M204 S3000
M205 X10 Y10
G0 F6000 X65.216 Y150.069
M204 S1800
M205 X8 Y8
G1 F1800 X98.576 Y183.429 E6322.16687
M204 S3000
M205 X10 Y10
G0 F6000 X99.142 Y183.429
M204 S1800
M205 X8 Y8
G1 F1800 X65.782 Y150.069 E6323.73602
M204 S3000
M205 X10 Y10
G0 F6000 X66.347 Y150.069
M204 S1800
M205 X8 Y8
G1 F1800 X99.707 Y183.429 E6325.30518
M204 S3000
M205 X10 Y10
G0 F6000 X100.273 Y183.429
M204 S1800
M205 X8 Y8
G1 F1800 X66.913 Y150.069 E6326.87433
M204 S3000
M205 X10 Y10
G0 F6000 X67.479 Y150.069
M204 S1800
M205 X8 Y8
G1 F1800 X100.839 Y183.429 E6328.44348
M204 S3000
M205 X10 Y10
G0 F6000 X101.404 Y183.429
M204 S1800
M205 X8 Y8
G1 F1800 X68.044 Y150.069 E6330.01263
M204 S3000
M205 X10 Y10
G0 F6000 X68.61 Y150.069
M204 S1800
M205 X8 Y8
G1 F1800 X101.97 Y183.429 E6331.58178
M204 S3000
M205 X10 Y10
G0 F6000 X102.536 Y183.429
M204 S1800
M205 X8 Y8
G1 F1800 X69.176 Y150.069 E6333.15094
M204 S3000
M205 X10 Y10
G0 F6000 X69.741 Y150.069
M204 S1800
M205 X8 Y8
G1 F1800 X103.101 Y183.429 E6334.72009
M204 S3000
M205 X10 Y10
G0 F6000 X103.667 Y183.429
M204 S1800
M205 X8 Y8
G1 F1800 X70.307 Y150.069 E6336.28924
M204 S3000
M205 X10 Y10
G0 F6000 X70.873 Y150.069
M204 S1800
M205 X8 Y8
G1 F1800 X104.233 Y183.429 E6337.85839
M204 S3000
M205 X10 Y10
G0 F6000 X104.798 Y183.429
M204 S1800
M205 X8 Y8
G1 F1800 X71.438 Y150.069 E6339.42755
M204 S3000
M205 X10 Y10
G0 F6000 X72.004 Y150.069
M204 S1800
M205 X8 Y8
G1 F1800 X105.364 Y183.429 E6340.9967
M204 S3000
M205 X10 Y10
G0 F6000 X105.93 Y183.429
M204 S1800
M205 X8 Y8
G1 F1800 X72.57 Y150.069 E6342.56585
M204 S3000
M205 X10 Y10
G0 F6000 X73.136 Y150.069
M204 S1800
M205 X8 Y8
G1 F1800 X106.495 Y183.429 E6344.13498
M204 S3000
M205 X10 Y10
G0 F6000 X107.061 Y183.429
M204 S1800
M205 X8 Y8
G1 F1800 X73.701 Y150.069 E6345.70413
M204 S3000
M205 X10 Y10
G0 F6000 X74.267 Y150.069
M204 S1800
M205 X8 Y8
G1 F1800 X107.627 Y183.429 E6347.27328
M204 S3000
M205 X10 Y10
G0 F6000 X108.192 Y183.429
M204 S1800
M205 X8 Y8
G1 F1800 X74.833 Y150.069 E6348.84241
M204 S3000
M205 X10 Y10
G0 F6000 X75.398 Y150.069
M204 S1800
M205 X8 Y8
G1 F1800 X108.758 Y183.429 E6350.41156
M204 S3000
M205 X10 Y10
G0 F6000 X109.324 Y183.429
M204 S1800
M205 X8 Y8
G1 F1800 X75.964 Y150.069 E6351.98072
M204 S3000
M205 X10 Y10
G0 F6000 X76.53 Y150.069
M204 S1800
M205 X8 Y8
G1 F1800 X109.89 Y183.429 E6353.54987
M204 S3000
M205 X10 Y10
G0 F6000 X110.455 Y183.429
M204 S1800
M205 X8 Y8
G1 F1800 X77.095 Y150.069 E6355.11902
M204 S3000
M205 X10 Y10
G0 F6000 X77.661 Y150.069
M204 S1800
M205 X8 Y8
G1 F1800 X111.021 Y183.429 E6356.68817
M204 S3000
M205 X10 Y10
G0 F6000 X111.587 Y183.429
M204 S1800
M205 X8 Y8
G1 F1800 X78.07 Y149.912 E6358.26471
M204 S3000
M205 X10 Y10
G0 F6000 X78.07 Y149.346
M204 S1800
M205 X8 Y8
G1 F1800 X112.152 Y183.429 E6359.86784
M204 S3000
M205 X10 Y10
G0 F6000 X112.718 Y183.429
M204 S1800
M205 X8 Y8
G1 F1800 X78.07 Y148.78 E6361.4976
M204 S3000
M205 X10 Y10
G0 F6000 X78.07 Y148.215
M204 S1800
M205 X8 Y8
G1 F1800 X113.284 Y183.429 E6363.15396
M204 S3000
M205 X10 Y10
G0 F6000 X113.849 Y183.429
M204 S1800
M205 X8 Y8
G1 F1800 X78.07 Y147.649 E6364.83692
M204 S3000
M205 X10 Y10
G0 F6000 X78.07 Y147.083
M204 S1800
M205 X8 Y8
G1 F1800 X114.415 Y183.429 E6366.5465
M204 S3000
M205 X10 Y10
G0 F6000 X114.981 Y183.429
M204 S1800
M205 X8 Y8
G1 F1800 X78.07 Y146.518 E6368.28268
M204 S3000
M205 X10 Y10
G0 F6000 X78.07 Y145.952
M204 S1800
M205 X8 Y8
G1 F1800 X115.546 Y183.429 E6370.04546
M204 S3000
M205 X10 Y10
G0 F6000 X116.112 Y183.429
M204 S1800
M205 X8 Y8
G1 F1800 X78.07 Y145.386 E6371.83486
M204 S3000
M205 X10 Y10
G0 F6000 X78.07 Y144.821
M204 S1800
M205 X8 Y8
G1 F1800 X116.678 Y183.429 E6373.65087
M204 S3000
M205 X10 Y10
G0 F6000 X117.243 Y183.429
M204 S1800
M205 X8 Y8
G1 F1800 X78.07 Y144.255 E6375.49347
M204 S3000
M205 X10 Y10
G0 F6000 X78.07 Y143.689
M204 S1800
M205 X8 Y8
G1 F1800 X117.809 Y183.429 E6377.36269
M204 S3000
M205 X10 Y10
G0 F6000 X118.375 Y183.429
M204 S1800
M205 X8 Y8
G1 F1800 X78.07 Y143.124 E6379.25852
M204 S3000
M205 X10 Y10
G0 F6000 X78.07 Y142.558
M204 S1800
M205 X8 Y8
G1 F1800 X118.941 Y183.429 E6381.18096
M204 S3000
M205 X10 Y10
G0 F6000 X119.506 Y183.429
M204 S1800
M205 X8 Y8
G1 F1800 X78.07 Y141.992 E6383.13001
M204 S3000
M205 X10 Y10
G0 F6000 X78.07 Y141.427
M204 S1800
M205 X8 Y8
G1 F1800 X120.072 Y183.429 E6385.10565
M204 S3000
M205 X10 Y10
G0 F6000 X120.638 Y183.429
M204 S1800
M205 X8 Y8
G1 F1800 X78.07 Y140.861 E6387.10792
M204 S3000
M205 X10 Y10
G0 F6000 X78.07 Y140.295
M204 S1800
M205 X8 Y8
G1 F1800 X121.203 Y183.429 E6389.13679
M204 S3000
M205 X10 Y10
G0 F6000 X121.769 Y183.429
M204 S1800
M205 X8 Y8
G1 F1800 X78.07 Y139.729 E6391.19228
M204 S3000
M205 X10 Y10
G0 F6000 X78.07 Y139.164
M204 S1800
M205 X8 Y8
G1 F1800 X122.335 Y183.429 E6393.27437
M204 S3000
M205 X10 Y10
G0 F6000 X122.9 Y183.429
M204 S1800
M205 X8 Y8
G1 F1800 X78.07 Y138.598 E6395.38306
M204 S3000
M205 X10 Y10
G0 F6000 X78.07 Y138.032
M204 S1800
M205 X8 Y8
G1 F1800 X123.466 Y183.429 E6397.51837
M204 S3000
M205 X10 Y10
G0 F6000 X124.032 Y183.429
M204 S1800
M205 X8 Y8
G1 F1800 X78.07 Y137.467 E6399.68028
M204 S3000
M205 X10 Y10
G0 F6000 X78.07 Y136.901
M204 S1800
M205 X8 Y8
G1 F1800 X124.597 Y183.429 E6401.86879
M204 S3000
M205 X10 Y10
G0 F6000 X125.163 Y183.429
M204 S1800
M205 X8 Y8
G1 F1800 X78.07 Y136.335 E6404.08393
M204 S3000
M205 X10 Y10
G0 F6000 X78.07 Y135.77
M204 S1800
M205 X8 Y8
G1 F1800 X125.729 Y183.429 E6406.32566
M204 S3000
M205 X10 Y10
G0 F6000 X126.294 Y183.429
M204 S1800
M205 X8 Y8
G1 F1800 X78.07 Y135.204 E6408.59399
M204 S3000
M205 X10 Y10
G0 F6000 X78.07 Y134.638
M204 S1800
M205 X8 Y8
G1 F1800 X126.86 Y183.429 E6410.88895
M204 S3000
M205 X10 Y10
G0 F6000 X127.426 Y183.429
M204 S1800
M205 X8 Y8
G1 F1800 X78.07 Y134.073 E6413.2105
M204 S3000
M205 X10 Y10
G0 F6000 X78.07 Y133.507
M204 S1800
M205 X8 Y8
G1 F1800 X127.991 Y183.429 E6415.55866
G1 X128.061 Y183.499
M204 S3000
M205 X10 Y10
G0 F6000 X93.485 Y183.429
M204 S1800
M205 X8 Y8
G1 F1800 X14.662 Y104.606 E6419.26625
M204 S3000
M205 X10 Y10
G0 F6000 X14.455 Y104.965
M204 S1800
M205 X8 Y8
G1 F1800 X92.919 Y183.429 E6422.95696
M204 S3000
M205 X10 Y10
G0 F6000 X92.353 Y183.429
M204 S1800
M205 X8 Y8
G1 F1800 X15.134 Y106.21 E6426.5891
G1 X15.064 Y106.14
M204 S3000
M205 X10 Y10
G0 F6000 X15.907 Y107.548
M204 S1800
M205 X8 Y8
G1 F1800 X91.788 Y183.429 E6430.15831
M204 S3000
M205 X10 Y10
G0 F6000 X91.222 Y183.429
M204 S1800
M205 X8 Y8
G1 F1800 X16.68 Y108.887 E6433.66454
G1 X16.61 Y108.817
M204 S3000
M205 X10 Y10
G0 F6000 X17.453 Y110.225
M204 S1800
M205 X8 Y8
G1 F1800 X90.656 Y183.429 E6437.10781
M204 S3000
M205 X10 Y10
G0 F6000 X90.091 Y183.429
M204 S1800
M205 X8 Y8
G1 F1800 X18.226 Y111.564 E6440.48812
G1 X18.156 Y111.494
M204 S3000
M205 X10 Y10
G0 F6000 X18.998 Y112.902
M204 S1800
M205 X8 Y8
G1 F1800 X89.525 Y183.429 E6443.80549
M204 S3000
M205 X10 Y10
G0 F6000 X88.959 Y183.429
M204 S1800
M205 X8 Y8
G1 F1800 X19.771 Y114.24 E6447.0599
G1 X19.701 Y114.17
M204 S3000
M205 X10 Y10
G0 F6000 X20.544 Y115.579
M204 S1800
M205 X8 Y8
G1 F1800 X88.394 Y183.429 E6450.25136
M204 S3000
M205 X10 Y10
G0 F6000 X87.828 Y183.429
M204 S1800
M205 X8 Y8
G1 F1800 X21.317 Y116.917 E6453.37986
G1 X21.247 Y116.847
M204 S3000
M205 X10 Y10
G0 F6000 X22.089 Y118.255
M204 S1800
M205 X8 Y8
G1 F1800 X87.262 Y183.429 E6456.44542
M204 S3000
M205 X10 Y10
G0 F6000 X86.696 Y183.429
M204 S1800
M205 X8 Y8
G1 F1800 X22.862 Y119.594 E6459.448
G1 X22.792 Y119.524
M204 S3000
M205 X10 Y10
G0 F6000 X23.635 Y120.932
M204 S1800
M205 X8 Y8
G1 F1800 X86.131 Y183.429 E6462.38764
M204 S3000
M205 X10 Y10
G0 F6000 X85.565 Y183.429
M204 S1800
M205 X8 Y8
G1 F1800 X24.407 Y122.271 E6465.26433
G1 X24.337 Y122.201
M204 S3000
M205 X10 Y10
G0 F6000 X25.18 Y123.609
M204 S1800
M205 X8 Y8
G1 F1800 X84.999 Y183.429 E6468.07805
M204 S3000
M205 X10 Y10
G0 F6000 X84.434 Y183.429
M204 S1800
M205 X8 Y8
G1 F1800 X25.952 Y124.947 E6470.82887
G1 X25.882 Y124.877
M204 S3000
M205 X10 Y10
G0 F6000 X26.725 Y126.286
M204 S1800
M205 X8 Y8
G1 F1800 X83.868 Y183.429 E6473.5167
M204 S3000
M205 X10 Y10
G0 F6000 X83.302 Y183.429
M204 S1800
M205 X8 Y8
G1 F1800 X27.498 Y127.624 E6476.14157
G1 X27.428 Y127.554
M204 S3000
M205 X10 Y10
G0 F6000 X28.27 Y128.962
M204 S1800
M205 X8 Y8
G1 F1800 X82.737 Y183.429 E6478.70353
M204 S3000
M205 X10 Y10
G0 F6000 X82.171 Y183.429
M204 S1800
M205 X8 Y8
G1 F1800 X29.043 Y130.301 E6481.20251
G1 X28.973 Y130.231
M204 S3000
M205 X10 Y10
G0 F6000 X29.816 Y131.639
M204 S1800
M205 X8 Y8
G1 F1800 X81.605 Y183.429 E6483.63853
M204 S3000
M205 X10 Y10
G0 F6000 X81.04 Y183.429
M204 S1800
M205 X8 Y8
G1 F1800 X30.589 Y132.978 E6486.01159
G1 X30.519 Y132.908
M204 S3000
M205 X10 Y10
G0 F6000 X31.362 Y134.317
M204 S1800
M205 X8 Y8
G1 F1800 X80.474 Y183.429 E6488.32167
M204 S3000
M205 X10 Y10
G0 F6000 X79.908 Y183.429
M204 S1800
M205 X8 Y8
G1 F1800 X32.134 Y135.654 E6490.56883
G1 X32.064 Y135.584
M204 S3000
M205 X10 Y10
G0 F6000 X32.907 Y136.993
M204 S1800
M205 X8 Y8
G1 F1800 X79.343 Y183.429 E6492.75304
M204 S3000
M205 X10 Y10
G0 F6000 X78.777 Y183.429
M204 S1800
M205 X8 Y8
G1 F1800 X33.68 Y138.332 E6494.87426
G1 X33.61 Y138.262
M204 S3000
M205 X10 Y10
G0 F6000 X34.453 Y139.67
M204 S1800
M205 X8 Y8
G1 F1800 X78.211 Y183.429 E6496.93253
M204 S3000
M205 X10 Y10
G0 F6000 X77.645 Y183.429
M204 S1800
M205 X8 Y8
G1 F1800 X35.225 Y141.008 E6498.92786
G1 X35.155 Y140.938
M204 S3000
M205 X10 Y10
G0 F6000 X35.998 Y142.346
M204 S1800
M205 X8 Y8
G1 F1800 X77.08 Y183.429 E6500.86026
M204 S3000
M205 X10 Y10
G0 F6000 X76.514 Y183.429
M204 S1800
M205 X8 Y8
G1 F1800 X36.77 Y143.685 E6502.72969
G1 X36.7 Y143.615
M204 S3000
M205 X10 Y10
G0 F6000 X37.543 Y145.024
M204 S1800
M205 X8 Y8
G1 F1800 X75.948 Y183.429 E6504.53614
M204 S3000
M205 X10 Y10
G0 F6000 X75.383 Y183.429
M204 S1800
M205 X8 Y8
G1 F1800 X38.315 Y146.361 E6506.27971
G1 X38.245 Y146.291
M204 S3000
M205 X10 Y10
G0 F6000 X39.088 Y147.7
M204 S1800
M205 X8 Y8
G1 F1800 X74.817 Y183.429 E6507.96029
M204 S3000
M205 X10 Y10
G0 F6000 X74.251 Y183.429
M204 S1800
M205 X8 Y8
G1 F1800 X39.861 Y149.039 E6509.57789
G1 X39.791 Y148.969
M204 S3000
M205 X10 Y10
G0 F6000 X40.634 Y150.377
M204 S1800
M205 X8 Y8
G1 F1800 X73.686 Y183.429 E6511.13256
M204 S3000
M205 X10 Y10
G0 F6000 X73.12 Y183.429
M204 S1800
M205 X8 Y8
G1 F1800 X41.406 Y151.715 E6512.62429
G1 X41.336 Y151.645
M204 S3000
M205 X10 Y10
G0 F6000 X42.179 Y153.053
M204 S1800
M205 X8 Y8
G1 F1800 X72.554 Y183.429 E6514.05306
M204 S3000
M205 X10 Y10
G0 F6000 X71.989 Y183.429
M204 S1800
M205 X8 Y8
G1 F1800 X42.952 Y154.392 E6515.41887
G1 X42.882 Y154.322
M204 S3000
M205 X10 Y10
G0 F6000 X43.725 Y155.731
M204 S1800
M205 X8 Y8
G1 F1800 X71.423 Y183.429 E6516.7217
M204 S3000
M205 X10 Y10
G0 F6000 X70.857 Y183.429
M204 S1800
M205 X8 Y8
G1 F1800 X44.498 Y157.069 E6517.96157
G1 X44.428 Y156.999
M204 S3000
M205 X10 Y10
G0 F6000 X45.27 Y158.407
M204 S1800
M205 X8 Y8
G1 F1800 X70.292 Y183.429 E6519.13853
M204 S3000
M205 X10 Y10
G0 F6000 X69.726 Y183.429
M204 S1800
M205 X8 Y8
G1 F1800 X46.043 Y159.746 E6520.2525
G1 X45.973 Y159.676
M204 S3000
M205 X10 Y10
G0 F6000 X46.816 Y161.084
M204 S1800
M205 X8 Y8
G1 F1800 X69.16 Y183.429 E6521.30352
M204 S3000
M205 X10 Y10
G0 F6000 X68.595 Y183.429
M204 S1800
M205 X8 Y8
G1 F1800 X47.588 Y162.423 E6522.2916
G1 X47.518 Y162.353
M204 S3000
M205 X10 Y10
G0 F6000 X48.361 Y163.76
M204 S1800
M205 X8 Y8
G1 F1800 X68.029 Y183.429 E6523.21675
M204 S3000
M205 X10 Y10
G0 F6000 X67.463 Y183.429
M204 S1800
M205 X8 Y8
G1 F1800 X49.134 Y165.099 E6524.07891
G1 X49.064 Y165.029
M204 S3000
M205 X10 Y10
G0 F6000 X49.906 Y166.438
M204 S1800
M205 X8 Y8
G1 F1800 X66.897 Y183.429 E6524.87811
M204 S3000
M205 X10 Y10
G0 F6000 X66.332 Y183.429
M204 S1800
M205 X8 Y8
G1 F1800 X50.679 Y167.776 E6525.61438
G1 X50.609 Y167.706
M204 S3000
M205 X10 Y10
G0 F6000 X51.451 Y169.114
M204 S1800
M205 X8 Y8
G1 F1800 X65.766 Y183.429 E6526.28772
M204 S3000
M205 X10 Y10
G0 F6000 X65.2 Y183.429
M204 S1800
M205 X8 Y8
G1 F1800 X52.224 Y170.453 E6526.89807
G1 X52.154 Y170.383
M204 S3000
M205 X10 Y10
G0 F6000 X52.997 Y171.791
M204 S1800
M205 X8 Y8
G1 F1800 X64.635 Y183.429 E6527.44548
M204 S3000
M205 X10 Y10
G0 F6000 X64.069 Y183.429
M204 S1800
M205 X8 Y8
G1 F1800 X53.77 Y173.13 E6527.92992
G1 X53.7 Y173.06
M204 S3000
M205 X10 Y10
G0 F6000 X54.542 Y174.467
M204 S1800
M205 X8 Y8
G1 F1800 X63.503 Y183.429 E6528.35144
M204 S3000
M205 X10 Y10
G0 F6000 X62.938 Y183.429
M204 S1800
M205 X8 Y8
G1 F1800 X55.315 Y175.806 E6528.71
G1 X55.245 Y175.736
M204 S3000
M205 X10 Y10
G0 F6000 X56.088 Y177.145
M204 S1800
M205 X8 Y8
G1 F1800 X62.372 Y183.429 E6529.00558
M204 S3000
M205 X10 Y10
G0 F6000 X61.806 Y183.429
M204 S1800
M205 X8 Y8
G1 F1800 X56.861 Y178.483 E6529.2382
G1 X56.791 Y178.413
M204 S3000
M205 X10 Y10
G0 F6000 X57.633 Y179.821
M204 S1800
M205 X8 Y8
G1 F1800 X61.241 Y183.429 E6529.40791
M204 S3000
M205 X10 Y10
G0 F6000 X60.675 Y183.429
M204 S1800
M205 X8 Y8
G1 F1800 X58.406 Y181.16 E6529.51464
G1 X58.336 Y181.09
M204 S3000
M205 X10 Y10
G0 F6000 X59.179 Y182.498
M204 S1800
M205 X8 Y8
G1 F1800 X60.109 Y183.429 E6529.55841
G1 X60.179 Y183.499
M204 S3000
M205 X10 Y10
G0 F6000 X102.749 Y107.84
M204 S1800
M205 X8 Y8
G1 F1800 X67.477 Y72.568 E6531.21749
M204 S3000
M205 X10 Y10
G0 F6000 X68.043 Y72.568
M204 S1800
M205 X8 Y8
G1 F1800 X101.976 Y106.502 E6532.81362
G1 X102.046 Y106.572
M204 S3000
M205 X10 Y10
G0 F6000 X101.203 Y105.163
M204 S1800
M205 X8 Y8
G1 F1800 X68.609 Y72.568 E6534.34677
M204 S3000
M205 X10 Y10
G0 F6000 X69.174 Y72.568
M204 S1800
M205 X8 Y8
G1 F1800 X100.431 Y103.825 E6535.817
G1 X100.501 Y103.895
M204 S3000
M205 X10 Y10
G0 F6000 X99.658 Y102.486
M204 S1800
M205 X8 Y8
G1 F1800 X69.74 Y72.568 E6537.22425
M204 S3000
M205 X10 Y10
G0 F6000 X70.306 Y72.568
M204 S1800
M205 X8 Y8
G1 F1800 X99.654 Y101.917 E6538.60471
M204 S3000
M205 X10 Y10
G0 F6000 X99.931 Y101.628
M204 S1800
M205 X8 Y8
G1 F1800 X70.871 Y72.568 E6539.97161
M204 S3000
M205 X10 Y10
G0 F6000 X71.437 Y72.568
M204 S1800
M205 X8 Y8
G1 F1800 X100.496 Y101.628 E6541.33848
M204 S3000
M205 X10 Y10
G0 F6000 X101.062 Y101.628
M204 S1800
M205 X8 Y8
G1 F1800 X72.003 Y72.568 E6542.70535
M204 S3000
M205 X10 Y10
G0 F6000 X72.069 Y72.069
M204 S1800
M205 X8 Y8
G1 F1800 X101.628 Y101.628 E6544.09571
M204 S3000
M205 X10 Y10
G0 F6000 X102.193 Y101.628
M204 S1800
M205 X8 Y8
G1 F1800 X72.069 Y71.503 E6545.51268
M204 S3000
M205 X10 Y10
G0 F6000 X72.069 Y70.937
M204 S1800
M205 X8 Y8
G1 F1800 X102.759 Y101.628 E6546.95626
M204 S3000
M205 X10 Y10
G0 F6000 X103.325 Y101.628
M204 S1800
M205 X8 Y8
G1 F1800 X72.069 Y70.371 E6548.42647
M204 S3000
M205 X10 Y10
G0 F6000 X72.069 Y69.806
M204 S1800
M205 X8 Y8
G1 F1800 X103.89 Y101.628 E6549.92326
M204 S3000
M205 X10 Y10
G0 F6000 X104.456 Y101.628
M204 S1800
M205 X8 Y8
G1 F1800 X72.069 Y69.24 E6551.44667
M204 S3000
M205 X10 Y10
G0 F6000 X72.069 Y68.674
M204 S1800
M205 X8 Y8
G1 F1800 X105.022 Y101.628 E6552.9967
M204 S3000
M205 X10 Y10
G0 F6000 X105.588 Y101.628
M204 S1800
M205 X8 Y8
G1 F1800 X72.069 Y68.109 E6554.57333
M204 S3000
M205 X10 Y10
G0 F6000 X72.069 Y67.543
M204 S1800
M205 X8 Y8
G1 F1800 X106.153 Y101.628 E6556.17656
M204 S3000
M205 X10 Y10
G0 F6000 X106.719 Y101.628
M204 S1800
M205 X8 Y8
G1 F1800 X72.069 Y66.977 E6557.80641
M204 S3000
M205 X10 Y10
G0 F6000 X72.069 Y66.412
M204 S1800
M205 X8 Y8
G1 F1800 X107.285 Y101.628 E6559.46287
M204 S3000
M205 X10 Y10
G0 F6000 X107.85 Y101.628
M204 S1800
M205 X8 Y8
G1 F1800 X72.069 Y65.846 E6561.14592
M204 S3000
M205 X10 Y10
G0 F6000 X72.069 Y65.28
M204 S1800
M205 X8 Y8
G1 F1800 X108.416 Y101.628 E6562.85559
M204 S3000
M205 X10 Y10
G0 F6000 X108.982 Y101.628
M204 S1800
M205 X8 Y8
G1 F1800 X72.069 Y64.715 E6564.59187
M204 S3000
M205 X10 Y10
G0 F6000 X72.069 Y64.149
M204 S1800
M205 X8 Y8
G1 F1800 X109.547 Y101.628 E6566.35474
G1 X109.617 Y101.698
M204 S3000
M205 X10 Y10
;MESH:NONMESH
G0 F6000 X71.128 Y62.372
G0 X61.5 Y62
;TIME_ELAPSED:5074.392298
;LAYER:3
;MESH:Tested Rain shield.stl
G0 X61.5 Y62 Z0.9
M204 S1800
M205 X8 Y8
;TYPE:WALL-INNER
G1 F3600 X61.5 Y72 E6566.68734
G1 X71.5 Y72 E6567.01994
G1 X71.5 Y62 E6567.35254
G1 X61.5 Y62 E6567.68515
M204 S3000
M205 X10 Y10
G0 F6000 X61.872 Y71.628
G0 X100.15 Y102.199
M204 S1800
M205 X8 Y8
G1 F3600 X100.323 Y102.498 E6567.69664
G1 X104.423 Y109.6 E6567.96939
G1 X105.577 Y109.6 E6568.00777
G1 X109.677 Y102.498 E6568.28052
G1 X109.85 Y102.199 E6568.29201
G1 X109.505 Y102.199 E6568.29851
G1 X109.504 Y102.199 E6568.29854
G1 X100.496 Y102.199 E6568.59815
G1 X100.495 Y102.199 E6568.59818
G1 X100.15 Y102.199 E6568.60469
M204 S3000
M205 X10 Y10
G0 F6000 X61.5 Y133.5
M204 S1800
M205 X8 Y8
G1 F3600 X61.5 Y149.5 E6569.13685
G1 X77.5 Y149.5 E6569.66901
G1 X77.5 Y133.5 E6570.20117
G1 X61.5 Y133.5 E6570.73333
M204 S3000
M205 X10 Y10
G0 F6000 X77.128 Y133.872
G0 X139 Y139.5
M204 S1800
M205 X8 Y8
G1 F3600 X139 Y149.5 E6571.06594
G1 X149 Y149.5 E6571.39854
G1 X149 Y139.5 E6571.73114
G1 X139 Y139.5 E6572.06374
M204 S3000
M205 X10 Y10
G0 F6000 X196.223 Y105
M204 S1800
M205 X8 Y8
G1 F3600 X150.611 Y184 E6575.0978
G1 X59.389 Y184 E6578.13185
G1 X13.777 Y105 E6581.16591
G1 X59.389 Y26 E6584.19997
G1 X150.611 Y26 E6587.23402
G1 X196.223 Y105 E6590.26808
M204 S3000
M205 X10 Y10
G0 F6000 X148.628 Y62.372
G0 X133 Y62
M204 S1800
M205 X8 Y8
G1 F3600 X133 Y78 E6590.80024
G1 X149 Y78 E6591.3324
G1 X149 Y62 E6591.86456
G1 X133 Y62 E6592.39673
M204 S3000
M205 X10 Y10
G0 F6000 X133.4 Y62.4
M204 S1800
M205 X8 Y8
G1 F3600 X133.4 Y77.6 E6592.90228
G1 X148.6 Y77.6 E6593.40783
G1 X148.6 Y62.4 E6593.91339
G1 X133.4 Y62.4 E6594.41894
M204 S3000
M205 X10 Y10
G0 F6000 X133.33 Y62.33
G0 X100.757 Y102.549
G0 X100.843 Y102.599
M204 S1800
M205 X8 Y8
G1 F3600 X101.016 Y102.898 E6594.43043
G1 X104.654 Y109.2 E6594.67246
G1 X105.346 Y109.2 E6594.69547
G1 X108.984 Y102.898 E6594.9375
G1 X109.157 Y102.599 E6594.94898
G1 X108.812 Y102.599 E6594.95549
G1 X108.811 Y102.599 E6594.95552
G1 X101.189 Y102.599 E6595.20903
G1 X101.188 Y102.599 E6595.20906
G1 X100.843 Y102.599 E6595.21556
M204 S3000
M205 X10 Y10
G0 F6000 X100.757 Y102.549
G0 X61.83 Y133.83
G0 X61.9 Y133.9
M204 S1800
M205 X8 Y8
G1 F3600 X61.9 Y149.1 E6595.72112
G1 X77.1 Y149.1 E6596.22667
G1 X77.1 Y133.9 E6596.73223
G1 X61.9 Y133.9 E6597.23778
M204 S3000
M205 X10 Y10
G0 F6000 X61.83 Y133.83
G0 X61.83 Y62.33
G0 X61.9 Y62.4
M204 S1800
M205 X8 Y8
G1 F3600 X61.9 Y71.6 E6597.54377
G1 X71.1 Y71.6 E6597.84977
G1 X71.1 Y62.4 E6598.15576
G1 X61.9 Y62.4 E6598.46175
M204 S3000
M205 X10 Y10
G0 F6000 X61.83 Y62.33
G0 X61.872 Y71.628
G0 X139.33 Y139.83
G0 X139.4 Y139.9
M204 S1800
M205 X8 Y8
G1 F3600 X139.4 Y149.1 E6598.76775
G1 X148.6 Y149.1 E6599.07374
G1 X148.6 Y139.9 E6599.37973
G1 X139.4 Y139.9 E6599.68573
M204 S3000
M205 X10 Y10
G0 F6000 X139.33 Y139.83
G0 X196.584 Y105
G0 X196.684 Y105
M204 S1800
M205 X8 Y8
G1 F3600 X150.842 Y184.4 E6602.73513
G1 X59.158 Y184.4 E6605.78455
G1 X13.316 Y105 E6608.83395
G1 X59.158 Y25.6 E6611.88336
G1 X150.842 Y25.6 E6614.93278
G1 X196.684 Y105 E6617.98218
M204 S3000
M205 X10 Y10
G0 F6000 X197.145 Y105
M204 S1800
M205 X8 Y8
;TYPE:WALL-OUTER
G1 F3600 X151.073 Y184.8 E6621.04693
G1 X58.927 Y184.8 E6624.11172
G1 X12.855 Y105 E6627.17647
G1 X58.927 Y25.2 E6630.24122
G1 X151.073 Y25.2 E6633.30601
G1 X197.145 Y105 E6636.37076
M204 S3000
M205 X10 Y10
G0 F6000 X197.045 Y105.173
G0 X196.584 Y105
G0 X139.8 Y139.8
G0 X139.8 Y140.3
M204 S1800
M205 X8 Y8
G1 F3600 X139.8 Y148.7 E6636.65014
G1 X148.2 Y148.7 E6636.92953
G1 X148.2 Y140.3 E6637.20891
G1 X139.8 Y140.3 E6637.4883
M204 S3000
M205 X10 Y10
G0 F6000 X139.8 Y140.5
G0 X139.3 Y140.5
G0 X104.634 Y109.234
G0 X100.809 Y102.579
G0 X101.536 Y102.499
G0 X101.536 Y102.999
M204 S1800
M205 X8 Y8
G1 F3600 X104.885 Y108.8 E6637.71108
G1 X105.115 Y108.8 E6637.71873
G1 X108.464 Y102.999 E6637.94152
G1 X101.536 Y102.999 E6638.17195
M204 S3000
M205 X10 Y10
G0 F6000 X101.636 Y103.172
G0 X101.203 Y103.421
G0 X62.3 Y133.8
G0 X62.3 Y134.3
M204 S1800
M205 X8 Y8
G1 F3600 X62.3 Y148.7 E6638.65089
G1 X76.7 Y148.7 E6639.12984
G1 X76.7 Y134.3 E6639.60878
G1 X62.3 Y134.3 E6640.08773
M204 S3000
M205 X10 Y10
G0 F6000 X62.3 Y134.5
G0 X61.8 Y134.5
G0 X61.872 Y62.372
G0 X62.3 Y62.3
G0 X62.3 Y62.8
M204 S1800
M205 X8 Y8
G1 F3600 X62.3 Y71.2 E6640.36712
G1 X70.7 Y71.2 E6640.6465
G1 X70.7 Y62.8 E6640.92589
G1 X62.3 Y62.8 E6641.20527
M204 S3000
M205 X10 Y10
G0 F6000 X62.3 Y63
G0 X61.8 Y63
G0 X61.872 Y62.372
G0 X133.8 Y62.3
G0 X133.8 Y62.8
M204 S1800
M205 X8 Y8
G1 F3600 X133.8 Y77.2 E6641.68422
G1 X148.2 Y77.2 E6642.16316
G1 X148.2 Y62.8 E6642.64211
G1 X133.8 Y62.8 E6643.12106
M204 S3000
M205 X10 Y10
G0 F6000 X133.8 Y63
G0 X133.3 Y63
G0 X132.61 Y61.61
M204 S1800
M205 X8 Y8
;TYPE:SKIN
G1 F1800 X132.61 Y78.39 E6643.67916
G1 X149.39 Y78.39 E6644.23727
G1 X149.39 Y61.61 E6644.79537
G1 X132.61 Y61.61 E6645.35348
M204 S3000
M205 X10 Y10
G0 F6000 X150.386 Y26.39
M204 S1800
M205 X8 Y8
G1 F1800 X195.772 Y105 E6648.37254
G1 X150.386 Y183.61 E6651.3916
G1 X59.614 Y183.61 E6654.41069
G1 X14.228 Y105 E6657.42976
G1 X59.614 Y26.39 E6660.44882
G1 X150.386 Y26.39 E6663.46791
M204 S3000
M205 X10 Y10
G0 F6000 X110.074 Y101.809
M204 S1800
M205 X8 Y8
G1 F1800 X99.926 Y101.809 E6663.80543
G1 X99.699 Y102.199 E6663.82044
G1 X104.198 Y109.99 E6664.11967
G1 X105.802 Y109.99 E6664.17302
G1 X110.301 Y102.199 E6664.47226
G1 X110.074 Y101.809 E6664.48726
M204 S3000
M205 X10 Y10
G0 F6000 X105.366 Y109.234
G0 X77.89 Y133.11
M204 S1800
M205 X8 Y8
G1 F1800 X61.11 Y133.11 E6665.04537
G1 X61.11 Y149.89 E6665.60347
G1 X77.89 Y149.89 E6666.16158
G1 X77.89 Y133.11 E6666.71968
M204 S3000
M205 X10 Y10
G0 F6000 X138.61 Y139.11
M204 S1800
M205 X8 Y8
G1 F1800 X138.61 Y149.89 E6667.07823
G1 X149.39 Y149.89 E6667.43677
G1 X149.39 Y139.11 E6667.79532
G1 X138.61 Y139.11 E6668.15386
M204 S3000
M205 X10 Y10
G0 F6000 X109.191 Y102.579
G0 X71.89 Y61.61
M204 S1800
M205 X8 Y8
G1 F1800 X61.11 Y61.61 E6668.51241
G1 X61.11 Y72.39 E6668.87095
G1 X71.89 Y72.39 E6669.22949
G1 X71.89 Y61.61 E6669.58804
M204 S3000
M205 X10 Y10
G0 F6000 X59.98 Y26.569
M204 S1800
M205 X8 Y8
G1 F1800 X59.357 Y27.192 E6669.61734
G1 X59.287 Y27.262
M204 S3000
M205 X10 Y10
G0 F6000 X60.546 Y26.569
M204 S1800
M205 X8 Y8
G1 F1800 X58.585 Y28.53 E6669.70958
G1 X58.515 Y28.6
M204 S3000
M205 X10 Y10
G0 F6000 X57.812 Y29.868
M204 S1800
M205 X8 Y8
G1 F1800 X61.111 Y26.569 E6669.86476
M204 S3000
M205 X10 Y10
G0 F6000 X61.677 Y26.569
M204 S1800
M205 X8 Y8
G1 F1800 X57.039 Y31.207 E6670.08291
G1 X56.969 Y31.277
M204 S3000
M205 X10 Y10
G0 F6000 X56.266 Y32.546
M204 S1800
M205 X8 Y8
G1 F1800 X62.243 Y26.569 E6670.36405
M204 S3000
M205 X10 Y10
G0 F6000 X62.808 Y26.569
M204 S1800
M205 X8 Y8
G1 F1800 X55.494 Y33.883 E6670.70808
G1 X55.424 Y33.953
M204 S3000
M205 X10 Y10
G0 F6000 X54.721 Y35.222
M204 S1800
M205 X8 Y8
G1 F1800 X63.374 Y26.569 E6671.11509
M204 S3000
M205 X10 Y10
G0 F6000 X63.94 Y26.569
M204 S1800
M205 X8 Y8
G1 F1800 X53.948 Y36.56 E6671.58506
G1 X53.878 Y36.63
M204 S3000
M205 X10 Y10
G0 F6000 X53.175 Y37.899
M204 S1800
M205 X8 Y8
G1 F1800 X64.505 Y26.569 E6672.11799
M204 S3000
M205 X10 Y10
G0 F6000 X65.071 Y26.569
M204 S1800
M205 X8 Y8
G1 F1800 X52.402 Y39.238 E6672.7139
G1 X52.332 Y39.308
M204 S3000
M205 X10 Y10
G0 F6000 X51.63 Y40.575
M204 S1800
M205 X8 Y8
G1 F1800 X65.637 Y26.569 E6673.37272
M204 S3000
M205 X10 Y10
G0 F6000 X66.202 Y26.569
M204 S1800
M205 X8 Y8
G1 F1800 X50.857 Y41.914 E6674.09451
G1 X50.787 Y41.984
M204 S3000
M205 X10 Y10
G0 F6000 X50.085 Y43.253
M204 S1800
M205 X8 Y8
G1 F1800 X66.768 Y26.569 E6674.87925
M204 S3000
M205 X10 Y10
G0 F6000 X67.334 Y26.569
M204 S1800
M205 X8 Y8
G1 F1800 X49.312 Y44.591 E6675.72695
G1 X49.242 Y44.661
M204 S3000
M205 X10 Y10
G0 F6000 X48.54 Y45.929
M204 S1800
M205 X8 Y8
G1 F1800 X67.899 Y26.569 E6676.63756
M204 S3000
M205 X10 Y10
G0 F6000 X68.465 Y26.569
M204 S1800
M205 X8 Y8
G1 F1800 X47.767 Y47.267 E6677.61113
G1 X47.697 Y47.337
M204 S3000
M205 X10 Y10
G0 F6000 X46.994 Y48.606
M204 S1800
M205 X8 Y8
G1 F1800 X69.031 Y26.569 E6678.64768
M204 S3000
M205 X10 Y10
G0 F6000 X69.596 Y26.569
M204 S1800
M205 X8 Y8
G1 F1800 X46.221 Y49.945 E6679.74719
G1 X46.151 Y50.015
M204 S3000
M205 X10 Y10
G0 F6000 X45.449 Y51.282
M204 S1800
M205 X8 Y8
G1 F1800 X70.162 Y26.569 E6680.90962
M204 S3000
M205 X10 Y10
G0 F6000 X70.728 Y26.569
M204 S1800
M205 X8 Y8
G1 F1800 X44.676 Y52.621 E6682.13502
G1 X44.606 Y52.691
M204 S3000
M205 X10 Y10
G0 F6000 X43.903 Y53.96
M204 S1800
M205 X8 Y8
G1 F1800 X71.294 Y26.569 E6683.42341
M204 S3000
M205 X10 Y10
G0 F6000 X71.859 Y26.569
M204 S1800
M205 X8 Y8
G1 F1800 X43.13 Y55.298 E6684.77474
G1 X43.06 Y55.368
M204 S3000
M205 X10 Y10
G0 F6000 X42.358 Y56.636
M204 S1800
M205 X8 Y8
G1 F1800 X72.425 Y26.569 E6686.189
M204 S3000
M205 X10 Y10
G0 F6000 X72.991 Y26.569
M204 S1800
M205 X8 Y8
G1 F1800 X41.585 Y57.974 E6687.66621
G1 X41.515 Y58.044
M204 S3000
M205 X10 Y10
G0 F6000 X40.812 Y59.313
M204 S1800
M205 X8 Y8
G1 F1800 X73.556 Y26.569 E6689.20639
M204 S3000
M205 X10 Y10
G0 F6000 X74.122 Y26.569
M204 S1800
M205 X8 Y8
G1 F1800 X40.039 Y60.652 E6690.80955
G1 X39.969 Y60.722
M204 S3000
M205 X10 Y10
G0 F6000 X39.267 Y61.99
M204 S1800
M205 X8 Y8
G1 F1800 X74.688 Y26.569 E6692.47565
M204 S3000
M205 X10 Y10
G0 F6000 X75.253 Y26.569
M204 S1800
M205 X8 Y8
G1 F1800 X38.494 Y63.328 E6694.20468
G1 X38.424 Y63.398
M204 S3000
M205 X10 Y10
G0 F6000 X37.722 Y64.667
M204 S1800
M205 X8 Y8
G1 F1800 X75.819 Y26.569 E6695.99667
M204 S3000
M205 X10 Y10
G0 F6000 X76.385 Y26.569
M204 S1800
M205 X8 Y8
G1 F1800 X36.949 Y66.005 E6697.85162
G1 X36.879 Y66.075
M204 S3000
M205 X10 Y10
G0 F6000 X36.176 Y67.344
M204 S1800
M205 X8 Y8
G1 F1800 X76.95 Y26.569 E6699.76952
M204 S3000
M205 X10 Y10
G0 F6000 X77.516 Y26.569
M204 S1800
M205 X8 Y8
G1 F1800 X35.404 Y68.681 E6701.75034
G1 X35.334 Y68.751
M204 S3000
M205 X10 Y10
G0 F6000 X34.631 Y70.02
M204 S1800
M205 X8 Y8
G1 F1800 X78.082 Y26.569 E6703.79414
M204 S3000
M205 X10 Y10
G0 F6000 X78.647 Y26.569
M204 S1800
M205 X8 Y8
G1 F1800 X33.858 Y71.359 E6705.9009
G1 X33.788 Y71.429
M204 S3000
M205 X10 Y10
G0 F6000 X33.085 Y72.697
M204 S1800
M205 X8 Y8
G1 F1800 X79.213 Y26.569 E6708.07062
M204 S3000
M205 X10 Y10
G0 F6000 X79.779 Y26.569
M204 S1800
M205 X8 Y8
G1 F1800 X32.313 Y74.035 E6710.30328
G1 X32.243 Y74.105
M204 S3000
M205 X10 Y10
G0 F6000 X31.54 Y75.374
M204 S1800
M205 X8 Y8
G1 F1800 X80.345 Y26.569 E6712.59892
M204 S3000
M205 X10 Y10
G0 F6000 X80.91 Y26.569
M204 S1800
M205 X8 Y8
G1 F1800 X30.767 Y76.712 E6714.95749
G1 X30.697 Y76.782
M204 S3000
M205 X10 Y10
G0 F6000 X29.994 Y78.051
M204 S1800
M205 X8 Y8
G1 F1800 X81.476 Y26.569 E6717.37905
M204 S3000
M205 X10 Y10
G0 F6000 X82.042 Y26.569
M204 S1800
M205 X8 Y8
G1 F1800 X29.222 Y79.388 E6719.86351
G1 X29.152 Y79.458
M204 S3000
M205 X10 Y10
G0 F6000 X28.449 Y80.727
M204 S1800
M205 X8 Y8
G1 F1800 X82.607 Y26.569 E6722.41094
M204 S3000
M205 X10 Y10
G0 F6000 X83.173 Y26.569
M204 S1800
M205 X8 Y8
G1 F1800 X27.676 Y82.066 E6725.02135
G1 X27.606 Y82.136
M204 S3000
M205 X10 Y10
G0 F6000 X26.903 Y83.404
M204 S1800
M205 X8 Y8
G1 F1800 X83.739 Y26.569 E6727.69472
M204 S3000
M205 X10 Y10
G0 F6000 X84.304 Y26.569
M204 S1800
M205 X8 Y8
G1 F1800 X26.131 Y84.743 E6730.43102
G1 X26.061 Y84.813
M204 S3000
M205 X10 Y10
G0 F6000 X25.358 Y86.081
M204 S1800
M205 X8 Y8
G1 F1800 X84.87 Y26.569 E6733.23028
M204 S3000
M205 X10 Y10
G0 F6000 X85.436 Y26.569
M204 S1800
M205 X8 Y8
G1 F1800 X24.586 Y87.419 E6736.09248
G1 X24.516 Y87.489
M204 S3000
M205 X10 Y10
G0 F6000 X23.813 Y88.758
M204 S1800
M205 X8 Y8
G1 F1800 X86.001 Y26.569 E6739.01763
M204 S3000
M205 X10 Y10
G0 F6000 X86.567 Y26.569
M204 S1800
M205 X8 Y8
G1 F1800 X23.04 Y90.096 E6742.00575
G1 X22.97 Y90.166
M204 S3000
M205 X10 Y10
G0 F6000 X22.268 Y91.434
M204 S1800
M205 X8 Y8
G1 F1800 X87.133 Y26.569 E6745.0568
M204 S3000
M205 X10 Y10
G0 F6000 X87.698 Y26.569
M204 S1800
M205 X8 Y8
G1 F1800 X21.495 Y92.773 E6748.17081
G1 X21.425 Y92.843
M204 S3000
M205 X10 Y10
G0 F6000 X20.722 Y94.111
M204 S1800
M205 X8 Y8
G1 F1800 X88.264 Y26.569 E6751.34778
M204 S3000
M205 X10 Y10
G0 F6000 X88.83 Y26.569
M204 S1800
M205 X8 Y8
G1 F1800 X19.949 Y95.45 E6754.58773
G1 X19.879 Y95.52
M204 S3000
M205 X10 Y10
G0 F6000 X19.177 Y96.788
M204 S1800
M205 X8 Y8
G1 F1800 X89.395 Y26.569 E6757.89059
M204 S3000
M205 X10 Y10
G0 F6000 X89.961 Y26.569
M204 S1800
M205 X8 Y8
G1 F1800 X18.404 Y98.126 E6761.25641
G1 X18.334 Y98.196
M204 S3000
M205 X10 Y10
G0 F6000 X17.631 Y99.465
M204 S1800
M205 X8 Y8
G1 F1800 X90.527 Y26.569 E6764.68522
M204 S3000
M205 X10 Y10
G0 F6000 X91.093 Y26.569
M204 S1800
M205 X8 Y8
G1 F1800 X16.858 Y100.803 E6768.17698
G1 X16.788 Y100.873
M204 S3000
M205 X10 Y10
G0 F6000 X16.086 Y102.141
M204 S1800
M205 X8 Y8
G1 F1800 X91.658 Y26.569 E6771.73166
M204 S3000
M205 X10 Y10
G0 F6000 X92.224 Y26.569
M204 S1800
M205 X8 Y8
G1 F1800 X15.313 Y103.48 E6775.34931
G1 X15.243 Y103.55
M204 S3000
M205 X10 Y10
G0 F6000 X14.54 Y104.818
M204 S1800
M205 X8 Y8
G1 F1800 X92.79 Y26.569 E6779.02993
M204 S3000
M205 X10 Y10
G0 F6000 X93.355 Y26.569
M204 S1800
M205 X8 Y8
G1 F1800 X14.615 Y105.309 E6782.73362
M204 S3000
M205 X10 Y10
G0 F6000 X14.823 Y105.667
M204 S1800
M205 X8 Y8
G1 F1800 X93.921 Y26.569 E6786.45415
M204 S3000
M205 X10 Y10
G0 F6000 X94.487 Y26.569
M204 S1800
M205 X8 Y8
G1 F1800 X15.029 Y106.027 E6790.19161
M204 S3000
M205 X10 Y10
G0 F6000 X15.236 Y106.385
M204 S1800
M205 X8 Y8
G1 F1800 X95.052 Y26.569 E6793.94591
M204 S3000
M205 X10 Y10
G0 F6000 X95.618 Y26.569
M204 S1800
M205 X8 Y8
G1 F1800 X15.443 Y106.744 E6797.71709
M204 S3000
M205 X10 Y10
G0 F6000 X15.651 Y107.102
M204 S1800
M205 X8 Y8
G1 F1800 X60.929 Y61.823 E6799.84686
M204 S3000
M205 X10 Y10
G0 F6000 X61.323 Y61.429
M204 S1800
M205 X8 Y8
G1 F1800 X96.184 Y26.569 E6801.48659
M204 S3000
M205 X10 Y10
G0 F6000 X96.749 Y26.569
M204 S1800
M205 X8 Y8
G1 F1800 X61.889 Y61.429 E6803.12629
M204 S3000
M205 X10 Y10
G0 F6000 X62.455 Y61.429
M204 S1800
M205 X8 Y8
G1 F1800 X97.315 Y26.569 E6804.766
M204 S3000
M205 X10 Y10
G0 F6000 X97.881 Y26.569
M204 S1800
M205 X8 Y8
G1 F1800 X63.02 Y61.429 E6806.40573
M204 S3000
M205 X10 Y10
G0 F6000 X63.586 Y61.429
M204 S1800
M205 X8 Y8
G1 F1800 X98.446 Y26.569 E6808.04544
M204 S3000
M205 X10 Y10
G0 F6000 X99.012 Y26.569
M204 S1800
M205 X8 Y8
G1 F1800 X64.152 Y61.429 E6809.68515
M204 S3000
M205 X10 Y10
G0 F6000 X64.717 Y61.429
M204 S1800
M205 X8 Y8
G1 F1800 X99.578 Y26.569 E6811.32488
M204 S3000
M205 X10 Y10
G0 F6000 X100.143 Y26.569
M204 S1800
M205 X8 Y8
G1 F1800 X65.283 Y61.429 E6812.96459
M204 S3000
M205 X10 Y10
G0 F6000 X65.849 Y61.429
M204 S1800
M205 X8 Y8
G1 F1800 X100.709 Y26.569 E6814.60429
M204 S3000
M205 X10 Y10
G0 F6000 X101.275 Y26.569
M204 S1800
M205 X8 Y8
G1 F1800 X66.415 Y61.429 E6816.244
M204 S3000
M205 X10 Y10
G0 F6000 X66.98 Y61.429
M204 S1800
M205 X8 Y8
G1 F1800 X101.841 Y26.569 E6817.88373
M204 S3000
M205 X10 Y10
G0 F6000 X102.406 Y26.569
M204 S1800
M205 X8 Y8
G1 F1800 X67.546 Y61.429 E6819.52344
M204 S3000
M205 X10 Y10
G0 F6000 X68.112 Y61.429
M204 S1800
M205 X8 Y8
G1 F1800 X102.972 Y26.569 E6821.16315
M204 S3000
M205 X10 Y10
G0 F6000 X103.538 Y26.569
M204 S1800
M205 X8 Y8
G1 F1800 X68.677 Y61.429 E6822.80288
M204 S3000
M205 X10 Y10
G0 F6000 X69.243 Y61.429
M204 S1800
M205 X8 Y8
G1 F1800 X104.103 Y26.569 E6824.44259
M204 S3000
M205 X10 Y10
G0 F6000 X104.669 Y26.569
M204 S1800
M205 X8 Y8
G1 F1800 X69.809 Y61.429 E6826.08229
M204 S3000
M205 X10 Y10
G0 F6000 X70.374 Y61.429
M204 S1800
M205 X8 Y8
G1 F1800 X105.235 Y26.569 E6827.72202
M204 S3000
M205 X10 Y10
G0 F6000 X105.8 Y26.569
M204 S1800
M205 X8 Y8
G1 F1800 X70.94 Y61.429 E6829.36173
M204 S3000
M205 X10 Y10
G0 F6000 X71.506 Y61.429
M204 S1800
M205 X8 Y8
G1 F1800 X106.366 Y26.569 E6831.00144
M204 S3000
M205 X10 Y10
G0 F6000 X106.932 Y26.569
M204 S1800
M205 X8 Y8
G1 F1800 X72.069 Y61.432 E6832.64129
M204 S3000
M205 X10 Y10
G0 F6000 X72.069 Y61.997
M204 S1800
M205 X8 Y8
G1 F1800 X107.497 Y26.569 E6834.30771
M204 S3000
M205 X10 Y10
G0 F6000 X108.063 Y26.569
M204 S1800
M205 X8 Y8
G1 F1800 X72.069 Y62.563 E6836.00076
M204 S3000
M205 X10 Y10
G0 F6000 X72.069 Y63.129
M204 S1800
M205 X8 Y8
G1 F1800 X108.629 Y26.569 E6837.72043
M204 S3000
M205 X10 Y10
G0 F6000 X109.194 Y26.569
M204 S1800
M205 X8 Y8
G1 F1800 X72.069 Y63.694 E6839.46668
M204 S3000
M205 X10 Y10
G0 F6000 X72.069 Y64.26
M204 S1800
M205 X8 Y8
G1 F1800 X109.76 Y26.569 E6841.23955
M204 S3000
M205 X10 Y10
G0 F6000 X110.326 Y26.569
M204 S1800
M205 X8 Y8
G1 F1800 X72.069 Y64.826 E6843.03904
M204 S3000
M205 X10 Y10
G0 F6000 X72.069 Y65.391
M204 S1800
M205 X8 Y8
G1 F1800 X110.892 Y26.569 E6844.86513
M204 S3000
M205 X10 Y10
G0 F6000 X111.457 Y26.569
M204 S1800
M205 X8 Y8
G1 F1800 X72.069 Y65.957 E6846.71782
M204 S3000
M205 X10 Y10
G0 F6000 X72.069 Y66.523
M204 S1800
M205 X8 Y8
G1 F1800 X112.023 Y26.569 E6848.59713
M204 S3000
M205 X10 Y10
G0 F6000 X112.589 Y26.569
M204 S1800
M205 X8 Y8
G1 F1800 X72.069 Y67.088 E6850.50305
M204 S3000
M205 X10 Y10
G0 F6000 X72.069 Y67.654
M204 S1800
M205 X8 Y8
G1 F1800 X113.154 Y26.569 E6852.43556
M204 S3000
M205 X10 Y10
G0 F6000 X113.72 Y26.569
M204 S1800
M205 X8 Y8
G1 F1800 X72.069 Y68.22 E6854.39469
M204 S3000
M205 X10 Y10
G0 F6000 X72.069 Y68.785
M204 S1800
M205 X8 Y8
G1 F1800 X114.286 Y26.569 E6856.38043
M204 S3000
M205 X10 Y10
G0 F6000 X114.851 Y26.569
M204 S1800
M205 X8 Y8
G1 F1800 X72.069 Y69.351 E6858.39276
M204 S3000
M205 X10 Y10
G0 F6000 X72.069 Y69.917
M204 S1800
M205 X8 Y8
G1 F1800 X115.417 Y26.569 E6860.43172
M204 S3000
M205 X10 Y10
G0 F6000 X115.983 Y26.569
M204 S1800
M205 X8 Y8
G1 F1800 X72.069 Y70.482 E6862.49728
M204 S3000
M205 X10 Y10
G0 F6000 X72.069 Y71.048
M204 S1800
M205 X8 Y8
G1 F1800 X116.548 Y26.569 E6864.58943
M204 S3000
M205 X10 Y10
G0 F6000 X117.114 Y26.569
M204 S1800
M205 X8 Y8
G1 F1800 X72.069 Y71.614 E6866.70821
M204 S3000
M205 X10 Y10
G0 F6000 X72.069 Y72.18
M204 S1800
M205 X8 Y8
G1 F1800 X117.68 Y26.569 E6868.85361
M204 S3000
M205 X10 Y10
G0 F6000 X118.245 Y26.569
M204 S1800
M205 X8 Y8
G1 F1800 X23.726 Y121.089 E6873.29952
M204 S3000
M205 X10 Y10
G0 F6000 X23.933 Y121.447
M204 S1800
M205 X8 Y8
G1 F1800 X118.811 Y26.569 E6877.76229
M204 S3000
M205 X10 Y10
G0 F6000 X119.377 Y26.569
M204 S1800
M205 X8 Y8
G1 F1800 X24.139 Y121.806 E6882.24197
M204 S3000
M205 X10 Y10
G0 F6000 X24.347 Y122.165
M204 S1800
M205 X8 Y8
G1 F1800 X119.942 Y26.569 E6886.73849
M204 S3000
M205 X10 Y10
G0 F6000 X120.508 Y26.569
M204 S1800
M205 X8 Y8
G1 F1800 X24.554 Y122.523 E6891.25187
M204 S3000
M205 X10 Y10
G0 F6000 X24.761 Y122.882
M204 S1800
M205 X8 Y8
G1 F1800 X121.074 Y26.569 E6895.78214
M204 S3000
M205 X10 Y10
G0 F6000 X121.64 Y26.569
M204 S1800
M205 X8 Y8
G1 F1800 X24.968 Y123.24 E6900.32927
M204 S3000
M205 X10 Y10
G0 F6000 X25.175 Y123.6
M204 S1800
M205 X8 Y8
G1 F1800 X122.205 Y26.569 E6904.89329
M204 S3000
M205 X10 Y10
G0 F6000 X122.771 Y26.569
M204 S1800
M205 X8 Y8
G1 F1800 X25.382 Y123.958 E6909.47417
M204 S3000
M205 X10 Y10
G0 F6000 X25.589 Y124.317
M204 S1800
M205 X8 Y8
G1 F1800 X123.337 Y26.569 E6914.07193
M204 S3000
M205 X10 Y10
G0 F6000 X123.902 Y26.569
M204 S1800
M205 X8 Y8
G1 F1800 X25.796 Y124.675 E6918.68654
M204 S3000
M205 X10 Y10
G0 F6000 X26.003 Y125.034
M204 S1800
M205 X8 Y8
G1 F1800 X124.468 Y26.569 E6923.31803
M204 S3000
M205 X10 Y10
G0 F6000 X125.034 Y26.569
M204 S1800
M205 X8 Y8
G1 F1800 X26.21 Y125.393 E6927.96641
M204 S3000
M205 X10 Y10
G0 F6000 X26.417 Y125.751
M204 S1800
M205 X8 Y8
G1 F1800 X125.599 Y26.569 E6932.63163
M204 S3000
M205 X10 Y10
G0 F6000 X126.165 Y26.569
M204 S1800
M205 X8 Y8
G1 F1800 X26.624 Y126.11 E6937.31373
M204 S3000
M205 X10 Y10
G0 F6000 X26.831 Y126.468
M204 S1800
M205 X8 Y8
G1 F1800 X126.731 Y26.569 E6942.0127
M204 S3000
M205 X10 Y10
G0 F6000 X127.296 Y26.569
M204 S1800
M205 X8 Y8
G1 F1800 X27.039 Y126.827 E6946.7285
M204 S3000
M205 X10 Y10
G0 F6000 X27.246 Y127.185
M204 S1800
M205 X8 Y8
G1 F1800 X127.862 Y26.569 E6951.46117
M204 S3000
M205 X10 Y10
G0 F6000 X128.428 Y26.569
M204 S1800
M205 X8 Y8
G1 F1800 X27.452 Y127.545 E6956.21077
M204 S3000
M205 X10 Y10
G0 F6000 X27.659 Y127.903
M204 S1800
M205 X8 Y8
G1 F1800 X128.993 Y26.569 E6960.97721
M204 S3000
M205 X10 Y10
G0 F6000 X129.559 Y26.569
M204 S1800
M205 X8 Y8
G1 F1800 X27.867 Y128.262 E6965.76052
M204 S3000
M205 X10 Y10
G0 F6000 X28.074 Y128.62
M204 S1800
M205 X8 Y8
G1 F1800 X130.125 Y26.569 E6970.56068
M204 S3000
M205 X10 Y10
G0 F6000 X130.691 Y26.569
M204 S1800
M205 X8 Y8
G1 F1800 X28.281 Y128.979 E6975.37773
M204 S3000
M205 X10 Y10
G0 F6000 X28.487 Y129.338
M204 S1800
M205 X8 Y8
G1 F1800 X131.256 Y26.569 E6980.21167
M204 S3000
M205 X10 Y10
G0 F6000 X131.822 Y26.569
M204 S1800
M205 X8 Y8
G1 F1800 X28.695 Y129.696 E6985.06245
M204 S3000
M205 X10 Y10
G0 F6000 X28.902 Y130.055
M204 S1800
M205 X8 Y8
G1 F1800 X132.388 Y26.569 E6989.93011
M204 S3000
M205 X10 Y10
G0 F6000 X132.953 Y26.569
M204 S1800
M205 X8 Y8
G1 F1800 X29.109 Y130.413 E6994.81462
M204 S3000
M205 X10 Y10
G0 F6000 X29.316 Y130.772
M204 S1800
M205 X8 Y8
G1 F1800 X133.519 Y26.569 E6999.71601
M204 S3000
M205 X10 Y10
G0 F6000 X134.085 Y26.569
M204 S1800
M205 X8 Y8
G1 F1800 X29.523 Y131.13 E7004.63426
M204 S3000
M205 X10 Y10
G0 F6000 X29.73 Y131.49
M204 S1800
M205 X8 Y8
G1 F1800 X134.65 Y26.569 E7009.5694
M204 S3000
M205 X10 Y10
G0 F6000 X135.216 Y26.569
M204 S1800
M205 X8 Y8
G1 F1800 X29.937 Y131.848 E7014.5214
M204 S3000
M205 X10 Y10
G0 F6000 X30.144 Y132.207
M204 S1800
M205 X8 Y8
G1 F1800 X135.782 Y26.569 E7019.49029
M204 S3000
M205 X10 Y10
G0 F6000 X136.347 Y26.569
M204 S1800
M205 X8 Y8
G1 F1800 X30.351 Y132.565 E7024.47601
M204 S3000
M205 X10 Y10
G0 F6000 X30.559 Y132.924
M204 S1800
M205 X8 Y8
G1 F1800 X136.913 Y26.569 E7029.4786
M204 S3000
M205 X10 Y10
G0 F6000 X137.479 Y26.569
M204 S1800
M205 X8 Y8
G1 F1800 X30.765 Y133.283 E7034.4981
M204 S3000
M205 X10 Y10
G0 F6000 X30.972 Y133.641
M204 S1800
M205 X8 Y8
G1 F1800 X138.044 Y26.569 E7039.53444
M204 S3000
M205 X10 Y10
G0 F6000 X138.61 Y26.569
M204 S1800
M205 X8 Y8
G1 F1800 X31.179 Y134 E7044.58767
M204 S3000
M205 X10 Y10
G0 F6000 X31.387 Y134.358
M204 S1800
M205 X8 Y8
G1 F1800 X139.176 Y26.569 E7049.65773
M204 S3000
M205 X10 Y10
G0 F6000 X139.741 Y26.569
M204 S1800
M205 X8 Y8
G1 F1800 X31.594 Y134.717 E7054.74466
M204 S3000
M205 X10 Y10
G0 F6000 X31.801 Y135.075
M204 S1800
M205 X8 Y8
G1 F1800 X140.307 Y26.569 E7059.84845
M204 S3000
M205 X10 Y10
G0 F6000 X140.873 Y26.569
M204 S1800
M205 X8 Y8
G1 F1800 X32.007 Y135.434 E7064.96915
M204 S3000
M205 X10 Y10
G0 F6000 X32.215 Y135.793
M204 S1800
M205 X8 Y8
G1 F1800 X141.439 Y26.569 E7070.10671
M204 S3000
M205 X10 Y10
G0 F6000 X142.004 Y26.569
M204 S1800
M205 X8 Y8
G1 F1800 X32.422 Y136.151 E7075.26111
M204 S3000
M205 X10 Y10
G0 F6000 X32.629 Y136.51
M204 S1800
M205 X8 Y8
G1 F1800 X142.57 Y26.569 E7080.4324
M204 S3000
M205 X10 Y10
G0 F6000 X143.136 Y26.569
M204 S1800
M205 X8 Y8
G1 F1800 X32.836 Y136.869 E7085.62057
M204 S3000
M205 X10 Y10
G0 F6000 X33.043 Y137.228
M204 S1800
M205 X8 Y8
G1 F1800 X143.701 Y26.569 E7090.82561
M204 S3000
M205 X10 Y10
G0 F6000 X144.267 Y26.569
M204 S1800
M205 X8 Y8
G1 F1800 X33.25 Y137.586 E7096.04751
M204 S3000
M205 X10 Y10
G0 F6000 X33.457 Y137.945
M204 S1800
M205 X8 Y8
G1 F1800 X144.833 Y26.569 E7101.28629
M204 S3000
M205 X10 Y10
G0 F6000 X145.398 Y26.569
M204 S1800
M205 X8 Y8
G1 F1800 X33.664 Y138.303 E7106.54192
M204 S3000
M205 X10 Y10
G0 F6000 X33.871 Y138.662
M204 S1800
M205 X8 Y8
G1 F1800 X145.964 Y26.569 E7111.81443
M204 S3000
M205 X10 Y10
G0 F6000 X146.53 Y26.569
M204 S1800
M205 X8 Y8
G1 F1800 X34.079 Y139.02 E7117.10378
M204 S3000
M205 X10 Y10
G0 F6000 X34.285 Y139.379
M204 S1800
M205 X8 Y8
G1 F1800 X147.095 Y26.569 E7122.41002
M204 S3000
M205 X10 Y10
G0 F6000 X147.661 Y26.569
M204 S1800
M205 X8 Y8
G1 F1800 X34.492 Y139.738 E7127.73314
M204 S3000
M205 X10 Y10
G0 F6000 X34.699 Y140.096
M204 S1800
M205 X8 Y8
G1 F1800 X148.227 Y26.569 E7133.07312
M204 S3000
M205 X10 Y10
G0 F6000 X148.792 Y26.569
M204 S1800
M205 X8 Y8
G1 F1800 X34.907 Y140.455 E7138.42995
M204 S3000
M205 X10 Y10
G0 F6000 X35.114 Y140.813
M204 S1800
M205 X8 Y8
G1 F1800 X149.358 Y26.569 E7143.80364
M204 S3000
M205 X10 Y10
G0 F6000 X149.924 Y26.569
M204 S1800
M205 X8 Y8
G1 F1800 X35.32 Y141.173 E7149.19426
M204 S3000
M205 X10 Y10
G0 F6000 X35.527 Y141.531
M204 S1800
M205 X8 Y8
G1 F1800 X150.357 Y26.701 E7154.59551
M204 S3000
M205 X10 Y10
G0 F6000 X150.564 Y27.06
M204 S1800
M205 X8 Y8
G1 F1800 X35.735 Y141.89 E7159.99674
M204 S3000
M205 X10 Y10
G0 F6000 X35.942 Y142.248
M204 S1800
M205 X8 Y8
G1 F1800 X150.772 Y27.418 E7165.39799
M204 S3000
M205 X10 Y10
G0 F6000 X150.979 Y27.777
M204 S1800
M205 X8 Y8
G1 F1800 X36.149 Y142.607 E7170.79924
M204 S3000
M205 X10 Y10
G0 F6000 X36.355 Y142.966
M204 S1800
M205 X8 Y8
G1 F1800 X151.185 Y28.136 E7176.20049
M204 S3000
M205 X10 Y10
G0 F6000 X151.392 Y28.494
M204 S1800
M205 X8 Y8
G1 F1800 X36.563 Y143.324 E7181.60172
M204 S3000
M205 X10 Y10
G0 F6000 X36.77 Y143.683
M204 S1800
M205 X8 Y8
G1 F1800 X151.6 Y28.853 E7187.00297
M204 S3000
M205 X10 Y10
G0 F6000 X151.807 Y29.211
M204 S1800
M205 X8 Y8
G1 F1800 X36.977 Y144.041 E7192.40422
M204 S3000
M205 X10 Y10
G0 F6000 X37.184 Y144.4
M204 S1800
M205 X8 Y8
G1 F1800 X152.014 Y29.57 E7197.80547
M204 S3000
M205 X10 Y10
G0 F6000 X152.22 Y29.929
M204 S1800
M205 X8 Y8
G1 F1800 X37.391 Y144.758 E7203.20667
M204 S3000
M205 X10 Y10
G0 F6000 X37.598 Y145.118
M204 S1800
M205 X8 Y8
G1 F1800 X152.428 Y30.288 E7208.60793
M204 S3000
M205 X10 Y10
G0 F6000 X152.635 Y30.646
M204 S1800
M205 X8 Y8
G1 F1800 X37.805 Y145.476 E7214.00918
M204 S3000
M205 X10 Y10
G0 F6000 X38.012 Y145.835
M204 S1800
M205 X8 Y8
G1 F1800 X152.842 Y31.005 E7219.41043
M204 S3000
M205 X10 Y10
G0 F6000 X153.049 Y31.363
M204 S1800
M205 X8 Y8
G1 F1800 X38.219 Y146.193 E7224.81168
M204 S3000
M205 X10 Y10
G0 F6000 X38.427 Y146.552
M204 S1800
M205 X8 Y8
G1 F1800 X153.256 Y31.722 E7230.21291
M204 S3000
M205 X10 Y10
G0 F6000 X153.463 Y32.081
M204 S1800
M205 X8 Y8
G1 F1800 X38.633 Y146.911 E7235.61416
M204 S3000
M205 X10 Y10
G0 F6000 X38.84 Y147.269
M204 S1800
M205 X8 Y8
G1 F1800 X153.67 Y32.439 E7241.01541
M204 S3000
M205 X10 Y10
G0 F6000 X153.877 Y32.798
M204 S1800
M205 X8 Y8
G1 F1800 X39.047 Y147.628 E7246.41666
M204 S3000
M205 X10 Y10
G0 F6000 X39.255 Y147.986
M204 S1800
M205 X8 Y8
G1 F1800 X154.084 Y33.156 E7251.81789
M204 S3000
M205 X10 Y10
G0 F6000 X154.292 Y33.515
M204 S1800
M205 X8 Y8
G1 F1800 X39.462 Y148.345 E7257.21914
M204 S3000
M205 X10 Y10
G0 F6000 X39.669 Y148.703
M204 S1800
M205 X8 Y8
G1 F1800 X154.498 Y33.874 E7262.62034
M204 S3000
M205 X10 Y10
G0 F6000 X154.705 Y34.233
M204 S1800
M205 X8 Y8
G1 F1800 X39.875 Y149.063 E7268.02159
M204 S3000
M205 X10 Y10
G0 F6000 X40.083 Y149.421
M204 S1800
M205 X8 Y8
G1 F1800 X154.912 Y34.591 E7273.42282
M204 S3000
M205 X10 Y10
G0 F6000 X155.12 Y34.95
M204 S1800
M205 X8 Y8
G1 F1800 X40.29 Y149.78 E7278.82407
M204 S3000
M205 X10 Y10
G0 F6000 X40.497 Y150.138
M204 S1800
M205 X8 Y8
G1 F1800 X155.327 Y35.308 E7284.22532
M204 S3000
M205 X10 Y10
G0 F6000 X155.534 Y35.667
M204 S1800
M205 X8 Y8
G1 F1800 X40.704 Y150.497 E7289.62658
M204 S3000
M205 X10 Y10
G0 F6000 X40.911 Y150.856
M204 S1800
M205 X8 Y8
G1 F1800 X155.74 Y36.026 E7295.0278
M204 S3000
M205 X10 Y10
G0 F6000 X155.948 Y36.384
M204 S1800
M205 X8 Y8
G1 F1800 X41.118 Y151.214 E7300.42905
M204 S3000
M205 X10 Y10
G0 F6000 X41.325 Y151.573
M204 S1800
M205 X8 Y8
G1 F1800 X156.155 Y36.743 E7305.83031
M204 S3000
M205 X10 Y10
G0 F6000 X156.362 Y37.101
M204 S1800
M205 X8 Y8
G1 F1800 X41.532 Y151.931 E7311.23156
M204 S3000
M205 X10 Y10
G0 F6000 X41.739 Y152.29
M204 S1800
M205 X8 Y8
G1 F1800 X60.929 Y133.1 E7312.13419
M204 S3000
M205 X10 Y10
G0 F6000 X61.101 Y132.929
M204 S1800
M205 X8 Y8
G1 F1800 X132.429 Y61.601 E7315.48925
M204 S3000
M205 X10 Y10
G0 F6000 X132.6 Y61.429
M204 S1800
M205 X8 Y8
G1 F1800 X156.569 Y37.46 E7316.61667
M204 S3000
M205 X10 Y10
G0 F6000 X156.776 Y37.819
M204 S1800
M205 X8 Y8
G1 F1800 X133.165 Y61.429 E7317.72724
M204 S3000
M205 X10 Y10
G0 F6000 X133.731 Y61.429
M204 S1800
M205 X8 Y8
G1 F1800 X156.983 Y38.178 E7318.82092
M204 S3000
M205 X10 Y10
G0 F6000 X157.19 Y38.536
M204 S1800
M205 X8 Y8
G1 F1800 X134.297 Y61.429 E7319.89773
M204 S3000
M205 X10 Y10
G0 F6000 X134.862 Y61.429
M204 S1800
M205 X8 Y8
G1 F1800 X157.397 Y38.895 E7320.95769
M204 S3000
M205 X10 Y10
G0 F6000 X157.604 Y39.253
M204 S1800
M205 X8 Y8
G1 F1800 X135.428 Y61.429 E7322.00078
M204 S3000
M205 X10 Y10
G0 F6000 X135.994 Y61.429
M204 S1800
M205 X8 Y8
G1 F1800 X157.812 Y39.612 E7323.02701
M204 S3000
M205 X10 Y10
G0 F6000 X158.018 Y39.971
M204 S1800
M205 X8 Y8
G1 F1800 X136.559 Y61.429 E7324.03635
M204 S3000
M205 X10 Y10
G0 F6000 X137.125 Y61.429
M204 S1800
M205 X8 Y8
G1 F1800 X158.225 Y40.329 E7325.02883
M204 S3000
M205 X10 Y10
G0 F6000 X158.432 Y40.688
M204 S1800
M205 X8 Y8
G1 F1800 X137.691 Y61.429 E7326.00442
M204 S3000
M205 X10 Y10
G0 F6000 X138.257 Y61.429
M204 S1800
M205 X8 Y8
G1 F1800 X158.64 Y41.046 E7326.96318
M204 S3000
M205 X10 Y10
G0 F6000 X158.847 Y41.405
M204 S1800
M205 X8 Y8
G1 F1800 X138.822 Y61.429 E7327.90507
M204 S3000
M205 X10 Y10
G0 F6000 X139.388 Y61.429
M204 S1800
M205 X8 Y8
G1 F1800 X159.053 Y41.764 E7328.83005
M204 S3000
M205 X10 Y10
G0 F6000 X159.26 Y42.123
M204 S1800
M205 X8 Y8
G1 F1800 X139.954 Y61.429 E7329.73814
M204 S3000
M205 X10 Y10
G0 F6000 X140.519 Y61.429
M204 S1800
M205 X8 Y8
G1 F1800 X159.468 Y42.481 E7330.62942
M204 S3000
M205 X10 Y10
G0 F6000 X159.675 Y42.84
M204 S1800
M205 X8 Y8
G1 F1800 X141.085 Y61.429 E7331.50382
M204 S3000
M205 X10 Y10
G0 F6000 X141.651 Y61.429
M204 S1800
M205 X8 Y8
G1 F1800 X159.882 Y43.198 E7332.36135
M204 S3000
M205 X10 Y10
G0 F6000 X160.089 Y43.557
M204 S1800
M205 X8 Y8
G1 F1800 X142.216 Y61.429 E7333.20201
M204 S3000
M205 X10 Y10
G0 F6000 X142.782 Y61.429
M204 S1800
M205 X8 Y8
G1 F1800 X160.296 Y43.916 E7334.0258
M204 S3000
M205 X10 Y10
G0 F6000 X160.503 Y44.274
M204 S1800
M205 X8 Y8
G1 F1800 X143.348 Y61.429 E7334.83271
M204 S3000
M205 X10 Y10
G0 F6000 X143.913 Y61.429
M204 S1800
M205 X8 Y8
G1 F1800 X160.71 Y44.633 E7335.62277
M204 S3000
M205 X10 Y10
G0 F6000 X160.917 Y44.991
M204 S1800
M205 X8 Y8
G1 F1800 X144.479 Y61.429 E7336.39596
M204 S3000
M205 X10 Y10
G0 F6000 X145.045 Y61.429
M204 S1800
M205 X8 Y8
G1 F1800 X161.124 Y45.35 E7337.15227
M204 S3000
M205 X10 Y10
G0 F6000 X161.331 Y45.709
M204 S1800
M205 X8 Y8
G1 F1800 X145.61 Y61.429 E7337.89171
M204 S3000
M205 X10 Y10
G0 F6000 X146.176 Y61.429
M204 S1800
M205 X8 Y8
G1 F1800 X161.538 Y46.068 E7338.61427
M204 S3000
M205 X10 Y10
G0 F6000 X161.745 Y46.426
M204 S1800
M205 X8 Y8
G1 F1800 X146.742 Y61.429 E7339.31997
M204 S3000
M205 X10 Y10
G0 F6000 X147.308 Y61.429
M204 S1800
M205 X8 Y8
G1 F1800 X161.952 Y46.785 E7340.00878
M204 S3000
M205 X10 Y10
G0 F6000 X162.16 Y47.143
M204 S1800
M205 X8 Y8
G1 F1800 X147.873 Y61.429 E7340.68077
M204 S3000
M205 X10 Y10
G0 F6000 X148.439 Y61.429
M204 S1800
M205 X8 Y8
G1 F1800 X162.367 Y47.502 E7341.33588
M204 S3000
M205 X10 Y10
G0 F6000 X162.573 Y47.861
M204 S1800
M205 X8 Y8
G1 F1800 X149.005 Y61.429 E7341.97407
M204 S3000
M205 X10 Y10
G0 F6000 X149.569 Y61.431
M204 S1800
M205 X8 Y8
G1 F1800 X162.78 Y48.219 E7342.5955
M204 S3000
M205 X10 Y10
G0 F6000 X162.988 Y48.578
M204 S1800
M205 X8 Y8
G1 F1800 X149.569 Y61.997 E7343.22669
M204 S3000
M205 X10 Y10
G0 F6000 X149.569 Y62.562
M204 S1800
M205 X8 Y8
G1 F1800 X163.195 Y48.936 E7343.86762
M204 S3000
M205 X10 Y10
G0 F6000 X163.402 Y49.295
M204 S1800
M205 X8 Y8
G1 F1800 X149.569 Y63.128 E7344.51828
M204 S3000
M205 X10 Y10
G0 F6000 X149.569 Y63.694
M204 S1800
M205 X8 Y8
G1 F1800 X163.608 Y49.654 E7345.17865
M204 S3000
M205 X10 Y10
G0 F6000 X163.816 Y50.012
M204 S1800
M205 X8 Y8
G1 F1800 X149.569 Y64.259 E7345.84879
M204 S3000
M205 X10 Y10
G0 F6000 X149.569 Y64.825
M204 S1800
M205 X8 Y8
G1 F1800 X164.023 Y50.371 E7346.52866
M204 S3000
M205 X10 Y10
G0 F6000 X164.23 Y50.729
M204 S1800
M205 X8 Y8
G1 F1800 X149.569 Y65.391 E7347.21829
M204 S3000
M205 X10 Y10
G0 F6000 X149.569 Y65.956
M204 S1800
M205 X8 Y8
G1 F1800 X164.437 Y51.088 E7347.91764
M204 S3000
M205 X10 Y10
G0 F6000 X164.644 Y51.446
M204 S1800
M205 X8 Y8
G1 F1800 X149.569 Y66.522 E7348.62674
M204 S3000
M205 X10 Y10
G0 F6000 X149.569 Y67.088
M204 S1800
M205 X8 Y8
G1 F1800 X164.851 Y51.806 E7349.34556
M204 S3000
M205 X10 Y10
G0 F6000 X165.058 Y52.164
M204 S1800
M205 X8 Y8
G1 F1800 X149.569 Y67.653 E7350.07412
M204 S3000
M205 X10 Y10
G0 F6000 X149.569 Y68.219
M204 S1800
M205 X8 Y8
G1 F1800 X165.265 Y52.523 E7350.81241
M204 S3000
M205 X10 Y10
G0 F6000 X165.472 Y52.881
M204 S1800
M205 X8 Y8
G1 F1800 X149.569 Y68.785 E7351.56046
M204 S3000
M205 X10 Y10
G0 F6000 X149.569 Y69.35
M204 S1800
M205 X8 Y8
G1 F1800 X165.68 Y53.24 E7352.31825
M204 S3000
M205 X10 Y10
G0 F6000 X165.886 Y53.599
M204 S1800
M205 X8 Y8
G1 F1800 X149.569 Y69.916 E7353.08575
M204 S3000
M205 X10 Y10
G0 F6000 X149.569 Y70.482
M204 S1800
M205 X8 Y8
G1 F1800 X166.093 Y53.957 E7353.86301
M204 S3000
M205 X10 Y10
G0 F6000 X166.3 Y54.316
M204 S1800
M205 X8 Y8
G1 F1800 X149.569 Y71.047 E7354.64999
M204 S3000
M205 X10 Y10
G0 F6000 X149.569 Y71.613
M204 S1800
M205 X8 Y8
G1 F1800 X166.508 Y54.674 E7355.44674
M204 S3000
M205 X10 Y10
G0 F6000 X166.715 Y55.033
M204 S1800
M205 X8 Y8
G1 F1800 X149.569 Y72.179 E7356.25324
M204 S3000
M205 X10 Y10
G0 F6000 X149.569 Y72.745
M204 S1800
M205 X8 Y8
G1 F1800 X166.922 Y55.391 E7357.0695
M204 S3000
M205 X10 Y10
G0 F6000 X167.128 Y55.751
M204 S1800
M205 X8 Y8
G1 F1800 X149.569 Y73.31 E7357.89542
M204 S3000
M205 X10 Y10
G0 F6000 X149.569 Y73.876
M204 S1800
M205 X8 Y8
G1 F1800 X167.336 Y56.109 E7358.73112
M204 S3000
M205 X10 Y10
G0 F6000 X167.543 Y56.468
M204 S1800
M205 X8 Y8
G1 F1800 X149.569 Y74.442 E7359.57656
M204 S3000
M205 X10 Y10
G0 F6000 X149.569 Y75.007
M204 S1800
M205 X8 Y8
G1 F1800 X167.75 Y56.826 E7360.43174
M204 S3000
M205 X10 Y10
G0 F6000 X167.957 Y57.185
M204 S1800
M205 X8 Y8
G1 F1800 X149.569 Y75.573 E7361.29666
M204 S3000
M205 X10 Y10
G0 F6000 X149.569 Y76.139
M204 S1800
M205 X8 Y8
G1 F1800 X168.164 Y57.544 E7362.17131
M204 S3000
M205 X10 Y10
G0 F6000 X168.371 Y57.902
M204 S1800
M205 X8 Y8
G1 F1800 X149.569 Y76.704 E7363.0557
M204 S3000
M205 X10 Y10
G0 F6000 X149.569 Y77.27
M204 S1800
M205 X8 Y8
G1 F1800 X168.578 Y58.261 E7363.94982
M204 S3000
M205 X10 Y10
G0 F6000 X168.785 Y58.619
M204 S1800
M205 X8 Y8
G1 F1800 X149.569 Y77.836 E7364.85371
M204 S3000
M205 X10 Y10
G0 F6000 X149.569 Y78.401
M204 S1800
M205 X8 Y8
G1 F1800 X168.992 Y58.978 E7365.76731
M204 S3000
M205 X10 Y10
G0 F6000 X169.2 Y59.336
M204 S1800
M205 X8 Y8
G1 F1800 X54.37 Y174.166 E7371.16856
M204 S3000
M205 X10 Y10
G0 F6000 X54.576 Y174.525
M204 S1800
M205 X8 Y8
G1 F1800 X169.406 Y59.696 E7376.56979
M204 S3000
M205 X10 Y10
G0 F6000 X169.613 Y60.054
M204 S1800
M205 X8 Y8
G1 F1800 X54.783 Y174.884 E7381.97104
M204 S3000
M205 X10 Y10
G0 F6000 X54.99 Y175.242
M204 S1800
M205 X8 Y8
G1 F1800 X169.82 Y60.413 E7387.37226
M204 S3000
M205 X10 Y10
G0 F6000 X170.028 Y60.771
M204 S1800
M205 X8 Y8
G1 F1800 X55.198 Y175.601 E7392.77352
M204 S3000
M205 X10 Y10
G0 F6000 X55.405 Y175.959
M204 S1800
M205 X8 Y8
G1 F1800 X170.235 Y61.13 E7398.17474
M204 S3000
M205 X10 Y10
G0 F6000 X170.441 Y61.489
M204 S1800
M205 X8 Y8
G1 F1800 X55.611 Y176.319 E7403.57599
M204 S3000
M205 X10 Y10
G0 F6000 X55.819 Y176.677
M204 S1800
M205 X8 Y8
G1 F1800 X170.648 Y61.847 E7408.97722
M204 S3000
M205 X10 Y10
G0 F6000 X170.856 Y62.206
M204 S1800
M205 X8 Y8
G1 F1800 X56.026 Y177.036 E7414.37847
M204 S3000
M205 X10 Y10
G0 F6000 X56.233 Y177.394
M204 S1800
M205 X8 Y8
G1 F1800 X171.063 Y62.564 E7419.77972
M204 S3000
M205 X10 Y10
G0 F6000 X171.27 Y62.923
M204 S1800
M205 X8 Y8
G1 F1800 X56.44 Y177.753 E7425.18097
M204 S3000
M205 X10 Y10
G0 F6000 X56.647 Y178.112
M204 S1800
M205 X8 Y8
G1 F1800 X171.476 Y63.282 E7430.5822
M204 S3000
M205 X10 Y10
G0 F6000 X171.684 Y63.641
M204 S1800
M205 X8 Y8
G1 F1800 X56.854 Y178.47 E7435.98343
M204 S3000
M205 X10 Y10
G0 F6000 X57.061 Y178.829
M204 S1800
M205 X8 Y8
G1 F1800 X171.891 Y63.999 E7441.38468
M204 S3000
M205 X10 Y10
G0 F6000 X172.098 Y64.358
M204 S1800
M205 X8 Y8
G1 F1800 X57.268 Y179.187 E7446.78591
M204 S3000
M205 X10 Y10
G0 F6000 X57.475 Y179.546
M204 S1800
M205 X8 Y8
G1 F1800 X172.305 Y64.716 E7452.18716
M204 S3000
M205 X10 Y10
G0 F6000 X172.512 Y65.075
M204 S1800
M205 X8 Y8
G1 F1800 X57.682 Y179.904 E7457.58839
M204 S3000
M205 X10 Y10
G0 F6000 X57.889 Y180.264
M204 S1800
M205 X8 Y8
G1 F1800 X172.719 Y65.434 E7462.98964
M204 S3000
M205 X10 Y10
G0 F6000 X172.926 Y65.792
M204 S1800
M205 X8 Y8
G1 F1800 X58.096 Y180.622 E7468.39089
M204 S3000
M205 X10 Y10
G0 F6000 X58.303 Y180.981
M204 S1800
M205 X8 Y8
G1 F1800 X173.133 Y66.151 E7473.79214
M204 S3000
M205 X10 Y10
G0 F6000 X173.34 Y66.509
M204 S1800
M205 X8 Y8
G1 F1800 X58.51 Y181.339 E7479.19339
M204 S3000
M205 X10 Y10
G0 F6000 X58.718 Y181.698
M204 S1800
M205 X8 Y8
G1 F1800 X173.548 Y66.868 E7484.59464
M204 S3000
M205 X10 Y10
G0 F6000 X173.754 Y67.227
M204 S1800
M205 X8 Y8
G1 F1800 X58.924 Y182.057 E7489.99589
M204 S3000
M205 X10 Y10
G0 F6000 X59.131 Y182.415
M204 S1800
M205 X8 Y8
G1 F1800 X173.961 Y67.585 E7495.39715
M204 S3000
M205 X10 Y10
G0 F6000 X174.168 Y67.944
M204 S1800
M205 X8 Y8
G1 F1800 X59.338 Y182.774 E7500.7984
M204 S3000
M205 X10 Y10
G0 F6000 X59.546 Y183.132
M204 S1800
M205 X8 Y8
G1 F1800 X174.376 Y68.302 E7506.19965
M204 S3000
M205 X10 Y10
G0 F6000 X174.583 Y68.661
M204 S1800
M205 X8 Y8
G1 F1800 X59.815 Y183.429 E7511.59798
M204 S3000
M205 X10 Y10
G0 F6000 X60.381 Y183.429
M204 S1800
M205 X8 Y8
G1 F1800 X174.79 Y69.019 E7516.97945
M204 S3000
M205 X10 Y10
G0 F6000 X174.996 Y69.379
M204 S1800
M205 X8 Y8
G1 F1800 X60.946 Y183.429 E7522.34402
M204 S3000
M205 X10 Y10
G0 F6000 X61.512 Y183.429
M204 S1800
M205 X8 Y8
G1 F1800 X175.204 Y69.737 E7527.69174
M204 S3000
M205 X10 Y10
G0 F6000 X175.411 Y70.096
M204 S1800
M205 X8 Y8
G1 F1800 X62.078 Y183.429 E7533.02258
M204 S3000
M205 X10 Y10
G0 F6000 X62.644 Y183.429
M204 S1800
M205 X8 Y8
G1 F1800 X175.618 Y70.454 E7538.33655
M204 S3000
M205 X10 Y10
G0 F6000 X175.825 Y70.813
M204 S1800
M205 X8 Y8
G1 F1800 X63.209 Y183.429 E7543.63366
M204 S3000
M205 X10 Y10
G0 F6000 X63.775 Y183.429
M204 S1800
M205 X8 Y8
G1 F1800 X176.032 Y71.172 E7548.91389
M204 S3000
M205 X10 Y10
G0 F6000 X176.239 Y71.53
M204 S1800
M205 X8 Y8
G1 F1800 X64.341 Y183.429 E7554.17725
M204 S3000
M205 X10 Y10
G0 F6000 X64.906 Y183.429
M204 S1800
M205 X8 Y8
G1 F1800 X176.446 Y71.889 E7559.42375
M204 S3000
M205 X10 Y10
G0 F6000 X176.653 Y72.247
M204 S1800
M205 X8 Y8
G1 F1800 X65.472 Y183.429 E7564.65339
M204 S3000
M205 X10 Y10
G0 F6000 X66.038 Y183.429
M204 S1800
M205 X8 Y8
G1 F1800 X176.86 Y72.606 E7569.86614
M204 S3000
M205 X10 Y10
G0 F6000 X177.068 Y72.964
M204 S1800
M205 X8 Y8
G1 F1800 X66.603 Y183.429 E7575.06207
M204 S3000
M205 X10 Y10
G0 F6000 X67.169 Y183.429
M204 S1800
M205 X8 Y8
G1 F1800 X177.274 Y73.324 E7580.24107
M204 S3000
M205 X10 Y10
G0 F6000 X177.481 Y73.682
M204 S1800
M205 X8 Y8
G1 F1800 X67.735 Y183.429 E7585.40321
M204 S3000
M205 X10 Y10
G0 F6000 X68.3 Y183.429
M204 S1800
M205 X8 Y8
G1 F1800 X177.688 Y74.041 E7590.54849
M204 S3000
M205 X10 Y10
G0 F6000 X177.896 Y74.399
M204 S1800
M205 X8 Y8
G1 F1800 X68.866 Y183.429 E7595.67693
M204 S3000
M205 X10 Y10
G0 F6000 X69.432 Y183.429
M204 S1800
M205 X8 Y8
G1 F1800 X178.103 Y74.758 E7600.78848
M204 S3000
M205 X10 Y10
G0 F6000 X178.309 Y75.117
M204 S1800
M205 X8 Y8
G1 F1800 X69.997 Y183.429 E7605.88314
M204 S3000
M205 X10 Y10
G0 F6000 X70.563 Y183.429
M204 S1800
M205 X8 Y8
G1 F1800 X178.516 Y75.475 E7610.96094
M204 S3000
M205 X10 Y10
G0 F6000 X178.724 Y75.834
M204 S1800
M205 X8 Y8
G1 F1800 X71.129 Y183.429 E7616.02188
M204 S3000
M205 X10 Y10
G0 F6000 X71.694 Y183.429
M204 S1800
M205 X8 Y8
G1 F1800 X178.931 Y76.192 E7621.06598
M204 S3000
M205 X10 Y10
G0 F6000 X179.138 Y76.551
M204 S1800
M205 X8 Y8
G1 F1800 X72.26 Y183.429 E7626.09319
M204 S3000
M205 X10 Y10
G0 F6000 X72.826 Y183.429
M204 S1800
M205 X8 Y8
G1 F1800 X179.345 Y76.909 E7631.10355
M204 S3000
M205 X10 Y10
G0 F6000 X179.552 Y77.269
M204 S1800
M205 X8 Y8
G1 F1800 X73.392 Y183.429 E7636.09699
M204 S3000
M205 X10 Y10
G0 F6000 X73.957 Y183.429
M204 S1800
M205 X8 Y8
G1 F1800 X179.759 Y77.627 E7641.07359
M204 S3000
M205 X10 Y10
G0 F6000 X179.966 Y77.986
M204 S1800
M205 X8 Y8
G1 F1800 X74.523 Y183.429 E7646.0333
M204 S3000
M205 X10 Y10
G0 F6000 X75.089 Y183.429
M204 S1800
M205 X8 Y8
G1 F1800 X180.173 Y78.344 E7650.97616
M204 S3000
M205 X10 Y10
G0 F6000 X180.38 Y78.703
M204 S1800
M205 X8 Y8
G1 F1800 X75.654 Y183.429 E7655.90215
M204 S3000
M205 X10 Y10
G0 F6000 X76.22 Y183.429
M204 S1800
M205 X8 Y8
G1 F1800 X180.587 Y79.062 E7660.81125
M204 S3000
M205 X10 Y10
G0 F6000 X180.794 Y79.42
M204 S1800
M205 X8 Y8
G1 F1800 X76.786 Y183.429 E7665.70349
M204 S3000
M205 X10 Y10
G0 F6000 X77.351 Y183.429
M204 S1800
M205 X8 Y8
G1 F1800 X181.001 Y79.779 E7670.57887
M204 S3000
M205 X10 Y10
G0 F6000 X181.208 Y80.137
M204 S1800
M205 X8 Y8
G1 F1800 X77.917 Y183.429 E7675.43738
M204 S3000
M205 X10 Y10
G0 F6000 X78.483 Y183.429
M204 S1800
M205 X8 Y8
G1 F1800 X181.416 Y80.496 E7680.27904
M204 S3000
M205 X10 Y10
G0 F6000 X181.623 Y80.854
M204 S1800
M205 X8 Y8
G1 F1800 X79.048 Y183.429 E7685.10385
M204 S3000
M205 X10 Y10
G0 F6000 X79.614 Y183.429
M204 S1800
M205 X8 Y8
G1 F1800 X181.829 Y81.214 E7689.91173
M204 S3000
M205 X10 Y10
G0 F6000 X182.036 Y81.572
M204 S1800
M205 X8 Y8
G1 F1800 X80.18 Y183.429 E7694.70275
M204 S3000
M205 X10 Y10
G0 F6000 X80.745 Y183.429
M204 S1800
M205 X8 Y8
G1 F1800 X182.244 Y81.931 E7699.47693
M204 S3000
M205 X10 Y10
G0 F6000 X182.451 Y82.289
M204 S1800
M205 X8 Y8
G1 F1800 X81.311 Y183.429 E7704.23424
M204 S3000
M205 X10 Y10
G0 F6000 X81.877 Y183.429
M204 S1800
M205 X8 Y8
G1 F1800 X182.658 Y82.648 E7708.97467
M204 S3000
M205 X10 Y10
G0 F6000 X182.864 Y83.007
M204 S1800
M205 X8 Y8
G1 F1800 X82.442 Y183.429 E7713.69821
M204 S3000
M205 X10 Y10
G0 F6000 X83.008 Y183.429
M204 S1800
M205 X8 Y8
G1 F1800 X183.072 Y83.365 E7718.40492
M204 S3000
M205 X10 Y10
G0 F6000 X183.279 Y83.724
M204 S1800
M205 X8 Y8
G1 F1800 X83.574 Y183.429 E7723.09474
M204 S3000
M205 X10 Y10
G0 F6000 X84.14 Y183.429
M204 S1800
M205 X8 Y8
G1 F1800 X183.486 Y84.082 E7727.76769
M204 S3000
M205 X10 Y10
G0 F6000 X183.693 Y84.441
M204 S1800
M205 X8 Y8
G1 F1800 X84.705 Y183.429 E7732.42378
M204 S3000
M205 X10 Y10
G0 F6000 X85.271 Y183.429
M204 S1800
M205 X8 Y8
G1 F1800 X183.9 Y84.799 E7737.06301
M204 S3000
M205 X10 Y10
G0 F6000 X184.107 Y85.158
M204 S1800
M205 X8 Y8
G1 F1800 X85.837 Y183.429 E7741.68535
M204 S3000
M205 X10 Y10
G0 F6000 X86.402 Y183.429
M204 S1800
M205 X8 Y8
G1 F1800 X184.314 Y85.517 E7746.29083
M204 S3000
M205 X10 Y10
G0 F6000 X184.521 Y85.875
M204 S1800
M205 X8 Y8
G1 F1800 X86.968 Y183.429 E7750.87945
M204 S3000
M205 X10 Y10
G0 F6000 X87.534 Y183.429
M204 S1800
M205 X8 Y8
G1 F1800 X184.728 Y86.234 E7755.45118
M204 S3000
M205 X10 Y10
G0 F6000 X184.936 Y86.593
M204 S1800
M205 X8 Y8
G1 F1800 X88.099 Y183.429 E7760.00608
M204 S3000
M205 X10 Y10
G0 F6000 X88.665 Y183.429
M204 S1800
M205 X8 Y8
G1 F1800 X185.142 Y86.952 E7764.54406
M204 S3000
M205 X10 Y10
G0 F6000 X185.349 Y87.31
M204 S1800
M205 X8 Y8
G1 F1800 X89.231 Y183.429 E7769.06518
M204 S3000
M205 X10 Y10
G0 F6000 X89.796 Y183.429
M204 S1800
M205 X8 Y8
G1 F1800 X185.556 Y87.669 E7773.56943
M204 S3000
M205 X10 Y10
G0 F6000 X185.764 Y88.027
M204 S1800
M205 X8 Y8
G1 F1800 X90.362 Y183.429 E7778.05685
M204 S3000
M205 X10 Y10
G0 F6000 X90.928 Y183.429
M204 S1800
M205 X8 Y8
G1 F1800 X185.971 Y88.386 E7782.52738
M204 S3000
M205 X10 Y10
G0 F6000 X186.178 Y88.744
M204 S1800
M205 X8 Y8
G1 F1800 X91.493 Y183.429 E7786.98108
M204 S3000
M205 X10 Y10
G0 F6000 X92.059 Y183.429
M204 S1800
M205 X8 Y8
G1 F1800 X186.384 Y89.103 E7791.41786
M204 S3000
M205 X10 Y10
G0 F6000 X186.592 Y89.462
M204 S1800
M205 X8 Y8
G1 F1800 X92.625 Y183.429 E7795.83778
M204 S3000
M205 X10 Y10
G0 F6000 X93.191 Y183.429
M204 S1800
M205 X8 Y8
G1 F1800 X186.799 Y89.82 E7800.24083
M204 S3000
M205 X10 Y10
G0 F6000 X187.006 Y90.179
M204 S1800
M205 X8 Y8
G1 F1800 X93.756 Y183.429 E7804.62703
M204 S3000
M205 X10 Y10
G0 F6000 X94.322 Y183.429
M204 S1800
M205 X8 Y8
G1 F1800 X138.43 Y139.321 E7806.70173
M204 S3000
M205 X10 Y10
G0 F6000 X138.821 Y138.93
M204 S1800
M205 X8 Y8
G1 F1800 X187.213 Y90.537 E7808.97797
M204 S3000
M205 X10 Y10
G0 F6000 X187.42 Y90.897
M204 S1800
M205 X8 Y8
G1 F1800 X139.387 Y138.93 E7811.23729
M204 S3000
M205 X10 Y10
G0 F6000 X139.952 Y138.93
M204 S1800
M205 X8 Y8
G1 F1800 X187.627 Y91.255 E7813.47978
M204 S3000
M205 X10 Y10
G0 F6000 X187.834 Y91.614
M204 S1800
M205 X8 Y8
G1 F1800 X140.518 Y138.93 E7815.70538
M204 S3000
M205 X10 Y10
G0 F6000 X141.084 Y138.93
M204 S1800
M205 X8 Y8
G1 F1800 X188.041 Y91.972 E7817.91412
M204 S3000
M205 X10 Y10
G0 F6000 X188.248 Y92.331
M204 S1800
M205 X8 Y8
G1 F1800 X141.649 Y138.93 E7820.10599
M204 S3000
M205 X10 Y10
G0 F6000 X142.215 Y138.93
M204 S1800
M205 X8 Y8
G1 F1800 X188.455 Y92.689 E7822.281
M204 S3000
M205 X10 Y10
G0 F6000 X188.662 Y93.048
M204 S1800
M205 X8 Y8
G1 F1800 X142.781 Y138.93 E7824.43913
M204 S3000
M205 X10 Y10
G0 F6000 X143.346 Y138.93
M204 S1800
M205 X8 Y8
G1 F1800 X188.869 Y93.407 E7826.58039
M204 S3000
M205 X10 Y10
G0 F6000 X189.076 Y93.765
M204 S1800
M205 X8 Y8
G1 F1800 X143.912 Y138.93 E7828.70479
M204 S3000
M205 X10 Y10
G0 F6000 X144.478 Y138.93
M204 S1800
M205 X8 Y8
G1 F1800 X189.284 Y94.124 E7830.81232
M204 S3000
M205 X10 Y10
G0 F6000 X189.491 Y94.482
M204 S1800
M205 X8 Y8
G1 F1800 X145.043 Y138.93 E7832.90302
M204 S3000
M205 X10 Y10
G0 F6000 X145.609 Y138.93
M204 S1800
M205 X8 Y8
G1 F1800 X189.697 Y94.842 E7834.97679
M204 S3000
M205 X10 Y10
G0 F6000 X189.904 Y95.2
M204 S1800
M205 X8 Y8
G1 F1800 X146.175 Y138.93 E7837.03369
M204 S3000
M205 X10 Y10
G0 F6000 X146.74 Y138.93
M204 S1800
M205 X8 Y8
G1 F1800 X190.112 Y95.559 E7839.07375
M204 S3000
M205 X10 Y10
G0 F6000 X190.319 Y95.917
M204 S1800
M205 X8 Y8
G1 F1800 X147.306 Y138.93 E7841.09695
M204 S3000
M205 X10 Y10
G0 F6000 X147.872 Y138.93
M204 S1800
M205 X8 Y8
G1 F1800 X190.526 Y96.276 E7843.10326
M204 S3000
M205 X10 Y10
G0 F6000 X190.733 Y96.634
M204 S1800
M205 X8 Y8
G1 F1800 X148.437 Y138.93 E7845.09274
M204 S3000
M205 X10 Y10
G0 F6000 X149.003 Y138.93
M204 S1800
M205 X8 Y8
G1 F1800 X190.94 Y96.993 E7847.06533
M204 S3000
M205 X10 Y10
G0 F6000 X191.147 Y97.352
M204 S1800
M205 X8 Y8
G1 F1800 X149.569 Y138.93 E7849.02103
M204 S3000
M205 X10 Y10
G0 F6000 X149.57 Y139.495
M204 S1800
M205 X8 Y8
G1 F1800 X191.354 Y97.71 E7850.98644
M204 S3000
M205 X10 Y10
G0 F6000 X191.561 Y98.069
M204 S1800
M205 X8 Y8
G1 F1800 X149.57 Y140.06 E7852.96157
M204 S3000
M205 X10 Y10
G0 F6000 X149.57 Y140.626
M204 S1800
M205 X8 Y8
G1 F1800 X191.768 Y98.427 E7854.94646
M204 S3000
M205 X10 Y10
G0 F6000 X191.975 Y98.787
M204 S1800
M205 X8 Y8
G1 F1800 X149.57 Y141.192 E7856.94106
M204 S3000
M205 X10 Y10
G0 F6000 X149.57 Y141.757
M204 S1800
M205 X8 Y8
G1 F1800 X192.182 Y99.145 E7858.9454
M204 S3000
M205 X10 Y10
G0 F6000 X192.389 Y99.504
M204 S1800
M205 X8 Y8
G1 F1800 X149.57 Y142.323 E7860.95947
M204 S3000
M205 X10 Y10
G0 F6000 X149.57 Y142.889
M204 S1800
M205 X8 Y8
G1 F1800 X192.596 Y99.862 E7862.98331
M204 S3000
M205 X10 Y10
G0 F6000 X192.803 Y100.221
M204 S1800
M205 X8 Y8
G1 F1800 X149.57 Y143.454 E7865.01685
M204 S3000
M205 X10 Y10
G0 F6000 X149.57 Y144.02
M204 S1800
M205 X8 Y8
G1 F1800 X193.011 Y100.579 E7867.06019
M204 S3000
M205 X10 Y10
G0 F6000 X193.217 Y100.938
M204 S1800
M205 X8 Y8
G1 F1800 X149.57 Y144.586 E7869.11323
M204 S3000
M205 X10 Y10
G0 F6000 X149.57 Y145.152
M204 S1800
M205 X8 Y8
G1 F1800 X193.424 Y101.297 E7871.17601
M204 S3000
M205 X10 Y10
G0 F6000 X193.631 Y101.655
M204 S1800
M205 X8 Y8
G1 F1800 X149.57 Y145.717 E7873.24853
M204 S3000
M205 X10 Y10
G0 F6000 X149.57 Y146.283
M204 S1800
M205 X8 Y8
G1 F1800 X193.839 Y102.014 E7875.33081
M204 S3000
M205 X10 Y10
G0 F6000 X194.046 Y102.372
M204 S1800
M205 X8 Y8
G1 F1800 X149.57 Y146.849 E7877.42285
M204 S3000
M205 X10 Y10
G0 F6000 X149.57 Y147.414
M204 S1800
M205 X8 Y8
G1 F1800 X194.252 Y102.732 E7879.52455
M204 S3000
M205 X10 Y10
G0 F6000 X194.46 Y103.09
M204 S1800
M205 X8 Y8
G1 F1800 X149.57 Y147.98 E7881.63604
M204 S3000
M205 X10 Y10
G0 F6000 X149.57 Y148.546
M204 S1800
M205 X8 Y8
G1 F1800 X194.667 Y103.449 E7883.75726
M204 S3000
M205 X10 Y10
G0 F6000 X194.874 Y103.807
M204 S1800
M205 X8 Y8
G1 F1800 X149.57 Y149.111 E7885.88822
M204 S3000
M205 X10 Y10
G0 F6000 X149.57 Y149.677
M204 S1800
M205 X8 Y8
G1 F1800 X195.081 Y104.166 E7888.02892
M204 S3000
M205 X10 Y10
G0 F6000 X195.288 Y104.524
M204 S1800
M205 X8 Y8
G1 F1800 X116.384 Y183.429 E7891.74035
M204 S3000
M205 X10 Y10
G0 F6000 X116.949 Y183.429
M204 S1800
M205 X8 Y8
G1 F1800 X195.495 Y104.883 E7895.43491
G1 X195.565 Y104.813
M204 S3000
M205 X10 Y10
G0 F6000 X195.041 Y105.903
M204 S1800
M205 X8 Y8
G1 F1800 X117.515 Y183.429 E7899.0815
M204 S3000
M205 X10 Y10
G0 F6000 X118.081 Y183.429
M204 S1800
M205 X8 Y8
G1 F1800 X194.268 Y107.241 E7902.66512
G1 X194.338 Y107.171
M204 S3000
M205 X10 Y10
G0 F6000 X193.495 Y108.58
M204 S1800
M205 X8 Y8
G1 F1800 X118.646 Y183.429 E7906.18579
M204 S3000
M205 X10 Y10
G0 F6000 X119.212 Y183.429
M204 S1800
M205 X8 Y8
G1 F1800 X192.723 Y109.918 E7909.64352
G1 X192.793 Y109.848
M204 S3000
M205 X10 Y10
G0 F6000 X191.95 Y111.256
M204 S1800
M205 X8 Y8
G1 F1800 X119.778 Y183.429 E7913.03829
M204 S3000
M205 X10 Y10
G0 F6000 X120.343 Y183.429
M204 S1800
M205 X8 Y8
G1 F1800 X191.177 Y112.595 E7916.37011
G1 X191.247 Y112.525
M204 S3000
M205 X10 Y10
G0 F6000 X190.404 Y113.933
M204 S1800
M205 X8 Y8
G1 F1800 X120.909 Y183.429 E7919.63896
M204 S3000
M205 X10 Y10
G0 F6000 X121.475 Y183.429
M204 S1800
M205 X8 Y8
G1 F1800 X189.632 Y115.271 E7922.84488
G1 X189.702 Y115.201
M204 S3000
M205 X10 Y10
G0 F6000 X188.859 Y116.61
M204 S1800
M205 X8 Y8
G1 F1800 X122.04 Y183.429 E7925.98785
M204 S3000
M205 X10 Y10
G0 F6000 X122.606 Y183.429
M204 S1800
M205 X8 Y8
G1 F1800 X188.086 Y117.948 E7929.06785
G1 X188.156 Y117.878
M204 S3000
M205 X10 Y10
G0 F6000 X187.314 Y119.287
M204 S1800
M205 X8 Y8
G1 F1800 X123.172 Y183.429 E7932.08489
M204 S3000
M205 X10 Y10
G0 F6000 X123.738 Y183.429
M204 S1800
M205 X8 Y8
G1 F1800 X186.541 Y120.626 E7935.03895
G1 X186.611 Y120.556
M204 S3000
M205 X10 Y10
G0 F6000 X185.768 Y121.963
M204 S1800
M205 X8 Y8
G1 F1800 X124.303 Y183.429 E7937.9301
M204 S3000
M205 X10 Y10
G0 F6000 X124.869 Y183.429
M204 S1800
M205 X8 Y8
G1 F1800 X184.996 Y123.302 E7940.75829
G1 X185.066 Y123.232
M204 S3000
M205 X10 Y10
G0 F6000 X184.223 Y124.641
M204 S1800
M205 X8 Y8
G1 F1800 X125.435 Y183.429 E7943.5235
M204 S3000
M205 X10 Y10
G0 F6000 X126 Y183.429
M204 S1800
M205 X8 Y8
G1 F1800 X183.45 Y125.979 E7946.22577
G1 X183.52 Y125.909
M204 S3000
M205 X10 Y10
G0 F6000 X182.678 Y127.317
M204 S1800
M205 X8 Y8
G1 F1800 X126.566 Y183.429 E7948.8651
M204 S3000
M205 X10 Y10
G0 F6000 X127.132 Y183.429
M204 S1800
M205 X8 Y8
G1 F1800 X181.905 Y128.655 E7951.44148
G1 X181.975 Y128.585
M204 S3000
M205 X10 Y10
G0 F6000 X181.132 Y129.994
M204 S1800
M205 X8 Y8
G1 F1800 X127.697 Y183.429 E7953.9549
M204 S3000
M205 X10 Y10
G0 F6000 X128.263 Y183.429
M204 S1800
M205 X8 Y8
G1 F1800 X180.359 Y131.333 E7956.40534
G1 X180.429 Y131.263
M204 S3000
M205 X10 Y10
G0 F6000 X179.587 Y132.67
M204 S1800
M205 X8 Y8
G1 F1800 X128.829 Y183.429 E7958.79286
M204 S3000
M205 X10 Y10
G0 F6000 X129.394 Y183.429
M204 S1800
M205 X8 Y8
G1 F1800 X178.814 Y134.009 E7961.11743
G1 X178.884 Y133.939
M204 S3000
M205 X10 Y10
G0 F6000 X178.041 Y135.348
M204 S1800
M205 X8 Y8
G1 F1800 X129.96 Y183.429 E7963.37901
M204 S3000
M205 X10 Y10
G0 F6000 X130.526 Y183.429
M204 S1800
M205 X8 Y8
G1 F1800 X177.268 Y136.686 E7965.57763
G1 X177.338 Y136.616
M204 S3000
M205 X10 Y10
G0 F6000 X176.496 Y138.024
M204 S1800
M205 X8 Y8
G1 F1800 X131.091 Y183.429 E7967.71334
M204 S3000
M205 X10 Y10
G0 F6000 X131.657 Y183.429
M204 S1800
M205 X8 Y8
G1 F1800 X175.723 Y139.362 E7969.7861
G1 X175.793 Y139.292
M204 S3000
M205 X10 Y10
G0 F6000 X174.95 Y140.701
M204 S1800
M205 X8 Y8
G1 F1800 X132.223 Y183.429 E7971.79587
M204 S3000
M205 X10 Y10
G0 F6000 X132.788 Y183.429
M204 S1800
M205 X8 Y8
G1 F1800 X174.178 Y142.04 E7973.7427
G1 X174.248 Y141.97
M204 S3000
M205 X10 Y10
G0 F6000 X173.405 Y143.378
M204 S1800
M205 X8 Y8
G1 F1800 X133.354 Y183.429 E7975.62658
M204 S3000
M205 X10 Y10
G0 F6000 X133.92 Y183.429
M204 S1800
M205 X8 Y8
G1 F1800 X172.633 Y144.716 E7977.44752
G1 X172.703 Y144.646
M204 S3000
M205 X10 Y10
G0 F6000 X171.86 Y146.055
M204 S1800
M205 X8 Y8
G1 F1800 X134.486 Y183.429 E7979.20548
M204 S3000
M205 X10 Y10
G0 F6000 X135.051 Y183.429
M204 S1800
M205 X8 Y8
G1 F1800 X171.087 Y147.393 E7980.9005
G1 X171.157 Y147.323
M204 S3000
M205 X10 Y10
G0 F6000 X170.314 Y148.732
M204 S1800
M205 X8 Y8
G1 F1800 X135.617 Y183.429 E7982.53254
M204 S3000
M205 X10 Y10
G0 F6000 X136.183 Y183.429
M204 S1800
M205 X8 Y8
G1 F1800 X169.542 Y150.069 E7984.10167
G1 X169.612 Y149.999
M204 S3000
M205 X10 Y10
G0 F6000 X168.769 Y151.408
M204 S1800
M205 X8 Y8
G1 F1800 X136.748 Y183.429 E7985.60784
M204 S3000
M205 X10 Y10
G0 F6000 X137.314 Y183.429
M204 S1800
M205 X8 Y8
G1 F1800 X167.996 Y152.747 E7987.05103
G1 X168.066 Y152.677
M204 S3000
M205 X10 Y10
G0 F6000 X167.223 Y154.085
M204 S1800
M205 X8 Y8
G1 F1800 X137.88 Y183.429 E7988.43126
M204 S3000
M205 X10 Y10
G0 F6000 X138.445 Y183.429
M204 S1800
M205 X8 Y8
G1 F1800 X166.451 Y155.423 E7989.74857
G1 X166.521 Y155.353
M204 S3000
M205 X10 Y10
G0 F6000 X165.678 Y156.762
M204 S1800
M205 X8 Y8
G1 F1800 X139.011 Y183.429 E7991.00291
M204 S3000
M205 X10 Y10
G0 F6000 X139.577 Y183.429
M204 S1800
M205 X8 Y8
G1 F1800 X164.905 Y158.1 E7992.19428
G1 X164.975 Y158.03
M204 S3000
M205 X10 Y10
G0 F6000 X164.132 Y159.439
M204 S1800
M205 X8 Y8
G1 F1800 X140.142 Y183.429 E7993.3227
M204 S3000
M205 X10 Y10
G0 F6000 X140.708 Y183.429
M204 S1800
M205 X8 Y8
G1 F1800 X163.36 Y160.776 E7994.3882
G1 X163.43 Y160.706
M204 S3000
M205 X10 Y10
G0 F6000 X162.587 Y162.115
M204 S1800
M205 X8 Y8
G1 F1800 X141.274 Y183.429 E7995.39072
M204 S3000
M205 X10 Y10
G0 F6000 X141.839 Y183.429
M204 S1800
M205 X8 Y8
G1 F1800 X161.815 Y163.454 E7996.33031
G1 X161.885 Y163.384
M204 S3000
M205 X10 Y10
G0 F6000 X161.042 Y164.792
M204 S1800
M205 X8 Y8
G1 F1800 X142.405 Y183.429 E7997.20694
M204 S3000
M205 X10 Y10
G0 F6000 X142.971 Y183.429
M204 S1800
M205 X8 Y8
G1 F1800 X160.269 Y166.131 E7998.02058
G1 X160.339 Y166.061
M204 S3000
M205 X10 Y10
G0 F6000 X159.497 Y167.469
M204 S1800
M205 X8 Y8
G1 F1800 X143.537 Y183.429 E7998.77129
M204 S3000
M205 X10 Y10
G0 F6000 X144.102 Y183.429
M204 S1800
M205 X8 Y8
G1 F1800 X158.724 Y168.807 E7999.45907
G1 X158.794 Y168.737
M204 S3000
M205 X10 Y10
G0 F6000 X157.951 Y170.146
M204 S1800
M205 X8 Y8
G1 F1800 X144.668 Y183.429 E8000.08386
M204 S3000
M205 X10 Y10
G0 F6000 X145.234 Y183.429
M204 S1800
M205 X8 Y8
G1 F1800 X157.178 Y171.484 E8000.64569
G1 X157.248 Y171.414
M204 S3000
M205 X10 Y10
G0 F6000 X156.406 Y172.822
M204 S1800
M205 X8 Y8
G1 F1800 X145.799 Y183.429 E8001.14461
M204 S3000
M205 X10 Y10
G0 F6000 X146.365 Y183.429
M204 S1800
M205 X8 Y8
G1 F1800 X155.633 Y174.161 E8001.58055
G1 X155.703 Y174.091
M204 S3000
M205 X10 Y10
G0 F6000 X154.86 Y175.499
M204 S1800
M205 X8 Y8
G1 F1800 X146.931 Y183.429 E8001.95353
M204 S3000
M205 X10 Y10
G0 F6000 X147.496 Y183.429
M204 S1800
M205 X8 Y8
G1 F1800 X154.087 Y176.838 E8002.26355
G1 X154.157 Y176.768
M204 S3000
M205 X10 Y10
G0 F6000 X153.315 Y178.176
M204 S1800
M205 X8 Y8
G1 F1800 X148.062 Y183.429 E8002.51063
M204 S3000
M205 X10 Y10
G0 F6000 X148.628 Y183.429
M204 S1800
M205 X8 Y8
G1 F1800 X152.542 Y179.514 E8002.69476
G1 X152.612 Y179.444
M204 S3000
M205 X10 Y10
G0 F6000 X151.769 Y180.853
M204 S1800
M205 X8 Y8
G1 F1800 X149.193 Y183.429 E8002.81593
M204 S3000
M205 X10 Y10
G0 F6000 X149.759 Y183.429
M204 S1800
M205 X8 Y8
G1 F1800 X150.996 Y182.191 E8002.87414
G1 X151.066 Y182.121
M204 S3000
M205 X10 Y10
G0 F6000 X149.178 Y150.069
M204 S1800
M205 X8 Y8
G1 F1800 X115.818 Y183.429 E8004.44329
M204 S3000
M205 X10 Y10
G0 F6000 X115.252 Y183.429
M204 S1800
M205 X8 Y8
G1 F1800 X148.612 Y150.069 E8006.01244
M204 S3000
M205 X10 Y10
G0 F6000 X148.046 Y150.069
M204 S1800
M205 X8 Y8
G1 F1800 X114.687 Y183.429 E8007.58157
M204 S3000
M205 X10 Y10
G0 F6000 X114.121 Y183.429
M204 S1800
M205 X8 Y8
G1 F1800 X147.481 Y150.069 E8009.15072
M204 S3000
M205 X10 Y10
G0 F6000 X146.915 Y150.069
M204 S1800
M205 X8 Y8
G1 F1800 X113.555 Y183.429 E8010.71987
M204 S3000
M205 X10 Y10
G0 F6000 X112.99 Y183.429
M204 S1800
M205 X8 Y8
G1 F1800 X146.349 Y150.069 E8012.289
M204 S3000
M205 X10 Y10
G0 F6000 X145.784 Y150.069
M204 S1800
M205 X8 Y8
G1 F1800 X112.424 Y183.429 E8013.85815
M204 S3000
M205 X10 Y10
G0 F6000 X111.858 Y183.429
M204 S1800
M205 X8 Y8
G1 F1800 X145.218 Y150.069 E8015.42731
M204 S3000
M205 X10 Y10
G0 F6000 X144.652 Y150.069
M204 S1800
M205 X8 Y8
G1 F1800 X111.292 Y183.429 E8016.99646
M204 S3000
M205 X10 Y10
G0 F6000 X110.727 Y183.429
M204 S1800
M205 X8 Y8
G1 F1800 X144.087 Y150.069 E8018.56561
M204 S3000
M205 X10 Y10
G0 F6000 X143.521 Y150.069
M204 S1800
M205 X8 Y8
G1 F1800 X110.161 Y183.429 E8020.13476
M204 S3000
M205 X10 Y10
G0 F6000 X109.595 Y183.429
M204 S1800
M205 X8 Y8
G1 F1800 X142.955 Y150.069 E8021.70391
M204 S3000
M205 X10 Y10
G0 F6000 X142.39 Y150.069
M204 S1800
M205 X8 Y8
G1 F1800 X109.03 Y183.429 E8023.27307
M204 S3000
M205 X10 Y10
G0 F6000 X108.464 Y183.429
M204 S1800
M205 X8 Y8
G1 F1800 X141.824 Y150.069 E8024.84222
M204 S3000
M205 X10 Y10
G0 F6000 X141.258 Y150.069
M204 S1800
M205 X8 Y8
G1 F1800 X107.898 Y183.429 E8026.41137
M204 S3000
M205 X10 Y10
G0 F6000 X107.333 Y183.429
M204 S1800
M205 X8 Y8
G1 F1800 X140.693 Y150.069 E8027.98052
M204 S3000
M205 X10 Y10
G0 F6000 X140.127 Y150.069
M204 S1800
M205 X8 Y8
G1 F1800 X106.767 Y183.429 E8029.54967
M204 S3000
M205 X10 Y10
G0 F6000 X106.201 Y183.429
M204 S1800
M205 X8 Y8
G1 F1800 X139.561 Y150.069 E8031.11883
M204 S3000
M205 X10 Y10
G0 F6000 X138.995 Y150.069
M204 S1800
M205 X8 Y8
G1 F1800 X105.636 Y183.429 E8032.68795
M204 S3000
M205 X10 Y10
G0 F6000 X105.07 Y183.429
M204 S1800
M205 X8 Y8
G1 F1800 X138.43 Y150.069 E8034.25711
M204 S3000
M205 X10 Y10
G0 F6000 X138.43 Y149.503
M204 S1800
M205 X8 Y8
G1 F1800 X104.504 Y183.429 E8035.85288
M204 S3000
M205 X10 Y10
G0 F6000 X103.939 Y183.429
M204 S1800
M205 X8 Y8
G1 F1800 X138.43 Y148.937 E8037.47526
M204 S3000
M205 X10 Y10
G0 F6000 X138.43 Y148.372
M204 S1800
M205 X8 Y8
G1 F1800 X103.373 Y183.429 E8039.12423
M204 S3000
M205 X10 Y10
G0 F6000 X102.807 Y183.429
M204 S1800
M205 X8 Y8
G1 F1800 X138.43 Y147.806 E8040.79983
M204 S3000
M205 X10 Y10
G0 F6000 X138.43 Y147.24
M204 S1800
M205 X8 Y8
G1 F1800 X102.241 Y183.429 E8042.50205
M204 S3000
M205 X10 Y10
G0 F6000 X101.676 Y183.429
M204 S1800
M205 X8 Y8
G1 F1800 X138.43 Y146.675 E8044.23084
M204 S3000
M205 X10 Y10
G0 F6000 X138.43 Y146.109
M204 S1800
M205 X8 Y8
G1 F1800 X101.11 Y183.429 E8045.98626
M204 S3000
M205 X10 Y10
G0 F6000 X100.544 Y183.429
M204 S1800
M205 X8 Y8
G1 F1800 X138.43 Y145.543 E8047.7683
M204 S3000
M205 X10 Y10
G0 F6000 X138.43 Y144.978
M204 S1800
M205 X8 Y8
G1 F1800 X99.979 Y183.429 E8049.57692
M204 S3000
M205 X10 Y10
G0 F6000 X99.413 Y183.429
M204 S1800
M205 X8 Y8
G1 F1800 X138.43 Y144.412 E8051.41216
M204 S3000
M205 X10 Y10
G0 F6000 X138.43 Y143.846
M204 S1800
M205 X8 Y8
G1 F1800 X98.847 Y183.429 E8053.27402
M204 S3000
M205 X10 Y10
G0 F6000 X98.282 Y183.429
M204 S1800
M205 X8 Y8
G1 F1800 X138.43 Y143.281 E8055.16246
M204 S3000
M205 X10 Y10
G0 F6000 X138.43 Y142.715
M204 S1800
M205 X8 Y8
G1 F1800 X97.716 Y183.429 E8057.07752
M204 S3000
M205 X10 Y10
G0 F6000 X97.15 Y183.429
M204 S1800
M205 X8 Y8
G1 F1800 X138.43 Y142.149 E8059.01921
M204 S3000
M205 X10 Y10
G0 F6000 X138.43 Y141.583
M204 S1800
M205 X8 Y8
G1 F1800 X96.585 Y183.429 E8060.98749
M204 S3000
M205 X10 Y10
G0 F6000 X96.019 Y183.429
M204 S1800
M205 X8 Y8
G1 F1800 X138.43 Y141.018 E8062.98237
M204 S3000
M205 X10 Y10
G0 F6000 X138.43 Y140.452
M204 S1800
M205 X8 Y8
G1 F1800 X95.453 Y183.429 E8065.00388
M204 S3000
M205 X10 Y10
G0 F6000 X94.888 Y183.429
M204 S1800
M205 X8 Y8
G1 F1800 X138.43 Y139.886 E8067.05199
G1 X138.5 Y139.816
M204 S3000
M205 X10 Y10
G0 F6000 X106.655 Y108.87
M204 S1800
M205 X8 Y8
G1 F1800 X136.955 Y78.57 E8068.47721
M204 S3000
M205 X10 Y10
G0 F6000 X136.39 Y78.57
M204 S1800
M205 X8 Y8
G1 F1800 X107.429 Y107.531 E8069.83944
G1 X107.359 Y107.601
M204 S3000
M205 X10 Y10
G0 F6000 X108.202 Y106.191
M204 S1800
M205 X8 Y8
G1 F1800 X135.824 Y78.57 E8071.13867
M204 S3000
M205 X10 Y10
G0 F6000 X135.258 Y78.57
M204 S1800
M205 X8 Y8
G1 F1800 X108.975 Y104.853 E8072.37494
G1 X108.905 Y104.923
M204 S3000
M205 X10 Y10
G0 F6000 X109.749 Y103.514
M204 S1800
M205 X8 Y8
G1 F1800 X134.693 Y78.57 E8073.54823
M204 S3000
M205 X10 Y10
G0 F6000 X134.127 Y78.57
M204 S1800
M205 X8 Y8
G1 F1800 X110.505 Y102.192 E8074.65934
M204 S3000
M205 X10 Y10
G0 F6000 X110.297 Y101.834
M204 S1800
M205 X8 Y8
G1 F1800 X133.561 Y78.57 E8075.75361
M204 S3000
M205 X10 Y10
G0 F6000 X132.996 Y78.57
M204 S1800
M205 X8 Y8
G1 F1800 X109.937 Y101.628 E8076.83821
M204 S3000
M205 X10 Y10
G0 F6000 X109.371 Y101.628
M204 S1800
M205 X8 Y8
G1 F1800 X132.43 Y78.57 E8077.92281
M204 S3000
M205 X10 Y10
G0 F6000 X132.429 Y78.005
M204 S1800
M205 X8 Y8
G1 F1800 X108.806 Y101.628 E8079.03396
M204 S3000
M205 X10 Y10
G0 F6000 X108.24 Y101.628
M204 S1800
M205 X8 Y8
G1 F1800 X132.429 Y77.44 E8080.17172
M204 S3000
M205 X10 Y10
G0 F6000 X132.429 Y76.874
M204 S1800
M205 X8 Y8
G1 F1800 X107.674 Y101.628 E8081.33609
M204 S3000
M205 X10 Y10
G0 F6000 X107.108 Y101.628
M204 S1800
M205 X8 Y8
G1 F1800 X132.429 Y76.308 E8082.52709
M204 S3000
M205 X10 Y10
G0 F6000 X132.429 Y75.743
M204 S1800
M205 X8 Y8
G1 F1800 X106.543 Y101.628 E8083.74467
M204 S3000
M205 X10 Y10
G0 F6000 X105.977 Y101.628
M204 S1800
M205 X8 Y8
G1 F1800 X132.429 Y75.177 E8084.98886
M204 S3000
M205 X10 Y10
G0 F6000 X132.429 Y74.611
M204 S1800
M205 X8 Y8
G1 F1800 X105.411 Y101.628 E8086.25968
M204 S3000
M205 X10 Y10
G0 F6000 X104.846 Y101.628
M204 S1800
M205 X8 Y8
G1 F1800 X132.429 Y74.046 E8087.55708
M204 S3000
M205 X10 Y10
G0 F6000 X132.429 Y73.48
M204 S1800
M205 X8 Y8
G1 F1800 X104.28 Y101.628 E8088.8811
M204 S3000
M205 X10 Y10
G0 F6000 X103.714 Y101.628
M204 S1800
M205 X8 Y8
G1 F1800 X132.429 Y72.914 E8090.23174
M204 S3000
M205 X10 Y10
G0 F6000 X132.429 Y72.349
M204 S1800
M205 X8 Y8
G1 F1800 X103.149 Y101.628 E8091.60896
M204 S3000
M205 X10 Y10
G0 F6000 X102.583 Y101.628
M204 S1800
M205 X8 Y8
G1 F1800 X132.429 Y71.783 E8093.0128
M204 S3000
M205 X10 Y10
G0 F6000 X132.429 Y71.217
M204 S1800
M205 X8 Y8
G1 F1800 X102.017 Y101.628 E8094.44326
M204 S3000
M205 X10 Y10
G0 F6000 X101.452 Y101.628
M204 S1800
M205 X8 Y8
G1 F1800 X132.429 Y70.651 E8095.90033
M204 S3000
M205 X10 Y10
G0 F6000 X132.429 Y70.086
M204 S1800
M205 X8 Y8
G1 F1800 X100.886 Y101.628 E8097.38399
M204 S3000
M205 X10 Y10
G0 F6000 X100.32 Y101.628
M204 S1800
M205 X8 Y8
G1 F1800 X132.429 Y69.52 E8098.89427
M204 S3000
M205 X10 Y10
G0 F6000 X132.429 Y68.954
M204 S1800
M205 X8 Y8
G1 F1800 X68.455 Y132.929 E8101.90344
M204 S3000
M205 X10 Y10
G0 F6000 X69.02 Y132.929
M204 S1800
M205 X8 Y8
G1 F1800 X99.586 Y102.363 E8103.34117
M204 S3000
M205 X10 Y10
G0 F6000 X99.793 Y102.722
M204 S1800
M205 X8 Y8
G1 F1800 X69.586 Y132.929 E8104.76201
M204 S3000
M205 X10 Y10
G0 F6000 X70.152 Y132.929
M204 S1800
M205 X8 Y8
G1 F1800 X100 Y103.08 E8106.166
M204 S3000
M205 X10 Y10
G0 F6000 X100.207 Y103.439
M204 S1800
M205 X8 Y8
G1 F1800 X70.717 Y132.929 E8107.55312
M204 S3000
M205 X10 Y10
G0 F6000 X71.283 Y132.929
M204 S1800
M205 X8 Y8
G1 F1800 X100.414 Y103.797 E8108.92337
M204 S3000
M205 X10 Y10
G0 F6000 X100.621 Y104.156
M204 S1800
M205 X8 Y8
G1 F1800 X71.849 Y132.929 E8110.27674
M204 S3000
M205 X10 Y10
G0 F6000 X72.414 Y132.929
M204 S1800
M205 X8 Y8
G1 F1800 X100.828 Y104.515 E8111.61325
M204 S3000
M205 X10 Y10
G0 F6000 X101.035 Y104.873
M204 S1800
M205 X8 Y8
G1 F1800 X72.98 Y132.929 E8112.93289
M204 S3000
M205 X10 Y10
G0 F6000 X73.546 Y132.929
M204 S1800
M205 X8 Y8
G1 F1800 X101.242 Y105.232 E8114.23565
M204 S3000
M205 X10 Y10
G0 F6000 X101.45 Y105.59
M204 S1800
M205 X8 Y8
G1 F1800 X74.111 Y132.929 E8115.5216
M204 S3000
M205 X10 Y10
G0 F6000 X74.677 Y132.929
M204 S1800
M205 X8 Y8
G1 F1800 X101.657 Y105.949 E8116.79065
M204 S3000
M205 X10 Y10
G0 F6000 X101.863 Y106.308
M204 S1800
M205 X8 Y8
G1 F1800 X75.243 Y132.929 E8118.0428
M204 S3000
M205 X10 Y10
G0 F6000 X75.808 Y132.929
M204 S1800
M205 X8 Y8
G1 F1800 X102.07 Y106.667 E8119.27808
M204 S3000
M205 X10 Y10
G0 F6000 X102.278 Y107.025
M204 S1800
M205 X8 Y8
G1 F1800 X76.374 Y132.929 E8120.49653
M204 S3000
M205 X10 Y10
G0 F6000 X76.94 Y132.929
M204 S1800
M205 X8 Y8
G1 F1800 X102.485 Y107.384 E8121.69809
M204 S3000
M205 X10 Y10
G0 F6000 X102.692 Y107.742
M204 S1800
M205 X8 Y8
G1 F1800 X77.505 Y132.929 E8122.8828
M204 S3000
M205 X10 Y10
G0 F6000 X78.07 Y132.93
M204 S1800
M205 X8 Y8
G1 F1800 X102.899 Y108.101 E8124.05068
M204 S3000
M205 X10 Y10
G0 F6000 X103.106 Y108.46
M204 S1800
M205 X8 Y8
G1 F1800 X78.07 Y133.496 E8125.2283
M204 S3000
M205 X10 Y10
G0 F6000 X78.07 Y134.061
M204 S1800
M205 X8 Y8
G1 F1800 X103.313 Y108.818 E8126.41565
M204 S3000
M205 X10 Y10
G0 F6000 X103.52 Y109.177
M204 S1800
M205 X8 Y8
G1 F1800 X78.07 Y134.627 E8127.61274
M204 S3000
M205 X10 Y10
G0 F6000 X78.07 Y135.193
M204 S1800
M205 X8 Y8
G1 F1800 X103.727 Y109.535 E8128.81959
M204 S3000
M205 X10 Y10
G0 F6000 X103.934 Y109.894
M204 S1800
M205 X8 Y8
G1 F1800 X78.07 Y135.758 E8130.03616
M204 S3000
M205 X10 Y10
G0 F6000 X78.07 Y136.324
M204 S1800
M205 X8 Y8
G1 F1800 X104.225 Y110.169 E8131.26641
M204 S3000
M205 X10 Y10
G0 F6000 X104.791 Y110.169
M204 S1800
M205 X8 Y8
G1 F1800 X78.07 Y136.89 E8132.52328
M204 S3000
M205 X10 Y10
G0 F6000 X78.07 Y137.455
M204 S1800
M205 X8 Y8
G1 F1800 X105.356 Y110.169 E8133.80673
G1 X105.426 Y110.099
M204 S3000
M205 X10 Y10
G0 F6000 X78.07 Y138.021
M204 S1800
M205 X8 Y8
G1 F1800 X137.521 Y78.57 E8136.60313
M204 S3000
M205 X10 Y10
G0 F6000 X138.087 Y78.57
M204 S1800
M205 X8 Y8
G1 F1800 X78.07 Y138.587 E8139.42614
M204 S3000
M205 X10 Y10
G0 F6000 X78.07 Y139.152
M204 S1800
M205 X8 Y8
G1 F1800 X138.653 Y78.57 E8142.27576
M204 S3000
M205 X10 Y10
G0 F6000 X139.218 Y78.57
M204 S1800
M205 X8 Y8
G1 F1800 X78.07 Y139.718 E8145.15197
M204 S3000
M205 X10 Y10
G0 F6000 X78.07 Y140.284
M204 S1800
M205 X8 Y8
G1 F1800 X139.784 Y78.57 E8148.05481
M204 S3000
M205 X10 Y10
G0 F6000 X140.35 Y78.57
M204 S1800
M205 X8 Y8
G1 F1800 X78.07 Y140.85 E8150.98427
M204 S3000
M205 X10 Y10
G0 F6000 X78.07 Y141.415
M204 S1800
M205 X8 Y8
G1 F1800 X140.915 Y78.57 E8153.9403
M204 S3000
M205 X10 Y10
G0 F6000 X141.481 Y78.57
M204 S1800
M205 X8 Y8
G1 F1800 X78.07 Y141.981 E8156.92296
M204 S3000
M205 X10 Y10
G0 F6000 X78.07 Y142.547
M204 S1800
M205 X8 Y8
G1 F1800 X142.047 Y78.57 E8159.93225
M204 S3000
M205 X10 Y10
G0 F6000 X142.612 Y78.57
M204 S1800
M205 X8 Y8
G1 F1800 X78.07 Y143.112 E8162.9681
M204 S3000
M205 X10 Y10
G0 F6000 X78.07 Y143.678
M204 S1800
M205 X8 Y8
G1 F1800 X143.178 Y78.57 E8166.03058
M204 S3000
M205 X10 Y10
G0 F6000 X143.744 Y78.57
M204 S1800
M205 X8 Y8
G1 F1800 X78.07 Y144.244 E8169.11969
M204 S3000
M205 X10 Y10
G0 F6000 X78.07 Y144.809
M204 S1800
M205 X8 Y8
G1 F1800 X144.309 Y78.57 E8172.23537
M204 S3000
M205 X10 Y10
G0 F6000 X144.875 Y78.57
M204 S1800
M205 X8 Y8
G1 F1800 X78.07 Y145.375 E8175.37767
M204 S3000
M205 X10 Y10
G0 F6000 X78.07 Y145.941
M204 S1800
M205 X8 Y8
G1 F1800 X145.441 Y78.57 E8178.54659
M204 S3000
M205 X10 Y10
G0 F6000 X146.006 Y78.57
M204 S1800
M205 X8 Y8
G1 F1800 X78.07 Y146.506 E8181.7421
M204 S3000
M205 X10 Y10
G0 F6000 X78.07 Y147.072
M204 S1800
M205 X8 Y8
G1 F1800 X146.572 Y78.57 E8184.96422
M204 S3000
M205 X10 Y10
G0 F6000 X147.138 Y78.57
M204 S1800
M205 X8 Y8
G1 F1800 X78.07 Y147.638 E8188.21297
M204 S3000
M205 X10 Y10
G0 F6000 X78.07 Y148.203
M204 S1800
M205 X8 Y8
G1 F1800 X147.703 Y78.57 E8191.48829
M204 S3000
M205 X10 Y10
G0 F6000 X148.269 Y78.57
M204 S1800
M205 X8 Y8
G1 F1800 X78.07 Y148.769 E8194.79024
M204 S3000
M205 X10 Y10
G0 F6000 X78.07 Y149.335
M204 S1800
M205 X8 Y8
G1 F1800 X148.835 Y78.57 E8198.1188
M204 S3000
M205 X10 Y10
G0 F6000 X149.401 Y78.57
M204 S1800
M205 X8 Y8
G1 F1800 X78.07 Y149.9 E8201.47397
M204 S3000
M205 X10 Y10
G0 F6000 X77.901 Y150.069
M204 S1800
M205 X8 Y8
G1 F1800 X54.162 Y173.808 E8202.59058
M204 S3000
M205 X10 Y10
G0 F6000 X53.955 Y173.449
M204 S1800
M205 X8 Y8
G1 F1800 X77.336 Y150.069 E8203.69033
M204 S3000
M205 X10 Y10
G0 F6000 X76.77 Y150.069
M204 S1800
M205 X8 Y8
G1 F1800 X53.748 Y173.091 E8204.77321
M204 S3000
M205 X10 Y10
G0 F6000 X53.541 Y172.732
M204 S1800
M205 X8 Y8
G1 F1800 X76.204 Y150.069 E8205.83921
M204 S3000
M205 X10 Y10
G0 F6000 X75.639 Y150.069
M204 S1800
M205 X8 Y8
G1 F1800 X53.334 Y172.374 E8206.88837
M204 S3000
M205 X10 Y10
G0 F6000 X53.127 Y172.015
M204 S1800
M205 X8 Y8
G1 F1800 X75.073 Y150.069 E8207.92064
M204 S3000
M205 X10 Y10
G0 F6000 X74.507 Y150.069
M204 S1800
M205 X8 Y8
G1 F1800 X52.92 Y171.656 E8208.93603
M204 S3000
M205 X10 Y10
G0 F6000 X52.713 Y171.298
M204 S1800
M205 X8 Y8
G1 F1800 X73.942 Y150.069 E8209.93458
M204 S3000
M205 X10 Y10
G0 F6000 X73.376 Y150.069
M204 S1800
M205 X8 Y8
G1 F1800 X52.506 Y170.939 E8210.91624
M204 S3000
M205 X10 Y10
G0 F6000 X52.299 Y170.581
M204 S1800
M205 X8 Y8
G1 F1800 X72.81 Y150.069 E8211.88103
M204 S3000
M205 X10 Y10
G0 F6000 X72.245 Y150.069
M204 S1800
M205 X8 Y8
G1 F1800 X52.092 Y170.221 E8212.82895
M204 S3000
M205 X10 Y10
G0 F6000 X51.885 Y169.863
M204 S1800
M205 X8 Y8
G1 F1800 X71.679 Y150.069 E8213.76
M204 S3000
M205 X10 Y10
G0 F6000 X71.113 Y150.069
M204 S1800
M205 X8 Y8
G1 F1800 X51.678 Y169.504 E8214.67416
M204 S3000
M205 X10 Y10
G0 F6000 X51.471 Y169.146
M204 S1800
M205 X8 Y8
G1 F1800 X70.548 Y150.069 E8215.57148
M204 S3000
M205 X10 Y10
G0 F6000 X69.982 Y150.069
M204 S1800
M205 X8 Y8
G1 F1800 X51.263 Y168.787 E8216.45194
M204 S3000
M205 X10 Y10
G0 F6000 X51.056 Y168.429
M204 S1800
M205 X8 Y8
G1 F1800 X69.416 Y150.069 E8217.31554
M204 S3000
M205 X10 Y10
G0 F6000 X68.85 Y150.069
M204 S1800
M205 X8 Y8
G1 F1800 X50.85 Y168.07 E8218.16223
M204 S3000
M205 X10 Y10
G0 F6000 X50.642 Y167.711
M204 S1800
M205 X8 Y8
G1 F1800 X68.285 Y150.069 E8218.99208
M204 S3000
M205 X10 Y10
G0 F6000 X67.719 Y150.069
M204 S1800
M205 X8 Y8
G1 F1800 X50.435 Y167.353 E8219.80507
M204 S3000
M205 X10 Y10
G0 F6000 X50.228 Y166.994
M204 S1800
M205 X8 Y8
G1 F1800 X67.153 Y150.069 E8220.60117
M204 S3000
M205 X10 Y10
G0 F6000 X66.588 Y150.069
M204 S1800
M205 X8 Y8
G1 F1800 X50.021 Y166.636 E8221.38043
M204 S3000
M205 X10 Y10
G0 F6000 X49.814 Y166.276
M204 S1800
M205 X8 Y8
G1 F1800 X66.022 Y150.069 E8222.14278
M204 S3000
M205 X10 Y10
G0 F6000 X65.456 Y150.069
M204 S1800
M205 X8 Y8
G1 F1800 X49.607 Y165.918 E8222.88827
M204 S3000
M205 X10 Y10
G0 F6000 X49.4 Y165.559
M204 S1800
M205 X8 Y8
G1 F1800 X64.891 Y150.069 E8223.61689
M204 S3000
M205 X10 Y10
G0 F6000 X64.325 Y150.069
M204 S1800
M205 X8 Y8
G1 F1800 X49.193 Y165.201 E8224.32865
M204 S3000
M205 X10 Y10
G0 F6000 X48.986 Y164.842
M204 S1800
M205 X8 Y8
G1 F1800 X63.759 Y150.069 E8225.02353
M204 S3000
M205 X10 Y10
G0 F6000 X63.194 Y150.069
M204 S1800
M205 X8 Y8
G1 F1800 X48.779 Y164.484 E8225.70157
M204 S3000
M205 X10 Y10
G0 F6000 X48.572 Y164.125
M204 S1800
M205 X8 Y8
G1 F1800 X62.628 Y150.069 E8226.36272
M204 S3000
M205 X10 Y10
G0 F6000 X62.062 Y150.069
M204 S1800
M205 X8 Y8
G1 F1800 X48.365 Y163.766 E8227.00698
M204 S3000
M205 X10 Y10
G0 F6000 X48.158 Y163.408
M204 S1800
M205 X8 Y8
G1 F1800 X61.497 Y150.069 E8227.63441
M204 S3000
M205 X10 Y10
G0 F6000 X60.931 Y150.069
M204 S1800
M205 X8 Y8
G1 F1800 X47.951 Y163.049 E8228.24495
M204 S3000
M205 X10 Y10
G0 F6000 X47.743 Y162.691
M204 S1800
M205 X8 Y8
G1 F1800 X60.929 Y149.505 E8228.86518
M204 S3000
M205 X10 Y10
G0 F6000 X60.929 Y148.939
M204 S1800
M205 X8 Y8
G1 F1800 X47.537 Y162.331 E8229.4951
M204 S3000
M205 X10 Y10
G0 F6000 X47.33 Y161.973
M204 S1800
M205 X8 Y8
G1 F1800 X60.929 Y148.373 E8230.13478
M204 S3000
M205 X10 Y10
G0 F6000 X60.929 Y147.807
M204 S1800
M205 X8 Y8
G1 F1800 X47.123 Y161.614 E8230.78419
M204 S3000
M205 X10 Y10
G0 F6000 X46.915 Y161.256
M204 S1800
M205 X8 Y8
G1 F1800 X60.929 Y147.242 E8231.44337
M204 S3000
M205 X10 Y10
G0 F6000 X60.929 Y146.676
M204 S1800
M205 X8 Y8
G1 F1800 X46.708 Y160.897 E8232.11228
M204 S3000
M205 X10 Y10
G0 F6000 X46.501 Y160.539
M204 S1800
M205 X8 Y8
G1 F1800 X60.929 Y146.11 E8232.79095
M204 S3000
M205 X10 Y10
G0 F6000 X60.929 Y145.545
M204 S1800
M205 X8 Y8
G1 F1800 X46.294 Y160.18 E8233.47934
M204 S3000
M205 X10 Y10
G0 F6000 X46.087 Y159.821
M204 S1800
M205 X8 Y8
G1 F1800 X60.929 Y144.979 E8234.17746
M204 S3000
M205 X10 Y10
G0 F6000 X60.929 Y144.413
M204 S1800
M205 X8 Y8
G1 F1800 X45.88 Y159.463 E8234.88534
M204 S3000
M205 X10 Y10
G0 F6000 X45.673 Y159.104
M204 S1800
M205 X8 Y8
G1 F1800 X60.929 Y143.848 E8235.60294
M204 S3000
M205 X10 Y10
G0 F6000 X60.929 Y143.282
M204 S1800
M205 X8 Y8
G1 F1800 X45.466 Y158.746 E8236.33029
M204 S3000
M205 X10 Y10
G0 F6000 X45.259 Y158.386
M204 S1800
M205 X8 Y8
G1 F1800 X60.929 Y142.716 E8237.06736
M204 S3000
M205 X10 Y10
G0 F6000 X60.929 Y142.151
M204 S1800
M205 X8 Y8
G1 F1800 X45.052 Y158.028 E8237.81417
M204 S3000
M205 X10 Y10
G0 F6000 X44.845 Y157.669
M204 S1800
M205 X8 Y8
G1 F1800 X60.929 Y141.585 E8238.57071
M204 S3000
M205 X10 Y10
G0 F6000 X60.929 Y141.019
M204 S1800
M205 X8 Y8
G1 F1800 X44.638 Y157.311 E8239.33701
M204 S3000
M205 X10 Y10
G0 F6000 X44.431 Y156.952
M204 S1800
M205 X8 Y8
G1 F1800 X60.929 Y140.454 E8240.11303
M204 S3000
M205 X10 Y10
G0 F6000 X60.929 Y139.888
M204 S1800
M205 X8 Y8
G1 F1800 X44.224 Y156.593 E8240.89878
M204 S3000
M205 X10 Y10
G0 F6000 X44.017 Y156.235
M204 S1800
M205 X8 Y8
G1 F1800 X60.929 Y139.322 E8241.69429
M204 S3000
M205 X10 Y10
G0 F6000 X60.929 Y138.756
M204 S1800
M205 X8 Y8
G1 F1800 X43.81 Y155.876 E8242.49954
M204 S3000
M205 X10 Y10
G0 F6000 X43.603 Y155.518
M204 S1800
M205 X8 Y8
G1 F1800 X60.929 Y138.191 E8243.31452
M204 S3000
M205 X10 Y10
G0 F6000 X60.929 Y137.625
M204 S1800
M205 X8 Y8
G1 F1800 X43.395 Y155.159 E8244.13927
M204 S3000
M205 X10 Y10
G0 F6000 X43.188 Y154.801
M204 S1800
M205 X8 Y8
G1 F1800 X60.929 Y137.059 E8244.97378
M204 S3000
M205 X10 Y10
G0 F6000 X60.929 Y136.494
M204 S1800
M205 X8 Y8
G1 F1800 X42.982 Y154.442 E8245.81797
M204 S3000
M205 X10 Y10
G0 F6000 X42.775 Y154.083
M204 S1800
M205 X8 Y8
G1 F1800 X60.929 Y135.928 E8246.6719
M204 S3000
M205 X10 Y10
G0 F6000 X60.929 Y135.362
M204 S1800
M205 X8 Y8
G1 F1800 X42.567 Y153.725 E8247.53562
M204 S3000
M205 X10 Y10
G0 F6000 X42.36 Y153.366
M204 S1800
M205 X8 Y8
G1 F1800 X60.929 Y134.797 E8248.40905
M204 S3000
M205 X10 Y10
G0 F6000 X60.929 Y134.231
M204 S1800
M205 X8 Y8
G1 F1800 X42.153 Y153.008 E8249.29224
M204 S3000
M205 X10 Y10
G0 F6000 X41.946 Y152.648
M204 S1800
M205 X8 Y8
G1 F1800 X60.929 Y133.665 E8250.18514
G1 X60.999 Y133.595
M204 S3000
M205 X10 Y10
G0 F6000 X61.666 Y132.929
M204 S1800
M205 X8 Y8
G1 F1800 X132.429 Y62.166 E8253.51361
M204 S3000
M205 X10 Y10
G0 F6000 X132.429 Y62.732
M204 S1800
M205 X8 Y8
G1 F1800 X62.232 Y132.929 E8256.81547
M204 S3000
M205 X10 Y10
G0 F6000 X62.798 Y132.929
M204 S1800
M205 X8 Y8
G1 F1800 X132.429 Y63.298 E8260.09069
M204 S3000
M205 X10 Y10
G0 F6000 X132.429 Y63.863
M204 S1800
M205 X8 Y8
G1 F1800 X63.363 Y132.929 E8263.33935
M204 S3000
M205 X10 Y10
G0 F6000 X63.929 Y132.929
M204 S1800
M205 X8 Y8
G1 F1800 X132.429 Y64.429 E8266.56138
M204 S3000
M205 X10 Y10
G0 F6000 X132.429 Y64.995
M204 S1800
M205 X8 Y8
G1 F1800 X64.495 Y132.929 E8269.75678
M204 S3000
M205 X10 Y10
G0 F6000 X65.06 Y132.929
M204 S1800
M205 X8 Y8
G1 F1800 X132.429 Y65.56 E8272.92562
M204 S3000
M205 X10 Y10
G0 F6000 X132.429 Y66.126
M204 S1800
M205 X8 Y8
G1 F1800 X65.626 Y132.929 E8276.06782
M204 S3000
M205 X10 Y10
G0 F6000 X66.192 Y132.929
M204 S1800
M205 X8 Y8
G1 F1800 X132.429 Y66.692 E8279.18341
M204 S3000
M205 X10 Y10
G0 F6000 X132.429 Y67.257
M204 S1800
M205 X8 Y8
G1 F1800 X66.757 Y132.929 E8282.27242
M204 S3000
M205 X10 Y10
G0 F6000 X67.323 Y132.929
M204 S1800
M205 X8 Y8
G1 F1800 X132.429 Y67.823 E8285.3348
M204 S3000
M205 X10 Y10
G0 F6000 X132.429 Y68.389
M204 S1800
M205 X8 Y8
G1 F1800 X67.889 Y132.929 E8288.37057
G1 X67.819 Y132.999
M204 S3000
M205 X10 Y10
G0 F6000 X23.519 Y120.73
M204 S1800
M205 X8 Y8
G1 F1800 X71.68 Y72.568 E8290.63594
M204 S3000
M205 X10 Y10
G0 F6000 X71.115 Y72.568
M204 S1800
M205 X8 Y8
G1 F1800 X23.311 Y120.372 E8292.88449
M204 S3000
M205 X10 Y10
G0 F6000 X23.104 Y120.013
M204 S1800
M205 X8 Y8
G1 F1800 X70.549 Y72.568 E8295.11616
M204 S3000
M205 X10 Y10
G0 F6000 X69.983 Y72.568
M204 S1800
M205 X8 Y8
G1 F1800 X22.897 Y119.655 E8297.33096
M204 S3000
M205 X10 Y10
G0 F6000 X22.691 Y119.295
M204 S1800
M205 X8 Y8
G1 F1800 X69.418 Y72.568 E8299.52886
M204 S3000
M205 X10 Y10
G0 F6000 X68.852 Y72.568
M204 S1800
M205 X8 Y8
G1 F1800 X22.483 Y118.937 E8301.70991
M204 S3000
M205 X10 Y10
G0 F6000 X22.276 Y118.578
M204 S1800
M205 X8 Y8
G1 F1800 X68.286 Y72.568 E8303.87408
M204 S3000
M205 X10 Y10
G0 F6000 X67.721 Y72.568
M204 S1800
M205 X8 Y8
G1 F1800 X22.069 Y118.22 E8306.02141
M204 S3000
M205 X10 Y10
G0 F6000 X21.862 Y117.861
M204 S1800
M205 X8 Y8
G1 F1800 X67.155 Y72.568 E8308.15186
M204 S3000
M205 X10 Y10
G0 F6000 X66.589 Y72.568
M204 S1800
M205 X8 Y8
G1 F1800 X21.655 Y117.502 E8310.26541
M204 S3000
M205 X10 Y10
G0 F6000 X21.448 Y117.144
M204 S1800
M205 X8 Y8
G1 F1800 X66.023 Y72.568 E8312.36211
M204 S3000
M205 X10 Y10
G0 F6000 X65.458 Y72.568
M204 S1800
M205 X8 Y8
G1 F1800 X21.241 Y116.785 E8314.44194
M204 S3000
M205 X10 Y10
G0 F6000 X21.034 Y116.427
M204 S1800
M205 X8 Y8
G1 F1800 X64.892 Y72.568 E8316.50491
M204 S3000
M205 X10 Y10
G0 F6000 X64.326 Y72.568
M204 S1800
M205 X8 Y8
G1 F1800 X20.827 Y116.068 E8318.55099
M204 S3000
M205 X10 Y10
G0 F6000 X20.619 Y115.71
M204 S1800
M205 X8 Y8
G1 F1800 X63.761 Y72.568 E8320.58026
M204 S3000
M205 X10 Y10
G0 F6000 X63.195 Y72.568
M204 S1800
M205 X8 Y8
G1 F1800 X20.413 Y115.351 E8322.59262
M204 S3000
M205 X10 Y10
G0 F6000 X20.206 Y114.992
M204 S1800
M205 X8 Y8
G1 F1800 X62.629 Y72.568 E8324.58809
M204 S3000
M205 X10 Y10
G0 F6000 X62.064 Y72.568
M204 S1800
M205 X8 Y8
G1 F1800 X19.999 Y114.634 E8326.56672
M204 S3000
M205 X10 Y10
G0 F6000 X19.791 Y114.275
M204 S1800
M205 X8 Y8
G1 F1800 X61.498 Y72.568 E8328.52849
M204 S3000
M205 X10 Y10
G0 F6000 X60.932 Y72.568
M204 S1800
M205 X8 Y8
G1 F1800 X19.584 Y113.917 E8330.4734
M204 S3000
M205 X10 Y10
G0 F6000 X19.378 Y113.557
M204 S1800
M205 X8 Y8
G1 F1800 X60.929 Y72.006 E8332.42783
M204 S3000
M205 X10 Y10
G0 F6000 X60.929 Y71.44
M204 S1800
M205 X8 Y8
G1 F1800 X19.171 Y113.199 E8334.39202
M204 S3000
M205 X10 Y10
G0 F6000 X18.963 Y112.84
M204 S1800
M205 X8 Y8
G1 F1800 X60.929 Y70.874 E8336.36597
M204 S3000
M205 X10 Y10
G0 F6000 X60.929 Y70.309
M204 S1800
M205 X8 Y8
G1 F1800 X18.756 Y112.482 E8338.34966
M204 S3000
M205 X10 Y10
G0 F6000 X18.549 Y112.123
M204 S1800
M205 X8 Y8
G1 F1800 X60.929 Y69.743 E8340.34309
M204 S3000
M205 X10 Y10
G0 F6000 X60.929 Y69.177
M204 S1800
M205 X8 Y8
G1 F1800 X18.342 Y111.765 E8342.34627
M204 S3000
M205 X10 Y10
G0 F6000 X18.135 Y111.406
M204 S1800
M205 X8 Y8
G1 F1800 X60.929 Y68.611 E8344.3592
M204 S3000
M205 X10 Y10
G0 F6000 X60.929 Y68.046
M204 S1800
M205 X8 Y8
G1 F1800 X17.928 Y111.047 E8346.38183
M204 S3000
M205 X10 Y10
G0 F6000 X17.721 Y110.689
M204 S1800
M205 X8 Y8
G1 F1800 X60.929 Y67.48 E8348.41423
M204 S3000
M205 X10 Y10
G0 F6000 X60.929 Y66.914
M204 S1800
M205 X8 Y8
G1 F1800 X17.514 Y110.33 E8350.45636
M204 S3000
M205 X10 Y10
G0 F6000 X17.307 Y109.972
M204 S1800
M205 X8 Y8
G1 F1800 X60.929 Y66.349 E8352.50823
M204 S3000
M205 X10 Y10
G0 F6000 X60.929 Y65.783
M204 S1800
M205 X8 Y8
G1 F1800 X17.1 Y109.612 E8354.56981
M204 S3000
M205 X10 Y10
G0 F6000 X16.893 Y109.254
M204 S1800
M205 X8 Y8
G1 F1800 X60.929 Y65.217 E8356.64115
M204 S3000
M205 X10 Y10
G0 F6000 X60.929 Y64.652
M204 S1800
M205 X8 Y8
G1 F1800 X16.686 Y108.895 E8358.72221
M204 S3000
M205 X10 Y10
G0 F6000 X16.479 Y108.537
M204 S1800
M205 X8 Y8
G1 F1800 X60.929 Y64.086 E8360.81302
M204 S3000
M205 X10 Y10
G0 F6000 X60.929 Y63.52
M204 S1800
M205 X8 Y8
G1 F1800 X16.271 Y108.178 E8362.9136
M204 S3000
M205 X10 Y10
G0 F6000 X16.065 Y107.819
M204 S1800
M205 X8 Y8
G1 F1800 X60.929 Y62.955 E8365.02386
M204 S3000
M205 X10 Y10
G0 F6000 X60.929 Y62.389
M204 S1800
M205 X8 Y8
G1 F1800 X15.858 Y107.461 E8367.14389
G1 X15.788 Y107.531
M204 S3000
M205 X10 Y10
;MESH:NONMESH
G0 F6000 X61.5 Y62
;TIME_ELAPSED:6883.443984
;LAYER:4
;MESH:Tested Rain shield.stl
G0 X61.5 Y62 Z1.1
M204 S1800
M205 X8 Y8
;TYPE:WALL-INNER
G1 F3600 X61.5 Y72 E8367.47649
G1 X71.5 Y72 E8367.80909
G1 X71.5 Y62 E8368.14169
G1 X61.5 Y62 E8368.47429
M204 S3000
M205 X10 Y10
G0 F6000 X61.872 Y71.628
G0 X100.15 Y102.199
M204 S1800
M205 X8 Y8
G1 F3600 X100.323 Y102.498 E8368.48578
G1 X104.423 Y109.6 E8368.75853
G1 X105.577 Y109.6 E8368.79691
G1 X109.677 Y102.498 E8369.06966
G1 X109.85 Y102.199 E8369.08115
G1 X109.505 Y102.199 E8369.08766
G1 X109.504 Y102.199 E8369.08769
G1 X100.496 Y102.199 E8369.3873
G1 X100.495 Y102.199 E8369.38733
G1 X100.15 Y102.199 E8369.39383
M204 S3000
M205 X10 Y10
G0 F6000 X61.5 Y133.5
M204 S1800
M205 X8 Y8
G1 F3600 X61.5 Y149.5 E8369.92599
G1 X77.5 Y149.5 E8370.45816
G1 X77.5 Y133.5 E8370.99032
G1 X61.5 Y133.5 E8371.52248
M204 S3000
M205 X10 Y10
G0 F6000 X77.128 Y133.872
G0 X139 Y139.5
M204 S1800
M205 X8 Y8
G1 F3600 X139 Y149.5 E8371.85508
G1 X149 Y149.5 E8372.18768
G1 X149 Y139.5 E8372.52028
G1 X139 Y139.5 E8372.85289
M204 S3000
M205 X10 Y10
G0 F6000 X196.223 Y105
M204 S1800
M205 X8 Y8
G1 F3600 X150.611 Y184 E8375.88694
G1 X59.389 Y184 E8378.921
G1 X13.777 Y105 E8381.95505
G1 X59.389 Y26 E8384.98911
G1 X150.611 Y26 E8388.02317
G1 X196.223 Y105 E8391.05722
M204 S3000
M205 X10 Y10
G0 F6000 X148.628 Y62.372
G0 X133 Y62
M204 S1800
M205 X8 Y8
G1 F3600 X133 Y78 E8391.58939
G1 X149 Y78 E8392.12155
G1 X149 Y62 E8392.65371
G1 X133 Y62 E8393.18587
M204 S3000
M205 X10 Y10
G0 F6000 X133.4 Y62.4
M204 S1800
M205 X8 Y8
G1 F3600 X133.4 Y77.6 E8393.69143
G1 X148.6 Y77.6 E8394.19698
G1 X148.6 Y62.4 E8394.70253
G1 X133.4 Y62.4 E8395.20809
M204 S3000
M205 X10 Y10
G0 F6000 X133.33 Y62.33
G0 X100.757 Y102.549
G0 X100.843 Y102.599
M204 S1800
M205 X8 Y8
G1 F3600 X101.016 Y102.898 E8395.21958
G1 X104.654 Y109.2 E8395.4616
G1 X105.346 Y109.2 E8395.48462
G1 X108.984 Y102.898 E8395.72664
G1 X109.157 Y102.599 E8395.73813
G1 X108.812 Y102.599 E8395.74463
G1 X108.811 Y102.599 E8395.74467
G1 X101.189 Y102.599 E8395.99817
G1 X101.188 Y102.599 E8395.99821
G1 X100.843 Y102.599 E8396.00471
M204 S3000
M205 X10 Y10
G0 F6000 X100.757 Y102.549
G0 X61.83 Y133.83
G0 X61.9 Y133.9
M204 S1800
M205 X8 Y8
G1 F3600 X61.9 Y149.1 E8396.51026
G1 X77.1 Y149.1 E8397.01582
G1 X77.1 Y133.9 E8397.52137
G1 X61.9 Y133.9 E8398.02693
M204 S3000
M205 X10 Y10
G0 F6000 X61.83 Y133.83
G0 X61.83 Y62.33
G0 X61.9 Y62.4
M204 S1800
M205 X8 Y8
G1 F3600 X61.9 Y71.6 E8398.33292
G1 X71.1 Y71.6 E8398.63891
G1 X71.1 Y62.4 E8398.94491
G1 X61.9 Y62.4 E8399.2509
M204 S3000
M205 X10 Y10
G0 F6000 X61.83 Y62.33
G0 X61.872 Y71.628
G0 X139.33 Y139.83
G0 X139.4 Y139.9
M204 S1800
M205 X8 Y8
G1 F3600 X139.4 Y149.1 E8399.55689
G1 X148.6 Y149.1 E8399.86289
G1 X148.6 Y139.9 E8400.16888
G1 X139.4 Y139.9 E8400.47487
M204 S3000
M205 X10 Y10
G0 F6000 X139.33 Y139.83
G0 X196.584 Y105
G0 X196.684 Y105
M204 S1800
M205 X8 Y8
G1 F3600 X150.842 Y184.4 E8403.52428
G1 X59.158 Y184.4 E8406.5737
G1 X13.316 Y105 E8409.6231
G1 X59.158 Y25.6 E8412.6725
G1 X150.842 Y25.6 E8415.72193
G1 X196.684 Y105 E8418.77133
M204 S3000
M205 X10 Y10
G0 F6000 X197.145 Y105
M204 S1800
M205 X8 Y8
;TYPE:WALL-OUTER
G1 F3600 X151.073 Y184.8 E8421.83608
G1 X58.927 Y184.8 E8424.90087
G1 X12.855 Y105 E8427.96562
G1 X58.927 Y25.2 E8431.03036
G1 X151.073 Y25.2 E8434.09515
G1 X197.145 Y105 E8437.1599
M204 S3000
M205 X10 Y10
G0 F6000 X197.045 Y105.173
G0 X196.584 Y105
G0 X139.8 Y139.8
G0 X139.8 Y140.3
M204 S1800
M205 X8 Y8
G1 F3600 X139.8 Y148.7 E8437.43929
G1 X148.2 Y148.7 E8437.71867
G1 X148.2 Y140.3 E8437.99806
G1 X139.8 Y140.3 E8438.27744
M204 S3000
M205 X10 Y10
G0 F6000 X139.8 Y140.5
G0 X139.3 Y140.5
G0 X104.634 Y109.234
G0 X100.809 Y102.579
G0 X101.536 Y102.499
G0 X101.536 Y102.999
M204 S1800
M205 X8 Y8
G1 F3600 X104.885 Y108.8 E8438.50023
G1 X105.115 Y108.8 E8438.50788
G1 X108.464 Y102.999 E8438.73067
G1 X101.536 Y102.999 E8438.96109
M204 S3000
M205 X10 Y10
G0 F6000 X101.636 Y103.172
G0 X101.203 Y103.421
G0 X62.3 Y133.8
G0 X62.3 Y134.3
M204 S1800
M205 X8 Y8
G1 F3600 X62.3 Y148.7 E8439.44004
G1 X76.7 Y148.7 E8439.91898
G1 X76.7 Y134.3 E8440.39793
G1 X62.3 Y134.3 E8440.87688
M204 S3000
M205 X10 Y10
G0 F6000 X62.3 Y134.5
G0 X61.8 Y134.5
G0 X61.872 Y62.372
G0 X62.3 Y62.3
G0 X62.3 Y62.8
M204 S1800
M205 X8 Y8
G1 F3600 X62.3 Y71.2 E8441.15626
G1 X70.7 Y71.2 E8441.43565
G1 X70.7 Y62.8 E8441.71503
G1 X62.3 Y62.8 E8441.99442
M204 S3000
M205 X10 Y10
G0 F6000 X62.3 Y63
G0 X61.8 Y63
G0 X61.872 Y62.372
G0 X133.8 Y62.3
G0 X133.8 Y62.8
M204 S1800
M205 X8 Y8
G1 F3600 X133.8 Y77.2 E8442.47336
G1 X148.2 Y77.2 E8442.95231
G1 X148.2 Y62.8 E8443.43125
G1 X133.8 Y62.8 E8443.9102
M204 S3000
M205 X10 Y10
G0 F6000 X133.8 Y63
G0 X133.3 Y63
G0 X132.61 Y61.61
M204 S1800
M205 X8 Y8
;TYPE:SKIN
G1 F1800 X132.61 Y78.39 E8444.46831
G1 X149.39 Y78.39 E8445.02641
G1 X149.39 Y61.61 E8445.58452
G1 X132.61 Y61.61 E8446.14262
M204 S3000
M205 X10 Y10
G0 F6000 X150.386 Y26.39
M204 S1800
M205 X8 Y8
G1 F1800 X195.772 Y105 E8449.16169
G1 X150.386 Y183.61 E8452.18075
G1 X59.614 Y183.61 E8455.19984
G1 X14.228 Y105 E8458.2189
G1 X59.614 Y26.39 E8461.23797
G1 X150.386 Y26.39 E8464.25706
M204 S3000
M205 X10 Y10
G0 F6000 X110.074 Y101.809
M204 S1800
M205 X8 Y8
G1 F1800 X99.926 Y101.809 E8464.59458
G1 X99.699 Y102.199 E8464.60959
G1 X104.198 Y109.99 E8464.90882
G1 X105.802 Y109.99 E8464.96217
G1 X110.301 Y102.199 E8465.2614
G1 X110.074 Y101.809 E8465.27641
M204 S3000
M205 X10 Y10
G0 F6000 X105.366 Y109.234
G0 X77.89 Y133.11
M204 S1800
M205 X8 Y8
G1 F1800 X61.11 Y133.11 E8465.83452
G1 X61.11 Y149.89 E8466.39262
G1 X77.89 Y149.89 E8466.95073
G1 X77.89 Y133.11 E8467.50883
M204 S3000
M205 X10 Y10
G0 F6000 X138.61 Y139.11
M204 S1800
M205 X8 Y8
G1 F1800 X138.61 Y149.89 E8467.86737
G1 X149.39 Y149.89 E8468.22592
G1 X149.39 Y139.11 E8468.58446
G1 X138.61 Y139.11 E8468.94301
M204 S3000
M205 X10 Y10
G0 F6000 X109.191 Y102.579
G0 X71.89 Y61.61
M204 S1800
M205 X8 Y8
G1 F1800 X61.11 Y61.61 E8469.30155
G1 X61.11 Y72.39 E8469.6601
G1 X71.89 Y72.39 E8470.01864
G1 X71.89 Y61.61 E8470.37718
M204 S3000
M205 X10 Y10
G0 F6000 X149.889 Y26.57
M204 S1800
M205 X8 Y8
G1 F1800 X150.819 Y27.5 E8470.42093
G1 X150.889 Y27.57
M204 S3000
M205 X10 Y10
G0 F6000 X151.592 Y28.838
M204 S1800
M205 X8 Y8
G1 F1800 X149.323 Y26.57 E8470.52763
M204 S3000
M205 X10 Y10
G0 F6000 X148.758 Y26.57
M204 S1800
M205 X8 Y8
G1 F1800 X152.365 Y30.177 E8470.69729
G1 X152.435 Y30.247
M204 S3000
M205 X10 Y10
G0 F6000 X153.137 Y31.515
M204 S1800
M205 X8 Y8
G1 F1800 X148.192 Y26.57 E8470.92989
M204 S3000
M205 X10 Y10
G0 F6000 X147.626 Y26.57
M204 S1800
M205 X8 Y8
G1 F1800 X153.91 Y32.853 E8471.22545
G1 X153.98 Y32.923
M204 S3000
M205 X10 Y10
G0 F6000 X154.683 Y34.192
M204 S1800
M205 X8 Y8
G1 F1800 X147.061 Y26.57 E8471.58396
M204 S3000
M205 X10 Y10
G0 F6000 X146.495 Y26.57
M204 S1800
M205 X8 Y8
G1 F1800 X155.456 Y35.53 E8472.00544
G1 X155.526 Y35.6
M204 S3000
M205 X10 Y10
G0 F6000 X156.228 Y36.868
M204 S1800
M205 X8 Y8
G1 F1800 X145.929 Y26.57 E8472.48985
M204 S3000
M205 X10 Y10
G0 F6000 X145.364 Y26.57
M204 S1800
M205 X8 Y8
G1 F1800 X157.001 Y38.207 E8473.03722
G1 X157.071 Y38.277
M204 S3000
M205 X10 Y10
G0 F6000 X157.773 Y39.545
M204 S1800
M205 X8 Y8
G1 F1800 X144.798 Y26.57 E8473.64752
M204 S3000
M205 X10 Y10
G0 F6000 X144.232 Y26.57
M204 S1800
M205 X8 Y8
G1 F1800 X158.546 Y40.884 E8474.32081
G1 X158.616 Y40.954
M204 S3000
M205 X10 Y10
G0 F6000 X159.319 Y42.222
M204 S1800
M205 X8 Y8
G1 F1800 X143.667 Y26.57 E8475.05703
M204 S3000
M205 X10 Y10
G0 F6000 X143.101 Y26.57
M204 S1800
M205 X8 Y8
G1 F1800 X160.091 Y43.56 E8475.85619
G1 X160.161 Y43.63
M204 S3000
M205 X10 Y10
G0 F6000 X160.864 Y44.899
M204 S1800
M205 X8 Y8
G1 F1800 X142.535 Y26.57 E8476.71833
M204 S3000
M205 X10 Y10
G0 F6000 X141.97 Y26.57
M204 S1800
M205 X8 Y8
G1 F1800 X161.637 Y46.237 E8477.6434
G1 X161.707 Y46.307
M204 S3000
M205 X10 Y10
G0 F6000 X162.41 Y47.576
M204 S1800
M205 X8 Y8
G1 F1800 X141.404 Y26.57 E8478.63146
M204 S3000
M205 X10 Y10
G0 F6000 X140.838 Y26.57
M204 S1800
M205 X8 Y8
G1 F1800 X163.182 Y48.914 E8479.68245
G1 X163.252 Y48.984
M204 S3000
M205 X10 Y10
G0 F6000 X163.955 Y50.252
M204 S1800
M205 X8 Y8
G1 F1800 X140.273 Y26.57 E8480.79638
M204 S3000
M205 X10 Y10
G0 F6000 X139.707 Y26.57
M204 S1800
M205 X8 Y8
G1 F1800 X164.728 Y51.591 E8481.97329
G1 X164.798 Y51.661
M204 S3000
M205 X10 Y10
G0 F6000 X165.501 Y52.929
M204 S1800
M205 X8 Y8
G1 F1800 X139.141 Y26.57 E8483.21316
M204 S3000
M205 X10 Y10
G0 F6000 X138.575 Y26.57
M204 S1800
M205 X8 Y8
G1 F1800 X166.274 Y54.268 E8484.51602
G1 X166.344 Y54.338
M204 S3000
M205 X10 Y10
G0 F6000 X167.046 Y55.606
M204 S1800
M205 X8 Y8
G1 F1800 X138.01 Y26.57 E8485.88178
M204 S3000
M205 X10 Y10
G0 F6000 X137.444 Y26.57
M204 S1800
M205 X8 Y8
G1 F1800 X167.819 Y56.944 E8487.3105
G1 X167.889 Y57.014
M204 S3000
M205 X10 Y10
G0 F6000 X168.591 Y58.283
M204 S1800
M205 X8 Y8
G1 F1800 X136.878 Y26.57 E8488.80219
M204 S3000
M205 X10 Y10
G0 F6000 X136.313 Y26.57
M204 S1800
M205 X8 Y8
G1 F1800 X169.364 Y59.621 E8490.3568
G1 X169.434 Y59.691
M204 S3000
M205 X10 Y10
G0 F6000 X170.137 Y60.96
M204 S1800
M205 X8 Y8
G1 F1800 X135.747 Y26.57 E8491.9744
M204 S3000
M205 X10 Y10
G0 F6000 X135.181 Y26.57
M204 S1800
M205 X8 Y8
G1 F1800 X170.909 Y62.298 E8493.65494
G1 X170.979 Y62.368
M204 S3000
M205 X10 Y10
G0 F6000 X171.682 Y63.636
M204 S1800
M205 X8 Y8
G1 F1800 X134.616 Y26.57 E8495.39841
M204 S3000
M205 X10 Y10
G0 F6000 X134.05 Y26.57
M204 S1800
M205 X8 Y8
G1 F1800 X172.455 Y64.975 E8497.20486
G1 X172.525 Y65.045
M204 S3000
M205 X10 Y10
G0 F6000 X173.228 Y66.313
M204 S1800
M205 X8 Y8
G1 F1800 X133.484 Y26.57 E8499.07428
M204 S3000
M205 X10 Y10
G0 F6000 X132.919 Y26.57
M204 S1800
M205 X8 Y8
G1 F1800 X174 Y67.651 E8501.0066
G1 X174.07 Y67.721
M204 S3000
M205 X10 Y10
G0 F6000 X174.773 Y68.99
M204 S1800
M205 X8 Y8
G1 F1800 X132.353 Y26.57 E8503.00191
M204 S3000
M205 X10 Y10
G0 F6000 X131.787 Y26.57
M204 S1800
M205 X8 Y8
G1 F1800 X175.546 Y70.328 E8505.06017
G1 X175.616 Y70.398
M204 S3000
M205 X10 Y10
G0 F6000 X176.319 Y71.667
M204 S1800
M205 X8 Y8
G1 F1800 X131.222 Y26.57 E8507.1814
M204 S3000
M205 X10 Y10
G0 F6000 X130.656 Y26.57
M204 S1800
M205 X8 Y8
G1 F1800 X177.092 Y73.005 E8509.36558
G1 X177.162 Y73.075
M204 S3000
M205 X10 Y10
G0 F6000 X177.864 Y74.343
M204 S1800
M205 X8 Y8
G1 F1800 X130.09 Y26.57 E8511.6127
M204 S3000
M205 X10 Y10
G0 F6000 X129.524 Y26.57
M204 S1800
M205 X8 Y8
G1 F1800 X178.637 Y75.682 E8513.9228
G1 X178.707 Y75.752
M204 S3000
M205 X10 Y10
G0 F6000 X179.409 Y77.02
M204 S1800
M205 X8 Y8
G1 F1800 X128.959 Y26.57 E8516.29582
M204 S3000
M205 X10 Y10
G0 F6000 X128.393 Y26.57
M204 S1800
M205 X8 Y8
G1 F1800 X180.182 Y78.359 E8518.73181
G1 X180.252 Y78.429
M204 S3000
M205 X10 Y10
G0 F6000 X180.954 Y79.697
M204 S1800
M205 X8 Y8
G1 F1800 X127.827 Y26.57 E8521.23074
M204 S3000
M205 X10 Y10
G0 F6000 X127.262 Y26.57
M204 S1800
M205 X8 Y8
G1 F1800 X181.727 Y81.035 E8523.79261
G1 X181.797 Y81.105
M204 S3000
M205 X10 Y10
G0 F6000 X182.5 Y82.374
M204 S1800
M205 X8 Y8
G1 F1800 X126.696 Y26.57 E8526.41746
M204 S3000
M205 X10 Y10
G0 F6000 X126.13 Y26.57
M204 S1800
M205 X8 Y8
G1 F1800 X183.273 Y83.712 E8529.10527
G1 X183.343 Y83.782
M204 S3000
M205 X10 Y10
G0 F6000 X184.046 Y85.051
M204 S1800
M205 X8 Y8
G1 F1800 X125.565 Y26.57 E8531.85603
M204 S3000
M205 X10 Y10
G0 F6000 X124.999 Y26.57
M204 S1800
M205 X8 Y8
G1 F1800 X184.818 Y86.389 E8534.66974
G1 X184.888 Y86.459
M204 S3000
M205 X10 Y10
G0 F6000 X185.591 Y87.727
M204 S1800
M205 X8 Y8
G1 F1800 X124.433 Y26.57 E8537.5464
M204 S3000
M205 X10 Y10
G0 F6000 X123.868 Y26.57
M204 S1800
M205 X8 Y8
G1 F1800 X186.364 Y89.066 E8540.48602
G1 X186.434 Y89.136
M204 S3000
M205 X10 Y10
G0 F6000 X187.137 Y90.405
M204 S1800
M205 X8 Y8
G1 F1800 X123.302 Y26.57 E8543.48862
M204 S3000
M205 X10 Y10
G0 F6000 X122.736 Y26.57
M204 S1800
M205 X8 Y8
G1 F1800 X187.909 Y91.742 E8546.55413
G1 X187.979 Y91.812
M204 S3000
M205 X10 Y10
G0 F6000 X188.682 Y93.081
M204 S1800
M205 X8 Y8
G1 F1800 X122.171 Y26.57 E8549.68261
M204 S3000
M205 X10 Y10
G0 F6000 X121.605 Y26.57
M204 S1800
M205 X8 Y8
G1 F1800 X189.455 Y94.419 E8552.87404
G1 X189.525 Y94.489
M204 S3000
M205 X10 Y10
G0 F6000 X190.227 Y95.758
M204 S1800
M205 X8 Y8
G1 F1800 X121.039 Y26.57 E8556.12843
M204 S3000
M205 X10 Y10
G0 F6000 X120.474 Y26.57
M204 S1800
M205 X8 Y8
G1 F1800 X191 Y97.097 E8559.44578
G1 X191.07 Y97.167
M204 S3000
M205 X10 Y10
G0 F6000 X191.773 Y98.434
M204 S1800
M205 X8 Y8
G1 F1800 X119.908 Y26.57 E8562.82607
M204 S3000
M205 X10 Y10
G0 F6000 X119.342 Y26.57
M204 S1800
M205 X8 Y8
G1 F1800 X192.545 Y99.773 E8566.26931
G1 X192.615 Y99.843
M204 S3000
M205 X10 Y10
G0 F6000 X193.318 Y101.112
M204 S1800
M205 X8 Y8
G1 F1800 X118.776 Y26.57 E8569.77554
M204 S3000
M205 X10 Y10
G0 F6000 X118.211 Y26.57
M204 S1800
M205 X8 Y8
G1 F1800 X194.091 Y102.45 E8573.3447
G1 X194.161 Y102.52
M204 S3000
M205 X10 Y10
G0 F6000 X194.864 Y103.789
M204 S1800
M205 X8 Y8
G1 F1800 X117.645 Y26.57 E8576.97685
M204 S3000
M205 X10 Y10
G0 F6000 X117.079 Y26.57
M204 S1800
M205 X8 Y8
G1 F1800 X195.544 Y105.034 E8580.66758
M204 S3000
M205 X10 Y10
G0 F6000 X195.336 Y105.392
M204 S1800
M205 X8 Y8
G1 F1800 X116.514 Y26.57 E8584.37512
M204 S3000
M205 X10 Y10
G0 F6000 X115.948 Y26.57
M204 S1800
M205 X8 Y8
G1 F1800 X195.129 Y105.751 E8588.09955
M204 S3000
M205 X10 Y10
G0 F6000 X194.922 Y106.109
M204 S1800
M205 X8 Y8
G1 F1800 X115.382 Y26.57 E8591.84085
M204 S3000
M205 X10 Y10
G0 F6000 X114.817 Y26.57
M204 S1800
M205 X8 Y8
G1 F1800 X194.715 Y106.468 E8595.599
M204 S3000
M205 X10 Y10
G0 F6000 X194.508 Y106.827
M204 S1800
M205 X8 Y8
G1 F1800 X149.569 Y61.888 E8597.7128
M204 S3000
M205 X10 Y10
G0 F6000 X149.111 Y61.429
M204 S1800
M205 X8 Y8
G1 F1800 X114.251 Y26.57 E8599.35248
M204 S3000
M205 X10 Y10
G0 F6000 X113.685 Y26.57
M204 S1800
M205 X8 Y8
G1 F1800 X148.545 Y61.429 E8600.99216
M204 S3000
M205 X10 Y10
G0 F6000 X147.979 Y61.429
M204 S1800
M205 X8 Y8
G1 F1800 X113.12 Y26.57 E8602.63183
M204 S3000
M205 X10 Y10
G0 F6000 X112.554 Y26.57
M204 S1800
M205 X8 Y8
G1 F1800 X147.414 Y61.429 E8604.27151
M204 S3000
M205 X10 Y10
G0 F6000 X146.848 Y61.429
M204 S1800
M205 X8 Y8
G1 F1800 X111.988 Y26.57 E8605.91119
M204 S3000
M205 X10 Y10
G0 F6000 X111.423 Y26.57
M204 S1800
M205 X8 Y8
G1 F1800 X146.282 Y61.429 E8607.55085
M204 S3000
M205 X10 Y10
G0 F6000 X145.717 Y61.429
M204 S1800
M205 X8 Y8
G1 F1800 X110.857 Y26.57 E8609.19054
M204 S3000
M205 X10 Y10
G0 F6000 X110.291 Y26.57
M204 S1800
M205 X8 Y8
G1 F1800 X145.151 Y61.429 E8610.83022
M204 S3000
M205 X10 Y10
G0 F6000 X144.585 Y61.429
M204 S1800
M205 X8 Y8
G1 F1800 X109.726 Y26.57 E8612.46988
M204 S3000
M205 X10 Y10
G0 F6000 X109.16 Y26.57
M204 S1800
M205 X8 Y8
G1 F1800 X144.019 Y61.429 E8614.10954
M204 S3000
M205 X10 Y10
G0 F6000 X143.454 Y61.429
M204 S1800
M205 X8 Y8
G1 F1800 X108.594 Y26.57 E8615.74923
M204 S3000
M205 X10 Y10
G0 F6000 X108.028 Y26.57
M204 S1800
M205 X8 Y8
G1 F1800 X142.888 Y61.429 E8617.38891
M204 S3000
M205 X10 Y10
G0 F6000 X142.322 Y61.429
M204 S1800
M205 X8 Y8
G1 F1800 X107.463 Y26.57 E8619.02857
M204 S3000
M205 X10 Y10
G0 F6000 X106.897 Y26.57
M204 S1800
M205 X8 Y8
G1 F1800 X141.757 Y61.429 E8620.66826
M204 S3000
M205 X10 Y10
G0 F6000 X141.191 Y61.429
M204 S1800
M205 X8 Y8
G1 F1800 X106.331 Y26.57 E8622.30794
M204 S3000
M205 X10 Y10
G0 F6000 X105.766 Y26.57
M204 S1800
M205 X8 Y8
G1 F1800 X140.625 Y61.429 E8623.9476
M204 S3000
M205 X10 Y10
G0 F6000 X140.06 Y61.429
M204 S1800
M205 X8 Y8
G1 F1800 X105.2 Y26.57 E8625.58728
M204 S3000
M205 X10 Y10
G0 F6000 X104.634 Y26.57
M204 S1800
M205 X8 Y8
G1 F1800 X139.494 Y61.429 E8627.22697
M204 S3000
M205 X10 Y10
G0 F6000 X138.928 Y61.429
M204 S1800
M205 X8 Y8
G1 F1800 X104.069 Y26.57 E8628.86663
M204 S3000
M205 X10 Y10
G0 F6000 X103.503 Y26.57
M204 S1800
M205 X8 Y8
G1 F1800 X138.363 Y61.429 E8630.50631
M204 S3000
M205 X10 Y10
G0 F6000 X137.797 Y61.429
M204 S1800
M205 X8 Y8
G1 F1800 X102.937 Y26.57 E8632.146
M204 S3000
M205 X10 Y10
G0 F6000 X102.372 Y26.57
M204 S1800
M205 X8 Y8
G1 F1800 X137.231 Y61.429 E8633.78566
M204 S3000
M205 X10 Y10
G0 F6000 X136.666 Y61.429
M204 S1800
M205 X8 Y8
G1 F1800 X101.806 Y26.57 E8635.42534
M204 S3000
M205 X10 Y10
G0 F6000 X101.24 Y26.57
M204 S1800
M205 X8 Y8
G1 F1800 X136.1 Y61.429 E8637.06502
M204 S3000
M205 X10 Y10
G0 F6000 X135.534 Y61.429
M204 S1800
M205 X8 Y8
G1 F1800 X100.675 Y26.57 E8638.70469
M204 S3000
M205 X10 Y10
G0 F6000 X100.109 Y26.57
M204 S1800
M205 X8 Y8
G1 F1800 X134.969 Y61.429 E8640.34437
M204 S3000
M205 X10 Y10
G0 F6000 X134.403 Y61.429
M204 S1800
M205 X8 Y8
G1 F1800 X99.543 Y26.57 E8641.98405
M204 S3000
M205 X10 Y10
G0 F6000 X98.977 Y26.57
M204 S1800
M205 X8 Y8
G1 F1800 X133.837 Y61.429 E8643.62374
M204 S3000
M205 X10 Y10
G0 F6000 X133.271 Y61.429
M204 S1800
M205 X8 Y8
G1 F1800 X98.412 Y26.57 E8645.2634
M204 S3000
M205 X10 Y10
G0 F6000 X97.846 Y26.57
M204 S1800
M205 X8 Y8
G1 F1800 X132.706 Y61.429 E8646.90308
M204 S3000
M205 X10 Y10
G0 F6000 X132.429 Y61.718
M204 S1800
M205 X8 Y8
G1 F1800 X97.28 Y26.57 E8648.55636
M204 S3000
M205 X10 Y10
G0 F6000 X96.715 Y26.57
M204 S1800
M205 X8 Y8
G1 F1800 X132.429 Y62.284 E8650.23624
M204 S3000
M205 X10 Y10
G0 F6000 X132.429 Y62.849
M204 S1800
M205 X8 Y8
G1 F1800 X96.149 Y26.57 E8651.94271
M204 S3000
M205 X10 Y10
G0 F6000 X95.583 Y26.57
M204 S1800
M205 X8 Y8
G1 F1800 X132.429 Y63.415 E8653.67581
M204 S3000
M205 X10 Y10
G0 F6000 X132.429 Y63.981
M204 S1800
M205 X8 Y8
G1 F1800 X95.018 Y26.57 E8655.43551
M204 S3000
M205 X10 Y10
G0 F6000 X94.452 Y26.57
M204 S1800
M205 X8 Y8
G1 F1800 X132.429 Y64.546 E8657.22181
M204 S3000
M205 X10 Y10
G0 F6000 X132.429 Y65.112
M204 S1800
M205 X8 Y8
G1 F1800 X93.886 Y26.57 E8659.03473
M204 S3000
M205 X10 Y10
G0 F6000 X93.321 Y26.57
M204 S1800
M205 X8 Y8
G1 F1800 X132.429 Y65.678 E8660.87425
M204 S3000
M205 X10 Y10
G0 F6000 X132.429 Y66.243
M204 S1800
M205 X8 Y8
G1 F1800 X92.755 Y26.57 E8662.74037
M204 S3000
M205 X10 Y10
G0 F6000 X92.189 Y26.57
M204 S1800
M205 X8 Y8
G1 F1800 X132.429 Y66.809 E8664.63311
M204 S3000
M205 X10 Y10
G0 F6000 X132.429 Y67.375
M204 S1800
M205 X8 Y8
G1 F1800 X91.624 Y26.57 E8666.55246
M204 S3000
M205 X10 Y10
G0 F6000 X91.058 Y26.57
M204 S1800
M205 X8 Y8
G1 F1800 X132.429 Y67.94 E8668.4984
M204 S3000
M205 X10 Y10
G0 F6000 X132.429 Y68.506
M204 S1800
M205 X8 Y8
G1 F1800 X90.492 Y26.57 E8670.47096
M204 S3000
M205 X10 Y10
G0 F6000 X89.927 Y26.57
M204 S1800
M205 X8 Y8
G1 F1800 X132.429 Y69.072 E8672.47013
M204 S3000
M205 X10 Y10
G0 F6000 X132.429 Y69.637
M204 S1800
M205 X8 Y8
G1 F1800 X89.361 Y26.57 E8674.49589
M204 S3000
M205 X10 Y10
G0 F6000 X88.795 Y26.57
M204 S1800
M205 X8 Y8
G1 F1800 X132.429 Y70.203 E8676.54827
M204 S3000
M205 X10 Y10
G0 F6000 X132.429 Y70.769
M204 S1800
M205 X8 Y8
G1 F1800 X88.229 Y26.57 E8678.62728
M204 S3000
M205 X10 Y10
G0 F6000 X87.664 Y26.57
M204 S1800
M205 X8 Y8
G1 F1800 X132.429 Y71.335 E8680.73289
M204 S3000
M205 X10 Y10
G0 F6000 X132.429 Y71.9
M204 S1800
M205 X8 Y8
G1 F1800 X87.098 Y26.57 E8682.8651
M204 S3000
M205 X10 Y10
G0 F6000 X86.532 Y26.57
M204 S1800
M205 X8 Y8
G1 F1800 X132.429 Y72.466 E8685.02393
M204 S3000
M205 X10 Y10
G0 F6000 X132.429 Y73.032
M204 S1800
M205 X8 Y8
G1 F1800 X85.967 Y26.57 E8687.20936
M204 S3000
M205 X10 Y10
G0 F6000 X85.401 Y26.57
M204 S1800
M205 X8 Y8
G1 F1800 X132.429 Y73.597 E8689.42139
M204 S3000
M205 X10 Y10
G0 F6000 X132.429 Y74.163
M204 S1800
M205 X8 Y8
G1 F1800 X84.835 Y26.57 E8691.66004
M204 S3000
M205 X10 Y10
G0 F6000 X84.27 Y26.57
M204 S1800
M205 X8 Y8
G1 F1800 X132.429 Y74.729 E8693.92529
M204 S3000
M205 X10 Y10
G0 F6000 X132.429 Y75.294
M204 S1800
M205 X8 Y8
G1 F1800 X83.704 Y26.57 E8696.21714
M204 S3000
M205 X10 Y10
G0 F6000 X83.138 Y26.57
M204 S1800
M205 X8 Y8
G1 F1800 X132.429 Y75.86 E8698.53562
M204 S3000
M205 X10 Y10
G0 F6000 X132.429 Y76.426
M204 S1800
M205 X8 Y8
G1 F1800 X82.573 Y26.57 E8700.88069
M204 S3000
M205 X10 Y10
G0 F6000 X82.007 Y26.57
M204 S1800
M205 X8 Y8
G1 F1800 X132.429 Y76.991 E8703.25236
M204 S3000
M205 X10 Y10
G0 F6000 X132.429 Y77.557
M204 S1800
M205 X8 Y8
G1 F1800 X81.441 Y26.57 E8705.65066
M204 S3000
M205 X10 Y10
G0 F6000 X80.876 Y26.57
M204 S1800
M205 X8 Y8
G1 F1800 X132.429 Y78.123 E8708.07556
M204 S3000
M205 X10 Y10
G0 F6000 X132.875 Y78.57
M204 S1800
M205 X8 Y8
G1 F1800 X182.292 Y127.986 E8710.39996
M204 S3000
M205 X10 Y10
G0 F6000 X182.499 Y127.627
M204 S1800
M205 X8 Y8
G1 F1800 X133.441 Y78.57 E8712.70747
M204 S3000
M205 X10 Y10
G0 F6000 X134.007 Y78.57
M204 S1800
M205 X8 Y8
G1 F1800 X182.706 Y127.269 E8714.99812
M204 S3000
M205 X10 Y10
G0 F6000 X182.913 Y126.91
M204 S1800
M205 X8 Y8
G1 F1800 X134.573 Y78.57 E8717.27189
M204 S3000
M205 X10 Y10
G0 F6000 X135.138 Y78.57
M204 S1800
M205 X8 Y8
G1 F1800 X183.12 Y126.552 E8719.52881
M204 S3000
M205 X10 Y10
G0 F6000 X183.328 Y126.193
M204 S1800
M205 X8 Y8
G1 F1800 X135.704 Y78.57 E8721.76888
M204 S3000
M205 X10 Y10
G0 F6000 X136.27 Y78.57
M204 S1800
M205 X8 Y8
G1 F1800 X183.534 Y125.834 E8723.99203
M204 S3000
M205 X10 Y10
G0 F6000 X183.741 Y125.476
M204 S1800
M205 X8 Y8
G1 F1800 X136.835 Y78.57 E8726.19835
M204 S3000
M205 X10 Y10
G0 F6000 X137.401 Y78.57
M204 S1800
M205 X8 Y8
G1 F1800 X183.948 Y125.117 E8728.38777
M204 S3000
M205 X10 Y10
G0 F6000 X184.156 Y124.759
M204 S1800
M205 X8 Y8
G1 F1800 X137.967 Y78.57 E8730.56036
M204 S3000
M205 X10 Y10
G0 F6000 X138.532 Y78.57
M204 S1800
M205 X8 Y8
G1 F1800 X184.363 Y124.4 E8732.71609
M204 S3000
M205 X10 Y10
G0 F6000 X184.569 Y124.041
M204 S1800
M205 X8 Y8
G1 F1800 X139.098 Y78.57 E8734.8549
M204 S3000
M205 X10 Y10
G0 F6000 X139.664 Y78.57
M204 S1800
M205 X8 Y8
G1 F1800 X184.776 Y123.682 E8736.97684
M204 S3000
M205 X10 Y10
G0 F6000 X184.984 Y123.324
M204 S1800
M205 X8 Y8
G1 F1800 X140.229 Y78.57 E8739.08195
M204 S3000
M205 X10 Y10
G0 F6000 X140.795 Y78.57
M204 S1800
M205 X8 Y8
G1 F1800 X185.191 Y122.965 E8741.17018
M204 S3000
M205 X10 Y10
G0 F6000 X185.398 Y122.607
M204 S1800
M205 X8 Y8
G1 F1800 X141.361 Y78.57 E8743.24154
M204 S3000
M205 X10 Y10
G0 F6000 X141.926 Y78.57
M204 S1800
M205 X8 Y8
G1 F1800 X185.604 Y122.248 E8745.29602
M204 S3000
M205 X10 Y10
G0 F6000 X185.812 Y121.889
M204 S1800
M205 X8 Y8
G1 F1800 X142.492 Y78.57 E8747.33364
M204 S3000
M205 X10 Y10
G0 F6000 X143.058 Y78.57
M204 S1800
M205 X8 Y8
G1 F1800 X186.019 Y121.531 E8749.35439
M204 S3000
M205 X10 Y10
G0 F6000 X186.226 Y121.172
M204 S1800
M205 X8 Y8
G1 F1800 X143.623 Y78.57 E8751.35828
M204 S3000
M205 X10 Y10
G0 F6000 X144.189 Y78.57
M204 S1800
M205 X8 Y8
G1 F1800 X186.433 Y120.814 E8753.34531
M204 S3000
M205 X10 Y10
G0 F6000 X186.64 Y120.455
M204 S1800
M205 X8 Y8
G1 F1800 X144.755 Y78.57 E8755.31545
M204 S3000
M205 X10 Y10
G0 F6000 X145.321 Y78.57
M204 S1800
M205 X8 Y8
G1 F1800 X186.847 Y120.096 E8757.26871
M204 S3000
M205 X10 Y10
G0 F6000 X187.054 Y119.737
M204 S1800
M205 X8 Y8
G1 F1800 X145.886 Y78.57 E8759.2051
M204 S3000
M205 X10 Y10
G0 F6000 X146.452 Y78.57
M204 S1800
M205 X8 Y8
G1 F1800 X187.261 Y119.379 E8761.12463
M204 S3000
M205 X10 Y10
G0 F6000 X187.468 Y119.02
M204 S1800
M205 X8 Y8
G1 F1800 X147.018 Y78.57 E8763.02728
M204 S3000
M205 X10 Y10
G0 F6000 X147.583 Y78.57
M204 S1800
M205 X8 Y8
G1 F1800 X187.676 Y118.662 E8764.91311
M204 S3000
M205 X10 Y10
G0 F6000 X187.882 Y118.303
M204 S1800
M205 X8 Y8
G1 F1800 X148.149 Y78.57 E8766.78202
M204 S3000
M205 X10 Y10
G0 F6000 X148.715 Y78.57
M204 S1800
M205 X8 Y8
G1 F1800 X188.089 Y117.944 E8768.63406
M204 S3000
M205 X10 Y10
G0 F6000 X188.296 Y117.586
M204 S1800
M205 X8 Y8
G1 F1800 X149.28 Y78.57 E8770.46925
M204 S3000
M205 X10 Y10
G0 F6000 X149.569 Y78.292
M204 S1800
M205 X8 Y8
G1 F1800 X188.504 Y117.227 E8772.30063
M204 S3000
M205 X10 Y10
G0 F6000 X188.711 Y116.869
M204 S1800
M205 X8 Y8
G1 F1800 X149.569 Y77.727 E8774.14175
M204 S3000
M205 X10 Y10
G0 F6000 X149.569 Y77.161
M204 S1800
M205 X8 Y8
G1 F1800 X188.918 Y116.51 E8775.99261
M204 S3000
M205 X10 Y10
G0 F6000 X189.124 Y116.151
M204 S1800
M205 X8 Y8
G1 F1800 X149.569 Y76.595 E8777.85318
M204 S3000
M205 X10 Y10
G0 F6000 X149.569 Y76.03
M204 S1800
M205 X8 Y8
G1 F1800 X189.332 Y115.792 E8779.72348
M204 S3000
M205 X10 Y10
G0 F6000 X189.539 Y115.434
M204 S1800
M205 X8 Y8
G1 F1800 X149.569 Y75.464 E8781.60355
M204 S3000
M205 X10 Y10
G0 F6000 X149.569 Y74.898
M204 S1800
M205 X8 Y8
G1 F1800 X189.746 Y115.075 E8783.49335
M204 S3000
M205 X10 Y10
G0 F6000 X189.953 Y114.717
M204 S1800
M205 X8 Y8
G1 F1800 X149.569 Y74.333 E8785.39289
M204 S3000
M205 X10 Y10
G0 F6000 X149.569 Y73.767
M204 S1800
M205 X8 Y8
G1 F1800 X190.16 Y114.358 E8787.30217
M204 S3000
M205 X10 Y10
G0 F6000 X190.367 Y113.999
M204 S1800
M205 X8 Y8
G1 F1800 X149.569 Y73.201 E8789.22118
M204 S3000
M205 X10 Y10
G0 F6000 X149.569 Y72.636
M204 S1800
M205 X8 Y8
G1 F1800 X190.574 Y113.641 E8791.14993
M204 S3000
M205 X10 Y10
G0 F6000 X190.781 Y113.282
M204 S1800
M205 X8 Y8
G1 F1800 X149.569 Y72.07 E8793.08842
M204 S3000
M205 X10 Y10
G0 F6000 X149.569 Y71.504
M204 S1800
M205 X8 Y8
G1 F1800 X190.988 Y112.924 E8795.03666
M204 S3000
M205 X10 Y10
G0 F6000 X191.196 Y112.565
M204 S1800
M205 X8 Y8
G1 F1800 X149.569 Y70.939 E8796.99465
M204 S3000
M205 X10 Y10
G0 F6000 X149.569 Y70.373
M204 S1800
M205 X8 Y8
G1 F1800 X191.402 Y112.206 E8798.96234
M204 S3000
M205 X10 Y10
G0 F6000 X191.609 Y111.848
M204 S1800
M205 X8 Y8
G1 F1800 X149.569 Y69.807 E8800.9398
M204 S3000
M205 X10 Y10
G0 F6000 X149.569 Y69.242
M204 S1800
M205 X8 Y8
G1 F1800 X191.816 Y111.489 E8802.92697
M204 S3000
M205 X10 Y10
G0 F6000 X192.024 Y111.131
M204 S1800
M205 X8 Y8
G1 F1800 X149.569 Y68.676 E8804.92392
M204 S3000
M205 X10 Y10
G0 F6000 X149.569 Y68.11
M204 S1800
M205 X8 Y8
G1 F1800 X192.231 Y110.772 E8806.93061
M204 S3000
M205 X10 Y10
G0 F6000 X192.437 Y110.413
M204 S1800
M205 X8 Y8
G1 F1800 X149.569 Y67.544 E8808.94701
M204 S3000
M205 X10 Y10
G0 F6000 X149.569 Y66.979
M204 S1800
M205 X8 Y8
G1 F1800 X192.644 Y110.054 E8810.97313
M204 S3000
M205 X10 Y10
G0 F6000 X192.852 Y109.696
M204 S1800
M205 X8 Y8
G1 F1800 X149.569 Y66.413 E8813.00903
M204 S3000
M205 X10 Y10
G0 F6000 X149.569 Y65.847
M204 S1800
M205 X8 Y8
G1 F1800 X193.059 Y109.337 E8815.05466
M204 S3000
M205 X10 Y10
G0 F6000 X193.266 Y108.979
M204 S1800
M205 X8 Y8
G1 F1800 X149.569 Y65.282 E8817.11004
M204 S3000
M205 X10 Y10
G0 F6000 X149.569 Y64.716
M204 S1800
M205 X8 Y8
G1 F1800 X193.473 Y108.62 E8819.17515
M204 S3000
M205 X10 Y10
G0 F6000 X193.68 Y108.261
M204 S1800
M205 X8 Y8
G1 F1800 X149.569 Y64.15 E8821.24999
M204 S3000
M205 X10 Y10
G0 F6000 X149.569 Y63.585
M204 S1800
M205 X8 Y8
G1 F1800 X193.887 Y107.903 E8823.33458
M204 S3000
M205 X10 Y10
G0 F6000 X194.094 Y107.544
M204 S1800
M205 X8 Y8
G1 F1800 X149.569 Y63.019 E8825.4289
M204 S3000
M205 X10 Y10
G0 F6000 X149.569 Y62.453
M204 S1800
M205 X8 Y8
G1 F1800 X194.301 Y107.186 E8827.53298
G1 X194.371 Y107.256
M204 S3000
M205 X10 Y10
G0 F6000 X182.085 Y128.345
M204 S1800
M205 X8 Y8
G1 F1800 X80.31 Y26.57 E8832.32016
M204 S3000
M205 X10 Y10
G0 F6000 X79.744 Y26.57
M204 S1800
M205 X8 Y8
G1 F1800 X181.878 Y128.704 E8837.12423
M204 S3000
M205 X10 Y10
G0 F6000 X181.671 Y129.062
M204 S1800
M205 X8 Y8
G1 F1800 X79.178 Y26.57 E8841.94516
M204 S3000
M205 X10 Y10
G0 F6000 X78.613 Y26.57
M204 S1800
M205 X8 Y8
G1 F1800 X181.464 Y129.421 E8846.78296
M204 S3000
M205 X10 Y10
G0 F6000 X181.256 Y129.779
M204 S1800
M205 X8 Y8
G1 F1800 X78.047 Y26.57 E8851.63759
M204 S3000
M205 X10 Y10
G0 F6000 X77.481 Y26.57
M204 S1800
M205 X8 Y8
G1 F1800 X181.05 Y130.138 E8856.50914
M204 S3000
M205 X10 Y10
G0 F6000 X180.843 Y130.497
M204 S1800
M205 X8 Y8
G1 F1800 X76.916 Y26.57 E8861.39755
M204 S3000
M205 X10 Y10
G0 F6000 X76.35 Y26.57
M204 S1800
M205 X8 Y8
G1 F1800 X180.636 Y130.855 E8866.30282
M204 S3000
M205 X10 Y10
G0 F6000 X180.428 Y131.214
M204 S1800
M205 X8 Y8
G1 F1800 X75.784 Y26.57 E8871.22495
M204 S3000
M205 X10 Y10
G0 F6000 X75.219 Y26.57
M204 S1800
M205 X8 Y8
G1 F1800 X180.221 Y131.572 E8876.16392
M204 S3000
M205 X10 Y10
G0 F6000 X180.014 Y131.931
M204 S1800
M205 X8 Y8
G1 F1800 X74.653 Y26.57 E8881.11978
M204 S3000
M205 X10 Y10
G0 F6000 X74.087 Y26.57
M204 S1800
M205 X8 Y8
G1 F1800 X179.808 Y132.29 E8886.09255
M204 S3000
M205 X10 Y10
G0 F6000 X179.6 Y132.648
M204 S1800
M205 X8 Y8
G1 F1800 X73.522 Y26.57 E8891.08213
M204 S3000
M205 X10 Y10
G0 F6000 X72.956 Y26.57
M204 S1800
M205 X8 Y8
G1 F1800 X179.393 Y133.007 E8896.0886
M204 S3000
M205 X10 Y10
G0 F6000 X179.186 Y133.365
M204 S1800
M205 X8 Y8
G1 F1800 X72.39 Y26.57 E8901.11193
M204 S3000
M205 X10 Y10
G0 F6000 X71.825 Y26.57
M204 S1800
M205 X8 Y8
G1 F1800 X178.979 Y133.724 E8906.15213
M204 S3000
M205 X10 Y10
G0 F6000 X178.772 Y134.083
M204 S1800
M205 X8 Y8
G1 F1800 X71.259 Y26.57 E8911.20921
M204 S3000
M205 X10 Y10
G0 F6000 X70.693 Y26.57
M204 S1800
M205 X8 Y8
G1 F1800 X178.565 Y134.442 E8916.28318
M204 S3000
M205 X10 Y10
G0 F6000 X178.358 Y134.8
M204 S1800
M205 X8 Y8
G1 F1800 X70.128 Y26.57 E8921.37399
M204 S3000
M205 X10 Y10
G0 F6000 X69.562 Y26.57
M204 S1800
M205 X8 Y8
G1 F1800 X178.151 Y135.159 E8926.48168
M204 S3000
M205 X10 Y10
G0 F6000 X177.944 Y135.517
M204 S1800
M205 X8 Y8
G1 F1800 X68.996 Y26.57 E8931.60624
M204 S3000
M205 X10 Y10
G0 F6000 X68.43 Y26.57
M204 S1800
M205 X8 Y8
G1 F1800 X177.736 Y135.876 E8936.74766
M204 S3000
M205 X10 Y10
G0 F6000 X177.53 Y136.235
M204 S1800
M205 X8 Y8
G1 F1800 X67.865 Y26.57 E8941.90596
M204 S3000
M205 X10 Y10
G0 F6000 X67.299 Y26.57
M204 S1800
M205 X8 Y8
G1 F1800 X177.323 Y136.593 E8947.08113
M204 S3000
M205 X10 Y10
G0 F6000 X177.116 Y136.952
M204 S1800
M205 X8 Y8
G1 F1800 X66.733 Y26.57 E8952.27318
M204 S3000
M205 X10 Y10
G0 F6000 X66.168 Y26.57
M204 S1800
M205 X8 Y8
G1 F1800 X176.908 Y137.31 E8957.48205
M204 S3000
M205 X10 Y10
G0 F6000 X176.701 Y137.669
M204 S1800
M205 X8 Y8
G1 F1800 X65.602 Y26.57 E8962.70781
M204 S3000
M205 X10 Y10
G0 F6000 X65.036 Y26.57
M204 S1800
M205 X8 Y8
G1 F1800 X176.495 Y138.028 E8967.95048
M204 S3000
M205 X10 Y10
G0 F6000 X176.288 Y138.387
M204 S1800
M205 X8 Y8
G1 F1800 X64.471 Y26.57 E8973.21001
M204 S3000
M205 X10 Y10
G0 F6000 X63.905 Y26.57
M204 S1800
M205 X8 Y8
G1 F1800 X176.08 Y138.745 E8978.48637
M204 S3000
M205 X10 Y10
G0 F6000 X175.873 Y139.104
M204 S1800
M205 X8 Y8
G1 F1800 X63.339 Y26.57 E8983.77963
M204 S3000
M205 X10 Y10
G0 F6000 X62.774 Y26.57
M204 S1800
M205 X8 Y8
G1 F1800 X175.666 Y139.462 E8989.08972
M204 S3000
M205 X10 Y10
G0 F6000 X175.459 Y139.821
M204 S1800
M205 X8 Y8
G1 F1800 X62.208 Y26.57 E8994.4167
M204 S3000
M205 X10 Y10
G0 F6000 X61.642 Y26.57
M204 S1800
M205 X8 Y8
G1 F1800 X175.252 Y140.18 E8999.76057
M204 S3000
M205 X10 Y10
G0 F6000 X175.045 Y140.538
M204 S1800
M205 X8 Y8
G1 F1800 X61.077 Y26.57 E9005.12127
M204 S3000
M205 X10 Y10
G0 F6000 X60.511 Y26.57
M204 S1800
M205 X8 Y8
G1 F1800 X174.838 Y140.897 E9010.49886
M204 S3000
M205 X10 Y10
G0 F6000 X174.631 Y141.255
M204 S1800
M205 X8 Y8
G1 F1800 X59.945 Y26.57 E9015.89332
M204 S3000
M205 X10 Y10
G0 F6000 X59.592 Y26.783
M204 S1800
M205 X8 Y8
G1 F1800 X174.424 Y141.614 E9021.29464
M204 S3000
M205 X10 Y10
G0 F6000 X174.217 Y141.973
M204 S1800
M205 X8 Y8
G1 F1800 X59.385 Y27.141 E9026.69599
M204 S3000
M205 X10 Y10
G0 F6000 X59.179 Y27.5
M204 S1800
M205 X8 Y8
G1 F1800 X174.01 Y142.332 E9032.09731
M204 S3000
M205 X10 Y10
G0 F6000 X173.803 Y142.69
M204 S1800
M205 X8 Y8
G1 F1800 X58.971 Y27.859 E9037.49863
M204 S3000
M205 X10 Y10
G0 F6000 X58.764 Y28.217
M204 S1800
M205 X8 Y8
G1 F1800 X173.596 Y143.049 E9042.89997
M204 S3000
M205 X10 Y10
G0 F6000 X173.388 Y143.407
M204 S1800
M205 X8 Y8
G1 F1800 X58.557 Y28.576 E9048.30127
M204 S3000
M205 X10 Y10
G0 F6000 X58.35 Y28.934
M204 S1800
M205 X8 Y8
G1 F1800 X173.182 Y143.766 E9053.70262
M204 S3000
M205 X10 Y10
G0 F6000 X172.975 Y144.125
M204 S1800
M205 X8 Y8
G1 F1800 X58.143 Y29.294 E9059.10394
M204 S3000
M205 X10 Y10
G0 F6000 X57.936 Y29.652
M204 S1800
M205 X8 Y8
G1 F1800 X172.768 Y144.483 E9064.50526
M204 S3000
M205 X10 Y10
G0 F6000 X172.56 Y144.842
M204 S1800
M205 X8 Y8
G1 F1800 X57.729 Y30.011 E9069.90656
M204 S3000
M205 X10 Y10
G0 F6000 X57.522 Y30.369
M204 S1800
M205 X8 Y8
G1 F1800 X172.353 Y145.2 E9075.30786
M204 S3000
M205 X10 Y10
G0 F6000 X172.146 Y145.559
M204 S1800
M205 X8 Y8
G1 F1800 X57.315 Y30.728 E9080.70916
M204 S3000
M205 X10 Y10
G0 F6000 X57.108 Y31.086
M204 S1800
M205 X8 Y8
G1 F1800 X171.94 Y145.918 E9086.1105
M204 S3000
M205 X10 Y10
G0 F6000 X171.732 Y146.277
M204 S1800
M205 X8 Y8
G1 F1800 X56.901 Y31.445 E9091.51182
M204 S3000
M205 X10 Y10
G0 F6000 X56.694 Y31.804
M204 S1800
M205 X8 Y8
G1 F1800 X171.525 Y146.635 E9096.91312
M204 S3000
M205 X10 Y10
G0 F6000 X171.318 Y146.994
M204 S1800
M205 X8 Y8
G1 F1800 X56.487 Y32.162 E9102.31444
M204 S3000
M205 X10 Y10
G0 F6000 X56.28 Y32.521
M204 S1800
M205 X8 Y8
G1 F1800 X171.111 Y147.352 E9107.71574
M204 S3000
M205 X10 Y10
G0 F6000 X170.904 Y147.711
M204 S1800
M205 X8 Y8
G1 F1800 X56.072 Y32.879 E9113.11709
M204 S3000
M205 X10 Y10
G0 F6000 X55.866 Y33.238
M204 S1800
M205 X8 Y8
G1 F1800 X170.697 Y148.07 E9118.51841
M204 S3000
M205 X10 Y10
G0 F6000 X170.49 Y148.428
M204 S1800
M205 X8 Y8
G1 F1800 X55.659 Y33.597 E9123.91971
M204 S3000
M205 X10 Y10
G0 F6000 X55.452 Y33.955
M204 S1800
M205 X8 Y8
G1 F1800 X170.283 Y148.787 E9129.32103
M204 S3000
M205 X10 Y10
G0 F6000 X170.076 Y149.145
M204 S1800
M205 X8 Y8
G1 F1800 X55.244 Y34.314 E9134.72235
M204 S3000
M205 X10 Y10
G0 F6000 X55.037 Y34.672
M204 S1800
M205 X8 Y8
G1 F1800 X169.868 Y149.504 E9140.12367
M204 S3000
M205 X10 Y10
G0 F6000 X169.662 Y149.863
M204 S1800
M205 X8 Y8
G1 F1800 X54.83 Y35.031 E9145.52502
M204 S3000
M205 X10 Y10
G0 F6000 X54.623 Y35.39
M204 S1800
M205 X8 Y8
G1 F1800 X169.455 Y150.222 E9150.92636
M204 S3000
M205 X10 Y10
G0 F6000 X169.248 Y150.58
M204 S1800
M205 X8 Y8
G1 F1800 X54.416 Y35.749 E9156.32768
M204 S3000
M205 X10 Y10
G0 F6000 X54.209 Y36.107
M204 S1800
M205 X8 Y8
G1 F1800 X169.04 Y150.939 E9161.729
M204 S3000
M205 X10 Y10
G0 F6000 X168.833 Y151.297
M204 S1800
M205 X8 Y8
G1 F1800 X54.002 Y36.466 E9167.1303
M204 S3000
M205 X10 Y10
G0 F6000 X53.795 Y36.824
M204 S1800
M205 X8 Y8
G1 F1800 X168.627 Y151.656 E9172.53165
M204 S3000
M205 X10 Y10
G0 F6000 X168.42 Y152.015
M204 S1800
M205 X8 Y8
G1 F1800 X53.588 Y37.183 E9177.93299
M204 S3000
M205 X10 Y10
G0 F6000 X53.381 Y37.542
M204 S1800
M205 X8 Y8
G1 F1800 X168.212 Y152.373 E9183.33429
M204 S3000
M205 X10 Y10
G0 F6000 X168.005 Y152.732
M204 S1800
M205 X8 Y8
G1 F1800 X53.174 Y37.9 E9188.73561
M204 S3000
M205 X10 Y10
G0 F6000 X52.967 Y38.259
M204 S1800
M205 X8 Y8
G1 F1800 X167.798 Y153.09 E9194.13691
M204 S3000
M205 X10 Y10
G0 F6000 X167.591 Y153.449
M204 S1800
M205 X8 Y8
G1 F1800 X52.76 Y38.617 E9199.53823
M204 S3000
M205 X10 Y10
G0 F6000 X52.553 Y38.977
M204 S1800
M205 X8 Y8
G1 F1800 X167.384 Y153.808 E9204.93953
M204 S3000
M205 X10 Y10
G0 F6000 X167.177 Y154.166
M204 S1800
M205 X8 Y8
G1 F1800 X52.346 Y39.335 E9210.34083
M204 S3000
M205 X10 Y10
G0 F6000 X52.139 Y39.694
M204 S1800
M205 X8 Y8
G1 F1800 X166.97 Y154.525 E9215.74213
M204 S3000
M205 X10 Y10
G0 F6000 X166.763 Y154.883
M204 S1800
M205 X8 Y8
G1 F1800 X51.932 Y40.052 E9221.14343
M204 S3000
M205 X10 Y10
G0 F6000 X51.724 Y40.411
M204 S1800
M205 X8 Y8
G1 F1800 X166.556 Y155.242 E9226.54475
M204 S3000
M205 X10 Y10
G0 F6000 X166.349 Y155.601
M204 S1800
M205 X8 Y8
G1 F1800 X51.517 Y40.769 E9231.94609
M204 S3000
M205 X10 Y10
G0 F6000 X51.311 Y41.128
M204 S1800
M205 X8 Y8
G1 F1800 X71.611 Y61.429 E9232.90097
M204 S3000
M205 X10 Y10
G0 F6000 X71.045 Y61.429
M204 S1800
M205 X8 Y8
G1 F1800 X51.104 Y41.487 E9233.83895
M204 S3000
M205 X10 Y10
G0 F6000 X50.896 Y41.845
M204 S1800
M205 X8 Y8
G1 F1800 X70.48 Y61.429 E9234.76012
M204 S3000
M205 X10 Y10
G0 F6000 X69.914 Y61.429
M204 S1800
M205 X8 Y8
G1 F1800 X50.689 Y42.204 E9235.66441
M204 S3000
M205 X10 Y10
G0 F6000 X50.482 Y42.562
M204 S1800
M205 X8 Y8
G1 F1800 X69.348 Y61.429 E9236.55183
M204 S3000
M205 X10 Y10
G0 F6000 X68.783 Y61.429
M204 S1800
M205 X8 Y8
G1 F1800 X50.275 Y42.922 E9237.42237
M204 S3000
M205 X10 Y10
G0 F6000 X50.068 Y43.28
M204 S1800
M205 X8 Y8
G1 F1800 X68.217 Y61.429 E9238.27604
M204 S3000
M205 X10 Y10
G0 F6000 X67.651 Y61.429
M204 S1800
M205 X8 Y8
G1 F1800 X49.861 Y43.639 E9239.11283
M204 S3000
M205 X10 Y10
G0 F6000 X49.654 Y43.997
M204 S1800
M205 X8 Y8
G1 F1800 X67.086 Y61.429 E9239.93278
M204 S3000
M205 X10 Y10
G0 F6000 X66.52 Y61.429
M204 S1800
M205 X8 Y8
G1 F1800 X49.447 Y44.356 E9240.73584
M204 S3000
M205 X10 Y10
G0 F6000 X49.24 Y44.714
M204 S1800
M205 X8 Y8
G1 F1800 X65.954 Y61.429 E9241.52204
M204 S3000
M205 X10 Y10
G0 F6000 X65.388 Y61.429
M204 S1800
M205 X8 Y8
G1 F1800 X49.033 Y45.073 E9242.29135
M204 S3000
M205 X10 Y10
G0 F6000 X48.826 Y45.432
M204 S1800
M205 X8 Y8
G1 F1800 X64.823 Y61.429 E9243.0438
M204 S3000
M205 X10 Y10
G0 F6000 X64.257 Y61.429
M204 S1800
M205 X8 Y8
G1 F1800 X48.619 Y45.79 E9243.77939
M204 S3000
M205 X10 Y10
G0 F6000 X48.412 Y46.149
M204 S1800
M205 X8 Y8
G1 F1800 X63.691 Y61.429 E9244.49809
M204 S3000
M205 X10 Y10
G0 F6000 X63.126 Y61.429
M204 S1800
M205 X8 Y8
G1 F1800 X48.204 Y46.507 E9245.19997
M204 S3000
M205 X10 Y10
G0 F6000 X47.998 Y46.867
M204 S1800
M205 X8 Y8
G1 F1800 X62.56 Y61.429 E9245.88492
M204 S3000
M205 X10 Y10
G0 F6000 X61.994 Y61.429
M204 S1800
M205 X8 Y8
G1 F1800 X47.791 Y47.225 E9246.55301
M204 S3000
M205 X10 Y10
G0 F6000 X47.584 Y47.584
M204 S1800
M205 X8 Y8
G1 F1800 X61.429 Y61.429 E9247.20424
M204 S3000
M205 X10 Y10
G0 F6000 X60.929 Y61.495
M204 S1800
M205 X8 Y8
G1 F1800 X47.376 Y47.942 E9247.84173
M204 S3000
M205 X10 Y10
G0 F6000 X47.169 Y48.301
M204 S1800
M205 X8 Y8
G1 F1800 X60.929 Y62.061 E9248.48896
M204 S3000
M205 X10 Y10
G0 F6000 X60.929 Y62.627
M204 S1800
M205 X8 Y8
G1 F1800 X46.962 Y48.659 E9249.14595
M204 S3000
M205 X10 Y10
G0 F6000 X46.756 Y49.018
M204 S1800
M205 X8 Y8
G1 F1800 X60.929 Y63.192 E9249.81263
M204 S3000
M205 X10 Y10
G0 F6000 X60.929 Y63.758
M204 S1800
M205 X8 Y8
G1 F1800 X46.548 Y49.377 E9250.48906
M204 S3000
M205 X10 Y10
G0 F6000 X46.341 Y49.735
M204 S1800
M205 X8 Y8
G1 F1800 X60.929 Y64.324 E9251.17526
M204 S3000
M205 X10 Y10
G0 F6000 X60.929 Y64.889
M204 S1800
M205 X8 Y8
G1 F1800 X46.134 Y50.094 E9251.87117
M204 S3000
M205 X10 Y10
G0 F6000 X45.927 Y50.452
M204 S1800
M205 X8 Y8
G1 F1800 X60.929 Y65.455 E9252.57684
M204 S3000
M205 X10 Y10
G0 F6000 X60.929 Y66.021
M204 S1800
M205 X8 Y8
G1 F1800 X45.72 Y50.811 E9253.29225
M204 S3000
M205 X10 Y10
G0 F6000 X45.513 Y51.17
M204 S1800
M205 X8 Y8
G1 F1800 X60.929 Y66.586 E9254.01737
M204 S3000
M205 X10 Y10
G0 F6000 X60.929 Y67.152
M204 S1800
M205 X8 Y8
G1 F1800 X45.306 Y51.528 E9254.75226
M204 S3000
M205 X10 Y10
G0 F6000 X45.099 Y51.887
M204 S1800
M205 X8 Y8
G1 F1800 X60.929 Y67.718 E9255.49687
M204 S3000
M205 X10 Y10
G0 F6000 X60.929 Y68.283
M204 S1800
M205 X8 Y8
G1 F1800 X44.892 Y52.245 E9256.25123
M204 S3000
M205 X10 Y10
G0 F6000 X44.684 Y52.604
M204 S1800
M205 X8 Y8
G1 F1800 X60.929 Y68.849 E9257.01534
M204 S3000
M205 X10 Y10
G0 F6000 X60.929 Y69.415
M204 S1800
M205 X8 Y8
G1 F1800 X44.478 Y52.963 E9257.78917
M204 S3000
M205 X10 Y10
G0 F6000 X44.271 Y53.322
M204 S1800
M205 X8 Y8
G1 F1800 X60.929 Y69.98 E9258.57271
M204 S3000
M205 X10 Y10
G0 F6000 X60.929 Y70.546
M204 S1800
M205 X8 Y8
G1 F1800 X44.064 Y53.68 E9259.36601
M204 S3000
M205 X10 Y10
G0 F6000 X43.856 Y54.039
M204 S1800
M205 X8 Y8
G1 F1800 X60.929 Y71.112 E9260.16908
M204 S3000
M205 X10 Y10
G0 F6000 X60.929 Y71.678
M204 S1800
M205 X8 Y8
G1 F1800 X43.649 Y54.397 E9260.9819
M204 S3000
M205 X10 Y10
G0 F6000 X43.443 Y54.756
M204 S1800
M205 X8 Y8
G1 F1800 X60.929 Y72.243 E9261.80441
M204 S3000
M205 X10 Y10
G0 F6000 X61.255 Y72.568
M204 S1800
M205 X8 Y8
G1 F1800 X138.43 Y149.744 E9265.43451
M204 S3000
M205 X10 Y10
G0 F6000 X138.43 Y149.178
M204 S1800
M205 X8 Y8
G1 F1800 X61.82 Y72.568 E9269.03801
M204 S3000
M205 X10 Y10
G0 F6000 X62.386 Y72.568
M204 S1800
M205 X8 Y8
G1 F1800 X138.43 Y148.612 E9272.61488
M204 S3000
M205 X10 Y10
G0 F6000 X138.43 Y148.046
M204 S1800
M205 X8 Y8
G1 F1800 X62.952 Y72.568 E9276.16514
M204 S3000
M205 X10 Y10
G0 F6000 X63.517 Y72.568
M204 S1800
M205 X8 Y8
G1 F1800 X138.43 Y147.481 E9279.68882
M204 S3000
M205 X10 Y10
G0 F6000 X138.43 Y146.915
M204 S1800
M205 X8 Y8
G1 F1800 X64.083 Y72.568 E9283.18587
M204 S3000
M205 X10 Y10
G0 F6000 X64.649 Y72.568
M204 S1800
M205 X8 Y8
G1 F1800 X138.43 Y146.349 E9286.6563
M204 S3000
M205 X10 Y10
G0 F6000 X138.43 Y145.784
M204 S1800
M205 X8 Y8
G1 F1800 X65.215 Y72.568 E9290.10014
M204 S3000
M205 X10 Y10
G0 F6000 X65.78 Y72.568
M204 S1800
M205 X8 Y8
G1 F1800 X138.43 Y145.218 E9293.51737
M204 S3000
M205 X10 Y10
G0 F6000 X138.43 Y144.652
M204 S1800
M205 X8 Y8
G1 F1800 X66.346 Y72.568 E9296.90798
M204 S3000
M205 X10 Y10
G0 F6000 X66.912 Y72.568
M204 S1800
M205 X8 Y8
G1 F1800 X103.522 Y109.179 E9298.63002
G1 X103.592 Y109.249
M204 S3000
M205 X10 Y10
G0 F6000 X104.512 Y110.169
M204 S1800
M205 X8 Y8
G1 F1800 X138.43 Y144.087 E9300.22542
M204 S3000
M205 X10 Y10
G0 F6000 X138.43 Y143.521
M204 S1800
M205 X8 Y8
G1 F1800 X105.078 Y110.169 E9301.7942
M204 S3000
M205 X10 Y10
G0 F6000 X105.643 Y110.169
M204 S1800
M205 X8 Y8
G1 F1800 X138.43 Y142.955 E9303.33638
M204 S3000
M205 X10 Y10
G0 F6000 X138.43 Y142.39
M204 S1800
M205 X8 Y8
G1 F1800 X106.016 Y109.976 E9304.86103
M204 S3000
M205 X10 Y10
G0 F6000 X106.223 Y109.617
M204 S1800
M205 X8 Y8
G1 F1800 X138.43 Y141.824 E9306.37595
M204 S3000
M205 X10 Y10
G0 F6000 X138.43 Y141.258
M204 S1800
M205 X8 Y8
G1 F1800 X106.43 Y109.259 E9307.88111
M204 S3000
M205 X10 Y10
G0 F6000 X106.638 Y108.9
M204 S1800
M205 X8 Y8
G1 F1800 X138.43 Y140.693 E9309.37653
M204 S3000
M205 X10 Y10
G0 F6000 X138.43 Y140.127
M204 S1800
M205 X8 Y8
G1 F1800 X106.844 Y108.541 E9310.86224
M204 S3000
M205 X10 Y10
G0 F6000 X107.051 Y108.183
M204 S1800
M205 X8 Y8
G1 F1800 X138.43 Y139.561 E9312.33819
M204 S3000
M205 X10 Y10
G0 F6000 X138.43 Y138.995
M204 S1800
M205 X8 Y8
G1 F1800 X107.258 Y107.824 E9313.8044
M204 S3000
M205 X10 Y10
G0 F6000 X107.466 Y107.466
M204 S1800
M205 X8 Y8
G1 F1800 X138.929 Y138.929 E9315.28432
M204 S3000
M205 X10 Y10
G0 F6000 X139.495 Y138.929
M204 S1800
M205 X8 Y8
G1 F1800 X107.673 Y107.107 E9316.78113
M204 S3000
M205 X10 Y10
G0 F6000 X107.88 Y106.749
M204 S1800
M205 X8 Y8
G1 F1800 X140.06 Y138.929 E9318.29478
M204 S3000
M205 X10 Y10
G0 F6000 X140.626 Y138.929
M204 S1800
M205 X8 Y8
G1 F1800 X108.087 Y106.39 E9319.82531
M204 S3000
M205 X10 Y10
G0 F6000 X108.294 Y106.032
M204 S1800
M205 X8 Y8
G1 F1800 X141.192 Y138.929 E9321.37271
M204 S3000
M205 X10 Y10
G0 F6000 X141.757 Y138.929
M204 S1800
M205 X8 Y8
G1 F1800 X108.501 Y105.672 E9322.937
M204 S3000
M205 X10 Y10
G0 F6000 X108.708 Y105.314
M204 S1800
M205 X8 Y8
G1 F1800 X142.323 Y138.929 E9324.51814
M204 S3000
M205 X10 Y10
G0 F6000 X142.889 Y138.929
M204 S1800
M205 X8 Y8
G1 F1800 X108.915 Y104.955 E9326.11617
M204 S3000
M205 X10 Y10
G0 F6000 X109.122 Y104.597
M204 S1800
M205 X8 Y8
G1 F1800 X143.454 Y138.929 E9327.73105
M204 S3000
M205 X10 Y10
G0 F6000 X144.02 Y138.929
M204 S1800
M205 X8 Y8
G1 F1800 X109.33 Y104.238 E9329.36278
M204 S3000
M205 X10 Y10
G0 F6000 X109.537 Y103.88
M204 S1800
M205 X8 Y8
G1 F1800 X144.586 Y138.929 E9331.01138
M204 S3000
M205 X10 Y10
G0 F6000 X145.152 Y138.929
M204 S1800
M205 X8 Y8
G1 F1800 X109.744 Y103.521 E9332.67686
M204 S3000
M205 X10 Y10
G0 F6000 X109.951 Y103.163
M204 S1800
M205 X8 Y8
G1 F1800 X145.717 Y138.929 E9334.35919
M204 S3000
M205 X10 Y10
G0 F6000 X146.283 Y138.929
M204 S1800
M205 X8 Y8
G1 F1800 X110.158 Y102.804 E9336.05839
M204 S3000
M205 X10 Y10
G0 F6000 X110.365 Y102.445
M204 S1800
M205 X8 Y8
G1 F1800 X146.849 Y138.929 E9337.77449
M204 S3000
M205 X10 Y10
G0 F6000 X147.414 Y138.929
M204 S1800
M205 X8 Y8
G1 F1800 X110.265 Y101.78 E9339.52187
M204 S3000
M205 X10 Y10
G0 F6000 X110.113 Y101.628
M204 S1800
M205 X8 Y8
G1 F1800 X72.069 Y63.583 E9341.31136
M204 S3000
M205 X10 Y10
G0 F6000 X72.069 Y63.018
M204 S1800
M205 X8 Y8
G1 F1800 X147.98 Y138.929 E9344.88198
M204 S3000
M205 X10 Y10
G0 F6000 X148.546 Y138.929
M204 S1800
M205 X8 Y8
G1 F1800 X72.069 Y62.452 E9348.47923
M204 S3000
M205 X10 Y10
G0 F6000 X72.069 Y61.886
M204 S1800
M205 X8 Y8
G1 F1800 X149.111 Y138.929 E9352.10307
M204 S3000
M205 X10 Y10
G0 F6000 X149.569 Y139.387
M204 S1800
M205 X8 Y8
G1 F1800 X166.142 Y155.96 E9352.88261
M204 S3000
M205 X10 Y10
G0 F6000 X165.935 Y156.318
M204 S1800
M205 X8 Y8
G1 F1800 X149.569 Y139.952 E9353.65242
M204 S3000
M205 X10 Y10
G0 F6000 X149.569 Y140.518
M204 S1800
M205 X8 Y8
G1 F1800 X165.728 Y156.677 E9354.41249
M204 S3000
M205 X10 Y10
G0 F6000 X165.52 Y157.035
M204 S1800
M205 X8 Y8
G1 F1800 X149.569 Y141.084 E9355.16277
M204 S3000
M205 X10 Y10
G0 F6000 X149.569 Y141.649
M204 S1800
M205 X8 Y8
G1 F1800 X165.314 Y157.394 E9355.90337
M204 S3000
M205 X10 Y10
G0 F6000 X165.107 Y157.753
M204 S1800
M205 X8 Y8
G1 F1800 X149.569 Y142.215 E9356.63423
M204 S3000
M205 X10 Y10
G0 F6000 X149.569 Y142.781
M204 S1800
M205 X8 Y8
G1 F1800 X164.9 Y158.111 E9357.35533
M204 S3000
M205 X10 Y10
G0 F6000 X164.692 Y158.47
M204 S1800
M205 X8 Y8
G1 F1800 X149.569 Y143.346 E9358.06669
M204 S3000
M205 X10 Y10
G0 F6000 X149.569 Y143.912
M204 S1800
M205 X8 Y8
G1 F1800 X164.485 Y158.828 E9358.7683
M204 S3000
M205 X10 Y10
G0 F6000 X164.278 Y159.187
M204 S1800
M205 X8 Y8
G1 F1800 X149.569 Y144.478 E9359.46016
M204 S3000
M205 X10 Y10
G0 F6000 X149.569 Y145.043
M204 S1800
M205 X8 Y8
G1 F1800 X164.072 Y159.546 E9360.14234
M204 S3000
M205 X10 Y10
G0 F6000 X163.864 Y159.905
M204 S1800
M205 X8 Y8
G1 F1800 X149.569 Y145.609 E9360.81476
M204 S3000
M205 X10 Y10
G0 F6000 X149.569 Y146.175
M204 S1800
M205 X8 Y8
G1 F1800 X163.657 Y160.263 E9361.47741
M204 S3000
M205 X10 Y10
G0 F6000 X163.45 Y160.622
M204 S1800
M205 X8 Y8
G1 F1800 X149.569 Y146.74 E9362.13036
M204 S3000
M205 X10 Y10
G0 F6000 X149.569 Y147.306
M204 S1800
M205 X8 Y8
G1 F1800 X163.243 Y160.98 E9362.77354
M204 S3000
M205 X10 Y10
G0 F6000 X163.036 Y161.339
M204 S1800
M205 X8 Y8
G1 F1800 X149.569 Y147.872 E9363.40699
M204 S3000
M205 X10 Y10
G0 F6000 X149.569 Y148.437
M204 S1800
M205 X8 Y8
G1 F1800 X162.829 Y161.698 E9364.03072
M204 S3000
M205 X10 Y10
G0 F6000 X162.622 Y162.056
M204 S1800
M205 X8 Y8
G1 F1800 X149.569 Y149.003 E9364.64469
M204 S3000
M205 X10 Y10
G0 F6000 X149.569 Y149.569
M204 S1800
M205 X8 Y8
G1 F1800 X162.415 Y162.415 E9365.24893
M204 S3000
M205 X10 Y10
G0 F6000 X162.208 Y162.773
M204 S1800
M205 X8 Y8
G1 F1800 X149.503 Y150.069 E9365.84651
M204 S3000
M205 X10 Y10
G0 F6000 X148.937 Y150.069
M204 S1800
M205 X8 Y8
G1 F1800 X162 Y163.132 E9366.46095
M204 S3000
M205 X10 Y10
G0 F6000 X161.794 Y163.491
M204 S1800
M205 X8 Y8
G1 F1800 X148.372 Y150.069 E9367.09228
M204 S3000
M205 X10 Y10
G0 F6000 X147.806 Y150.069
M204 S1800
M205 X8 Y8
G1 F1800 X161.587 Y163.85 E9367.7405
M204 S3000
M205 X10 Y10
G0 F6000 X161.38 Y164.208
M204 S1800
M205 X8 Y8
G1 F1800 X147.24 Y150.069 E9368.40558
M204 S3000
M205 X10 Y10
G0 F6000 X146.675 Y150.069
M204 S1800
M205 X8 Y8
G1 F1800 X161.172 Y164.567 E9369.08749
M204 S3000
M205 X10 Y10
G0 F6000 X160.965 Y164.925
M204 S1800
M205 X8 Y8
G1 F1800 X146.109 Y150.069 E9369.78628
M204 S3000
M205 X10 Y10
G0 F6000 X145.543 Y150.069
M204 S1800
M205 X8 Y8
G1 F1800 X160.759 Y165.284 E9370.50197
M204 S3000
M205 X10 Y10
G0 F6000 X160.552 Y165.643
M204 S1800
M205 X8 Y8
G1 F1800 X144.978 Y150.069 E9371.23452
M204 S3000
M205 X10 Y10
G0 F6000 X144.412 Y150.069
M204 S1800
M205 X8 Y8
G1 F1800 X160.344 Y166.001 E9371.98391
M204 S3000
M205 X10 Y10
G0 F6000 X160.137 Y166.36
M204 S1800
M205 X8 Y8
G1 F1800 X143.846 Y150.069 E9372.75019
M204 S3000
M205 X10 Y10
G0 F6000 X143.281 Y150.069
M204 S1800
M205 X8 Y8
G1 F1800 X159.93 Y166.718 E9373.53331
M204 S3000
M205 X10 Y10
G0 F6000 X159.723 Y167.077
M204 S1800
M205 X8 Y8
G1 F1800 X142.715 Y150.069 E9374.33331
M204 S3000
M205 X10 Y10
G0 F6000 X142.149 Y150.069
M204 S1800
M205 X8 Y8
G1 F1800 X159.516 Y167.436 E9375.1502
M204 S3000
M205 X10 Y10
G0 F6000 X159.309 Y167.795
M204 S1800
M205 X8 Y8
G1 F1800 X141.583 Y150.069 E9375.98398
M204 S3000
M205 X10 Y10
G0 F6000 X141.018 Y150.069
M204 S1800
M205 X8 Y8
G1 F1800 X159.102 Y168.153 E9376.8346
M204 S3000
M205 X10 Y10
G0 F6000 X158.895 Y168.512
M204 S1800
M205 X8 Y8
G1 F1800 X140.452 Y150.069 E9377.7021
M204 S3000
M205 X10 Y10
G0 F6000 X139.886 Y150.069
M204 S1800
M205 X8 Y8
G1 F1800 X158.688 Y168.87 E9378.58646
M204 S3000
M205 X10 Y10
G0 F6000 X158.481 Y169.229
M204 S1800
M205 X8 Y8
G1 F1800 X139.321 Y150.069 E9379.48769
M204 S3000
M205 X10 Y10
G0 F6000 X138.755 Y150.069
M204 S1800
M205 X8 Y8
G1 F1800 X158.274 Y169.588 E9380.4058
M204 S3000
M205 X10 Y10
G0 F6000 X158.067 Y169.946
M204 S1800
M205 X8 Y8
G1 F1800 X43.236 Y55.115 E9385.8071
M204 S3000
M205 X10 Y10
G0 F6000 X43.028 Y55.473
M204 S1800
M205 X8 Y8
G1 F1800 X157.86 Y170.305 E9391.20845
M204 S3000
M205 X10 Y10
G0 F6000 X157.652 Y170.663
M204 S1800
M205 X8 Y8
G1 F1800 X42.821 Y55.832 E9396.60975
M204 S3000
M205 X10 Y10
G0 F6000 X42.614 Y56.19
M204 S1800
M205 X8 Y8
G1 F1800 X157.445 Y171.022 E9402.01107
M204 S3000
M205 X10 Y10
G0 F6000 X157.239 Y171.381
M204 S1800
M205 X8 Y8
G1 F1800 X42.408 Y56.55 E9407.41237
M204 S3000
M205 X10 Y10
G0 F6000 X42.2 Y56.908
M204 S1800
M205 X8 Y8
G1 F1800 X157.032 Y171.739 E9412.81369
M204 S3000
M205 X10 Y10
G0 F6000 X156.824 Y172.098
M204 S1800
M205 X8 Y8
G1 F1800 X41.993 Y57.267 E9418.21499
M204 S3000
M205 X10 Y10
G0 F6000 X41.786 Y57.625
M204 S1800
M205 X8 Y8
G1 F1800 X156.617 Y172.456 E9423.61628
M204 S3000
M205 X10 Y10
G0 F6000 X156.41 Y172.815
M204 S1800
M205 X8 Y8
G1 F1800 X41.579 Y57.984 E9429.01758
M204 S3000
M205 X10 Y10
G0 F6000 X41.372 Y58.342
M204 S1800
M205 X8 Y8
G1 F1800 X156.204 Y173.174 E9434.41893
M204 S3000
M205 X10 Y10
G0 F6000 X155.996 Y173.533
M204 S1800
M205 X8 Y8
G1 F1800 X41.165 Y58.701 E9439.82025
M204 S3000
M205 X10 Y10
G0 F6000 X40.958 Y59.06
M204 S1800
M205 X8 Y8
G1 F1800 X155.789 Y173.891 E9445.22155
M204 S3000
M205 X10 Y10
G0 F6000 X155.582 Y174.25
M204 S1800
M205 X8 Y8
G1 F1800 X40.751 Y59.418 E9450.62287
M204 S3000
M205 X10 Y10
G0 F6000 X40.544 Y59.777
M204 S1800
M205 X8 Y8
G1 F1800 X155.375 Y174.608 E9456.02417
M204 S3000
M205 X10 Y10
G0 F6000 X155.168 Y174.967
M204 S1800
M205 X8 Y8
G1 F1800 X40.336 Y60.135 E9461.42551
M204 S3000
M205 X10 Y10
G0 F6000 X40.13 Y60.495
M204 S1800
M205 X8 Y8
G1 F1800 X154.961 Y175.326 E9466.82681
M204 S3000
M205 X10 Y10
G0 F6000 X154.754 Y175.684
M204 S1800
M205 X8 Y8
G1 F1800 X39.923 Y60.853 E9472.22811
M204 S3000
M205 X10 Y10
G0 F6000 X39.716 Y61.212
M204 S1800
M205 X8 Y8
G1 F1800 X154.547 Y176.043 E9477.62941
M204 S3000
M205 X10 Y10
G0 F6000 X154.34 Y176.401
M204 S1800
M205 X8 Y8
G1 F1800 X39.508 Y61.57 E9483.03073
M204 S3000
M205 X10 Y10
G0 F6000 X39.301 Y61.929
M204 S1800
M205 X8 Y8
G1 F1800 X154.133 Y176.76 E9488.43205
M204 S3000
M205 X10 Y10
G0 F6000 X153.926 Y177.119
M204 S1800
M205 X8 Y8
G1 F1800 X39.094 Y62.287 E9493.8334
M204 S3000
M205 X10 Y10
G0 F6000 X38.888 Y62.646
M204 S1800
M205 X8 Y8
G1 F1800 X153.719 Y177.478 E9499.23472
M204 S3000
M205 X10 Y10
G0 F6000 X153.512 Y177.836
M204 S1800
M205 X8 Y8
G1 F1800 X38.68 Y63.005 E9504.63604
M204 S3000
M205 X10 Y10
G0 F6000 X38.473 Y63.363
M204 S1800
M205 X8 Y8
G1 F1800 X153.304 Y178.195 E9510.03736
M204 S3000
M205 X10 Y10
G0 F6000 X153.097 Y178.553
M204 S1800
M205 X8 Y8
G1 F1800 X38.266 Y63.722 E9515.43866
M204 S3000
M205 X10 Y10
G0 F6000 X38.059 Y64.08
M204 S1800
M205 X8 Y8
G1 F1800 X152.891 Y178.912 E9520.84
M204 S3000
M205 X10 Y10
G0 F6000 X152.684 Y179.271
M204 S1800
M205 X8 Y8
G1 F1800 X37.852 Y64.44 E9526.24133
M204 S3000
M205 X10 Y10
G0 F6000 X37.645 Y64.798
M204 S1800
M205 X8 Y8
G1 F1800 X152.476 Y179.629 E9531.64262
M204 S3000
M205 X10 Y10
G0 F6000 X152.269 Y179.988
M204 S1800
M205 X8 Y8
G1 F1800 X37.438 Y65.157 E9537.04392
M204 S3000
M205 X10 Y10
G0 F6000 X37.231 Y65.515
M204 S1800
M205 X8 Y8
G1 F1800 X152.062 Y180.346 E9542.44522
M204 S3000
M205 X10 Y10
G0 F6000 X151.855 Y180.705
M204 S1800
M205 X8 Y8
G1 F1800 X37.024 Y65.874 E9547.84652
M204 S3000
M205 X10 Y10
G0 F6000 X36.816 Y66.232
M204 S1800
M205 X8 Y8
G1 F1800 X151.648 Y181.064 E9553.24786
M204 S3000
M205 X10 Y10
G0 F6000 X151.441 Y181.423
M204 S1800
M205 X8 Y8
G1 F1800 X36.61 Y66.591 E9558.64918
M204 S3000
M205 X10 Y10
G0 F6000 X36.403 Y66.95
M204 S1800
M205 X8 Y8
G1 F1800 X151.234 Y181.781 E9564.05048
M204 S3000
M205 X10 Y10
G0 F6000 X151.027 Y182.14
M204 S1800
M205 X8 Y8
G1 F1800 X36.196 Y67.308 E9569.4518
M204 S3000
M205 X10 Y10
G0 F6000 X35.988 Y67.667
M204 S1800
M205 X8 Y8
G1 F1800 X150.82 Y182.498 E9574.85313
M204 S3000
M205 X10 Y10
G0 F6000 X150.613 Y182.857
M204 S1800
M205 X8 Y8
G1 F1800 X35.781 Y68.025 E9580.25447
M204 S3000
M205 X10 Y10
G0 F6000 X35.575 Y68.385
M204 S1800
M205 X8 Y8
G1 F1800 X150.406 Y183.216 E9585.65577
M204 S3000
M205 X10 Y10
G0 F6000 X150.053 Y183.429
M204 S1800
M205 X8 Y8
G1 F1800 X35.368 Y68.743 E9591.05022
M204 S3000
M205 X10 Y10
G0 F6000 X35.16 Y69.102
M204 S1800
M205 X8 Y8
G1 F1800 X149.488 Y183.429 E9596.42784
M204 S3000
M205 X10 Y10
G0 F6000 X148.922 Y183.429
M204 S1800
M205 X8 Y8
G1 F1800 X34.953 Y69.46 E9601.78859
M204 S3000
M205 X10 Y10
G0 F6000 X34.746 Y69.819
M204 S1800
M205 X8 Y8
G1 F1800 X148.356 Y183.429 E9607.13246
M204 S3000
M205 X10 Y10
G0 F6000 X147.79 Y183.429
M204 S1800
M205 X8 Y8
G1 F1800 X34.54 Y70.178 E9612.45941
M204 S3000
M205 X10 Y10
G0 F6000 X34.332 Y70.536
M204 S1800
M205 X8 Y8
G1 F1800 X147.225 Y183.429 E9617.76955
M204 S3000
M205 X10 Y10
G0 F6000 X146.659 Y183.429
M204 S1800
M205 X8 Y8
G1 F1800 X34.125 Y70.895 E9623.06281
M204 S3000
M205 X10 Y10
G0 F6000 X33.918 Y71.253
M204 S1800
M205 X8 Y8
G1 F1800 X146.093 Y183.429 E9628.3392
M204 S3000
M205 X10 Y10
G0 F6000 X145.528 Y183.429
M204 S1800
M205 X8 Y8
G1 F1800 X33.711 Y71.612 E9633.59873
M204 S3000
M205 X10 Y10
G0 F6000 X33.504 Y71.97
M204 S1800
M205 X8 Y8
G1 F1800 X144.962 Y183.429 E9638.8414
M204 S3000
M205 X10 Y10
G0 F6000 X144.396 Y183.429
M204 S1800
M205 X8 Y8
G1 F1800 X33.297 Y72.329 E9644.06718
M204 S3000
M205 X10 Y10
G0 F6000 X33.09 Y72.688
M204 S1800
M205 X8 Y8
G1 F1800 X143.831 Y183.429 E9649.27609
M204 S3000
M205 X10 Y10
G0 F6000 X143.265 Y183.429
M204 S1800
M205 X8 Y8
G1 F1800 X32.883 Y73.046 E9654.46815
M204 S3000
M205 X10 Y10
G0 F6000 X32.676 Y73.405
M204 S1800
M205 X8 Y8
G1 F1800 X142.699 Y183.429 E9659.64331
M204 S3000
M205 X10 Y10
G0 F6000 X142.134 Y183.429
M204 S1800
M205 X8 Y8
G1 F1800 X32.468 Y73.763 E9664.80167
M204 S3000
M205 X10 Y10
G0 F6000 X32.262 Y74.123
M204 S1800
M205 X8 Y8
G1 F1800 X141.568 Y183.429 E9669.94309
M204 S3000
M205 X10 Y10
G0 F6000 X141.002 Y183.429
M204 S1800
M205 X8 Y8
G1 F1800 X32.055 Y74.481 E9675.06764
M204 S3000
M205 X10 Y10
G0 F6000 X31.848 Y74.84
M204 S1800
M205 X8 Y8
G1 F1800 X140.437 Y183.429 E9680.17534
M204 S3000
M205 X10 Y10
G0 F6000 X139.871 Y183.429
M204 S1800
M205 X8 Y8
G1 F1800 X31.64 Y75.198 E9685.26619
M204 S3000
M205 X10 Y10
G0 F6000 X31.433 Y75.557
M204 S1800
M205 X8 Y8
G1 F1800 X139.305 Y183.429 E9690.34016
M204 S3000
M205 X10 Y10
G0 F6000 X138.74 Y183.429
M204 S1800
M205 X8 Y8
G1 F1800 X31.226 Y75.915 E9695.39729
M204 S3000
M205 X10 Y10
G0 F6000 X31.02 Y76.274
M204 S1800
M205 X8 Y8
G1 F1800 X138.174 Y183.429 E9700.43751
M204 S3000
M205 X10 Y10
G0 F6000 X137.608 Y183.429
M204 S1800
M205 X8 Y8
G1 F1800 X30.812 Y76.633 E9705.46086
M204 S3000
M205 X10 Y10
G0 F6000 X30.605 Y76.991
M204 S1800
M205 X8 Y8
G1 F1800 X137.042 Y183.429 E9710.46736
M204 S3000
M205 X10 Y10
G0 F6000 X136.477 Y183.429
M204 S1800
M205 X8 Y8
G1 F1800 X30.398 Y77.35 E9715.45699
M204 S3000
M205 X10 Y10
G0 F6000 X30.191 Y77.708
M204 S1800
M205 X8 Y8
G1 F1800 X135.911 Y183.429 E9720.42976
M204 S3000
M205 X10 Y10
G0 F6000 X135.345 Y183.429
M204 S1800
M205 X8 Y8
G1 F1800 X29.984 Y78.068 E9725.38561
M204 S3000
M205 X10 Y10
G0 F6000 X29.777 Y78.426
M204 S1800
M205 X8 Y8
G1 F1800 X134.78 Y183.429 E9730.32463
M204 S3000
M205 X10 Y10
G0 F6000 X134.214 Y183.429
M204 S1800
M205 X8 Y8
G1 F1800 X29.57 Y78.785 E9735.24677
M204 S3000
M205 X10 Y10
G0 F6000 X29.363 Y79.143
M204 S1800
M205 X8 Y8
G1 F1800 X133.648 Y183.429 E9740.15204
M204 S3000
M205 X10 Y10
G0 F6000 X133.083 Y183.429
M204 S1800
M205 X8 Y8
G1 F1800 X29.156 Y79.502 E9745.04044
M204 S3000
M205 X10 Y10
G0 F6000 X28.948 Y79.86
M204 S1800
M205 X8 Y8
G1 F1800 X132.517 Y183.429 E9749.91201
M204 S3000
M205 X10 Y10
G0 F6000 X131.951 Y183.429
M204 S1800
M205 X8 Y8
G1 F1800 X28.742 Y80.219 E9754.76667
M204 S3000
M205 X10 Y10
G0 F6000 X28.535 Y80.578
M204 S1800
M205 X8 Y8
G1 F1800 X131.386 Y183.429 E9759.60447
M204 S3000
M205 X10 Y10
G0 F6000 X130.82 Y183.429
M204 S1800
M205 X8 Y8
G1 F1800 X28.328 Y80.936 E9764.4254
M204 S3000
M205 X10 Y10
G0 F6000 X28.12 Y81.295
M204 S1800
M205 X8 Y8
G1 F1800 X130.254 Y183.429 E9769.22947
M204 S3000
M205 X10 Y10
G0 F6000 X129.689 Y183.429
M204 S1800
M205 X8 Y8
G1 F1800 X27.913 Y81.653 E9774.0167
M204 S3000
M205 X10 Y10
G0 F6000 X27.707 Y82.013
M204 S1800
M205 X8 Y8
G1 F1800 X129.123 Y183.429 E9778.787
M204 S3000
M205 X10 Y10
G0 F6000 X128.557 Y183.429
M204 S1800
M205 X8 Y8
G1 F1800 X78.07 Y132.941 E9781.16178
M204 S3000
M205 X10 Y10
G0 F6000 X78.057 Y132.929
M204 S1800
M205 X8 Y8
G1 F1800 X27.5 Y82.371 E9783.53985
M204 S3000
M205 X10 Y10
G0 F6000 X27.292 Y82.73
M204 S1800
M205 X8 Y8
G1 F1800 X77.491 Y132.929 E9785.90105
M204 S3000
M205 X10 Y10
G0 F6000 X76.926 Y132.929
M204 S1800
M205 X8 Y8
G1 F1800 X27.085 Y83.088 E9788.24542
M204 S3000
M205 X10 Y10
G0 F6000 X26.878 Y83.447
M204 S1800
M205 X8 Y8
G1 F1800 X76.36 Y132.929 E9790.5729
M204 S3000
M205 X10 Y10
G0 F6000 X75.794 Y132.929
M204 S1800
M205 X8 Y8
G1 F1800 X26.671 Y83.805 E9792.88352
M204 S3000
M205 X10 Y10
G0 F6000 X26.464 Y84.164
M204 S1800
M205 X8 Y8
G1 F1800 X75.229 Y132.929 E9795.17728
M204 S3000
M205 X10 Y10
G0 F6000 X74.663 Y132.929
M204 S1800
M205 X8 Y8
G1 F1800 X26.257 Y84.523 E9797.45415
M204 S3000
M205 X10 Y10
G0 F6000 X26.05 Y84.881
M204 S1800
M205 X8 Y8
G1 F1800 X74.097 Y132.929 E9799.71415
M204 S3000
M205 X10 Y10
G0 F6000 X73.532 Y132.929
M204 S1800
M205 X8 Y8
G1 F1800 X25.843 Y85.24 E9801.9573
M204 S3000
M205 X10 Y10
G0 F6000 X25.636 Y85.598
M204 S1800
M205 X8 Y8
G1 F1800 X72.966 Y132.929 E9804.18358
M204 S3000
M205 X10 Y10
G0 F6000 X72.4 Y132.929
M204 S1800
M205 X8 Y8
G1 F1800 X25.429 Y85.958 E9806.39295
M204 S3000
M205 X10 Y10
G0 F6000 X25.222 Y86.316
M204 S1800
M205 X8 Y8
G1 F1800 X71.834 Y132.929 E9808.58546
M204 S3000
M205 X10 Y10
G0 F6000 X71.269 Y132.929
M204 S1800
M205 X8 Y8
G1 F1800 X25.015 Y86.675 E9810.76111
M204 S3000
M205 X10 Y10
G0 F6000 X24.808 Y87.033
M204 S1800
M205 X8 Y8
G1 F1800 X70.703 Y132.929 E9812.91989
M204 S3000
M205 X10 Y10
G0 F6000 X70.137 Y132.929
M204 S1800
M205 X8 Y8
G1 F1800 X24.6 Y87.392 E9815.06181
M204 S3000
M205 X10 Y10
G0 F6000 X24.394 Y87.751
M204 S1800
M205 X8 Y8
G1 F1800 X69.572 Y132.929 E9817.18685
M204 S3000
M205 X10 Y10
G0 F6000 X69.006 Y132.929
M204 S1800
M205 X8 Y8
G1 F1800 X24.187 Y88.109 E9819.29502
M204 S3000
M205 X10 Y10
G0 F6000 X23.98 Y88.468
M204 S1800
M205 X8 Y8
G1 F1800 X68.44 Y132.929 E9821.3863
M204 S3000
M205 X10 Y10
G0 F6000 X67.875 Y132.929
M204 S1800
M205 X8 Y8
G1 F1800 X23.772 Y88.826 E9823.46077
M204 S3000
M205 X10 Y10
G0 F6000 X23.565 Y89.185
M204 S1800
M205 X8 Y8
G1 F1800 X67.309 Y132.929 E9825.51836
M204 S3000
M205 X10 Y10
G0 F6000 X66.743 Y132.929
M204 S1800
M205 X8 Y8
G1 F1800 X23.358 Y89.543 E9827.55908
M204 S3000
M205 X10 Y10
G0 F6000 X23.152 Y89.902
M204 S1800
M205 X8 Y8
G1 F1800 X66.178 Y132.929 E9829.58291
M204 S3000
M205 X10 Y10
G0 F6000 X65.612 Y132.929
M204 S1800
M205 X8 Y8
G1 F1800 X22.944 Y90.261 E9831.58988
M204 S3000
M205 X10 Y10
G0 F6000 X22.737 Y90.619
M204 S1800
M205 X8 Y8
G1 F1800 X65.046 Y132.929 E9833.57999
M204 S3000
M205 X10 Y10
G0 F6000 X64.481 Y132.929
M204 S1800
M205 X8 Y8
G1 F1800 X22.53 Y90.978 E9835.55324
M204 S3000
M205 X10 Y10
G0 F6000 X22.323 Y91.336
M204 S1800
M205 X8 Y8
G1 F1800 X63.915 Y132.929 E9837.50962
M204 S3000
M205 X10 Y10
G0 F6000 X63.349 Y132.929
M204 S1800
M205 X8 Y8
G1 F1800 X22.116 Y91.696 E9839.4491
M204 S3000
M205 X10 Y10
G0 F6000 X21.909 Y92.054
M204 S1800
M205 X8 Y8
G1 F1800 X62.784 Y132.929 E9841.37173
M204 S3000
M205 X10 Y10
G0 F6000 X62.218 Y132.929
M204 S1800
M205 X8 Y8
G1 F1800 X21.702 Y92.413 E9843.27748
M204 S3000
M205 X10 Y10
G0 F6000 X21.495 Y92.771
M204 S1800
M205 X8 Y8
G1 F1800 X61.652 Y132.929 E9845.16637
M204 S3000
M205 X10 Y10
G0 F6000 X61.086 Y132.929
M204 S1800
M205 X8 Y8
G1 F1800 X21.288 Y93.13 E9847.03837
M204 S3000
M205 X10 Y10
G0 F6000 X21.08 Y93.488
M204 S1800
M205 X8 Y8
G1 F1800 X60.929 Y133.337 E9848.91274
M204 S3000
M205 X10 Y10
G0 F6000 X60.929 Y133.903
M204 S1800
M205 X8 Y8
G1 F1800 X20.874 Y93.847 E9850.79683
M204 S3000
M205 X10 Y10
G0 F6000 X20.667 Y94.206
M204 S1800
M205 X8 Y8
G1 F1800 X60.929 Y134.469 E9852.69065
M204 S3000
M205 X10 Y10
G0 F6000 X60.929 Y135.034
M204 S1800
M205 X8 Y8
G1 F1800 X20.46 Y94.564 E9854.59421
M204 S3000
M205 X10 Y10
G0 F6000 X20.252 Y94.923
M204 S1800
M205 X8 Y8
G1 F1800 X60.929 Y135.6 E9856.50754
M204 S3000
M205 X10 Y10
G0 F6000 X60.929 Y136.166
M204 S1800
M205 X8 Y8
G1 F1800 X20.045 Y95.281 E9858.43062
M204 S3000
M205 X10 Y10
G0 F6000 X19.839 Y95.641
M204 S1800
M205 X8 Y8
G1 F1800 X60.929 Y136.731 E9860.36337
M204 S3000
M205 X10 Y10
G0 F6000 X60.929 Y137.297
M204 S1800
M205 X8 Y8
G1 F1800 X19.632 Y95.999 E9862.30587
M204 S3000
M205 X10 Y10
G0 F6000 X19.424 Y96.358
M204 S1800
M205 X8 Y8
G1 F1800 X60.929 Y137.863 E9864.25814
M204 S3000
M205 X10 Y10
G0 F6000 X60.929 Y138.428
M204 S1800
M205 X8 Y8
G1 F1800 X19.217 Y96.716 E9866.22015
M204 S3000
M205 X10 Y10
G0 F6000 X19.01 Y97.075
M204 S1800
M205 X8 Y8
G1 F1800 X60.929 Y138.994 E9868.19189
M204 S3000
M205 X10 Y10
G0 F6000 X60.929 Y139.56
M204 S1800
M205 X8 Y8
G1 F1800 X18.803 Y97.433 E9870.17339
M204 S3000
M205 X10 Y10
G0 F6000 X18.596 Y97.792
M204 S1800
M205 X8 Y8
G1 F1800 X60.929 Y140.125 E9872.1646
M204 S3000
M205 X10 Y10
G0 F6000 X60.929 Y140.691
M204 S1800
M205 X8 Y8
G1 F1800 X18.389 Y98.151 E9874.16555
M204 S3000
M205 X10 Y10
G0 F6000 X18.182 Y98.509
M204 S1800
M205 X8 Y8
G1 F1800 X60.929 Y141.257 E9876.17627
M204 S3000
M205 X10 Y10
G0 F6000 X60.929 Y141.822
M204 S1800
M205 X8 Y8
G1 F1800 X17.975 Y98.868 E9878.19669
M204 S3000
M205 X10 Y10
G0 F6000 X17.768 Y99.226
M204 S1800
M205 X8 Y8
G1 F1800 X60.929 Y142.388 E9880.22687
M204 S3000
M205 X10 Y10
G0 F6000 X60.929 Y142.954
M204 S1800
M205 X8 Y8
G1 F1800 X17.561 Y99.586 E9882.26677
M204 S3000
M205 X10 Y10
G0 F6000 X17.354 Y99.944
M204 S1800
M205 X8 Y8
G1 F1800 X60.929 Y143.52 E9884.31643
M204 S3000
M205 X10 Y10
G0 F6000 X60.929 Y144.085
M204 S1800
M205 X8 Y8
G1 F1800 X17.147 Y100.303 E9886.3758
M204 S3000
M205 X10 Y10
G0 F6000 X16.94 Y100.661
M204 S1800
M205 X8 Y8
G1 F1800 X60.929 Y144.651 E9888.44493
M204 S3000
M205 X10 Y10
G0 F6000 X60.929 Y145.217
M204 S1800
M205 X8 Y8
G1 F1800 X16.732 Y101.02 E9890.52382
M204 S3000
M205 X10 Y10
G0 F6000 X16.525 Y101.378
M204 S1800
M205 X8 Y8
G1 F1800 X60.929 Y145.782 E9892.61245
M204 S3000
M205 X10 Y10
G0 F6000 X60.929 Y146.348
M204 S1800
M205 X8 Y8
G1 F1800 X16.319 Y101.737 E9894.71079
M204 S3000
M205 X10 Y10
G0 F6000 X16.112 Y102.096
M204 S1800
M205 X8 Y8
G1 F1800 X60.929 Y146.914 E9896.81887
M204 S3000
M205 X10 Y10
G0 F6000 X60.929 Y147.479
M204 S1800
M205 X8 Y8
G1 F1800 X15.904 Y102.454 E9898.93671
M204 S3000
M205 X10 Y10
G0 F6000 X15.697 Y102.813
M204 S1800
M205 X8 Y8
G1 F1800 X60.929 Y148.045 E9901.06428
M204 S3000
M205 X10 Y10
G0 F6000 X60.929 Y148.611
M204 S1800
M205 X8 Y8
G1 F1800 X15.49 Y103.171 E9903.20162
M204 S3000
M205 X10 Y10
G0 F6000 X15.284 Y103.531
M204 S1800
M205 X8 Y8
G1 F1800 X60.929 Y149.176 E9905.34862
M204 S3000
M205 X10 Y10
G0 F6000 X60.929 Y149.742
M204 S1800
M205 X8 Y8
G1 F1800 X15.076 Y103.889 E9907.5054
M204 S3000
M205 X10 Y10
G0 F6000 X14.869 Y104.248
M204 S1800
M205 X8 Y8
G1 F1800 X94.05 Y183.429 E9911.22983
M204 S3000
M205 X10 Y10
G0 F6000 X94.616 Y183.429
M204 S1800
M205 X8 Y8
G1 F1800 X61.256 Y150.069 E9912.79899
M204 S3000
M205 X10 Y10
G0 F6000 X61.822 Y150.069
M204 S1800
M205 X8 Y8
G1 F1800 X95.182 Y183.429 E9914.36814
M204 S3000
M205 X10 Y10
G0 F6000 X95.747 Y183.429
M204 S1800
M205 X8 Y8
G1 F1800 X62.388 Y150.069 E9915.93727
M204 S3000
M205 X10 Y10
G0 F6000 X62.953 Y150.069
M204 S1800
M205 X8 Y8
G1 F1800 X96.313 Y183.429 E9917.50642
M204 S3000
M205 X10 Y10
G0 F6000 X96.879 Y183.429
M204 S1800
M205 X8 Y8
G1 F1800 X63.519 Y150.069 E9919.07557
M204 S3000
M205 X10 Y10
G0 F6000 X64.085 Y150.069
M204 S1800
M205 X8 Y8
G1 F1800 X97.444 Y183.429 E9920.6447
M204 S3000
M205 X10 Y10
G0 F6000 X98.01 Y183.429
M204 S1800
M205 X8 Y8
G1 F1800 X64.65 Y150.069 E9922.21385
M204 S3000
M205 X10 Y10
G0 F6000 X65.216 Y150.069
M204 S1800
M205 X8 Y8
G1 F1800 X98.576 Y183.429 E9923.783
M204 S3000
M205 X10 Y10
G0 F6000 X99.142 Y183.429
M204 S1800
M205 X8 Y8
G1 F1800 X65.782 Y150.069 E9925.35216
M204 S3000
M205 X10 Y10
G0 F6000 X66.347 Y150.069
M204 S1800
M205 X8 Y8
G1 F1800 X99.707 Y183.429 E9926.92131
M204 S3000
M205 X10 Y10
G0 F6000 X100.273 Y183.429
M204 S1800
M205 X8 Y8
G1 F1800 X66.913 Y150.069 E9928.49046
M204 S3000
M205 X10 Y10
G0 F6000 X67.479 Y150.069
M204 S1800
M205 X8 Y8
G1 F1800 X100.839 Y183.429 E9930.05961
M204 S3000
M205 X10 Y10
G0 F6000 X101.404 Y183.429
M204 S1800
M205 X8 Y8
G1 F1800 X68.044 Y150.069 E9931.62877
M204 S3000
M205 X10 Y10
G0 F6000 X68.61 Y150.069
M204 S1800
M205 X8 Y8
G1 F1800 X101.97 Y183.429 E9933.19792
M204 S3000
M205 X10 Y10
G0 F6000 X102.536 Y183.429
M204 S1800
M205 X8 Y8
G1 F1800 X69.176 Y150.069 E9934.76707
M204 S3000
M205 X10 Y10
G0 F6000 X69.741 Y150.069
M204 S1800
M205 X8 Y8
G1 F1800 X103.101 Y183.429 E9936.33622
M204 S3000
M205 X10 Y10
G0 F6000 X103.667 Y183.429
M204 S1800
M205 X8 Y8
G1 F1800 X70.307 Y150.069 E9937.90537
M204 S3000
M205 X10 Y10
G0 F6000 X70.873 Y150.069
M204 S1800
M205 X8 Y8
G1 F1800 X104.233 Y183.429 E9939.47453
M204 S3000
M205 X10 Y10
G0 F6000 X104.798 Y183.429
M204 S1800
M205 X8 Y8
G1 F1800 X71.438 Y150.069 E9941.04368
M204 S3000
M205 X10 Y10
G0 F6000 X72.004 Y150.069
M204 S1800
M205 X8 Y8
G1 F1800 X105.364 Y183.429 E9942.61283
M204 S3000
M205 X10 Y10
G0 F6000 X105.93 Y183.429
M204 S1800
M205 X8 Y8
G1 F1800 X72.57 Y150.069 E9944.18198
M204 S3000
M205 X10 Y10
G0 F6000 X73.136 Y150.069
M204 S1800
M205 X8 Y8
G1 F1800 X106.495 Y183.429 E9945.75111
M204 S3000
M205 X10 Y10
G0 F6000 X107.061 Y183.429
M204 S1800
M205 X8 Y8
G1 F1800 X73.701 Y150.069 E9947.32026
M204 S3000
M205 X10 Y10
G0 F6000 X74.267 Y150.069
M204 S1800
M205 X8 Y8
G1 F1800 X107.627 Y183.429 E9948.88942
M204 S3000
M205 X10 Y10
G0 F6000 X108.192 Y183.429
M204 S1800
M205 X8 Y8
G1 F1800 X74.833 Y150.069 E9950.45854
M204 S3000
M205 X10 Y10
G0 F6000 X75.398 Y150.069
M204 S1800
M205 X8 Y8
G1 F1800 X108.758 Y183.429 E9952.0277
M204 S3000
M205 X10 Y10
G0 F6000 X109.324 Y183.429
M204 S1800
M205 X8 Y8
G1 F1800 X75.964 Y150.069 E9953.59685
M204 S3000
M205 X10 Y10
G0 F6000 X76.53 Y150.069
M204 S1800
M205 X8 Y8
G1 F1800 X109.89 Y183.429 E9955.166
M204 S3000
M205 X10 Y10
G0 F6000 X110.455 Y183.429
M204 S1800
M205 X8 Y8
G1 F1800 X77.095 Y150.069 E9956.73515
M204 S3000
M205 X10 Y10
G0 F6000 X77.661 Y150.069
M204 S1800
M205 X8 Y8
G1 F1800 X111.021 Y183.429 E9958.3043
M204 S3000
M205 X10 Y10
G0 F6000 X111.587 Y183.429
M204 S1800
M205 X8 Y8
G1 F1800 X78.07 Y149.912 E9959.88084
M204 S3000
M205 X10 Y10
G0 F6000 X78.07 Y149.346
M204 S1800
M205 X8 Y8
G1 F1800 X112.152 Y183.429 E9961.48398
M204 S3000
M205 X10 Y10
G0 F6000 X112.718 Y183.429
M204 S1800
M205 X8 Y8
G1 F1800 X78.07 Y148.78 E9963.11374
M204 S3000
M205 X10 Y10
G0 F6000 X78.07 Y148.215
M204 S1800
M205 X8 Y8
G1 F1800 X113.284 Y183.429 E9964.7701
M204 S3000
M205 X10 Y10
G0 F6000 X113.849 Y183.429
M204 S1800
M205 X8 Y8
G1 F1800 X78.07 Y147.649 E9966.45305
M204 S3000
M205 X10 Y10
G0 F6000 X78.07 Y147.083
M204 S1800
M205 X8 Y8
G1 F1800 X114.415 Y183.429 E9968.16263
M204 S3000
M205 X10 Y10
G0 F6000 X114.981 Y183.429
M204 S1800
M205 X8 Y8
G1 F1800 X78.07 Y146.518 E9969.89881
M204 S3000
M205 X10 Y10
G0 F6000 X78.07 Y145.952
M204 S1800
M205 X8 Y8
G1 F1800 X115.546 Y183.429 E9971.66159
M204 S3000
M205 X10 Y10
G0 F6000 X116.112 Y183.429
M204 S1800
M205 X8 Y8
G1 F1800 X78.07 Y145.386 E9973.451
M204 S3000
M205 X10 Y10
G0 F6000 X78.07 Y144.821
M204 S1800
M205 X8 Y8
G1 F1800 X116.678 Y183.429 E9975.267
M204 S3000
M205 X10 Y10
G0 F6000 X117.243 Y183.429
M204 S1800
M205 X8 Y8
G1 F1800 X78.07 Y144.255 E9977.1096
M204 S3000
M205 X10 Y10
G0 F6000 X78.07 Y143.689
M204 S1800
M205 X8 Y8
G1 F1800 X117.809 Y183.429 E9978.97882
M204 S3000
M205 X10 Y10
G0 F6000 X118.375 Y183.429
M204 S1800
M205 X8 Y8
G1 F1800 X78.07 Y143.124 E9980.87465
M204 S3000
M205 X10 Y10
G0 F6000 X78.07 Y142.558
M204 S1800
M205 X8 Y8
G1 F1800 X118.941 Y183.429 E9982.79709
M204 S3000
M205 X10 Y10
G0 F6000 X119.506 Y183.429
M204 S1800
M205 X8 Y8
G1 F1800 X78.07 Y141.992 E9984.74614
M204 S3000
M205 X10 Y10
G0 F6000 X78.07 Y141.427
M204 S1800
M205 X8 Y8
G1 F1800 X120.072 Y183.429 E9986.72179
M204 S3000
M205 X10 Y10
G0 F6000 X120.638 Y183.429
M204 S1800
M205 X8 Y8
G1 F1800 X78.07 Y140.861 E9988.72405
M204 S3000
M205 X10 Y10
G0 F6000 X78.07 Y140.295
M204 S1800
M205 X8 Y8
G1 F1800 X121.203 Y183.429 E9990.75292
M204 S3000
M205 X10 Y10
G0 F6000 X121.769 Y183.429
M204 S1800
M205 X8 Y8
G1 F1800 X78.07 Y139.729 E9992.80841
M204 S3000
M205 X10 Y10
G0 F6000 X78.07 Y139.164
M204 S1800
M205 X8 Y8
G1 F1800 X122.335 Y183.429 E9994.8905
M204 S3000
M205 X10 Y10
G0 F6000 X122.9 Y183.429
M204 S1800
M205 X8 Y8
G1 F1800 X78.07 Y138.598 E9996.99919
M204 S3000
M205 X10 Y10
G0 F6000 X78.07 Y138.032
M204 S1800
M205 X8 Y8
G1 F1800 X123.466 Y183.429 E9999.1345
M204 S3000
M205 X10 Y10
G0 F6000 X124.032 Y183.429
M204 S1800
M205 X8 Y8
G1 F1800 X78.07 Y137.467 E10001.29641
M204 S3000
M205 X10 Y10
G0 F6000 X78.07 Y136.901
M204 S1800
M205 X8 Y8
G1 F1800 X124.597 Y183.429 E10003.48493
M204 S3000
M205 X10 Y10
G0 F6000 X125.163 Y183.429
M204 S1800
M205 X8 Y8
G1 F1800 X78.07 Y136.335 E10005.70006
M204 S3000
M205 X10 Y10
G0 F6000 X78.07 Y135.77
M204 S1800
M205 X8 Y8
G1 F1800 X125.729 Y183.429 E10007.94179
M204 S3000
M205 X10 Y10
G0 F6000 X126.294 Y183.429
M204 S1800
M205 X8 Y8
G1 F1800 X78.07 Y135.204 E10010.21013
M204 S3000
M205 X10 Y10
G0 F6000 X78.07 Y134.638
M204 S1800
M205 X8 Y8
G1 F1800 X126.86 Y183.429 E10012.50508
M204 S3000
M205 X10 Y10
G0 F6000 X127.426 Y183.429
M204 S1800
M205 X8 Y8
G1 F1800 X78.07 Y134.073 E10014.82664
M204 S3000
M205 X10 Y10
G0 F6000 X78.07 Y133.507
M204 S1800
M205 X8 Y8
G1 F1800 X127.991 Y183.429 E10017.17479
G1 X128.061 Y183.499
M204 S3000
M205 X10 Y10
G0 F6000 X93.485 Y183.429
M204 S1800
M205 X8 Y8
G1 F1800 X14.662 Y104.606 E10020.88238
M204 S3000
M205 X10 Y10
G0 F6000 X14.455 Y104.965
M204 S1800
M205 X8 Y8
G1 F1800 X92.919 Y183.429 E10024.57309
M204 S3000
M205 X10 Y10
G0 F6000 X92.353 Y183.429
M204 S1800
M205 X8 Y8
G1 F1800 X15.134 Y106.21 E10028.20523
G1 X15.064 Y106.14
M204 S3000
M205 X10 Y10
G0 F6000 X15.907 Y107.548
M204 S1800
M205 X8 Y8
G1 F1800 X91.788 Y183.429 E10031.77444
M204 S3000
M205 X10 Y10
G0 F6000 X91.222 Y183.429
M204 S1800
M205 X8 Y8
G1 F1800 X16.68 Y108.887 E10035.28067
G1 X16.61 Y108.817
M204 S3000
M205 X10 Y10
G0 F6000 X17.453 Y110.225
M204 S1800
M205 X8 Y8
G1 F1800 X90.656 Y183.429 E10038.72394
M204 S3000
M205 X10 Y10
G0 F6000 X90.091 Y183.429
M204 S1800
M205 X8 Y8
G1 F1800 X18.226 Y111.564 E10042.10425
G1 X18.156 Y111.494
M204 S3000
M205 X10 Y10
G0 F6000 X18.998 Y112.902
M204 S1800
M205 X8 Y8
G1 F1800 X89.525 Y183.429 E10045.42162
M204 S3000
M205 X10 Y10
G0 F6000 X88.959 Y183.429
M204 S1800
M205 X8 Y8
G1 F1800 X19.771 Y114.24 E10048.67604
G1 X19.701 Y114.17
M204 S3000
M205 X10 Y10
G0 F6000 X20.544 Y115.579
M204 S1800
M205 X8 Y8
G1 F1800 X88.394 Y183.429 E10051.86749
M204 S3000
M205 X10 Y10
G0 F6000 X87.828 Y183.429
M204 S1800
M205 X8 Y8
G1 F1800 X21.317 Y116.917 E10054.99599
G1 X21.247 Y116.847
M204 S3000
M205 X10 Y10
G0 F6000 X22.089 Y118.255
M204 S1800
M205 X8 Y8
G1 F1800 X87.262 Y183.429 E10058.06155
M204 S3000
M205 X10 Y10
G0 F6000 X86.696 Y183.429
M204 S1800
M205 X8 Y8
G1 F1800 X22.862 Y119.594 E10061.06413
G1 X22.792 Y119.524
M204 S3000
M205 X10 Y10
G0 F6000 X23.635 Y120.932
M204 S1800
M205 X8 Y8
G1 F1800 X86.131 Y183.429 E10064.00377
M204 S3000
M205 X10 Y10
G0 F6000 X85.565 Y183.429
M204 S1800
M205 X8 Y8
G1 F1800 X24.407 Y122.271 E10066.88046
G1 X24.337 Y122.201
M204 S3000
M205 X10 Y10
G0 F6000 X25.18 Y123.609
M204 S1800
M205 X8 Y8
G1 F1800 X84.999 Y183.429 E10069.69418
M204 S3000
M205 X10 Y10
G0 F6000 X84.434 Y183.429
M204 S1800
M205 X8 Y8
G1 F1800 X25.952 Y124.947 E10072.445
G1 X25.882 Y124.877
M204 S3000
M205 X10 Y10
G0 F6000 X26.725 Y126.286
M204 S1800
M205 X8 Y8
G1 F1800 X83.868 Y183.429 E10075.13283
M204 S3000
M205 X10 Y10
G0 F6000 X83.302 Y183.429
M204 S1800
M205 X8 Y8
G1 F1800 X27.498 Y127.624 E10077.7577
G1 X27.428 Y127.554
M204 S3000
M205 X10 Y10
G0 F6000 X28.27 Y128.962
M204 S1800
M205 X8 Y8
G1 F1800 X82.737 Y183.429 E10080.31966
M204 S3000
M205 X10 Y10
G0 F6000 X82.171 Y183.429
M204 S1800
M205 X8 Y8
G1 F1800 X29.043 Y130.301 E10082.81864
G1 X28.973 Y130.231
M204 S3000
M205 X10 Y10
G0 F6000 X29.816 Y131.639
M204 S1800
M205 X8 Y8
G1 F1800 X81.605 Y183.429 E10085.25466
M204 S3000
M205 X10 Y10
G0 F6000 X81.04 Y183.429
M204 S1800
M205 X8 Y8
G1 F1800 X30.589 Y132.978 E10087.62772
G1 X30.519 Y132.908
M204 S3000
M205 X10 Y10
G0 F6000 X31.362 Y134.317
M204 S1800
M205 X8 Y8
G1 F1800 X80.474 Y183.429 E10089.9378
M204 S3000
M205 X10 Y10
G0 F6000 X79.908 Y183.429
M204 S1800
M205 X8 Y8
G1 F1800 X32.134 Y135.654 E10092.18497
G1 X32.064 Y135.584
M204 S3000
M205 X10 Y10
G0 F6000 X32.907 Y136.993
M204 S1800
M205 X8 Y8
G1 F1800 X79.343 Y183.429 E10094.36917
M204 S3000
M205 X10 Y10
G0 F6000 X78.777 Y183.429
M204 S1800
M205 X8 Y8
G1 F1800 X33.68 Y138.332 E10096.4904
G1 X33.61 Y138.262
M204 S3000
M205 X10 Y10
G0 F6000 X34.453 Y139.67
M204 S1800
M205 X8 Y8
G1 F1800 X78.211 Y183.429 E10098.54866
M204 S3000
M205 X10 Y10
G0 F6000 X77.645 Y183.429
M204 S1800
M205 X8 Y8
G1 F1800 X35.225 Y141.008 E10100.54399
G1 X35.155 Y140.938
M204 S3000
M205 X10 Y10
G0 F6000 X35.998 Y142.346
M204 S1800
M205 X8 Y8
G1 F1800 X77.08 Y183.429 E10102.47639
M204 S3000
M205 X10 Y10
G0 F6000 X76.514 Y183.429
M204 S1800
M205 X8 Y8
G1 F1800 X36.77 Y143.685 E10104.34582
G1 X36.7 Y143.615
M204 S3000
M205 X10 Y10
G0 F6000 X37.543 Y145.024
M204 S1800
M205 X8 Y8
G1 F1800 X75.948 Y183.429 E10106.15228
M204 S3000
M205 X10 Y10
G0 F6000 X75.383 Y183.429
M204 S1800
M205 X8 Y8
G1 F1800 X38.315 Y146.361 E10107.89584
G1 X38.245 Y146.291
M204 S3000
M205 X10 Y10
G0 F6000 X39.088 Y147.7
M204 S1800
M205 X8 Y8
G1 F1800 X74.817 Y183.429 E10109.57642
M204 S3000
M205 X10 Y10
G0 F6000 X74.251 Y183.429
M204 S1800
M205 X8 Y8
G1 F1800 X39.861 Y149.039 E10111.19402
G1 X39.791 Y148.969
M204 S3000
M205 X10 Y10
G0 F6000 X40.634 Y150.377
M204 S1800
M205 X8 Y8
G1 F1800 X73.686 Y183.429 E10112.74869
M204 S3000
M205 X10 Y10
G0 F6000 X73.12 Y183.429
M204 S1800
M205 X8 Y8
G1 F1800 X41.406 Y151.715 E10114.24042
G1 X41.336 Y151.645
M204 S3000
M205 X10 Y10
G0 F6000 X42.179 Y153.053
M204 S1800
M205 X8 Y8
G1 F1800 X72.554 Y183.429 E10115.66919
M204 S3000
M205 X10 Y10
G0 F6000 X71.989 Y183.429
M204 S1800
M205 X8 Y8
G1 F1800 X42.952 Y154.392 E10117.035
G1 X42.882 Y154.322
M204 S3000
M205 X10 Y10
G0 F6000 X43.725 Y155.731
M204 S1800
M205 X8 Y8
G1 F1800 X71.423 Y183.429 E10118.33783
M204 S3000
M205 X10 Y10
G0 F6000 X70.857 Y183.429
M204 S1800
M205 X8 Y8
G1 F1800 X44.498 Y157.069 E10119.5777
G1 X44.428 Y156.999
M204 S3000
M205 X10 Y10
G0 F6000 X45.27 Y158.407
M204 S1800
M205 X8 Y8
G1 F1800 X70.292 Y183.429 E10120.75466
M204 S3000
M205 X10 Y10
G0 F6000 X69.726 Y183.429
M204 S1800
M205 X8 Y8
G1 F1800 X46.043 Y159.746 E10121.86863
G1 X45.973 Y159.676
M204 S3000
M205 X10 Y10
G0 F6000 X46.816 Y161.084
M204 S1800
M205 X8 Y8
G1 F1800 X69.16 Y183.429 E10122.91965
M204 S3000
M205 X10 Y10
G0 F6000 X68.595 Y183.429
M204 S1800
M205 X8 Y8
G1 F1800 X47.588 Y162.423 E10123.90773
G1 X47.518 Y162.353
M204 S3000
M205 X10 Y10
G0 F6000 X48.361 Y163.76
M204 S1800
M205 X8 Y8
G1 F1800 X68.029 Y183.429 E10124.83288
M204 S3000
M205 X10 Y10
G0 F6000 X67.463 Y183.429
M204 S1800
M205 X8 Y8
G1 F1800 X49.134 Y165.099 E10125.69504
G1 X49.064 Y165.029
M204 S3000
M205 X10 Y10
G0 F6000 X49.906 Y166.438
M204 S1800
M205 X8 Y8
G1 F1800 X66.897 Y183.429 E10126.49425
M204 S3000
M205 X10 Y10
G0 F6000 X66.332 Y183.429
M204 S1800
M205 X8 Y8
G1 F1800 X50.679 Y167.776 E10127.23052
G1 X50.609 Y167.706
M204 S3000
M205 X10 Y10
G0 F6000 X51.451 Y169.114
M204 S1800
M205 X8 Y8
G1 F1800 X65.766 Y183.429 E10127.90385
M204 S3000
M205 X10 Y10
G0 F6000 X65.2 Y183.429
M204 S1800
M205 X8 Y8
G1 F1800 X52.224 Y170.453 E10128.5142
G1 X52.154 Y170.383
M204 S3000
M205 X10 Y10
G0 F6000 X52.997 Y171.791
M204 S1800
M205 X8 Y8
G1 F1800 X64.635 Y183.429 E10129.06162
M204 S3000
M205 X10 Y10
G0 F6000 X64.069 Y183.429
M204 S1800
M205 X8 Y8
G1 F1800 X53.77 Y173.13 E10129.54605
G1 X53.7 Y173.06
M204 S3000
M205 X10 Y10
G0 F6000 X54.542 Y174.467
M204 S1800
M205 X8 Y8
G1 F1800 X63.503 Y183.429 E10129.96757
M204 S3000
M205 X10 Y10
G0 F6000 X62.938 Y183.429
M204 S1800
M205 X8 Y8
G1 F1800 X55.315 Y175.806 E10130.32613
G1 X55.245 Y175.736
M204 S3000
M205 X10 Y10
G0 F6000 X56.088 Y177.145
M204 S1800
M205 X8 Y8
G1 F1800 X62.372 Y183.429 E10130.62171
M204 S3000
M205 X10 Y10
G0 F6000 X61.806 Y183.429
M204 S1800
M205 X8 Y8
G1 F1800 X56.861 Y178.483 E10130.85433
G1 X56.791 Y178.413
M204 S3000
M205 X10 Y10
G0 F6000 X57.633 Y179.821
M204 S1800
M205 X8 Y8
G1 F1800 X61.241 Y183.429 E10131.02404
M204 S3000
M205 X10 Y10
G0 F6000 X60.675 Y183.429
M204 S1800
M205 X8 Y8
G1 F1800 X58.406 Y181.16 E10131.13077
G1 X58.336 Y181.09
M204 S3000
M205 X10 Y10
G0 F6000 X59.179 Y182.498
M204 S1800
M205 X8 Y8
G1 F1800 X60.109 Y183.429 E10131.17454
G1 X60.179 Y183.499
M204 S3000
M205 X10 Y10
G0 F6000 X102.749 Y107.84
M204 S1800
M205 X8 Y8
G1 F1800 X67.477 Y72.568 E10132.83363
M204 S3000
M205 X10 Y10
G0 F6000 X68.043 Y72.568
M204 S1800
M205 X8 Y8
G1 F1800 X101.976 Y106.502 E10134.42975
G1 X102.046 Y106.572
M204 S3000
M205 X10 Y10
G0 F6000 X101.203 Y105.163
M204 S1800
M205 X8 Y8
G1 F1800 X68.609 Y72.568 E10135.9629
M204 S3000
M205 X10 Y10
G0 F6000 X69.174 Y72.568
M204 S1800
M205 X8 Y8
G1 F1800 X100.431 Y103.825 E10137.43313
G1 X100.501 Y103.895
M204 S3000
M205 X10 Y10
G0 F6000 X99.658 Y102.486
M204 S1800
M205 X8 Y8
G1 F1800 X69.74 Y72.568 E10138.84038
M204 S3000
M205 X10 Y10
G0 F6000 X70.306 Y72.568
M204 S1800
M205 X8 Y8
G1 F1800 X99.654 Y101.917 E10140.22085
M204 S3000
M205 X10 Y10
G0 F6000 X99.931 Y101.628
M204 S1800
M205 X8 Y8
G1 F1800 X70.871 Y72.568 E10141.58774
M204 S3000
M205 X10 Y10
G0 F6000 X71.437 Y72.568
M204 S1800
M205 X8 Y8
G1 F1800 X100.496 Y101.628 E10142.95461
M204 S3000
M205 X10 Y10
G0 F6000 X101.062 Y101.628
M204 S1800
M205 X8 Y8
G1 F1800 X72.003 Y72.568 E10144.32148
M204 S3000
M205 X10 Y10
G0 F6000 X72.069 Y72.069
M204 S1800
M205 X8 Y8
G1 F1800 X101.628 Y101.628 E10145.71184
M204 S3000
M205 X10 Y10
G0 F6000 X102.193 Y101.628
M204 S1800
M205 X8 Y8
G1 F1800 X72.069 Y71.503 E10147.12881
M204 S3000
M205 X10 Y10
G0 F6000 X72.069 Y70.937
M204 S1800
M205 X8 Y8
G1 F1800 X102.759 Y101.628 E10148.5724
M204 S3000
M205 X10 Y10
G0 F6000 X103.325 Y101.628
M204 S1800
M205 X8 Y8
G1 F1800 X72.069 Y70.371 E10150.0426
M204 S3000
M205 X10 Y10
G0 F6000 X72.069 Y69.806
M204 S1800
M205 X8 Y8
G1 F1800 X103.89 Y101.628 E10151.53939
M204 S3000
M205 X10 Y10
G0 F6000 X104.456 Y101.628
M204 S1800
M205 X8 Y8
G1 F1800 X72.069 Y69.24 E10153.0628
M204 S3000
M205 X10 Y10
G0 F6000 X72.069 Y68.674
M204 S1800
M205 X8 Y8
G1 F1800 X105.022 Y101.628 E10154.61283
M204 S3000
M205 X10 Y10
G0 F6000 X105.588 Y101.628
M204 S1800
M205 X8 Y8
G1 F1800 X72.069 Y68.109 E10156.18946
M204 S3000
M205 X10 Y10
G0 F6000 X72.069 Y67.543
M204 S1800
M205 X8 Y8
G1 F1800 X106.153 Y101.628 E10157.79269
M204 S3000
M205 X10 Y10
G0 F6000 X106.719 Y101.628
M204 S1800
M205 X8 Y8
G1 F1800 X72.069 Y66.977 E10159.42255
M204 S3000
M205 X10 Y10
G0 F6000 X72.069 Y66.412
M204 S1800
M205 X8 Y8
G1 F1800 X107.285 Y101.628 E10161.079
M204 S3000
M205 X10 Y10
G0 F6000 X107.85 Y101.628
M204 S1800
M205 X8 Y8
G1 F1800 X72.069 Y65.846 E10162.76205
M204 S3000
M205 X10 Y10
G0 F6000 X72.069 Y65.28
M204 S1800
M205 X8 Y8
G1 F1800 X108.416 Y101.628 E10164.47173
M204 S3000
M205 X10 Y10
G0 F6000 X108.982 Y101.628
M204 S1800
M205 X8 Y8
G1 F1800 X72.069 Y64.715 E10166.208
M204 S3000
M205 X10 Y10
G0 F6000 X72.069 Y64.149
M204 S1800
M205 X8 Y8
G1 F1800 X109.547 Y101.628 E10167.97087
G1 X109.617 Y101.698
M204 S3000
M205 X10 Y10
;MESH:NONMESH
G0 F6000 X71.128 Y62.372
G0 X61.5 Y62
;TIME_ELAPSED:8692.824215
;LAYER:5
;MESH:Tested Rain shield.stl
G0 X61.5 Y62 Z1.3
M204 S1800
M205 X8 Y8
;TYPE:WALL-INNER
G1 F3600 X61.5 Y72 E10168.30347
G1 X71.5 Y72 E10168.63608
G1 X71.5 Y62 E10168.96868
G1 X61.5 Y62 E10169.30128
M204 S3000
M205 X10 Y10
G0 F6000 X61.872 Y71.628
G0 X100.15 Y102.199
M204 S1800
M205 X8 Y8
G1 F3600 X100.323 Y102.498 E10169.31277
G1 X104.423 Y109.6 E10169.58552
G1 X105.577 Y109.6 E10169.6239
G1 X109.677 Y102.498 E10169.89665
G1 X109.85 Y102.199 E10169.90814
G1 X109.505 Y102.199 E10169.91464
G1 X109.504 Y102.199 E10169.91468
G1 X100.496 Y102.199 E10170.21428
G1 X100.495 Y102.199 E10170.21432
G1 X100.15 Y102.199 E10170.22082
M204 S3000
M205 X10 Y10
G0 F6000 X61.5 Y133.5
M204 S1800
M205 X8 Y8
G1 F3600 X61.5 Y149.5 E10170.75298
G1 X77.5 Y149.5 E10171.28514
G1 X77.5 Y133.5 E10171.81731
G1 X61.5 Y133.5 E10172.34947
M204 S3000
M205 X10 Y10
G0 F6000 X77.128 Y133.872
G0 X139 Y139.5
M204 S1800
M205 X8 Y8
G1 F3600 X139 Y149.5 E10172.68207
G1 X149 Y149.5 E10173.01467
G1 X149 Y139.5 E10173.34727
G1 X139 Y139.5 E10173.67987
M204 S3000
M205 X10 Y10
G0 F6000 X196.223 Y105
M204 S1800
M205 X8 Y8
G1 F3600 X150.611 Y184 E10176.71393
G1 X59.389 Y184 E10179.74799
G1 X13.777 Y105 E10182.78204
G1 X59.389 Y26 E10185.8161
G1 X150.611 Y26 E10188.85015
G1 X196.223 Y105 E10191.88421
M204 S3000
M205 X10 Y10
G0 F6000 X148.628 Y62.372
G0 X133 Y62
M204 S1800
M205 X8 Y8
G1 F3600 X133 Y78 E10192.41637
G1 X149 Y78 E10192.94853
G1 X149 Y62 E10193.4807
G1 X133 Y62 E10194.01286
M204 S3000
M205 X10 Y10
G0 F6000 X133.4 Y62.4
M204 S1800
M205 X8 Y8
G1 F3600 X133.4 Y77.6 E10194.51841
G1 X148.6 Y77.6 E10195.02397
G1 X148.6 Y62.4 E10195.52952
G1 X133.4 Y62.4 E10196.03507
M204 S3000
M205 X10 Y10
G0 F6000 X133.33 Y62.33
G0 X100.757 Y102.549
G0 X100.843 Y102.599
M204 S1800
M205 X8 Y8
G1 F3600 X101.016 Y102.898 E10196.04656
G1 X104.654 Y109.2 E10196.28859
G1 X105.346 Y109.2 E10196.3116
G1 X108.984 Y102.898 E10196.55363
G1 X109.157 Y102.599 E10196.56512
G1 X108.812 Y102.599 E10196.57162
G1 X108.811 Y102.599 E10196.57165
G1 X101.189 Y102.599 E10196.82516
G1 X101.188 Y102.599 E10196.82519
G1 X100.843 Y102.599 E10196.8317
M204 S3000
M205 X10 Y10
G0 F6000 X100.757 Y102.549
G0 X61.83 Y133.83
G0 X61.9 Y133.9
M204 S1800
M205 X8 Y8
G1 F3600 X61.9 Y149.1 E10197.33725
G1 X77.1 Y149.1 E10197.84281
G1 X77.1 Y133.9 E10198.34836
G1 X61.9 Y133.9 E10198.85391
M204 S3000
M205 X10 Y10
G0 F6000 X61.83 Y133.83
G0 X61.83 Y62.33
G0 X61.9 Y62.4
M204 S1800
M205 X8 Y8
G1 F3600 X61.9 Y71.6 E10199.15991
G1 X71.1 Y71.6 E10199.4659
G1 X71.1 Y62.4 E10199.77189
G1 X61.9 Y62.4 E10200.07789
M204 S3000
M205 X10 Y10
G0 F6000 X61.83 Y62.33
G0 X61.872 Y71.628
G0 X139.33 Y139.83
G0 X139.4 Y139.9
M204 S1800
M205 X8 Y8
G1 F3600 X139.4 Y149.1 E10200.38388
G1 X148.6 Y149.1 E10200.68987
G1 X148.6 Y139.9 E10200.99587
G1 X139.4 Y139.9 E10201.30186
M204 S3000
M205 X10 Y10
G0 F6000 X139.33 Y139.83
G0 X196.584 Y105
G0 X196.684 Y105
M204 S1800
M205 X8 Y8
G1 F3600 X150.842 Y184.4 E10204.35126
G1 X59.158 Y184.4 E10207.40068
G1 X13.316 Y105 E10210.45009
G1 X59.158 Y25.6 E10213.49949
G1 X150.842 Y25.6 E10216.54891
G1 X196.684 Y105 E10219.59832
M204 S3000
M205 X10 Y10
G0 F6000 X197.145 Y105
M204 S1800
M205 X8 Y8
;TYPE:WALL-OUTER
G1 F3600 X151.073 Y184.8 E10222.66306
G1 X58.927 Y184.8 E10225.72785
G1 X12.855 Y105 E10228.7926
G1 X58.927 Y25.2 E10231.85735
G1 X151.073 Y25.2 E10234.92214
G1 X197.145 Y105 E10237.98689
M204 S3000
M205 X10 Y10
G0 F6000 X197.045 Y105.173
G0 X196.584 Y105
G0 X139.8 Y139.8
G0 X139.8 Y140.3
M204 S1800
M205 X8 Y8
G1 F3600 X139.8 Y148.7 E10238.26627
G1 X148.2 Y148.7 E10238.54566
G1 X148.2 Y140.3 E10238.82504
G1 X139.8 Y140.3 E10239.10443
M204 S3000
M205 X10 Y10
G0 F6000 X139.8 Y140.5
G0 X139.3 Y140.5
G0 X104.634 Y109.234
G0 X100.809 Y102.579
G0 X101.536 Y102.499
G0 X101.536 Y102.999
M204 S1800
M205 X8 Y8
G1 F3600 X104.885 Y108.8 E10239.32722
G1 X105.115 Y108.8 E10239.33487
G1 X108.464 Y102.999 E10239.55765
G1 X101.536 Y102.999 E10239.78808
M204 S3000
M205 X10 Y10
G0 F6000 X101.636 Y103.172
G0 X101.203 Y103.421
G0 X62.3 Y133.8
G0 X62.3 Y134.3
M204 S1800
M205 X8 Y8
G1 F3600 X62.3 Y148.7 E10240.26703
G1 X76.7 Y148.7 E10240.74597
G1 X76.7 Y134.3 E10241.22492
G1 X62.3 Y134.3 E10241.70386
M204 S3000
M205 X10 Y10
G0 F6000 X62.3 Y134.5
G0 X61.8 Y134.5
G0 X61.872 Y62.372
G0 X62.3 Y62.3
G0 X62.3 Y62.8
M204 S1800
M205 X8 Y8
G1 F3600 X62.3 Y71.2 E10241.98325
G1 X70.7 Y71.2 E10242.26263
G1 X70.7 Y62.8 E10242.54202
G1 X62.3 Y62.8 E10242.8214
M204 S3000
M205 X10 Y10
G0 F6000 X62.3 Y63
G0 X61.8 Y63
G0 X61.872 Y62.372
G0 X133.8 Y62.3
G0 X133.8 Y62.8
M204 S1800
M205 X8 Y8
G1 F3600 X133.8 Y77.2 E10243.30035
G1 X148.2 Y77.2 E10243.7793
G1 X148.2 Y62.8 E10244.25824
G1 X133.8 Y62.8 E10244.73719
M204 S3000
M205 X10 Y10
G0 F6000 X133.8 Y63
G0 X133.3 Y63
G0 X132.61 Y61.61
M204 S1800
M205 X8 Y8
;TYPE:SKIN
G1 F1800 X132.61 Y78.39 E10245.29529
G1 X149.39 Y78.39 E10245.8534
G1 X149.39 Y61.61 E10246.4115
G1 X132.61 Y61.61 E10246.96961
M204 S3000
M205 X10 Y10
G0 F6000 X150.386 Y26.39
M204 S1800
M205 X8 Y8
G1 F1800 X195.772 Y105 E10249.98867
G1 X150.386 Y183.61 E10253.00774
G1 X59.614 Y183.61 E10256.02683
G1 X14.228 Y105 E10259.04589
G1 X59.614 Y26.39 E10262.06495
G1 X150.386 Y26.39 E10265.08404
M204 S3000
M205 X10 Y10
G0 F6000 X110.074 Y101.809
M204 S1800
M205 X8 Y8
G1 F1800 X99.926 Y101.809 E10265.42157
G1 X99.699 Y102.199 E10265.43658
G1 X104.198 Y109.99 E10265.73581
G1 X105.802 Y109.99 E10265.78916
G1 X110.301 Y102.199 E10266.08839
G1 X110.074 Y101.809 E10266.1034
M204 S3000
M205 X10 Y10
G0 F6000 X105.366 Y109.234
G0 X77.89 Y133.11
M204 S1800
M205 X8 Y8
G1 F1800 X61.11 Y133.11 E10266.6615
G1 X61.11 Y149.89 E10267.21961
G1 X77.89 Y149.89 E10267.77771
G1 X77.89 Y133.11 E10268.33582
M204 S3000
M205 X10 Y10
G0 F6000 X138.61 Y139.11
M204 S1800
M205 X8 Y8
G1 F1800 X138.61 Y149.89 E10268.69436
G1 X149.39 Y149.89 E10269.05291
G1 X149.39 Y139.11 E10269.41145
G1 X138.61 Y139.11 E10269.76999
M204 S3000
M205 X10 Y10
G0 F6000 X109.191 Y102.579
G0 X71.89 Y61.61
M204 S1800
M205 X8 Y8
G1 F1800 X61.11 Y61.61 E10270.12854
G1 X61.11 Y72.39 E10270.48708
G1 X71.89 Y72.39 E10270.84563
G1 X71.89 Y61.61 E10271.20417
M204 S3000
M205 X10 Y10
G0 F6000 X59.98 Y26.569
M204 S1800
M205 X8 Y8
G1 F1800 X59.357 Y27.192 E10271.23348
G1 X59.287 Y27.262
M204 S3000
M205 X10 Y10
G0 F6000 X60.546 Y26.569
M204 S1800
M205 X8 Y8
G1 F1800 X58.585 Y28.53 E10271.32571
G1 X58.515 Y28.6
M204 S3000
M205 X10 Y10
G0 F6000 X57.812 Y29.868
M204 S1800
M205 X8 Y8
G1 F1800 X61.111 Y26.569 E10271.48089
M204 S3000
M205 X10 Y10
G0 F6000 X61.677 Y26.569
M204 S1800
M205 X8 Y8
G1 F1800 X57.039 Y31.207 E10271.69905
G1 X56.969 Y31.277
M204 S3000
M205 X10 Y10
G0 F6000 X56.266 Y32.546
M204 S1800
M205 X8 Y8
G1 F1800 X62.243 Y26.569 E10271.98019
M204 S3000
M205 X10 Y10
G0 F6000 X62.808 Y26.569
M204 S1800
M205 X8 Y8
G1 F1800 X55.494 Y33.883 E10272.32421
G1 X55.424 Y33.953
M204 S3000
M205 X10 Y10
G0 F6000 X54.721 Y35.222
M204 S1800
M205 X8 Y8
G1 F1800 X63.374 Y26.569 E10272.73123
M204 S3000
M205 X10 Y10
G0 F6000 X63.94 Y26.569
M204 S1800
M205 X8 Y8
G1 F1800 X53.948 Y36.56 E10273.20119
G1 X53.878 Y36.63
M204 S3000
M205 X10 Y10
G0 F6000 X53.175 Y37.899
M204 S1800
M205 X8 Y8
G1 F1800 X64.505 Y26.569 E10273.73412
M204 S3000
M205 X10 Y10
G0 F6000 X65.071 Y26.569
M204 S1800
M205 X8 Y8
G1 F1800 X52.402 Y39.238 E10274.33003
G1 X52.332 Y39.308
M204 S3000
M205 X10 Y10
G0 F6000 X51.63 Y40.575
M204 S1800
M205 X8 Y8
G1 F1800 X65.637 Y26.569 E10274.98886
M204 S3000
M205 X10 Y10
G0 F6000 X66.202 Y26.569
M204 S1800
M205 X8 Y8
G1 F1800 X50.857 Y41.914 E10275.71064
G1 X50.787 Y41.984
M204 S3000
M205 X10 Y10
G0 F6000 X50.085 Y43.253
M204 S1800
M205 X8 Y8
G1 F1800 X66.768 Y26.569 E10276.49538
M204 S3000
M205 X10 Y10
G0 F6000 X67.334 Y26.569
M204 S1800
M205 X8 Y8
G1 F1800 X49.312 Y44.591 E10277.34308
G1 X49.242 Y44.661
M204 S3000
M205 X10 Y10
G0 F6000 X48.54 Y45.929
M204 S1800
M205 X8 Y8
G1 F1800 X67.899 Y26.569 E10278.25369
M204 S3000
M205 X10 Y10
G0 F6000 X68.465 Y26.569
M204 S1800
M205 X8 Y8
G1 F1800 X47.767 Y47.267 E10279.22726
G1 X47.697 Y47.337
M204 S3000
M205 X10 Y10
G0 F6000 X46.994 Y48.606
M204 S1800
M205 X8 Y8
G1 F1800 X69.031 Y26.569 E10280.26381
M204 S3000
M205 X10 Y10
G0 F6000 X69.596 Y26.569
M204 S1800
M205 X8 Y8
G1 F1800 X46.221 Y49.945 E10281.36333
G1 X46.151 Y50.015
M204 S3000
M205 X10 Y10
G0 F6000 X45.449 Y51.282
M204 S1800
M205 X8 Y8
G1 F1800 X70.162 Y26.569 E10282.52575
M204 S3000
M205 X10 Y10
G0 F6000 X70.728 Y26.569
M204 S1800
M205 X8 Y8
G1 F1800 X44.676 Y52.621 E10283.75116
G1 X44.606 Y52.691
M204 S3000
M205 X10 Y10
G0 F6000 X43.903 Y53.96
M204 S1800
M205 X8 Y8
G1 F1800 X71.294 Y26.569 E10285.03954
M204 S3000
M205 X10 Y10
G0 F6000 X71.859 Y26.569
M204 S1800
M205 X8 Y8
G1 F1800 X43.13 Y55.298 E10286.39087
G1 X43.06 Y55.368
M204 S3000
M205 X10 Y10
G0 F6000 X42.358 Y56.636
M204 S1800
M205 X8 Y8
G1 F1800 X72.425 Y26.569 E10287.80513
M204 S3000
M205 X10 Y10
G0 F6000 X72.991 Y26.569
M204 S1800
M205 X8 Y8
G1 F1800 X41.585 Y57.974 E10289.28235
G1 X41.515 Y58.044
M204 S3000
M205 X10 Y10
G0 F6000 X40.812 Y59.313
M204 S1800
M205 X8 Y8
G1 F1800 X73.556 Y26.569 E10290.82252
M204 S3000
M205 X10 Y10
G0 F6000 X74.122 Y26.569
M204 S1800
M205 X8 Y8
G1 F1800 X40.039 Y60.652 E10292.42568
G1 X39.969 Y60.722
M204 S3000
M205 X10 Y10
G0 F6000 X39.267 Y61.99
M204 S1800
M205 X8 Y8
G1 F1800 X74.688 Y26.569 E10294.09178
M204 S3000
M205 X10 Y10
G0 F6000 X75.253 Y26.569
M204 S1800
M205 X8 Y8
G1 F1800 X38.494 Y63.328 E10295.82081
G1 X38.424 Y63.398
M204 S3000
M205 X10 Y10
G0 F6000 X37.722 Y64.667
M204 S1800
M205 X8 Y8
G1 F1800 X75.819 Y26.569 E10297.6128
M204 S3000
M205 X10 Y10
G0 F6000 X76.385 Y26.569
M204 S1800
M205 X8 Y8
G1 F1800 X36.949 Y66.005 E10299.46775
G1 X36.879 Y66.075
M204 S3000
M205 X10 Y10
G0 F6000 X36.176 Y67.344
M204 S1800
M205 X8 Y8
G1 F1800 X76.95 Y26.569 E10301.38566
M204 S3000
M205 X10 Y10
G0 F6000 X77.516 Y26.569
M204 S1800
M205 X8 Y8
G1 F1800 X35.404 Y68.681 E10303.36647
G1 X35.334 Y68.751
M204 S3000
M205 X10 Y10
G0 F6000 X34.631 Y70.02
M204 S1800
M205 X8 Y8
G1 F1800 X78.082 Y26.569 E10305.41028
M204 S3000
M205 X10 Y10
G0 F6000 X78.647 Y26.569
M204 S1800
M205 X8 Y8
G1 F1800 X33.858 Y71.359 E10307.51704
G1 X33.788 Y71.429
M204 S3000
M205 X10 Y10
G0 F6000 X33.085 Y72.697
M204 S1800
M205 X8 Y8
G1 F1800 X79.213 Y26.569 E10309.68676
M204 S3000
M205 X10 Y10
G0 F6000 X79.779 Y26.569
M204 S1800
M205 X8 Y8
G1 F1800 X32.313 Y74.035 E10311.91941
G1 X32.243 Y74.105
M204 S3000
M205 X10 Y10
G0 F6000 X31.54 Y75.374
M204 S1800
M205 X8 Y8
G1 F1800 X80.345 Y26.569 E10314.21505
M204 S3000
M205 X10 Y10
G0 F6000 X80.91 Y26.569
M204 S1800
M205 X8 Y8
G1 F1800 X30.767 Y76.712 E10316.57362
G1 X30.697 Y76.782
M204 S3000
M205 X10 Y10
G0 F6000 X29.994 Y78.051
M204 S1800
M205 X8 Y8
G1 F1800 X81.476 Y26.569 E10318.99518
M204 S3000
M205 X10 Y10
G0 F6000 X82.042 Y26.569
M204 S1800
M205 X8 Y8
G1 F1800 X29.222 Y79.388 E10321.47965
G1 X29.152 Y79.458
M204 S3000
M205 X10 Y10
G0 F6000 X28.449 Y80.727
M204 S1800
M205 X8 Y8
G1 F1800 X82.607 Y26.569 E10324.02707
M204 S3000
M205 X10 Y10
G0 F6000 X83.173 Y26.569
M204 S1800
M205 X8 Y8
G1 F1800 X27.676 Y82.066 E10326.63748
G1 X27.606 Y82.136
M204 S3000
M205 X10 Y10
G0 F6000 X26.903 Y83.404
M204 S1800
M205 X8 Y8
G1 F1800 X83.739 Y26.569 E10329.31085
M204 S3000
M205 X10 Y10
G0 F6000 X84.304 Y26.569
M204 S1800
M205 X8 Y8
G1 F1800 X26.131 Y84.743 E10332.04715
G1 X26.061 Y84.813
M204 S3000
M205 X10 Y10
G0 F6000 X25.358 Y86.081
M204 S1800
M205 X8 Y8
G1 F1800 X84.87 Y26.569 E10334.84641
M204 S3000
M205 X10 Y10
G0 F6000 X85.436 Y26.569
M204 S1800
M205 X8 Y8
G1 F1800 X24.586 Y87.419 E10337.70861
G1 X24.516 Y87.489
M204 S3000
M205 X10 Y10
G0 F6000 X23.813 Y88.758
M204 S1800
M205 X8 Y8
G1 F1800 X86.001 Y26.569 E10340.63377
M204 S3000
M205 X10 Y10
G0 F6000 X86.567 Y26.569
M204 S1800
M205 X8 Y8
G1 F1800 X23.04 Y90.096 E10343.62188
G1 X22.97 Y90.166
M204 S3000
M205 X10 Y10
G0 F6000 X22.268 Y91.434
M204 S1800
M205 X8 Y8
G1 F1800 X87.133 Y26.569 E10346.67293
M204 S3000
M205 X10 Y10
G0 F6000 X87.698 Y26.569
M204 S1800
M205 X8 Y8
G1 F1800 X21.495 Y92.773 E10349.78694
G1 X21.425 Y92.843
M204 S3000
M205 X10 Y10
G0 F6000 X20.722 Y94.111
M204 S1800
M205 X8 Y8
G1 F1800 X88.264 Y26.569 E10352.96391
M204 S3000
M205 X10 Y10
G0 F6000 X88.83 Y26.569
M204 S1800
M205 X8 Y8
G1 F1800 X19.949 Y95.45 E10356.20386
G1 X19.879 Y95.52
M204 S3000
M205 X10 Y10
G0 F6000 X19.177 Y96.788
M204 S1800
M205 X8 Y8
G1 F1800 X89.395 Y26.569 E10359.50673
M204 S3000
M205 X10 Y10
G0 F6000 X89.961 Y26.569
M204 S1800
M205 X8 Y8
G1 F1800 X18.404 Y98.126 E10362.87255
G1 X18.334 Y98.196
M204 S3000
M205 X10 Y10
G0 F6000 X17.631 Y99.465
M204 S1800
M205 X8 Y8
G1 F1800 X90.527 Y26.569 E10366.30135
M204 S3000
M205 X10 Y10
G0 F6000 X91.093 Y26.569
M204 S1800
M205 X8 Y8
G1 F1800 X16.858 Y100.803 E10369.79311
G1 X16.788 Y100.873
M204 S3000
M205 X10 Y10
G0 F6000 X16.086 Y102.141
M204 S1800
M205 X8 Y8
G1 F1800 X91.658 Y26.569 E10373.34779
M204 S3000
M205 X10 Y10
G0 F6000 X92.224 Y26.569
M204 S1800
M205 X8 Y8
G1 F1800 X15.313 Y103.48 E10376.96545
G1 X15.243 Y103.55
M204 S3000
M205 X10 Y10
G0 F6000 X14.54 Y104.818
M204 S1800
M205 X8 Y8
G1 F1800 X92.79 Y26.569 E10380.64606
M204 S3000
M205 X10 Y10
G0 F6000 X93.355 Y26.569
M204 S1800
M205 X8 Y8
G1 F1800 X14.615 Y105.309 E10384.34975
M204 S3000
M205 X10 Y10
G0 F6000 X14.823 Y105.667
M204 S1800
M205 X8 Y8
G1 F1800 X93.921 Y26.569 E10388.07028
M204 S3000
M205 X10 Y10
G0 F6000 X94.487 Y26.569
M204 S1800
M205 X8 Y8
G1 F1800 X15.029 Y106.027 E10391.80774
M204 S3000
M205 X10 Y10
G0 F6000 X15.236 Y106.385
M204 S1800
M205 X8 Y8
G1 F1800 X95.052 Y26.569 E10395.56204
M204 S3000
M205 X10 Y10
G0 F6000 X95.618 Y26.569
M204 S1800
M205 X8 Y8
G1 F1800 X15.443 Y106.744 E10399.33323
M204 S3000
M205 X10 Y10
G0 F6000 X15.651 Y107.102
M204 S1800
M205 X8 Y8
G1 F1800 X60.929 Y61.823 E10401.46299
M204 S3000
M205 X10 Y10
G0 F6000 X61.323 Y61.429
M204 S1800
M205 X8 Y8
G1 F1800 X96.184 Y26.569 E10403.10272
M204 S3000
M205 X10 Y10
G0 F6000 X96.749 Y26.569
M204 S1800
M205 X8 Y8
G1 F1800 X61.889 Y61.429 E10404.74243
M204 S3000
M205 X10 Y10
G0 F6000 X62.455 Y61.429
M204 S1800
M205 X8 Y8
G1 F1800 X97.315 Y26.569 E10406.38213
M204 S3000
M205 X10 Y10
G0 F6000 X97.881 Y26.569
M204 S1800
M205 X8 Y8
G1 F1800 X63.02 Y61.429 E10408.02187
M204 S3000
M205 X10 Y10
G0 F6000 X63.586 Y61.429
M204 S1800
M205 X8 Y8
G1 F1800 X98.446 Y26.569 E10409.66157
M204 S3000
M205 X10 Y10
G0 F6000 X99.012 Y26.569
M204 S1800
M205 X8 Y8
G1 F1800 X64.152 Y61.429 E10411.30128
M204 S3000
M205 X10 Y10
G0 F6000 X64.717 Y61.429
M204 S1800
M205 X8 Y8
G1 F1800 X99.578 Y26.569 E10412.94101
M204 S3000
M205 X10 Y10
G0 F6000 X100.143 Y26.569
M204 S1800
M205 X8 Y8
G1 F1800 X65.283 Y61.429 E10414.58072
M204 S3000
M205 X10 Y10
G0 F6000 X65.849 Y61.429
M204 S1800
M205 X8 Y8
G1 F1800 X100.709 Y26.569 E10416.22043
M204 S3000
M205 X10 Y10
G0 F6000 X101.275 Y26.569
M204 S1800
M205 X8 Y8
G1 F1800 X66.415 Y61.429 E10417.86013
M204 S3000
M205 X10 Y10
G0 F6000 X66.98 Y61.429
M204 S1800
M205 X8 Y8
G1 F1800 X101.841 Y26.569 E10419.49987
M204 S3000
M205 X10 Y10
G0 F6000 X102.406 Y26.569
M204 S1800
M205 X8 Y8
G1 F1800 X67.546 Y61.429 E10421.13957
M204 S3000
M205 X10 Y10
G0 F6000 X68.112 Y61.429
M204 S1800
M205 X8 Y8
G1 F1800 X102.972 Y26.569 E10422.77928
M204 S3000
M205 X10 Y10
G0 F6000 X103.538 Y26.569
M204 S1800
M205 X8 Y8
G1 F1800 X68.677 Y61.429 E10424.41901
M204 S3000
M205 X10 Y10
G0 F6000 X69.243 Y61.429
M204 S1800
M205 X8 Y8
G1 F1800 X104.103 Y26.569 E10426.05872
M204 S3000
M205 X10 Y10
G0 F6000 X104.669 Y26.569
M204 S1800
M205 X8 Y8
G1 F1800 X69.809 Y61.429 E10427.69843
M204 S3000
M205 X10 Y10
G0 F6000 X70.374 Y61.429
M204 S1800
M205 X8 Y8
G1 F1800 X105.235 Y26.569 E10429.33816
M204 S3000
M205 X10 Y10
G0 F6000 X105.8 Y26.569
M204 S1800
M205 X8 Y8
G1 F1800 X70.94 Y61.429 E10430.97786
M204 S3000
M205 X10 Y10
G0 F6000 X71.506 Y61.429
M204 S1800
M205 X8 Y8
G1 F1800 X106.366 Y26.569 E10432.61757
M204 S3000
M205 X10 Y10
G0 F6000 X106.932 Y26.569
M204 S1800
M205 X8 Y8
G1 F1800 X72.069 Y61.432 E10434.25742
M204 S3000
M205 X10 Y10
G0 F6000 X72.069 Y61.997
M204 S1800
M205 X8 Y8
G1 F1800 X107.497 Y26.569 E10435.92385
M204 S3000
M205 X10 Y10
G0 F6000 X108.063 Y26.569
M204 S1800
M205 X8 Y8
G1 F1800 X72.069 Y62.563 E10437.61689
M204 S3000
M205 X10 Y10
G0 F6000 X72.069 Y63.129
M204 S1800
M205 X8 Y8
G1 F1800 X108.629 Y26.569 E10439.33656
M204 S3000
M205 X10 Y10
G0 F6000 X109.194 Y26.569
M204 S1800
M205 X8 Y8
G1 F1800 X72.069 Y63.694 E10441.08281
M204 S3000
M205 X10 Y10
G0 F6000 X72.069 Y64.26
M204 S1800
M205 X8 Y8
G1 F1800 X109.76 Y26.569 E10442.85568
M204 S3000
M205 X10 Y10
G0 F6000 X110.326 Y26.569
M204 S1800
M205 X8 Y8
G1 F1800 X72.069 Y64.826 E10444.65517
M204 S3000
M205 X10 Y10
G0 F6000 X72.069 Y65.391
M204 S1800
M205 X8 Y8
G1 F1800 X110.892 Y26.569 E10446.48126
M204 S3000
M205 X10 Y10
G0 F6000 X111.457 Y26.569
M204 S1800
M205 X8 Y8
G1 F1800 X72.069 Y65.957 E10448.33395
M204 S3000
M205 X10 Y10
G0 F6000 X72.069 Y66.523
M204 S1800
M205 X8 Y8
G1 F1800 X112.023 Y26.569 E10450.21327
M204 S3000
M205 X10 Y10
G0 F6000 X112.589 Y26.569
M204 S1800
M205 X8 Y8
G1 F1800 X72.069 Y67.088 E10452.11918
M204 S3000
M205 X10 Y10
G0 F6000 X72.069 Y67.654
M204 S1800
M205 X8 Y8
G1 F1800 X113.154 Y26.569 E10454.05169
M204 S3000
M205 X10 Y10
G0 F6000 X113.72 Y26.569
M204 S1800
M205 X8 Y8
G1 F1800 X72.069 Y68.22 E10456.01083
M204 S3000
M205 X10 Y10
G0 F6000 X72.069 Y68.785
M204 S1800
M205 X8 Y8
G1 F1800 X114.286 Y26.569 E10457.99656
M204 S3000
M205 X10 Y10
G0 F6000 X114.851 Y26.569
M204 S1800
M205 X8 Y8
G1 F1800 X72.069 Y69.351 E10460.0089
M204 S3000
M205 X10 Y10
G0 F6000 X72.069 Y69.917
M204 S1800
M205 X8 Y8
G1 F1800 X115.417 Y26.569 E10462.04785
M204 S3000
M205 X10 Y10
G0 F6000 X115.983 Y26.569
M204 S1800
M205 X8 Y8
G1 F1800 X72.069 Y70.482 E10464.11341
M204 S3000
M205 X10 Y10
G0 F6000 X72.069 Y71.048
M204 S1800
M205 X8 Y8
G1 F1800 X116.548 Y26.569 E10466.20557
M204 S3000
M205 X10 Y10
G0 F6000 X117.114 Y26.569
M204 S1800
M205 X8 Y8
G1 F1800 X72.069 Y71.614 E10468.32434
M204 S3000
M205 X10 Y10
G0 F6000 X72.069 Y72.18
M204 S1800
M205 X8 Y8
G1 F1800 X117.68 Y26.569 E10470.46975
M204 S3000
M205 X10 Y10
G0 F6000 X118.245 Y26.569
M204 S1800
M205 X8 Y8
G1 F1800 X23.726 Y121.089 E10474.91565
M204 S3000
M205 X10 Y10
G0 F6000 X23.933 Y121.447
M204 S1800
M205 X8 Y8
G1 F1800 X118.811 Y26.569 E10479.37842
M204 S3000
M205 X10 Y10
G0 F6000 X119.377 Y26.569
M204 S1800
M205 X8 Y8
G1 F1800 X24.139 Y121.806 E10483.8581
M204 S3000
M205 X10 Y10
G0 F6000 X24.347 Y122.165
M204 S1800
M205 X8 Y8
G1 F1800 X119.942 Y26.569 E10488.35462
M204 S3000
M205 X10 Y10
G0 F6000 X120.508 Y26.569
M204 S1800
M205 X8 Y8
G1 F1800 X24.554 Y122.523 E10492.868
M204 S3000
M205 X10 Y10
G0 F6000 X24.761 Y122.882
M204 S1800
M205 X8 Y8
G1 F1800 X121.074 Y26.569 E10497.39827
M204 S3000
M205 X10 Y10
G0 F6000 X121.64 Y26.569
M204 S1800
M205 X8 Y8
G1 F1800 X24.968 Y123.24 E10501.9454
M204 S3000
M205 X10 Y10
G0 F6000 X25.175 Y123.6
M204 S1800
M205 X8 Y8
G1 F1800 X122.205 Y26.569 E10506.50942
M204 S3000
M205 X10 Y10
G0 F6000 X122.771 Y26.569
M204 S1800
M205 X8 Y8
G1 F1800 X25.382 Y123.958 E10511.0903
M204 S3000
M205 X10 Y10
G0 F6000 X25.589 Y124.317
M204 S1800
M205 X8 Y8
G1 F1800 X123.337 Y26.569 E10515.68807
M204 S3000
M205 X10 Y10
G0 F6000 X123.902 Y26.569
M204 S1800
M205 X8 Y8
G1 F1800 X25.796 Y124.675 E10520.30267
M204 S3000
M205 X10 Y10
G0 F6000 X26.003 Y125.034
M204 S1800
M205 X8 Y8
G1 F1800 X124.468 Y26.569 E10524.93416
M204 S3000
M205 X10 Y10
G0 F6000 X125.034 Y26.569
M204 S1800
M205 X8 Y8
G1 F1800 X26.21 Y125.393 E10529.58254
M204 S3000
M205 X10 Y10
G0 F6000 X26.417 Y125.751
M204 S1800
M205 X8 Y8
G1 F1800 X125.599 Y26.569 E10534.24776
M204 S3000
M205 X10 Y10
G0 F6000 X126.165 Y26.569
M204 S1800
M205 X8 Y8
G1 F1800 X26.624 Y126.11 E10538.92986
M204 S3000
M205 X10 Y10
G0 F6000 X26.831 Y126.468
M204 S1800
M205 X8 Y8
G1 F1800 X126.731 Y26.569 E10543.62883
M204 S3000
M205 X10 Y10
G0 F6000 X127.296 Y26.569
M204 S1800
M205 X8 Y8
G1 F1800 X27.039 Y126.827 E10548.34463
M204 S3000
M205 X10 Y10
G0 F6000 X27.246 Y127.185
M204 S1800
M205 X8 Y8
G1 F1800 X127.862 Y26.569 E10553.0773
M204 S3000
M205 X10 Y10
G0 F6000 X128.428 Y26.569
M204 S1800
M205 X8 Y8
G1 F1800 X27.452 Y127.545 E10557.8269
M204 S3000
M205 X10 Y10
G0 F6000 X27.659 Y127.903
M204 S1800
M205 X8 Y8
G1 F1800 X128.993 Y26.569 E10562.59334
M204 S3000
M205 X10 Y10
G0 F6000 X129.559 Y26.569
M204 S1800
M205 X8 Y8
G1 F1800 X27.867 Y128.262 E10567.37665
M204 S3000
M205 X10 Y10
G0 F6000 X28.074 Y128.62
M204 S1800
M205 X8 Y8
G1 F1800 X130.125 Y26.569 E10572.17681
M204 S3000
M205 X10 Y10
G0 F6000 X130.691 Y26.569
M204 S1800
M205 X8 Y8
G1 F1800 X28.281 Y128.979 E10576.99387
M204 S3000
M205 X10 Y10
G0 F6000 X28.487 Y129.338
M204 S1800
M205 X8 Y8
G1 F1800 X131.256 Y26.569 E10581.82781
M204 S3000
M205 X10 Y10
G0 F6000 X131.822 Y26.569
M204 S1800
M205 X8 Y8
G1 F1800 X28.695 Y129.696 E10586.67858
M204 S3000
M205 X10 Y10
G0 F6000 X28.902 Y130.055
M204 S1800
M205 X8 Y8
G1 F1800 X132.388 Y26.569 E10591.54625
M204 S3000
M205 X10 Y10
G0 F6000 X132.953 Y26.569
M204 S1800
M205 X8 Y8
G1 F1800 X29.109 Y130.413 E10596.43075
M204 S3000
M205 X10 Y10
G0 F6000 X29.316 Y130.772
M204 S1800
M205 X8 Y8
G1 F1800 X133.519 Y26.569 E10601.33214
M204 S3000
M205 X10 Y10
G0 F6000 X134.085 Y26.569
M204 S1800
M205 X8 Y8
G1 F1800 X29.523 Y131.13 E10606.25039
M204 S3000
M205 X10 Y10
G0 F6000 X29.73 Y131.49
M204 S1800
M205 X8 Y8
G1 F1800 X134.65 Y26.569 E10611.18553
M204 S3000
M205 X10 Y10
G0 F6000 X135.216 Y26.569
M204 S1800
M205 X8 Y8
G1 F1800 X29.937 Y131.848 E10616.13753
M204 S3000
M205 X10 Y10
G0 F6000 X30.144 Y132.207
M204 S1800
M205 X8 Y8
G1 F1800 X135.782 Y26.569 E10621.10642
M204 S3000
M205 X10 Y10
G0 F6000 X136.347 Y26.569
M204 S1800
M205 X8 Y8
G1 F1800 X30.351 Y132.565 E10626.09215
M204 S3000
M205 X10 Y10
G0 F6000 X30.559 Y132.924
M204 S1800
M205 X8 Y8
G1 F1800 X136.913 Y26.569 E10631.09474
M204 S3000
M205 X10 Y10
G0 F6000 X137.479 Y26.569
M204 S1800
M205 X8 Y8
G1 F1800 X30.765 Y133.283 E10636.11424
M204 S3000
M205 X10 Y10
G0 F6000 X30.972 Y133.641
M204 S1800
M205 X8 Y8
G1 F1800 X138.044 Y26.569 E10641.15057
M204 S3000
M205 X10 Y10
G0 F6000 X138.61 Y26.569
M204 S1800
M205 X8 Y8
G1 F1800 X31.179 Y134 E10646.2038
M204 S3000
M205 X10 Y10
G0 F6000 X31.387 Y134.358
M204 S1800
M205 X8 Y8
G1 F1800 X139.176 Y26.569 E10651.27386
M204 S3000
M205 X10 Y10
G0 F6000 X139.741 Y26.569
M204 S1800
M205 X8 Y8
G1 F1800 X31.594 Y134.717 E10656.36079
M204 S3000
M205 X10 Y10
G0 F6000 X31.801 Y135.075
M204 S1800
M205 X8 Y8
G1 F1800 X140.307 Y26.569 E10661.46458
M204 S3000
M205 X10 Y10
G0 F6000 X140.873 Y26.569
M204 S1800
M205 X8 Y8
G1 F1800 X32.007 Y135.434 E10666.58528
M204 S3000
M205 X10 Y10
G0 F6000 X32.215 Y135.793
M204 S1800
M205 X8 Y8
G1 F1800 X141.439 Y26.569 E10671.72284
M204 S3000
M205 X10 Y10
G0 F6000 X142.004 Y26.569
M204 S1800
M205 X8 Y8
G1 F1800 X32.422 Y136.151 E10676.87724
M204 S3000
M205 X10 Y10
G0 F6000 X32.629 Y136.51
M204 S1800
M205 X8 Y8
G1 F1800 X142.57 Y26.569 E10682.04853
M204 S3000
M205 X10 Y10
G0 F6000 X143.136 Y26.569
M204 S1800
M205 X8 Y8
G1 F1800 X32.836 Y136.869 E10687.2367
M204 S3000
M205 X10 Y10
G0 F6000 X33.043 Y137.228
M204 S1800
M205 X8 Y8
G1 F1800 X143.701 Y26.569 E10692.44174
M204 S3000
M205 X10 Y10
G0 F6000 X144.267 Y26.569
M204 S1800
M205 X8 Y8
G1 F1800 X33.25 Y137.586 E10697.66364
M204 S3000
M205 X10 Y10
G0 F6000 X33.457 Y137.945
M204 S1800
M205 X8 Y8
G1 F1800 X144.833 Y26.569 E10702.90243
M204 S3000
M205 X10 Y10
G0 F6000 X145.398 Y26.569
M204 S1800
M205 X8 Y8
G1 F1800 X33.664 Y138.303 E10708.15805
M204 S3000
M205 X10 Y10
G0 F6000 X33.871 Y138.662
M204 S1800
M205 X8 Y8
G1 F1800 X145.964 Y26.569 E10713.43056
M204 S3000
M205 X10 Y10
G0 F6000 X146.53 Y26.569
M204 S1800
M205 X8 Y8
G1 F1800 X34.079 Y139.02 E10718.71991
M204 S3000
M205 X10 Y10
G0 F6000 X34.285 Y139.379
M204 S1800
M205 X8 Y8
G1 F1800 X147.095 Y26.569 E10724.02615
M204 S3000
M205 X10 Y10
G0 F6000 X147.661 Y26.569
M204 S1800
M205 X8 Y8
G1 F1800 X34.492 Y139.738 E10729.34927
M204 S3000
M205 X10 Y10
G0 F6000 X34.699 Y140.096
M204 S1800
M205 X8 Y8
G1 F1800 X148.227 Y26.569 E10734.68926
M204 S3000
M205 X10 Y10
G0 F6000 X148.792 Y26.569
M204 S1800
M205 X8 Y8
G1 F1800 X34.907 Y140.455 E10740.04608
M204 S3000
M205 X10 Y10
G0 F6000 X35.114 Y140.813
M204 S1800
M205 X8 Y8
G1 F1800 X149.358 Y26.569 E10745.41977
M204 S3000
M205 X10 Y10
G0 F6000 X149.924 Y26.569
M204 S1800
M205 X8 Y8
G1 F1800 X35.32 Y141.173 E10750.81039
M204 S3000
M205 X10 Y10
G0 F6000 X35.527 Y141.531
M204 S1800
M205 X8 Y8
G1 F1800 X150.357 Y26.701 E10756.21164
M204 S3000
M205 X10 Y10
G0 F6000 X150.564 Y27.06
M204 S1800
M205 X8 Y8
G1 F1800 X35.735 Y141.89 E10761.61287
M204 S3000
M205 X10 Y10
G0 F6000 X35.942 Y142.248
M204 S1800
M205 X8 Y8
G1 F1800 X150.772 Y27.418 E10767.01412
M204 S3000
M205 X10 Y10
G0 F6000 X150.979 Y27.777
M204 S1800
M205 X8 Y8
G1 F1800 X36.149 Y142.607 E10772.41537
M204 S3000
M205 X10 Y10
G0 F6000 X36.355 Y142.966
M204 S1800
M205 X8 Y8
G1 F1800 X151.185 Y28.136 E10777.81662
M204 S3000
M205 X10 Y10
G0 F6000 X151.392 Y28.494
M204 S1800
M205 X8 Y8
G1 F1800 X36.563 Y143.324 E10783.21785
M204 S3000
M205 X10 Y10
G0 F6000 X36.77 Y143.683
M204 S1800
M205 X8 Y8
G1 F1800 X151.6 Y28.853 E10788.6191
M204 S3000
M205 X10 Y10
G0 F6000 X151.807 Y29.211
M204 S1800
M205 X8 Y8
G1 F1800 X36.977 Y144.041 E10794.02035
M204 S3000
M205 X10 Y10
G0 F6000 X37.184 Y144.4
M204 S1800
M205 X8 Y8
G1 F1800 X152.014 Y29.57 E10799.4216
M204 S3000
M205 X10 Y10
G0 F6000 X152.22 Y29.929
M204 S1800
M205 X8 Y8
G1 F1800 X37.391 Y144.758 E10804.82281
M204 S3000
M205 X10 Y10
G0 F6000 X37.598 Y145.118
M204 S1800
M205 X8 Y8
G1 F1800 X152.428 Y30.288 E10810.22406
M204 S3000
M205 X10 Y10
G0 F6000 X152.635 Y30.646
M204 S1800
M205 X8 Y8
G1 F1800 X37.805 Y145.476 E10815.62531
M204 S3000
M205 X10 Y10
G0 F6000 X38.012 Y145.835
M204 S1800
M205 X8 Y8
G1 F1800 X152.842 Y31.005 E10821.02656
M204 S3000
M205 X10 Y10
G0 F6000 X153.049 Y31.363
M204 S1800
M205 X8 Y8
G1 F1800 X38.219 Y146.193 E10826.42781
M204 S3000
M205 X10 Y10
G0 F6000 X38.427 Y146.552
M204 S1800
M205 X8 Y8
G1 F1800 X153.256 Y31.722 E10831.82904
M204 S3000
M205 X10 Y10
G0 F6000 X153.463 Y32.081
M204 S1800
M205 X8 Y8
G1 F1800 X38.633 Y146.911 E10837.23029
M204 S3000
M205 X10 Y10
G0 F6000 X38.84 Y147.269
M204 S1800
M205 X8 Y8
G1 F1800 X153.67 Y32.439 E10842.63154
M204 S3000
M205 X10 Y10
G0 F6000 X153.877 Y32.798
M204 S1800
M205 X8 Y8
G1 F1800 X39.047 Y147.628 E10848.03279
M204 S3000
M205 X10 Y10
G0 F6000 X39.255 Y147.986
M204 S1800
M205 X8 Y8
G1 F1800 X154.084 Y33.156 E10853.43402
M204 S3000
M205 X10 Y10
G0 F6000 X154.292 Y33.515
M204 S1800
M205 X8 Y8
G1 F1800 X39.462 Y148.345 E10858.83527
M204 S3000
M205 X10 Y10
G0 F6000 X39.669 Y148.703
M204 S1800
M205 X8 Y8
G1 F1800 X154.498 Y33.874 E10864.23648
M204 S3000
M205 X10 Y10
G0 F6000 X154.705 Y34.233
M204 S1800
M205 X8 Y8
G1 F1800 X39.875 Y149.063 E10869.63773
M204 S3000
M205 X10 Y10
G0 F6000 X40.083 Y149.421
M204 S1800
M205 X8 Y8
G1 F1800 X154.912 Y34.591 E10875.03895
M204 S3000
M205 X10 Y10
G0 F6000 X155.12 Y34.95
M204 S1800
M205 X8 Y8
G1 F1800 X40.29 Y149.78 E10880.44021
M204 S3000
M205 X10 Y10
G0 F6000 X40.497 Y150.138
M204 S1800
M205 X8 Y8
G1 F1800 X155.327 Y35.308 E10885.84146
M204 S3000
M205 X10 Y10
G0 F6000 X155.534 Y35.667
M204 S1800
M205 X8 Y8
G1 F1800 X40.704 Y150.497 E10891.24271
M204 S3000
M205 X10 Y10
G0 F6000 X40.911 Y150.856
M204 S1800
M205 X8 Y8
G1 F1800 X155.74 Y36.026 E10896.64394
M204 S3000
M205 X10 Y10
G0 F6000 X155.948 Y36.384
M204 S1800
M205 X8 Y8
G1 F1800 X41.118 Y151.214 E10902.04519
M204 S3000
M205 X10 Y10
G0 F6000 X41.325 Y151.573
M204 S1800
M205 X8 Y8
G1 F1800 X156.155 Y36.743 E10907.44644
M204 S3000
M205 X10 Y10
G0 F6000 X156.362 Y37.101
M204 S1800
M205 X8 Y8
G1 F1800 X41.532 Y151.931 E10912.84769
M204 S3000
M205 X10 Y10
G0 F6000 X41.739 Y152.29
M204 S1800
M205 X8 Y8
G1 F1800 X60.929 Y133.1 E10913.75033
M204 S3000
M205 X10 Y10
G0 F6000 X61.101 Y132.929
M204 S1800
M205 X8 Y8
G1 F1800 X132.429 Y61.601 E10917.10538
M204 S3000
M205 X10 Y10
G0 F6000 X132.6 Y61.429
M204 S1800
M205 X8 Y8
G1 F1800 X156.569 Y37.46 E10918.23281
M204 S3000
M205 X10 Y10
G0 F6000 X156.776 Y37.819
M204 S1800
M205 X8 Y8
G1 F1800 X133.165 Y61.429 E10919.34337
M204 S3000
M205 X10 Y10
G0 F6000 X133.731 Y61.429
M204 S1800
M205 X8 Y8
G1 F1800 X156.983 Y38.178 E10920.43705
M204 S3000
M205 X10 Y10
G0 F6000 X157.19 Y38.536
M204 S1800
M205 X8 Y8
G1 F1800 X134.297 Y61.429 E10921.51387
M204 S3000
M205 X10 Y10
G0 F6000 X134.862 Y61.429
M204 S1800
M205 X8 Y8
G1 F1800 X157.397 Y38.895 E10922.57382
M204 S3000
M205 X10 Y10
G0 F6000 X157.604 Y39.253
M204 S1800
M205 X8 Y8
G1 F1800 X135.428 Y61.429 E10923.61691
M204 S3000
M205 X10 Y10
G0 F6000 X135.994 Y61.429
M204 S1800
M205 X8 Y8
G1 F1800 X157.812 Y39.612 E10924.64314
M204 S3000
M205 X10 Y10
G0 F6000 X158.018 Y39.971
M204 S1800
M205 X8 Y8
G1 F1800 X136.559 Y61.429 E10925.65248
M204 S3000
M205 X10 Y10
G0 F6000 X137.125 Y61.429
M204 S1800
M205 X8 Y8
G1 F1800 X158.225 Y40.329 E10926.64496
M204 S3000
M205 X10 Y10
G0 F6000 X158.432 Y40.688
M204 S1800
M205 X8 Y8
G1 F1800 X137.691 Y61.429 E10927.62056
M204 S3000
M205 X10 Y10
G0 F6000 X138.257 Y61.429
M204 S1800
M205 X8 Y8
G1 F1800 X158.64 Y41.046 E10928.57931
M204 S3000
M205 X10 Y10
G0 F6000 X158.847 Y41.405
M204 S1800
M205 X8 Y8
G1 F1800 X138.822 Y61.429 E10929.5212
M204 S3000
M205 X10 Y10
G0 F6000 X139.388 Y61.429
M204 S1800
M205 X8 Y8
G1 F1800 X159.053 Y41.764 E10930.44618
M204 S3000
M205 X10 Y10
G0 F6000 X159.26 Y42.123
M204 S1800
M205 X8 Y8
G1 F1800 X139.954 Y61.429 E10931.35428
M204 S3000
M205 X10 Y10
G0 F6000 X140.519 Y61.429
M204 S1800
M205 X8 Y8
G1 F1800 X159.468 Y42.481 E10932.24556
M204 S3000
M205 X10 Y10
G0 F6000 X159.675 Y42.84
M204 S1800
M205 X8 Y8
G1 F1800 X141.085 Y61.429 E10933.11995
M204 S3000
M205 X10 Y10
G0 F6000 X141.651 Y61.429
M204 S1800
M205 X8 Y8
G1 F1800 X159.882 Y43.198 E10933.97748
M204 S3000
M205 X10 Y10
G0 F6000 X160.089 Y43.557
M204 S1800
M205 X8 Y8
G1 F1800 X142.216 Y61.429 E10934.81815
M204 S3000
M205 X10 Y10
G0 F6000 X142.782 Y61.429
M204 S1800
M205 X8 Y8
G1 F1800 X160.296 Y43.916 E10935.64193
M204 S3000
M205 X10 Y10
G0 F6000 X160.503 Y44.274
M204 S1800
M205 X8 Y8
G1 F1800 X143.348 Y61.429 E10936.44885
M204 S3000
M205 X10 Y10
G0 F6000 X143.913 Y61.429
M204 S1800
M205 X8 Y8
G1 F1800 X160.71 Y44.633 E10937.2389
M204 S3000
M205 X10 Y10
G0 F6000 X160.917 Y44.991
M204 S1800
M205 X8 Y8
G1 F1800 X144.479 Y61.429 E10938.0121
M204 S3000
M205 X10 Y10
G0 F6000 X145.045 Y61.429
M204 S1800
M205 X8 Y8
G1 F1800 X161.124 Y45.35 E10938.7684
M204 S3000
M205 X10 Y10
G0 F6000 X161.331 Y45.709
M204 S1800
M205 X8 Y8
G1 F1800 X145.61 Y61.429 E10939.50785
M204 S3000
M205 X10 Y10
G0 F6000 X146.176 Y61.429
M204 S1800
M205 X8 Y8
G1 F1800 X161.538 Y46.068 E10940.2304
M204 S3000
M205 X10 Y10
G0 F6000 X161.745 Y46.426
M204 S1800
M205 X8 Y8
G1 F1800 X146.742 Y61.429 E10940.9361
M204 S3000
M205 X10 Y10
G0 F6000 X147.308 Y61.429
M204 S1800
M205 X8 Y8
G1 F1800 X161.952 Y46.785 E10941.62491
M204 S3000
M205 X10 Y10
G0 F6000 X162.16 Y47.143
M204 S1800
M205 X8 Y8
G1 F1800 X147.873 Y61.429 E10942.2969
M204 S3000
M205 X10 Y10
G0 F6000 X148.439 Y61.429
M204 S1800
M205 X8 Y8
G1 F1800 X162.367 Y47.502 E10942.95201
M204 S3000
M205 X10 Y10
G0 F6000 X162.573 Y47.861
M204 S1800
M205 X8 Y8
G1 F1800 X149.005 Y61.429 E10943.59021
M204 S3000
M205 X10 Y10
G0 F6000 X149.569 Y61.431
M204 S1800
M205 X8 Y8
G1 F1800 X162.78 Y48.219 E10944.21163
M204 S3000
M205 X10 Y10
G0 F6000 X162.988 Y48.578
M204 S1800
M205 X8 Y8
G1 F1800 X149.569 Y61.997 E10944.84282
M204 S3000
M205 X10 Y10
G0 F6000 X149.569 Y62.562
M204 S1800
M205 X8 Y8
G1 F1800 X163.195 Y48.936 E10945.48375
M204 S3000
M205 X10 Y10
G0 F6000 X163.402 Y49.295
M204 S1800
M205 X8 Y8
G1 F1800 X149.569 Y63.128 E10946.13441
M204 S3000
M205 X10 Y10
G0 F6000 X149.569 Y63.694
M204 S1800
M205 X8 Y8
G1 F1800 X163.608 Y49.654 E10946.79479
M204 S3000
M205 X10 Y10
G0 F6000 X163.816 Y50.012
M204 S1800
M205 X8 Y8
G1 F1800 X149.569 Y64.259 E10947.46492
M204 S3000
M205 X10 Y10
G0 F6000 X149.569 Y64.825
M204 S1800
M205 X8 Y8
G1 F1800 X164.023 Y50.371 E10948.14479
M204 S3000
M205 X10 Y10
G0 F6000 X164.23 Y50.729
M204 S1800
M205 X8 Y8
G1 F1800 X149.569 Y65.391 E10948.83442
M204 S3000
M205 X10 Y10
G0 F6000 X149.569 Y65.956
M204 S1800
M205 X8 Y8
G1 F1800 X164.437 Y51.088 E10949.53377
M204 S3000
M205 X10 Y10
G0 F6000 X164.644 Y51.446
M204 S1800
M205 X8 Y8
G1 F1800 X149.569 Y66.522 E10950.24287
M204 S3000
M205 X10 Y10
G0 F6000 X149.569 Y67.088
M204 S1800
M205 X8 Y8
G1 F1800 X164.851 Y51.806 E10950.96169
M204 S3000
M205 X10 Y10
G0 F6000 X165.058 Y52.164
M204 S1800
M205 X8 Y8
G1 F1800 X149.569 Y67.653 E10951.69025
M204 S3000
M205 X10 Y10
G0 F6000 X149.569 Y68.219
M204 S1800
M205 X8 Y8
G1 F1800 X165.265 Y52.523 E10952.42854
M204 S3000
M205 X10 Y10
G0 F6000 X165.472 Y52.881
M204 S1800
M205 X8 Y8
G1 F1800 X149.569 Y68.785 E10953.17659
M204 S3000
M205 X10 Y10
G0 F6000 X149.569 Y69.35
M204 S1800
M205 X8 Y8
G1 F1800 X165.68 Y53.24 E10953.93438
M204 S3000
M205 X10 Y10
G0 F6000 X165.886 Y53.599
M204 S1800
M205 X8 Y8
G1 F1800 X149.569 Y69.916 E10954.70188
M204 S3000
M205 X10 Y10
G0 F6000 X149.569 Y70.482
M204 S1800
M205 X8 Y8
G1 F1800 X166.093 Y53.957 E10955.47914
M204 S3000
M205 X10 Y10
G0 F6000 X166.3 Y54.316
M204 S1800
M205 X8 Y8
G1 F1800 X149.569 Y71.047 E10956.26612
M204 S3000
M205 X10 Y10
G0 F6000 X149.569 Y71.613
M204 S1800
M205 X8 Y8
G1 F1800 X166.508 Y54.674 E10957.06288
M204 S3000
M205 X10 Y10
G0 F6000 X166.715 Y55.033
M204 S1800
M205 X8 Y8
G1 F1800 X149.569 Y72.179 E10957.86937
M204 S3000
M205 X10 Y10
G0 F6000 X149.569 Y72.745
M204 S1800
M205 X8 Y8
G1 F1800 X166.922 Y55.391 E10958.68563
M204 S3000
M205 X10 Y10
G0 F6000 X167.128 Y55.751
M204 S1800
M205 X8 Y8
G1 F1800 X149.569 Y73.31 E10959.51155
M204 S3000
M205 X10 Y10
G0 F6000 X149.569 Y73.876
M204 S1800
M205 X8 Y8
G1 F1800 X167.336 Y56.109 E10960.34725
M204 S3000
M205 X10 Y10
G0 F6000 X167.543 Y56.468
M204 S1800
M205 X8 Y8
G1 F1800 X149.569 Y74.442 E10961.1927
M204 S3000
M205 X10 Y10
G0 F6000 X149.569 Y75.007
M204 S1800
M205 X8 Y8
G1 F1800 X167.75 Y56.826 E10962.04787
M204 S3000
M205 X10 Y10
G0 F6000 X167.957 Y57.185
M204 S1800
M205 X8 Y8
G1 F1800 X149.569 Y75.573 E10962.91279
M204 S3000
M205 X10 Y10
G0 F6000 X149.569 Y76.139
M204 S1800
M205 X8 Y8
G1 F1800 X168.164 Y57.544 E10963.78744
M204 S3000
M205 X10 Y10
G0 F6000 X168.371 Y57.902
M204 S1800
M205 X8 Y8
G1 F1800 X149.569 Y76.704 E10964.67183
M204 S3000
M205 X10 Y10
G0 F6000 X149.569 Y77.27
M204 S1800
M205 X8 Y8
G1 F1800 X168.578 Y58.261 E10965.56596
M204 S3000
M205 X10 Y10
G0 F6000 X168.785 Y58.619
M204 S1800
M205 X8 Y8
G1 F1800 X149.569 Y77.836 E10966.46984
M204 S3000
M205 X10 Y10
G0 F6000 X149.569 Y78.401
M204 S1800
M205 X8 Y8
G1 F1800 X168.992 Y58.978 E10967.38344
M204 S3000
M205 X10 Y10
G0 F6000 X169.2 Y59.336
M204 S1800
M205 X8 Y8
G1 F1800 X54.37 Y174.166 E10972.78469
M204 S3000
M205 X10 Y10
G0 F6000 X54.576 Y174.525
M204 S1800
M205 X8 Y8
G1 F1800 X169.406 Y59.696 E10978.18592
M204 S3000
M205 X10 Y10
G0 F6000 X169.613 Y60.054
M204 S1800
M205 X8 Y8
G1 F1800 X54.783 Y174.884 E10983.58717
M204 S3000
M205 X10 Y10
G0 F6000 X54.99 Y175.242
M204 S1800
M205 X8 Y8
G1 F1800 X169.82 Y60.413 E10988.9884
M204 S3000
M205 X10 Y10
G0 F6000 X170.028 Y60.771
M204 S1800
M205 X8 Y8
G1 F1800 X55.198 Y175.601 E10994.38965
M204 S3000
M205 X10 Y10
G0 F6000 X55.405 Y175.959
M204 S1800
M205 X8 Y8
G1 F1800 X170.235 Y61.13 E10999.79088
M204 S3000
M205 X10 Y10
G0 F6000 X170.441 Y61.489
M204 S1800
M205 X8 Y8
G1 F1800 X55.611 Y176.319 E11005.19213
M204 S3000
M205 X10 Y10
G0 F6000 X55.819 Y176.677
M204 S1800
M205 X8 Y8
G1 F1800 X170.648 Y61.847 E11010.59335
M204 S3000
M205 X10 Y10
G0 F6000 X170.856 Y62.206
M204 S1800
M205 X8 Y8
G1 F1800 X56.026 Y177.036 E11015.99461
M204 S3000
M205 X10 Y10
G0 F6000 X56.233 Y177.394
M204 S1800
M205 X8 Y8
G1 F1800 X171.063 Y62.564 E11021.39586
M204 S3000
M205 X10 Y10
G0 F6000 X171.27 Y62.923
M204 S1800
M205 X8 Y8
G1 F1800 X56.44 Y177.753 E11026.79711
M204 S3000
M205 X10 Y10
G0 F6000 X56.647 Y178.112
M204 S1800
M205 X8 Y8
G1 F1800 X171.476 Y63.282 E11032.19834
M204 S3000
M205 X10 Y10
G0 F6000 X171.684 Y63.641
M204 S1800
M205 X8 Y8
G1 F1800 X56.854 Y178.47 E11037.59956
M204 S3000
M205 X10 Y10
G0 F6000 X57.061 Y178.829
M204 S1800
M205 X8 Y8
G1 F1800 X171.891 Y63.999 E11043.00081
M204 S3000
M205 X10 Y10
G0 F6000 X172.098 Y64.358
M204 S1800
M205 X8 Y8
G1 F1800 X57.268 Y179.187 E11048.40204
M204 S3000
M205 X10 Y10
G0 F6000 X57.475 Y179.546
M204 S1800
M205 X8 Y8
G1 F1800 X172.305 Y64.716 E11053.80329
M204 S3000
M205 X10 Y10
G0 F6000 X172.512 Y65.075
M204 S1800
M205 X8 Y8
G1 F1800 X57.682 Y179.904 E11059.20452
M204 S3000
M205 X10 Y10
G0 F6000 X57.889 Y180.264
M204 S1800
M205 X8 Y8
G1 F1800 X172.719 Y65.434 E11064.60577
M204 S3000
M205 X10 Y10
G0 F6000 X172.926 Y65.792
M204 S1800
M205 X8 Y8
G1 F1800 X58.096 Y180.622 E11070.00702
M204 S3000
M205 X10 Y10
G0 F6000 X58.303 Y180.981
M204 S1800
M205 X8 Y8
G1 F1800 X173.133 Y66.151 E11075.40827
M204 S3000
M205 X10 Y10
G0 F6000 X173.34 Y66.509
M204 S1800
M205 X8 Y8
G1 F1800 X58.51 Y181.339 E11080.80952
M204 S3000
M205 X10 Y10
G0 F6000 X58.718 Y181.698
M204 S1800
M205 X8 Y8
G1 F1800 X173.548 Y66.868 E11086.21078
M204 S3000
M205 X10 Y10
G0 F6000 X173.754 Y67.227
M204 S1800
M205 X8 Y8
G1 F1800 X58.924 Y182.057 E11091.61203
M204 S3000
M205 X10 Y10
G0 F6000 X59.131 Y182.415
M204 S1800
M205 X8 Y8
G1 F1800 X173.961 Y67.585 E11097.01328
M204 S3000
M205 X10 Y10
G0 F6000 X174.168 Y67.944
M204 S1800
M205 X8 Y8
G1 F1800 X59.338 Y182.774 E11102.41453
M204 S3000
M205 X10 Y10
G0 F6000 X59.546 Y183.132
M204 S1800
M205 X8 Y8
G1 F1800 X174.376 Y68.302 E11107.81578
M204 S3000
M205 X10 Y10
G0 F6000 X174.583 Y68.661
M204 S1800
M205 X8 Y8
G1 F1800 X59.815 Y183.429 E11113.21412
M204 S3000
M205 X10 Y10
G0 F6000 X60.381 Y183.429
M204 S1800
M205 X8 Y8
G1 F1800 X174.79 Y69.019 E11118.59559
M204 S3000
M205 X10 Y10
G0 F6000 X174.996 Y69.379
M204 S1800
M205 X8 Y8
G1 F1800 X60.946 Y183.429 E11123.96015
M204 S3000
M205 X10 Y10
G0 F6000 X61.512 Y183.429
M204 S1800
M205 X8 Y8
G1 F1800 X175.204 Y69.737 E11129.30787
M204 S3000
M205 X10 Y10
G0 F6000 X175.411 Y70.096
M204 S1800
M205 X8 Y8
G1 F1800 X62.078 Y183.429 E11134.63871
M204 S3000
M205 X10 Y10
G0 F6000 X62.644 Y183.429
M204 S1800
M205 X8 Y8
G1 F1800 X175.618 Y70.454 E11139.95268
M204 S3000
M205 X10 Y10
G0 F6000 X175.825 Y70.813
M204 S1800
M205 X8 Y8
G1 F1800 X63.209 Y183.429 E11145.2498
M204 S3000
M205 X10 Y10
G0 F6000 X63.775 Y183.429
M204 S1800
M205 X8 Y8
G1 F1800 X176.032 Y71.172 E11150.53002
M204 S3000
M205 X10 Y10
G0 F6000 X176.239 Y71.53
M204 S1800
M205 X8 Y8
G1 F1800 X64.341 Y183.429 E11155.79338
M204 S3000
M205 X10 Y10
G0 F6000 X64.906 Y183.429
M204 S1800
M205 X8 Y8
G1 F1800 X176.446 Y71.889 E11161.03988
M204 S3000
M205 X10 Y10
G0 F6000 X176.653 Y72.247
M204 S1800
M205 X8 Y8
G1 F1800 X65.472 Y183.429 E11166.26952
M204 S3000
M205 X10 Y10
G0 F6000 X66.038 Y183.429
M204 S1800
M205 X8 Y8
G1 F1800 X176.86 Y72.606 E11171.48227
M204 S3000
M205 X10 Y10
G0 F6000 X177.068 Y72.964
M204 S1800
M205 X8 Y8
G1 F1800 X66.603 Y183.429 E11176.6782
M204 S3000
M205 X10 Y10
G0 F6000 X67.169 Y183.429
M204 S1800
M205 X8 Y8
G1 F1800 X177.274 Y73.324 E11181.85721
M204 S3000
M205 X10 Y10
G0 F6000 X177.481 Y73.682
M204 S1800
M205 X8 Y8
G1 F1800 X67.735 Y183.429 E11187.01935
M204 S3000
M205 X10 Y10
G0 F6000 X68.3 Y183.429
M204 S1800
M205 X8 Y8
G1 F1800 X177.688 Y74.041 E11192.16462
M204 S3000
M205 X10 Y10
G0 F6000 X177.896 Y74.399
M204 S1800
M205 X8 Y8
G1 F1800 X68.866 Y183.429 E11197.29306
M204 S3000
M205 X10 Y10
G0 F6000 X69.432 Y183.429
M204 S1800
M205 X8 Y8
G1 F1800 X178.103 Y74.758 E11202.40461
M204 S3000
M205 X10 Y10
G0 F6000 X178.309 Y75.117
M204 S1800
M205 X8 Y8
G1 F1800 X69.997 Y183.429 E11207.49927
M204 S3000
M205 X10 Y10
G0 F6000 X70.563 Y183.429
M204 S1800
M205 X8 Y8
G1 F1800 X178.516 Y75.475 E11212.57708
M204 S3000
M205 X10 Y10
G0 F6000 X178.724 Y75.834
M204 S1800
M205 X8 Y8
G1 F1800 X71.129 Y183.429 E11217.63801
M204 S3000
M205 X10 Y10
G0 F6000 X71.694 Y183.429
M204 S1800
M205 X8 Y8
G1 F1800 X178.931 Y76.192 E11222.68211
M204 S3000
M205 X10 Y10
G0 F6000 X179.138 Y76.551
M204 S1800
M205 X8 Y8
G1 F1800 X72.26 Y183.429 E11227.70933
M204 S3000
M205 X10 Y10
G0 F6000 X72.826 Y183.429
M204 S1800
M205 X8 Y8
G1 F1800 X179.345 Y76.909 E11232.71968
M204 S3000
M205 X10 Y10
G0 F6000 X179.552 Y77.269
M204 S1800
M205 X8 Y8
G1 F1800 X73.392 Y183.429 E11237.71312
M204 S3000
M205 X10 Y10
G0 F6000 X73.957 Y183.429
M204 S1800
M205 X8 Y8
G1 F1800 X179.759 Y77.627 E11242.68972
M204 S3000
M205 X10 Y10
G0 F6000 X179.966 Y77.986
M204 S1800
M205 X8 Y8
G1 F1800 X74.523 Y183.429 E11247.64944
M204 S3000
M205 X10 Y10
G0 F6000 X75.089 Y183.429
M204 S1800
M205 X8 Y8
G1 F1800 X180.173 Y78.344 E11252.59229
M204 S3000
M205 X10 Y10
G0 F6000 X180.38 Y78.703
M204 S1800
M205 X8 Y8
G1 F1800 X75.654 Y183.429 E11257.51828
M204 S3000
M205 X10 Y10
G0 F6000 X76.22 Y183.429
M204 S1800
M205 X8 Y8
G1 F1800 X180.587 Y79.062 E11262.42738
M204 S3000
M205 X10 Y10
G0 F6000 X180.794 Y79.42
M204 S1800
M205 X8 Y8
G1 F1800 X76.786 Y183.429 E11267.31962
M204 S3000
M205 X10 Y10
G0 F6000 X77.351 Y183.429
M204 S1800
M205 X8 Y8
G1 F1800 X181.001 Y79.779 E11272.195
M204 S3000
M205 X10 Y10
G0 F6000 X181.208 Y80.137
M204 S1800
M205 X8 Y8
G1 F1800 X77.917 Y183.429 E11277.05352
M204 S3000
M205 X10 Y10
G0 F6000 X78.483 Y183.429
M204 S1800
M205 X8 Y8
G1 F1800 X181.416 Y80.496 E11281.89517
M204 S3000
M205 X10 Y10
G0 F6000 X181.623 Y80.854
M204 S1800
M205 X8 Y8
G1 F1800 X79.048 Y183.429 E11286.71998
M204 S3000
M205 X10 Y10
G0 F6000 X79.614 Y183.429
M204 S1800
M205 X8 Y8
G1 F1800 X181.829 Y81.214 E11291.52786
M204 S3000
M205 X10 Y10
G0 F6000 X182.036 Y81.572
M204 S1800
M205 X8 Y8
G1 F1800 X80.18 Y183.429 E11296.31888
M204 S3000
M205 X10 Y10
G0 F6000 X80.745 Y183.429
M204 S1800
M205 X8 Y8
G1 F1800 X182.244 Y81.931 E11301.09306
M204 S3000
M205 X10 Y10
G0 F6000 X182.451 Y82.289
M204 S1800
M205 X8 Y8
G1 F1800 X81.311 Y183.429 E11305.85037
M204 S3000
M205 X10 Y10
G0 F6000 X81.877 Y183.429
M204 S1800
M205 X8 Y8
G1 F1800 X182.658 Y82.648 E11310.5908
M204 S3000
M205 X10 Y10
G0 F6000 X182.864 Y83.007
M204 S1800
M205 X8 Y8
G1 F1800 X82.442 Y183.429 E11315.31435
M204 S3000
M205 X10 Y10
G0 F6000 X83.008 Y183.429
M204 S1800
M205 X8 Y8
G1 F1800 X183.072 Y83.365 E11320.02105
M204 S3000
M205 X10 Y10
G0 F6000 X183.279 Y83.724
M204 S1800
M205 X8 Y8
G1 F1800 X83.574 Y183.429 E11324.71087
M204 S3000
M205 X10 Y10
G0 F6000 X84.14 Y183.429
M204 S1800
M205 X8 Y8
G1 F1800 X183.486 Y84.082 E11329.38382
M204 S3000
M205 X10 Y10
G0 F6000 X183.693 Y84.441
M204 S1800
M205 X8 Y8
G1 F1800 X84.705 Y183.429 E11334.03991
M204 S3000
M205 X10 Y10
G0 F6000 X85.271 Y183.429
M204 S1800
M205 X8 Y8
G1 F1800 X183.9 Y84.799 E11338.67914
M204 S3000
M205 X10 Y10
G0 F6000 X184.107 Y85.158
M204 S1800
M205 X8 Y8
G1 F1800 X85.837 Y183.429 E11343.30149
M204 S3000
M205 X10 Y10
G0 F6000 X86.402 Y183.429
M204 S1800
M205 X8 Y8
G1 F1800 X184.314 Y85.517 E11347.90697
M204 S3000
M205 X10 Y10
G0 F6000 X184.521 Y85.875
M204 S1800
M205 X8 Y8
G1 F1800 X86.968 Y183.429 E11352.49559
M204 S3000
M205 X10 Y10
G0 F6000 X87.534 Y183.429
M204 S1800
M205 X8 Y8
G1 F1800 X184.728 Y86.234 E11357.06732
M204 S3000
M205 X10 Y10
G0 F6000 X184.936 Y86.593
M204 S1800
M205 X8 Y8
G1 F1800 X88.099 Y183.429 E11361.62221
M204 S3000
M205 X10 Y10
G0 F6000 X88.665 Y183.429
M204 S1800
M205 X8 Y8
G1 F1800 X185.142 Y86.952 E11366.16019
M204 S3000
M205 X10 Y10
G0 F6000 X185.349 Y87.31
M204 S1800
M205 X8 Y8
G1 F1800 X89.231 Y183.429 E11370.68131
M204 S3000
M205 X10 Y10
G0 F6000 X89.796 Y183.429
M204 S1800
M205 X8 Y8
G1 F1800 X185.556 Y87.669 E11375.18557
M204 S3000
M205 X10 Y10
G0 F6000 X185.764 Y88.027
M204 S1800
M205 X8 Y8
G1 F1800 X90.362 Y183.429 E11379.67298
M204 S3000
M205 X10 Y10
G0 F6000 X90.928 Y183.429
M204 S1800
M205 X8 Y8
G1 F1800 X185.971 Y88.386 E11384.14352
M204 S3000
M205 X10 Y10
G0 F6000 X186.178 Y88.744
M204 S1800
M205 X8 Y8
G1 F1800 X91.493 Y183.429 E11388.59721
M204 S3000
M205 X10 Y10
G0 F6000 X92.059 Y183.429
M204 S1800
M205 X8 Y8
G1 F1800 X186.384 Y89.103 E11393.03399
M204 S3000
M205 X10 Y10
G0 F6000 X186.592 Y89.462
M204 S1800
M205 X8 Y8
G1 F1800 X92.625 Y183.429 E11397.45391
M204 S3000
M205 X10 Y10
G0 F6000 X93.191 Y183.429
M204 S1800
M205 X8 Y8
G1 F1800 X186.799 Y89.82 E11401.85697
M204 S3000
M205 X10 Y10
G0 F6000 X187.006 Y90.179
M204 S1800
M205 X8 Y8
G1 F1800 X93.756 Y183.429 E11406.24316
M204 S3000
M205 X10 Y10
G0 F6000 X94.322 Y183.429
M204 S1800
M205 X8 Y8
G1 F1800 X138.43 Y139.321 E11408.31787
M204 S3000
M205 X10 Y10
G0 F6000 X138.821 Y138.93
M204 S1800
M205 X8 Y8
G1 F1800 X187.213 Y90.537 E11410.5941
M204 S3000
M205 X10 Y10
G0 F6000 X187.42 Y90.897
M204 S1800
M205 X8 Y8
G1 F1800 X139.387 Y138.93 E11412.85343
M204 S3000
M205 X10 Y10
G0 F6000 X139.952 Y138.93
M204 S1800
M205 X8 Y8
G1 F1800 X187.627 Y91.255 E11415.09591
M204 S3000
M205 X10 Y10
G0 F6000 X187.834 Y91.614
M204 S1800
M205 X8 Y8
G1 F1800 X140.518 Y138.93 E11417.32151
M204 S3000
M205 X10 Y10
G0 F6000 X141.084 Y138.93
M204 S1800
M205 X8 Y8
G1 F1800 X188.041 Y91.972 E11419.53025
M204 S3000
M205 X10 Y10
G0 F6000 X188.248 Y92.331
M204 S1800
M205 X8 Y8
G1 F1800 X141.649 Y138.93 E11421.72212
M204 S3000
M205 X10 Y10
G0 F6000 X142.215 Y138.93
M204 S1800
M205 X8 Y8
G1 F1800 X188.455 Y92.689 E11423.89713
M204 S3000
M205 X10 Y10
G0 F6000 X188.662 Y93.048
M204 S1800
M205 X8 Y8
G1 F1800 X142.781 Y138.93 E11426.05526
M204 S3000
M205 X10 Y10
G0 F6000 X143.346 Y138.93
M204 S1800
M205 X8 Y8
G1 F1800 X188.869 Y93.407 E11428.19652
M204 S3000
M205 X10 Y10
G0 F6000 X189.076 Y93.765
M204 S1800
M205 X8 Y8
G1 F1800 X143.912 Y138.93 E11430.32092
M204 S3000
M205 X10 Y10
G0 F6000 X144.478 Y138.93
M204 S1800
M205 X8 Y8
G1 F1800 X189.284 Y94.124 E11432.42846
M204 S3000
M205 X10 Y10
G0 F6000 X189.491 Y94.482
M204 S1800
M205 X8 Y8
G1 F1800 X145.043 Y138.93 E11434.51916
M204 S3000
M205 X10 Y10
G0 F6000 X145.609 Y138.93
M204 S1800
M205 X8 Y8
G1 F1800 X189.697 Y94.842 E11436.59292
M204 S3000
M205 X10 Y10
G0 F6000 X189.904 Y95.2
M204 S1800
M205 X8 Y8
G1 F1800 X146.175 Y138.93 E11438.64982
M204 S3000
M205 X10 Y10
G0 F6000 X146.74 Y138.93
M204 S1800
M205 X8 Y8
G1 F1800 X190.112 Y95.559 E11440.68988
M204 S3000
M205 X10 Y10
G0 F6000 X190.319 Y95.917
M204 S1800
M205 X8 Y8
G1 F1800 X147.306 Y138.93 E11442.71308
M204 S3000
M205 X10 Y10
G0 F6000 X147.872 Y138.93
M204 S1800
M205 X8 Y8
G1 F1800 X190.526 Y96.276 E11444.7194
M204 S3000
M205 X10 Y10
G0 F6000 X190.733 Y96.634
M204 S1800
M205 X8 Y8
G1 F1800 X148.437 Y138.93 E11446.70887
M204 S3000
M205 X10 Y10
G0 F6000 X149.003 Y138.93
M204 S1800
M205 X8 Y8
G1 F1800 X190.94 Y96.993 E11448.68146
M204 S3000
M205 X10 Y10
G0 F6000 X191.147 Y97.352
M204 S1800
M205 X8 Y8
G1 F1800 X149.569 Y138.93 E11450.63716
M204 S3000
M205 X10 Y10
G0 F6000 X149.57 Y139.495
M204 S1800
M205 X8 Y8
G1 F1800 X191.354 Y97.71 E11452.60258
M204 S3000
M205 X10 Y10
G0 F6000 X191.561 Y98.069
M204 S1800
M205 X8 Y8
G1 F1800 X149.57 Y140.06 E11454.5777
M204 S3000
M205 X10 Y10
G0 F6000 X149.57 Y140.626
M204 S1800
M205 X8 Y8
G1 F1800 X191.768 Y98.427 E11456.56259
M204 S3000
M205 X10 Y10
G0 F6000 X191.975 Y98.787
M204 S1800
M205 X8 Y8
G1 F1800 X149.57 Y141.192 E11458.55719
M204 S3000
M205 X10 Y10
G0 F6000 X149.57 Y141.757
M204 S1800
M205 X8 Y8
G1 F1800 X192.182 Y99.145 E11460.56153
M204 S3000
M205 X10 Y10
G0 F6000 X192.389 Y99.504
M204 S1800
M205 X8 Y8
G1 F1800 X149.57 Y142.323 E11462.5756
M204 S3000
M205 X10 Y10
G0 F6000 X149.57 Y142.889
M204 S1800
M205 X8 Y8
G1 F1800 X192.596 Y99.862 E11464.59944
M204 S3000
M205 X10 Y10
G0 F6000 X192.803 Y100.221
M204 S1800
M205 X8 Y8
G1 F1800 X149.57 Y143.454 E11466.63299
M204 S3000
M205 X10 Y10
G0 F6000 X149.57 Y144.02
M204 S1800
M205 X8 Y8
G1 F1800 X193.011 Y100.579 E11468.67632
M204 S3000
M205 X10 Y10
G0 F6000 X193.217 Y100.938
M204 S1800
M205 X8 Y8
G1 F1800 X149.57 Y144.586 E11470.72936
M204 S3000
M205 X10 Y10
G0 F6000 X149.57 Y145.152
M204 S1800
M205 X8 Y8
G1 F1800 X193.424 Y101.297 E11472.79214
M204 S3000
M205 X10 Y10
G0 F6000 X193.631 Y101.655
M204 S1800
M205 X8 Y8
G1 F1800 X149.57 Y145.717 E11474.86466
M204 S3000
M205 X10 Y10
G0 F6000 X149.57 Y146.283
M204 S1800
M205 X8 Y8
G1 F1800 X193.839 Y102.014 E11476.94694
M204 S3000
M205 X10 Y10
G0 F6000 X194.046 Y102.372
M204 S1800
M205 X8 Y8
G1 F1800 X149.57 Y146.849 E11479.03898
M204 S3000
M205 X10 Y10
G0 F6000 X149.57 Y147.414
M204 S1800
M205 X8 Y8
G1 F1800 X194.252 Y102.732 E11481.14068
M204 S3000
M205 X10 Y10
G0 F6000 X194.46 Y103.09
M204 S1800
M205 X8 Y8
G1 F1800 X149.57 Y147.98 E11483.25217
M204 S3000
M205 X10 Y10
G0 F6000 X149.57 Y148.546
M204 S1800
M205 X8 Y8
G1 F1800 X194.667 Y103.449 E11485.3734
M204 S3000
M205 X10 Y10
G0 F6000 X194.874 Y103.807
M204 S1800
M205 X8 Y8
G1 F1800 X149.57 Y149.111 E11487.50436
M204 S3000
M205 X10 Y10
G0 F6000 X149.57 Y149.677
M204 S1800
M205 X8 Y8
G1 F1800 X195.081 Y104.166 E11489.64505
M204 S3000
M205 X10 Y10
G0 F6000 X195.288 Y104.524
M204 S1800
M205 X8 Y8
G1 F1800 X116.384 Y183.429 E11493.35648
M204 S3000
M205 X10 Y10
G0 F6000 X116.949 Y183.429
M204 S1800
M205 X8 Y8
G1 F1800 X195.495 Y104.883 E11497.05104
G1 X195.565 Y104.813
M204 S3000
M205 X10 Y10
G0 F6000 X195.041 Y105.903
M204 S1800
M205 X8 Y8
G1 F1800 X117.515 Y183.429 E11500.69763
M204 S3000
M205 X10 Y10
G0 F6000 X118.081 Y183.429
M204 S1800
M205 X8 Y8
G1 F1800 X194.268 Y107.241 E11504.28125
G1 X194.338 Y107.171
M204 S3000
M205 X10 Y10
G0 F6000 X193.495 Y108.58
M204 S1800
M205 X8 Y8
G1 F1800 X118.646 Y183.429 E11507.80192
M204 S3000
M205 X10 Y10
G0 F6000 X119.212 Y183.429
M204 S1800
M205 X8 Y8
G1 F1800 X192.723 Y109.918 E11511.25965
G1 X192.793 Y109.848
M204 S3000
M205 X10 Y10
G0 F6000 X191.95 Y111.256
M204 S1800
M205 X8 Y8
G1 F1800 X119.778 Y183.429 E11514.65443
M204 S3000
M205 X10 Y10
G0 F6000 X120.343 Y183.429
M204 S1800
M205 X8 Y8
G1 F1800 X191.177 Y112.595 E11517.98624
G1 X191.247 Y112.525
M204 S3000
M205 X10 Y10
G0 F6000 X190.404 Y113.933
M204 S1800
M205 X8 Y8
G1 F1800 X120.909 Y183.429 E11521.2551
M204 S3000
M205 X10 Y10
G0 F6000 X121.475 Y183.429
M204 S1800
M205 X8 Y8
G1 F1800 X189.632 Y115.271 E11524.46102
G1 X189.702 Y115.201
M204 S3000
M205 X10 Y10
G0 F6000 X188.859 Y116.61
M204 S1800
M205 X8 Y8
G1 F1800 X122.04 Y183.429 E11527.60398
M204 S3000
M205 X10 Y10
G0 F6000 X122.606 Y183.429
M204 S1800
M205 X8 Y8
G1 F1800 X188.086 Y117.948 E11530.68398
G1 X188.156 Y117.878
M204 S3000
M205 X10 Y10
G0 F6000 X187.314 Y119.287
M204 S1800
M205 X8 Y8
G1 F1800 X123.172 Y183.429 E11533.70102
M204 S3000
M205 X10 Y10
G0 F6000 X123.738 Y183.429
M204 S1800
M205 X8 Y8
G1 F1800 X186.541 Y120.626 E11536.65508
G1 X186.611 Y120.556
M204 S3000
M205 X10 Y10
G0 F6000 X185.768 Y121.963
M204 S1800
M205 X8 Y8
G1 F1800 X124.303 Y183.429 E11539.54623
M204 S3000
M205 X10 Y10
G0 F6000 X124.869 Y183.429
M204 S1800
M205 X8 Y8
G1 F1800 X184.996 Y123.302 E11542.37442
G1 X185.066 Y123.232
M204 S3000
M205 X10 Y10
G0 F6000 X184.223 Y124.641
M204 S1800
M205 X8 Y8
G1 F1800 X125.435 Y183.429 E11545.13963
M204 S3000
M205 X10 Y10
G0 F6000 X126 Y183.429
M204 S1800
M205 X8 Y8
G1 F1800 X183.45 Y125.979 E11547.8419
G1 X183.52 Y125.909
M204 S3000
M205 X10 Y10
G0 F6000 X182.678 Y127.317
M204 S1800
M205 X8 Y8
G1 F1800 X126.566 Y183.429 E11550.48124
M204 S3000
M205 X10 Y10
G0 F6000 X127.132 Y183.429
M204 S1800
M205 X8 Y8
G1 F1800 X181.905 Y128.655 E11553.05761
G1 X181.975 Y128.585
M204 S3000
M205 X10 Y10
G0 F6000 X181.132 Y129.994
M204 S1800
M205 X8 Y8
G1 F1800 X127.697 Y183.429 E11555.57103
M204 S3000
M205 X10 Y10
G0 F6000 X128.263 Y183.429
M204 S1800
M205 X8 Y8
G1 F1800 X180.359 Y131.333 E11558.02147
G1 X180.429 Y131.263
M204 S3000
M205 X10 Y10
G0 F6000 X179.587 Y132.67
M204 S1800
M205 X8 Y8
G1 F1800 X128.829 Y183.429 E11560.40899
M204 S3000
M205 X10 Y10
G0 F6000 X129.394 Y183.429
M204 S1800
M205 X8 Y8
G1 F1800 X178.814 Y134.009 E11562.73356
G1 X178.884 Y133.939
M204 S3000
M205 X10 Y10
G0 F6000 X178.041 Y135.348
M204 S1800
M205 X8 Y8
G1 F1800 X129.96 Y183.429 E11564.99514
M204 S3000
M205 X10 Y10
G0 F6000 X130.526 Y183.429
M204 S1800
M205 X8 Y8
G1 F1800 X177.268 Y136.686 E11567.19377
G1 X177.338 Y136.616
M204 S3000
M205 X10 Y10
G0 F6000 X176.496 Y138.024
M204 S1800
M205 X8 Y8
G1 F1800 X131.091 Y183.429 E11569.32948
M204 S3000
M205 X10 Y10
G0 F6000 X131.657 Y183.429
M204 S1800
M205 X8 Y8
G1 F1800 X175.723 Y139.362 E11571.40223
G1 X175.793 Y139.292
M204 S3000
M205 X10 Y10
G0 F6000 X174.95 Y140.701
M204 S1800
M205 X8 Y8
G1 F1800 X132.223 Y183.429 E11573.412
M204 S3000
M205 X10 Y10
G0 F6000 X132.788 Y183.429
M204 S1800
M205 X8 Y8
G1 F1800 X174.178 Y142.04 E11575.35884
G1 X174.248 Y141.97
M204 S3000
M205 X10 Y10
G0 F6000 X173.405 Y143.378
M204 S1800
M205 X8 Y8
G1 F1800 X133.354 Y183.429 E11577.24271
M204 S3000
M205 X10 Y10
G0 F6000 X133.92 Y183.429
M204 S1800
M205 X8 Y8
G1 F1800 X172.633 Y144.716 E11579.06365
G1 X172.703 Y144.646
M204 S3000
M205 X10 Y10
G0 F6000 X171.86 Y146.055
M204 S1800
M205 X8 Y8
G1 F1800 X134.486 Y183.429 E11580.82161
M204 S3000
M205 X10 Y10
G0 F6000 X135.051 Y183.429
M204 S1800
M205 X8 Y8
G1 F1800 X171.087 Y147.393 E11582.51663
G1 X171.157 Y147.323
M204 S3000
M205 X10 Y10
G0 F6000 X170.314 Y148.732
M204 S1800
M205 X8 Y8
G1 F1800 X135.617 Y183.429 E11584.14868
M204 S3000
M205 X10 Y10
G0 F6000 X136.183 Y183.429
M204 S1800
M205 X8 Y8
G1 F1800 X169.542 Y150.069 E11585.7178
G1 X169.612 Y149.999
M204 S3000
M205 X10 Y10
G0 F6000 X168.769 Y151.408
M204 S1800
M205 X8 Y8
G1 F1800 X136.748 Y183.429 E11587.22397
M204 S3000
M205 X10 Y10
G0 F6000 X137.314 Y183.429
M204 S1800
M205 X8 Y8
G1 F1800 X167.996 Y152.747 E11588.66716
G1 X168.066 Y152.677
M204 S3000
M205 X10 Y10
G0 F6000 X167.223 Y154.085
M204 S1800
M205 X8 Y8
G1 F1800 X137.88 Y183.429 E11590.04739
M204 S3000
M205 X10 Y10
G0 F6000 X138.445 Y183.429
M204 S1800
M205 X8 Y8
G1 F1800 X166.451 Y155.423 E11591.36471
G1 X166.521 Y155.353
M204 S3000
M205 X10 Y10
G0 F6000 X165.678 Y156.762
M204 S1800
M205 X8 Y8
G1 F1800 X139.011 Y183.429 E11592.61904
M204 S3000
M205 X10 Y10
G0 F6000 X139.577 Y183.429
M204 S1800
M205 X8 Y8
G1 F1800 X164.905 Y158.1 E11593.81041
G1 X164.975 Y158.03
M204 S3000
M205 X10 Y10
G0 F6000 X164.132 Y159.439
M204 S1800
M205 X8 Y8
G1 F1800 X140.142 Y183.429 E11594.93883
M204 S3000
M205 X10 Y10
G0 F6000 X140.708 Y183.429
M204 S1800
M205 X8 Y8
G1 F1800 X163.36 Y160.776 E11596.00433
G1 X163.43 Y160.706
M204 S3000
M205 X10 Y10
G0 F6000 X162.587 Y162.115
M204 S1800
M205 X8 Y8
G1 F1800 X141.274 Y183.429 E11597.00686
M204 S3000
M205 X10 Y10
G0 F6000 X141.839 Y183.429
M204 S1800
M205 X8 Y8
G1 F1800 X161.815 Y163.454 E11597.94644
G1 X161.885 Y163.384
M204 S3000
M205 X10 Y10
G0 F6000 X161.042 Y164.792
M204 S1800
M205 X8 Y8
G1 F1800 X142.405 Y183.429 E11598.82307
M204 S3000
M205 X10 Y10
G0 F6000 X142.971 Y183.429
M204 S1800
M205 X8 Y8
G1 F1800 X160.269 Y166.131 E11599.63671
G1 X160.339 Y166.061
M204 S3000
M205 X10 Y10
G0 F6000 X159.497 Y167.469
M204 S1800
M205 X8 Y8
G1 F1800 X143.537 Y183.429 E11600.38742
M204 S3000
M205 X10 Y10
G0 F6000 X144.102 Y183.429
M204 S1800
M205 X8 Y8
G1 F1800 X158.724 Y168.807 E11601.0752
G1 X158.794 Y168.737
M204 S3000
M205 X10 Y10
G0 F6000 X157.951 Y170.146
M204 S1800
M205 X8 Y8
G1 F1800 X144.668 Y183.429 E11601.69999
M204 S3000
M205 X10 Y10
G0 F6000 X145.234 Y183.429
M204 S1800
M205 X8 Y8
G1 F1800 X157.178 Y171.484 E11602.26182
G1 X157.248 Y171.414
M204 S3000
M205 X10 Y10
G0 F6000 X156.406 Y172.822
M204 S1800
M205 X8 Y8
G1 F1800 X145.799 Y183.429 E11602.76074
M204 S3000
M205 X10 Y10
G0 F6000 X146.365 Y183.429
M204 S1800
M205 X8 Y8
G1 F1800 X155.633 Y174.161 E11603.19668
G1 X155.703 Y174.091
M204 S3000
M205 X10 Y10
G0 F6000 X154.86 Y175.499
M204 S1800
M205 X8 Y8
G1 F1800 X146.931 Y183.429 E11603.56966
M204 S3000
M205 X10 Y10
G0 F6000 X147.496 Y183.429
M204 S1800
M205 X8 Y8
G1 F1800 X154.087 Y176.838 E11603.87968
G1 X154.157 Y176.768
M204 S3000
M205 X10 Y10
G0 F6000 X153.315 Y178.176
M204 S1800
M205 X8 Y8
G1 F1800 X148.062 Y183.429 E11604.12677
M204 S3000
M205 X10 Y10
G0 F6000 X148.628 Y183.429
M204 S1800
M205 X8 Y8
G1 F1800 X152.542 Y179.514 E11604.31089
G1 X152.612 Y179.444
M204 S3000
M205 X10 Y10
G0 F6000 X151.769 Y180.853
M204 S1800
M205 X8 Y8
G1 F1800 X149.193 Y183.429 E11604.43206
M204 S3000
M205 X10 Y10
G0 F6000 X149.759 Y183.429
M204 S1800
M205 X8 Y8
G1 F1800 X150.996 Y182.191 E11604.49027
G1 X151.066 Y182.121
M204 S3000
M205 X10 Y10
G0 F6000 X149.178 Y150.069
M204 S1800
M205 X8 Y8
G1 F1800 X115.818 Y183.429 E11606.05942
M204 S3000
M205 X10 Y10
G0 F6000 X115.252 Y183.429
M204 S1800
M205 X8 Y8
G1 F1800 X148.612 Y150.069 E11607.62857
M204 S3000
M205 X10 Y10
G0 F6000 X148.046 Y150.069
M204 S1800
M205 X8 Y8
G1 F1800 X114.687 Y183.429 E11609.1977
M204 S3000
M205 X10 Y10
G0 F6000 X114.121 Y183.429
M204 S1800
M205 X8 Y8
G1 F1800 X147.481 Y150.069 E11610.76685
M204 S3000
M205 X10 Y10
G0 F6000 X146.915 Y150.069
M204 S1800
M205 X8 Y8
G1 F1800 X113.555 Y183.429 E11612.336
M204 S3000
M205 X10 Y10
G0 F6000 X112.99 Y183.429
M204 S1800
M205 X8 Y8
G1 F1800 X146.349 Y150.069 E11613.90513
M204 S3000
M205 X10 Y10
G0 F6000 X145.784 Y150.069
M204 S1800
M205 X8 Y8
G1 F1800 X112.424 Y183.429 E11615.47429
M204 S3000
M205 X10 Y10
G0 F6000 X111.858 Y183.429
M204 S1800
M205 X8 Y8
G1 F1800 X145.218 Y150.069 E11617.04344
M204 S3000
M205 X10 Y10
G0 F6000 X144.652 Y150.069
M204 S1800
M205 X8 Y8
G1 F1800 X111.292 Y183.429 E11618.61259
M204 S3000
M205 X10 Y10
G0 F6000 X110.727 Y183.429
M204 S1800
M205 X8 Y8
G1 F1800 X144.087 Y150.069 E11620.18174
M204 S3000
M205 X10 Y10
G0 F6000 X143.521 Y150.069
M204 S1800
M205 X8 Y8
G1 F1800 X110.161 Y183.429 E11621.75089
M204 S3000
M205 X10 Y10
G0 F6000 X109.595 Y183.429
M204 S1800
M205 X8 Y8
G1 F1800 X142.955 Y150.069 E11623.32005
M204 S3000
M205 X10 Y10
G0 F6000 X142.39 Y150.069
M204 S1800
M205 X8 Y8
G1 F1800 X109.03 Y183.429 E11624.8892
M204 S3000
M205 X10 Y10
G0 F6000 X108.464 Y183.429
M204 S1800
M205 X8 Y8
G1 F1800 X141.824 Y150.069 E11626.45835
M204 S3000
M205 X10 Y10
G0 F6000 X141.258 Y150.069
M204 S1800
M205 X8 Y8
G1 F1800 X107.898 Y183.429 E11628.0275
M204 S3000
M205 X10 Y10
G0 F6000 X107.333 Y183.429
M204 S1800
M205 X8 Y8
G1 F1800 X140.693 Y150.069 E11629.59665
M204 S3000
M205 X10 Y10
G0 F6000 X140.127 Y150.069
M204 S1800
M205 X8 Y8
G1 F1800 X106.767 Y183.429 E11631.16581
M204 S3000
M205 X10 Y10
G0 F6000 X106.201 Y183.429
M204 S1800
M205 X8 Y8
G1 F1800 X139.561 Y150.069 E11632.73496
M204 S3000
M205 X10 Y10
G0 F6000 X138.995 Y150.069
M204 S1800
M205 X8 Y8
G1 F1800 X105.636 Y183.429 E11634.30409
M204 S3000
M205 X10 Y10
G0 F6000 X105.07 Y183.429
M204 S1800
M205 X8 Y8
G1 F1800 X138.43 Y150.069 E11635.87324
M204 S3000
M205 X10 Y10
G0 F6000 X138.43 Y149.503
M204 S1800
M205 X8 Y8
G1 F1800 X104.504 Y183.429 E11637.46901
M204 S3000
M205 X10 Y10
G0 F6000 X103.939 Y183.429
M204 S1800
M205 X8 Y8
G1 F1800 X138.43 Y148.937 E11639.09139
M204 S3000
M205 X10 Y10
G0 F6000 X138.43 Y148.372
M204 S1800
M205 X8 Y8
G1 F1800 X103.373 Y183.429 E11640.74036
M204 S3000
M205 X10 Y10
G0 F6000 X102.807 Y183.429
M204 S1800
M205 X8 Y8
G1 F1800 X138.43 Y147.806 E11642.41596
M204 S3000
M205 X10 Y10
G0 F6000 X138.43 Y147.24
M204 S1800
M205 X8 Y8
G1 F1800 X102.241 Y183.429 E11644.11818
M204 S3000
M205 X10 Y10
G0 F6000 X101.676 Y183.429
M204 S1800
M205 X8 Y8
G1 F1800 X138.43 Y146.675 E11645.84697
M204 S3000
M205 X10 Y10
G0 F6000 X138.43 Y146.109
M204 S1800
M205 X8 Y8
G1 F1800 X101.11 Y183.429 E11647.60239
M204 S3000
M205 X10 Y10
G0 F6000 X100.544 Y183.429
M204 S1800
M205 X8 Y8
G1 F1800 X138.43 Y145.543 E11649.38443
M204 S3000
M205 X10 Y10
G0 F6000 X138.43 Y144.978
M204 S1800
M205 X8 Y8
G1 F1800 X99.979 Y183.429 E11651.19305
M204 S3000
M205 X10 Y10
G0 F6000 X99.413 Y183.429
M204 S1800
M205 X8 Y8
G1 F1800 X138.43 Y144.412 E11653.02829
M204 S3000
M205 X10 Y10
G0 F6000 X138.43 Y143.846
M204 S1800
M205 X8 Y8
G1 F1800 X98.847 Y183.429 E11654.89015
M204 S3000
M205 X10 Y10
G0 F6000 X98.282 Y183.429
M204 S1800
M205 X8 Y8
G1 F1800 X138.43 Y143.281 E11656.77859
M204 S3000
M205 X10 Y10
G0 F6000 X138.43 Y142.715
M204 S1800
M205 X8 Y8
G1 F1800 X97.716 Y183.429 E11658.69366
M204 S3000
M205 X10 Y10
G0 F6000 X97.15 Y183.429
M204 S1800
M205 X8 Y8
G1 F1800 X138.43 Y142.149 E11660.63534
M204 S3000
M205 X10 Y10
G0 F6000 X138.43 Y141.583
M204 S1800
M205 X8 Y8
G1 F1800 X96.585 Y183.429 E11662.60362
M204 S3000
M205 X10 Y10
G0 F6000 X96.019 Y183.429
M204 S1800
M205 X8 Y8
G1 F1800 X138.43 Y141.018 E11664.59851
M204 S3000
M205 X10 Y10
G0 F6000 X138.43 Y140.452
M204 S1800
M205 X8 Y8
G1 F1800 X95.453 Y183.429 E11666.62001
M204 S3000
M205 X10 Y10
G0 F6000 X94.888 Y183.429
M204 S1800
M205 X8 Y8
G1 F1800 X138.43 Y139.886 E11668.66812
G1 X138.5 Y139.816
M204 S3000
M205 X10 Y10
G0 F6000 X106.655 Y108.87
M204 S1800
M205 X8 Y8
G1 F1800 X136.955 Y78.57 E11670.09334
M204 S3000
M205 X10 Y10
G0 F6000 X136.39 Y78.57
M204 S1800
M205 X8 Y8
G1 F1800 X107.429 Y107.531 E11671.45557
G1 X107.359 Y107.601
M204 S3000
M205 X10 Y10
G0 F6000 X108.202 Y106.191
M204 S1800
M205 X8 Y8
G1 F1800 X135.824 Y78.57 E11672.75481
M204 S3000
M205 X10 Y10
G0 F6000 X135.258 Y78.57
M204 S1800
M205 X8 Y8
G1 F1800 X108.975 Y104.853 E11673.99108
G1 X108.905 Y104.923
M204 S3000
M205 X10 Y10
G0 F6000 X109.749 Y103.514
M204 S1800
M205 X8 Y8
G1 F1800 X134.693 Y78.57 E11675.16437
M204 S3000
M205 X10 Y10
G0 F6000 X134.127 Y78.57
M204 S1800
M205 X8 Y8
G1 F1800 X110.505 Y102.192 E11676.27547
M204 S3000
M205 X10 Y10
G0 F6000 X110.297 Y101.834
M204 S1800
M205 X8 Y8
G1 F1800 X133.561 Y78.57 E11677.36974
M204 S3000
M205 X10 Y10
G0 F6000 X132.996 Y78.57
M204 S1800
M205 X8 Y8
G1 F1800 X109.937 Y101.628 E11678.45434
M204 S3000
M205 X10 Y10
G0 F6000 X109.371 Y101.628
M204 S1800
M205 X8 Y8
G1 F1800 X132.43 Y78.57 E11679.53894
M204 S3000
M205 X10 Y10
G0 F6000 X132.429 Y78.005
M204 S1800
M205 X8 Y8
G1 F1800 X108.806 Y101.628 E11680.6501
M204 S3000
M205 X10 Y10
G0 F6000 X108.24 Y101.628
M204 S1800
M205 X8 Y8
G1 F1800 X132.429 Y77.44 E11681.78785
M204 S3000
M205 X10 Y10
G0 F6000 X132.429 Y76.874
M204 S1800
M205 X8 Y8
G1 F1800 X107.674 Y101.628 E11682.95222
M204 S3000
M205 X10 Y10
G0 F6000 X107.108 Y101.628
M204 S1800
M205 X8 Y8
G1 F1800 X132.429 Y76.308 E11684.14322
M204 S3000
M205 X10 Y10
G0 F6000 X132.429 Y75.743
M204 S1800
M205 X8 Y8
G1 F1800 X106.543 Y101.628 E11685.3608
M204 S3000
M205 X10 Y10
G0 F6000 X105.977 Y101.628
M204 S1800
M205 X8 Y8
G1 F1800 X132.429 Y75.177 E11686.605
M204 S3000
M205 X10 Y10
G0 F6000 X132.429 Y74.611
M204 S1800
M205 X8 Y8
G1 F1800 X105.411 Y101.628 E11687.87582
M204 S3000
M205 X10 Y10
G0 F6000 X104.846 Y101.628
M204 S1800
M205 X8 Y8
[truncated: 177,424 more chars]
