# Supplementary material for: Field testing of a lightweight, inexpensive, and customisable 3D-printed mosquito light trap in the UK
Source: Sci Rep. 2019 Aug 6;9:11412. doi: 10.1038/s41598-019-47511-y (PMC6684613; doi:10.1038/s41598-019-47511-y)
Supplement: Supplementary file 2 — Supplementary Data 1 [file 41598_2019_47511_MOESM2_ESM.zip › Supplementary Dataset 1/Tested model/1. gcode/AI3M_Tested Light.gcode]

;FLAVOR:Marlin
;TIME:1922
;Filament used: 2.07192m
;Layer height: 0.2
;Generated with Cura_SteamEngine 3.6.0
M140 S60
M105
M190 S60
M104 S200
M105
M109 S200
M82 ;absolute extrusion mode
G21 ;metric values
G90 ;absolute positioning
M82 ;set extruder to absolute mode
M107 ;start with the fan off
G28 X0 Y0 ;move X/Y to min endstops
G28 Z0 ;move Z to min endstops
G1 Z15.0 F100 ;move the platform down 15mm
G92 E0 ;zero the extruded length
G1 F200 E3 ;extrude 3mm of feed stock
G92 E0 ;zero the extruded length again
G1 F100
M117 Printing...
G5
G92 E0
G1 F2400 E-7.5
;LAYER_COUNT:50
;LAYER:0
M106 S255
M204 S3000
M205 X10 Y10
G0 F3000 X77.538 Y60.399 Z0.3
M204 S1800
M205 X8 Y8
;TYPE:SKIRT
G1 F2400 E0
G1 X77.868 Y60.028 E0.03468
G1 X78.252 Y59.714 E0.06933
G1 X78.682 Y59.466 E0.104
G1 X79.145 Y59.291 E0.13857
G1 X79.632 Y59.192 E0.17328
G1 X80 Y59.17 E0.19903
G1 X106 Y59.17 E2.01503
G1 X106.494 Y59.21 E2.04965
G1 X106.976 Y59.329 E2.08433
G1 X107.432 Y59.523 E2.11894
G1 X107.851 Y59.788 E2.15357
G1 X108.222 Y60.118 E2.18825
G1 X108.536 Y60.502 E2.22289
G1 X108.784 Y60.932 E2.25757
G1 X108.93 Y61.318 E2.28639
G1 X108.976 Y61.329 E2.28969
G1 X109.432 Y61.523 E2.32431
G1 X109.851 Y61.788 E2.35893
G1 X110.222 Y62.118 E2.39361
G1 X110.536 Y62.502 E2.42826
G1 X110.784 Y62.932 E2.46293
G1 X110.959 Y63.395 E2.4975
G1 X111.058 Y63.882 E2.53221
G1 X111.08 Y64.25 E2.55796
G1 X111.08 Y97.974 E4.91346
G1 X111.965 Y98.723 E4.99444
G1 X112.16 Y98.92 E5.0138
G1 X117.356 Y98.92 E5.37672
G1 X117.85 Y98.96 E5.41134
G1 X118.332 Y99.079 E5.44602
G1 X118.788 Y99.273 E5.48063
G1 X119.207 Y99.538 E5.51526
G1 X119.578 Y99.868 E5.54994
G1 X119.621 Y99.92 E5.55465
G1 X147.75 Y99.92 E7.51936
G1 X148.244 Y99.96 E7.55397
G1 X148.726 Y100.079 E7.58865
G1 X149.182 Y100.273 E7.62326
G1 X149.601 Y100.538 E7.65789
G1 X149.972 Y100.868 E7.69257
G1 X150.286 Y101.252 E7.72722
G1 X150.534 Y101.682 E7.76189
G1 X150.709 Y102.145 E7.79646
G1 X150.808 Y102.632 E7.83117
G1 X150.83 Y103 E7.85692
G1 X150.83 Y129 E9.67292
G1 X150.79 Y129.494 E9.70754
G1 X150.671 Y129.976 E9.74222
G1 X150.477 Y130.432 E9.77683
G1 X150.212 Y130.851 E9.81146
G1 X149.882 Y131.222 E9.84614
G1 X149.498 Y131.536 E9.88078
G1 X149.068 Y131.784 E9.91545
G1 X148.682 Y131.93 E9.94428
G1 X148.671 Y131.976 E9.94758
G1 X148.477 Y132.432 E9.9822
G1 X148.212 Y132.851 E10.01682
G1 X147.882 Y133.222 E10.0515
G1 X147.498 Y133.536 E10.08615
G1 X147.068 Y133.784 E10.12082
G1 X146.605 Y133.959 E10.15539
G1 X146.118 Y134.058 E10.1901
G1 X145.75 Y134.08 E10.21585
G1 X138.574 Y134.08 E10.71707
G1 X138.08 Y134.04 E10.75169
G1 X137.598 Y133.921 E10.78636
G1 X137.142 Y133.727 E10.82098
G1 X136.723 Y133.462 E10.8556
G1 X136.352 Y133.132 E10.89028
G1 X136.038 Y132.748 E10.92493
G1 X135.79 Y132.318 E10.9596
G1 X135.615 Y131.855 E10.99417
G1 X135.591 Y131.737 E11.00258
G1 X135.568 Y131.727 E11.00434
G1 X135.149 Y131.462 E11.03896
G1 X134.778 Y131.132 E11.07364
G1 X134.464 Y130.748 E11.10829
G1 X134.216 Y130.318 E11.14296
G1 X134.041 Y129.855 E11.17753
G1 X133.942 Y129.368 E11.21224
G1 X133.923 Y128.873 E11.24684
G1 X133.983 Y128.381 E11.28146
G1 X134.121 Y127.904 E11.31614
G1 X134.454 Y127.266 E11.36641
G1 X136.432 Y124.362 E11.61183
G1 X136.92 Y123.53 E11.6792
G1 X136.92 Y112.08 E12.47894
G1 X119.613 Y112.08 E13.68777
G1 X119.487 Y112.222 E13.70103
G1 X119.103 Y112.536 E13.73567
G1 X118.673 Y112.784 E13.77034
G1 X118.21 Y112.959 E13.80492
G1 X117.723 Y113.058 E13.83963
G1 X117.355 Y113.08 E13.86538
G1 X112.159 Y113.08 E14.2283
G1 X111.967 Y113.274 E14.24736
G1 X111.08 Y114.025 E14.32854
G1 X111.08 Y136.92 E15.92767
G1 X123.511 Y136.92 E16.79593
G1 X125.108 Y135.96 E16.92608
G1 X127.054 Y134.606 E17.09166
G1 X129.078 Y132.99 E17.27256
G1 X129.489 Y132.713 E17.30718
G1 X129.94 Y132.505 E17.34187
G1 X130.417 Y132.373 E17.37644
G1 X130.91 Y132.318 E17.41109
G1 X131.406 Y132.344 E17.44578
G1 X131.891 Y132.449 E17.48044
G1 X132.352 Y132.63 E17.51503
G1 X132.779 Y132.883 E17.5497
G1 X133.159 Y133.201 E17.5843
G1 X133.484 Y133.576 E17.61896
G1 X133.744 Y133.998 E17.65358
G1 X133.933 Y134.457 E17.68826
G1 X134.046 Y134.94 E17.7229
G1 X134.08 Y135.397 E17.75491
G1 X134.08 Y145.75 E18.47803
G1 X134.04 Y146.244 E18.51265
G1 X133.921 Y146.726 E18.54732
G1 X133.727 Y147.182 E18.58194
G1 X133.462 Y147.601 E18.61656
G1 X133.132 Y147.972 E18.65124
G1 X132.748 Y148.286 E18.68589
G1 X132.318 Y148.534 E18.72056
G1 X131.932 Y148.68 E18.74939
G1 X131.921 Y148.726 E18.75269
G1 X131.727 Y149.182 E18.7873
G1 X131.462 Y149.601 E18.82193
G1 X131.132 Y149.972 E18.85661
G1 X130.748 Y150.286 E18.89126
G1 X130.318 Y150.534 E18.92593
G1 X129.855 Y150.709 E18.9605
G1 X129.368 Y150.808 E18.99521
G1 X129 Y150.83 E19.02096
G1 X103 Y150.83 E20.83696
G1 X102.506 Y150.79 E20.87158
G1 X102.024 Y150.671 E20.90626
G1 X101.568 Y150.477 E20.94087
G1 X101.149 Y150.212 E20.9755
G1 X100.778 Y149.882 E21.01018
G1 X100.464 Y149.498 E21.04482
G1 X100.216 Y149.068 E21.07949
G1 X100.041 Y148.605 E21.11407
G1 X99.942 Y148.118 E21.14878
G1 X99.936 Y148.023 E21.15543
G1 X99.778 Y147.882 E21.17022
G1 X99.464 Y147.498 E21.20486
G1 X99.216 Y147.068 E21.23953
G1 X99.041 Y146.605 E21.27411
G1 X98.942 Y146.118 E21.30882
G1 X98.92 Y145.75 E21.33457
G1 X98.92 Y114.023 E23.55058
G1 X98.035 Y113.274 E23.63156
G1 X97.843 Y113.08 E23.65062
G1 X92.647 Y113.08 E24.01355
G1 X92.153 Y113.04 E24.04816
G1 X91.671 Y112.921 E24.08284
G1 X91.215 Y112.727 E24.11745
G1 X90.796 Y112.462 E24.15208
G1 X90.425 Y112.132 E24.18676
G1 X90.382 Y112.08 E24.19147
G1 X62.25 Y112.08 E26.15639
G1 X61.756 Y112.04 E26.19101
G1 X61.274 Y111.921 E26.22568
G1 X60.818 Y111.727 E26.26029
G1 X60.399 Y111.462 E26.29492
G1 X60.028 Y111.132 E26.3296
G1 X59.714 Y110.748 E26.36425
G1 X59.466 Y110.318 E26.39892
G1 X59.291 Y109.855 E26.43349
G1 X59.192 Y109.368 E26.4682
G1 X59.17 Y109 E26.49395
G1 X59.17 Y80.5 E28.48457
G1 X59.21 Y80.006 E28.51919
G1 X59.329 Y79.524 E28.55386
G1 X59.523 Y79.068 E28.58848
G1 X59.788 Y78.649 E28.6231
G1 X60.118 Y78.278 E28.65779
G1 X60.502 Y77.964 E28.69243
G1 X60.932 Y77.716 E28.7271
G1 X61.175 Y77.624 E28.74525
G1 X61.199 Y77.568 E28.74951
G1 X61.464 Y77.149 E28.78413
G1 X61.794 Y76.778 E28.81881
G1 X62.178 Y76.464 E28.85346
G1 X62.608 Y76.216 E28.88813
G1 X63.071 Y76.041 E28.9227
G1 X63.558 Y75.942 E28.95741
G1 X63.926 Y75.92 E28.98316
G1 X74.603 Y75.92 E29.72891
G1 X75.097 Y75.96 E29.76353
G1 X75.579 Y76.079 E29.79821
G1 X76.035 Y76.273 E29.83282
G1 X76.454 Y76.538 E29.86745
G1 X76.825 Y76.868 E29.90213
G1 X77.139 Y77.252 E29.93677
G1 X77.387 Y77.682 E29.97144
G1 X77.562 Y78.145 E30.00602
G1 X77.661 Y78.632 E30.04073
G1 X77.68 Y79.127 E30.07533
G1 X77.62 Y79.619 E30.10995
G1 X77.482 Y80.096 E30.14463
G1 X77.268 Y80.543 E30.17924
G1 X77.012 Y80.919 E30.21101
G1 X75.345 Y83.012 E30.3979
G1 X73.979 Y84.983 E30.5654
G1 X73.08 Y86.485 E30.68767
G1 X73.08 Y99.92 E31.62605
G1 X90.389 Y99.92 E32.83502
G1 X90.515 Y99.778 E32.84828
G1 X90.899 Y99.464 E32.88293
G1 X91.329 Y99.216 E32.9176
G1 X91.792 Y99.041 E32.95217
G1 X92.279 Y98.942 E32.98688
G1 X92.647 Y98.92 E33.01263
G1 X97.843 Y98.92 E33.37555
G1 X98.033 Y98.728 E33.39442
G1 X98.92 Y97.976 E33.47564
G1 X98.92 Y73.08 E35.21453
G1 X86.489 Y73.08 E36.08279
G1 X84.892 Y74.04 E36.21294
G1 X82.946 Y75.394 E36.37852
G1 X80.922 Y77.01 E36.55943
G1 X80.511 Y77.287 E36.59404
G1 X80.06 Y77.495 E36.62873
G1 X79.583 Y77.627 E36.6633
G1 X79.09 Y77.682 E36.69795
G1 X78.594 Y77.656 E36.73264
G1 X78.109 Y77.551 E36.7673
G1 X77.648 Y77.37 E36.80189
G1 X77.221 Y77.117 E36.83656
G1 X76.841 Y76.799 E36.87117
G1 X76.516 Y76.424 E36.90583
G1 X76.256 Y76.002 E36.94045
G1 X76.067 Y75.543 E36.97512
G1 X75.954 Y75.06 E37.00977
G1 X75.92 Y74.603 E37.04177
G1 X75.92 Y63.926 E37.78752
G1 X75.96 Y63.432 E37.82214
G1 X76.079 Y62.95 E37.85682
G1 X76.273 Y62.494 E37.89143
G1 X76.538 Y62.075 E37.92606
G1 X76.868 Y61.704 E37.96074
G1 X76.999 Y61.597 E37.97255
G1 X77.079 Y61.274 E37.99579
G1 X77.273 Y60.818 E38.03041
G1 X77.538 Y60.399 E38.06503
M204 S3000
M205 X10 Y10
G0 F3000 X78.094 Y60.602
M204 S1800
M205 X8 Y8
G1 F2400 X78.416 Y60.29 E38.09635
G1 X78.789 Y60.04 E38.12771
G1 X79.2 Y59.86 E38.15905
G1 X79.636 Y59.756 E38.19036
G1 X80 Y59.73 E38.21585
G1 X106 Y59.73 E40.03185
G1 X106.447 Y59.77 E40.0632
G1 X106.879 Y59.888 E40.09448
G1 X107.284 Y60.082 E40.12584
G1 X107.648 Y60.344 E40.15717
G1 X107.96 Y60.666 E40.18848
G1 X108.21 Y61.039 E40.21985
G1 X108.39 Y61.45 E40.25119
G1 X108.468 Y61.776 E40.2746
G1 X108.879 Y61.888 E40.30435
G1 X109.284 Y62.082 E40.33572
G1 X109.648 Y62.344 E40.36704
G1 X109.96 Y62.666 E40.39836
G1 X110.21 Y63.039 E40.42972
G1 X110.39 Y63.45 E40.46106
G1 X110.494 Y63.886 E40.49237
G1 X110.52 Y64.25 E40.51786
G1 X110.52 Y98.254 E42.89291
G1 X110.665 Y98.357 E42.90533
G1 X111.603 Y99.151 E42.99117
G1 X111.912 Y99.462 E43.02179
G1 X111.927 Y99.48 E43.02343
G1 X117.356 Y99.48 E43.40262
G1 X117.803 Y99.52 E43.43397
G1 X118.235 Y99.638 E43.46525
G1 X118.64 Y99.832 E43.49661
G1 X119.004 Y100.094 E43.52794
G1 X119.316 Y100.416 E43.55926
G1 X119.359 Y100.48 E43.56464
G1 X147.75 Y100.48 E45.54765
G1 X148.197 Y100.52 E45.57899
G1 X148.629 Y100.638 E45.61027
G1 X149.034 Y100.832 E45.64164
G1 X149.398 Y101.094 E45.67296
G1 X149.71 Y101.416 E45.70428
G1 X149.96 Y101.789 E45.73564
G1 X150.14 Y102.2 E45.76698
G1 X150.244 Y102.636 E45.79829
G1 X150.27 Y103 E45.82378
G1 X150.27 Y129 E47.63978
G1 X150.23 Y129.447 E47.67113
G1 X150.112 Y129.879 E47.70241
G1 X149.918 Y130.284 E47.73377
G1 X149.656 Y130.648 E47.7651
G1 X149.334 Y130.96 E47.79641
G1 X148.961 Y131.21 E47.82778
G1 X148.55 Y131.39 E47.85912
G1 X148.224 Y131.468 E47.88253
G1 X148.112 Y131.879 E47.91228
G1 X147.918 Y132.284 E47.94365
G1 X147.656 Y132.648 E47.97497
G1 X147.334 Y132.96 E48.00629
G1 X146.961 Y133.21 E48.03765
G1 X146.55 Y133.39 E48.06899
G1 X146.114 Y133.494 E48.1003
G1 X145.75 Y133.52 E48.12579
G1 X138.574 Y133.52 E48.62701
G1 X138.127 Y133.48 E48.65835
G1 X137.695 Y133.362 E48.68963
G1 X137.29 Y133.168 E48.721
G1 X136.926 Y132.906 E48.75232
G1 X136.614 Y132.584 E48.78364
G1 X136.364 Y132.211 E48.815
G1 X136.184 Y131.8 E48.84634
G1 X136.08 Y131.364 E48.87765
G1 X136.078 Y131.342 E48.87919
G1 X135.716 Y131.168 E48.90724
G1 X135.352 Y130.906 E48.93857
G1 X135.04 Y130.584 E48.96988
G1 X134.79 Y130.211 E49.00125
G1 X134.61 Y129.8 E49.03259
G1 X134.506 Y129.364 E49.06389
G1 X134.481 Y128.916 E49.09523
G1 X134.536 Y128.471 E49.12655
G1 X134.669 Y128.042 E49.15792
G1 X134.917 Y127.581 E49.19449
G1 X136.904 Y124.664 E49.44101
G1 X137.48 Y123.681 E49.52058
G1 X137.48 Y111.52 E50.36998
G1 X119.353 Y111.52 E51.63609
G1 X119.261 Y111.648 E51.6471
G1 X118.939 Y111.96 E51.67841
G1 X118.566 Y112.21 E51.70978
G1 X118.155 Y112.39 E51.74112
G1 X117.719 Y112.494 E51.77242
G1 X117.355 Y112.52 E51.79791
G1 X111.926 Y112.52 E52.17711
G1 X111.913 Y112.536 E52.17855
G1 X111.605 Y112.846 E52.20907
G1 X110.666 Y113.641 E52.29501
G1 X110.52 Y113.744 E52.30749
G1 X110.52 Y137.48 E53.96536
G1 X123.666 Y137.48 E54.88356
G1 X125.413 Y136.43 E55.02592
G1 X127.392 Y135.053 E55.19431
G1 X129.427 Y133.428 E55.37621
G1 X129.801 Y133.18 E55.40755
G1 X130.213 Y133.003 E55.43887
G1 X130.65 Y132.901 E55.47022
G1 X131.098 Y132.879 E55.50154
G1 X131.543 Y132.936 E55.53288
G1 X131.971 Y133.072 E55.56425
G1 X132.368 Y133.28 E55.59555
G1 X132.721 Y133.556 E55.62685
G1 X133.02 Y133.891 E55.65821
G1 X133.255 Y134.273 E55.68954
G1 X133.419 Y134.691 E55.7209
G1 X133.506 Y135.131 E55.75223
G1 X133.52 Y135.397 E55.77083
G1 X133.52 Y145.75 E56.49395
G1 X133.48 Y146.197 E56.5253
G1 X133.362 Y146.629 E56.55658
G1 X133.168 Y147.034 E56.58794
G1 X132.906 Y147.398 E56.61927
G1 X132.584 Y147.71 E56.65058
G1 X132.211 Y147.96 E56.68195
G1 X131.8 Y148.14 E56.71329
G1 X131.474 Y148.218 E56.7367
G1 X131.362 Y148.629 E56.76645
G1 X131.168 Y149.034 E56.79782
G1 X130.906 Y149.398 E56.82914
G1 X130.584 Y149.71 E56.86046
G1 X130.211 Y149.96 E56.89182
G1 X129.8 Y150.14 E56.92316
G1 X129.364 Y150.244 E56.95447
G1 X129 Y150.27 E56.97996
G1 X103 Y150.27 E58.79596
G1 X102.553 Y150.23 E58.82731
G1 X102.121 Y150.112 E58.85859
G1 X101.716 Y149.918 E58.88995
G1 X101.352 Y149.656 E58.92128
G1 X101.04 Y149.334 E58.95259
G1 X100.79 Y148.961 E58.98396
G1 X100.61 Y148.55 E59.01529
G1 X100.506 Y148.114 E59.0466
G1 X100.48 Y147.75 E59.07209
G1 X100.48 Y147.748 E59.07223
G1 X100.352 Y147.656 E59.08324
G1 X100.04 Y147.334 E59.11456
G1 X99.79 Y146.961 E59.14592
G1 X99.61 Y146.55 E59.17726
G1 X99.506 Y146.114 E59.20857
G1 X99.48 Y145.75 E59.23406
G1 X99.48 Y113.743 E61.46963
G1 X99.335 Y113.64 E61.48205
G1 X98.397 Y112.846 E61.56789
G1 X98.088 Y112.535 E61.59851
G1 X98.076 Y112.52 E61.59985
G1 X92.647 Y112.52 E61.97904
G1 X92.2 Y112.48 E62.01039
G1 X91.768 Y112.362 E62.04167
G1 X91.363 Y112.168 E62.07303
G1 X90.999 Y111.906 E62.10436
G1 X90.687 Y111.584 E62.13568
G1 X90.644 Y111.52 E62.14106
G1 X62.25 Y111.52 E64.12428
G1 X61.803 Y111.48 E64.15562
G1 X61.371 Y111.362 E64.1869
G1 X60.966 Y111.168 E64.21827
G1 X60.602 Y110.906 E64.24959
G1 X60.29 Y110.584 E64.28091
G1 X60.04 Y110.211 E64.31227
G1 X59.86 Y109.8 E64.34361
G1 X59.756 Y109.364 E64.37492
G1 X59.73 Y109 E64.40041
G1 X59.73 Y80.5 E66.39103
G1 X59.77 Y80.053 E66.42237
G1 X59.888 Y79.621 E66.45365
G1 X60.082 Y79.216 E66.48502
G1 X60.344 Y78.852 E66.51634
G1 X60.666 Y78.54 E66.54766
G1 X61.039 Y78.29 E66.57902
G1 X61.45 Y78.11 E66.61036
G1 X61.585 Y78.078 E66.62005
G1 X61.758 Y77.716 E66.64807
G1 X62.02 Y77.352 E66.6794
G1 X62.342 Y77.04 E66.71072
G1 X62.715 Y76.79 E66.74208
G1 X63.126 Y76.61 E66.77342
G1 X63.562 Y76.506 E66.80473
G1 X63.926 Y76.48 E66.83021
G1 X74.603 Y76.48 E67.57596
G1 X75.05 Y76.52 E67.60731
G1 X75.482 Y76.638 E67.63859
G1 X75.887 Y76.832 E67.66995
G1 X76.251 Y77.094 E67.70128
G1 X76.563 Y77.416 E67.7326
G1 X76.813 Y77.789 E67.76396
G1 X76.993 Y78.2 E67.7953
G1 X77.097 Y78.636 E67.82661
G1 X77.122 Y79.084 E67.85794
G1 X77.067 Y79.529 E67.88926
G1 X76.934 Y79.958 E67.92063
G1 X76.727 Y80.356 E67.95197
G1 X76.574 Y80.57 E67.97034
G1 X74.898 Y82.674 E68.15822
G1 X73.505 Y84.683 E68.32898
G1 X72.52 Y86.33 E68.46302
G1 X72.52 Y100.48 E69.45134
G1 X90.649 Y100.48 E70.71759
G1 X90.741 Y100.352 E70.7286
G1 X91.063 Y100.04 E70.75991
G1 X91.436 Y99.79 E70.79128
G1 X91.847 Y99.61 E70.82261
G1 X92.283 Y99.506 E70.85392
G1 X92.647 Y99.48 E70.87941
G1 X98.076 Y99.48 E71.25861
G1 X98.088 Y99.465 E71.25995
G1 X98.395 Y99.155 E71.29042
G1 X99.334 Y98.359 E71.3764
G1 X99.48 Y98.256 E71.38888
G1 X99.48 Y72.52 E73.18645
G1 X86.334 Y72.52 E74.10464
G1 X84.587 Y73.57 E74.24701
G1 X82.608 Y74.947 E74.4154
G1 X80.573 Y76.572 E74.5973
G1 X80.199 Y76.82 E74.62864
G1 X79.787 Y76.997 E74.65996
G1 X79.35 Y77.099 E74.6913
G1 X78.902 Y77.121 E74.72263
G1 X78.457 Y77.064 E74.75397
G1 X78.029 Y76.928 E74.78534
G1 X77.632 Y76.72 E74.81664
G1 X77.279 Y76.444 E74.84794
G1 X76.98 Y76.109 E74.8793
G1 X76.745 Y75.727 E74.91063
G1 X76.581 Y75.309 E74.94199
G1 X76.494 Y74.869 E74.97332
G1 X76.48 Y74.603 E74.99192
G1 X76.48 Y63.926 E75.73767
G1 X76.52 Y63.479 E75.76902
G1 X76.638 Y63.047 E75.80029
G1 X76.832 Y62.642 E75.83166
G1 X77.094 Y62.278 E75.86299
G1 X77.416 Y61.966 E75.8943
G1 X77.511 Y61.902 E75.9023
G1 X77.52 Y61.803 E75.90925
G1 X77.638 Y61.371 E75.94052
G1 X77.832 Y60.966 E75.97189
G1 X78.094 Y60.602 E76.00322
M204 S3000
M205 X10 Y10
G0 F3000 X78.389 Y61.133
M204 S1800
M205 X8 Y8
G1 F2400 X78.646 Y60.832 E76.03086
G1 X78.959 Y60.59 E76.05849
G1 X79.313 Y60.414 E76.08611
G1 X79.696 Y60.314 E76.11375
G1 X80 Y60.29 E76.13505
G1 X106 Y60.29 E77.95106
G1 X106.393 Y60.33 E77.97865
G1 X106.771 Y60.448 E78.00631
G1 X107.117 Y60.639 E78.03391
G1 X107.418 Y60.896 E78.06156
G1 X107.66 Y61.209 E78.08919
G1 X107.836 Y61.563 E78.1168
G1 X107.936 Y61.946 E78.14445
G1 X107.96 Y62.25 E78.16575
G1 X107.96 Y62.29 E78.16854
G1 X108 Y62.29 E78.17134
G1 X108.393 Y62.33 E78.19893
G1 X108.771 Y62.448 E78.22659
G1 X109.117 Y62.639 E78.25419
G1 X109.418 Y62.896 E78.28184
G1 X109.66 Y63.209 E78.30947
G1 X109.836 Y63.563 E78.33708
G1 X109.936 Y63.946 E78.36473
G1 X109.96 Y64.25 E78.38603
G1 X109.96 Y98.549 E80.78169
G1 X110.025 Y98.587 E80.78695
G1 X110.303 Y98.784 E80.81075
G1 X111.241 Y99.578 E80.89658
G1 X111.481 Y99.82 E80.92039
G1 X111.664 Y100.04 E80.94038
G1 X117.356 Y100.04 E81.33794
G1 X117.749 Y100.08 E81.36553
G1 X118.127 Y100.198 E81.39319
G1 X118.473 Y100.389 E81.4208
G1 X118.774 Y100.646 E81.44844
G1 X119.016 Y100.959 E81.47607
G1 X119.056 Y101.04 E81.48238
G1 X147.75 Y101.04 E83.48655
G1 X148.143 Y101.08 E83.51414
G1 X148.521 Y101.198 E83.5418
G1 X148.867 Y101.389 E83.56941
G1 X149.168 Y101.646 E83.59705
G1 X149.41 Y101.959 E83.62469
G1 X149.586 Y102.313 E83.6523
G1 X149.686 Y102.696 E83.67995
G1 X149.71 Y103 E83.70125
G1 X149.71 Y129 E85.51725
G1 X149.67 Y129.393 E85.54484
G1 X149.552 Y129.771 E85.5725
G1 X149.361 Y130.117 E85.6001
G1 X149.104 Y130.418 E85.62775
G1 X148.791 Y130.66 E85.65538
G1 X148.437 Y130.836 E85.683
G1 X148.054 Y130.936 E85.71064
G1 X147.75 Y130.96 E85.73194
G1 X147.71 Y130.96 E85.73474
G1 X147.71 Y131 E85.73753
G1 X147.67 Y131.393 E85.76512
G1 X147.552 Y131.771 E85.79278
G1 X147.361 Y132.117 E85.82038
G1 X147.104 Y132.418 E85.84803
G1 X146.791 Y132.66 E85.87566
G1 X146.437 Y132.836 E85.90328
G1 X146.054 Y132.936 E85.93092
G1 X145.75 Y132.96 E85.95222
G1 X138.574 Y132.96 E86.45344
G1 X138.181 Y132.92 E86.48103
G1 X137.803 Y132.802 E86.50869
G1 X137.457 Y132.611 E86.53629
G1 X137.156 Y132.354 E86.56394
G1 X136.914 Y132.041 E86.59157
G1 X136.738 Y131.687 E86.61919
G1 X136.638 Y131.304 E86.64683
G1 X136.614 Y131 E86.66813
G1 X136.614 Y130.921 E86.67365
G1 X136.607 Y130.92 E86.67414
G1 X136.229 Y130.802 E86.7018
G1 X135.883 Y130.611 E86.72941
G1 X135.582 Y130.354 E86.75705
G1 X135.34 Y130.041 E86.78469
G1 X135.164 Y129.687 E86.8123
G1 X135.064 Y129.304 E86.83995
G1 X135.042 Y128.91 E86.86751
G1 X135.1 Y128.518 E86.89519
G1 X135.235 Y128.147 E86.92276
G1 X135.38 Y127.897 E86.94295
G1 X137.372 Y124.973 E87.19007
G1 X138.04 Y123.833 E87.28236
G1 X138.04 Y110.96 E88.18149
G1 X119.053 Y110.96 E89.50766
G1 X118.966 Y111.117 E89.5202
G1 X118.709 Y111.418 E89.54784
G1 X118.396 Y111.66 E89.57547
G1 X118.042 Y111.836 E89.60309
G1 X117.659 Y111.936 E89.63074
G1 X117.355 Y111.96 E89.65203
G1 X111.665 Y111.96 E90.04946
G1 X111.483 Y112.178 E90.0693
G1 X111.243 Y112.419 E90.09305
G1 X110.304 Y113.214 E90.17899
G1 X110.027 Y113.41 E90.20269
G1 X109.96 Y113.449 E90.2081
G1 X109.96 Y138.04 E91.92569
G1 X123.822 Y138.04 E92.8939
G1 X125.718 Y136.9 E93.04842
G1 X127.731 Y135.5 E93.21969
G1 X129.777 Y133.866 E93.40257
G1 X130.109 Y133.651 E93.4302
G1 X130.478 Y133.508 E93.45784
G1 X130.868 Y133.441 E93.48548
G1 X131.263 Y133.455 E93.51309
G1 X131.647 Y133.547 E93.54067
G1 X132.006 Y133.715 E93.56835
G1 X132.323 Y133.951 E93.59595
G1 X132.586 Y134.246 E93.62356
G1 X132.785 Y134.588 E93.65119
G1 X132.911 Y134.962 E93.67876
G1 X132.96 Y135.397 E93.70934
G1 X132.96 Y145.75 E94.43245
G1 X132.92 Y146.143 E94.46005
G1 X132.802 Y146.521 E94.4877
G1 X132.611 Y146.867 E94.51531
G1 X132.354 Y147.168 E94.54295
G1 X132.041 Y147.41 E94.57059
G1 X131.687 Y147.586 E94.5982
G1 X131.304 Y147.686 E94.62585
G1 X131 Y147.71 E94.64715
G1 X130.96 Y147.71 E94.64994
G1 X130.96 Y147.75 E94.65273
G1 X130.92 Y148.143 E94.68033
G1 X130.802 Y148.521 E94.70798
G1 X130.611 Y148.867 E94.73559
G1 X130.354 Y149.168 E94.76323
G1 X130.041 Y149.41 E94.79087
G1 X129.687 Y149.586 E94.81848
G1 X129.304 Y149.686 E94.84613
G1 X129 Y149.71 E94.86743
G1 X103 Y149.71 E96.68343
G1 X102.607 Y149.67 E96.71102
G1 X102.229 Y149.552 E96.73868
G1 X101.883 Y149.361 E96.76629
G1 X101.582 Y149.104 E96.79393
G1 X101.34 Y148.791 E96.82156
G1 X101.164 Y148.437 E96.84918
G1 X101.064 Y148.054 E96.87682
G1 X101.04 Y147.75 E96.89812
G1 X101.04 Y147.448 E96.91922
G1 X100.883 Y147.361 E96.93175
G1 X100.582 Y147.104 E96.9594
G1 X100.34 Y146.791 E96.98703
G1 X100.164 Y146.437 E97.01465
G1 X100.064 Y146.054 E97.04229
G1 X100.04 Y145.75 E97.06359
G1 X100.04 Y113.448 E99.31977
G1 X99.973 Y113.409 E99.32518
G1 X99.697 Y113.213 E99.34883
G1 X98.759 Y112.419 E99.43466
G1 X98.518 Y112.177 E99.45852
G1 X98.337 Y111.96 E99.47826
G1 X92.647 Y111.96 E99.87568
G1 X92.254 Y111.92 E99.90327
G1 X91.876 Y111.802 E99.93093
G1 X91.53 Y111.611 E99.95853
G1 X91.229 Y111.354 E99.98618
G1 X90.987 Y111.041 E100.01381
G1 X90.947 Y110.96 E100.02012
G1 X62.25 Y110.96 E102.0245
G1 X61.857 Y110.92 E102.05209
G1 X61.479 Y110.802 E102.07975
G1 X61.133 Y110.611 E102.10736
G1 X60.832 Y110.354 E102.135
G1 X60.59 Y110.041 E102.16263
G1 X60.414 Y109.687 E102.19025
G1 X60.314 Y109.304 E102.2179
G1 X60.29 Y109 E102.2392
G1 X60.29 Y80.5 E104.22981
G1 X60.33 Y80.107 E104.25741
G1 X60.448 Y79.729 E104.28506
G1 X60.639 Y79.383 E104.31267
G1 X60.896 Y79.082 E104.34031
G1 X61.209 Y78.84 E104.36795
G1 X61.563 Y78.664 E104.39556
G1 X61.946 Y78.564 E104.42321
G1 X62.021 Y78.558 E104.42846
G1 X62.124 Y78.229 E104.45254
G1 X62.315 Y77.883 E104.48015
G1 X62.572 Y77.582 E104.50779
G1 X62.885 Y77.34 E104.53543
G1 X63.239 Y77.164 E104.56304
G1 X63.622 Y77.064 E104.59069
G1 X63.926 Y77.04 E104.61199
G1 X74.603 Y77.04 E105.35773
G1 X74.996 Y77.08 E105.38533
G1 X75.374 Y77.198 E105.41298
G1 X75.72 Y77.389 E105.44059
G1 X76.021 Y77.646 E105.46823
G1 X76.263 Y77.959 E105.49587
G1 X76.439 Y78.313 E105.52348
G1 X76.539 Y78.696 E105.55113
G1 X76.561 Y79.09 E105.57869
G1 X76.503 Y79.482 E105.60637
G1 X76.368 Y79.853 E105.63394
G1 X76.136 Y80.221 E105.66433
G1 X74.451 Y82.337 E105.85326
G1 X73.034 Y84.38 E106.02692
G1 X71.96 Y86.175 E106.17302
G1 X71.96 Y101.04 E107.21129
G1 X90.949 Y101.04 E108.5376
G1 X91.036 Y100.883 E108.55013
G1 X91.293 Y100.582 E108.57778
G1 X91.606 Y100.34 E108.60541
G1 X91.96 Y100.164 E108.63302
G1 X92.343 Y100.064 E108.66067
G1 X92.647 Y100.04 E108.68197
G1 X98.337 Y100.04 E109.0794
G1 X98.518 Y99.823 E109.09913
G1 X98.758 Y99.582 E109.12289
G1 X99.697 Y98.786 E109.20887
G1 X99.976 Y98.588 E109.23277
G1 X100.04 Y98.551 E109.23793
G1 X100.04 Y71.96 E111.09521
G1 X86.178 Y71.96 E112.06342
G1 X84.282 Y73.1 E112.21794
G1 X82.269 Y74.5 E112.38921
G1 X80.223 Y76.134 E112.57209
G1 X79.891 Y76.349 E112.59972
G1 X79.522 Y76.492 E112.62736
G1 X79.132 Y76.559 E112.655
G1 X78.737 Y76.545 E112.68261
G1 X78.353 Y76.453 E112.71019
G1 X77.994 Y76.285 E112.73787
G1 X77.677 Y76.049 E112.76547
G1 X77.414 Y75.754 E112.79308
G1 X77.215 Y75.412 E112.82071
G1 X77.089 Y75.038 E112.84828
G1 X77.04 Y74.603 E112.87885
G1 X77.04 Y63.926 E113.6246
G1 X77.08 Y63.533 E113.6522
G1 X77.198 Y63.155 E113.67985
G1 X77.389 Y62.809 E113.70746
G1 X77.646 Y62.508 E113.7351
G1 X77.959 Y62.266 E113.76274
G1 X78.043 Y62.224 E113.7693
G1 X78.08 Y61.857 E113.79506
G1 X78.198 Y61.479 E113.82272
G1 X78.389 Y61.133 E113.85032
M204 S3000
M205 X10 Y10
G0 F3000 X78.945 Y61.329
M204 S1800
M205 X8 Y8
G1 F2400 X79.193 Y61.106 E113.87362
G1 X79.487 Y60.947 E113.89696
G1 X79.811 Y60.863 E113.92034
G1 X80 Y60.85 E113.93357
G1 X106 Y60.85 E115.74958
G1 X106.332 Y60.89 E115.77293
G1 X106.644 Y61.007 E115.79621
G1 X106.921 Y61.195 E115.81959
G1 X107.144 Y61.443 E115.84289
G1 X107.303 Y61.737 E115.86623
G1 X107.387 Y62.061 E115.88961
G1 X107.4 Y62.25 E115.90284
G1 X107.4 Y62.85 E115.94475
G1 X108 Y62.85 E115.98666
G1 X108.332 Y62.89 E116.01001
G1 X108.644 Y63.007 E116.03329
G1 X108.921 Y63.195 E116.05667
G1 X109.144 Y63.443 E116.07996
G1 X109.303 Y63.737 E116.10331
G1 X109.387 Y64.061 E116.12669
G1 X109.4 Y64.25 E116.13992
G1 X109.4 Y98.871 E118.55807
G1 X109.742 Y99.071 E118.58574
G1 X109.942 Y99.211 E118.60279
G1 X110.88 Y100.005 E118.68863
G1 X111.051 Y100.178 E118.70562
G1 X111.402 Y100.6 E118.74396
G1 X117.356 Y100.6 E119.15982
G1 X117.688 Y100.64 E119.18318
G1 X118 Y100.757 E119.20645
G1 X118.277 Y100.945 E119.22984
G1 X118.5 Y101.193 E119.25313
G1 X118.659 Y101.487 E119.27648
G1 X118.688 Y101.6 E119.28462
G1 X147.75 Y101.6 E121.3145
G1 X148.082 Y101.64 E121.33785
G1 X148.394 Y101.757 E121.36113
G1 X148.671 Y101.945 E121.38451
G1 X148.894 Y102.193 E121.4078
G1 X149.053 Y102.487 E121.43115
G1 X149.137 Y102.811 E121.45453
G1 X149.15 Y103 E121.46776
G1 X149.15 Y129 E123.28376
G1 X149.11 Y129.332 E123.30712
G1 X148.993 Y129.644 E123.33039
G1 X148.805 Y129.921 E123.35378
G1 X148.557 Y130.144 E123.37707
G1 X148.263 Y130.303 E123.40042
G1 X147.939 Y130.387 E123.4238
G1 X147.75 Y130.4 E123.43703
G1 X147.15 Y130.4 E123.47894
G1 X147.15 Y131 E123.52084
G1 X147.11 Y131.332 E123.5442
G1 X146.993 Y131.644 E123.56747
G1 X146.805 Y131.921 E123.59086
G1 X146.557 Y132.144 E123.61415
G1 X146.263 Y132.303 E123.6375
G1 X145.939 Y132.387 E123.66088
G1 X145.75 Y132.4 E123.67411
G1 X138.574 Y132.4 E124.17532
G1 X138.242 Y132.36 E124.19868
G1 X137.93 Y132.243 E124.22196
G1 X137.653 Y132.055 E124.24534
G1 X137.43 Y131.807 E124.26863
G1 X137.271 Y131.513 E124.29198
G1 X137.187 Y131.189 E124.31536
G1 X137.174 Y131 E124.32859
G1 X137.174 Y130.4 E124.3705
G1 X137 Y130.4 E124.38265
G1 X136.668 Y130.36 E124.40601
G1 X136.356 Y130.243 E124.42928
G1 X136.079 Y130.055 E124.45266
G1 X135.856 Y129.807 E124.47596
G1 X135.697 Y129.513 E124.4993
G1 X135.613 Y129.189 E124.52268
G1 X135.607 Y128.855 E124.54601
G1 X135.681 Y128.53 E124.5693
G1 X135.843 Y128.212 E124.59422
G1 X137.844 Y125.275 E124.84245
G1 X138.6 Y123.985 E124.94688
G1 X138.6 Y110.4 E125.89574
G1 X118.69 Y110.4 E127.28638
G1 X118.598 Y110.644 E127.3046
G1 X118.41 Y110.921 E127.32798
G1 X118.162 Y111.144 E127.35127
G1 X117.868 Y111.303 E127.37462
G1 X117.544 Y111.387 E127.398
G1 X117.355 Y111.4 E127.41123
G1 X111.402 Y111.4 E127.82702
G1 X111.053 Y111.819 E127.86511
G1 X110.882 Y111.991 E127.88205
G1 X109.943 Y112.786 E127.96799
G1 X109.745 Y112.927 E127.98497
G1 X109.4 Y113.129 E128.01289
G1 X109.4 Y138.6 E129.79194
G1 X123.978 Y138.6 E130.81016
G1 X126.024 Y137.37 E130.9769
G1 X128.053 Y135.959 E131.14952
G1 X130.126 Y134.303 E131.33484
G1 X130.41 Y134.127 E131.35818
G1 X130.728 Y134.024 E131.38152
G1 X131.061 Y133.998 E131.40485
G1 X131.391 Y134.053 E131.42822
G1 X131.698 Y134.183 E131.45151
G1 X131.966 Y134.383 E131.47486
G1 X132.178 Y134.641 E131.49819
G1 X132.324 Y134.942 E131.52155
G1 X132.4 Y135.397 E131.55377
G1 X132.4 Y145.75 E132.27689
G1 X132.36 Y146.082 E132.30025
G1 X132.243 Y146.394 E132.32352
G1 X132.055 Y146.671 E132.34691
G1 X131.807 Y146.894 E132.3702
G1 X131.513 Y147.053 E132.39355
G1 X131.189 Y147.137 E132.41692
G1 X131 Y147.15 E132.43016
G1 X130.4 Y147.15 E132.47206
G1 X130.4 Y147.75 E132.51397
G1 X130.36 Y148.082 E132.53733
G1 X130.243 Y148.394 E132.5606
G1 X130.055 Y148.671 E132.58399
G1 X129.807 Y148.894 E132.60728
G1 X129.513 Y149.053 E132.63063
G1 X129.189 Y149.137 E132.654
G1 X129 Y149.15 E132.66724
G1 X103 Y149.15 E134.48324
G1 X102.668 Y149.11 E134.5066
G1 X102.356 Y148.993 E134.52987
G1 X102.079 Y148.805 E134.55325
G1 X101.856 Y148.557 E134.57655
G1 X101.697 Y148.263 E134.59989
G1 X101.613 Y147.939 E134.62327
G1 X101.6 Y147.75 E134.6365
G1 X101.6 Y147.085 E134.68295
G1 X101.356 Y146.993 E134.70117
G1 X101.079 Y146.805 E134.72455
G1 X100.856 Y146.557 E134.74784
G1 X100.697 Y146.263 E134.77119
G1 X100.613 Y145.939 E134.79457
G1 X100.6 Y145.75 E134.8078
G1 X100.6 Y113.126 E137.08646
G1 X100.256 Y112.925 E137.11429
G1 X100.058 Y112.786 E137.13119
G1 X99.12 Y111.992 E137.21703
G1 X98.949 Y111.818 E137.23407
G1 X98.601 Y111.4 E137.27206
G1 X92.647 Y111.4 E137.68792
G1 X92.315 Y111.36 E137.71128
G1 X92.003 Y111.243 E137.73455
G1 X91.726 Y111.055 E137.75793
G1 X91.503 Y110.807 E137.78123
G1 X91.344 Y110.513 E137.80457
G1 X91.315 Y110.4 E137.81272
G1 X62.25 Y110.4 E139.8428
G1 X61.918 Y110.36 E139.86616
G1 X61.606 Y110.243 E139.88943
G1 X61.329 Y110.055 E139.91282
G1 X61.106 Y109.807 E139.93611
G1 X60.947 Y109.513 E139.95946
G1 X60.863 Y109.189 E139.98284
G1 X60.85 Y109 E139.99607
G1 X60.85 Y80.5 E141.98669
G1 X60.89 Y80.168 E142.01004
G1 X61.007 Y79.856 E142.03332
G1 X61.195 Y79.579 E142.0567
G1 X61.443 Y79.356 E142.08
G1 X61.737 Y79.197 E142.10334
G1 X62.061 Y79.113 E142.12672
G1 X62.25 Y79.1 E142.13995
G1 X62.526 Y79.1 E142.15923
G1 X62.526 Y79 E142.16621
G1 X62.566 Y78.668 E142.18957
G1 X62.683 Y78.356 E142.21284
G1 X62.871 Y78.079 E142.23623
G1 X63.119 Y77.856 E142.25952
G1 X63.413 Y77.697 E142.28287
G1 X63.737 Y77.613 E142.30625
G1 X63.926 Y77.6 E142.31948
G1 X74.603 Y77.6 E143.06523
G1 X74.935 Y77.64 E143.08858
G1 X75.247 Y77.757 E143.11186
G1 X75.524 Y77.945 E143.13524
G1 X75.747 Y78.193 E143.15853
G1 X75.906 Y78.487 E143.18188
G1 X75.99 Y78.811 E143.20526
G1 X75.996 Y79.145 E143.22859
G1 X75.922 Y79.47 E143.25187
G1 X75.698 Y79.872 E143.28401
G1 X74.003 Y82 E143.47404
G1 X72.561 Y84.08 E143.65081
G1 X71.4 Y86.02 E143.80873
G1 X71.4 Y101.6 E144.89693
G1 X91.313 Y101.6 E146.28778
G1 X91.404 Y101.356 E146.30597
G1 X91.592 Y101.079 E146.32935
G1 X91.84 Y100.856 E146.35265
G1 X92.134 Y100.697 E146.37599
G1 X92.458 Y100.613 E146.39937
G1 X92.647 Y100.6 E146.4126
G1 X98.601 Y100.6 E146.82847
G1 X98.949 Y100.182 E146.86646
G1 X99.12 Y100.009 E146.88345
G1 X100.059 Y99.213 E146.96943
G1 X100.258 Y99.072 E146.98646
G1 X100.6 Y98.872 E147.01413
G1 X100.6 Y71.4 E148.93295
G1 X86.022 Y71.4 E149.95117
G1 X83.976 Y72.63 E150.11791
G1 X81.947 Y74.041 E150.29053
G1 X79.874 Y75.697 E150.47585
G1 X79.59 Y75.873 E150.49919
G1 X79.272 Y75.976 E150.52253
G1 X78.939 Y76.002 E150.54586
G1 X78.609 Y75.947 E150.56923
G1 X78.302 Y75.817 E150.59252
G1 X78.034 Y75.617 E150.61587
G1 X77.822 Y75.359 E150.6392
G1 X77.676 Y75.058 E150.66256
G1 X77.6 Y74.603 E150.69478
G1 X77.6 Y63.926 E151.44053
G1 X77.64 Y63.594 E151.46389
G1 X77.757 Y63.282 E151.48716
G1 X77.945 Y63.005 E151.51054
G1 X78.193 Y62.782 E151.53384
G1 X78.487 Y62.623 E151.55718
G1 X78.6 Y62.594 E151.56533
G1 X78.6 Y62.25 E151.58936
G1 X78.64 Y61.918 E151.61272
G1 X78.757 Y61.606 E151.63599
G1 X78.945 Y61.329 E151.65937
M204 S3000
M205 X10 Y10
G0 F3000 X79.315 Y61.763
M204 S1800
M205 X8 Y8
G1 F2400 X79.496 Y61.578 E151.67745
G1 X79.724 Y61.457 E151.69548
G1 X80 Y61.41 E151.71503
G1 X106 Y61.41 E153.53104
G1 X106.255 Y61.45 E153.54907
G1 X106.487 Y61.565 E153.56715
G1 X106.672 Y61.746 E153.58523
G1 X106.793 Y61.974 E153.60326
G1 X106.84 Y62.25 E153.62281
G1 X106.84 Y63.41 E153.70383
G1 X108 Y63.41 E153.78486
G1 X108.255 Y63.45 E153.80289
G1 X108.487 Y63.565 E153.82097
G1 X108.672 Y63.746 E153.83905
G1 X108.793 Y63.974 E153.85708
G1 X108.84 Y64.25 E153.87663
G1 X108.84 Y99.192 E156.3172
G1 X109.46 Y99.554 E156.36735
G1 X109.58 Y99.639 E156.37762
G1 X110.518 Y100.433 E156.46345
G1 X110.621 Y100.537 E156.47368
G1 X111.14 Y101.16 E156.53031
G1 X117.356 Y101.16 E156.96448
G1 X117.611 Y101.2 E156.98251
G1 X117.843 Y101.315 E157.00059
G1 X118.028 Y101.496 E157.01867
G1 X118.149 Y101.724 E157.0367
G1 X118.196 Y102 E157.05625
G1 X118.196 Y102.16 E157.06743
G1 X147.75 Y102.16 E159.13167
G1 X148.005 Y102.2 E159.14969
G1 X148.237 Y102.315 E159.16778
G1 X148.422 Y102.496 E159.18586
G1 X148.543 Y102.724 E159.20389
G1 X148.59 Y103 E159.22344
G1 X148.59 Y129 E161.03944
G1 X148.55 Y129.255 E161.05747
G1 X148.435 Y129.487 E161.07556
G1 X148.254 Y129.672 E161.09364
G1 X148.026 Y129.793 E161.11167
G1 X147.75 Y129.84 E161.13122
G1 X146.59 Y129.84 E161.21224
G1 X146.59 Y131 E161.29326
G1 X146.55 Y131.255 E161.31129
G1 X146.435 Y131.487 E161.32938
G1 X146.254 Y131.672 E161.34746
G1 X146.026 Y131.793 E161.36548
G1 X145.75 Y131.84 E161.38504
G1 X138.574 Y131.84 E161.88626
G1 X138.319 Y131.8 E161.90428
G1 X138.087 Y131.685 E161.92237
G1 X137.902 Y131.504 E161.94045
G1 X137.781 Y131.276 E161.95848
G1 X137.734 Y131 E161.97803
G1 X137.734 Y129.84 E162.05905
G1 X137 Y129.84 E162.11032
G1 X136.745 Y129.8 E162.12835
G1 X136.513 Y129.685 E162.14643
G1 X136.328 Y129.504 E162.16451
G1 X136.207 Y129.276 E162.18254
G1 X136.16 Y129.022 E162.20058
G1 X136.193 Y128.766 E162.21861
G1 X136.306 Y128.527 E162.23708
G1 X138.315 Y125.577 E162.48637
G1 X139.16 Y124.136 E162.60304
G1 X139.16 Y109.84 E163.60157
G1 X118.195 Y109.84 E165.06589
G1 X118.195 Y110 E165.07707
G1 X118.155 Y110.255 E165.0951
G1 X118.04 Y110.487 E165.11318
G1 X117.859 Y110.672 E165.13126
G1 X117.631 Y110.793 E165.14929
G1 X117.355 Y110.84 E165.16884
G1 X111.139 Y110.84 E165.60301
G1 X110.622 Y111.461 E165.65945
G1 X110.52 Y111.564 E165.66957
G1 X109.581 Y112.359 E165.75551
G1 X109.462 Y112.443 E165.76568
G1 X108.84 Y112.807 E165.81602
G1 X108.84 Y139.16 E167.65668
G1 X124.133 Y139.16 E168.72484
G1 X126.317 Y137.846 E168.90286
G1 X128.408 Y136.393 E169.08071
G1 X130.476 Y134.741 E169.26558
G1 X130.7 Y134.612 E169.28363
G1 X130.953 Y134.558 E169.3017
G1 X131.21 Y134.584 E169.31975
G1 X131.447 Y134.686 E169.33777
G1 X131.642 Y134.856 E169.35584
G1 X131.777 Y135.077 E169.37392
G1 X131.84 Y135.397 E169.3967
G1 X131.84 Y145.75 E170.11982
G1 X131.8 Y146.005 E170.13785
G1 X131.685 Y146.237 E170.15594
G1 X131.504 Y146.422 E170.17401
G1 X131.276 Y146.543 E170.19204
G1 X131 Y146.59 E170.2116
G1 X129.84 Y146.59 E170.29262
G1 X129.84 Y147.75 E170.37364
G1 X129.8 Y148.005 E170.39167
G1 X129.685 Y148.237 E170.40976
G1 X129.504 Y148.422 E170.42783
G1 X129.276 Y148.543 E170.44586
G1 X129 Y148.59 E170.46542
G1 X103 Y148.59 E172.28142
G1 X102.745 Y148.55 E172.29945
G1 X102.513 Y148.435 E172.31754
G1 X102.328 Y148.254 E172.33561
G1 X102.207 Y148.026 E172.35364
G1 X102.16 Y147.75 E172.3732
G1 X102.16 Y146.59 E172.45422
G1 X102 Y146.59 E172.46539
G1 X101.745 Y146.55 E172.48342
G1 X101.513 Y146.435 E172.50151
G1 X101.328 Y146.254 E172.51959
G1 X101.207 Y146.026 E172.53761
G1 X101.16 Y145.75 E172.55717
G1 X101.16 Y112.805 E174.85825
G1 X100.539 Y112.442 E174.9085
G1 X100.42 Y112.358 E174.91867
G1 X99.482 Y111.564 E175.00451
G1 X99.379 Y111.46 E175.01473
G1 X98.863 Y110.84 E175.07107
G1 X92.647 Y110.84 E175.50523
G1 X92.392 Y110.8 E175.52326
G1 X92.16 Y110.685 E175.54135
G1 X91.975 Y110.504 E175.55943
G1 X91.854 Y110.276 E175.57746
G1 X91.807 Y110 E175.59701
G1 X91.807 Y109.84 E175.60819
G1 X62.25 Y109.84 E177.67263
G1 X61.995 Y109.8 E177.69066
G1 X61.763 Y109.685 E177.70875
G1 X61.578 Y109.504 E177.72682
G1 X61.457 Y109.276 E177.74485
G1 X61.41 Y109 E177.76441
G1 X61.41 Y80.5 E179.75503
G1 X61.45 Y80.245 E179.77306
G1 X61.565 Y80.013 E179.79114
G1 X61.746 Y79.828 E179.80922
G1 X61.974 Y79.707 E179.82725
G1 X62.25 Y79.66 E179.8468
G1 X63.086 Y79.66 E179.90519
G1 X63.086 Y79 E179.95129
G1 X63.126 Y78.745 E179.96932
G1 X63.241 Y78.513 E179.98741
G1 X63.422 Y78.328 E180.00548
G1 X63.65 Y78.207 E180.02351
G1 X63.926 Y78.16 E180.04307
G1 X74.603 Y78.16 E180.78882
G1 X74.858 Y78.2 E180.80685
G1 X75.09 Y78.315 E180.82493
G1 X75.275 Y78.496 E180.84301
G1 X75.396 Y78.724 E180.86104
G1 X75.443 Y78.978 E180.87908
G1 X75.41 Y79.234 E180.89711
G1 X75.26 Y79.523 E180.91985
G1 X73.548 Y81.672 E181.11176
G1 X72.097 Y83.766 E181.2897
G1 X70.84 Y85.866 E181.46064
G1 X70.84 Y102.16 E182.59872
G1 X91.807 Y102.16 E184.06319
G1 X91.807 Y102 E184.07436
G1 X91.847 Y101.745 E184.09239
G1 X91.962 Y101.513 E184.11048
G1 X92.143 Y101.328 E184.12855
G1 X92.371 Y101.207 E184.14658
G1 X92.647 Y101.16 E184.16614
G1 X98.863 Y101.16 E184.6003
G1 X99.379 Y100.54 E184.65664
G1 X99.482 Y100.436 E184.66687
G1 X100.421 Y99.64 E184.75285
G1 X100.54 Y99.556 E184.76302
G1 X101.16 Y99.194 E184.81317
G1 X101.16 Y70.84 E186.79359
G1 X85.867 Y70.84 E187.86175
G1 X83.683 Y72.154 E188.03977
G1 X81.592 Y73.607 E188.21762
G1 X79.524 Y75.259 E188.40249
G1 X79.3 Y75.388 E188.42054
G1 X79.047 Y75.442 E188.43861
G1 X78.79 Y75.416 E188.45666
G1 X78.553 Y75.314 E188.47468
G1 X78.358 Y75.144 E188.49275
G1 X78.223 Y74.923 E188.51083
G1 X78.16 Y74.603 E188.53361
G1 X78.16 Y63.926 E189.27936
G1 X78.2 Y63.671 E189.29739
G1 X78.315 Y63.439 E189.31548
G1 X78.496 Y63.254 E189.33356
G1 X78.724 Y63.133 E189.35158
G1 X79 Y63.086 E189.37114
G1 X79.16 Y63.086 E189.38231
G1 X79.16 Y62.25 E189.44071
G1 X79.2 Y61.995 E189.45873
G1 X79.315 Y61.763 E189.47682
M204 S3000
M205 X10 Y10
G0 F3000 X79.759 Y62.107
M204 S1800
M205 X8 Y8
G1 F2400 X79.866 Y62.004 E189.48719
G1 X80 Y61.97 E189.49685
G1 X106 Y61.97 E191.31285
G1 X106.143 Y62.009 E191.32321
G1 X106.246 Y62.116 E191.33358
G1 X106.28 Y62.25 E191.34324
G1 X106.28 Y63.97 E191.46337
G1 X108 Y63.97 E191.58351
G1 X108.143 Y64.009 E191.59386
G1 X108.246 Y64.116 E191.60423
G1 X108.28 Y64.25 E191.61389
G1 X108.28 Y99.514 E194.07695
G1 X109.178 Y100.038 E194.14957
G1 X109.218 Y100.066 E194.15298
G1 X110.156 Y100.86 E194.23881
G1 X110.19 Y100.895 E194.24222
G1 X110.877 Y101.72 E194.31721
G1 X117.356 Y101.72 E194.76974
G1 X117.499 Y101.759 E194.7801
G1 X117.602 Y101.866 E194.79047
G1 X117.636 Y102 E194.80013
G1 X117.636 Y102.72 E194.85041
G1 X147.75 Y102.72 E196.95377
G1 X147.893 Y102.759 E196.96412
G1 X147.996 Y102.866 E196.97449
G1 X148.03 Y103 E196.98415
G1 X148.03 Y129 E198.80015
G1 X147.991 Y129.143 E198.8105
G1 X147.884 Y129.246 E198.82088
G1 X147.75 Y129.28 E198.83053
G1 X146.03 Y129.28 E198.95067
G1 X146.03 Y131 E199.0708
G1 X145.991 Y131.143 E199.08116
G1 X145.884 Y131.246 E199.09153
G1 X145.75 Y131.28 E199.10119
G1 X138.574 Y131.28 E199.6024
G1 X138.431 Y131.241 E199.61276
G1 X138.328 Y131.134 E199.62313
G1 X138.294 Y131 E199.63279
G1 X138.294 Y129.28 E199.75292
G1 X137 Y129.28 E199.8433
G1 X136.857 Y129.241 E199.85366
G1 X136.754 Y129.134 E199.86403
G1 X136.72 Y128.989 E199.87443
G1 X136.769 Y128.842 E199.88525
G1 X138.788 Y125.878 E200.13575
G1 X139.72 Y124.288 E200.26447
G1 X139.72 Y109.28 E201.31273
G1 X117.635 Y109.28 E202.85528
G1 X117.635 Y110 E202.90557
G1 X117.596 Y110.143 E202.91592
G1 X117.489 Y110.246 E202.9263
G1 X117.355 Y110.28 E202.93595
G1 X110.877 Y110.28 E203.38842
G1 X110.192 Y111.102 E203.46315
G1 X110.158 Y111.137 E203.46656
G1 X109.219 Y111.932 E203.5525
G1 X109.179 Y111.96 E203.55591
G1 X108.28 Y112.486 E203.62866
G1 X108.28 Y139.72 E205.53085
G1 X124.289 Y139.72 E206.64902
G1 X126.623 Y138.316 E206.83926
G1 X128.73 Y136.852 E207.01847
G1 X130.825 Y135.178 E207.20577
G1 X130.962 Y135.12 E207.21616
G1 X131.109 Y135.139 E207.22651
G1 X131.225 Y135.231 E207.23686
G1 X131.28 Y135.397 E207.24907
G1 X131.28 Y145.75 E207.97219
G1 X131.241 Y145.893 E207.98254
G1 X131.134 Y145.996 E207.99291
G1 X131 Y146.03 E208.00257
G1 X129.28 Y146.03 E208.12271
G1 X129.28 Y147.75 E208.24284
G1 X129.241 Y147.893 E208.25319
G1 X129.134 Y147.996 E208.26357
G1 X129 Y148.03 E208.27322
G1 X103 Y148.03 E210.08923
G1 X102.857 Y147.991 E210.09958
G1 X102.754 Y147.884 E210.10995
G1 X102.72 Y147.75 E210.11961
G1 X102.72 Y146.03 E210.23975
G1 X102 Y146.03 E210.29004
G1 X101.857 Y145.991 E210.30039
G1 X101.754 Y145.884 E210.31076
G1 X101.72 Y145.75 E210.32042
G1 X101.72 Y112.485 E212.64385
G1 X100.822 Y111.959 E212.71654
G1 X100.782 Y111.931 E212.71995
G1 X99.844 Y111.137 E212.80579
G1 X99.81 Y111.102 E212.8092
G1 X99.126 Y110.28 E212.88389
G1 X92.647 Y110.28 E213.33642
G1 X92.504 Y110.241 E213.34678
G1 X92.401 Y110.134 E213.35715
G1 X92.367 Y110 E213.36681
G1 X92.367 Y109.28 E213.4171
G1 X62.25 Y109.28 E215.52066
G1 X62.107 Y109.241 E215.53101
G1 X62.004 Y109.134 E215.54138
G1 X61.97 Y109 E215.55104
G1 X61.97 Y80.5 E217.54166
G1 X62.009 Y80.357 E217.55201
G1 X62.116 Y80.254 E217.56238
G1 X62.25 Y80.22 E217.57204
G1 X63.646 Y80.22 E217.66955
G1 X63.646 Y79 E217.75476
G1 X63.685 Y78.857 E217.76511
G1 X63.792 Y78.754 E217.77548
G1 X63.926 Y78.72 E217.78514
G1 X74.603 Y78.72 E218.53089
G1 X74.746 Y78.759 E218.54124
G1 X74.849 Y78.866 E218.55162
G1 X74.883 Y79.011 E218.56202
G1 X74.822 Y79.174 E218.57417
G1 X73.102 Y81.333 E218.76698
G1 X71.62 Y83.471 E218.94868
G1 X70.28 Y85.711 E219.13099
G1 X70.28 Y102.72 E220.319
G1 X92.367 Y102.72 E221.8617
G1 X92.367 Y102 E221.91199
G1 X92.406 Y101.857 E221.92234
G1 X92.513 Y101.754 E221.93271
G1 X92.647 Y101.72 E221.94237
G1 X99.126 Y101.72 E222.3949
G1 X99.81 Y100.898 E222.4696
G1 X99.844 Y100.863 E222.473
G1 X100.783 Y100.067 E222.55898
G1 X100.823 Y100.039 E222.56239
G1 X101.72 Y99.515 E222.63495
G1 X101.72 Y70.28 E224.67691
G1 X85.711 Y70.28 E225.79508
G1 X83.377 Y71.684 E225.98532
G1 X81.27 Y73.148 E226.16453
G1 X79.175 Y74.822 E226.35183
G1 X79.038 Y74.88 E226.36222
G1 X78.891 Y74.861 E226.37257
G1 X78.775 Y74.769 E226.38291
G1 X78.72 Y74.603 E226.39513
G1 X78.72 Y63.926 E227.14088
G1 X78.759 Y63.783 E227.15123
G1 X78.866 Y63.68 E227.1616
G1 X79 Y63.646 E227.17126
G1 X79.72 Y63.646 E227.22155
G1 X79.72 Y62.25 E227.31905
G1 X79.759 Y62.107 E227.32941
M204 S3000
M205 X10 Y10
G1 F2400 E219.82941
;MESH:Tested Light.stl
G0 F3000 X80.854 Y63.104
G0 X105.06 Y64.53
G0 X105.72 Y64.53
M204 S1800
M205 X8 Y8
;TYPE:WALL-OUTER
G1 F2400 E227.32941
G1 F1800 X107.72 Y64.53 E227.4691
G1 X107.72 Y99.836 E229.93509
G1 X108.875 Y100.51 E230.0285
G1 X109.779 Y101.275 E230.11121
G1 X110.615 Y102.28 E230.20252
G1 X117.076 Y102.28 E230.6538
G1 X117.076 Y103.28 E230.72364
G1 X147.47 Y103.28 E232.84655
G1 X147.47 Y128.72 E234.62344
G1 X145.47 Y128.72 E234.76313
G1 X145.47 Y130.72 E234.90282
G1 X138.854 Y130.72 E235.36493
G1 X138.854 Y128.72 E235.50462
G1 X138.089 Y128.72 E235.55805
G1 X138.088 Y128.72 E235.55812
G1 X137.545 Y128.72 E235.59605
G1 X137.86 Y128.278 E235.61708
G1 X137.861 Y128.277 E235.61718
G1 X138.275 Y127.698 E235.6669
G1 X139.267 Y126.168 E235.79426
G1 X140.28 Y124.441 E235.9341
G1 X140.28 Y108.72 E237.03216
G1 X117.075 Y108.72 E238.65294
G1 X117.075 Y109.72 E238.72279
G1 X110.615 Y109.72 E239.17399
G1 X109.779 Y110.724 E239.26525
G1 X108.875 Y111.489 E239.34796
G1 X107.72 Y112.164 E239.4414
G1 X107.72 Y140.28 E241.4052
G1 X124.442 Y140.28 E242.57317
G1 X126.745 Y138.905 E242.76051
G1 X126.934 Y138.781 E242.7763
G1 X129.066 Y137.3 E242.95762
G1 X130.266 Y136.341 E243.06491
G1 X130.72 Y135.979 E243.10547
G1 X130.72 Y136.559 E243.12773
G1 X130.72 Y136.56 E243.1278
G1 X130.72 Y145.47 E243.75013
G1 X128.72 Y145.47 E243.88982
G1 X128.72 Y147.47 E244.02952
G1 X103.28 Y147.47 E245.80641
G1 X103.28 Y145.47 E245.9461
G1 X102.28 Y145.47 E246.01594
G1 X102.28 Y112.163 E248.34231
G1 X101.126 Y111.488 E248.43569
G1 X100.223 Y110.724 E248.51831
G1 X99.388 Y109.72 E248.60952
G1 X92.927 Y109.72 E249.06079
G1 X92.927 Y108.72 E249.13064
G1 X62.53 Y108.72 E251.25376
G1 X62.53 Y80.78 E253.20526
G1 X64.206 Y80.78 E253.32233
G1 X64.206 Y79.28 E253.4271
G1 X73.441 Y79.28 E254.07213
G1 X73.442 Y79.28 E254.0722
G1 X74.022 Y79.28 E254.11271
G1 X73.66 Y79.734 E254.135
G1 X72.647 Y81.006 E254.24857
G1 X71.156 Y83.159 E254.43149
G1 X69.72 Y85.558 E254.62678
G1 X69.72 Y103.28 E255.86459
G1 X92.927 Y103.28 E257.48551
G1 X92.927 Y102.28 E257.55536
G1 X99.388 Y102.28 E258.00664
G1 X100.224 Y101.276 E258.09789
G1 X101.126 Y100.511 E258.1805
G1 X102.28 Y99.837 E258.27384
G1 X102.28 Y69.72 E260.3774
G1 X85.558 Y69.72 E261.54537
G1 X83.255 Y71.095 E261.73272
G1 X83.066 Y71.219 E261.74851
G1 X80.934 Y72.7 E261.92982
G1 X79.734 Y73.659 E262.03711
G1 X79.28 Y74.021 E262.07767
G1 X79.28 Y73.441 E262.09993
G1 X79.28 Y73.44 E262.1
G1 X79.28 Y64.206 E262.74496
G1 X80.28 Y64.206 E262.81481
G1 X80.28 Y62.53 E262.93187
G1 X105.72 Y62.53 E264.70876
G1 X105.72 Y64.53 E264.84846
M204 S3000
M205 X10 Y10
G0 F3000 X105.92 Y64.53
G0 X105.92 Y65.19
G0 X107.126 Y100.177
G0 X110.336 Y102.876
G0 X112.134 Y103.22
G0 X112.794 Y103.22
M204 S1800
M205 X8 Y8
G1 F1800 X112.794 Y108.78 E265.2368
G1 X115.354 Y108.78 E265.41561
G1 X115.354 Y103.22 E265.80395
G1 X112.794 Y103.22 E265.98276
M204 S3000
M205 X10 Y10
G0 F3000 X112.794 Y103.42
G0 X112.134 Y103.42
G0 X107.186 Y108.606
G0 X106.355 Y109.104
G0 X105.856 Y109.294
G0 X104.936 Y109.402
G0 X103.992 Y109.237
G0 X103.705 Y109.128
G0 X102.751 Y108.619
G0 X103.121 Y108.074
M204 S1800
M205 X8 Y8
G1 F1800 X103.761 Y108.507 E266.03673
G1 X104.166 Y108.662 E266.06702
G1 X104.513 Y108.745 E266.09194
G1 X104.942 Y108.798 E266.12213
G1 X105.712 Y108.708 E266.17628
G1 X106.114 Y108.555 E266.20632
G1 X106.433 Y108.397 E266.23119
G1 X106.79 Y108.151 E266.26147
G1 X107.034 Y107.893 E266.28627
G1 X107.315 Y107.576 E266.31586
G1 X107.514 Y107.199 E266.34563
G1 X107.655 Y106.872 E266.37051
G1 X107.76 Y106.453 E266.40068
G1 X107.783 Y106.097 E266.42559
G1 X107.782 Y105.67 E266.45542
G1 X107.681 Y105.26 E266.48491
G1 X107.581 Y104.918 E266.5098
G1 X107.379 Y104.535 E266.54004
G1 X107.168 Y104.248 E266.56492
G1 X106.881 Y103.925 E266.5951
G1 X106.242 Y103.492 E266.64902
G1 X105.837 Y103.337 E266.67931
G1 X105.489 Y103.254 E266.70429
G1 X105.06 Y103.202 E266.73448
G1 X104.291 Y103.292 E266.78856
G1 X103.888 Y103.444 E266.81864
G1 X103.569 Y103.602 E266.8435
G1 X103.213 Y103.849 E266.87377
G1 X102.968 Y104.106 E266.89857
G1 X102.687 Y104.423 E266.92816
G1 X102.489 Y104.801 E266.95796
G1 X102.347 Y105.127 E266.9828
G1 X102.243 Y105.547 E267.01302
G1 X102.22 Y105.903 E267.03793
G1 X102.221 Y106.33 E267.06776
G1 X102.322 Y106.74 E267.09725
G1 X102.422 Y107.082 E267.12214
G1 X102.624 Y107.464 E267.15232
G1 X102.834 Y107.751 E267.17716
G1 X103.121 Y108.074 E267.20734
M204 S3000
M205 X10 Y10
G0 F3000 X103.286 Y108.186
G0 X102.915 Y108.731
G0 X97.382 Y103.192
G0 X94.134 Y103.22
G0 X94.794 Y103.22
M204 S1800
M205 X8 Y8
G1 F1800 X94.794 Y108.78 E267.59569
G1 X97.354 Y108.78 E267.77449
G1 X97.354 Y103.22 E268.16284
G1 X94.794 Y103.22 E268.34164
M204 S3000
M205 X10 Y10
G0 F3000 X94.794 Y103.42
G0 X94.134 Y103.42
G0 X94.766 Y103.192
G0 X97.382 Y103.192
G0 X102.685 Y108.574
G0 X102.749 Y108.498
M204 S1800
M205 X8 Y8
;TYPE:WALL-INNER
G1 F1800 X103.501 Y109.007 E268.40507
G1 X104 Y109.198 E268.44239
G1 X104.413 Y109.297 E268.47205
G1 X104.94 Y109.362 E268.50914
G1 X105.846 Y109.256 E268.57285
G1 X106.338 Y109.069 E268.60962
G1 X106.718 Y108.881 E268.63923
G1 X107.156 Y108.579 E268.67639
G1 X107.447 Y108.271 E268.70598
G1 X107.779 Y107.897 E268.74091
G1 X108.02 Y107.441 E268.77694
G1 X108.187 Y107.052 E268.80651
G1 X108.316 Y106.54 E268.84339
G1 X108.343 Y106.114 E268.8732
G1 X108.342 Y105.601 E268.90903
G1 X108.222 Y105.114 E268.94406
G1 X108.103 Y104.707 E268.97368
G1 X107.855 Y104.237 E269.0108
G1 X107.604 Y103.895 E269.04043
G1 X107.253 Y103.501 E269.07728
G1 X106.503 Y102.992 E269.14059
G1 X106.003 Y102.801 E269.17798
G1 X105.588 Y102.702 E269.20778
G1 X105.061 Y102.638 E269.24486
G1 X104.158 Y102.744 E269.30836
G1 X103.664 Y102.93 E269.34523
G1 X103.284 Y103.118 E269.37484
G1 X102.847 Y103.421 E269.41198
G1 X102.556 Y103.727 E269.44148
G1 X102.223 Y104.103 E269.47656
G1 X101.984 Y104.559 E269.51252
G1 X101.815 Y104.947 E269.54208
G1 X101.687 Y105.461 E269.57908
G1 X101.66 Y105.886 E269.60882
G1 X101.661 Y106.399 E269.64465
G1 X101.781 Y106.886 E269.67968
G1 X101.9 Y107.294 E269.70937
G1 X102.148 Y107.762 E269.74636
G1 X102.398 Y108.103 E269.7759
G1 X102.749 Y108.498 E269.8128
M204 S3000
M205 X10 Y10
G0 F3000 X102.685 Y108.574
G0 X104.942 Y108.838
G0 X105.721 Y108.746
G0 X106.453 Y108.431
G0 X112.756 Y105.159
G0 X112.766 Y103.192
G0 X115.382 Y103.192
G0 X116.446 Y103.91
G0 X116.516 Y103.84
M204 S1800
M205 X8 Y8
G1 F1800 X146.91 Y103.84 E271.93571
G1 X146.91 Y128.16 E273.63437
G1 X144.91 Y128.16 E273.77407
G1 X144.91 Y130.16 E273.91376
G1 X139.414 Y130.16 E274.29763
G1 X139.414 Y128.16 E274.43733
G1 X139.118 Y128.16 E274.458
G1 X138.738 Y128.16 E274.48454
G1 X138.633 Y128.16 E274.49188
G1 X138.738 Y128.013 E274.4967
G1 X138.944 Y127.695 E274.51457
G1 X139.744 Y126.462 E274.61723
G1 X140.84 Y124.593 E274.76856
G1 X140.84 Y108.16 E275.91634
G1 X116.515 Y108.16 E277.61535
G1 X116.515 Y109.16 E277.6852
G1 X115.914 Y109.16 E277.72718
G1 X115.914 Y102.84 E278.16861
G1 X116.516 Y102.84 E278.21065
G1 X116.516 Y103.84 E278.2805
M204 S3000
M205 X10 Y10
G0 F3000 X116.446 Y103.91
G0 X114.955 Y102.316
G0 X110.599 Y102.316
G0 X107.686 Y99.855
G0 X105.09 Y65.16
G0 X105.16 Y65.09
M204 S1800
M205 X8 Y8
G1 F1800 X107.16 Y65.09 E278.42019
G1 X107.16 Y100.158 E280.86956
G1 X108.552 Y100.97 E280.98212
G1 X109.378 Y101.669 E281.0577
G1 X110.352 Y102.84 E281.16408
G1 X112.234 Y102.84 E281.29553
G1 X112.234 Y109.16 E281.73696
G1 X110.353 Y109.16 E281.86834
G1 X109.381 Y110.327 E281.97442
G1 X108.551 Y111.03 E282.0504
G1 X107.16 Y111.843 E282.16293
G1 X107.16 Y140.84 E284.18826
G1 X124.596 Y140.84 E285.4061
G1 X127.042 Y139.38 E285.60507
G1 X127.247 Y139.245 E285.62221
G1 X129.401 Y137.749 E285.80539
G1 X129.706 Y137.505 E285.83267
G1 X130.16 Y137.143 E285.87322
G1 X130.16 Y137.723 E285.89549
G1 X130.16 Y137.724 E285.89556
G1 X130.16 Y144.91 E286.39747
G1 X128.16 Y144.91 E286.53717
G1 X128.16 Y146.91 E286.67686
G1 X103.84 Y146.91 E288.37552
G1 X103.84 Y144.91 E288.51521
G1 X102.84 Y144.91 E288.58506
G1 X102.84 Y111.842 E290.89474
G1 X101.454 Y111.032 E291.00686
G1 X100.621 Y110.327 E291.08309
G1 X99.651 Y109.16 E291.18908
G1 X97.914 Y109.16 E291.3104
G1 X97.914 Y102.84 E291.75183
G1 X99.65 Y102.84 E291.87308
G1 X100.622 Y101.673 E291.97916
G1 X101.449 Y100.971 E292.05493
G1 X102.84 Y100.158 E292.16746
G1 X102.84 Y69.16 E294.33256
G1 X85.404 Y69.16 E295.5504
G1 X82.958 Y70.62 E295.74936
G1 X82.753 Y70.755 E295.76651
G1 X80.599 Y72.251 E295.94968
G1 X80.294 Y72.495 E295.97696
G1 X79.84 Y72.857 E296.01752
G1 X79.84 Y72.277 E296.03978
G1 X79.84 Y72.276 E296.03985
G1 X79.84 Y64.766 E296.5644
G1 X80.84 Y64.766 E296.63424
G1 X80.84 Y63.09 E296.75131
G1 X105.16 Y63.09 E298.44997
G1 X105.16 Y65.09 E298.58966
M204 S3000
M205 X10 Y10
G0 F3000 X105.09 Y65.16
G0 X102.314 Y99.856
G0 X99.404 Y102.316
G0 X92.955 Y103.308
G0 X69.09 Y103.91
G0 X69.16 Y103.84
M204 S1800
M205 X8 Y8
G1 F1800 X93.487 Y103.84 E300.28881
G1 X93.487 Y102.84 E300.35866
G1 X94.234 Y102.84 E300.41083
G1 X94.234 Y109.16 E300.85226
G1 X93.487 Y109.16 E300.90444
G1 X93.487 Y108.16 E300.97428
G1 X63.09 Y108.16 E303.0974
G1 X63.09 Y81.34 E304.97068
G1 X64.766 Y81.34 E305.08774
G1 X64.766 Y79.84 E305.19251
G1 X72.279 Y79.84 E305.71726
G1 X72.28 Y79.84 E305.71733
G1 X72.86 Y79.84 E305.75785
G1 X72.498 Y80.294 E305.78013
G1 X72.197 Y80.672 E305.81388
G1 X70.685 Y82.855 E305.99936
G1 X69.16 Y85.403 E306.20677
G1 X69.16 Y103.84 E307.49452
M204 S3000
M205 X10 Y10
G0 F3000 X68.6 Y104.4
M204 S1800
M205 X8 Y8
G1 F1800 X93.674 Y104.4 E309.24585
G1 X93.674 Y107.6 E309.46936
G1 X63.65 Y107.6 E311.56642
G1 X63.65 Y81.9 E313.36147
G1 X65.326 Y81.9 E313.47854
G1 X65.326 Y80.4 E313.5833
G1 X71.17 Y80.4 E313.99149
G1 X71.171 Y80.4 E313.99156
G1 X71.704 Y80.4 E314.02878
G1 X71.4 Y80.839 E314.04955
G1 X70.214 Y82.551 E314.19502
G1 X68.6 Y85.248 E314.41455
G1 X68.6 Y104.4 E315.75224
M204 S3000
M205 X10 Y10
G0 F3000 X94.766 Y108.808
G0 X102.377 Y108.922
M204 S1800
M205 X8 Y8
G1 F1800 X103.241 Y109.507 E315.82512
G1 X103.834 Y109.734 E315.86947
G1 X104.313 Y109.849 E315.90388
G1 X104.938 Y109.926 E315.94786
G1 X105.98 Y109.804 E316.02114
G1 X106.562 Y109.583 E316.06462
G1 X107.003 Y109.365 E316.09898
G1 X107.522 Y109.007 E316.14302
G1 X107.86 Y108.649 E316.17741
G1 X108.243 Y108.218 E316.21768
G1 X108.526 Y107.683 E316.25996
G1 X108.719 Y107.232 E316.29422
G1 X108.872 Y106.627 E316.33781
G1 X108.903 Y106.131 E316.37252
G1 X108.902 Y105.532 E316.41436
G1 X108.763 Y104.968 E316.45493
G1 X108.625 Y104.496 E316.48928
G1 X108.331 Y103.939 E316.53327
G1 X108.04 Y103.542 E316.56765
G1 X107.625 Y103.077 E316.61118
G1 X106.764 Y102.492 E316.68388
G1 X106.169 Y102.265 E316.72837
G1 X105.687 Y102.15 E316.76298
G1 X105.062 Y102.074 E316.80695
G1 X104.025 Y102.196 E316.87988
G1 X103.441 Y102.416 E316.92347
G1 X102.999 Y102.634 E316.95789
G1 X102.481 Y102.994 E317.00195
G1 X102.143 Y103.348 E317.03614
G1 X101.759 Y103.783 E317.07667
G1 X101.479 Y104.317 E317.11878
G1 X101.283 Y104.766 E317.153
G1 X101.131 Y105.375 E317.19684
G1 X101.1 Y105.869 E317.23141
G1 X101.101 Y106.468 E317.27325
G1 X101.24 Y107.031 E317.31376
G1 X101.378 Y107.506 E317.3483
G1 X101.672 Y108.06 E317.39211
G1 X101.962 Y108.455 E317.42634
G1 X102.377 Y108.922 E317.46997
M204 S3000
M205 X10 Y10
G0 F3000 X101.622 Y106.403
G0 X101.649 Y105.452
G0 X102.874 Y100.177
G0 X104.6 Y65.65
M204 S1800
M205 X8 Y8
G1 F1800 X106.6 Y65.65 E317.60967
G1 X106.6 Y100.48 E320.04241
G1 X108.229 Y101.43 E320.17413
G1 X108.977 Y102.063 E320.24257
G1 X110.089 Y103.4 E320.36403
G1 X111.674 Y103.4 E320.47474
G1 X111.674 Y108.6 E320.83794
G1 X110.091 Y108.6 E320.9485
G1 X108.983 Y109.93 E321.06941
G1 X108.226 Y110.571 E321.13869
G1 X106.6 Y111.522 E321.27026
G1 X106.6 Y141.4 E323.35713
G1 X124.75 Y141.4 E324.62484
G1 X127.34 Y139.855 E324.83548
G1 X127.561 Y139.709 E324.85398
G1 X129.161 Y138.597 E324.99008
G1 X129.6 Y138.292 E325.02741
G1 X129.6 Y138.826 E325.04819
G1 X129.6 Y138.827 E325.04826
G1 X129.6 Y144.35 E325.43402
G1 X127.6 Y144.35 E325.57372
G1 X127.6 Y146.35 E325.71341
G1 X104.4 Y146.35 E327.33384
G1 X104.4 Y144.35 E327.47354
G1 X103.4 Y144.35 E327.54338
G1 X103.4 Y111.521 E329.83637
G1 X101.778 Y110.573 E329.96759
G1 X101.022 Y109.933 E330.03677
G1 X99.914 Y108.6 E330.15784
G1 X98.474 Y108.6 E330.25842
G1 X98.474 Y103.4 E330.62162
G1 X99.912 Y103.4 E330.72206
G1 X101.02 Y102.069 E330.84302
G1 X101.774 Y101.43 E330.91205
G1 X103.4 Y100.479 E331.04362
G1 X103.4 Y68.6 E333.27025
G1 X85.25 Y68.6 E334.53796
G1 X82.66 Y70.145 E334.74861
G1 X82.439 Y70.291 E334.76711
G1 X80.839 Y71.403 E334.9032
G1 X80.4 Y71.708 E334.94054
G1 X80.4 Y71.174 E334.96131
G1 X80.4 Y71.173 E334.96138
G1 X80.4 Y65.326 E335.36978
G1 X81.4 Y65.326 E335.43962
G1 X81.4 Y63.65 E335.55668
G1 X104.6 Y63.65 E337.17712
G1 X104.6 Y65.65 E337.31681
M204 S3000
M205 X10 Y10
G0 F3000 X107.686 Y99.855
G0 X110.599 Y102.316
G0 X117.048 Y103.308
G0 X141.666 Y103.308
G0 X144.35 Y127.6
M204 S1800
M205 X8 Y8
G1 F1800 X144.35 Y129.6 E337.4565
G1 X139.974 Y129.6 E337.76215
G1 X139.974 Y127.6 E337.90184
G1 X139.673 Y127.6 E337.92287
G1 X139.761 Y127.464 E337.92296
G1 X140.221 Y126.756 E337.98193
G1 X141.4 Y124.745 E338.14475
G1 X141.4 Y107.6 E339.34227
G1 X116.474 Y107.6 E341.08326
G1 X116.474 Y104.4 E341.30677
G1 X146.35 Y104.4 E343.39349
G1 X146.35 Y127.6 E345.01393
G1 X144.35 Y127.6 E345.15362
M204 S3000
M205 X10 Y10
G0 F3000 X143.8 Y127.05
M204 S1800
M205 X8 Y8
;TYPE:SKIN
G1 F1800 X143.8 Y129.05 E345.29331
G1 X140.524 Y129.05 E345.52213
G1 X140.524 Y127.298 E345.6445
G1 X140.689 Y127.045 E345.6656
G1 X141.95 Y124.894 E345.83975
G1 X141.95 Y107.05 E347.08609
G1 X117.024 Y107.05 E348.82707
G1 X117.024 Y104.95 E348.97375
G1 X145.8 Y104.95 E350.98365
G1 X145.8 Y127.05 E352.52725
G1 X143.8 Y127.05 E352.66694
M204 S3000
M205 X10 Y10
G0 F3000 X145.539 Y105.941
M204 S1800
M205 X8 Y8
G1 F1800 X144.808 Y105.21 E352.73915
M204 S3000
M205 X10 Y10
G0 F3000 X144.016 Y105.21
M204 S1800
M205 X8 Y8
G1 F1800 X145.539 Y106.733 E352.88959
M204 S3000
M205 X10 Y10
G0 F3000 X145.539 Y107.525
M204 S1800
M205 X8 Y8
G1 F1800 X143.224 Y105.21 E353.11826
M204 S3000
M205 X10 Y10
G0 F3000 X142.432 Y105.21
M204 S1800
M205 X8 Y8
G1 F1800 X145.539 Y108.317 E353.42516
M204 S3000
M205 X10 Y10
G0 F3000 X145.539 Y109.109
M204 S1800
M205 X8 Y8
G1 F1800 X141.64 Y105.21 E353.81029
M204 S3000
M205 X10 Y10
G0 F3000 X140.848 Y105.21
M204 S1800
M205 X8 Y8
G1 F1800 X145.539 Y109.901 E354.27366
M204 S3000
M205 X10 Y10
G0 F3000 X145.539 Y110.693
M204 S1800
M205 X8 Y8
G1 F1800 X142.209 Y107.362 E354.60264
M204 S3000
M205 X10 Y10
G0 F3000 X142.209 Y108.154
M204 S1800
M205 X8 Y8
G1 F1800 X145.539 Y111.485 E354.93162
M204 S3000
M205 X10 Y10
G0 F3000 X145.539 Y112.277
M204 S1800
M205 X8 Y8
G1 F1800 X142.209 Y108.946 E355.2606
M204 S3000
M205 X10 Y10
G0 F3000 X142.209 Y109.738
M204 S1800
M205 X8 Y8
G1 F1800 X145.539 Y113.069 E355.58957
M204 S3000
M205 X10 Y10
G0 F3000 X145.539 Y113.861
M204 S1800
M205 X8 Y8
G1 F1800 X142.209 Y110.53 E355.91855
M204 S3000
M205 X10 Y10
G0 F3000 X142.209 Y111.322
M204 S1800
M205 X8 Y8
G1 F1800 X145.539 Y114.653 E356.24753
M204 S3000
M205 X10 Y10
G0 F3000 X145.539 Y115.445
M204 S1800
M205 X8 Y8
G1 F1800 X142.209 Y112.114 E356.57651
M204 S3000
M205 X10 Y10
G0 F3000 X142.209 Y112.906
M204 S1800
M205 X8 Y8
G1 F1800 X145.539 Y116.237 E356.90549
M204 S3000
M205 X10 Y10
G0 F3000 X145.539 Y117.029
M204 S1800
M205 X8 Y8
G1 F1800 X142.209 Y113.698 E357.23447
M204 S3000
M205 X10 Y10
G0 F3000 X142.209 Y114.49
M204 S1800
M205 X8 Y8
G1 F1800 X145.539 Y117.82 E357.5634
M204 S3000
M205 X10 Y10
G0 F3000 X145.539 Y118.612
M204 S1800
M205 X8 Y8
G1 F1800 X142.209 Y115.282 E357.89233
M204 S3000
M205 X10 Y10
G0 F3000 X142.209 Y116.074
M204 S1800
M205 X8 Y8
G1 F1800 X145.539 Y119.404 E358.22126
M204 S3000
M205 X10 Y10
G0 F3000 X145.539 Y120.196
M204 S1800
M205 X8 Y8
G1 F1800 X142.209 Y116.866 E358.55019
M204 S3000
M205 X10 Y10
G0 F3000 X142.209 Y117.658
M204 S1800
M205 X8 Y8
G1 F1800 X145.539 Y120.988 E358.87911
M204 S3000
M205 X10 Y10
G0 F3000 X145.539 Y121.78
M204 S1800
M205 X8 Y8
G1 F1800 X142.209 Y118.45 E359.20804
M204 S3000
M205 X10 Y10
G0 F3000 X142.209 Y119.242
M204 S1800
M205 X8 Y8
G1 F1800 X145.539 Y122.572 E359.53697
M204 S3000
M205 X10 Y10
G0 F3000 X145.539 Y123.364
M204 S1800
M205 X8 Y8
G1 F1800 X142.209 Y120.034 E359.8659
M204 S3000
M205 X10 Y10
G0 F3000 X142.209 Y120.826
M204 S1800
M205 X8 Y8
G1 F1800 X145.539 Y124.156 E360.19483
M204 S3000
M205 X10 Y10
G0 F3000 X145.539 Y124.948
M204 S1800
M205 X8 Y8
G1 F1800 X142.209 Y121.618 E360.52376
M204 S3000
M205 X10 Y10
G0 F3000 X142.209 Y122.41
M204 S1800
M205 X8 Y8
G1 F1800 X145.539 Y125.74 E360.85269
M204 S3000
M205 X10 Y10
G0 F3000 X145.539 Y126.532
M204 S1800
M205 X8 Y8
G1 F1800 X142.209 Y123.202 E361.18162
M204 S3000
M205 X10 Y10
G0 F3000 X142.209 Y123.994
M204 S1800
M205 X8 Y8
G1 F1800 X145.004 Y126.789 E361.4577
M204 S3000
M205 X10 Y10
G0 F3000 X144.213 Y126.789
M204 S1800
M205 X8 Y8
G1 F1800 X142.209 Y124.785 E361.65565
M204 S3000
M205 X10 Y10
G0 F3000 X141.982 Y125.35
M204 S1800
M205 X8 Y8
G1 F1800 X143.539 Y126.908 E361.8095
M204 S3000
M205 X10 Y10
G0 F3000 X143.539 Y127.7
M204 S1800
M205 X8 Y8
G1 F1800 X141.688 Y125.849 E361.99234
M204 S3000
M205 X10 Y10
G0 F3000 X141.395 Y126.348
M204 S1800
M205 X8 Y8
G1 F1800 X143.539 Y128.492 E362.20412
M204 S3000
M205 X10 Y10
G0 F3000 X143.044 Y128.789
M204 S1800
M205 X8 Y8
G1 F1800 X141.103 Y126.847 E362.39589
M204 S3000
M205 X10 Y10
G0 F3000 X140.804 Y127.341
M204 S1800
M205 X8 Y8
G1 F1800 X142.252 Y128.789 E362.53892
M204 S3000
M205 X10 Y10
G0 F3000 X141.46 Y128.789
M204 S1800
M205 X8 Y8
G1 F1800 X140.782 Y128.111 E362.60589
M204 S3000
M205 X10 Y10
G0 F3000 X140.859 Y125.269
G0 X140.844 Y106.79
M204 S1800
M205 X8 Y8
G1 F1800 X139.264 Y105.21 E362.76196
M204 S3000
M205 X10 Y10
G0 F3000 X138.472 Y105.21
M204 S1800
M205 X8 Y8
G1 F1800 X140.052 Y106.79 E362.91803
G1 X140.122 Y106.86
M204 S3000
M205 X10 Y10
G0 F3000 X140.056 Y105.21
M204 S1800
M205 X8 Y8
G1 F1800 X141.636 Y106.79 E363.0741
G1 X141.706 Y106.86
M204 S3000
M205 X10 Y10
G0 F3000 X139.26 Y106.79
M204 S1800
M205 X8 Y8
G1 F1800 X137.68 Y105.21 E363.23017
M204 S3000
M205 X10 Y10
G0 F3000 X136.888 Y105.21
M204 S1800
M205 X8 Y8
G1 F1800 X138.468 Y106.79 E363.38624
M204 S3000
M205 X10 Y10
G0 F3000 X137.676 Y106.79
M204 S1800
M205 X8 Y8
G1 F1800 X136.096 Y105.21 E363.5423
M204 S3000
M205 X10 Y10
G0 F3000 X135.304 Y105.21
M204 S1800
M205 X8 Y8
G1 F1800 X136.884 Y106.79 E363.69837
M204 S3000
M205 X10 Y10
G0 F3000 X136.092 Y106.79
M204 S1800
M205 X8 Y8
G1 F1800 X134.512 Y105.21 E363.85444
M204 S3000
M205 X10 Y10
G0 F3000 X133.72 Y105.21
M204 S1800
M205 X8 Y8
G1 F1800 X135.3 Y106.79 E364.01051
M204 S3000
M205 X10 Y10
G0 F3000 X134.508 Y106.79
M204 S1800
M205 X8 Y8
G1 F1800 X132.929 Y105.21 E364.16653
M204 S3000
M205 X10 Y10
G0 F3000 X132.137 Y105.21
M204 S1800
M205 X8 Y8
G1 F1800 X133.716 Y106.79 E364.32255
M204 S3000
M205 X10 Y10
G0 F3000 X132.924 Y106.79
M204 S1800
M205 X8 Y8
G1 F1800 X131.345 Y105.21 E364.47857
M204 S3000
M205 X10 Y10
G0 F3000 X130.553 Y105.21
M204 S1800
M205 X8 Y8
G1 F1800 X132.132 Y106.79 E364.63459
M204 S3000
M205 X10 Y10
G0 F3000 X131.34 Y106.79
M204 S1800
M205 X8 Y8
G1 F1800 X129.761 Y105.21 E364.79061
M204 S3000
M205 X10 Y10
G0 F3000 X128.969 Y105.21
M204 S1800
M205 X8 Y8
G1 F1800 X130.548 Y106.79 E364.94662
M204 S3000
M205 X10 Y10
G0 F3000 X129.756 Y106.79
M204 S1800
M205 X8 Y8
G1 F1800 X128.177 Y105.21 E365.10264
M204 S3000
M205 X10 Y10
G0 F3000 X127.385 Y105.21
M204 S1800
M205 X8 Y8
G1 F1800 X128.964 Y106.79 E365.25866
M204 S3000
M205 X10 Y10
G0 F3000 X128.173 Y106.79
M204 S1800
M205 X8 Y8
G1 F1800 X126.593 Y105.21 E365.41473
M204 S3000
M205 X10 Y10
G0 F3000 X125.801 Y105.21
M204 S1800
M205 X8 Y8
G1 F1800 X127.381 Y106.79 E365.5708
M204 S3000
M205 X10 Y10
G0 F3000 X126.589 Y106.79
M204 S1800
M205 X8 Y8
G1 F1800 X125.009 Y105.21 E365.72687
M204 S3000
M205 X10 Y10
G0 F3000 X124.217 Y105.21
M204 S1800
M205 X8 Y8
G1 F1800 X125.797 Y106.79 E365.88294
M204 S3000
M205 X10 Y10
G0 F3000 X125.005 Y106.79
M204 S1800
M205 X8 Y8
G1 F1800 X123.425 Y105.21 E366.03901
M204 S3000
M205 X10 Y10
G0 F3000 X122.633 Y105.21
M204 S1800
M205 X8 Y8
G1 F1800 X124.213 Y106.79 E366.19507
M204 S3000
M205 X10 Y10
G0 F3000 X123.421 Y106.79
M204 S1800
M205 X8 Y8
G1 F1800 X121.841 Y105.21 E366.35114
M204 S3000
M205 X10 Y10
G0 F3000 X121.049 Y105.21
M204 S1800
M205 X8 Y8
G1 F1800 X122.629 Y106.79 E366.50721
M204 S3000
M205 X10 Y10
G0 F3000 X121.837 Y106.79
M204 S1800
M205 X8 Y8
G1 F1800 X120.257 Y105.21 E366.66328
M204 S3000
M205 X10 Y10
G0 F3000 X119.465 Y105.21
M204 S1800
M205 X8 Y8
G1 F1800 X121.045 Y106.79 E366.81935
M204 S3000
M205 X10 Y10
G0 F3000 X120.253 Y106.79
M204 S1800
M205 X8 Y8
G1 F1800 X118.673 Y105.21 E366.97542
M204 S3000
M205 X10 Y10
G0 F3000 X117.881 Y105.21
M204 S1800
M205 X8 Y8
G1 F1800 X119.461 Y106.79 E367.13149
M204 S3000
M205 X10 Y10
G0 F3000 X118.669 Y106.79
M204 S1800
M205 X8 Y8
G1 F1800 X117.283 Y105.404 E367.26839
M204 S3000
M205 X10 Y10
G0 F3000 X117.283 Y106.196
M204 S1800
M205 X8 Y8
G1 F1800 X117.877 Y106.79 E367.32707
M204 S3000
M205 X10 Y10
G0 F3000 X115.382 Y108.808
G0 X112.766 Y108.808
G0 X111.124 Y108.05
M204 S1800
M205 X8 Y8
G1 F1800 X109.833 Y108.05 E367.41724
G1 X108.593 Y109.54 E367.55263
G1 X107.907 Y110.121 E367.61542
G1 X106.05 Y111.206 E367.76564
G1 X106.05 Y141.95 E369.913
G1 X124.901 Y141.95 E371.22967
G1 X127.633 Y140.321 E371.45184
G1 X127.869 Y140.165 E371.4716
G1 X129.05 Y139.345 E371.57202
G1 X129.05 Y143.8 E371.88318
G1 X127.05 Y143.8 E372.02288
G1 X127.05 Y145.8 E372.16257
G1 X104.95 Y145.8 E373.70617
G1 X104.95 Y143.8 E373.84586
G1 X103.95 Y143.8 E373.91571
G1 X103.95 Y111.205 E376.19235
G1 X102.1 Y110.124 E376.34201
G1 X101.414 Y109.543 E376.4048
G1 X100.172 Y108.05 E376.54044
G1 X99.024 Y108.05 E376.62063
G1 X99.024 Y103.95 E376.907
G1 X100.17 Y103.95 E376.98704
G1 X101.408 Y102.462 E377.12224
G1 X102.096 Y101.879 E377.18523
G1 X103.95 Y100.795 E377.33523
G1 X103.95 Y68.05 E379.62235
G1 X85.099 Y68.05 E380.93902
G1 X82.367 Y69.679 E381.16119
G1 X82.131 Y69.835 E381.18095
G1 X80.95 Y70.655 E381.28137
G1 X80.95 Y65.876 E381.61517
G1 X81.95 Y65.876 E381.68501
G1 X81.95 Y64.2 E381.80207
G1 X104.05 Y64.2 E383.34568
G1 X104.05 Y66.2 E383.48537
G1 X106.05 Y66.2 E383.62506
G1 X106.05 Y100.796 E386.04146
G1 X107.907 Y101.879 E386.19161
G1 X108.585 Y102.453 E386.25366
G1 X109.831 Y103.95 E386.3897
G1 X111.124 Y103.95 E386.48001
G1 X111.124 Y108.05 E386.76638
M204 S3000
M205 X10 Y10
G0 F3000 X109.453 Y106.148
M204 S1800
M205 X8 Y8
G1 F1800 X109.452 Y105.465 E386.81409
G1 X109.294 Y104.825 E386.86013
G1 X109.138 Y104.288 E386.89919
G1 X108.798 Y103.646 E386.94993
G1 X108.468 Y103.196 E386.98891
G1 X107.99 Y102.66 E387.03907
G1 X107.02 Y102.001 E387.12098
G1 X106.332 Y101.738 E387.17242
G1 X105.785 Y101.608 E387.21169
G1 X105.064 Y101.52 E387.26243
G1 X103.894 Y101.658 E387.34471
G1 X103.221 Y101.911 E387.39493
G1 X102.719 Y102.159 E387.43404
G1 X102.121 Y102.574 E387.48488
G1 X101.738 Y102.976 E387.52366
G1 X101.303 Y103.469 E387.56958
G1 X100.982 Y104.079 E387.61773
G1 X100.761 Y104.588 E387.65649
G1 X100.585 Y105.291 E387.7071
G1 X100.55 Y105.852 E387.74636
G1 X100.551 Y106.535 E387.79407
G1 X100.709 Y107.174 E387.84004
G1 X100.865 Y107.714 E387.8793
G1 X101.205 Y108.353 E387.92986
G1 X101.534 Y108.801 E387.96868
G1 X102.012 Y109.339 E388.01895
G1 X102.985 Y109.998 E388.10103
G1 X103.671 Y110.26 E388.15232
G1 X104.215 Y110.391 E388.1914
G1 X104.936 Y110.48 E388.24214
G1 X106.112 Y110.342 E388.32485
G1 X106.782 Y110.088 E388.37489
G1 X107.282 Y109.84 E388.41388
G1 X107.882 Y109.427 E388.46475
G1 X108.265 Y109.02 E388.50379
G1 X108.698 Y108.534 E388.54925
G1 X109.023 Y107.92 E388.59778
G1 X109.242 Y107.409 E388.63661
G1 X109.418 Y106.712 E388.68682
G1 X109.453 Y106.148 E388.72629
M204 S3000
M205 X10 Y10
G0 F3000 X107.126 Y111.824
G0 X105.941 Y145.539
M204 S1800
M205 X8 Y8
G1 F1800 X105.209 Y144.807 E388.79859
M204 S3000
M205 X10 Y10
G0 F3000 X105.209 Y144.015
M204 S1800
M205 X8 Y8
G1 F1800 X106.733 Y145.539 E388.94913
M204 S3000
M205 X10 Y10
G0 F3000 X107.525 Y145.539
M204 S1800
M205 X8 Y8
G1 F1800 X104.209 Y142.223 E389.27667
M204 S3000
M205 X10 Y10
G0 F3000 X104.209 Y143.015
M204 S1800
M205 X8 Y8
G1 F1800 X104.733 Y143.539 E389.32843
M204 S3000
M205 X10 Y10
G0 F3000 X104.209 Y141.431
M204 S1800
M205 X8 Y8
G1 F1800 X108.317 Y145.539 E389.73421
M204 S3000
M205 X10 Y10
G0 F3000 X109.109 Y145.539
M204 S1800
M205 X8 Y8
G1 F1800 X104.209 Y140.64 E390.21817
M204 S3000
M205 X10 Y10
G0 F3000 X104.209 Y139.848
M204 S1800
M205 X8 Y8
G1 F1800 X105.79 Y141.428 E390.37429
M204 S3000
M205 X10 Y10
G0 F3000 X105.79 Y140.636
M204 S1800
M205 X8 Y8
G1 F1800 X104.209 Y139.056 E390.53041
M204 S3000
M205 X10 Y10
G0 F3000 X104.209 Y138.264
M204 S1800
M205 X8 Y8
G1 F1800 X105.79 Y139.844 E390.68653
M204 S3000
M205 X10 Y10
G0 F3000 X105.79 Y139.052
M204 S1800
M205 X8 Y8
G1 F1800 X104.209 Y137.472 E390.84265
M204 S3000
M205 X10 Y10
G0 F3000 X104.209 Y136.68
M204 S1800
M205 X8 Y8
G1 F1800 X105.79 Y138.26 E390.99876
M204 S3000
M205 X10 Y10
G0 F3000 X105.79 Y137.468
M204 S1800
M205 X8 Y8
G1 F1800 X104.209 Y135.888 E391.15488
M204 S3000
M205 X10 Y10
G0 F3000 X104.209 Y135.096
M204 S1800
M205 X8 Y8
G1 F1800 X105.79 Y136.676 E391.311
M204 S3000
M205 X10 Y10
G0 F3000 X105.79 Y135.884
M204 S1800
M205 X8 Y8
G1 F1800 X104.209 Y134.304 E391.46712
M204 S3000
M205 X10 Y10
G0 F3000 X104.209 Y133.512
M204 S1800
M205 X8 Y8
G1 F1800 X105.79 Y135.092 E391.62323
M204 S3000
M205 X10 Y10
G0 F3000 X105.79 Y134.3
M204 S1800
M205 X8 Y8
G1 F1800 X104.209 Y132.72 E391.77935
M204 S3000
M205 X10 Y10
G0 F3000 X104.209 Y131.928
M204 S1800
M205 X8 Y8
G1 F1800 X105.79 Y133.508 E391.93547
M204 S3000
M205 X10 Y10
G0 F3000 X105.79 Y132.716
M204 S1800
M205 X8 Y8
G1 F1800 X104.209 Y131.136 E392.09159
M204 S3000
M205 X10 Y10
G0 F3000 X104.209 Y130.344
M204 S1800
M205 X8 Y8
G1 F1800 X105.79 Y131.924 E392.24771
M204 S3000
M205 X10 Y10
G0 F3000 X105.79 Y131.132
M204 S1800
M205 X8 Y8
G1 F1800 X104.209 Y129.552 E392.40382
M204 S3000
M205 X10 Y10
G0 F3000 X104.209 Y128.76
M204 S1800
M205 X8 Y8
G1 F1800 X105.79 Y130.34 E392.55994
M204 S3000
M205 X10 Y10
G0 F3000 X105.79 Y129.549
M204 S1800
M205 X8 Y8
G1 F1800 X104.209 Y127.968 E392.71611
M204 S3000
M205 X10 Y10
G0 F3000 X104.209 Y127.176
M204 S1800
M205 X8 Y8
G1 F1800 X105.79 Y128.757 E392.87228
M204 S3000
M205 X10 Y10
G0 F3000 X105.79 Y127.965
M204 S1800
M205 X8 Y8
G1 F1800 X104.209 Y126.384 E393.02844
M204 S3000
M205 X10 Y10
G0 F3000 X104.209 Y125.592
M204 S1800
M205 X8 Y8
G1 F1800 X105.79 Y127.173 E393.18461
M204 S3000
M205 X10 Y10
G0 F3000 X105.79 Y126.381
M204 S1800
M205 X8 Y8
G1 F1800 X104.209 Y124.8 E393.34078
M204 S3000
M205 X10 Y10
G0 F3000 X104.209 Y124.008
M204 S1800
M205 X8 Y8
G1 F1800 X105.79 Y125.589 E393.49695
M204 S3000
M205 X10 Y10
G0 F3000 X105.79 Y124.797
M204 S1800
M205 X8 Y8
G1 F1800 X104.209 Y123.216 E393.65311
M204 S3000
M205 X10 Y10
G0 F3000 X104.209 Y122.424
M204 S1800
M205 X8 Y8
G1 F1800 X105.79 Y124.005 E393.80928
M204 S3000
M205 X10 Y10
G0 F3000 X105.79 Y123.213
M204 S1800
M205 X8 Y8
G1 F1800 X104.209 Y121.632 E393.96545
M204 S3000
M205 X10 Y10
G0 F3000 X104.209 Y120.841
M204 S1800
M205 X8 Y8
G1 F1800 X105.79 Y122.421 E394.12157
M204 S3000
M205 X10 Y10
G0 F3000 X105.79 Y121.629
M204 S1800
M205 X8 Y8
G1 F1800 X104.209 Y120.049 E394.27768
M204 S3000
M205 X10 Y10
G0 F3000 X104.209 Y119.257
M204 S1800
M205 X8 Y8
G1 F1800 X105.79 Y120.837 E394.4338
M204 S3000
M205 X10 Y10
G0 F3000 X105.79 Y120.045
M204 S1800
M205 X8 Y8
G1 F1800 X104.209 Y118.465 E394.58992
M204 S3000
M205 X10 Y10
G0 F3000 X104.209 Y117.673
M204 S1800
M205 X8 Y8
G1 F1800 X105.79 Y119.253 E394.74604
M204 S3000
M205 X10 Y10
G0 F3000 X105.79 Y118.461
M204 S1800
M205 X8 Y8
G1 F1800 X104.209 Y116.881 E394.90216
M204 S3000
M205 X10 Y10
G0 F3000 X104.209 Y116.089
M204 S1800
M205 X8 Y8
G1 F1800 X105.79 Y117.669 E395.05827
M204 S3000
M205 X10 Y10
G0 F3000 X105.79 Y116.877
M204 S1800
M205 X8 Y8
G1 F1800 X104.209 Y115.297 E395.21439
M204 S3000
M205 X10 Y10
G0 F3000 X104.209 Y114.505
M204 S1800
M205 X8 Y8
G1 F1800 X105.79 Y116.085 E395.37051
M204 S3000
M205 X10 Y10
G0 F3000 X105.79 Y115.293
M204 S1800
M205 X8 Y8
G1 F1800 X104.209 Y113.713 E395.52663
M204 S3000
M205 X10 Y10
G0 F3000 X104.209 Y112.921
M204 S1800
M205 X8 Y8
G1 F1800 X105.79 Y114.501 E395.68275
M204 S3000
M205 X10 Y10
G0 F3000 X105.79 Y113.709
M204 S1800
M205 X8 Y8
G1 F1800 X104.209 Y112.129 E395.83886
M204 S3000
M205 X10 Y10
G0 F3000 X104.209 Y111.337
M204 S1800
M205 X8 Y8
G1 F1800 X105.79 Y112.917 E395.99498
M204 S3000
M205 X10 Y10
G0 F3000 X105.79 Y112.125
M204 S1800
M205 X8 Y8
G1 F1800 X104.331 Y110.667 E396.13905
M204 S3000
M205 X10 Y10
G0 F3000 X105.17 Y110.713
M204 S1800
M205 X8 Y8
G1 F1800 X105.79 Y111.333 E396.20029
M204 S3000
M205 X10 Y10
G0 F3000 X105.996 Y110.747
M204 S1800
M205 X8 Y8
G1 F1800 X106.561 Y110.52 E396.23401
M204 S3000
M205 X10 Y10
G0 F3000 X106.614 Y110.573
G0 X103.53 Y110.657
M204 S1800
M205 X8 Y8
G1 F1800 X103.248 Y110.376 E396.26181
M204 S3000
M205 X10 Y10
G0 F3000 X100.597 Y107.724
M204 S1800
M205 X8 Y8
G1 F1800 X99.283 Y106.411 E396.39156
M204 S3000
M205 X10 Y10
G0 F3000 X99.283 Y107.203
M204 S1800
M205 X8 Y8
G1 F1800 X99.869 Y107.789 E396.44944
M204 S3000
M205 X10 Y10
G0 F3000 X100.31 Y106.645
M204 S1800
M205 X8 Y8
G1 F1800 X99.283 Y105.619 E396.55084
M204 S3000
M205 X10 Y10
G0 F3000 X99.283 Y104.827
M204 S1800
M205 X8 Y8
G1 F1800 X100.29 Y105.834 E396.6503
M204 S3000
M205 X10 Y10
G0 F3000 X100.361 Y105.113
M204 S1800
M205 X8 Y8
G1 F1800 X99.457 Y104.209 E396.7396
M204 S3000
M205 X10 Y10
G0 F3000 X100.249 Y104.209
M204 S1800
M205 X8 Y8
G1 F1800 X100.523 Y104.482 E396.76662
M204 S3000
M205 X10 Y10
G0 F3000 X100.764 Y103.932
M204 S1800
M205 X8 Y8
G1 F1800 X100.631 Y103.799 E396.77975
M204 S3000
M205 X10 Y10
G0 F3000 X103.648 Y101.272
M204 S1800
M205 X8 Y8
G1 F1800 X103.793 Y101.417 E396.79408
M204 S3000
M205 X10 Y10
G0 F3000 X104.149 Y100.981
M204 S1800
M205 X8 Y8
G1 F1800 X104.493 Y101.325 E396.82805
M204 S3000
M205 X10 Y10
G0 F3000 X105.239 Y101.279
M204 S1800
M205 X8 Y8
G1 F1800 X104.209 Y100.249 E396.9298
G1 X104.139 Y100.179
M204 S3000
M205 X10 Y10
G0 F3000 X105.789 Y100.245
M204 S1800
M205 X8 Y8
G1 F1800 X104.209 Y98.665 E397.08586
M204 S3000
M205 X10 Y10
G0 F3000 X104.209 Y97.873
M204 S1800
M205 X8 Y8
G1 F1800 X105.789 Y99.453 E397.24193
M204 S3000
M205 X10 Y10
G0 F3000 X105.789 Y98.661
M204 S1800
M205 X8 Y8
G1 F1800 X104.209 Y97.081 E397.398
M204 S3000
M205 X10 Y10
G0 F3000 X104.209 Y96.289
M204 S1800
M205 X8 Y8
G1 F1800 X105.789 Y97.869 E397.55407
M204 S3000
M205 X10 Y10
G0 F3000 X105.789 Y97.077
M204 S1800
M205 X8 Y8
G1 F1800 X104.209 Y95.497 E397.71014
M204 S3000
M205 X10 Y10
G0 F3000 X104.209 Y94.705
M204 S1800
M205 X8 Y8
G1 F1800 X105.789 Y96.286 E397.86626
M204 S3000
M205 X10 Y10
G0 F3000 X105.789 Y95.494
M204 S1800
M205 X8 Y8
G1 F1800 X104.209 Y93.913 E398.02237
M204 S3000
M205 X10 Y10
G0 F3000 X104.209 Y93.121
M204 S1800
M205 X8 Y8
G1 F1800 X105.789 Y94.702 E398.17849
M204 S3000
M205 X10 Y10
G0 F3000 X105.789 Y93.91
M204 S1800
M205 X8 Y8
G1 F1800 X104.209 Y92.329 E398.33461
M204 S3000
M205 X10 Y10
G0 F3000 X104.209 Y91.537
M204 S1800
M205 X8 Y8
G1 F1800 X105.789 Y93.118 E398.49073
M204 S3000
M205 X10 Y10
G0 F3000 X105.789 Y92.326
M204 S1800
M205 X8 Y8
G1 F1800 X104.209 Y90.745 E398.64685
M204 S3000
M205 X10 Y10
G0 F3000 X104.209 Y89.953
M204 S1800
M205 X8 Y8
G1 F1800 X105.789 Y91.534 E398.80296
M204 S3000
M205 X10 Y10
G0 F3000 X105.789 Y90.742
M204 S1800
M205 X8 Y8
G1 F1800 X104.209 Y89.161 E398.95908
M204 S3000
M205 X10 Y10
G0 F3000 X104.209 Y88.369
M204 S1800
M205 X8 Y8
G1 F1800 X105.789 Y89.95 E399.1152
M204 S3000
M205 X10 Y10
G0 F3000 X105.789 Y89.158
M204 S1800
M205 X8 Y8
G1 F1800 X104.209 Y87.578 E399.27127
M204 S3000
M205 X10 Y10
G0 F3000 X104.209 Y86.786
M204 S1800
M205 X8 Y8
G1 F1800 X105.789 Y88.366 E399.42734
M204 S3000
M205 X10 Y10
G0 F3000 X105.789 Y87.574
M204 S1800
M205 X8 Y8
G1 F1800 X104.209 Y85.994 E399.58341
M204 S3000
M205 X10 Y10
G0 F3000 X104.209 Y85.202
M204 S1800
M205 X8 Y8
G1 F1800 X105.789 Y86.782 E399.73947
M204 S3000
M205 X10 Y10
G0 F3000 X105.789 Y85.99
M204 S1800
M205 X8 Y8
G1 F1800 X104.209 Y84.41 E399.89554
M204 S3000
M205 X10 Y10
G0 F3000 X104.209 Y83.618
M204 S1800
M205 X8 Y8
G1 F1800 X105.789 Y85.198 E400.05161
M204 S3000
M205 X10 Y10
G0 F3000 X105.789 Y84.406
M204 S1800
M205 X8 Y8
G1 F1800 X104.209 Y82.826 E400.20768
M204 S3000
M205 X10 Y10
G0 F3000 X104.209 Y82.034
M204 S1800
M205 X8 Y8
G1 F1800 X105.789 Y83.614 E400.36375
M204 S3000
M205 X10 Y10
G0 F3000 X105.789 Y82.822
M204 S1800
M205 X8 Y8
G1 F1800 X104.209 Y81.242 E400.51982
M204 S3000
M205 X10 Y10
G0 F3000 X104.209 Y80.45
M204 S1800
M205 X8 Y8
G1 F1800 X105.789 Y82.03 E400.67589
M204 S3000
M205 X10 Y10
G0 F3000 X105.789 Y81.238
M204 S1800
M205 X8 Y8
G1 F1800 X104.209 Y79.658 E400.83195
M204 S3000
M205 X10 Y10
G0 F3000 X104.209 Y78.866
M204 S1800
M205 X8 Y8
G1 F1800 X105.789 Y80.446 E400.98802
M204 S3000
M205 X10 Y10
G0 F3000 X105.789 Y79.654
M204 S1800
M205 X8 Y8
G1 F1800 X104.209 Y78.074 E401.14409
M204 S3000
M205 X10 Y10
G0 F3000 X104.209 Y77.282
M204 S1800
M205 X8 Y8
G1 F1800 X105.789 Y78.862 E401.30016
M204 S3000
M205 X10 Y10
G0 F3000 X105.789 Y78.07
M204 S1800
M205 X8 Y8
G1 F1800 X104.209 Y76.49 E401.45623
M204 S3000
M205 X10 Y10
G0 F3000 X104.209 Y75.698
M204 S1800
M205 X8 Y8
G1 F1800 X105.789 Y77.278 E401.6123
M204 S3000
M205 X10 Y10
G0 F3000 X105.789 Y76.487
M204 S1800
M205 X8 Y8
G1 F1800 X104.209 Y74.906 E401.76841
M204 S3000
M205 X10 Y10
G0 F3000 X104.209 Y74.114
M204 S1800
M205 X8 Y8
G1 F1800 X105.789 Y75.695 E401.92453
M204 S3000
M205 X10 Y10
G0 F3000 X105.789 Y74.903
M204 S1800
M205 X8 Y8
G1 F1800 X104.209 Y73.322 E402.08065
M204 S3000
M205 X10 Y10
G0 F3000 X104.209 Y72.53
M204 S1800
M205 X8 Y8
G1 F1800 X105.789 Y74.111 E402.23677
M204 S3000
M205 X10 Y10
G0 F3000 X105.789 Y73.319
M204 S1800
M205 X8 Y8
G1 F1800 X104.209 Y71.738 E402.39289
M204 S3000
M205 X10 Y10
G0 F3000 X104.209 Y70.946
M204 S1800
M205 X8 Y8
G1 F1800 X105.789 Y72.527 E402.549
M204 S3000
M205 X10 Y10
G0 F3000 X105.789 Y71.735
M204 S1800
M205 X8 Y8
G1 F1800 X104.209 Y70.154 E402.70512
M204 S3000
M205 X10 Y10
G0 F3000 X104.209 Y69.362
M204 S1800
M205 X8 Y8
G1 F1800 X105.789 Y70.943 E402.86124
M204 S3000
M205 X10 Y10
G0 F3000 X105.789 Y70.151
M204 S1800
M205 X8 Y8
G1 F1800 X104.209 Y68.57 E403.01736
G1 X104.139 Y68.5
M204 S3000
M205 X10 Y10
G0 F3000 X105.789 Y68.567
M204 S1800
M205 X8 Y8
G1 F1800 X101.681 Y64.459 E403.42314
M204 S3000
M205 X10 Y10
G0 F3000 X100.889 Y64.459
M204 S1800
M205 X8 Y8
G1 F1800 X105.789 Y69.359 E403.90715
G1 X105.859 Y69.429
M204 S3000
M205 X10 Y10
G0 F3000 X105.789 Y67.775
M204 S1800
M205 X8 Y8
G1 F1800 X104.474 Y66.46 E404.03704
M204 S3000
M205 X10 Y10
G0 F3000 X105.266 Y66.46
M204 S1800
M205 X8 Y8
G1 F1800 X105.789 Y66.983 E404.0887
M204 S3000
M205 X10 Y10
G0 F3000 X103.789 Y65.775
M204 S1800
M205 X8 Y8
G1 F1800 X102.473 Y64.459 E404.21869
M204 S3000
M205 X10 Y10
G0 F3000 X103.265 Y64.459
M204 S1800
M205 X8 Y8
G1 F1800 X103.789 Y64.983 E404.27045
M204 S3000
M205 X10 Y10
G0 F3000 X103.427 Y67.789
M204 S1800
M205 X8 Y8
G1 F1800 X100.098 Y64.459 E404.59933
M204 S3000
M205 X10 Y10
G0 F3000 X99.306 Y64.459
M204 S1800
M205 X8 Y8
G1 F1800 X102.635 Y67.789 E404.92821
M204 S3000
M205 X10 Y10
G0 F3000 X101.843 Y67.789
M204 S1800
M205 X8 Y8
G1 F1800 X98.514 Y64.459 E405.25709
M204 S3000
M205 X10 Y10
G0 F3000 X97.722 Y64.459
M204 S1800
M205 X8 Y8
G1 F1800 X101.051 Y67.789 E405.58597
M204 S3000
M205 X10 Y10
G0 F3000 X100.259 Y67.789
M204 S1800
M205 X8 Y8
G1 F1800 X96.93 Y64.459 E405.91485
M204 S3000
M205 X10 Y10
G0 F3000 X96.138 Y64.459
M204 S1800
M205 X8 Y8
G1 F1800 X99.468 Y67.789 E406.24378
M204 S3000
M205 X10 Y10
G0 F3000 X98.676 Y67.789
M204 S1800
M205 X8 Y8
G1 F1800 X95.346 Y64.459 E406.57271
M204 S3000
M205 X10 Y10
G0 F3000 X94.554 Y64.459
M204 S1800
M205 X8 Y8
G1 F1800 X97.884 Y67.789 E406.90164
M204 S3000
M205 X10 Y10
G0 F3000 X97.092 Y67.789
M204 S1800
M205 X8 Y8
G1 F1800 X93.762 Y64.459 E407.23057
M204 S3000
M205 X10 Y10
G0 F3000 X92.97 Y64.459
M204 S1800
M205 X8 Y8
G1 F1800 X96.3 Y67.789 E407.5595
M204 S3000
M205 X10 Y10
G0 F3000 X95.508 Y67.789
M204 S1800
M205 X8 Y8
G1 F1800 X92.178 Y64.459 E407.88843
M204 S3000
M205 X10 Y10
G0 F3000 X91.386 Y64.459
M204 S1800
M205 X8 Y8
G1 F1800 X94.716 Y67.789 E408.21735
M204 S3000
M205 X10 Y10
G0 F3000 X93.924 Y67.789
M204 S1800
M205 X8 Y8
G1 F1800 X90.594 Y64.459 E408.54628
M204 S3000
M205 X10 Y10
G0 F3000 X89.802 Y64.459
M204 S1800
M205 X8 Y8
G1 F1800 X93.132 Y67.789 E408.87521
M204 S3000
M205 X10 Y10
G0 F3000 X92.34 Y67.789
M204 S1800
M205 X8 Y8
G1 F1800 X89.01 Y64.459 E409.20414
M204 S3000
M205 X10 Y10
G0 F3000 X88.218 Y64.459
M204 S1800
M205 X8 Y8
G1 F1800 X91.548 Y67.789 E409.53307
M204 S3000
M205 X10 Y10
G0 F3000 X90.756 Y67.789
M204 S1800
M205 X8 Y8
G1 F1800 X87.426 Y64.459 E409.862
M204 S3000
M205 X10 Y10
G0 F3000 X86.634 Y64.459
M204 S1800
M205 X8 Y8
G1 F1800 X89.964 Y67.789 E410.19093
M204 S3000
M205 X10 Y10
G0 F3000 X89.172 Y67.789
M204 S1800
M205 X8 Y8
G1 F1800 X85.842 Y64.459 E410.51986
M204 S3000
M205 X10 Y10
G0 F3000 X85.05 Y64.459
M204 S1800
M205 X8 Y8
G1 F1800 X88.38 Y67.789 E410.84879
M204 S3000
M205 X10 Y10
G0 F3000 X87.588 Y67.789
M204 S1800
M205 X8 Y8
G1 F1800 X84.258 Y64.459 E411.17772
M204 S3000
M205 X10 Y10
G0 F3000 X83.466 Y64.459
M204 S1800
M205 X8 Y8
G1 F1800 X86.796 Y67.789 E411.50665
M204 S3000
M205 X10 Y10
G0 F3000 X86.004 Y67.789
M204 S1800
M205 X8 Y8
G1 F1800 X82.674 Y64.459 E411.83558
M204 S3000
M205 X10 Y10
G0 F3000 X82.209 Y64.786
M204 S1800
M205 X8 Y8
G1 F1800 X85.212 Y67.789 E412.13221
M204 S3000
M205 X10 Y10
G0 F3000 X84.646 Y68.015
M204 S1800
M205 X8 Y8
G1 F1800 X82.209 Y65.578 E412.37293
M204 S3000
M205 X10 Y10
G0 F3000 X81.975 Y66.136
M204 S1800
M205 X8 Y8
G1 F1800 X84.15 Y68.311 E412.58777
M204 S3000
M205 X10 Y10
G0 F3000 X83.654 Y68.607
M204 S1800
M205 X8 Y8
G1 F1800 X81.209 Y66.161 E412.82933
M204 S3000
M205 X10 Y10
G0 F3000 X81.209 Y66.953
M204 S1800
M205 X8 Y8
G1 F1800 X83.157 Y68.902 E413.0218
M204 S3000
M205 X10 Y10
G0 F3000 X82.662 Y69.198
M204 S1800
M205 X8 Y8
G1 F1800 X81.209 Y67.745 E413.16532
M204 S3000
M205 X10 Y10
G0 F3000 X81.209 Y68.537
M204 S1800
M205 X8 Y8
G1 F1800 X82.168 Y69.497 E413.2601
M204 S3000
M205 X10 Y10
G0 F3000 X81.697 Y69.818
M204 S1800
M205 X8 Y8
G1 F1800 X81.209 Y69.329 E413.30835
M204 S3000
M205 X10 Y10
G0 F3000 X85.395 Y69.122
G0 X102.868 Y69.132
G0 X104.209 Y99.457
M204 S1800
M205 X8 Y8
G1 F1800 X106.188 Y101.436 E413.50383
G1 X106.258 Y101.506
M204 S3000
M205 X10 Y10
G0 F3000 X107.573 Y102.029
M204 S1800
M205 X8 Y8
G1 F1800 X109.205 Y103.662 E413.61579
G1 X110.308 Y104.764 E413.69139
G1 X110.704 Y104.368 E413.71855
M204 S3000
M205 X10 Y10
G0 F3000 X109.555 Y104.803
M204 S1800
M205 X8 Y8
G1 F1800 X110.863 Y106.111 E413.84775
M204 S3000
M205 X10 Y10
G0 F3000 X110.863 Y106.903
M204 S1800
M205 X8 Y8
G1 F1800 X109.711 Y105.752 E413.96149
M204 S3000
M205 X10 Y10
G0 F3000 X109.689 Y106.521
M204 S1800
M205 X8 Y8
G1 F1800 X110.863 Y107.695 E414.07746
M204 S3000
M205 X10 Y10
G0 F3000 X110.165 Y107.789
M204 S1800
M205 X8 Y8
G1 F1800 X109.564 Y107.188 E414.13682
M204 S3000
M205 X10 Y10
G0 F3000 X109.46 Y107.876
M204 S1800
M205 X8 Y8
G1 F1800 X109.152 Y108.36 E414.16473
M204 S3000
M205 X10 Y10
G0 F3000 X109.107 Y108.315
G0 X107.126 Y111.824
G0 X107.132 Y140.868
G0 X108.946 Y142.209
M204 S1800
M205 X8 Y8
G1 F1800 X112.277 Y145.539 E414.49371
M204 S3000
M205 X10 Y10
G0 F3000 X113.069 Y145.539
M204 S1800
M205 X8 Y8
G1 F1800 X109.738 Y142.209 E414.82268
G1 X109.668 Y142.139
M204 S3000
M205 X10 Y10
G0 F3000 X108.154 Y142.209
M204 S1800
M205 X8 Y8
G1 F1800 X111.485 Y145.539 E415.15166
M204 S3000
M205 X10 Y10
G0 F3000 X110.693 Y145.539
M204 S1800
M205 X8 Y8
G1 F1800 X107.362 Y142.209 E415.48064
M204 S3000
M205 X10 Y10
G0 F3000 X106.57 Y142.209
M204 S1800
M205 X8 Y8
G1 F1800 X109.901 Y145.539 E415.80962
G1 X109.971 Y145.609
M204 S3000
M205 X10 Y10
G0 F3000 X110.53 Y142.209
M204 S1800
M205 X8 Y8
G1 F1800 X113.861 Y145.539 E416.1386
M204 S3000
M205 X10 Y10
G0 F3000 X114.653 Y145.539
M204 S1800
M205 X8 Y8
G1 F1800 X111.322 Y142.209 E416.46758
M204 S3000
M205 X10 Y10
G0 F3000 X112.114 Y142.209
M204 S1800
M205 X8 Y8
G1 F1800 X115.445 Y145.539 E416.79656
M204 S3000
M205 X10 Y10
G0 F3000 X116.237 Y145.539
M204 S1800
M205 X8 Y8
G1 F1800 X112.906 Y142.209 E417.12553
M204 S3000
M205 X10 Y10
G0 F3000 X113.698 Y142.209
M204 S1800
M205 X8 Y8
G1 F1800 X117.029 Y145.539 E417.45451
M204 S3000
M205 X10 Y10
G0 F3000 X117.82 Y145.539
M204 S1800
M205 X8 Y8
G1 F1800 X114.49 Y142.209 E417.78344
M204 S3000
M205 X10 Y10
G0 F3000 X115.282 Y142.209
M204 S1800
M205 X8 Y8
G1 F1800 X118.612 Y145.539 E418.11237
M204 S3000
M205 X10 Y10
G0 F3000 X119.404 Y145.539
M204 S1800
M205 X8 Y8
G1 F1800 X116.074 Y142.209 E418.4413
M204 S3000
M205 X10 Y10
G0 F3000 X116.866 Y142.209
M204 S1800
M205 X8 Y8
G1 F1800 X120.196 Y145.539 E418.77023
M204 S3000
M205 X10 Y10
G0 F3000 X120.988 Y145.539
M204 S1800
M205 X8 Y8
G1 F1800 X117.658 Y142.209 E419.09916
M204 S3000
M205 X10 Y10
G0 F3000 X118.45 Y142.209
M204 S1800
M205 X8 Y8
G1 F1800 X121.78 Y145.539 E419.42809
M204 S3000
M205 X10 Y10
G0 F3000 X122.572 Y145.539
M204 S1800
M205 X8 Y8
G1 F1800 X119.242 Y142.209 E419.75702
M204 S3000
M205 X10 Y10
G0 F3000 X120.034 Y142.209
M204 S1800
M205 X8 Y8
G1 F1800 X123.364 Y145.539 E420.08595
M204 S3000
M205 X10 Y10
G0 F3000 X124.156 Y145.539
M204 S1800
M205 X8 Y8
G1 F1800 X120.826 Y142.209 E420.41488
M204 S3000
M205 X10 Y10
G0 F3000 X121.618 Y142.209
M204 S1800
M205 X8 Y8
G1 F1800 X124.948 Y145.539 E420.74381
M204 S3000
M205 X10 Y10
G0 F3000 X125.74 Y145.539
M204 S1800
M205 X8 Y8
G1 F1800 X122.41 Y142.209 E421.07274
M204 S3000
M205 X10 Y10
G0 F3000 X123.202 Y142.209
M204 S1800
M205 X8 Y8
G1 F1800 X126.532 Y145.539 E421.40166
M204 S3000
M205 X10 Y10
G0 F3000 X126.789 Y145.004
M204 S1800
M205 X8 Y8
G1 F1800 X123.994 Y142.209 E421.67775
M204 S3000
M205 X10 Y10
G0 F3000 X124.785 Y142.209
M204 S1800
M205 X8 Y8
G1 F1800 X126.789 Y144.213 E421.8757
M204 S3000
M205 X10 Y10
G0 F3000 X126.907 Y143.539
M204 S1800
M205 X8 Y8
G1 F1800 X125.352 Y141.983 E422.02935
M204 S3000
M205 X10 Y10
G0 F3000 X125.848 Y141.687
M204 S1800
M205 X8 Y8
G1 F1800 X127.699 Y143.539 E422.21223
M204 S3000
M205 X10 Y10
G0 F3000 X128.491 Y143.539
M204 S1800
M205 X8 Y8
G1 F1800 X126.344 Y141.391 E422.42436
M204 S3000
M205 X10 Y10
G0 F3000 X126.84 Y141.096
M204 S1800
M205 X8 Y8
G1 F1800 X128.79 Y143.045 E422.61693
M204 S3000
M205 X10 Y10
G0 F3000 X128.79 Y142.253
M204 S1800
M205 X8 Y8
G1 F1800 X127.336 Y140.799 E422.76055
M204 S3000
M205 X10 Y10
G0 F3000 X127.83 Y140.502
M204 S1800
M205 X8 Y8
G1 F1800 X128.79 Y141.461 E422.85532
M204 S3000
M205 X10 Y10
G0 F3000 X128.79 Y140.669
M204 S1800
M205 X8 Y8
G1 F1800 X128.301 Y140.181 E422.90358
M204 S3000
M205 X10 Y10
G0 F3000 X102.308 Y145.442
G0 X102.314 Y112.144
G0 X99.404 Y109.684
G0 X94.766 Y108.808
G0 X93.124 Y107.05
M204 S1800
M205 X8 Y8
G1 F1800 X64.2 Y107.05 E424.92381
G1 X64.2 Y82.45 E426.64203
G1 X65.876 Y82.45 E426.75909
G1 X65.876 Y80.95 E426.86386
G1 X70.654 Y80.95 E427.19759
G1 X69.752 Y82.253 E427.30828
G1 X68.05 Y85.096 E427.53971
G1 X68.05 Y104.95 E428.92644
G1 X93.124 Y104.95 E430.67777
G1 X93.124 Y107.05 E430.82444
M204 S3000
M205 X10 Y10
G0 F3000 X64.815 Y106.789
M204 S1800
M205 X8 Y8
G1 F1800 X64.459 Y106.433 E430.85961
M204 S3000
M205 X10 Y10
G0 F3000 X64.459 Y105.641
M204 S1800
M205 X8 Y8
G1 F1800 X65.607 Y106.789 E430.97301
M204 S3000
M205 X10 Y10
G0 F3000 X66.399 Y106.789
M204 S1800
M205 X8 Y8
G1 F1800 X64.459 Y104.849 E431.16463
M204 S3000
M205 X10 Y10
G0 F3000 X64.459 Y104.057
M204 S1800
M205 X8 Y8
G1 F1800 X67.191 Y106.789 E431.43449
M204 S3000
M205 X10 Y10
G0 F3000 X67.983 Y106.789
M204 S1800
M205 X8 Y8
G1 F1800 X64.459 Y103.265 E431.78259
M204 S3000
M205 X10 Y10
G0 F3000 X64.459 Y102.473
M204 S1800
M205 X8 Y8
G1 F1800 X68.775 Y106.789 E432.20891
M204 S3000
M205 X10 Y10
G0 F3000 X69.567 Y106.789
M204 S1800
M205 X8 Y8
G1 F1800 X67.986 Y105.209 E432.36503
M204 S3000
M205 X10 Y10
G0 F3000 X67.79 Y105.012
M204 S1800
M205 X8 Y8
G1 F1800 X64.459 Y101.681 E432.69406
M204 S3000
M205 X10 Y10
G0 F3000 X64.459 Y100.889
M204 S1800
M205 X8 Y8
G1 F1800 X67.79 Y104.22 E433.02308
M204 S3000
M205 X10 Y10
G0 F3000 X67.79 Y103.428
M204 S1800
M205 X8 Y8
G1 F1800 X64.459 Y100.098 E433.35206
M204 S3000
M205 X10 Y10
G0 F3000 X64.459 Y99.306
M204 S1800
M205 X8 Y8
G1 F1800 X67.79 Y102.636 E433.68104
M204 S3000
M205 X10 Y10
G0 F3000 X67.79 Y101.844
M204 S1800
M205 X8 Y8
G1 F1800 X64.459 Y98.514 E434.01002
M204 S3000
M205 X10 Y10
G0 F3000 X64.459 Y97.722
M204 S1800
M205 X8 Y8
G1 F1800 X67.79 Y101.052 E434.339
M204 S3000
M205 X10 Y10
G0 F3000 X67.79 Y100.26
M204 S1800
M205 X8 Y8
G1 F1800 X64.459 Y96.93 E434.66798
M204 S3000
M205 X10 Y10
G0 F3000 X64.459 Y96.138
M204 S1800
M205 X8 Y8
G1 F1800 X67.79 Y99.468 E434.99696
M204 S3000
M205 X10 Y10
G0 F3000 X67.79 Y98.676
M204 S1800
M205 X8 Y8
G1 F1800 X64.459 Y95.346 E435.32594
M204 S3000
M205 X10 Y10
G0 F3000 X64.459 Y94.554
M204 S1800
M205 X8 Y8
G1 F1800 X67.79 Y97.884 E435.65491
M204 S3000
M205 X10 Y10
G0 F3000 X67.79 Y97.092
M204 S1800
M205 X8 Y8
G1 F1800 X64.459 Y93.762 E435.98389
M204 S3000
M205 X10 Y10
G0 F3000 X64.459 Y92.97
M204 S1800
M205 X8 Y8
G1 F1800 X67.79 Y96.3 E436.31287
M204 S3000
M205 X10 Y10
G0 F3000 X67.79 Y95.508
M204 S1800
M205 X8 Y8
G1 F1800 X64.459 Y92.178 E436.64185
M204 S3000
M205 X10 Y10
G0 F3000 X64.459 Y91.386
M204 S1800
M205 X8 Y8
G1 F1800 X67.79 Y94.716 E436.97083
M204 S3000
M205 X10 Y10
G0 F3000 X67.79 Y93.924
M204 S1800
M205 X8 Y8
G1 F1800 X64.459 Y90.594 E437.29981
M204 S3000
M205 X10 Y10
G0 F3000 X64.459 Y89.802
M204 S1800
M205 X8 Y8
G1 F1800 X67.79 Y93.133 E437.62884
M204 S3000
M205 X10 Y10
G0 F3000 X67.79 Y92.341
M204 S1800
M205 X8 Y8
G1 F1800 X64.459 Y89.01 E437.95786
M204 S3000
M205 X10 Y10
G0 F3000 X64.459 Y88.218
M204 S1800
M205 X8 Y8
G1 F1800 X67.79 Y91.549 E438.28689
M204 S3000
M205 X10 Y10
G0 F3000 X67.79 Y90.757
M204 S1800
M205 X8 Y8
G1 F1800 X64.459 Y87.426 E438.61592
M204 S3000
M205 X10 Y10
G0 F3000 X64.459 Y86.634
M204 S1800
M205 X8 Y8
G1 F1800 X67.79 Y89.965 E438.94495
M204 S3000
M205 X10 Y10
G0 F3000 X67.79 Y89.173
M204 S1800
M205 X8 Y8
G1 F1800 X64.459 Y85.842 E439.27398
M204 S3000
M205 X10 Y10
G0 F3000 X64.459 Y85.05
M204 S1800
M205 X8 Y8
G1 F1800 X67.79 Y88.381 E439.603
M204 S3000
M205 X10 Y10
G0 F3000 X67.79 Y87.589
M204 S1800
M205 X8 Y8
G1 F1800 X64.459 Y84.258 E439.93203
M204 S3000
M205 X10 Y10
G0 F3000 X64.459 Y83.466
M204 S1800
M205 X8 Y8
G1 F1800 X67.79 Y86.797 E440.26106
M204 S3000
M205 X10 Y10
G0 F3000 X67.79 Y86.005
M204 S1800
M205 X8 Y8
G1 F1800 X64.494 Y82.709 E440.58663
M204 S3000
M205 X10 Y10
G0 F3000 X65.286 Y82.709
M204 S1800
M205 X8 Y8
G1 F1800 X67.79 Y85.213 E440.83397
M204 S3000
M205 X10 Y10
G0 F3000 X68.015 Y84.647
M204 S1800
M205 X8 Y8
G1 F1800 X66.078 Y82.709 E441.02535
M204 S3000
M205 X10 Y10
G0 F3000 X66.136 Y81.975
M204 S1800
M205 X8 Y8
G1 F1800 X68.312 Y84.151 E441.24029
M204 S3000
M205 X10 Y10
G0 F3000 X68.609 Y83.656
M204 S1800
M205 X8 Y8
G1 F1800 X66.161 Y81.209 E441.48205
M204 S3000
M205 X10 Y10
G0 F3000 X66.953 Y81.209
M204 S1800
M205 X8 Y8
G1 F1800 X68.905 Y83.16 E441.67481
M204 S3000
M205 X10 Y10
G0 F3000 X69.202 Y82.665
M204 S1800
M205 X8 Y8
G1 F1800 X67.745 Y81.209 E441.81868
M204 S3000
M205 X10 Y10
G0 F3000 X68.537 Y81.209
M204 S1800
M205 X8 Y8
G1 F1800 X69.498 Y82.17 E441.91361
M204 S3000
M205 X10 Y10
G0 F3000 X69.819 Y81.699
M204 S1800
M205 X8 Y8
G1 F1800 X69.329 Y81.209 E441.96201
M204 S3000
M205 X10 Y10
G0 F3000 X69.122 Y85.394
G0 X69.132 Y103.868
G0 X69.57 Y105.209
M204 S1800
M205 X8 Y8
G1 F1800 X71.151 Y106.789 E442.11813
M204 S3000
M205 X10 Y10
G0 F3000 X71.943 Y106.789
M204 S1800
M205 X8 Y8
G1 F1800 X70.362 Y105.209 E442.27425
M204 S3000
M205 X10 Y10
G0 F3000 X71.154 Y105.209
M204 S1800
M205 X8 Y8
G1 F1800 X72.735 Y106.789 E442.43036
M204 S3000
M205 X10 Y10
G0 F3000 X73.527 Y106.789
M204 S1800
M205 X8 Y8
G1 F1800 X71.946 Y105.209 E442.58648
M204 S3000
M205 X10 Y10
G0 F3000 X72.738 Y105.209
M204 S1800
M205 X8 Y8
G1 F1800 X74.319 Y106.789 E442.7426
M204 S3000
M205 X10 Y10
G0 F3000 X75.111 Y106.789
M204 S1800
M205 X8 Y8
G1 F1800 X73.53 Y105.209 E442.89872
M204 S3000
M205 X10 Y10
G0 F3000 X74.322 Y105.209
M204 S1800
M205 X8 Y8
G1 F1800 X75.902 Y106.789 E443.05479
M204 S3000
M205 X10 Y10
G0 F3000 X76.694 Y106.789
M204 S1800
M205 X8 Y8
G1 F1800 X75.114 Y105.209 E443.21085
M204 S3000
M205 X10 Y10
G0 F3000 X75.906 Y105.209
M204 S1800
M205 X8 Y8
G1 F1800 X77.486 Y106.789 E443.36692
M204 S3000
M205 X10 Y10
G0 F3000 X78.278 Y106.789
M204 S1800
M205 X8 Y8
G1 F1800 X76.698 Y105.209 E443.52299
M204 S3000
M205 X10 Y10
G0 F3000 X77.49 Y105.209
M204 S1800
M205 X8 Y8
G1 F1800 X79.07 Y106.789 E443.67906
M204 S3000
M205 X10 Y10
G0 F3000 X79.862 Y106.789
M204 S1800
M205 X8 Y8
G1 F1800 X78.282 Y105.209 E443.83513
M204 S3000
M205 X10 Y10
G0 F3000 X79.074 Y105.209
M204 S1800
M205 X8 Y8
G1 F1800 X80.654 Y106.789 E443.9912
M204 S3000
M205 X10 Y10
G0 F3000 X81.446 Y106.789
M204 S1800
M205 X8 Y8
G1 F1800 X79.866 Y105.209 E444.14727
M204 S3000
M205 X10 Y10
G0 F3000 X80.658 Y105.209
M204 S1800
M205 X8 Y8
G1 F1800 X82.238 Y106.789 E444.30333
M204 S3000
M205 X10 Y10
G0 F3000 X83.03 Y106.789
M204 S1800
M205 X8 Y8
G1 F1800 X81.45 Y105.209 E444.4594
M204 S3000
M205 X10 Y10
G0 F3000 X82.242 Y105.209
M204 S1800
M205 X8 Y8
G1 F1800 X83.822 Y106.789 E444.61547
M204 S3000
M205 X10 Y10
G0 F3000 X84.614 Y106.789
M204 S1800
M205 X8 Y8
G1 F1800 X83.034 Y105.209 E444.77154
M204 S3000
M205 X10 Y10
G0 F3000 X83.826 Y105.209
M204 S1800
M205 X8 Y8
G1 F1800 X85.406 Y106.789 E444.92761
M204 S3000
M205 X10 Y10
G0 F3000 X86.198 Y106.789
M204 S1800
M205 X8 Y8
G1 F1800 X84.618 Y105.209 E445.08368
M204 S3000
M205 X10 Y10
G0 F3000 X85.41 Y105.209
M204 S1800
M205 X8 Y8
G1 F1800 X86.99 Y106.789 E445.23975
M204 S3000
M205 X10 Y10
G0 F3000 X87.782 Y106.789
M204 S1800
M205 X8 Y8
G1 F1800 X86.201 Y105.209 E445.39586
M204 S3000
M205 X10 Y10
G0 F3000 X86.993 Y105.209
M204 S1800
M205 X8 Y8
G1 F1800 X88.574 Y106.789 E445.55198
M204 S3000
M205 X10 Y10
G0 F3000 X89.366 Y106.789
M204 S1800
M205 X8 Y8
G1 F1800 X87.785 Y105.209 E445.7081
M204 S3000
M205 X10 Y10
G0 F3000 X88.577 Y105.209
M204 S1800
M205 X8 Y8
G1 F1800 X90.158 Y106.789 E445.86422
M204 S3000
M205 X10 Y10
G0 F3000 X90.95 Y106.789
M204 S1800
M205 X8 Y8
G1 F1800 X89.369 Y105.209 E446.02034
M204 S3000
M205 X10 Y10
G0 F3000 X90.161 Y105.209
M204 S1800
M205 X8 Y8
G1 F1800 X91.742 Y106.789 E446.17645
M204 S3000
M205 X10 Y10
G0 F3000 X92.534 Y106.789
M204 S1800
M205 X8 Y8
G1 F1800 X90.953 Y105.209 E446.33257
M204 S3000
M205 X10 Y10
G0 F3000 X91.745 Y105.209
M204 S1800
M205 X8 Y8
G1 F1800 X92.864 Y106.327 E446.44305
M204 S3000
M205 X10 Y10
G0 F3000 X92.864 Y105.535
M204 S1800
M205 X8 Y8
G1 F1800 X92.537 Y105.209 E446.4753
M204 S3000
M205 X10 Y10
G0 F3000 X70.359 Y106.789
M204 S1800
M205 X8 Y8
G1 F1800 X68.778 Y105.209 E446.63142
G1 X68.708 Y105.139
M204 S3000
M205 X10 Y10
G0 F3000 X93.515 Y103.868
G0 X94.164 Y102.91
G0 X94.494 Y102.696
M204 S1800
M205 X8 Y8
;TYPE:SKIN
G1 F1800 X94.741 Y102.944 E446.64015
M204 S3000
M205 X10 Y10
G0 F3000 X94.829 Y102.749
M204 S1800
M205 X8 Y8
G1 F1800 X95.112 Y102.749 E446.65463
G1 X97.375 Y102.749 E446.77042
G1 X97.558 Y102.649 E446.78109
M204 S3000
M205 X10 Y10
G0 F3000 X97.984 Y102.91
G0 X98.014 Y109.054
G0 X97.457 Y109.054
M204 S1800
M205 X8 Y8
G1 F1800 X97.654 Y109.25 E446.78802
M204 S3000
M205 X10 Y10
G0 F3000 X97.369 Y109.248
M204 S1800
M205 X8 Y8
G1 F1800 X97.086 Y109.248 E446.80389
G1 X94.823 Y109.248 E446.93085
G1 X94.614 Y109.322 E446.94329
M204 S3000
M205 X10 Y10
G0 F3000 X94.164 Y109.09
G0 X112.134 Y109.098
G0 X112.492 Y109.098
M204 S1800
M205 X8 Y8
G1 F1800 X112.839 Y109.445 E446.95553
M204 S3000
M205 X10 Y10
G0 F3000 X112.926 Y109.249
M204 S1800
M205 X8 Y8
G1 F1800 X113.209 Y109.249 E446.97207
G1 X114.058 Y109.249 E447.02168
M204 S3000
M205 X10 Y10
G0 F3000 X112.556 Y109.445
M204 S1800
M205 X8 Y8
G1 F1800 X112.492 Y109.381 E447.02394
M204 S3000
M205 X10 Y10
G0 F3000 X112.164 Y109.09
G0 X112.134 Y109.054
G0 X114.341 Y109.249
M204 S1800
M205 X8 Y8
G1 F1800 X114.623 Y109.249 E447.04104
G1 X115.465 Y109.242 E447.09212
G1 X115.606 Y109.101 E447.10422
M204 S3000
M205 X10 Y10
G0 F3000 X116.014 Y109.054
G0 X116.014 Y102.944
G0 X115.389 Y102.944
M204 S1800
M205 X8 Y8
G1 F1800 X115 Y102.555 E447.11794
M204 S3000
M205 X10 Y10
G0 F3000 X115.283 Y102.555
M204 S1800
M205 X8 Y8
G1 F1800 X115.653 Y102.925 E447.131
M204 S3000
M205 X10 Y10
G0 F3000 X115.653 Y102.642
M204 S1800
M205 X8 Y8
G1 F1800 X115.565 Y102.555 E447.13408
M204 S3000
M205 X10 Y10
G0 F3000 X114.912 Y102.749
M204 S1800
M205 X8 Y8
G1 F1800 X114.629 Y102.749 E447.14963
G1 X112.668 Y102.768 E447.25739
G1 X112.526 Y102.91 E447.26843
M204 S3000
M205 X10 Y10
G0 F3000 X111.674 Y103.4
;MESH:NONMESH
G0 X110.336 Y102.876
G0 X107.126 Y100.177
G0 X105 Y65.25
;TIME_ELAPSED:230.152935
;LAYER:1
M140 S60
;MESH:Tested Light.stl
G0 F4500 X105 Y65.25 Z0.5
M204 S1800
M205 X8 Y8
;TYPE:WALL-INNER
G1 F2700 X107 Y65.25 E447.33495
G1 X107 Y100.25 E448.49905
G1 X108.453 Y101.098 E448.55501
G1 X109.265 Y101.785 E448.59039
G1 X110.276 Y103 E448.64296
G1 X112.074 Y103 E448.70276
G1 X112.074 Y109 E448.90232
G1 X110.278 Y109 E448.96206
G1 X109.271 Y110.208 E449.01436
G1 X108.449 Y110.904 E449.05019
G1 X107 Y111.75 E449.10599
G1 X107 Y141 E450.07885
G1 X124.64 Y141 E450.66556
G1 X126.993 Y139.6 E450.75663
G1 X127.501 Y139.268 E450.77681
G1 X129.298 Y138.022 E450.84954
G1 X129.605 Y137.794 E450.86226
G1 X129.619 Y137.784 E450.86283
G1 X130 Y137.478 E450.87909
G1 X130 Y137.784 E450.88299
G1 X130 Y137.802 E450.88358
G1 X130 Y144.75 E451.11467
G1 X128 Y144.75 E451.18119
G1 X128 Y146.75 E451.24771
G1 X104 Y146.75 E452.04596
G1 X104 Y144.75 E452.11248
G1 X103 Y144.75 E452.14574
G1 X103 Y111.75 E453.24332
G1 X101.552 Y110.904 E453.2991
G1 X100.737 Y110.214 E453.33462
G1 X99.727 Y109 E453.38714
G1 X98.074 Y109 E453.44212
G1 X98.074 Y103 E453.64168
G1 X99.727 Y103 E453.69666
G1 X100.737 Y101.786 E453.74918
G1 X101.552 Y101.096 E453.7847
G1 X103 Y100.251 E453.84046
G1 X103 Y69 E454.87987
G1 X85.36 Y69 E455.46658
G1 X83.007 Y70.4 E455.55765
G1 X82.499 Y70.732 E455.57783
G1 X80.702 Y71.978 E455.65056
G1 X80.395 Y72.206 E455.66328
G1 X80.381 Y72.216 E455.66386
G1 X80 Y72.522 E455.68011
G1 X80 Y72.216 E455.68401
G1 X80 Y72.198 E455.6846
G1 X80 Y64.926 E455.92647
G1 X81 Y64.926 E455.95973
G1 X81 Y63.25 E456.01547
G1 X105 Y63.25 E456.81372
G1 X105 Y65.25 E456.88024
M204 S3000
M205 X10 Y10
G0 F4500 X107.366 Y100.039
G0 X110.448 Y102.636
G0 X115.955 Y102.637
G0 X116.356 Y104
M204 S1800
M205 X8 Y8
G1 F2700 X146.75 Y104 E457.89115
G1 X146.75 Y128 E458.68939
G1 X144.75 Y128 E458.75591
G1 X144.75 Y130 E458.82243
G1 X139.574 Y130 E458.99458
G1 X139.574 Y128 E459.0611
G1 X139.305 Y128 E459.07005
G1 X139.304 Y128 E459.07008
G1 X138.938 Y128 E459.08226
G1 X139.137 Y127.692 E459.0891
G1 X139.967 Y126.409 E459.13992
G1 X141 Y124.635 E459.2082
G1 X141 Y108 E459.76148
G1 X116.355 Y108 E460.58118
G1 X116.355 Y109 E460.61444
G1 X116.074 Y109 E460.62378
G1 X116.074 Y108 E460.64715
G1 X116.074 Y104 E460.78019
G1 X116.074 Y103 E460.81345
G1 X116.356 Y103 E460.82283
G1 X116.356 Y104 E460.84628
M204 S3000
M205 X10 Y10
G0 F4500 X115.702 Y102.872
G0 X112.446 Y102.872
G0 X107.148 Y108.422
G0 X106.504 Y108.863
G0 X105.776 Y109.14
G0 X105.001 Y109.234
G0 X104.374 Y109.159
G0 X102.615 Y108.695
M204 S1800
M205 X8 Y8
G1 F2700 X103.33 Y109.186 E460.87512
G1 X104.139 Y109.493 E460.9039
G1 X105.001 Y109.598 E460.93279
G1 X105.862 Y109.493 E460.96164
G1 X106.673 Y109.186 E460.99048
G1 X107.388 Y108.695 E461.01933
G1 X107.964 Y108.042 E461.04829
G1 X108.366 Y107.276 E461.07706
G1 X108.574 Y106.435 E461.10587
G1 X108.574 Y105.565 E461.13481
G1 X108.366 Y104.724 E461.16363
G1 X107.964 Y103.958 E461.1924
G1 X107.388 Y103.305 E461.22136
G1 X106.674 Y102.814 E461.25018
G1 X105.862 Y102.506 E461.27906
G1 X105.001 Y102.402 E461.30791
G1 X104.141 Y102.506 E461.33672
G1 X103.329 Y102.814 E461.36561
G1 X102.615 Y103.305 E461.39443
G1 X102.039 Y103.958 E461.42339
G1 X101.637 Y104.724 E461.45216
G1 X101.429 Y105.565 E461.48098
G1 X101.429 Y106.435 E461.50991
G1 X101.637 Y107.276 E461.53873
G1 X102.039 Y108.042 E461.5675
G1 X102.615 Y108.695 E461.59646
M204 S3000
M205 X10 Y10
G0 F4500 X97.702 Y109.128
G0 X94.446 Y109.128
G0 X94.44 Y108.235
G0 X69 Y104
M204 S1800
M205 X8 Y8
G1 F2700 X93.647 Y104 E462.41622
G1 X93.647 Y103 E462.44948
G1 X94.074 Y103 E462.46368
G1 X94.074 Y109 E462.66325
G1 X93.647 Y109 E462.67745
G1 X93.647 Y108 E462.71071
G1 X63.25 Y108 E463.72172
G1 X63.25 Y81.5 E464.60311
G1 X64.926 Y81.5 E464.65885
G1 X64.926 Y80 E464.70874
G1 X72.109 Y80 E464.94765
G1 X72.11 Y80 E464.94768
G1 X72.524 Y80 E464.96145
G1 X72.265 Y80.324 E464.96904
G1 X72.13 Y80.494 E464.97626
G1 X70.567 Y82.742 E465.06732
G1 X70.397 Y83.014 E465.07799
G1 X69 Y85.36 E465.1688
G1 X69 Y104 E465.78877
M204 S3000
M205 X10 Y10
G0 F4500 X93.275 Y103.628
G0 X94.404 Y102.83
G0 X94.474 Y102.9
M204 S1800
M205 X8 Y8
G1 F2700 X94.474 Y109.1 E465.99499
G1 X97.674 Y109.1 E466.10142
G1 X97.674 Y102.9 E466.30763
G1 X94.474 Y102.9 E466.41406
M204 S3000
M205 X10 Y10
G0 F4500 X94.404 Y102.83
G0 X97.702 Y102.872
G0 X102.815 Y108.467
G0 X102.882 Y108.393
M204 S1800
M205 X8 Y8
G1 F2700 X103.517 Y108.829 E466.43968
G1 X104.236 Y109.102 E466.46526
G1 X105.001 Y109.195 E466.49089
G1 X105.766 Y109.102 E466.51653
G1 X106.486 Y108.829 E466.54214
G1 X107.121 Y108.393 E466.56776
G1 X107.632 Y107.814 E466.59344
G1 X107.989 Y107.133 E466.61901
G1 X108.174 Y106.386 E466.64461
G1 X108.174 Y105.614 E466.67029
G1 X107.989 Y104.867 E466.69588
G1 X107.632 Y104.186 E466.72146
G1 X107.121 Y103.607 E466.74714
G1 X106.487 Y103.171 E466.77273
G1 X105.766 Y102.897 E466.79839
G1 X105.001 Y102.805 E466.82402
G1 X104.237 Y102.897 E466.84961
G1 X103.516 Y103.171 E466.87526
G1 X102.882 Y103.607 E466.90086
G1 X102.371 Y104.186 E466.92654
G1 X102.014 Y104.867 E466.95211
G1 X101.829 Y105.614 E466.97771
G1 X101.829 Y106.386 E467.00339
G1 X102.014 Y107.133 E467.02898
G1 X102.371 Y107.814 E467.05456
G1 X102.882 Y108.393 E467.08024
M204 S3000
M205 X10 Y10
G0 F4500 X102.815 Y108.467
G0 X103.499 Y108.863
G0 X104.226 Y109.14
G0 X105.001 Y109.234
G0 X105.776 Y109.14
G0 X106.504 Y108.863
G0 X107.025 Y108.507
G0 X112.404 Y102.83
G0 X112.474 Y102.9
M204 S1800
M205 X8 Y8
G1 F2700 X112.474 Y109.1 E467.28645
G1 X115.674 Y109.1 E467.39289
G1 X115.674 Y102.9 E467.5991
G1 X112.474 Y102.9 E467.70553
M204 S3000
M205 X10 Y10
G0 F4500 X112.404 Y102.83
G0 X110.448 Y102.636
G0 X107.366 Y100.039
G0 X105.33 Y64.92
G0 X105.4 Y64.85
M204 S1800
M205 X8 Y8
G1 F2700 X107.4 Y64.85 E467.77205
G1 X107.4 Y100.02 E468.94181
G1 X108.683 Y100.769 E468.99122
G1 X109.554 Y101.506 E469.02917
G1 X110.464 Y102.6 E469.0765
G1 X112.474 Y102.6 E469.14335
G1 X115.674 Y102.6 E469.22318
G1 X116.756 Y102.6 E469.25917
G1 X116.756 Y103.6 E469.29243
G1 X147.15 Y103.6 E470.30333
G1 X147.15 Y128.4 E471.12819
G1 X145.15 Y128.4 E471.19471
G1 X145.15 Y130.4 E471.26123
G1 X139.174 Y130.4 E471.45999
G1 X139.174 Y128.4 E471.52651
G1 X138.553 Y128.4 E471.54716
G1 X138.552 Y128.4 E471.5472
G1 X138.168 Y128.4 E471.55997
G1 X138.389 Y128.085 E471.56708
G1 X138.663 Y127.696 E471.58291
G1 X139.626 Y126.2 E471.64209
G1 X140.6 Y124.527 E471.70647
G1 X140.6 Y108.4 E472.24286
G1 X116.755 Y108.4 E473.03595
G1 X116.755 Y109.4 E473.06921
G1 X115.674 Y109.4 E473.10516
G1 X112.474 Y109.4 E473.18499
G1 X110.465 Y109.4 E473.25181
G1 X109.557 Y110.49 E473.29899
G1 X108.679 Y111.233 E473.33725
G1 X107.4 Y111.98 E473.38651
G1 X107.4 Y140.6 E474.33841
G1 X124.53 Y140.6 E474.90816
G1 X126.781 Y139.261 E474.99527
G1 X127.278 Y138.936 E475.01502
G1 X129.065 Y137.697 E475.08735
G1 X129.374 Y137.467 E475.10016
G1 X130.076 Y136.905 E475.13007
G1 X130.4 Y136.645 E475.14389
G1 X130.4 Y137.06 E475.15147
G1 X130.4 Y137.061 E475.1515
G1 X130.4 Y145.15 E475.42054
G1 X128.4 Y145.15 E475.48706
G1 X128.4 Y147.15 E475.55358
G1 X103.6 Y147.15 E476.37844
G1 X103.6 Y145.15 E476.44496
G1 X102.6 Y145.15 E476.47822
G1 X102.6 Y111.98 E477.58146
G1 X101.322 Y111.233 E477.63069
G1 X100.448 Y110.493 E477.66878
G1 X99.539 Y109.4 E477.71606
G1 X97.674 Y109.4 E477.77809
G1 X94.474 Y109.4 E477.85792
G1 X93.247 Y109.4 E477.89873
G1 X93.247 Y108.4 E477.93199
G1 X62.85 Y108.4 E478.943
G1 X62.85 Y81.1 E479.851
G1 X64.526 Y81.1 E479.90674
G1 X64.526 Y79.6 E479.95663
G1 X72.94 Y79.6 E480.23648
G1 X72.941 Y79.6 E480.23652
G1 X73.355 Y79.6 E480.25028
G1 X73.097 Y79.924 E480.25785
G1 X72.451 Y80.733 E480.29229
G1 X70.901 Y82.963 E480.38261
G1 X70.738 Y83.223 E480.39282
G1 X69.4 Y85.47 E480.4798
G1 X69.4 Y103.6 E481.08281
G1 X93.247 Y103.6 E481.87596
G1 X93.247 Y102.6 E481.90922
G1 X94.474 Y102.6 E481.95003
G1 X97.674 Y102.6 E482.02986
G1 X99.539 Y102.6 E482.09189
G1 X100.448 Y101.507 E482.13917
G1 X101.322 Y100.767 E482.17726
G1 X102.6 Y100.021 E482.22648
G1 X102.6 Y69.4 E483.24494
G1 X85.47 Y69.4 E483.81468
G1 X83.219 Y70.739 E483.9018
G1 X82.722 Y71.064 E483.92155
G1 X80.935 Y72.303 E483.99387
G1 X80.626 Y72.533 E484.00668
G1 X79.924 Y73.095 E484.03659
G1 X79.6 Y73.355 E484.05041
G1 X79.6 Y72.94 E484.05799
G1 X79.6 Y72.939 E484.05803
G1 X79.6 Y64.526 E484.33784
G1 X80.6 Y64.526 E484.3711
G1 X80.6 Y62.85 E484.42685
G1 X105.4 Y62.85 E485.2517
G1 X105.4 Y64.85 E485.31822
M204 S3000
M205 X10 Y10
G0 F4500 X105.8 Y64.45
M204 S1800
M205 X8 Y8
;TYPE:WALL-OUTER
G1 F2700 X107.8 Y64.45 E485.38474
G1 X107.8 Y99.79 E486.56015
G1 X108.909 Y100.437 E486.60286
G1 X109.843 Y101.227 E486.64354
G1 X110.652 Y102.2 E486.68563
G1 X117.156 Y102.2 E486.90196
G1 X117.156 Y103.2 E486.93522
G1 X147.55 Y103.2 E487.94612
G1 X147.55 Y128.8 E488.79758
G1 X145.55 Y128.8 E488.8641
G1 X145.55 Y130.8 E488.93062
G1 X138.774 Y130.8 E489.15599
G1 X138.774 Y128.8 E489.22251
G1 X137.778 Y128.8 E489.25564
G1 X137.777 Y128.8 E489.25568
G1 X137.389 Y128.8 E489.26858
G1 X137.615 Y128.484 E489.27576
G1 X138.165 Y127.717 E489.30715
G1 X138.329 Y127.475 E489.31687
G1 X139.285 Y125.991 E489.37558
G1 X140.2 Y124.419 E489.43608
G1 X140.2 Y108.8 E489.95557
G1 X117.155 Y108.8 E490.72205
G1 X117.155 Y109.8 E490.75531
G1 X110.652 Y109.8 E490.9716
G1 X109.843 Y110.772 E491.01366
G1 X108.909 Y111.562 E491.05435
G1 X107.8 Y112.21 E491.09707
G1 X107.8 Y140.2 E492.02802
G1 X124.42 Y140.2 E492.58081
G1 X126.569 Y138.921 E492.66398
G1 X127.055 Y138.604 E492.68328
G1 X128.831 Y137.372 E492.75517
G1 X129.129 Y137.15 E492.76753
G1 X130.476 Y136.072 E492.82492
G1 X130.8 Y135.813 E492.83871
G1 X130.8 Y136.227 E492.84628
G1 X130.8 Y136.229 E492.84634
G1 X130.8 Y145.55 E493.15636
G1 X128.8 Y145.55 E493.22288
G1 X128.8 Y147.55 E493.2894
G1 X103.2 Y147.55 E494.14086
G1 X103.2 Y145.55 E494.20738
G1 X102.2 Y145.55 E494.24064
G1 X102.2 Y112.209 E495.34957
G1 X101.092 Y111.561 E495.39226
G1 X100.159 Y110.772 E495.4329
G1 X99.351 Y109.8 E495.47494
G1 X92.847 Y109.8 E495.69126
G1 X92.847 Y108.8 E495.72453
G1 X62.45 Y108.8 E496.73553
G1 X62.45 Y80.7 E497.67014
G1 X64.126 Y80.7 E497.72589
G1 X64.126 Y79.2 E497.77578
G1 X73.772 Y79.2 E498.0966
G1 X73.773 Y79.2 E498.09664
G1 X74.187 Y79.2 E498.11041
G1 X73.928 Y79.524 E498.11799
G1 X72.772 Y80.972 E498.17961
G1 X71.235 Y83.184 E498.2692
G1 X71.079 Y83.432 E498.27895
G1 X69.8 Y85.58 E498.3621
G1 X69.8 Y103.2 E498.94814
G1 X92.847 Y103.2 E499.71469
G1 X92.847 Y102.2 E499.74795
G1 X99.351 Y102.2 E499.96427
G1 X100.159 Y101.228 E500.00631
G1 X101.092 Y100.438 E500.04697
G1 X102.2 Y99.791 E500.08965
G1 X102.2 Y69.8 E501.08715
G1 X85.58 Y69.8 E501.63994
G1 X83.431 Y71.079 E501.72311
G1 X82.945 Y71.396 E501.74241
G1 X81.169 Y72.628 E501.8143
G1 X80.871 Y72.85 E501.82666
G1 X79.524 Y73.928 E501.88404
G1 X79.2 Y74.187 E501.89784
G1 X79.2 Y73.773 E501.90541
G1 X79.2 Y73.771 E501.90547
G1 X79.2 Y64.126 E502.22627
G1 X80.2 Y64.126 E502.25953
G1 X80.2 Y62.45 E502.31527
G1 X105.8 Y62.45 E503.16673
G1 X105.8 Y64.45 E503.23325
M204 S3000
M205 X10 Y10
G0 F4500 X106 Y64.45
G0 X106 Y64.95
G0 X107.366 Y100.039
G0 X110.448 Y102.636
G0 X112.874 Y102.8
G0 X112.874 Y103.3
M204 S1800
M205 X8 Y8
G1 F2700 X112.874 Y108.7 E503.41286
G1 X115.274 Y108.7 E503.49268
G1 X115.274 Y103.3 E503.67229
G1 X112.874 Y103.3 E503.75211
M204 S3000
M205 X10 Y10
G0 F4500 X112.874 Y103.5
G0 X112.374 Y103.5
G0 X107.148 Y108.422
G0 X106.504 Y108.863
G0 X105.776 Y109.14
G0 X105.001 Y109.234
G0 X104.226 Y109.14
G0 X103.815 Y108.984
G0 X102.866 Y108.503
G0 X103.149 Y108.091
M204 S1800
M205 X8 Y8
G1 F2700 X103.704 Y108.472 E503.7745
G1 X104.333 Y108.711 E503.79688
G1 X105.001 Y108.792 E503.81926
G1 X105.67 Y108.711 E503.84167
G1 X106.299 Y108.472 E503.86405
G1 X106.854 Y108.091 E503.88644
G1 X107.3 Y107.586 E503.90885
G1 X107.612 Y106.99 E503.93123
G1 X107.774 Y106.337 E503.95361
G1 X107.774 Y105.663 E503.97602
G1 X107.612 Y105.01 E503.9984
G1 X107.3 Y104.414 E504.02078
G1 X106.854 Y103.909 E504.04318
G1 X106.3 Y103.528 E504.06555
G1 X105.67 Y103.288 E504.08797
G1 X105.001 Y103.208 E504.11038
G1 X104.333 Y103.288 E504.13276
G1 X103.703 Y103.528 E504.15518
G1 X103.149 Y103.909 E504.17754
G1 X102.703 Y104.414 E504.19995
G1 X102.391 Y105.01 E504.22233
G1 X102.229 Y105.663 E504.2447
G1 X102.229 Y106.337 E504.26712
G1 X102.391 Y106.99 E504.2895
G1 X102.703 Y107.586 E504.31187
G1 X103.149 Y108.091 E504.33428
M204 S3000
M205 X10 Y10
G0 F4500 X103.313 Y108.204
G0 X103.031 Y108.616
G0 X97.702 Y102.872
G0 X94.874 Y102.8
G0 X94.874 Y103.3
M204 S1800
M205 X8 Y8
G1 F2700 X94.874 Y108.7 E504.51389
G1 X97.274 Y108.7 E504.59371
G1 X97.274 Y103.3 E504.77332
G1 X94.874 Y103.3 E504.85314
M204 S3000
M205 X10 Y10
G0 F4500 X94.874 Y103.5
G0 X93.684 Y104.39
M204 S1800
M205 X8 Y8
;TYPE:SKIN
G1 F1800 X93.684 Y107.61 E504.96024
G1 X63.64 Y107.61 E505.95951
G1 X63.64 Y81.89 E506.81496
G1 X65.316 Y81.89 E506.8707
G1 X65.316 Y80.39 E506.92059
G1 X71.728 Y80.39 E507.13385
G1 X70.241 Y82.527 E507.22045
G1 X70.064 Y82.811 E507.23158
G1 X68.61 Y85.253 E507.3261
G1 X68.61 Y104.39 E507.9626
G1 X93.684 Y104.39 E508.79657
M204 S3000
M205 X10 Y10
G0 F4500 X93.389 Y107.429
M204 S1800
M205 X8 Y8
G1 F1800 X93.503 Y107.314 E508.80195
M204 S3000
M205 X10 Y10
G0 F4500 X93.503 Y106.749
M204 S1800
M205 X8 Y8
G1 F1800 X92.823 Y107.429 E508.83394
M204 S3000
M205 X10 Y10
G0 F4500 X92.257 Y107.429
M204 S1800
M205 X8 Y8
G1 F1800 X93.503 Y106.183 E508.89255
M204 S3000
M205 X10 Y10
G0 F4500 X93.503 Y105.617
M204 S1800
M205 X8 Y8
G1 F1800 X91.691 Y107.429 E508.97778
M204 S3000
M205 X10 Y10
G0 F4500 X91.126 Y107.429
M204 S1800
M205 X8 Y8
G1 F1800 X93.503 Y105.052 E509.08958
M204 S3000
M205 X10 Y10
G0 F4500 X93.42 Y104.569
M204 S1800
M205 X8 Y8
G1 F1800 X90.56 Y107.429 E509.22411
M204 S3000
M205 X10 Y10
G0 F4500 X89.994 Y107.429
M204 S1800
M205 X8 Y8
G1 F1800 X92.855 Y104.569 E509.35866
M204 S3000
M205 X10 Y10
G0 F4500 X92.289 Y104.569
M204 S1800
M205 X8 Y8
G1 F1800 X89.429 Y107.429 E509.49318
M204 S3000
M205 X10 Y10
G0 F4500 X88.863 Y107.429
M204 S1800
M205 X8 Y8
G1 F1800 X91.723 Y104.569 E509.62771
M204 S3000
M205 X10 Y10
G0 F4500 X91.158 Y104.569
M204 S1800
M205 X8 Y8
G1 F1800 X88.297 Y107.429 E509.76226
M204 S3000
M205 X10 Y10
G0 F4500 X87.732 Y107.429
M204 S1800
M205 X8 Y8
G1 F1800 X90.592 Y104.569 E509.89679
M204 S3000
M205 X10 Y10
G0 F4500 X90.026 Y104.569
M204 S1800
M205 X8 Y8
G1 F1800 X87.166 Y107.429 E510.03131
M204 S3000
M205 X10 Y10
G0 F4500 X86.6 Y107.429
M204 S1800
M205 X8 Y8
G1 F1800 X89.461 Y104.569 E510.16586
M204 S3000
M205 X10 Y10
G0 F4500 X88.895 Y104.569
M204 S1800
M205 X8 Y8
G1 F1800 X86.035 Y107.429 E510.30039
M204 S3000
M205 X10 Y10
G0 F4500 X85.469 Y107.429
M204 S1800
M205 X8 Y8
G1 F1800 X88.329 Y104.569 E510.43491
M204 S3000
M205 X10 Y10
G0 F4500 X87.763 Y104.569
M204 S1800
M205 X8 Y8
G1 F1800 X84.903 Y107.429 E510.56944
M204 S3000
M205 X10 Y10
G0 F4500 X84.338 Y107.429
M204 S1800
M205 X8 Y8
G1 F1800 X87.198 Y104.569 E510.70396
M204 S3000
M205 X10 Y10
G0 F4500 X86.632 Y104.569
M204 S1800
M205 X8 Y8
G1 F1800 X83.772 Y107.429 E510.83849
M204 S3000
M205 X10 Y10
G0 F4500 X83.206 Y107.429
M204 S1800
M205 X8 Y8
G1 F1800 X86.066 Y104.569 E510.97301
M204 S3000
M205 X10 Y10
G0 F4500 X85.501 Y104.569
M204 S1800
M205 X8 Y8
G1 F1800 X82.64 Y107.429 E511.10756
M204 S3000
M205 X10 Y10
G0 F4500 X82.075 Y107.429
M204 S1800
M205 X8 Y8
G1 F1800 X84.935 Y104.569 E511.24209
M204 S3000
M205 X10 Y10
G0 F4500 X84.369 Y104.569
M204 S1800
M205 X8 Y8
G1 F1800 X81.509 Y107.429 E511.37661
M204 S3000
M205 X10 Y10
G0 F4500 X80.943 Y107.429
M204 S1800
M205 X8 Y8
G1 F1800 X83.804 Y104.569 E511.51116
M204 S3000
M205 X10 Y10
G0 F4500 X83.238 Y104.569
M204 S1800
M205 X8 Y8
G1 F1800 X80.378 Y107.429 E511.64569
M204 S3000
M205 X10 Y10
G0 F4500 X79.812 Y107.429
M204 S1800
M205 X8 Y8
G1 F1800 X82.672 Y104.569 E511.78021
M204 S3000
M205 X10 Y10
G0 F4500 X82.107 Y104.569
M204 S1800
M205 X8 Y8
G1 F1800 X79.246 Y107.429 E511.91476
M204 S3000
M205 X10 Y10
G0 F4500 X78.681 Y107.429
M204 S1800
M205 X8 Y8
G1 F1800 X81.541 Y104.569 E512.04929
M204 S3000
M205 X10 Y10
G0 F4500 X80.975 Y104.569
M204 S1800
M205 X8 Y8
G1 F1800 X78.115 Y107.429 E512.18382
M204 S3000
M205 X10 Y10
G0 F4500 X77.549 Y107.429
M204 S1800
M205 X8 Y8
G1 F1800 X80.41 Y104.569 E512.31836
M204 S3000
M205 X10 Y10
G0 F4500 X79.844 Y104.569
M204 S1800
M205 X8 Y8
G1 F1800 X76.984 Y107.429 E512.45289
M204 S3000
M205 X10 Y10
G0 F4500 X76.418 Y107.429
M204 S1800
M205 X8 Y8
G1 F1800 X79.278 Y104.569 E512.58742
M204 S3000
M205 X10 Y10
G0 F4500 X78.713 Y104.569
M204 S1800
M205 X8 Y8
G1 F1800 X75.852 Y107.429 E512.72196
M204 S3000
M205 X10 Y10
G0 F4500 X75.287 Y107.429
M204 S1800
M205 X8 Y8
G1 F1800 X78.147 Y104.569 E512.85649
M204 S3000
M205 X10 Y10
G0 F4500 X77.581 Y104.569
M204 S1800
M205 X8 Y8
G1 F1800 X74.721 Y107.429 E512.99102
M204 S3000
M205 X10 Y10
G0 F4500 X74.155 Y107.429
M204 S1800
M205 X8 Y8
G1 F1800 X77.015 Y104.569 E513.12554
M204 S3000
M205 X10 Y10
G0 F4500 X76.45 Y104.569
M204 S1800
M205 X8 Y8
G1 F1800 X73.59 Y107.429 E513.26007
M204 S3000
M205 X10 Y10
G0 F4500 X73.024 Y107.429
M204 S1800
M205 X8 Y8
G1 F1800 X75.884 Y104.569 E513.39459
M204 S3000
M205 X10 Y10
G0 F4500 X75.318 Y104.569
M204 S1800
M205 X8 Y8
G1 F1800 X72.458 Y107.429 E513.52912
M204 S3000
M205 X10 Y10
G0 F4500 X71.892 Y107.429
M204 S1800
M205 X8 Y8
G1 F1800 X74.753 Y104.569 E513.66367
M204 S3000
M205 X10 Y10
G0 F4500 X74.187 Y104.569
M204 S1800
M205 X8 Y8
G1 F1800 X71.327 Y107.429 E513.79819
M204 S3000
M205 X10 Y10
G0 F4500 X70.761 Y107.429
M204 S1800
M205 X8 Y8
G1 F1800 X73.621 Y104.569 E513.93272
M204 S3000
M205 X10 Y10
G0 F4500 X73.056 Y104.569
M204 S1800
M205 X8 Y8
G1 F1800 X70.195 Y107.429 E514.06727
M204 S3000
M205 X10 Y10
G0 F4500 X69.63 Y107.429
M204 S1800
M205 X8 Y8
G1 F1800 X72.49 Y104.569 E514.20179
M204 S3000
M205 X10 Y10
G0 F4500 X71.924 Y104.569
M204 S1800
M205 X8 Y8
G1 F1800 X69.064 Y107.429 E514.33632
M204 S3000
M205 X10 Y10
G0 F4500 X68.498 Y107.429
M204 S1800
M205 X8 Y8
G1 F1800 X71.359 Y104.569 E514.47087
M204 S3000
M205 X10 Y10
G0 F4500 X70.793 Y104.569
M204 S1800
M205 X8 Y8
G1 F1800 X67.933 Y107.429 E514.60539
M204 S3000
M205 X10 Y10
G0 F4500 X67.367 Y107.429
M204 S1800
M205 X8 Y8
G1 F1800 X70.227 Y104.569 E514.73992
M204 S3000
M205 X10 Y10
G0 F4500 X69.662 Y104.569
M204 S1800
M205 X8 Y8
G1 F1800 X66.801 Y107.429 E514.87447
M204 S3000
M205 X10 Y10
G0 F4500 X66.236 Y107.429
M204 S1800
M205 X8 Y8
G1 F1800 X69.096 Y104.569 E515.00899
M204 S3000
M205 X10 Y10
G0 F4500 X68.53 Y104.569
M204 S1800
M205 X8 Y8
G1 F1800 X65.67 Y107.429 E515.14352
M204 S3000
M205 X10 Y10
G0 F4500 X65.104 Y107.429
M204 S1800
M205 X8 Y8
G1 F1800 X68.429 Y104.104 E515.29992
M204 S3000
M205 X10 Y10
G0 F4500 X68.429 Y103.538
M204 S1800
M205 X8 Y8
G1 F1800 X64.539 Y107.429 E515.48292
M204 S3000
M205 X10 Y10
G0 F4500 X63.973 Y107.429
M204 S1800
M205 X8 Y8
G1 F1800 X68.429 Y102.973 E515.69251
M204 S3000
M205 X10 Y10
G0 F4500 X68.429 Y102.407
M204 S1800
M205 X8 Y8
G1 F1800 X63.82 Y107.016 E515.9093
M204 S3000
M205 X10 Y10
G0 F4500 X63.82 Y106.45
M204 S1800
M205 X8 Y8
G1 F1800 X68.429 Y101.841 E516.1261
M204 S3000
M205 X10 Y10
G0 F4500 X68.429 Y101.276
M204 S1800
M205 X8 Y8
G1 F1800 X63.82 Y105.884 E516.34287
M204 S3000
M205 X10 Y10
G0 F4500 X63.82 Y105.319
M204 S1800
M205 X8 Y8
G1 F1800 X68.429 Y100.71 E516.55966
M204 S3000
M205 X10 Y10
G0 F4500 X68.429 Y100.144
M204 S1800
M205 X8 Y8
G1 F1800 X63.82 Y104.753 E516.77645
M204 S3000
M205 X10 Y10
G0 F4500 X63.82 Y104.187
M204 S1800
M205 X8 Y8
G1 F1800 X68.429 Y99.579 E516.99322
M204 S3000
M205 X10 Y10
G0 F4500 X68.429 Y99.013
M204 S1800
M205 X8 Y8
G1 F1800 X63.82 Y103.622 E517.21002
M204 S3000
M205 X10 Y10
G0 F4500 X63.82 Y103.056
M204 S1800
M205 X8 Y8
G1 F1800 X68.429 Y98.447 E517.42681
M204 S3000
M205 X10 Y10
G0 F4500 X68.429 Y97.881
M204 S1800
M205 X8 Y8
G1 F1800 X63.82 Y102.49 E517.6436
M204 S3000
M205 X10 Y10
G0 F4500 X63.82 Y101.925
M204 S1800
M205 X8 Y8
G1 F1800 X68.429 Y97.316 E517.8604
M204 S3000
M205 X10 Y10
G0 F4500 X68.429 Y96.75
M204 S1800
M205 X8 Y8
G1 F1800 X63.82 Y101.359 E518.07719
M204 S3000
M205 X10 Y10
G0 F4500 X63.82 Y100.793
M204 S1800
M205 X8 Y8
G1 F1800 X68.429 Y96.184 E518.29398
M204 S3000
M205 X10 Y10
G0 F4500 X68.429 Y95.619
M204 S1800
M205 X8 Y8
G1 F1800 X63.82 Y100.228 E518.51078
M204 S3000
M205 X10 Y10
G0 F4500 X63.82 Y99.662
M204 S1800
M205 X8 Y8
G1 F1800 X68.429 Y95.053 E518.72757
M204 S3000
M205 X10 Y10
G0 F4500 X68.429 Y94.487
M204 S1800
M205 X8 Y8
G1 F1800 X63.82 Y99.096 E518.94436
M204 S3000
M205 X10 Y10
G0 F4500 X63.82 Y98.531
M204 S1800
M205 X8 Y8
G1 F1800 X68.429 Y93.922 E519.16116
M204 S3000
M205 X10 Y10
G0 F4500 X68.429 Y93.356
M204 S1800
M205 X8 Y8
G1 F1800 X63.82 Y97.965 E519.37795
M204 S3000
M205 X10 Y10
G0 F4500 X63.82 Y97.399
M204 S1800
M205 X8 Y8
G1 F1800 X68.429 Y92.79 E519.59474
M204 S3000
M205 X10 Y10
G0 F4500 X68.429 Y92.225
M204 S1800
M205 X8 Y8
G1 F1800 X63.82 Y96.834 E519.81154
M204 S3000
M205 X10 Y10
G0 F4500 X63.82 Y96.268
M204 S1800
M205 X8 Y8
G1 F1800 X68.429 Y91.659 E520.02833
M204 S3000
M205 X10 Y10
G0 F4500 X68.429 Y91.093
M204 S1800
M205 X8 Y8
G1 F1800 X63.82 Y95.702 E520.24512
M204 S3000
M205 X10 Y10
G0 F4500 X63.82 Y95.136
M204 S1800
M205 X8 Y8
G1 F1800 X68.429 Y90.528 E520.46189
M204 S3000
M205 X10 Y10
G0 F4500 X68.429 Y89.962
M204 S1800
M205 X8 Y8
G1 F1800 X63.82 Y94.571 E520.67869
M204 S3000
M205 X10 Y10
G0 F4500 X63.82 Y94.005
M204 S1800
M205 X8 Y8
G1 F1800 X68.429 Y89.396 E520.89548
M204 S3000
M205 X10 Y10
G0 F4500 X68.429 Y88.83
M204 S1800
M205 X8 Y8
G1 F1800 X63.82 Y93.439 E521.11227
M204 S3000
M205 X10 Y10
G0 F4500 X63.82 Y92.874
M204 S1800
M205 X8 Y8
G1 F1800 X68.429 Y88.265 E521.32907
M204 S3000
M205 X10 Y10
G0 F4500 X68.429 Y87.699
M204 S1800
M205 X8 Y8
G1 F1800 X63.82 Y92.308 E521.54586
M204 S3000
M205 X10 Y10
G0 F4500 X63.82 Y91.742
M204 S1800
M205 X8 Y8
G1 F1800 X68.429 Y87.133 E521.76265
M204 S3000
M205 X10 Y10
G0 F4500 X68.429 Y86.568
M204 S1800
M205 X8 Y8
G1 F1800 X63.82 Y91.177 E521.97944
M204 S3000
M205 X10 Y10
G0 F4500 X63.82 Y90.611
M204 S1800
M205 X8 Y8
G1 F1800 X68.429 Y86.002 E522.19624
M204 S3000
M205 X10 Y10
G0 F4500 X68.429 Y85.436
M204 S1800
M205 X8 Y8
G1 F1800 X63.82 Y90.045 E522.41303
M204 S3000
M205 X10 Y10
G0 F4500 X63.82 Y89.48
M204 S1800
M205 X8 Y8
G1 F1800 X68.916 Y84.384 E522.65273
G1 X68.986 Y84.314
M204 S3000
M205 X10 Y10
G0 F4500 X69.748 Y82.986
M204 S1800
M205 X8 Y8
G1 F1800 X63.82 Y88.914 E522.93157
M204 S3000
M205 X10 Y10
G0 F4500 X63.82 Y88.348
M204 S1800
M205 X8 Y8
G1 F1800 X70.885 Y81.284 E523.26386
M204 S3000
M205 X10 Y10
G0 F4500 X71.034 Y80.569
M204 S1800
M205 X8 Y8
G1 F1800 X63.82 Y87.783 E523.60318
M204 S3000
M205 X10 Y10
G0 F4500 X63.82 Y87.217
M204 S1800
M205 X8 Y8
G1 F1800 X70.468 Y80.569 E523.91588
M204 S3000
M205 X10 Y10
G0 F4500 X69.903 Y80.569
M204 S1800
M205 X8 Y8
G1 F1800 X63.82 Y86.651 E524.20199
M204 S3000
M205 X10 Y10
G0 F4500 X63.82 Y86.086
M204 S1800
M205 X8 Y8
G1 F1800 X69.337 Y80.569 E524.46149
M204 S3000
M205 X10 Y10
G0 F4500 X68.771 Y80.569
M204 S1800
M205 X8 Y8
G1 F1800 X63.82 Y85.52 E524.69437
M204 S3000
M205 X10 Y10
G0 F4500 X63.82 Y84.954
M204 S1800
M205 X8 Y8
G1 F1800 X68.206 Y80.569 E524.90065
M204 S3000
M205 X10 Y10
G0 F4500 X67.64 Y80.569
M204 S1800
M205 X8 Y8
G1 F1800 X63.82 Y84.388 E525.08031
M204 S3000
M205 X10 Y10
G0 F4500 X63.82 Y83.823
M204 S1800
M205 X8 Y8
G1 F1800 X67.074 Y80.569 E525.23337
M204 S3000
M205 X10 Y10
G0 F4500 X66.509 Y80.569
M204 S1800
M205 X8 Y8
G1 F1800 X65.496 Y81.581 E525.28099
M204 S3000
M205 X10 Y10
G0 F4500 X65.496 Y81.016
M204 S1800
M205 X8 Y8
G1 F1800 X65.943 Y80.569 E525.30202
M204 S3000
M205 X10 Y10
G0 F4500 X65.009 Y82.068
M204 S1800
M205 X8 Y8
G1 F1800 X63.82 Y83.257 E525.35794
M204 S3000
M205 X10 Y10
G0 F4500 X63.82 Y82.691
M204 S1800
M205 X8 Y8
G1 F1800 X64.443 Y82.068 E525.38725
M204 S3000
M205 X10 Y10
G0 F4500 X63.877 Y82.068
M204 S1800
M205 X8 Y8
G1 F1800 X63.82 Y82.126 E525.38995
M204 S3000
M205 X10 Y10
G0 F4500 X69.372 Y103.628
G0 X93.275 Y103.628
G0 X93.275 Y102.628
G0 X99.555 Y102.636
G0 X102.634 Y100.04
G0 X102.628 Y69.372
G0 X85.46 Y69.362
G0 X80.39 Y71.723
M204 S1800
M205 X8 Y8
G1 F1800 X80.39 Y65.316 E525.60305
G1 X81.39 Y65.316 E525.63631
G1 X81.39 Y63.64 E525.69205
G1 X104.61 Y63.64 E526.46435
G1 X104.61 Y65.64 E526.53087
G1 X106.61 Y65.64 E526.59739
G1 X106.61 Y100.474 E527.75598
G1 X108.227 Y101.418 E527.81825
G1 X108.986 Y102.06 E527.85132
G1 X110.093 Y103.39 E527.90887
G1 X111.684 Y103.39 E527.96179
G1 X111.684 Y108.61 E528.13541
G1 X110.095 Y108.61 E528.18826
G1 X108.992 Y109.933 E528.24555
G1 X108.223 Y110.584 E528.27906
G1 X106.61 Y111.526 E528.34119
G1 X106.61 Y141.39 E529.33447
G1 X124.747 Y141.39 E529.93771
G1 X127.2 Y139.931 E530.03263
G1 X127.719 Y139.592 E530.05325
G1 X129.61 Y138.277 E530.12986
G1 X129.61 Y144.36 E530.33218
G1 X127.61 Y144.36 E530.3987
G1 X127.61 Y146.36 E530.46522
G1 X104.39 Y146.36 E531.23752
G1 X104.39 Y144.36 E531.30404
G1 X103.39 Y144.36 E531.3373
G1 X103.39 Y111.526 E532.42936
G1 X101.778 Y110.584 E532.49146
G1 X101.016 Y109.939 E532.52467
G1 X99.91 Y108.61 E532.58218
G1 X98.464 Y108.61 E532.63027
G1 X98.464 Y103.39 E532.80389
G1 X99.91 Y103.39 E532.85198
G1 X101.016 Y102.061 E532.90949
G1 X101.778 Y101.416 E532.94269
G1 X103.39 Y100.475 E533.00478
G1 X103.39 Y68.61 E534.06461
G1 X85.253 Y68.61 E534.66785
G1 X82.8 Y70.069 E534.76278
G1 X82.281 Y70.408 E534.78339
G1 X80.39 Y71.723 E534.86
M204 S3000
M205 X10 Y10
G0 F4500 X85.46 Y69.362
G0 X102.628 Y69.372
G0 X102.634 Y100.04
G0 X101.715 Y103.736
M204 S1800
M205 X8 Y8
G1 F1800 X101.27 Y104.584 E534.89185
G1 X101.039 Y105.518 E534.92385
G1 X101.039 Y106.482 E534.95592
G1 X101.27 Y107.416 E534.98792
G1 X101.715 Y108.264 E535.01977
G1 X102.354 Y108.989 E535.05191
G1 X103.148 Y109.534 E535.08394
G1 X104.045 Y109.875 E535.11586
G1 X105.001 Y109.99 E535.14789
G1 X105.956 Y109.875 E535.17988
G1 X106.855 Y109.535 E535.21185
G1 X107.649 Y108.989 E535.2439
G1 X108.288 Y108.264 E535.27604
G1 X108.733 Y107.416 E535.30789
G1 X108.964 Y106.482 E535.33989
G1 X108.964 Y105.518 E535.37196
G1 X108.733 Y104.584 E535.40396
G1 X108.288 Y103.736 E535.43581
G1 X107.649 Y103.011 E535.46795
G1 X106.856 Y102.466 E535.49996
G1 X105.956 Y102.124 E535.53198
G1 X105.001 Y102.01 E535.56397
G1 X104.047 Y102.124 E535.59592
G1 X103.147 Y102.466 E535.62795
G1 X102.354 Y103.011 E535.65995
G1 X101.715 Y103.736 E535.69209
M204 S3000
M205 X10 Y10
G0 F4500 X102.634 Y100.04
G0 X102.628 Y69.372
G0 X82.126 Y63.819
M204 S1800
M205 X8 Y8
G1 F1800 X81.569 Y64.377 E535.71832
M204 S3000
M205 X10 Y10
G0 F4500 X81.569 Y64.942
M204 S1800
M205 X8 Y8
G1 F1800 X82.692 Y63.819 E535.77114
M204 S3000
M205 X10 Y10
G0 F4500 X83.258 Y63.819
M204 S1800
M205 X8 Y8
G1 F1800 X80.569 Y66.509 E535.89765
M204 S3000
M205 X10 Y10
G0 F4500 X80.569 Y67.074
M204 S1800
M205 X8 Y8
G1 F1800 X83.823 Y63.819 E536.05073
M204 S3000
M205 X10 Y10
G0 F4500 X84.389 Y63.819
M204 S1800
M205 X8 Y8
G1 F1800 X80.569 Y67.64 E536.23043
M204 S3000
M205 X10 Y10
G0 F4500 X80.569 Y68.206
M204 S1800
M205 X8 Y8
G1 F1800 X84.955 Y63.819 E536.43676
M204 S3000
M205 X10 Y10
G0 F4500 X85.521 Y63.819
M204 S1800
M205 X8 Y8
G1 F1800 X80.569 Y68.771 E536.66969
M204 S3000
M205 X10 Y10
G0 F4500 X80.569 Y69.337
M204 S1800
M205 X8 Y8
G1 F1800 X86.086 Y63.819 E536.92921
M204 S3000
M205 X10 Y10
G0 F4500 X86.652 Y63.819
M204 S1800
M205 X8 Y8
G1 F1800 X80.569 Y69.903 E537.21536
M204 S3000
M205 X10 Y10
G0 F4500 X80.569 Y70.468
M204 S1800
M205 X8 Y8
G1 F1800 X87.218 Y63.819 E537.52811
M204 S3000
M205 X10 Y10
G0 F4500 X87.783 Y63.819
M204 S1800
M205 X8 Y8
G1 F1800 X80.569 Y71.034 E537.86746
M204 S3000
M205 X10 Y10
G0 F4500 X81.297 Y70.871
M204 S1800
M205 X8 Y8
G1 F1800 X88.349 Y63.819 E538.19916
M204 S3000
M205 X10 Y10
G0 F4500 X88.915 Y63.819
M204 S1800
M205 X8 Y8
G1 F1800 X82.988 Y69.746 E538.47795
G1 X82.918 Y69.816
M204 S3000
M205 X10 Y10
G0 F4500 X84.385 Y68.915
M204 S1800
M205 X8 Y8
G1 F1800 X89.48 Y63.819 E538.71763
M204 S3000
M205 X10 Y10
G0 F4500 X90.046 Y63.819
M204 S1800
M205 X8 Y8
G1 F1800 X85.436 Y68.43 E538.93449
M204 S3000
M205 X10 Y10
G0 F4500 X86.001 Y68.43
M204 S1800
M205 X8 Y8
G1 F1800 X90.612 Y63.819 E539.15138
M204 S3000
M205 X10 Y10
G0 F4500 X91.177 Y63.819
M204 S1800
M205 X8 Y8
G1 F1800 X86.567 Y68.43 E539.36824
M204 S3000
M205 X10 Y10
G0 F4500 X87.133 Y68.43
M204 S1800
M205 X8 Y8
G1 F1800 X91.743 Y63.819 E539.58511
M204 S3000
M205 X10 Y10
G0 F4500 X92.309 Y63.819
M204 S1800
M205 X8 Y8
G1 F1800 X87.698 Y68.43 E539.80199
M204 S3000
M205 X10 Y10
G0 F4500 X88.264 Y68.43
M204 S1800
M205 X8 Y8
G1 F1800 X92.874 Y63.819 E540.01886
M204 S3000
M205 X10 Y10
G0 F4500 X93.44 Y63.819
M204 S1800
M205 X8 Y8
G1 F1800 X88.83 Y68.43 E540.23572
M204 S3000
M205 X10 Y10
G0 F4500 X89.395 Y68.43
M204 S1800
M205 X8 Y8
G1 F1800 X94.006 Y63.819 E540.45261
M204 S3000
M205 X10 Y10
G0 F4500 X94.571 Y63.819
M204 S1800
M205 X8 Y8
G1 F1800 X89.961 Y68.43 E540.66947
M204 S3000
M205 X10 Y10
G0 F4500 X90.527 Y68.43
M204 S1800
M205 X8 Y8
G1 F1800 X95.137 Y63.819 E540.88634
M204 S3000
M205 X10 Y10
G0 F4500 X95.703 Y63.819
M204 S1800
M205 X8 Y8
G1 F1800 X91.093 Y68.43 E541.1032
M204 S3000
M205 X10 Y10
G0 F4500 X91.658 Y68.43
M204 S1800
M205 X8 Y8
G1 F1800 X96.269 Y63.819 E541.32009
M204 S3000
M205 X10 Y10
G0 F4500 X96.834 Y63.819
M204 S1800
M205 X8 Y8
G1 F1800 X92.224 Y68.43 E541.53695
M204 S3000
M205 X10 Y10
G0 F4500 X92.79 Y68.43
M204 S1800
M205 X8 Y8
G1 F1800 X97.4 Y63.819 E541.75381
M204 S3000
M205 X10 Y10
G0 F4500 X97.966 Y63.819
M204 S1800
M205 X8 Y8
G1 F1800 X93.355 Y68.43 E541.9707
M204 S3000
M205 X10 Y10
G0 F4500 X93.921 Y68.43
M204 S1800
M205 X8 Y8
G1 F1800 X98.531 Y63.819 E542.18757
M204 S3000
M205 X10 Y10
G0 F4500 X99.097 Y63.819
M204 S1800
M205 X8 Y8
G1 F1800 X94.487 Y68.43 E542.40443
M204 S3000
M205 X10 Y10
G0 F4500 X95.052 Y68.43
M204 S1800
M205 X8 Y8
G1 F1800 X99.663 Y63.819 E542.62132
M204 S3000
M205 X10 Y10
G0 F4500 X100.228 Y63.819
M204 S1800
M205 X8 Y8
G1 F1800 X95.618 Y68.43 E542.83818
M204 S3000
M205 X10 Y10
G0 F4500 X96.184 Y68.43
M204 S1800
M205 X8 Y8
G1 F1800 X100.794 Y63.819 E543.05504
M204 S3000
M205 X10 Y10
G0 F4500 X101.36 Y63.819
M204 S1800
M205 X8 Y8
G1 F1800 X96.749 Y68.43 E543.27193
M204 S3000
M205 X10 Y10
G0 F4500 X97.315 Y68.43
M204 S1800
M205 X8 Y8
G1 F1800 X101.925 Y63.819 E543.48879
M204 S3000
M205 X10 Y10
G0 F4500 X102.491 Y63.819
M204 S1800
M205 X8 Y8
G1 F1800 X97.881 Y68.43 E543.70566
M204 S3000
M205 X10 Y10
G0 F4500 X98.446 Y68.43
M204 S1800
M205 X8 Y8
G1 F1800 X103.057 Y63.819 E543.92255
M204 S3000
M205 X10 Y10
G0 F4500 X103.622 Y63.819
M204 S1800
M205 X8 Y8
G1 F1800 X99.012 Y68.43 E544.13941
M204 S3000
M205 X10 Y10
G0 F4500 X99.578 Y68.43
M204 S1800
M205 X8 Y8
G1 F1800 X104.188 Y63.819 E544.35627
M204 S3000
M205 X10 Y10
G0 F4500 X104.429 Y64.145
M204 S1800
M205 X8 Y8
G1 F1800 X100.143 Y68.43 E544.55785
M204 S3000
M205 X10 Y10
G0 F4500 X100.709 Y68.43
M204 S1800
M205 X8 Y8
G1 F1800 X104.429 Y64.71 E544.73283
M204 S3000
M205 X10 Y10
G0 F4500 X104.429 Y65.276
M204 S1800
M205 X8 Y8
G1 F1800 X101.275 Y68.43 E544.88118
M204 S3000
M205 X10 Y10
G0 F4500 X101.841 Y68.43
M204 S1800
M205 X8 Y8
G1 F1800 X104.451 Y65.819 E545.00397
M204 S3000
M205 X10 Y10
G0 F4500 X105.017 Y65.819
M204 S1800
M205 X8 Y8
G1 F1800 X102.406 Y68.43 E545.12679
M204 S3000
M205 X10 Y10
G0 F4500 X102.972 Y68.43
M204 S1800
M205 X8 Y8
G1 F1800 X105.583 Y65.819 E545.2496
M204 S3000
M205 X10 Y10
G0 F4500 X106.148 Y65.819
M204 S1800
M205 X8 Y8
G1 F1800 X103.538 Y68.43 E545.37239
M204 S3000
M205 X10 Y10
G0 F4500 X103.569 Y68.964
M204 S1800
M205 X8 Y8
G1 F1800 X106.428 Y66.105 E545.50687
M204 S3000
M205 X10 Y10
G0 F4500 X106.428 Y66.67
M204 S1800
M205 X8 Y8
G1 F1800 X103.569 Y69.53 E545.64137
M204 S3000
M205 X10 Y10
G0 F4500 X103.569 Y70.096
M204 S1800
M205 X8 Y8
G1 F1800 X106.428 Y67.236 E545.77587
M204 S3000
M205 X10 Y10
G0 F4500 X106.428 Y67.802
M204 S1800
M205 X8 Y8
G1 F1800 X103.569 Y70.661 E545.91035
M204 S3000
M205 X10 Y10
G0 F4500 X103.569 Y71.227
M204 S1800
M205 X8 Y8
G1 F1800 X106.428 Y68.368 E546.04483
M204 S3000
M205 X10 Y10
G0 F4500 X106.428 Y68.933
M204 S1800
M205 X8 Y8
G1 F1800 X103.569 Y71.793 E546.17933
M204 S3000
M205 X10 Y10
G0 F4500 X103.569 Y72.358
M204 S1800
M205 X8 Y8
G1 F1800 X106.428 Y69.499 E546.31381
M204 S3000
M205 X10 Y10
G0 F4500 X106.428 Y70.065
M204 S1800
M205 X8 Y8
G1 F1800 X103.569 Y72.924 E546.44829
M204 S3000
M205 X10 Y10
G0 F4500 X103.569 Y73.49
M204 S1800
M205 X8 Y8
G1 F1800 X106.428 Y70.63 E546.58279
M204 S3000
M205 X10 Y10
G0 F4500 X106.428 Y71.196
M204 S1800
M205 X8 Y8
G1 F1800 X103.569 Y74.056 E546.71729
M204 S3000
M205 X10 Y10
G0 F4500 X103.569 Y74.621
M204 S1800
M205 X8 Y8
G1 F1800 X106.428 Y71.762 E546.85177
M204 S3000
M205 X10 Y10
G0 F4500 X106.428 Y72.327
M204 S1800
M205 X8 Y8
G1 F1800 X103.569 Y75.187 E546.98627
M204 S3000
M205 X10 Y10
G0 F4500 X103.569 Y75.753
M204 S1800
M205 X8 Y8
G1 F1800 X106.428 Y72.893 E547.12078
M204 S3000
M205 X10 Y10
G0 F4500 X106.428 Y73.459
M204 S1800
M205 X8 Y8
G1 F1800 X103.569 Y76.318 E547.25525
M204 S3000
M205 X10 Y10
G0 F4500 X103.569 Y76.884
M204 S1800
M205 X8 Y8
G1 F1800 X106.428 Y74.024 E547.38976
M204 S3000
M205 X10 Y10
G0 F4500 X106.428 Y74.59
M204 S1800
M205 X8 Y8
G1 F1800 X103.569 Y77.45 E547.52426
M204 S3000
M205 X10 Y10
G0 F4500 X103.569 Y78.015
M204 S1800
M205 X8 Y8
G1 F1800 X106.428 Y75.156 E547.65874
M204 S3000
M205 X10 Y10
G0 F4500 X106.428 Y75.721
M204 S1800
M205 X8 Y8
G1 F1800 X103.569 Y78.581 E547.79324
M204 S3000
M205 X10 Y10
G0 F4500 X103.569 Y79.147
M204 S1800
M205 X8 Y8
G1 F1800 X106.428 Y76.287 E547.92774
M204 S3000
M205 X10 Y10
G0 F4500 X106.428 Y76.853
M204 S1800
M205 X8 Y8
G1 F1800 X103.569 Y79.712 E548.06222
M204 S3000
M205 X10 Y10
G0 F4500 X103.569 Y80.278
M204 S1800
M205 X8 Y8
G1 F1800 X106.428 Y77.419 E548.1967
M204 S3000
M205 X10 Y10
G0 F4500 X106.428 Y77.984
M204 S1800
M205 X8 Y8
G1 F1800 X103.569 Y80.844 E548.3312
M204 S3000
M205 X10 Y10
G0 F4500 X103.569 Y81.409
M204 S1800
M205 X8 Y8
G1 F1800 X106.428 Y78.55 E548.46568
M204 S3000
M205 X10 Y10
G0 F4500 X106.428 Y79.116
M204 S1800
M205 X8 Y8
G1 F1800 X103.569 Y81.975 E548.60016
M204 S3000
M205 X10 Y10
G0 F4500 X103.569 Y82.541
M204 S1800
M205 X8 Y8
G1 F1800 X106.428 Y79.681 E548.73466
M204 S3000
M205 X10 Y10
G0 F4500 X106.428 Y80.247
M204 S1800
M205 X8 Y8
G1 F1800 X103.569 Y83.106 E548.86914
M204 S3000
M205 X10 Y10
G0 F4500 X103.569 Y83.672
M204 S1800
M205 X8 Y8
G1 F1800 X106.428 Y80.813 E549.00362
M204 S3000
M205 X10 Y10
G0 F4500 X106.428 Y81.378
M204 S1800
M205 X8 Y8
G1 F1800 X103.569 Y84.238 E549.13812
M204 S3000
M205 X10 Y10
G0 F4500 X103.569 Y84.804
M204 S1800
M205 X8 Y8
G1 F1800 X106.428 Y81.944 E549.27262
M204 S3000
M205 X10 Y10
G0 F4500 X106.428 Y82.51
M204 S1800
M205 X8 Y8
G1 F1800 X103.569 Y85.369 E549.4071
M204 S3000
M205 X10 Y10
G0 F4500 X103.569 Y85.935
M204 S1800
M205 X8 Y8
G1 F1800 X106.428 Y83.075 E549.5416
M204 S3000
M205 X10 Y10
G0 F4500 X106.428 Y83.641
M204 S1800
M205 X8 Y8
G1 F1800 X103.569 Y86.501 E549.6761
M204 S3000
M205 X10 Y10
G0 F4500 X103.569 Y87.066
M204 S1800
M205 X8 Y8
G1 F1800 X106.428 Y84.207 E549.81058
M204 S3000
M205 X10 Y10
G0 F4500 X106.428 Y84.772
M204 S1800
M205 X8 Y8
G1 F1800 X103.569 Y87.632 E549.94508
M204 S3000
M205 X10 Y10
G0 F4500 X103.569 Y88.198
M204 S1800
M205 X8 Y8
G1 F1800 X106.428 Y85.338 E550.07959
M204 S3000
M205 X10 Y10
G0 F4500 X106.428 Y85.904
M204 S1800
M205 X8 Y8
G1 F1800 X103.569 Y88.763 E550.21407
M204 S3000
M205 X10 Y10
G0 F4500 X103.569 Y89.329
M204 S1800
M205 X8 Y8
G1 F1800 X106.428 Y86.469 E550.34857
M204 S3000
M205 X10 Y10
G0 F4500 X106.428 Y87.035
M204 S1800
M205 X8 Y8
G1 F1800 X103.569 Y89.895 E550.48307
M204 S3000
M205 X10 Y10
G0 F4500 X103.569 Y90.46
M204 S1800
M205 X8 Y8
G1 F1800 X106.428 Y87.601 E550.61755
M204 S3000
M205 X10 Y10
G0 F4500 X106.428 Y88.167
M204 S1800
M205 X8 Y8
G1 F1800 X103.569 Y91.026 E550.75203
M204 S3000
M205 X10 Y10
G0 F4500 X103.569 Y91.592
M204 S1800
M205 X8 Y8
G1 F1800 X106.428 Y88.732 E550.88653
M204 S3000
M205 X10 Y10
G0 F4500 X106.428 Y89.298
M204 S1800
M205 X8 Y8
G1 F1800 X103.569 Y92.157 E551.02101
M204 S3000
M205 X10 Y10
G0 F4500 X103.569 Y92.723
M204 S1800
M205 X8 Y8
G1 F1800 X106.428 Y89.864 E551.15549
M204 S3000
M205 X10 Y10
G0 F4500 X106.428 Y90.429
M204 S1800
M205 X8 Y8
G1 F1800 X103.569 Y93.289 E551.28999
M204 S3000
M205 X10 Y10
G0 F4500 X103.569 Y93.854
M204 S1800
M205 X8 Y8
G1 F1800 X106.428 Y90.995 E551.42447
M204 S3000
M205 X10 Y10
G0 F4500 X106.428 Y91.561
M204 S1800
M205 X8 Y8
G1 F1800 X103.569 Y94.42 E551.55895
M204 S3000
M205 X10 Y10
G0 F4500 X103.569 Y94.986
M204 S1800
M205 X8 Y8
G1 F1800 X106.428 Y92.126 E551.69345
M204 S3000
M205 X10 Y10
G0 F4500 X106.428 Y92.692
M204 S1800
M205 X8 Y8
G1 F1800 X103.569 Y95.552 E551.82795
M204 S3000
M205 X10 Y10
G0 F4500 X103.569 Y96.117
M204 S1800
M205 X8 Y8
G1 F1800 X106.428 Y93.258 E551.96243
M204 S3000
M205 X10 Y10
G0 F4500 X106.428 Y93.823
M204 S1800
M205 X8 Y8
G1 F1800 X103.569 Y96.683 E552.09693
M204 S3000
M205 X10 Y10
G0 F4500 X103.569 Y97.249
M204 S1800
M205 X8 Y8
G1 F1800 X106.428 Y94.389 E552.23143
M204 S3000
M205 X10 Y10
G0 F4500 X106.428 Y94.955
M204 S1800
M205 X8 Y8
G1 F1800 X103.569 Y97.814 E552.36591
M204 S3000
M205 X10 Y10
G0 F4500 X103.569 Y98.38
M204 S1800
M205 X8 Y8
G1 F1800 X106.428 Y95.52 E552.50041
M204 S3000
M205 X10 Y10
G0 F4500 X106.428 Y96.086
M204 S1800
M205 X8 Y8
G1 F1800 X103.569 Y98.946 E552.63492
M204 S3000
M205 X10 Y10
G0 F4500 X103.569 Y99.511
M204 S1800
M205 X8 Y8
G1 F1800 X106.428 Y96.652 E552.76939
M204 S3000
M205 X10 Y10
G0 F4500 X106.428 Y97.217
M204 S1800
M205 X8 Y8
G1 F1800 X103.569 Y100.077 E552.9039
G1 X103.499 Y100.147
M204 S3000
M205 X10 Y10
G0 F4500 X102.363 Y101.283
M204 S1800
M205 X8 Y8
G1 F1800 X98.644 Y105.002 E553.07883
M204 S3000
M205 X10 Y10
G0 F4500 X98.644 Y104.436
M204 S1800
M205 X8 Y8
G1 F1800 X99.511 Y103.569 E553.11961
M204 S3000
M205 X10 Y10
G0 F4500 X98.946 Y103.569
M204 S1800
M205 X8 Y8
G1 F1800 X98.644 Y103.871 E553.13381
M204 S3000
M205 X10 Y10
G0 F4500 X98.644 Y105.568
M204 S1800
M205 X8 Y8
G1 F1800 X106.428 Y97.783 E553.49997
M204 S3000
M205 X10 Y10
G0 F4500 X106.428 Y98.349
M204 S1800
M205 X8 Y8
G1 F1800 X98.644 Y106.133 E553.86611
M204 S3000
M205 X10 Y10
G0 F4500 X98.644 Y106.699
M204 S1800
M205 X8 Y8
G1 F1800 X101.404 Y103.939 E553.99593
G1 X101.474 Y103.869
M204 S3000
M205 X10 Y10
G0 F4500 X101.004 Y104.904
M204 S1800
M205 X8 Y8
G1 F1800 X98.644 Y107.265 E554.10696
M204 S3000
M205 X10 Y10
G0 F4500 X98.644 Y107.83
M204 S1800
M205 X8 Y8
G1 F1800 X100.858 Y105.616 E554.2111
M204 S3000
M205 X10 Y10
G0 F4500 X100.858 Y106.181
M204 S1800
M205 X8 Y8
G1 F1800 X98.644 Y108.396 E554.31526
M204 S3000
M205 X10 Y10
G0 F4500 X99.177 Y108.429
M204 S1800
M205 X8 Y8
G1 F1800 X100.906 Y106.7 E554.39659
M204 S3000
M205 X10 Y10
G0 F4500 X101.018 Y107.153
M204 S1800
M205 X8 Y8
G1 F1800 X99.743 Y108.429 E554.45658
M204 S3000
M205 X10 Y10
G0 F4500 X100.137 Y108.6
M204 S1800
M205 X8 Y8
G1 F1800 X101.154 Y107.583 E554.50442
M204 S3000
M205 X10 Y10
G0 F4500 X101.348 Y107.954
M204 S1800
M205 X8 Y8
G1 F1800 X100.395 Y108.908 E554.54927
M204 S3000
M205 X10 Y10
G0 F4500 X100.651 Y109.217
M204 S1800
M205 X8 Y8
G1 F1800 X101.544 Y108.325 E554.59125
M204 S3000
M205 X10 Y10
G0 F4500 X101.8 Y108.634
M204 S1800
M205 X8 Y8
G1 F1800 X100.908 Y109.526 E554.63321
M204 S3000
M205 X10 Y10
G0 F4500 X101.168 Y109.832
M204 S1800
M205 X8 Y8
G1 F1800 X102.065 Y108.934 E554.67542
M204 S3000
M205 X10 Y10
G0 F4500 X102.357 Y109.209
M204 S1800
M205 X8 Y8
G1 F1800 X101.474 Y110.091 E554.71693
M204 S3000
M205 X10 Y10
G0 F4500 X101.781 Y110.35
M204 S1800
M205 X8 Y8
G1 F1800 X102.693 Y109.438 E554.75983
M204 S3000
M205 X10 Y10
G0 F4500 X103.028 Y109.668
M204 S1800
M205 X8 Y8
G1 F1800 X102.121 Y110.575 E554.80249
M204 S3000
M205 X10 Y10
G0 F4500 X102.478 Y110.784
M204 S1800
M205 X8 Y8
G1 F1800 X103.431 Y109.832 E554.8473
M204 S3000
M205 X10 Y10
G0 F4500 X103.84 Y109.988
M204 S1800
M205 X8 Y8
G1 F1800 X102.835 Y110.993 E554.89457
M204 S3000
M205 X10 Y10
G0 F4500 X103.193 Y111.201
M204 S1800
M205 X8 Y8
G1 F1800 X104.308 Y110.086 E554.94702
M204 S3000
M205 X10 Y10
G0 F4500 X104.813 Y110.147
M204 S1800
M205 X8 Y8
G1 F1800 X103.55 Y111.41 E555.00642
M204 S3000
M205 X10 Y10
G0 F4500 X103.569 Y111.956
M204 S1800
M205 X8 Y8
G1 F1800 X105.404 Y110.121 E555.09274
M204 S3000
M205 X10 Y10
G0 F4500 X106.067 Y110.024
M204 S1800
M205 X8 Y8
G1 F1800 X103.569 Y112.521 E555.21021
M204 S3000
M205 X10 Y10
G0 F4500 X103.569 Y113.087
M204 S1800
M205 X8 Y8
G1 F1800 X107.013 Y109.643 E555.37221
G1 X107.083 Y109.573
M204 S3000
M205 X10 Y10
G0 F4500 X107.64 Y110.714
M204 S1800
M205 X8 Y8
G1 F1800 X111.502 Y106.851 E555.55389
M204 S3000
M205 X10 Y10
G0 F4500 X111.502 Y106.285
M204 S1800
M205 X8 Y8
G1 F1800 X103.569 Y114.218 E555.92703
M204 S3000
M205 X10 Y10
G0 F4500 X103.569 Y114.784
M204 S1800
M205 X8 Y8
G1 F1800 X106.43 Y111.924 E556.06158
M204 S3000
M205 X10 Y10
G0 F4500 X106.43 Y112.49
M204 S1800
M205 X8 Y8
G1 F1800 X103.569 Y115.35 E556.19613
M204 S3000
M205 X10 Y10
G0 F4500 X103.569 Y115.916
M204 S1800
M205 X8 Y8
G1 F1800 X106.43 Y113.055 E556.3307
M204 S3000
M205 X10 Y10
G0 F4500 X106.43 Y113.621
M204 S1800
M205 X8 Y8
G1 F1800 X103.569 Y116.481 E556.46525
M204 S3000
M205 X10 Y10
G0 F4500 X103.569 Y117.047
M204 S1800
M205 X8 Y8
G1 F1800 X106.43 Y114.187 E556.5998
M204 S3000
M205 X10 Y10
G0 F4500 X106.43 Y114.752
M204 S1800
M205 X8 Y8
G1 F1800 X103.569 Y117.613 E556.73437
M204 S3000
M205 X10 Y10
G0 F4500 X103.569 Y118.178
M204 S1800
M205 X8 Y8
G1 F1800 X106.43 Y115.318 E556.86892
M204 S3000
M205 X10 Y10
G0 F4500 X106.43 Y115.884
M204 S1800
M205 X8 Y8
G1 F1800 X103.569 Y118.744 E557.00347
M204 S3000
M205 X10 Y10
G0 F4500 X103.569 Y119.31
M204 S1800
M205 X8 Y8
G1 F1800 X106.43 Y116.449 E557.13804
M204 S3000
M205 X10 Y10
G0 F4500 X106.43 Y117.015
M204 S1800
M205 X8 Y8
G1 F1800 X103.569 Y119.875 E557.27259
M204 S3000
M205 X10 Y10
G0 F4500 X103.569 Y120.441
M204 S1800
M205 X8 Y8
G1 F1800 X106.43 Y117.581 E557.40714
M204 S3000
M205 X10 Y10
G0 F4500 X106.43 Y118.146
M204 S1800
M205 X8 Y8
G1 F1800 X103.569 Y121.007 E557.54171
M204 S3000
M205 X10 Y10
G0 F4500 X103.569 Y121.572
M204 S1800
M205 X8 Y8
G1 F1800 X106.43 Y118.712 E557.67626
M204 S3000
M205 X10 Y10
G0 F4500 X106.43 Y119.278
M204 S1800
M205 X8 Y8
G1 F1800 X103.569 Y122.138 E557.81081
M204 S3000
M205 X10 Y10
G0 F4500 X103.569 Y122.704
M204 S1800
M205 X8 Y8
G1 F1800 X106.43 Y119.843 E557.94538
M204 S3000
M205 X10 Y10
G0 F4500 X106.43 Y120.409
M204 S1800
M205 X8 Y8
G1 F1800 X103.569 Y123.269 E558.07993
M204 S3000
M205 X10 Y10
G0 F4500 X103.569 Y123.835
M204 S1800
M205 X8 Y8
G1 F1800 X106.43 Y120.975 E558.21448
M204 S3000
M205 X10 Y10
G0 F4500 X106.43 Y121.541
M204 S1800
M205 X8 Y8
G1 F1800 X103.569 Y124.401 E558.34903
M204 S3000
M205 X10 Y10
G0 F4500 X103.569 Y124.966
M204 S1800
M205 X8 Y8
G1 F1800 X106.43 Y122.106 E558.48358
M204 S3000
M205 X10 Y10
G0 F4500 X106.43 Y122.672
M204 S1800
M205 X8 Y8
G1 F1800 X103.569 Y125.532 E558.61813
M204 S3000
M205 X10 Y10
G0 F4500 X103.569 Y126.098
M204 S1800
M205 X8 Y8
G1 F1800 X106.43 Y123.238 E558.75268
M204 S3000
M205 X10 Y10
G0 F4500 X106.43 Y123.803
M204 S1800
M205 X8 Y8
G1 F1800 X103.569 Y126.664 E558.88725
M204 S3000
M205 X10 Y10
G0 F4500 X103.569 Y127.229
M204 S1800
M205 X8 Y8
G1 F1800 X106.43 Y124.369 E559.0218
M204 S3000
M205 X10 Y10
G0 F4500 X106.43 Y124.935
M204 S1800
M205 X8 Y8
G1 F1800 X103.569 Y127.795 E559.15635
M204 S3000
M205 X10 Y10
G0 F4500 X103.569 Y128.361
M204 S1800
M205 X8 Y8
G1 F1800 X106.43 Y125.5 E559.29092
M204 S3000
M205 X10 Y10
G0 F4500 X106.43 Y126.066
M204 S1800
M205 X8 Y8
G1 F1800 X103.569 Y128.926 E559.42547
M204 S3000
M205 X10 Y10
G0 F4500 X103.569 Y129.492
M204 S1800
M205 X8 Y8
G1 F1800 X106.43 Y126.632 E559.56002
M204 S3000
M205 X10 Y10
G0 F4500 X106.43 Y127.197
M204 S1800
M205 X8 Y8
G1 F1800 X103.569 Y130.058 E559.69459
M204 S3000
M205 X10 Y10
G0 F4500 X103.569 Y130.623
M204 S1800
M205 X8 Y8
G1 F1800 X106.43 Y127.763 E559.82914
M204 S3000
M205 X10 Y10
G0 F4500 X106.43 Y128.329
M204 S1800
M205 X8 Y8
G1 F1800 X103.569 Y131.189 E559.96369
M204 S3000
M205 X10 Y10
G0 F4500 X103.569 Y131.755
M204 S1800
M205 X8 Y8
G1 F1800 X106.43 Y128.894 E560.09827
M204 S3000
M205 X10 Y10
G0 F4500 X106.43 Y129.46
M204 S1800
M205 X8 Y8
G1 F1800 X103.569 Y132.32 E560.23281
M204 S3000
M205 X10 Y10
G0 F4500 X103.569 Y132.886
M204 S1800
M205 X8 Y8
G1 F1800 X106.43 Y130.026 E560.36736
M204 S3000
M205 X10 Y10
G0 F4500 X106.43 Y130.592
M204 S1800
M205 X8 Y8
G1 F1800 X103.569 Y133.452 E560.50191
M204 S3000
M205 X10 Y10
G0 F4500 X103.569 Y134.017
M204 S1800
M205 X8 Y8
G1 F1800 X106.43 Y131.157 E560.63646
M204 S3000
M205 X10 Y10
G0 F4500 X106.43 Y131.723
M204 S1800
M205 X8 Y8
G1 F1800 X103.569 Y134.583 E560.77101
M204 S3000
M205 X10 Y10
G0 F4500 X103.569 Y135.149
M204 S1800
M205 X8 Y8
G1 F1800 X106.43 Y132.289 E560.90556
M204 S3000
M205 X10 Y10
G0 F4500 X106.43 Y132.854
M204 S1800
M205 X8 Y8
G1 F1800 X103.569 Y135.715 E561.04013
M204 S3000
M205 X10 Y10
G0 F4500 X103.569 Y136.28
M204 S1800
M205 X8 Y8
G1 F1800 X106.43 Y133.42 E561.17468
M204 S3000
M205 X10 Y10
G0 F4500 X106.43 Y133.986
M204 S1800
M205 X8 Y8
G1 F1800 X103.569 Y136.846 E561.30923
M204 S3000
M205 X10 Y10
G0 F4500 X103.569 Y137.412
M204 S1800
M205 X8 Y8
G1 F1800 X106.43 Y134.551 E561.4438
M204 S3000
M205 X10 Y10
G0 F4500 X106.43 Y135.117
M204 S1800
M205 X8 Y8
G1 F1800 X103.569 Y137.977 E561.57835
M204 S3000
M205 X10 Y10
G0 F4500 X103.569 Y138.543
M204 S1800
M205 X8 Y8
G1 F1800 X106.43 Y135.683 E561.7129
M204 S3000
M205 X10 Y10
G0 F4500 X106.43 Y136.248
M204 S1800
M205 X8 Y8
G1 F1800 X103.569 Y139.109 E561.84748
M204 S3000
M205 X10 Y10
G0 F4500 X103.569 Y139.674
M204 S1800
M205 X8 Y8
G1 F1800 X106.43 Y136.814 E561.98202
M204 S3000
M205 X10 Y10
G0 F4500 X106.43 Y137.38
M204 S1800
M205 X8 Y8
G1 F1800 X103.569 Y140.24 E562.11657
M204 S3000
M205 X10 Y10
G0 F4500 X103.569 Y140.806
M204 S1800
M205 X8 Y8
G1 F1800 X106.43 Y137.945 E562.25115
M204 S3000
M205 X10 Y10
G0 F4500 X106.43 Y138.511
M204 S1800
M205 X8 Y8
G1 F1800 X103.569 Y141.371 E562.3857
M204 S3000
M205 X10 Y10
G0 F4500 X103.569 Y141.937
M204 S1800
M205 X8 Y8
G1 F1800 X106.43 Y139.077 E562.52024
M204 S3000
M205 X10 Y10
G0 F4500 X106.43 Y139.642
M204 S1800
M205 X8 Y8
G1 F1800 X103.569 Y142.503 E562.65482
M204 S3000
M205 X10 Y10
G0 F4500 X103.569 Y143.068
M204 S1800
M205 X8 Y8
G1 F1800 X106.43 Y140.208 E562.78937
M204 S3000
M205 X10 Y10
G0 F4500 X106.43 Y140.774
M204 S1800
M205 X8 Y8
G1 F1800 X103.569 Y143.634 E562.92392
M204 S3000
M205 X10 Y10
G0 F4500 X103.591 Y144.179
M204 S1800
M205 X8 Y8
G1 F1800 X106.43 Y141.34 E563.05745
M204 S3000
M205 X10 Y10
G0 F4500 X106.766 Y141.569
M204 S1800
M205 X8 Y8
G1 F1800 X104.156 Y144.179 E563.18022
M204 S3000
M205 X10 Y10
G0 F4500 X104.57 Y144.331
M204 S1800
M205 X8 Y8
G1 F1800 X107.332 Y141.569 E563.31014
M204 S3000
M205 X10 Y10
G0 F4500 X107.898 Y141.569
M204 S1800
M205 X8 Y8
G1 F1800 X104.57 Y144.896 E563.46665
M204 S3000
M205 X10 Y10
G0 F4500 X104.57 Y145.462
M204 S1800
M205 X8 Y8
G1 F1800 X108.463 Y141.569 E563.64977
M204 S3000
M205 X10 Y10
G0 F4500 X109.029 Y141.569
M204 S1800
M205 X8 Y8
G1 F1800 X104.57 Y146.028 E563.8595
M204 S3000
M205 X10 Y10
G0 F4500 X104.984 Y146.179
M204 S1800
M205 X8 Y8
G1 F1800 X109.595 Y141.569 E564.07637
M204 S3000
M205 X10 Y10
G0 F4500 X110.16 Y141.569
M204 S1800
M205 X8 Y8
G1 F1800 X105.55 Y146.179 E564.29321
M204 S3000
M205 X10 Y10
G0 F4500 X106.116 Y146.179
M204 S1800
M205 X8 Y8
G1 F1800 X110.726 Y141.569 E564.51005
M204 S3000
M205 X10 Y10
G0 F4500 X111.292 Y141.569
M204 S1800
M205 X8 Y8
G1 F1800 X106.681 Y146.179 E564.72691
M204 S3000
M205 X10 Y10
G0 F4500 X107.247 Y146.179
M204 S1800
M205 X8 Y8
G1 F1800 X111.857 Y141.569 E564.94375
M204 S3000
M205 X10 Y10
G0 F4500 X112.423 Y141.569
M204 S1800
M205 X8 Y8
G1 F1800 X107.813 Y146.179 E565.16059
M204 S3000
M205 X10 Y10
G0 F4500 X108.378 Y146.179
M204 S1800
M205 X8 Y8
G1 F1800 X112.989 Y141.569 E565.37746
M204 S3000
M205 X10 Y10
G0 F4500 X113.554 Y141.569
M204 S1800
M205 X8 Y8
G1 F1800 X108.944 Y146.179 E565.5943
M204 S3000
M205 X10 Y10
G0 F4500 X109.51 Y146.179
M204 S1800
M205 X8 Y8
G1 F1800 X114.12 Y141.569 E565.81114
M204 S3000
M205 X10 Y10
G0 F4500 X114.686 Y141.569
M204 S1800
M205 X8 Y8
G1 F1800 X110.076 Y146.179 E566.02798
M204 S3000
M205 X10 Y10
G0 F4500 X110.641 Y146.179
M204 S1800
M205 X8 Y8
G1 F1800 X115.252 Y141.569 E566.24484
M204 S3000
M205 X10 Y10
G0 F4500 X115.817 Y141.569
M204 S1800
M205 X8 Y8
G1 F1800 X111.207 Y146.179 E566.46168
M204 S3000
M205 X10 Y10
G0 F4500 X111.773 Y146.179
M204 S1800
M205 X8 Y8
G1 F1800 X116.383 Y141.569 E566.67852
M204 S3000
M205 X10 Y10
G0 F4500 X116.949 Y141.569
M204 S1800
M205 X8 Y8
G1 F1800 X112.338 Y146.179 E566.89538
M204 S3000
M205 X10 Y10
G0 F4500 X112.904 Y146.179
M204 S1800
M205 X8 Y8
G1 F1800 X117.514 Y141.569 E567.11222
M204 S3000
M205 X10 Y10
G0 F4500 X118.08 Y141.569
M204 S1800
M205 X8 Y8
G1 F1800 X113.47 Y146.179 E567.32907
M204 S3000
M205 X10 Y10
G0 F4500 X114.035 Y146.179
M204 S1800
M205 X8 Y8
G1 F1800 X118.646 Y141.569 E567.54593
M204 S3000
M205 X10 Y10
G0 F4500 X119.211 Y141.569
M204 S1800
M205 X8 Y8
G1 F1800 X114.601 Y146.179 E567.76277
M204 S3000
M205 X10 Y10
G0 F4500 X115.167 Y146.179
M204 S1800
M205 X8 Y8
G1 F1800 X119.777 Y141.569 E567.97961
M204 S3000
M205 X10 Y10
G0 F4500 X120.343 Y141.569
M204 S1800
M205 X8 Y8
G1 F1800 X115.732 Y146.179 E568.19647
M204 S3000
M205 X10 Y10
G0 F4500 X116.298 Y146.179
M204 S1800
M205 X8 Y8
G1 F1800 X120.908 Y141.569 E568.41331
M204 S3000
M205 X10 Y10
G0 F4500 X121.474 Y141.569
M204 S1800
M205 X8 Y8
G1 F1800 X116.864 Y146.179 E568.63015
M204 S3000
M205 X10 Y10
G0 F4500 X117.429 Y146.179
M204 S1800
M205 X8 Y8
G1 F1800 X122.04 Y141.569 E568.84702
M204 S3000
M205 X10 Y10
G0 F4500 X122.605 Y141.569
M204 S1800
M205 X8 Y8
G1 F1800 X117.995 Y146.179 E569.06386
M204 S3000
M205 X10 Y10
G0 F4500 X118.561 Y146.179
M204 S1800
M205 X8 Y8
G1 F1800 X123.171 Y141.569 E569.2807
M204 S3000
M205 X10 Y10
G0 F4500 X123.737 Y141.569
M204 S1800
M205 X8 Y8
G1 F1800 X119.126 Y146.179 E569.49756
M204 S3000
M205 X10 Y10
G0 F4500 X119.692 Y146.179
M204 S1800
M205 X8 Y8
G1 F1800 X124.303 Y141.569 E569.71443
M204 S3000
M205 X10 Y10
G0 F4500 X124.974 Y141.463
M204 S1800
M205 X8 Y8
G1 F1800 X120.258 Y146.179 E569.93625
M204 S3000
M205 X10 Y10
G0 F4500 X120.824 Y146.179
M204 S1800
M205 X8 Y8
G1 F1800 X126.369 Y140.634 E570.19707
G1 X126.439 Y140.564
M204 S3000
M205 X10 Y10
G0 F4500 X127.849 Y139.72
M204 S1800
M205 X8 Y8
G1 F1800 X121.389 Y146.179 E570.50091
M204 S3000
M205 X10 Y10
G0 F4500 X121.955 Y146.179
M204 S1800
M205 X8 Y8
G1 F1800 X129.43 Y138.704 E570.85251
M204 S3000
M205 X10 Y10
G0 F4500 X129.43 Y139.27
M204 S1800
M205 X8 Y8
G1 F1800 X122.521 Y146.179 E571.17749
M204 S3000
M205 X10 Y10
G0 F4500 X123.086 Y146.179
M204 S1800
M205 X8 Y8
G1 F1800 X129.43 Y139.836 E571.47586
M204 S3000
M205 X10 Y10
G0 F4500 X129.43 Y140.401
M204 S1800
M205 X8 Y8
G1 F1800 X123.652 Y146.179 E571.74764
M204 S3000
M205 X10 Y10
G0 F4500 X124.218 Y146.179
M204 S1800
M205 X8 Y8
G1 F1800 X129.43 Y140.967 E571.9928
M204 S3000
M205 X10 Y10
G0 F4500 X129.43 Y141.533
M204 S1800
M205 X8 Y8
G1 F1800 X124.783 Y146.179 E572.21136
M204 S3000
M205 X10 Y10
G0 F4500 X125.349 Y146.179
M204 S1800
M205 X8 Y8
G1 F1800 X129.43 Y142.098 E572.40332
M204 S3000
M205 X10 Y10
G0 F4500 X129.43 Y142.664
M204 S1800
M205 X8 Y8
G1 F1800 X127.914 Y144.179 E572.4746
M204 S3000
M205 X10 Y10
G0 F4500 X127.429 Y144.664
M204 S1800
M205 X8 Y8
G1 F1800 X125.915 Y146.179 E572.54584
M204 S3000
M205 X10 Y10
G0 F4500 X126.48 Y146.179
M204 S1800
M205 X8 Y8
G1 F1800 X127.429 Y145.23 E572.59048
M204 S3000
M205 X10 Y10
G0 F4500 X127.429 Y145.796
M204 S1800
M205 X8 Y8
G1 F1800 X127.046 Y146.179 E572.60849
M204 S3000
M205 X10 Y10
G0 F4500 X128.48 Y144.179
M204 S1800
M205 X8 Y8
G1 F1800 X129.43 Y143.23 E572.65315
M204 S3000
M205 X10 Y10
G0 F4500 X129.43 Y143.795
M204 S1800
M205 X8 Y8
G1 F1800 X129.046 Y144.179 E572.67121
M204 S3000
M205 X10 Y10
G0 F4500 X107.372 Y140.628
G0 X103.569 Y113.653
M204 S1800
M205 X8 Y8
G1 F1800 X111.502 Y105.72 E573.04436
M204 S3000
M205 X10 Y10
G0 F4500 X111.502 Y105.154
M204 S1800
M205 X8 Y8
G1 F1800 X108.598 Y108.058 E573.18095
G1 X108.528 Y108.128
M204 S3000
M205 X10 Y10
G0 F4500 X108.997 Y107.094
M204 S1800
M205 X8 Y8
G1 F1800 X111.502 Y104.588 E573.2988
M204 S3000
M205 X10 Y10
G0 F4500 X111.502 Y104.023
M204 S1800
M205 X8 Y8
G1 F1800 X109.143 Y106.382 E573.40976
M204 S3000
M205 X10 Y10
G0 F4500 X109.143 Y105.817
M204 S1800
M205 X8 Y8
G1 F1800 X111.39 Y103.569 E573.51548
M204 S3000
M205 X10 Y10
G0 F4500 X110.824 Y103.569
M204 S1800
M205 X8 Y8
G1 F1800 X109.095 Y105.299 E573.59683
M204 S3000
M205 X10 Y10
G0 F4500 X108.982 Y104.846
M204 S1800
M205 X8 Y8
G1 F1800 X110.259 Y103.569 E573.6569
M204 S3000
M205 X10 Y10
G0 F4500 X109.864 Y103.398
M204 S1800
M205 X8 Y8
G1 F1800 X108.847 Y104.415 E573.70473
M204 S3000
M205 X10 Y10
G0 F4500 X108.653 Y104.044
M204 S1800
M205 X8 Y8
G1 F1800 X109.607 Y103.09 E573.74961
M204 S3000
M205 X10 Y10
G0 F4500 X109.35 Y102.781
M204 S1800
M205 X8 Y8
G1 F1800 X108.458 Y103.673 E573.79156
M204 S3000
M205 X10 Y10
G0 F4500 X108.201 Y103.364
M204 S1800
M205 X8 Y8
G1 F1800 X109.093 Y102.472 E573.83352
M204 S3000
M205 X10 Y10
G0 F4500 X108.833 Y102.167
M204 S1800
M205 X8 Y8
G1 F1800 X107.936 Y103.064 E573.87571
M204 S3000
M205 X10 Y10
G0 F4500 X107.644 Y102.789
M204 S1800
M205 X8 Y8
G1 F1800 X108.527 Y101.907 E573.91722
M204 S3000
M205 X10 Y10
G0 F4500 X108.22 Y101.648
M204 S1800
M205 X8 Y8
G1 F1800 X107.309 Y102.559 E573.96007
M204 S3000
M205 X10 Y10
G0 F4500 X106.973 Y102.329
M204 S1800
M205 X8 Y8
G1 F1800 X107.879 Y101.423 E574.00269
M204 S3000
M205 X10 Y10
G0 F4500 X107.521 Y101.215
M204 S1800
M205 X8 Y8
G1 F1800 X106.571 Y102.166 E574.0474
M204 S3000
M205 X10 Y10
G0 F4500 X106.161 Y102.01
M204 S1800
M205 X8 Y8
G1 F1800 X107.164 Y101.007 E574.09458
M204 S3000
M205 X10 Y10
G0 F4500 X106.807 Y100.798
M204 S1800
M205 X8 Y8
G1 F1800 X105.694 Y101.911 E574.14693
M204 S3000
M205 X10 Y10
G0 F4500 X105.189 Y101.851
M204 S1800
M205 X8 Y8
G1 F1800 X106.45 Y100.59 E574.20624
M204 S3000
M205 X10 Y10
G0 F4500 X106.428 Y100.046
M204 S1800
M205 X8 Y8
G1 F1800 X104.597 Y101.877 E574.29237
M204 S3000
M205 X10 Y10
G0 F4500 X103.934 Y101.974
M204 S1800
M205 X8 Y8
G1 F1800 X106.428 Y99.48 E574.40968
M204 S3000
M205 X10 Y10
G0 F4500 X106.428 Y98.915
M204 S1800
M205 X8 Y8
G1 F1800 X102.984 Y102.359 E574.57167
G1 X102.914 Y102.429
M204 S3000
M205 X10 Y10
G0 F4500 X105.776 Y102.859
G0 X106.506 Y103.136
G0 X107.148 Y103.578
G0 X107.565 Y104.052
G0 X110.49 Y108.429
M204 S1800
M205 X8 Y8
G1 F1800 X111.502 Y107.417 E574.61927
M204 S3000
M205 X10 Y10
G0 F4500 X111.502 Y107.982
M204 S1800
M205 X8 Y8
G1 F1800 X111.056 Y108.429 E574.64027
M204 S3000
M205 X10 Y10
G0 F4500 X102.625 Y91.489
G0 X102.628 Y69.372
G0 X80.569 Y65.943
M204 S1800
M205 X8 Y8
G1 F1800 X81.016 Y65.495 E574.66132
M204 S3000
M205 X10 Y10
G0 F4500 X107.372 Y64.878
G0 X107.366 Y100.039
G0 X110.448 Y102.636
G0 X115.702 Y102.872
G0 X116.464 Y104.39
M204 S1800
M205 X8 Y8
G1 F1800 X146.36 Y104.39 E575.65567
G1 X146.36 Y127.61 E576.42797
G1 X144.36 Y127.61 E576.49449
G1 X144.36 Y129.61 E576.56101
G1 X139.964 Y129.61 E576.70722
G1 X139.964 Y127.61 E576.77374
G1 X139.655 Y127.61 E576.78402
G1 X140.299 Y126.613 E576.8235
G1 X141.39 Y124.74 E576.89559
G1 X141.39 Y107.61 E577.46534
G1 X116.464 Y107.61 E578.29438
G1 X116.464 Y104.39 E578.40148
M204 S3000
M205 X10 Y10
G0 F4500 X117.178 Y104.569
M204 S1800
M205 X8 Y8
G1 F1800 X116.643 Y105.105 E578.42666
M204 S3000
M205 X10 Y10
G0 F4500 X116.643 Y105.67
M204 S1800
M205 X8 Y8
G1 F1800 X117.744 Y104.569 E578.47845
M204 S3000
M205 X10 Y10
G0 F4500 X118.31 Y104.569
M204 S1800
M205 X8 Y8
G1 F1800 X116.643 Y106.236 E578.55686
M204 S3000
M205 X10 Y10
G0 F4500 X116.643 Y106.802
M204 S1800
M205 X8 Y8
G1 F1800 X118.875 Y104.569 E578.66187
M204 S3000
M205 X10 Y10
G0 F4500 X119.441 Y104.569
M204 S1800
M205 X8 Y8
G1 F1800 X116.643 Y107.367 E578.79348
M204 S3000
M205 X10 Y10
G0 F4500 X117.147 Y107.43
M204 S1800
M205 X8 Y8
G1 F1800 X120.007 Y104.569 E578.92803
M204 S3000
M205 X10 Y10
G0 F4500 X120.573 Y104.569
M204 S1800
M205 X8 Y8
G1 F1800 X117.712 Y107.43 E579.0626
M204 S3000
M205 X10 Y10
G0 F4500 X118.278 Y107.43
M204 S1800
M205 X8 Y8
G1 F1800 X121.138 Y104.569 E579.19715
M204 S3000
M205 X10 Y10
G0 F4500 X121.704 Y104.569
M204 S1800
M205 X8 Y8
G1 F1800 X118.844 Y107.43 E579.3317
M204 S3000
M205 X10 Y10
G0 F4500 X119.409 Y107.43
M204 S1800
M205 X8 Y8
G1 F1800 X122.27 Y104.569 E579.46627
M204 S3000
M205 X10 Y10
G0 F4500 X122.835 Y104.569
M204 S1800
M205 X8 Y8
G1 F1800 X119.975 Y107.43 E579.60082
M204 S3000
M205 X10 Y10
G0 F4500 X120.541 Y107.43
M204 S1800
M205 X8 Y8
G1 F1800 X123.401 Y104.569 E579.73537
M204 S3000
M205 X10 Y10
G0 F4500 X123.967 Y104.569
M204 S1800
M205 X8 Y8
G1 F1800 X121.106 Y107.43 E579.86994
M204 S3000
M205 X10 Y10
G0 F4500 X121.672 Y107.43
M204 S1800
M205 X8 Y8
G1 F1800 X124.532 Y104.569 E580.00449
M204 S3000
M205 X10 Y10
G0 F4500 X125.098 Y104.569
M204 S1800
M205 X8 Y8
G1 F1800 X122.238 Y107.43 E580.13904
M204 S3000
M205 X10 Y10
G0 F4500 X122.803 Y107.43
M204 S1800
M205 X8 Y8
G1 F1800 X125.664 Y104.569 E580.27362
M204 S3000
M205 X10 Y10
G0 F4500 X126.229 Y104.569
M204 S1800
M205 X8 Y8
G1 F1800 X123.369 Y107.43 E580.40817
M204 S3000
M205 X10 Y10
G0 F4500 X123.935 Y107.43
M204 S1800
M205 X8 Y8
G1 F1800 X126.795 Y104.569 E580.54271
M204 S3000
M205 X10 Y10
G0 F4500 X127.361 Y104.569
M204 S1800
M205 X8 Y8
G1 F1800 X124.5 Y107.43 E580.67729
M204 S3000
M205 X10 Y10
G0 F4500 X125.066 Y107.43
M204 S1800
M205 X8 Y8
G1 F1800 X127.926 Y104.569 E580.81184
M204 S3000
M205 X10 Y10
G0 F4500 X128.492 Y104.569
M204 S1800
M205 X8 Y8
G1 F1800 X125.632 Y107.43 E580.94639
M204 S3000
M205 X10 Y10
G0 F4500 X126.198 Y107.43
M204 S1800
M205 X8 Y8
G1 F1800 X129.058 Y104.569 E581.08093
M204 S3000
M205 X10 Y10
G0 F4500 X129.623 Y104.569
M204 S1800
M205 X8 Y8
G1 F1800 X126.763 Y107.43 E581.21548
M204 S3000
M205 X10 Y10
G0 F4500 X127.329 Y107.43
M204 S1800
M205 X8 Y8
G1 F1800 X130.189 Y104.569 E581.35003
M204 S3000
M205 X10 Y10
G0 F4500 X130.755 Y104.569
M204 S1800
M205 X8 Y8
G1 F1800 X127.895 Y107.43 E581.48458
M204 S3000
M205 X10 Y10
G0 F4500 X128.46 Y107.43
M204 S1800
M205 X8 Y8
G1 F1800 X131.321 Y104.569 E581.61915
M204 S3000
M205 X10 Y10
G0 F4500 X131.886 Y104.569
M204 S1800
M205 X8 Y8
G1 F1800 X129.026 Y107.43 E581.7537
M204 S3000
M205 X10 Y10
G0 F4500 X129.592 Y107.43
M204 S1800
M205 X8 Y8
G1 F1800 X132.452 Y104.569 E581.88825
M204 S3000
M205 X10 Y10
G0 F4500 X133.018 Y104.569
M204 S1800
M205 X8 Y8
G1 F1800 X130.157 Y107.43 E582.02283
M204 S3000
M205 X10 Y10
G0 F4500 X130.723 Y107.43
M204 S1800
M205 X8 Y8
G1 F1800 X133.583 Y104.569 E582.15737
M204 S3000
M205 X10 Y10
G0 F4500 X134.149 Y104.569
M204 S1800
M205 X8 Y8
G1 F1800 X131.289 Y107.43 E582.29192
M204 S3000
M205 X10 Y10
G0 F4500 X131.854 Y107.43
M204 S1800
M205 X8 Y8
G1 F1800 X134.715 Y104.569 E582.4265
M204 S3000
M205 X10 Y10
G0 F4500 X135.28 Y104.569
M204 S1800
M205 X8 Y8
G1 F1800 X132.42 Y107.43 E582.56105
M204 S3000
M205 X10 Y10
G0 F4500 X132.986 Y107.43
M204 S1800
M205 X8 Y8
G1 F1800 X135.846 Y104.569 E582.69559
M204 S3000
M205 X10 Y10
G0 F4500 X136.412 Y104.569
M204 S1800
M205 X8 Y8
G1 F1800 X133.551 Y107.43 E582.83017
M204 S3000
M205 X10 Y10
G0 F4500 X134.117 Y107.43
M204 S1800
M205 X8 Y8
G1 F1800 X136.977 Y104.569 E582.96472
M204 S3000
M205 X10 Y10
G0 F4500 X137.543 Y104.569
M204 S1800
M205 X8 Y8
G1 F1800 X134.683 Y107.43 E583.09927
M204 S3000
M205 X10 Y10
G0 F4500 X135.249 Y107.43
M204 S1800
M205 X8 Y8
G1 F1800 X138.109 Y104.569 E583.23381
M204 S3000
M205 X10 Y10
G0 F4500 X138.674 Y104.569
M204 S1800
M205 X8 Y8
G1 F1800 X135.814 Y107.43 E583.36836
M204 S3000
M205 X10 Y10
G0 F4500 X136.38 Y107.43
M204 S1800
M205 X8 Y8
G1 F1800 X139.24 Y104.569 E583.50291
M204 S3000
M205 X10 Y10
G0 F4500 X139.806 Y104.569
M204 S1800
M205 X8 Y8
G1 F1800 X136.946 Y107.43 E583.63746
M204 S3000
M205 X10 Y10
G0 F4500 X137.511 Y107.43
M204 S1800
M205 X8 Y8
G1 F1800 X140.372 Y104.569 E583.77203
M204 S3000
M205 X10 Y10
G0 F4500 X140.937 Y104.569
M204 S1800
M205 X8 Y8
G1 F1800 X138.077 Y107.43 E583.90658
M204 S3000
M205 X10 Y10
G0 F4500 X138.643 Y107.43
M204 S1800
M205 X8 Y8
G1 F1800 X141.503 Y104.569 E584.04113
M204 S3000
M205 X10 Y10
G0 F4500 X142.069 Y104.569
M204 S1800
M205 X8 Y8
G1 F1800 X139.208 Y107.43 E584.17571
M204 S3000
M205 X10 Y10
G0 F4500 X139.774 Y107.43
M204 S1800
M205 X8 Y8
G1 F1800 X142.634 Y104.569 E584.31026
M204 S3000
M205 X10 Y10
G0 F4500 X143.2 Y104.569
M204 S1800
M205 X8 Y8
G1 F1800 X140.34 Y107.43 E584.4448
M204 S3000
M205 X10 Y10
G0 F4500 X140.905 Y107.43
M204 S1800
M205 X8 Y8
G1 F1800 X143.766 Y104.569 E584.57938
M204 S3000
M205 X10 Y10
G0 F4500 X144.331 Y104.569
M204 S1800
M205 X8 Y8
G1 F1800 X141.471 Y107.43 E584.71393
M204 S3000
M205 X10 Y10
G0 F4500 X141.569 Y107.898
M204 S1800
M205 X8 Y8
G1 F1800 X144.897 Y104.569 E584.87049
M204 S3000
M205 X10 Y10
G0 F4500 X145.463 Y104.569
M204 S1800
M205 X8 Y8
G1 F1800 X141.569 Y108.463 E585.05365
M204 S3000
M205 X10 Y10
G0 F4500 X141.569 Y109.029
M204 S1800
M205 X8 Y8
G1 F1800 X146.028 Y104.569 E585.26341
M204 S3000
M205 X10 Y10
G0 F4500 X146.179 Y104.984
M204 S1800
M205 X8 Y8
G1 F1800 X141.569 Y109.595 E585.48028
M204 S3000
M205 X10 Y10
G0 F4500 X141.569 Y110.16
M204 S1800
M205 X8 Y8
G1 F1800 X146.179 Y105.55 E585.69712
M204 S3000
M205 X10 Y10
G0 F4500 X146.179 Y106.116
M204 S1800
M205 X8 Y8
G1 F1800 X141.569 Y110.726 E585.91396
M204 S3000
M205 X10 Y10
G0 F4500 X141.569 Y111.292
M204 S1800
M205 X8 Y8
G1 F1800 X146.179 Y106.681 E586.13082
M204 S3000
M205 X10 Y10
G0 F4500 X146.179 Y107.247
M204 S1800
M205 X8 Y8
G1 F1800 X141.569 Y111.857 E586.34766
M204 S3000
M205 X10 Y10
G0 F4500 X141.569 Y112.423
M204 S1800
M205 X8 Y8
G1 F1800 X146.179 Y107.813 E586.5645
M204 S3000
M205 X10 Y10
G0 F4500 X146.179 Y108.378
M204 S1800
M205 X8 Y8
G1 F1800 X141.569 Y112.989 E586.78136
M204 S3000
M205 X10 Y10
G0 F4500 X141.569 Y113.554
M204 S1800
M205 X8 Y8
G1 F1800 X146.179 Y108.944 E586.9982
M204 S3000
M205 X10 Y10
G0 F4500 X146.179 Y109.51
M204 S1800
M205 X8 Y8
G1 F1800 X141.569 Y114.12 E587.21504
M204 S3000
M205 X10 Y10
G0 F4500 X141.569 Y114.686
M204 S1800
M205 X8 Y8
G1 F1800 X146.179 Y110.076 E587.43188
M204 S3000
M205 X10 Y10
G0 F4500 X146.179 Y110.641
M204 S1800
M205 X8 Y8
G1 F1800 X141.569 Y115.252 E587.64875
M204 S3000
M205 X10 Y10
G0 F4500 X141.569 Y115.817
M204 S1800
M205 X8 Y8
G1 F1800 X146.179 Y111.207 E587.86559
M204 S3000
M205 X10 Y10
G0 F4500 X146.179 Y111.773
M204 S1800
M205 X8 Y8
G1 F1800 X141.569 Y116.383 E588.08243
M204 S3000
M205 X10 Y10
G0 F4500 X141.569 Y116.949
M204 S1800
M205 X8 Y8
G1 F1800 X146.179 Y112.338 E588.29929
M204 S3000
M205 X10 Y10
G0 F4500 X146.179 Y112.904
M204 S1800
M205 X8 Y8
G1 F1800 X141.569 Y117.514 E588.51613
M204 S3000
M205 X10 Y10
G0 F4500 X141.569 Y118.08
M204 S1800
M205 X8 Y8
G1 F1800 X146.179 Y113.47 E588.73297
M204 S3000
M205 X10 Y10
G0 F4500 X146.179 Y114.035
M204 S1800
M205 X8 Y8
G1 F1800 X141.569 Y118.646 E588.94984
M204 S3000
M205 X10 Y10
G0 F4500 X141.569 Y119.211
M204 S1800
M205 X8 Y8
G1 F1800 X146.179 Y114.601 E589.16668
M204 S3000
M205 X10 Y10
G0 F4500 X146.179 Y115.167
M204 S1800
M205 X8 Y8
G1 F1800 X141.569 Y119.777 E589.38352
M204 S3000
M205 X10 Y10
G0 F4500 X141.569 Y120.343
M204 S1800
M205 X8 Y8
G1 F1800 X146.179 Y115.732 E589.60038
M204 S3000
M205 X10 Y10
G0 F4500 X146.179 Y116.298
M204 S1800
M205 X8 Y8
G1 F1800 X141.569 Y120.908 E589.81722
M204 S3000
M205 X10 Y10
G0 F4500 X141.569 Y121.474
M204 S1800
M205 X8 Y8
G1 F1800 X146.179 Y116.864 E590.03406
M204 S3000
M205 X10 Y10
G0 F4500 X146.179 Y117.429
M204 S1800
M205 X8 Y8
G1 F1800 X141.569 Y122.04 E590.25093
M204 S3000
M205 X10 Y10
G0 F4500 X141.569 Y122.605
M204 S1800
M205 X8 Y8
G1 F1800 X146.179 Y117.995 E590.46777
M204 S3000
M205 X10 Y10
G0 F4500 X146.179 Y118.561
M204 S1800
M205 X8 Y8
G1 F1800 X141.569 Y123.171 E590.68461
M204 S3000
M205 X10 Y10
G0 F4500 X141.569 Y123.737
M204 S1800
M205 X8 Y8
G1 F1800 X146.179 Y119.126 E590.90147
M204 S3000
M205 X10 Y10
G0 F4500 X146.179 Y119.692
M204 S1800
M205 X8 Y8
G1 F1800 X141.569 Y124.303 E591.11833
M204 S3000
M205 X10 Y10
G0 F4500 X141.457 Y124.98
M204 S1800
M205 X8 Y8
G1 F1800 X146.179 Y120.258 E591.34044
M204 S3000
M205 X10 Y10
G0 F4500 X146.179 Y120.824
M204 S1800
M205 X8 Y8
G1 F1800 X140.668 Y126.334 E591.59964
G1 X140.598 Y126.404
M204 S3000
M205 X10 Y10
G0 F4500 X140.139 Y127.429
M204 S1800
M205 X8 Y8
G1 F1800 X146.179 Y121.389 E591.88374
M204 S3000
M205 X10 Y10
G0 F4500 X146.179 Y121.955
M204 S1800
M205 X8 Y8
G1 F1800 X140.143 Y127.991 E592.16766
M204 S3000
M205 X10 Y10
G0 F4500 X140.143 Y128.556
M204 S1800
M205 X8 Y8
G1 F1800 X146.179 Y122.521 E592.45155
M204 S3000
M205 X10 Y10
G0 F4500 X146.179 Y123.086
M204 S1800
M205 X8 Y8
G1 F1800 X140.143 Y129.122 E592.73546
M204 S3000
M205 X10 Y10
G0 F4500 X140.401 Y129.43
M204 S1800
M205 X8 Y8
G1 F1800 X146.179 Y123.652 E593.00724
M204 S3000
M205 X10 Y10
G0 F4500 X146.179 Y124.218
M204 S1800
M205 X8 Y8
G1 F1800 X140.967 Y129.43 E593.2524
M204 S3000
M205 X10 Y10
G0 F4500 X141.533 Y129.43
M204 S1800
M205 X8 Y8
G1 F1800 X146.179 Y124.783 E593.47096
M204 S3000
M205 X10 Y10
G0 F4500 X146.179 Y125.349
M204 S1800
M205 X8 Y8
G1 F1800 X142.098 Y129.43 E593.66291
M204 S3000
M205 X10 Y10
G0 F4500 X142.664 Y129.43
M204 S1800
M205 X8 Y8
G1 F1800 X144.179 Y127.915 E593.73418
M204 S3000
M205 X10 Y10
G0 F4500 X144.664 Y127.429
M204 S1800
M205 X8 Y8
G1 F1800 X146.179 Y125.915 E593.80541
M204 S3000
M205 X10 Y10
G0 F4500 X146.179 Y126.48
M204 S1800
M205 X8 Y8
G1 F1800 X145.23 Y127.429 E593.85005
M204 S3000
M205 X10 Y10
G0 F4500 X145.796 Y127.429
M204 S1800
M205 X8 Y8
G1 F1800 X146.179 Y127.046 E593.86807
M204 S3000
M205 X10 Y10
G0 F4500 X144.179 Y128.481
M204 S1800
M205 X8 Y8
G1 F1800 X143.23 Y129.43 E593.9127
M204 S3000
M205 X10 Y10
G0 F4500 X143.795 Y129.43
M204 S1800
M205 X8 Y8
G1 F1800 X144.179 Y129.046 E593.93077
M204 S3000
M205 X10 Y10
;MESH:NONMESH
G0 F4500 X147.122 Y103.628
G0 X116.728 Y103.628
G0 X116.728 Y102.628
G0 X110.448 Y102.636
G0 X107.366 Y100.039
G0 X105 Y65.25
;TIME_ELAPSED:388.913026
;LAYER:2
;MESH:Tested Light.stl
G0 F6000 X105 Y65.25 Z0.7
M204 S1800
M205 X8 Y8
;TYPE:WALL-INNER
G1 F3600 X107 Y65.25 E593.99729
G1 X107 Y100.25 E595.16139
G1 X108.442 Y101.09 E595.2169
G1 X109.273 Y101.794 E595.25312
G1 X110.276 Y103 E595.30529
G1 X112.074 Y103 E595.36509
G1 X112.074 Y109 E595.56465
G1 X110.276 Y109 E595.62446
G1 X109.276 Y110.203 E595.67649
G1 X108.438 Y110.911 E595.71297
G1 X107 Y111.75 E595.76835
G1 X107 Y141 E596.74121
G1 X124.639 Y141 E597.32788
G1 X126.879 Y139.671 E597.41451
G1 X127.271 Y139.424 E597.42992
G1 X129.207 Y138.087 E597.50818
G1 X129.616 Y137.783 E597.52513
G1 X129.674 Y137.74 E597.52753
G1 X130 Y137.479 E597.54142
G1 X130 Y137.74 E597.54404
G1 X130 Y137.813 E597.54627
G1 X130 Y144.75 E597.77699
G1 X128 Y144.75 E597.84351
G1 X128 Y146.75 E597.91003
G1 X104 Y146.75 E598.70828
G1 X104 Y144.75 E598.7748
G1 X103 Y144.75 E598.80806
G1 X103 Y111.749 E599.90568
G1 X101.563 Y110.91 E599.96102
G1 X100.729 Y110.205 E599.99734
G1 X99.727 Y109 E600.04947
G1 X98.074 Y109 E600.10445
G1 X98.074 Y103 E600.30401
G1 X99.727 Y103 E600.35898
G1 X100.729 Y101.794 E600.41113
G1 X101.559 Y101.092 E600.44729
G1 X103 Y100.251 E600.50278
G1 X103 Y69 E601.5422
G1 X85.361 Y69 E602.12887
G1 X83.121 Y70.329 E602.2155
G1 X82.729 Y70.576 E602.23091
G1 X80.793 Y71.913 E602.30917
G1 X80.384 Y72.217 E602.32611
G1 X80.326 Y72.26 E602.32852
G1 X80 Y72.521 E602.34241
G1 X80 Y72.26 E602.34503
G1 X80 Y72.187 E602.34726
G1 X80 Y64.926 E602.58876
G1 X81 Y64.926 E602.62202
G1 X81 Y63.25 E602.67776
G1 X105 Y63.25 E603.47601
G1 X105 Y65.25 E603.54253
M204 S3000
M205 X10 Y10
G0 F6000 X107.366 Y100.039
G0 X110.448 Y102.636
G0 X115.955 Y102.637
G0 X116.356 Y104
M204 S1800
M205 X8 Y8
G1 F3600 X146.75 Y104 E604.55343
G1 X146.75 Y128 E605.35168
G1 X144.75 Y128 E605.4182
G1 X144.75 Y130 E605.48472
G1 X139.574 Y130 E605.65687
G1 X139.574 Y128 E605.72339
G1 X139.307 Y128 E605.73227
G1 X139.306 Y128 E605.73231
G1 X138.939 Y128 E605.74451
G1 X139.139 Y127.692 E605.75136
G1 X139.752 Y126.751 E605.78871
G1 X139.992 Y126.367 E605.80378
G1 X141 Y124.635 E605.87043
G1 X141 Y108 E606.42371
G1 X116.355 Y108 E607.24341
G1 X116.355 Y109 E607.27667
G1 X116.074 Y109 E607.28601
G1 X116.074 Y108 E607.30938
G1 X116.074 Y104 E607.44242
G1 X116.074 Y103 E607.47568
G1 X116.356 Y103 E607.48506
G1 X116.356 Y104 E607.50851
M204 S3000
M205 X10 Y10
G0 F6000 X115.702 Y102.872
G0 X112.446 Y102.872
G0 X107.224 Y108.511
G0 X106.561 Y108.967
G0 X105.805 Y109.255
G0 X105.001 Y109.351
G0 X104.353 Y109.274
G0 X102.537 Y108.783
M204 S1800
M205 X8 Y8
G1 F3600 X103.274 Y109.29 E607.53826
G1 X104.113 Y109.608 E607.5681
G1 X105.001 Y109.715 E607.59785
G1 X105.89 Y109.608 E607.62763
G1 X106.729 Y109.29 E607.65747
G1 X107.466 Y108.783 E607.68723
G1 X108.061 Y108.111 E607.71708
G1 X108.476 Y107.318 E607.74685
G1 X108.691 Y106.449 E607.77662
G1 X108.691 Y105.55 E607.80652
G1 X108.476 Y104.681 E607.8363
G1 X108.061 Y103.889 E607.86604
G1 X107.466 Y103.217 E607.89589
G1 X106.729 Y102.709 E607.92566
G1 X105.89 Y102.391 E607.9555
G1 X105.001 Y102.284 E607.98529
G1 X104.113 Y102.391 E608.01503
G1 X103.274 Y102.709 E608.04488
G1 X102.537 Y103.217 E608.07465
G1 X101.942 Y103.889 E608.1045
G1 X101.527 Y104.681 E608.13424
G1 X101.312 Y105.55 E608.16402
G1 X101.312 Y106.449 E608.19392
G1 X101.527 Y107.318 E608.22369
G1 X101.942 Y108.111 E608.25346
G1 X102.537 Y108.783 E608.28331
M204 S3000
M205 X10 Y10
G0 F6000 X97.702 Y109.128
G0 X94.446 Y109.128
G0 X94.44 Y108.278
G0 X69 Y104
M204 S1800
M205 X8 Y8
G1 F3600 X93.647 Y104 E609.10308
G1 X93.647 Y103 E609.13634
G1 X94.074 Y103 E609.15054
G1 X94.074 Y109 E609.3501
G1 X93.647 Y109 E609.3643
G1 X93.647 Y108 E609.39756
G1 X63.25 Y108 E610.40857
G1 X63.25 Y81.5 E611.28996
G1 X64.926 Y81.5 E611.34571
G1 X64.926 Y80 E611.3956
G1 X72.109 Y80 E611.6345
G1 X72.11 Y80 E611.63454
G1 X72.524 Y80 E611.64831
G1 X72.265 Y80.324 E611.65589
G1 X72.142 Y80.479 E611.66247
G1 X71.912 Y80.794 E611.67544
G1 X70.576 Y82.73 E611.75368
G1 X70.33 Y83.122 E611.76907
G1 X69.353 Y84.755 E611.83236
G1 X69 Y85.367 E611.85586
G1 X69 Y104 E612.4756
M204 S3000
M205 X10 Y10
G0 F6000 X93.275 Y103.628
G0 X94.404 Y102.83
G0 X94.474 Y102.9
M204 S1800
M205 X8 Y8
G1 F3600 X94.474 Y109.1 E612.68181
G1 X97.674 Y109.1 E612.78824
G1 X97.674 Y102.9 E612.99446
G1 X94.474 Y102.9 E613.10089
M204 S3000
M205 X10 Y10
G0 F6000 X94.404 Y102.83
G0 X97.702 Y102.872
G0 X102.73 Y108.547
G0 X102.804 Y108.481
M204 S1800
M205 X8 Y8
G1 F3600 X103.461 Y108.933 E613.12741
G1 X104.209 Y109.217 E613.15402
G1 X105.001 Y109.312 E613.18055
G1 X105.794 Y109.217 E613.20712
G1 X106.542 Y108.933 E613.23373
G1 X107.199 Y108.481 E613.26025
G1 X107.729 Y107.882 E613.28685
G1 X108.099 Y107.175 E613.3134
G1 X108.291 Y106.4 E613.33995
G1 X108.291 Y105.599 E613.36659
G1 X108.099 Y104.824 E613.39315
G1 X107.729 Y104.118 E613.41966
G1 X107.199 Y103.519 E613.44626
G1 X106.542 Y103.066 E613.4728
G1 X105.794 Y102.782 E613.49942
G1 X105.001 Y102.687 E613.52598
G1 X104.209 Y102.782 E613.55251
G1 X103.461 Y103.066 E613.57912
G1 X102.804 Y103.519 E613.60566
G1 X102.274 Y104.118 E613.63227
G1 X101.904 Y104.824 E613.65878
G1 X101.712 Y105.599 E613.68533
G1 X101.712 Y106.4 E613.71197
G1 X101.904 Y107.175 E613.73853
G1 X102.274 Y107.882 E613.76507
G1 X102.804 Y108.481 E613.79167
M204 S3000
M205 X10 Y10
G0 F6000 X102.73 Y108.547
G0 X103.442 Y108.967
G0 X104.199 Y109.255
G0 X105.001 Y109.351
G0 X105.805 Y109.255
G0 X106.561 Y108.967
G0 X107.097 Y108.598
G0 X112.404 Y102.83
G0 X112.474 Y102.9
M204 S1800
M205 X8 Y8
G1 F3600 X112.474 Y109.1 E613.99789
G1 X115.674 Y109.1 E614.10432
G1 X115.674 Y102.9 E614.31053
G1 X112.474 Y102.9 E614.41696
M204 S3000
M205 X10 Y10
G0 F6000 X112.404 Y102.83
G0 X110.448 Y102.636
G0 X107.366 Y100.039
G0 X105.33 Y64.92
G0 X105.4 Y64.85
M204 S1800
M205 X8 Y8
G1 F3600 X107.4 Y64.85 E614.48348
G1 X107.4 Y100.02 E615.65324
G1 X108.67 Y100.76 E615.70213
G1 X109.562 Y101.515 E615.741
G1 X110.464 Y102.6 E615.78793
G1 X112.474 Y102.6 E615.85478
G1 X115.674 Y102.6 E615.93461
G1 X116.756 Y102.6 E615.97059
G1 X116.756 Y103.6 E616.00385
G1 X147.15 Y103.6 E617.01476
G1 X147.15 Y128.4 E617.83961
G1 X145.15 Y128.4 E617.90613
G1 X145.15 Y130.4 E617.97265
G1 X139.174 Y130.4 E618.17142
G1 X139.174 Y128.4 E618.23794
G1 X138.558 Y128.4 E618.25842
G1 X138.557 Y128.4 E618.25846
G1 X138.169 Y128.4 E618.27136
G1 X138.395 Y128.084 E618.27854
G1 X138.459 Y127.995 E618.28219
G1 X138.709 Y127.627 E618.29698
G1 X139.414 Y126.536 E618.34019
G1 X139.649 Y126.16 E618.35493
G1 X140.6 Y124.527 E618.41779
G1 X140.6 Y108.4 E618.95417
G1 X116.755 Y108.4 E619.74726
G1 X116.755 Y109.4 E619.78052
G1 X115.674 Y109.4 E619.81647
G1 X112.474 Y109.4 E619.8963
G1 X110.464 Y109.4 E619.96315
G1 X109.562 Y110.484 E620.01006
G1 X108.668 Y111.24 E620.049
G1 X107.4 Y111.98 E620.09783
G1 X107.4 Y140.6 E621.04973
G1 X124.529 Y140.6 E621.61944
G1 X126.67 Y139.33 E621.70224
G1 X127.05 Y139.09 E621.71719
G1 X128.974 Y137.762 E621.79494
G1 X129.43 Y137.423 E621.81384
G1 X130.076 Y136.906 E621.84136
G1 X130.4 Y136.646 E621.85518
G1 X130.4 Y137.061 E621.86276
G1 X130.4 Y137.062 E621.8628
G1 X130.4 Y145.15 E622.1318
G1 X128.4 Y145.15 E622.19832
G1 X128.4 Y147.15 E622.26484
G1 X103.6 Y147.15 E623.0897
G1 X103.6 Y145.15 E623.15622
G1 X102.6 Y145.15 E623.18948
G1 X102.6 Y111.979 E624.29275
G1 X101.333 Y111.239 E624.34155
G1 X100.44 Y110.484 E624.38044
G1 X99.539 Y109.4 E624.42733
G1 X97.674 Y109.4 E624.48936
G1 X94.474 Y109.4 E624.56918
G1 X93.247 Y109.4 E624.60999
G1 X93.247 Y108.4 E624.64325
G1 X62.85 Y108.4 E625.65426
G1 X62.85 Y81.1 E626.56226
G1 X64.526 Y81.1 E626.61801
G1 X64.526 Y79.6 E626.6679
G1 X72.94 Y79.6 E626.94775
G1 X72.941 Y79.6 E626.94778
G1 X73.355 Y79.6 E626.96155
G1 X73.097 Y79.924 E626.96912
G1 X72.46 Y80.722 E627.00308
G1 X72.238 Y81.026 E627.0156
G1 X70.91 Y82.95 E627.09336
G1 X70.671 Y83.331 E627.10831
G1 X69.698 Y84.958 E627.17137
G1 X69.4 Y85.474 E627.19119
G1 X69.4 Y103.6 E627.79406
G1 X93.247 Y103.6 E628.58721
G1 X93.247 Y102.6 E628.62047
G1 X94.474 Y102.6 E628.66128
G1 X97.674 Y102.6 E628.74111
G1 X99.539 Y102.6 E628.80314
G1 X100.44 Y101.515 E628.85005
G1 X101.329 Y100.763 E628.88877
G1 X102.6 Y100.021 E628.93772
G1 X102.6 Y69.4 E629.95618
G1 X85.471 Y69.4 E630.5259
G1 X83.33 Y70.67 E630.60869
G1 X82.95 Y70.91 E630.62364
G1 X81.026 Y72.238 E630.7014
G1 X80.57 Y72.577 E630.72029
G1 X79.924 Y73.094 E630.74781
G1 X79.6 Y73.354 E630.76163
G1 X79.6 Y72.939 E630.76921
G1 X79.6 Y72.938 E630.76925
G1 X79.6 Y64.526 E631.04903
G1 X80.6 Y64.526 E631.08229
G1 X80.6 Y62.85 E631.13804
G1 X105.4 Y62.85 E631.96289
G1 X105.4 Y64.85 E632.02941
M204 S3000
M205 X10 Y10
G0 F6000 X105.8 Y64.45
M204 S1800
M205 X8 Y8
;TYPE:WALL-OUTER
G1 F3600 X107.8 Y64.45 E632.09593
G1 X107.8 Y99.79 E633.27134
G1 X108.898 Y100.43 E633.31361
G1 X109.851 Y101.236 E633.35513
G1 X110.652 Y102.2 E633.39681
G1 X117.156 Y102.2 E633.61314
G1 X117.156 Y103.2 E633.6464
G1 X147.55 Y103.2 E634.6573
G1 X147.55 Y128.8 E635.50876
G1 X145.55 Y128.8 E635.57528
G1 X145.55 Y130.8 E635.6418
G1 X138.774 Y130.8 E635.86718
G1 X138.774 Y128.8 E635.9337
G1 X137.779 Y128.8 E635.96679
G1 X137.778 Y128.8 E635.96682
G1 X137.39 Y128.8 E635.97973
G1 X137.616 Y128.484 E635.9869
G1 X138.131 Y127.766 E636.01629
G1 X138.375 Y127.406 E636.03076
G1 X139.076 Y126.322 E636.07369
G1 X139.306 Y125.953 E636.08816
G1 X140.2 Y124.419 E636.14721
G1 X140.2 Y108.8 E636.6667
G1 X117.155 Y108.8 E637.43318
G1 X117.155 Y109.8 E637.46644
G1 X110.652 Y109.8 E637.68273
G1 X109.851 Y110.763 E637.72439
G1 X108.898 Y111.569 E637.7659
G1 X107.8 Y112.21 E637.80819
G1 X107.8 Y140.2 E638.73914
G1 X124.419 Y140.2 E639.29189
G1 X126.461 Y138.989 E639.37085
G1 X126.83 Y138.756 E639.38537
G1 X128.741 Y137.437 E639.4626
G1 X129.186 Y137.106 E639.48105
G1 X130.476 Y136.073 E639.53601
G1 X130.8 Y135.813 E639.54983
G1 X130.8 Y136.228 E639.55741
G1 X130.8 Y136.229 E639.55745
G1 X130.8 Y145.55 E639.86746
G1 X128.8 Y145.55 E639.93398
G1 X128.8 Y147.55 E640.0005
G1 X103.2 Y147.55 E640.85196
G1 X103.2 Y145.55 E640.91848
G1 X102.2 Y145.55 E640.95174
G1 X102.2 Y112.209 E642.06067
G1 X101.103 Y111.568 E642.10293
G1 X100.151 Y110.763 E642.1444
G1 X99.351 Y109.8 E642.18604
G1 X92.847 Y109.8 E642.40236
G1 X92.847 Y108.8 E642.43562
G1 X62.45 Y108.8 E643.44663
G1 X62.45 Y80.7 E644.38124
G1 X64.126 Y80.7 E644.43698
G1 X64.126 Y79.2 E644.48687
G1 X73.772 Y79.2 E644.8077
G1 X73.773 Y79.2 E644.80773
G1 X74.187 Y79.2 E644.8215
G1 X73.929 Y79.524 E644.82907
G1 X72.778 Y80.965 E644.89041
G1 X72.564 Y81.258 E644.90248
G1 X71.244 Y83.17 E644.97976
G1 X71.012 Y83.54 E644.99428
G1 X70.043 Y85.161 E645.05709
G1 X69.8 Y85.581 E645.07323
G1 X69.8 Y103.2 E645.65924
G1 X92.847 Y103.2 E646.42579
G1 X92.847 Y102.2 E646.45905
G1 X99.351 Y102.2 E646.67537
G1 X100.151 Y101.237 E646.71701
G1 X101.103 Y100.431 E646.7585
G1 X102.2 Y99.791 E646.80074
G1 X102.2 Y69.8 E647.79825
G1 X85.581 Y69.8 E648.351
G1 X83.539 Y71.011 E648.42996
G1 X83.17 Y71.244 E648.44448
G1 X81.259 Y72.563 E648.52171
G1 X80.814 Y72.894 E648.54015
G1 X79.524 Y73.927 E648.59512
G1 X79.2 Y74.187 E648.60894
G1 X79.2 Y73.772 E648.61652
G1 X79.2 Y73.771 E648.61655
G1 X79.2 Y64.126 E648.93735
G1 X80.2 Y64.126 E648.97061
G1 X80.2 Y62.45 E649.02635
G1 X105.8 Y62.45 E649.87781
G1 X105.8 Y64.45 E649.94433
M204 S3000
M205 X10 Y10
G0 F6000 X106 Y64.45
G0 X106 Y64.95
G0 X107.366 Y100.039
G0 X110.448 Y102.636
G0 X112.874 Y102.8
G0 X112.874 Y103.3
M204 S1800
M205 X8 Y8
G1 F3600 X112.874 Y108.7 E650.12394
G1 X115.274 Y108.7 E650.20376
G1 X115.274 Y103.3 E650.38336
G1 X112.874 Y103.3 E650.46319
M204 S3000
M205 X10 Y10
G0 F6000 X112.874 Y103.5
G0 X112.374 Y103.5
G0 X107.224 Y108.511
G0 X106.688 Y108.88
G0 X105.756 Y109.322
G0 X105.698 Y108.826
M204 S1800
M205 X8 Y8
G1 F3600 X106.355 Y108.576 E650.48657
G1 X106.932 Y108.179 E650.50986
G1 X107.397 Y107.653 E650.53321
G1 X107.722 Y107.032 E650.55653
G1 X107.891 Y106.351 E650.57986
G1 X107.891 Y105.648 E650.60325
G1 X107.722 Y104.967 E650.62658
G1 X107.397 Y104.347 E650.64987
G1 X106.932 Y103.821 E650.67322
G1 X106.355 Y103.423 E650.69653
G1 X105.698 Y103.173 E650.71991
G1 X105.001 Y103.09 E650.74326
G1 X104.305 Y103.173 E650.76657
G1 X103.648 Y103.423 E650.78995
G1 X103.071 Y103.821 E650.81326
G1 X102.606 Y104.347 E650.83662
G1 X102.281 Y104.967 E650.8599
G1 X102.112 Y105.648 E650.88324
G1 X102.112 Y106.351 E650.90662
G1 X102.281 Y107.032 E650.92995
G1 X102.606 Y107.653 E650.95327
G1 X103.071 Y108.179 E650.97662
G1 X103.648 Y108.576 E650.99991
G1 X104.305 Y108.826 E651.02329
G1 X105.001 Y108.909 E651.04661
G1 X105.698 Y108.826 E651.06995
M204 S3000
M205 X10 Y10
G0 F6000 X105.885 Y108.755
G0 X106.062 Y109.222
G0 X105.001 Y109.351
G0 X104.199 Y109.255
G0 X103.442 Y108.967
G0 X102.779 Y108.511
G0 X97.702 Y102.872
G0 X94.874 Y102.8
G0 X94.874 Y103.3
M204 S1800
M205 X8 Y8
G1 F3600 X94.874 Y108.7 E651.24956
G1 X97.274 Y108.7 E651.32938
G1 X97.274 Y103.3 E651.50899
G1 X94.874 Y103.3 E651.58881
M204 S3000
M205 X10 Y10
G0 F6000 X94.874 Y103.5
G0 X93.684 Y104.39
M204 S1800
M205 X8 Y8
;TYPE:SKIN
G1 F1800 X93.684 Y107.61 E651.69591
G1 X63.64 Y107.61 E652.69518
G1 X63.64 Y81.89 E653.55063
G1 X65.316 Y81.89 E653.60637
G1 X65.316 Y80.39 E653.65626
G1 X71.724 Y80.39 E653.86939
G1 X71.594 Y80.568 E653.87672
G1 X70.25 Y82.515 E653.95541
G1 X69.997 Y82.918 E653.97124
G1 X69.017 Y84.558 E654.03478
G1 X68.61 Y85.262 E654.06183
G1 X68.61 Y104.39 E654.69803
G1 X93.684 Y104.39 E655.53199
M204 S3000
M205 X10 Y10
G0 F6000 X64.437 Y107.429
M204 S1800
M205 X8 Y8
G1 F1800 X63.819 Y106.812 E655.56104
M204 S3000
M205 X10 Y10
G0 F6000 X63.819 Y106.246
M204 S1800
M205 X8 Y8
G1 F1800 X65.002 Y107.429 E655.61668
M204 S3000
M205 X10 Y10
G0 F6000 X65.568 Y107.429
M204 S1800
M205 X8 Y8
G1 F1800 X63.819 Y105.68 E655.69895
M204 S3000
M205 X10 Y10
G0 F6000 X63.819 Y105.114
M204 S1800
M205 X8 Y8
G1 F1800 X66.134 Y107.429 E655.80784
M204 S3000
M205 X10 Y10
G0 F6000 X66.699 Y107.429
M204 S1800
M205 X8 Y8
G1 F1800 X63.819 Y104.549 E655.94331
M204 S3000
M205 X10 Y10
G0 F6000 X63.819 Y103.983
M204 S1800
M205 X8 Y8
G1 F1800 X67.265 Y107.429 E656.10539
M204 S3000
M205 X10 Y10
G0 F6000 X67.831 Y107.429
M204 S1800
M205 X8 Y8
G1 F1800 X63.819 Y103.417 E656.29411
M204 S3000
M205 X10 Y10
G0 F6000 X63.819 Y102.852
M204 S1800
M205 X8 Y8
G1 F1800 X68.397 Y107.429 E656.50942
M204 S3000
M205 X10 Y10
G0 F6000 X68.962 Y107.429
M204 S1800
M205 X8 Y8
G1 F1800 X63.819 Y102.286 E656.75133
M204 S3000
M205 X10 Y10
G0 F6000 X63.819 Y101.72
M204 S1800
M205 X8 Y8
G1 F1800 X69.528 Y107.429 E657.01986
M204 S3000
M205 X10 Y10
G0 F6000 X70.094 Y107.429
M204 S1800
M205 X8 Y8
G1 F1800 X63.819 Y101.155 E657.315
M204 S3000
M205 X10 Y10
G0 F6000 X63.819 Y100.589
M204 S1800
M205 X8 Y8
G1 F1800 X70.659 Y107.429 E657.63673
M204 S3000
M205 X10 Y10
G0 F6000 X71.225 Y107.429
M204 S1800
M205 X8 Y8
G1 F1800 X63.819 Y100.023 E657.98508
M204 S3000
M205 X10 Y10
G0 F6000 X63.819 Y99.458
M204 S1800
M205 X8 Y8
G1 F1800 X68.43 Y104.068 E658.20195
M204 S3000
M205 X10 Y10
G0 F6000 X68.93 Y104.569
M204 S1800
M205 X8 Y8
G1 F1800 X71.791 Y107.429 E658.3365
M204 S3000
M205 X10 Y10
G0 F6000 X72.356 Y107.429
M204 S1800
M205 X8 Y8
G1 F1800 X69.496 Y104.569 E658.47102
M204 S3000
M205 X10 Y10
G0 F6000 X70.062 Y104.569
M204 S1800
M205 X8 Y8
G1 F1800 X72.922 Y107.429 E658.60555
M204 S3000
M205 X10 Y10
G0 F6000 X73.488 Y107.429
M204 S1800
M205 X8 Y8
G1 F1800 X70.627 Y104.569 E658.7401
M204 S3000
M205 X10 Y10
G0 F6000 X71.193 Y104.569
M204 S1800
M205 X8 Y8
G1 F1800 X74.053 Y107.429 E658.87462
M204 S3000
M205 X10 Y10
G0 F6000 X74.619 Y107.429
M204 S1800
M205 X8 Y8
G1 F1800 X71.759 Y104.569 E659.00915
M204 S3000
M205 X10 Y10
G0 F6000 X72.325 Y104.569
M204 S1800
M205 X8 Y8
G1 F1800 X75.185 Y107.429 E659.14367
M204 S3000
M205 X10 Y10
G0 F6000 X75.75 Y107.429
M204 S1800
M205 X8 Y8
G1 F1800 X72.89 Y104.569 E659.2782
M204 S3000
M205 X10 Y10
G0 F6000 X73.456 Y104.569
M204 S1800
M205 X8 Y8
G1 F1800 X76.316 Y107.429 E659.41273
M204 S3000
M205 X10 Y10
G0 F6000 X76.882 Y107.429
M204 S1800
M205 X8 Y8
G1 F1800 X74.022 Y104.569 E659.54725
M204 S3000
M205 X10 Y10
G0 F6000 X74.587 Y104.569
M204 S1800
M205 X8 Y8
G1 F1800 X77.447 Y107.429 E659.68178
M204 S3000
M205 X10 Y10
G0 F6000 X78.013 Y107.429
M204 S1800
M205 X8 Y8
G1 F1800 X75.153 Y104.569 E659.8163
M204 S3000
M205 X10 Y10
G0 F6000 X75.719 Y104.569
M204 S1800
M205 X8 Y8
G1 F1800 X78.579 Y107.429 E659.95083
M204 S3000
M205 X10 Y10
G0 F6000 X79.145 Y107.429
M204 S1800
M205 X8 Y8
G1 F1800 X76.284 Y104.569 E660.08538
M204 S3000
M205 X10 Y10
G0 F6000 X76.85 Y104.569
M204 S1800
M205 X8 Y8
G1 F1800 X79.71 Y107.429 E660.2199
M204 S3000
M205 X10 Y10
G0 F6000 X80.276 Y107.429
M204 S1800
M205 X8 Y8
G1 F1800 X77.416 Y104.569 E660.35443
M204 S3000
M205 X10 Y10
G0 F6000 X77.981 Y104.569
M204 S1800
M205 X8 Y8
G1 F1800 X80.842 Y107.429 E660.48898
M204 S3000
M205 X10 Y10
G0 F6000 X81.407 Y107.429
M204 S1800
M205 X8 Y8
G1 F1800 X78.547 Y104.569 E660.6235
M204 S3000
M205 X10 Y10
G0 F6000 X79.113 Y104.569
M204 S1800
M205 X8 Y8
G1 F1800 X81.973 Y107.429 E660.75803
M204 S3000
M205 X10 Y10
G0 F6000 X82.539 Y107.429
M204 S1800
M205 X8 Y8
G1 F1800 X79.678 Y104.569 E660.89258
M204 S3000
M205 X10 Y10
G0 F6000 X80.244 Y104.569
M204 S1800
M205 X8 Y8
G1 F1800 X83.104 Y107.429 E661.0271
M204 S3000
M205 X10 Y10
G0 F6000 X83.67 Y107.429
M204 S1800
M205 X8 Y8
G1 F1800 X80.81 Y104.569 E661.16163
M204 S3000
M205 X10 Y10
G0 F6000 X81.375 Y104.569
M204 S1800
M205 X8 Y8
G1 F1800 X84.236 Y107.429 E661.29618
M204 S3000
M205 X10 Y10
G0 F6000 X84.801 Y107.429
M204 S1800
M205 X8 Y8
G1 F1800 X81.941 Y104.569 E661.4307
M204 S3000
M205 X10 Y10
G0 F6000 X82.507 Y104.569
M204 S1800
M205 X8 Y8
G1 F1800 X85.367 Y107.429 E661.56523
M204 S3000
M205 X10 Y10
G0 F6000 X85.933 Y107.429
M204 S1800
M205 X8 Y8
G1 F1800 X83.073 Y104.569 E661.69976
M204 S3000
M205 X10 Y10
G0 F6000 X83.638 Y104.569
M204 S1800
M205 X8 Y8
G1 F1800 X86.498 Y107.429 E661.83428
M204 S3000
M205 X10 Y10
G0 F6000 X87.064 Y107.429
M204 S1800
M205 X8 Y8
G1 F1800 X84.204 Y104.569 E661.96881
M204 S3000
M205 X10 Y10
G0 F6000 X84.77 Y104.569
M204 S1800
M205 X8 Y8
G1 F1800 X87.63 Y107.429 E662.10333
M204 S3000
M205 X10 Y10
G0 F6000 X88.196 Y107.429
M204 S1800
M205 X8 Y8
G1 F1800 X85.335 Y104.569 E662.23788
M204 S3000
M205 X10 Y10
G0 F6000 X85.901 Y104.569
M204 S1800
M205 X8 Y8
G1 F1800 X88.761 Y107.429 E662.37241
M204 S3000
M205 X10 Y10
G0 F6000 X89.327 Y107.429
M204 S1800
M205 X8 Y8
G1 F1800 X86.467 Y104.569 E662.50693
M204 S3000
M205 X10 Y10
G0 F6000 X87.032 Y104.569
M204 S1800
M205 X8 Y8
G1 F1800 X89.893 Y107.429 E662.64148
M204 S3000
M205 X10 Y10
G0 F6000 X90.458 Y107.429
M204 S1800
M205 X8 Y8
G1 F1800 X87.598 Y104.569 E662.77601
M204 S3000
M205 X10 Y10
G0 F6000 X88.164 Y104.569
M204 S1800
M205 X8 Y8
G1 F1800 X91.024 Y107.429 E662.91053
M204 S3000
M205 X10 Y10
G0 F6000 X91.59 Y107.429
M204 S1800
M205 X8 Y8
G1 F1800 X88.729 Y104.569 E663.04508
M204 S3000
M205 X10 Y10
G0 F6000 X89.295 Y104.569
M204 S1800
M205 X8 Y8
G1 F1800 X92.155 Y107.429 E663.17961
M204 S3000
M205 X10 Y10
G0 F6000 X92.721 Y107.429
M204 S1800
M205 X8 Y8
G1 F1800 X89.861 Y104.569 E663.31413
M204 S3000
M205 X10 Y10
G0 F6000 X90.426 Y104.569
M204 S1800
M205 X8 Y8
G1 F1800 X93.287 Y107.429 E663.44868
M204 S3000
M205 X10 Y10
G0 F6000 X93.504 Y107.08
M204 S1800
M205 X8 Y8
G1 F1800 X90.992 Y104.569 E663.56682
M204 S3000
M205 X10 Y10
G0 F6000 X91.558 Y104.569
M204 S1800
M205 X8 Y8
G1 F1800 X93.504 Y106.515 E663.65835
M204 S3000
M205 X10 Y10
G0 F6000 X93.504 Y105.949
M204 S1800
M205 X8 Y8
G1 F1800 X92.123 Y104.569 E663.72328
M204 S3000
M205 X10 Y10
G0 F6000 X92.689 Y104.569
M204 S1800
M205 X8 Y8
G1 F1800 X93.504 Y105.383 E663.7616
M204 S3000
M205 X10 Y10
G0 F6000 X93.504 Y104.817
M204 S1800
M205 X8 Y8
G1 F1800 X93.255 Y104.569 E663.77328
M204 S3000
M205 X10 Y10
G0 F6000 X69.372 Y103.628
G0 X68.43 Y103.502
M204 S1800
M205 X8 Y8
G1 F1800 X63.819 Y98.892 E663.99015
M204 S3000
M205 X10 Y10
G0 F6000 X63.819 Y98.326
M204 S1800
M205 X8 Y8
G1 F1800 X68.43 Y102.937 E664.20704
M204 S3000
M205 X10 Y10
G0 F6000 X68.43 Y102.371
M204 S1800
M205 X8 Y8
G1 F1800 X63.819 Y97.761 E664.4239
M204 S3000
M205 X10 Y10
G0 F6000 X63.819 Y97.195
M204 S1800
M205 X8 Y8
G1 F1800 X68.43 Y101.805 E664.64076
M204 S3000
M205 X10 Y10
G0 F6000 X68.43 Y101.24
M204 S1800
M205 X8 Y8
G1 F1800 X63.819 Y96.629 E664.85765
M204 S3000
M205 X10 Y10
G0 F6000 X63.819 Y96.063
M204 S1800
M205 X8 Y8
G1 F1800 X68.43 Y100.674 E665.07454
M204 S3000
M205 X10 Y10
G0 F6000 X68.43 Y100.108
M204 S1800
M205 X8 Y8
G1 F1800 X63.819 Y95.498 E665.2914
M204 S3000
M205 X10 Y10
G0 F6000 X63.819 Y94.932
M204 S1800
M205 X8 Y8
G1 F1800 X68.43 Y99.542 E665.50827
M204 S3000
M205 X10 Y10
G0 F6000 X68.43 Y98.977
M204 S1800
M205 X8 Y8
G1 F1800 X63.819 Y94.366 E665.72515
M204 S3000
M205 X10 Y10
G0 F6000 X63.819 Y93.801
M204 S1800
M205 X8 Y8
G1 F1800 X68.43 Y98.411 E665.94202
M204 S3000
M205 X10 Y10
G0 F6000 X68.43 Y97.845
M204 S1800
M205 X8 Y8
G1 F1800 X63.819 Y93.235 E666.15888
M204 S3000
M205 X10 Y10
G0 F6000 X63.819 Y92.669
M204 S1800
M205 X8 Y8
G1 F1800 X68.43 Y97.28 E666.37577
M204 S3000
M205 X10 Y10
G0 F6000 X68.43 Y96.714
M204 S1800
M205 X8 Y8
G1 F1800 X63.819 Y92.104 E666.59263
M204 S3000
M205 X10 Y10
G0 F6000 X63.819 Y91.538
M204 S1800
M205 X8 Y8
G1 F1800 X68.43 Y96.148 E666.8095
M204 S3000
M205 X10 Y10
G0 F6000 X68.43 Y95.583
M204 S1800
M205 X8 Y8
G1 F1800 X63.819 Y90.972 E667.02638
M204 S3000
M205 X10 Y10
G0 F6000 X63.819 Y90.407
M204 S1800
M205 X8 Y8
G1 F1800 X68.43 Y95.017 E667.24325
M204 S3000
M205 X10 Y10
G0 F6000 X68.43 Y94.451
M204 S1800
M205 X8 Y8
G1 F1800 X63.819 Y89.841 E667.46011
M204 S3000
M205 X10 Y10
G0 F6000 X63.819 Y89.275
M204 S1800
M205 X8 Y8
G1 F1800 X68.43 Y93.886 E667.677
M204 S3000
M205 X10 Y10
G0 F6000 X68.43 Y93.32
M204 S1800
M205 X8 Y8
G1 F1800 X63.819 Y88.71 E667.89386
M204 S3000
M205 X10 Y10
G0 F6000 X63.819 Y88.144
M204 S1800
M205 X8 Y8
G1 F1800 X68.43 Y92.754 E668.11073
M204 S3000
M205 X10 Y10
G0 F6000 X68.43 Y92.189
M204 S1800
M205 X8 Y8
G1 F1800 X63.819 Y87.578 E668.32761
M204 S3000
M205 X10 Y10
G0 F6000 X63.819 Y87.013
M204 S1800
M205 X8 Y8
G1 F1800 X68.43 Y91.623 E668.54448
M204 S3000
M205 X10 Y10
G0 F6000 X68.43 Y91.057
M204 S1800
M205 X8 Y8
G1 F1800 X63.819 Y86.447 E668.76134
M204 S3000
M205 X10 Y10
G0 F6000 X63.819 Y85.881
M204 S1800
M205 X8 Y8
G1 F1800 X68.43 Y90.491 E668.9782
M204 S3000
M205 X10 Y10
G0 F6000 X68.43 Y89.926
M204 S1800
M205 X8 Y8
G1 F1800 X63.819 Y85.315 E669.19509
M204 S3000
M205 X10 Y10
G0 F6000 X63.819 Y84.75
M204 S1800
M205 X8 Y8
G1 F1800 X68.43 Y89.36 E669.41195
M204 S3000
M205 X10 Y10
G0 F6000 X68.43 Y88.794
M204 S1800
M205 X8 Y8
G1 F1800 X63.819 Y84.184 E669.62882
M204 S3000
M205 X10 Y10
G0 F6000 X63.819 Y83.618
M204 S1800
M205 X8 Y8
G1 F1800 X68.43 Y88.229 E669.84571
M204 S3000
M205 X10 Y10
G0 F6000 X68.43 Y87.663
M204 S1800
M205 X8 Y8
G1 F1800 X63.819 Y83.053 E670.06257
M204 S3000
M205 X10 Y10
G0 F6000 X63.819 Y82.487
M204 S1800
M205 X8 Y8
G1 F1800 X68.43 Y87.097 E670.27943
M204 S3000
M205 X10 Y10
G0 F6000 X68.43 Y86.532
M204 S1800
M205 X8 Y8
G1 F1800 X63.967 Y82.068 E670.48938
M204 S3000
M205 X10 Y10
G0 F6000 X64.532 Y82.068
M204 S1800
M205 X8 Y8
G1 F1800 X68.43 Y85.966 E670.67273
M204 S3000
M205 X10 Y10
G0 F6000 X68.43 Y85.4
M204 S1800
M205 X8 Y8
G1 F1800 X65.098 Y82.068 E670.82946
M204 S3000
M205 X10 Y10
G0 F6000 X65.495 Y81.9
M204 S1800
M205 X8 Y8
G1 F1800 X68.568 Y84.973 E670.974
M204 S3000
M205 X10 Y10
G0 F6000 X68.776 Y84.615
M204 S1800
M205 X8 Y8
G1 F1800 X65.495 Y81.334 E671.12833
M204 S3000
M205 X10 Y10
G0 F6000 X65.495 Y80.769
M204 S1800
M205 X8 Y8
G1 F1800 X68.985 Y84.258 E671.29247
M204 S3000
M205 X10 Y10
G0 F6000 X69.196 Y83.904
M204 S1800
M205 X8 Y8
G1 F1800 X65.861 Y80.569 E671.44934
M204 S3000
M205 X10 Y10
G0 F6000 X66.427 Y80.569
M204 S1800
M205 X8 Y8
G1 F1800 X69.408 Y83.55 E671.58955
M204 S3000
M205 X10 Y10
G0 F6000 X69.62 Y83.196
M204 S1800
M205 X8 Y8
G1 F1800 X66.992 Y80.569 E671.71314
M204 S3000
M205 X10 Y10
G0 F6000 X67.558 Y80.569
M204 S1800
M205 X8 Y8
G1 F1800 X69.831 Y82.842 E671.82006
M204 S3000
M205 X10 Y10
G0 F6000 X70.049 Y82.494
M204 S1800
M205 X8 Y8
G1 F1800 X68.124 Y80.569 E671.9106
M204 S3000
M205 X10 Y10
G0 F6000 X68.689 Y80.569
M204 S1800
M205 X8 Y8
G1 F1800 X70.277 Y82.157 E671.9853
M204 S3000
M205 X10 Y10
G0 F6000 X70.508 Y81.822
M204 S1800
M205 X8 Y8
G1 F1800 X69.255 Y80.569 E672.04424
M204 S3000
M205 X10 Y10
G0 F6000 X69.821 Y80.569
M204 S1800
M205 X8 Y8
G1 F1800 X70.739 Y81.487 E672.08742
M204 S3000
M205 X10 Y10
G0 F6000 X70.97 Y81.153
M204 S1800
M205 X8 Y8
G1 F1800 X70.386 Y80.569 E672.11489
M204 S3000
M205 X10 Y10
G0 F6000 X70.952 Y80.569
M204 S1800
M205 X8 Y8
G1 F1800 X71.201 Y80.818 E672.1266
M204 S3000
M205 X10 Y10
G0 F6000 X69.362 Y85.463
G0 X69.372 Y103.628
G0 X93.275 Y103.628
G0 X93.275 Y102.628
G0 X99.555 Y102.636
G0 X102.634 Y100.04
G0 X102.628 Y69.372
G0 X85.461 Y69.362
G0 X80.39 Y71.726
M204 S1800
M205 X8 Y8
G1 F1800 X80.39 Y65.316 E672.33979
G1 X81.39 Y65.316 E672.37306
G1 X81.39 Y63.64 E672.4288
G1 X104.61 Y63.64 E673.2011
G1 X104.61 Y65.64 E673.26762
G1 X106.61 Y65.64 E673.33414
G1 X106.61 Y100.474 E674.49272
G1 X108.216 Y101.41 E674.55455
G1 X108.997 Y102.071 E674.58858
G1 X110.093 Y103.39 E674.64562
G1 X111.684 Y103.39 E674.69854
G1 X111.684 Y108.61 E674.87215
G1 X110.093 Y108.61 E674.92507
G1 X109 Y109.926 E674.98197
G1 X108.212 Y110.591 E675.01626
G1 X106.61 Y111.526 E675.07796
G1 X106.61 Y141.39 E676.07124
G1 X124.746 Y141.39 E676.67444
G1 X127.082 Y140.004 E676.76479
G1 X127.486 Y139.75 E676.78066
G1 X129.435 Y138.404 E676.85944
G1 X129.61 Y138.274 E676.86669
G1 X129.61 Y144.36 E677.06911
G1 X127.61 Y144.36 E677.13563
G1 X127.61 Y146.36 E677.20215
G1 X104.39 Y146.36 E677.97445
G1 X104.39 Y144.36 E678.04097
G1 X103.39 Y144.36 E678.07423
G1 X103.39 Y111.525 E679.16633
G1 X101.789 Y110.59 E679.22799
G1 X101.005 Y109.928 E679.26212
G1 X99.91 Y108.61 E679.31911
G1 X98.464 Y108.61 E679.36721
G1 X98.464 Y103.39 E679.54083
G1 X99.91 Y103.39 E679.58892
G1 X101.005 Y102.071 E679.64594
G1 X101.785 Y101.412 E679.6799
G1 X103.39 Y100.475 E679.74171
G1 X103.39 Y68.61 E680.80155
G1 X85.254 Y68.61 E681.40475
G1 X82.918 Y69.996 E681.4951
G1 X82.514 Y70.25 E681.51097
G1 X80.565 Y71.596 E681.58975
G1 X80.39 Y71.726 E681.597
M204 S3000
M205 X10 Y10
G0 F6000 X85.461 Y69.362
G0 X102.628 Y69.372
G0 X102.634 Y100.04
G0 X101.618 Y103.666
M204 S1800
M205 X8 Y8
G1 F1800 X101.16 Y104.542 E681.62988
G1 X100.922 Y105.503 E681.66281
G1 X100.922 Y106.496 E681.69583
G1 X101.16 Y107.457 E681.72876
G1 X101.618 Y108.334 E681.76167
G1 X102.276 Y109.077 E681.79468
G1 X103.092 Y109.638 E681.82761
G1 X104.019 Y109.99 E681.86059
G1 X105.001 Y110.107 E681.89349
G1 X105.984 Y109.99 E681.92641
G1 X106.911 Y109.638 E681.95939
G1 X107.727 Y109.077 E681.99233
G1 X108.385 Y108.334 E682.02534
G1 X108.843 Y107.457 E682.05825
G1 X109.081 Y106.496 E682.09117
G1 X109.081 Y105.503 E682.1242
G1 X108.843 Y104.542 E682.15713
G1 X108.385 Y103.666 E682.19001
G1 X107.727 Y102.923 E682.22302
G1 X106.912 Y102.362 E682.25593
G1 X105.984 Y102.009 E682.28895
G1 X105.001 Y101.892 E682.32187
G1 X104.019 Y102.009 E682.35477
G1 X103.091 Y102.362 E682.38779
G1 X102.276 Y102.923 E682.4207
G1 X101.618 Y103.666 E682.45371
M204 S3000
M205 X10 Y10
G0 F6000 X102.634 Y100.04
G0 X106.429 Y66.265
M204 S1800
M205 X8 Y8
G1 F1800 X105.983 Y65.82 E682.47466
M204 S3000
M205 X10 Y10
G0 F6000 X105.418 Y65.82
M204 S1800
M205 X8 Y8
G1 F1800 X106.429 Y66.831 E682.52222
M204 S3000
M205 X10 Y10
G0 F6000 X106.429 Y67.397
M204 S1800
M205 X8 Y8
G1 F1800 X104.852 Y65.82 E682.59639
M204 S3000
M205 X10 Y10
G0 F6000 X104.429 Y65.396
M204 S1800
M205 X8 Y8
G1 F1800 X102.852 Y63.819 E682.67057
M204 S3000
M205 X10 Y10
G0 F6000 X103.417 Y63.819
M204 S1800
M205 X8 Y8
G1 F1800 X104.429 Y64.831 E682.71817
M204 S3000
M205 X10 Y10
G0 F6000 X104.429 Y64.265
M204 S1800
M205 X8 Y8
G1 F1800 X103.983 Y63.819 E682.73915
M204 S3000
M205 X10 Y10
G0 F6000 X102.286 Y63.819
M204 S1800
M205 X8 Y8
G1 F1800 X106.429 Y67.962 E682.93403
M204 S3000
M205 X10 Y10
G0 F6000 X106.429 Y68.528
M204 S1800
M205 X8 Y8
G1 F1800 X101.72 Y63.819 E683.15552
M204 S3000
M205 X10 Y10
G0 F6000 X101.155 Y63.819
M204 S1800
M205 X8 Y8
G1 F1800 X106.429 Y69.094 E683.40362
M204 S3000
M205 X10 Y10
G0 F6000 X106.429 Y69.659
M204 S1800
M205 X8 Y8
G1 F1800 X100.589 Y63.819 E683.67831
M204 S3000
M205 X10 Y10
G0 F6000 X100.023 Y63.819
M204 S1800
M205 X8 Y8
G1 F1800 X106.429 Y70.225 E683.97963
M204 S3000
M205 X10 Y10
G0 F6000 X106.429 Y70.791
M204 S1800
M205 X8 Y8
G1 F1800 X99.458 Y63.819 E684.30755
M204 S3000
M205 X10 Y10
G0 F6000 X98.892 Y63.819
M204 S1800
M205 X8 Y8
G1 F1800 X103.502 Y68.429 E684.52439
M204 S3000
M205 X10 Y10
G0 F6000 X103.569 Y68.496
M204 S1800
M205 X8 Y8
G1 F1800 X106.429 Y71.356 E684.65892
M204 S3000
M205 X10 Y10
G0 F6000 X106.429 Y71.922
M204 S1800
M205 X8 Y8
G1 F1800 X103.569 Y69.062 E684.79344
M204 S3000
M205 X10 Y10
G0 F6000 X103.569 Y69.628
M204 S1800
M205 X8 Y8
G1 F1800 X106.429 Y72.488 E684.92797
M204 S3000
M205 X10 Y10
G0 F6000 X106.429 Y73.054
M204 S1800
M205 X8 Y8
G1 F1800 X103.569 Y70.193 E685.06252
M204 S3000
M205 X10 Y10
G0 F6000 X103.569 Y70.759
M204 S1800
M205 X8 Y8
G1 F1800 X106.429 Y73.619 E685.19704
M204 S3000
M205 X10 Y10
G0 F6000 X106.429 Y74.185
M204 S1800
M205 X8 Y8
G1 F1800 X103.569 Y71.325 E685.33157
M204 S3000
M205 X10 Y10
G0 F6000 X103.569 Y71.89
M204 S1800
M205 X8 Y8
G1 F1800 X106.429 Y74.751 E685.46612
M204 S3000
M205 X10 Y10
G0 F6000 X106.429 Y75.316
M204 S1800
M205 X8 Y8
G1 F1800 X103.569 Y72.456 E685.60064
M204 S3000
M205 X10 Y10
G0 F6000 X103.569 Y73.022
M204 S1800
M205 X8 Y8
G1 F1800 X106.429 Y75.882 E685.73517
M204 S3000
M205 X10 Y10
G0 F6000 X106.429 Y76.448
M204 S1800
M205 X8 Y8
G1 F1800 X103.569 Y73.587 E685.86972
M204 S3000
M205 X10 Y10
G0 F6000 X103.569 Y74.153
M204 S1800
M205 X8 Y8
G1 F1800 X106.429 Y77.013 E686.00424
M204 S3000
M205 X10 Y10
G0 F6000 X106.429 Y77.579
M204 S1800
M205 X8 Y8
G1 F1800 X103.569 Y74.719 E686.13877
M204 S3000
M205 X10 Y10
G0 F6000 X103.569 Y75.284
M204 S1800
M205 X8 Y8
G1 F1800 X106.429 Y78.145 E686.27332
M204 S3000
M205 X10 Y10
G0 F6000 X106.429 Y78.71
M204 S1800
M205 X8 Y8
G1 F1800 X103.569 Y75.85 E686.40784
M204 S3000
M205 X10 Y10
G0 F6000 X103.569 Y76.416
M204 S1800
M205 X8 Y8
G1 F1800 X106.429 Y79.276 E686.54237
M204 S3000
M205 X10 Y10
G0 F6000 X106.429 Y79.842
M204 S1800
M205 X8 Y8
G1 F1800 X103.569 Y76.982 E686.6769
M204 S3000
M205 X10 Y10
G0 F6000 X103.569 Y77.547
M204 S1800
M205 X8 Y8
G1 F1800 X106.429 Y80.407 E686.81142
M204 S3000
M205 X10 Y10
G0 F6000 X106.429 Y80.973
M204 S1800
M205 X8 Y8
G1 F1800 X103.569 Y78.113 E686.94595
M204 S3000
M205 X10 Y10
G0 F6000 X103.569 Y78.679
M204 S1800
M205 X8 Y8
G1 F1800 X106.429 Y81.539 E687.08047
M204 S3000
M205 X10 Y10
G0 F6000 X106.429 Y82.104
M204 S1800
M205 X8 Y8
G1 F1800 X103.569 Y79.244 E687.215
M204 S3000
M205 X10 Y10
G0 F6000 X103.569 Y79.81
M204 S1800
M205 X8 Y8
G1 F1800 X106.429 Y82.67 E687.34952
M204 S3000
M205 X10 Y10
G0 F6000 X106.429 Y83.236
M204 S1800
M205 X8 Y8
G1 F1800 X103.569 Y80.376 E687.48405
M204 S3000
M205 X10 Y10
G0 F6000 X103.569 Y80.941
M204 S1800
M205 X8 Y8
G1 F1800 X106.429 Y83.802 E687.6186
M204 S3000
M205 X10 Y10
G0 F6000 X106.429 Y84.367
M204 S1800
M205 X8 Y8
G1 F1800 X103.569 Y81.507 E687.75312
M204 S3000
M205 X10 Y10
G0 F6000 X103.569 Y82.073
M204 S1800
M205 X8 Y8
G1 F1800 X106.429 Y84.933 E687.88765
M204 S3000
M205 X10 Y10
G0 F6000 X106.429 Y85.499
M204 S1800
M205 X8 Y8
G1 F1800 X103.569 Y82.638 E688.0222
M204 S3000
M205 X10 Y10
G0 F6000 X103.569 Y83.204
M204 S1800
M205 X8 Y8
G1 F1800 X106.429 Y86.064 E688.15672
M204 S3000
M205 X10 Y10
G0 F6000 X106.429 Y86.63
M204 S1800
M205 X8 Y8
G1 F1800 X103.569 Y83.77 E688.29125
M204 S3000
M205 X10 Y10
G0 F6000 X103.569 Y84.335
M204 S1800
M205 X8 Y8
G1 F1800 X106.429 Y87.196 E688.4258
M204 S3000
M205 X10 Y10
G0 F6000 X106.429 Y87.761
M204 S1800
M205 X8 Y8
G1 F1800 X103.569 Y84.901 E688.56032
M204 S3000
M205 X10 Y10
G0 F6000 X103.569 Y85.467
M204 S1800
M205 X8 Y8
G1 F1800 X106.429 Y88.327 E688.69485
M204 S3000
M205 X10 Y10
G0 F6000 X106.429 Y88.893
M204 S1800
M205 X8 Y8
G1 F1800 X103.569 Y86.032 E688.8294
M204 S3000
M205 X10 Y10
G0 F6000 X103.569 Y86.598
M204 S1800
M205 X8 Y8
G1 F1800 X106.429 Y89.458 E688.96393
M204 S3000
M205 X10 Y10
G0 F6000 X106.429 Y90.024
M204 S1800
M205 X8 Y8
G1 F1800 X103.569 Y87.164 E689.09845
M204 S3000
M205 X10 Y10
G0 F6000 X103.569 Y87.73
M204 S1800
M205 X8 Y8
G1 F1800 X106.429 Y90.59 E689.23298
M204 S3000
M205 X10 Y10
G0 F6000 X106.429 Y91.155
M204 S1800
M205 X8 Y8
G1 F1800 X103.569 Y88.295 E689.3675
M204 S3000
M205 X10 Y10
G0 F6000 X103.569 Y88.861
M204 S1800
M205 X8 Y8
G1 F1800 X106.429 Y91.721 E689.50203
M204 S3000
M205 X10 Y10
G0 F6000 X106.429 Y92.287
M204 S1800
M205 X8 Y8
G1 F1800 X103.569 Y89.427 E689.63655
M204 S3000
M205 X10 Y10
G0 F6000 X103.569 Y89.992
M204 S1800
M205 X8 Y8
G1 F1800 X106.429 Y92.853 E689.7711
M204 S3000
M205 X10 Y10
G0 F6000 X106.429 Y93.418
M204 S1800
M205 X8 Y8
G1 F1800 X103.569 Y90.558 E689.90563
M204 S3000
M205 X10 Y10
G0 F6000 X103.569 Y91.124
M204 S1800
M205 X8 Y8
G1 F1800 X106.429 Y93.984 E690.04015
M204 S3000
M205 X10 Y10
G0 F6000 X106.429 Y94.55
M204 S1800
M205 X8 Y8
G1 F1800 X103.569 Y91.689 E690.1747
M204 S3000
M205 X10 Y10
G0 F6000 X103.569 Y92.255
M204 S1800
M205 X8 Y8
G1 F1800 X106.429 Y95.115 E690.30923
M204 S3000
M205 X10 Y10
G0 F6000 X106.429 Y95.681
M204 S1800
M205 X8 Y8
G1 F1800 X103.569 Y92.821 E690.44375
M204 S3000
M205 X10 Y10
G0 F6000 X103.569 Y93.386
M204 S1800
M205 X8 Y8
G1 F1800 X106.429 Y96.247 E690.5783
M204 S3000
M205 X10 Y10
G0 F6000 X106.429 Y96.812
M204 S1800
M205 X8 Y8
G1 F1800 X103.569 Y93.952 E690.71283
M204 S3000
M205 X10 Y10
G0 F6000 X103.569 Y94.518
M204 S1800
M205 X8 Y8
G1 F1800 X106.429 Y97.378 E690.84735
M204 S3000
M205 X10 Y10
G0 F6000 X106.429 Y97.944
M204 S1800
M205 X8 Y8
G1 F1800 X103.569 Y95.083 E690.9819
M204 S3000
M205 X10 Y10
G0 F6000 X103.569 Y95.649
M204 S1800
M205 X8 Y8
G1 F1800 X106.429 Y98.509 E691.11643
M204 S3000
M205 X10 Y10
G0 F6000 X106.429 Y99.075
M204 S1800
M205 X8 Y8
G1 F1800 X103.569 Y96.215 E691.25095
M204 S3000
M205 X10 Y10
G0 F6000 X103.569 Y96.78
M204 S1800
M205 X8 Y8
G1 F1800 X106.429 Y99.641 E691.3855
M204 S3000
M205 X10 Y10
G0 F6000 X106.429 Y100.206
M204 S1800
M205 X8 Y8
G1 F1800 X103.569 Y97.346 E691.52003
M204 S3000
M205 X10 Y10
G0 F6000 X103.569 Y97.912
M204 S1800
M205 X8 Y8
G1 F1800 X111.503 Y105.846 E691.89322
M204 S3000
M205 X10 Y10
G0 F6000 X111.503 Y105.281
M204 S1800
M205 X8 Y8
G1 F1800 X107.319 Y101.097 E692.09002
G1 X107.249 Y101.027
M204 S3000
M205 X10 Y10
G0 F6000 X106.562 Y102.036
M204 S1800
M205 X8 Y8
G1 F1800 X103.569 Y99.043 E692.2308
M204 S3000
M205 X10 Y10
G0 F6000 X103.569 Y98.478
M204 S1800
M205 X8 Y8
G1 F1800 X111.503 Y106.412 E692.604
M204 S3000
M205 X10 Y10
G0 F6000 X111.503 Y106.978
M204 S1800
M205 X8 Y8
G1 F1800 X109.014 Y104.489 E692.72107
M204 S3000
M205 X10 Y10
G0 F6000 X109.201 Y105.241
M204 S1800
M205 X8 Y8
G1 F1800 X111.503 Y107.543 E692.82935
M204 S3000
M205 X10 Y10
G0 F6000 X111.503 Y108.109
M204 S1800
M205 X8 Y8
G1 F1800 X109.26 Y105.866 E692.93485
M204 S3000
M205 X10 Y10
G0 F6000 X109.26 Y106.432
M204 S1800
M205 X8 Y8
G1 F1800 X111.258 Y108.429 E693.02881
M204 S3000
M205 X10 Y10
G0 F6000 X110.692 Y108.429
M204 S1800
M205 X8 Y8
G1 F1800 X109.165 Y106.902 E693.10064
M204 S3000
M205 X10 Y10
G0 F6000 X109.052 Y107.355
M204 S1800
M205 X8 Y8
G1 F1800 X110.126 Y108.429 E693.15115
M204 S3000
M205 X10 Y10
G0 F6000 X109.805 Y108.673
M204 S1800
M205 X8 Y8
G1 F1800 X108.888 Y107.756 E693.19429
M204 S3000
M205 X10 Y10
G0 F6000 X108.694 Y108.128
M204 S1800
M205 X8 Y8
G1 F1800 X109.548 Y108.982 E693.23446
M204 S3000
M205 X10 Y10
G0 F6000 X109.291 Y109.291
M204 S1800
M205 X8 Y8
G1 F1800 X108.488 Y108.488 E693.27223
M204 S3000
M205 X10 Y10
G0 F6000 X108.222 Y108.788
M204 S1800
M205 X8 Y8
G1 F1800 X109.035 Y109.601 E693.31047
M204 S3000
M205 X10 Y10
G0 F6000 X108.76 Y109.891
M204 S1800
M205 X8 Y8
G1 F1800 X107.956 Y109.087 E693.34828
M204 S3000
M205 X10 Y10
G0 F6000 X107.65 Y109.347
M204 S1800
M205 X8 Y8
G1 F1800 X108.453 Y110.15 E693.38606
M204 S3000
M205 X10 Y10
G0 F6000 X108.146 Y110.409
M204 S1800
M205 X8 Y8
G1 F1800 X107.315 Y109.578 E693.42514
M204 S3000
M205 X10 Y10
G0 F6000 X106.976 Y109.804
M204 S1800
M205 X8 Y8
G1 F1800 X107.794 Y110.623 E693.46364
M204 S3000
M205 X10 Y10
G0 F6000 X107.437 Y110.831
M204 S1800
M205 X8 Y8
G1 F1800 X106.566 Y109.96 E693.50461
M204 S3000
M205 X10 Y10
G0 F6000 X106.156 Y110.116
M204 S1800
M205 X8 Y8
G1 F1800 X107.08 Y111.04 E693.54807
M204 S3000
M205 X10 Y10
G0 F6000 X106.723 Y111.249
M204 S1800
M205 X8 Y8
G1 F1800 X105.681 Y110.206 E693.59711
M204 S3000
M205 X10 Y10
G0 F6000 X105.175 Y110.266
M204 S1800
M205 X8 Y8
G1 F1800 X106.43 Y111.521 E693.65614
M204 S3000
M205 X10 Y10
G0 F6000 X106.43 Y112.087
M204 S1800
M205 X8 Y8
G1 F1800 X104.58 Y110.237 E693.74316
M204 S3000
M205 X10 Y10
G0 F6000 X103.922 Y110.144
M204 S1800
M205 X8 Y8
G1 F1800 X106.43 Y112.652 E693.86113
M204 S3000
M205 X10 Y10
G0 F6000 X106.43 Y113.218
M204 S1800
M205 X8 Y8
G1 F1800 X103.009 Y109.797 E694.02204
G1 X102.939 Y109.727
M204 S3000
M205 X10 Y10
G0 F6000 X102.044 Y110.529
M204 S1800
M205 X8 Y8
G1 F1800 X100.244 Y108.729 E694.10671
G1 X100.174 Y108.659
M204 S3000
M205 X10 Y10
G0 F6000 X101.273 Y108.062
M204 S1800
M205 X8 Y8
G1 F1800 X98.643 Y105.431 E694.23044
M204 S3000
M205 X10 Y10
G0 F6000 X98.643 Y104.866
M204 S1800
M205 X8 Y8
G1 F1800 X100.889 Y107.112 E694.33608
M204 S3000
M205 X10 Y10
G0 F6000 X100.742 Y106.399
M204 S1800
M205 X8 Y8
G1 F1800 X98.643 Y104.3 E694.43481
G1 X98.573 Y104.23
M204 S3000
M205 X10 Y10
G0 F6000 X98.643 Y105.997
M204 S1800
M205 X8 Y8
G1 F1800 X106.43 Y113.784 E694.80109
M204 S3000
M205 X10 Y10
G0 F6000 X106.43 Y114.349
M204 S1800
M205 X8 Y8
G1 F1800 X103.569 Y111.489 E694.93564
M204 S3000
M205 X10 Y10
G0 F6000 X103.403 Y111.322
M204 S1800
M205 X8 Y8
G1 F1800 X98.643 Y106.563 E695.15951
M204 S3000
M205 X10 Y10
G0 F6000 X98.643 Y107.128
M204 S1800
M205 X8 Y8
G1 F1800 X99.943 Y108.429 E695.22068
M204 S3000
M205 X10 Y10
G0 F6000 X99.378 Y108.429
M204 S1800
M205 X8 Y8
G1 F1800 X98.643 Y107.694 E695.25526
M204 S3000
M205 X10 Y10
G0 F6000 X98.643 Y108.26
M204 S1800
M205 X8 Y8
G1 F1800 X98.812 Y108.429 E695.26321
M204 S3000
M205 X10 Y10
G0 F6000 X100.742 Y105.833
M204 S1800
M205 X8 Y8
G1 F1800 X98.643 Y103.734 E695.36194
M204 S3000
M205 X10 Y10
G0 F6000 X99.043 Y103.569
M204 S1800
M205 X8 Y8
G1 F1800 X100.784 Y105.31 E695.44383
M204 S3000
M205 X10 Y10
G0 F6000 X100.897 Y104.856
M204 S1800
M205 X8 Y8
G1 F1800 X99.609 Y103.569 E695.50439
M204 S3000
M205 X10 Y10
G0 F6000 X100.076 Y103.47
M204 S1800
M205 X8 Y8
G1 F1800 X101.022 Y104.417 E695.54891
M204 S3000
M205 X10 Y10
G0 F6000 X101.216 Y104.045
M204 S1800
M205 X8 Y8
G1 F1800 X100.333 Y103.161 E695.59046
M204 S3000
M205 X10 Y10
G0 F6000 X100.589 Y102.852
M204 S1800
M205 X8 Y8
G1 F1800 X101.411 Y103.673 E695.62911
M204 S3000
M205 X10 Y10
G0 F6000 X101.655 Y103.352
M204 S1800
M205 X8 Y8
G1 F1800 X100.846 Y102.543 E695.66716
M204 S3000
M205 X10 Y10
G0 F6000 X101.102 Y102.234
M204 S1800
M205 X8 Y8
G1 F1800 X101.92 Y103.051 E695.70561
M204 S3000
M205 X10 Y10
G0 F6000 X102.193 Y102.758
M204 S1800
M205 X8 Y8
G1 F1800 X101.404 Y101.969 E695.74272
M204 S3000
M205 X10 Y10
G0 F6000 X101.71 Y101.71
M204 S1800
M205 X8 Y8
G1 F1800 X102.528 Y102.528 E695.7812
M204 S3000
M205 X10 Y10
G0 F6000 X102.864 Y102.298
M204 S1800
M205 X8 Y8
G1 F1800 X102.039 Y101.473 E695.82001
M204 S3000
M205 X10 Y10
G0 F6000 X102.396 Y101.264
M204 S1800
M205 X8 Y8
G1 F1800 X103.242 Y102.111 E695.85982
M204 S3000
M205 X10 Y10
G0 F6000 X103.651 Y101.954
M204 S1800
M205 X8 Y8
G1 F1800 X102.753 Y101.056 E695.90206
M204 S3000
M205 X10 Y10
G0 F6000 X103.11 Y100.847
M204 S1800
M205 X8 Y8
G1 F1800 X104.081 Y101.819 E695.94776
M204 S3000
M205 X10 Y10
G0 F6000 X104.588 Y101.759
M204 S1800
M205 X8 Y8
G1 F1800 X103.468 Y100.639 E696.00044
M204 S3000
M205 X10 Y10
G0 F6000 X103.569 Y100.175
M204 S1800
M205 X8 Y8
G1 F1800 X105.119 Y101.725 E696.07335
M204 S3000
M205 X10 Y10
G0 F6000 X105.761 Y101.801
M204 S1800
M205 X8 Y8
G1 F1800 X103.569 Y99.609 E696.17645
G1 X103.499 Y99.539
M204 S3000
M205 X10 Y10
G0 F6000 X110.358 Y103.569
M204 S1800
M205 X8 Y8
G1 F1800 X111.503 Y104.715 E696.23033
M204 S3000
M205 X10 Y10
G0 F6000 X111.503 Y104.149
M204 S1800
M205 X8 Y8
G1 F1800 X110.923 Y103.569 E696.25761
G1 X110.853 Y103.499
M204 S3000
M205 X10 Y10
G0 F6000 X107.762 Y107.902
G0 X107.458 Y108.247
G0 X103.569 Y112.055
M204 S1800
M205 X8 Y8
G1 F1800 X106.43 Y114.915 E696.39216
M204 S3000
M205 X10 Y10
G0 F6000 X106.43 Y115.481
M204 S1800
M205 X8 Y8
G1 F1800 X103.569 Y112.62 E696.52674
M204 S3000
M205 X10 Y10
G0 F6000 X103.569 Y113.186
M204 S1800
M205 X8 Y8
G1 F1800 X106.43 Y116.046 E696.66128
M204 S3000
M205 X10 Y10
G0 F6000 X106.43 Y116.612
M204 S1800
M205 X8 Y8
G1 F1800 X103.569 Y113.752 E696.79583
M204 S3000
M205 X10 Y10
G0 F6000 X103.569 Y114.317
M204 S1800
M205 X8 Y8
G1 F1800 X106.43 Y117.178 E696.93041
M204 S3000
M205 X10 Y10
G0 F6000 X106.43 Y117.743
M204 S1800
M205 X8 Y8
G1 F1800 X103.569 Y114.883 E697.06496
M204 S3000
M205 X10 Y10
G0 F6000 X103.569 Y115.449
M204 S1800
M205 X8 Y8
G1 F1800 X106.43 Y118.309 E697.1995
M204 S3000
M205 X10 Y10
G0 F6000 X106.43 Y118.875
M204 S1800
M205 X8 Y8
G1 F1800 X103.569 Y116.015 E697.33405
M204 S3000
M205 X10 Y10
G0 F6000 X103.569 Y116.58
M204 S1800
M205 X8 Y8
G1 F1800 X106.43 Y119.44 E697.4686
M204 S3000
M205 X10 Y10
G0 F6000 X106.43 Y120.006
M204 S1800
M205 X8 Y8
G1 F1800 X103.569 Y117.146 E697.60315
M204 S3000
M205 X10 Y10
G0 F6000 X103.569 Y117.712
M204 S1800
M205 X8 Y8
G1 F1800 X106.43 Y120.572 E697.7377
M204 S3000
M205 X10 Y10
G0 F6000 X106.43 Y121.137
M204 S1800
M205 X8 Y8
G1 F1800 X103.569 Y118.277 E697.87225
M204 S3000
M205 X10 Y10
G0 F6000 X103.569 Y118.843
M204 S1800
M205 X8 Y8
G1 F1800 X106.43 Y121.703 E698.0068
M204 S3000
M205 X10 Y10
G0 F6000 X106.43 Y122.269
M204 S1800
M205 X8 Y8
G1 F1800 X103.569 Y119.409 E698.14135
M204 S3000
M205 X10 Y10
G0 F6000 X103.569 Y119.974
M204 S1800
M205 X8 Y8
G1 F1800 X106.43 Y122.835 E698.27592
M204 S3000
M205 X10 Y10
G0 F6000 X106.43 Y123.4
M204 S1800
M205 X8 Y8
G1 F1800 X103.569 Y120.54 E698.41047
M204 S3000
M205 X10 Y10
G0 F6000 X103.569 Y121.106
M204 S1800
M205 X8 Y8
G1 F1800 X106.43 Y123.966 E698.54502
M204 S3000
M205 X10 Y10
G0 F6000 X106.43 Y124.532
M204 S1800
M205 X8 Y8
G1 F1800 X103.569 Y121.671 E698.67959
M204 S3000
M205 X10 Y10
G0 F6000 X103.569 Y122.237
M204 S1800
M205 X8 Y8
G1 F1800 X106.43 Y125.097 E698.81414
M204 S3000
M205 X10 Y10
G0 F6000 X106.43 Y125.663
M204 S1800
M205 X8 Y8
G1 F1800 X103.569 Y122.803 E698.94869
M204 S3000
M205 X10 Y10
G0 F6000 X103.569 Y123.368
M204 S1800
M205 X8 Y8
G1 F1800 X106.43 Y126.229 E699.08326
M204 S3000
M205 X10 Y10
G0 F6000 X106.43 Y126.794
M204 S1800
M205 X8 Y8
G1 F1800 X103.569 Y123.934 E699.21781
M204 S3000
M205 X10 Y10
G0 F6000 X103.569 Y124.5
M204 S1800
M205 X8 Y8
G1 F1800 X106.43 Y127.36 E699.35236
M204 S3000
M205 X10 Y10
G0 F6000 X106.43 Y127.926
M204 S1800
M205 X8 Y8
G1 F1800 X103.569 Y125.065 E699.48693
M204 S3000
M205 X10 Y10
G0 F6000 X103.569 Y125.631
M204 S1800
M205 X8 Y8
G1 F1800 X106.43 Y128.491 E699.62148
M204 S3000
M205 X10 Y10
G0 F6000 X106.43 Y129.057
M204 S1800
M205 X8 Y8
G1 F1800 X103.569 Y126.197 E699.75603
M204 S3000
M205 X10 Y10
G0 F6000 X103.569 Y126.763
M204 S1800
M205 X8 Y8
G1 F1800 X106.43 Y129.623 E699.89058
M204 S3000
M205 X10 Y10
G0 F6000 X106.43 Y130.188
M204 S1800
M205 X8 Y8
G1 F1800 X103.569 Y127.328 E700.02513
M204 S3000
M205 X10 Y10
G0 F6000 X103.569 Y127.894
M204 S1800
M205 X8 Y8
G1 F1800 X106.43 Y130.754 E700.15968
M204 S3000
M205 X10 Y10
G0 F6000 X106.43 Y131.32
M204 S1800
M205 X8 Y8
G1 F1800 X103.569 Y128.46 E700.29423
M204 S3000
M205 X10 Y10
G0 F6000 X103.569 Y129.025
M204 S1800
M205 X8 Y8
G1 F1800 X106.43 Y131.886 E700.4288
M204 S3000
M205 X10 Y10
G0 F6000 X106.43 Y132.451
M204 S1800
M205 X8 Y8
G1 F1800 X103.569 Y129.591 E700.56335
M204 S3000
M205 X10 Y10
G0 F6000 X103.569 Y130.157
M204 S1800
M205 X8 Y8
G1 F1800 X106.43 Y133.017 E700.6979
M204 S3000
M205 X10 Y10
G0 F6000 X106.43 Y133.583
M204 S1800
M205 X8 Y8
G1 F1800 X103.569 Y130.722 E700.83247
M204 S3000
M205 X10 Y10
G0 F6000 X103.569 Y131.288
M204 S1800
M205 X8 Y8
G1 F1800 X106.43 Y134.148 E700.96702
M204 S3000
M205 X10 Y10
G0 F6000 X106.43 Y134.714
M204 S1800
M205 X8 Y8
G1 F1800 X103.569 Y131.854 E701.10157
M204 S3000
M205 X10 Y10
G0 F6000 X103.569 Y132.419
M204 S1800
M205 X8 Y8
G1 F1800 X106.43 Y135.28 E701.23614
M204 S3000
M205 X10 Y10
G0 F6000 X106.43 Y135.845
M204 S1800
M205 X8 Y8
G1 F1800 X103.569 Y132.985 E701.37069
M204 S3000
M205 X10 Y10
G0 F6000 X103.569 Y133.551
M204 S1800
M205 X8 Y8
G1 F1800 X106.43 Y136.411 E701.50524
M204 S3000
M205 X10 Y10
G0 F6000 X106.43 Y136.977
M204 S1800
M205 X8 Y8
G1 F1800 X103.569 Y134.116 E701.63981
M204 S3000
M205 X10 Y10
G0 F6000 X103.569 Y134.682
M204 S1800
M205 X8 Y8
G1 F1800 X106.43 Y137.542 E701.77436
M204 S3000
M205 X10 Y10
G0 F6000 X106.43 Y138.108
M204 S1800
M205 X8 Y8
G1 F1800 X103.569 Y135.248 E701.90891
M204 S3000
M205 X10 Y10
G0 F6000 X103.569 Y135.813
M204 S1800
M205 X8 Y8
G1 F1800 X106.43 Y138.674 E702.04349
M204 S3000
M205 X10 Y10
G0 F6000 X106.43 Y139.239
M204 S1800
M205 X8 Y8
G1 F1800 X103.569 Y136.379 E702.17803
M204 S3000
M205 X10 Y10
G0 F6000 X103.569 Y136.945
M204 S1800
M205 X8 Y8
G1 F1800 X106.43 Y139.805 E702.31258
M204 S3000
M205 X10 Y10
G0 F6000 X106.43 Y140.371
M204 S1800
M205 X8 Y8
G1 F1800 X103.569 Y137.511 E702.44713
M204 S3000
M205 X10 Y10
G0 F6000 X103.569 Y138.076
M204 S1800
M205 X8 Y8
G1 F1800 X106.43 Y140.936 E702.58168
M204 S3000
M205 X10 Y10
G0 F6000 X106.43 Y141.502
M204 S1800
M205 X8 Y8
G1 F1800 X103.569 Y138.642 E702.71623
M204 S3000
M205 X10 Y10
G0 F6000 X103.569 Y139.208
M204 S1800
M205 X8 Y8
G1 F1800 X110.541 Y146.179 E703.04415
M204 S3000
M205 X10 Y10
G0 F6000 X111.106 Y146.179
M204 S1800
M205 X8 Y8
G1 F1800 X106.497 Y141.569 E703.26097
M204 S3000
M205 X10 Y10
G0 F6000 X107.063 Y141.569
M204 S1800
M205 X8 Y8
G1 F1800 X111.672 Y146.179 E703.47778
M204 S3000
M205 X10 Y10
G0 F6000 X112.238 Y146.179
M204 S1800
M205 X8 Y8
G1 F1800 X107.628 Y141.569 E703.69462
M204 S3000
M205 X10 Y10
G0 F6000 X108.194 Y141.569
M204 S1800
M205 X8 Y8
G1 F1800 X112.804 Y146.179 E703.91146
M204 S3000
M205 X10 Y10
G0 F6000 X113.369 Y146.179
M204 S1800
M205 X8 Y8
G1 F1800 X108.76 Y141.569 E704.12828
M204 S3000
M205 X10 Y10
G0 F6000 X109.325 Y141.569
M204 S1800
M205 X8 Y8
G1 F1800 X113.935 Y146.179 E704.34512
M204 S3000
M205 X10 Y10
G0 F6000 X114.501 Y146.179
M204 S1800
M205 X8 Y8
G1 F1800 X109.891 Y141.569 E704.56196
M204 S3000
M205 X10 Y10
G0 F6000 X110.457 Y141.569
M204 S1800
M205 X8 Y8
G1 F1800 X115.066 Y146.179 E704.77878
M204 S3000
M205 X10 Y10
G0 F6000 X115.632 Y146.179
M204 S1800
M205 X8 Y8
G1 F1800 X111.022 Y141.569 E704.99562
M204 S3000
M205 X10 Y10
G0 F6000 X111.588 Y141.569
M204 S1800
M205 X8 Y8
G1 F1800 X116.198 Y146.179 E705.21246
M204 S3000
M205 X10 Y10
G0 F6000 X116.763 Y146.179
M204 S1800
M205 X8 Y8
G1 F1800 X112.154 Y141.569 E705.42927
M204 S3000
M205 X10 Y10
G0 F6000 X112.719 Y141.569
M204 S1800
M205 X8 Y8
G1 F1800 X117.329 Y146.179 E705.64611
M204 S3000
M205 X10 Y10
G0 F6000 X117.895 Y146.179
M204 S1800
M205 X8 Y8
G1 F1800 X113.285 Y141.569 E705.86296
M204 S3000
M205 X10 Y10
G0 F6000 X113.851 Y141.569
M204 S1800
M205 X8 Y8
G1 F1800 X118.46 Y146.179 E706.07977
M204 S3000
M205 X10 Y10
G0 F6000 X119.026 Y146.179
M204 S1800
M205 X8 Y8
G1 F1800 X114.416 Y141.569 E706.29661
M204 S3000
M205 X10 Y10
G0 F6000 X114.982 Y141.569
M204 S1800
M205 X8 Y8
G1 F1800 X119.592 Y146.179 E706.51345
M204 S3000
M205 X10 Y10
G0 F6000 X120.157 Y146.179
M204 S1800
M205 X8 Y8
G1 F1800 X115.548 Y141.569 E706.73027
M204 S3000
M205 X10 Y10
G0 F6000 X116.114 Y141.569
M204 S1800
M205 X8 Y8
G1 F1800 X120.723 Y146.179 E706.94709
M204 S3000
M205 X10 Y10
G0 F6000 X121.289 Y146.179
M204 S1800
M205 X8 Y8
G1 F1800 X116.679 Y141.569 E707.16393
M204 S3000
M205 X10 Y10
G0 F6000 X117.245 Y141.569
M204 S1800
M205 X8 Y8
G1 F1800 X121.855 Y146.179 E707.38077
M204 S3000
M205 X10 Y10
G0 F6000 X122.42 Y146.179
M204 S1800
M205 X8 Y8
G1 F1800 X117.811 Y141.569 E707.59758
M204 S3000
M205 X10 Y10
G0 F6000 X118.376 Y141.569
M204 S1800
M205 X8 Y8
G1 F1800 X122.986 Y146.179 E707.81442
M204 S3000
M205 X10 Y10
G0 F6000 X123.552 Y146.179
M204 S1800
M205 X8 Y8
G1 F1800 X118.942 Y141.569 E708.03126
M204 S3000
M205 X10 Y10
G0 F6000 X119.508 Y141.569
M204 S1800
M205 X8 Y8
G1 F1800 X124.117 Y146.179 E708.24808
M204 S3000
M205 X10 Y10
G0 F6000 X124.683 Y146.179
M204 S1800
M205 X8 Y8
G1 F1800 X120.073 Y141.569 E708.46492
M204 S3000
M205 X10 Y10
G0 F6000 X120.639 Y141.569
M204 S1800
M205 X8 Y8
G1 F1800 X125.249 Y146.179 E708.68176
M204 S3000
M205 X10 Y10
G0 F6000 X125.814 Y146.179
M204 S1800
M205 X8 Y8
G1 F1800 X121.205 Y141.569 E708.89858
M204 S3000
M205 X10 Y10
G0 F6000 X121.77 Y141.569
M204 S1800
M205 X8 Y8
G1 F1800 X126.38 Y146.179 E709.11542
M204 S3000
M205 X10 Y10
G0 F6000 X126.946 Y146.179
M204 S1800
M205 X8 Y8
G1 F1800 X122.336 Y141.569 E709.33226
M204 S3000
M205 X10 Y10
G0 F6000 X122.902 Y141.569
M204 S1800
M205 X8 Y8
G1 F1800 X127.429 Y146.097 E709.54522
M204 S3000
M205 X10 Y10
G0 F6000 X127.429 Y145.531
M204 S1800
M205 X8 Y8
G1 F1800 X123.467 Y141.569 E709.73158
M204 S3000
M205 X10 Y10
G0 F6000 X124.033 Y141.569
M204 S1800
M205 X8 Y8
G1 F1800 X127.429 Y144.966 E709.89134
M204 S3000
M205 X10 Y10
G0 F6000 X127.429 Y144.4
M204 S1800
M205 X8 Y8
G1 F1800 X124.599 Y141.569 E710.02448
M204 S3000
M205 X10 Y10
G0 F6000 X125.027 Y141.432
M204 S1800
M205 X8 Y8
G1 F1800 X127.774 Y144.179 E710.15369
M204 S3000
M205 X10 Y10
G0 F6000 X128.339 Y144.179
M204 S1800
M205 X8 Y8
G1 F1800 X125.382 Y141.221 E710.2928
M204 S3000
M205 X10 Y10
G0 F6000 X125.737 Y141.011
M204 S1800
M205 X8 Y8
G1 F1800 X128.905 Y144.179 E710.44181
M204 S3000
M205 X10 Y10
G0 F6000 X129.43 Y144.138
M204 S1800
M205 X8 Y8
G1 F1800 X126.092 Y140.8 E710.59882
M204 S3000
M205 X10 Y10
G0 F6000 X126.447 Y140.589
M204 S1800
M205 X8 Y8
G1 F1800 X129.43 Y143.572 E710.73913
M204 S3000
M205 X10 Y10
G0 F6000 X129.43 Y143.006
M204 S1800
M205 X8 Y8
G1 F1800 X126.802 Y140.379 E710.86272
M204 S3000
M205 X10 Y10
G0 F6000 X127.157 Y140.168
M204 S1800
M205 X8 Y8
G1 F1800 X129.43 Y142.441 E710.96964
M204 S3000
M205 X10 Y10
G0 F6000 X129.43 Y141.875
M204 S1800
M205 X8 Y8
G1 F1800 X127.505 Y139.95 E711.06018
M204 S3000
M205 X10 Y10
G0 F6000 X127.843 Y139.722
M204 S1800
M205 X8 Y8
G1 F1800 X129.43 Y141.309 E711.13483
M204 S3000
M205 X10 Y10
G0 F6000 X129.43 Y140.743
M204 S1800
M205 X8 Y8
G1 F1800 X128.177 Y139.491 E711.19374
M204 S3000
M205 X10 Y10
G0 F6000 X128.512 Y139.26
M204 S1800
M205 X8 Y8
G1 F1800 X129.43 Y140.178 E711.23692
M204 S3000
M205 X10 Y10
G0 F6000 X129.43 Y139.612
M204 S1800
M205 X8 Y8
G1 F1800 X128.846 Y139.029 E711.26437
M204 S3000
M205 X10 Y10
G0 F6000 X129.181 Y138.797
M204 S1800
M205 X8 Y8
G1 F1800 X129.43 Y139.046 E711.27608
M204 S3000
M205 X10 Y10
G0 F6000 X109.975 Y146.179
M204 S1800
M205 X8 Y8
G1 F1800 X103.569 Y139.773 E711.5774
M204 S3000
M205 X10 Y10
G0 F6000 X103.569 Y140.339
M204 S1800
M205 X8 Y8
G1 F1800 X109.409 Y146.179 E711.8521
M204 S3000
M205 X10 Y10
G0 F6000 X108.844 Y146.179
M204 S1800
M205 X8 Y8
G1 F1800 X103.569 Y140.905 E712.10019
M204 S3000
M205 X10 Y10
G0 F6000 X103.569 Y141.47
M204 S1800
M205 X8 Y8
G1 F1800 X108.278 Y146.179 E712.32169
M204 S3000
M205 X10 Y10
G0 F6000 X107.712 Y146.179
M204 S1800
M205 X8 Y8
G1 F1800 X103.569 Y142.036 E712.51656
M204 S3000
M205 X10 Y10
G0 F6000 X103.569 Y142.602
M204 S1800
M205 X8 Y8
G1 F1800 X107.147 Y146.179 E712.68484
M204 S3000
M205 X10 Y10
G0 F6000 X106.581 Y146.179
M204 S1800
M205 X8 Y8
G1 F1800 X103.569 Y143.167 E712.82651
M204 S3000
M205 X10 Y10
G0 F6000 X103.569 Y143.733
M204 S1800
M205 X8 Y8
G1 F1800 X104.015 Y144.179 E712.84749
M204 S3000
M205 X10 Y10
G0 F6000 X104.569 Y144.733
M204 S1800
M205 X8 Y8
G1 F1800 X106.015 Y146.179 E712.91551
M204 S3000
M205 X10 Y10
G0 F6000 X105.45 Y146.179
M204 S1800
M205 X8 Y8
G1 F1800 X104.569 Y145.299 E712.95692
M204 S3000
M205 X10 Y10
G0 F6000 X104.569 Y145.864
M204 S1800
M205 X8 Y8
G1 F1800 X104.884 Y146.179 E712.97174
M204 S3000
M205 X10 Y10
G0 F6000 X102.779 Y108.511
G0 X102.241 Y107.902
G0 X101.867 Y107.188
G0 X101.673 Y106.404
G0 X101.673 Y105.595
G0 X101.867 Y104.811
G0 X102.241 Y104.098
G0 X102.675 Y103.606
G0 X102.936 Y68.429
M204 S1800
M205 X8 Y8
G1 F1800 X98.326 Y63.819 E713.18858
M204 S3000
M205 X10 Y10
G0 F6000 X97.761 Y63.819
M204 S1800
M205 X8 Y8
G1 F1800 X102.37 Y68.429 E713.4054
M204 S3000
M205 X10 Y10
G0 F6000 X101.804 Y68.429
M204 S1800
M205 X8 Y8
G1 F1800 X97.195 Y63.819 E713.62221
M204 S3000
M205 X10 Y10
G0 F6000 X96.629 Y63.819
M204 S1800
M205 X8 Y8
G1 F1800 X101.239 Y68.429 E713.83906
M204 S3000
M205 X10 Y10
G0 F6000 X100.673 Y68.429
M204 S1800
M205 X8 Y8
G1 F1800 X96.063 Y63.819 E714.0559
M204 S3000
M205 X10 Y10
G0 F6000 X95.498 Y63.819
M204 S1800
M205 X8 Y8
G1 F1800 X100.107 Y68.429 E714.27271
M204 S3000
M205 X10 Y10
G0 F6000 X99.542 Y68.429
M204 S1800
M205 X8 Y8
G1 F1800 X94.932 Y63.819 E714.48955
M204 S3000
M205 X10 Y10
G0 F6000 X94.366 Y63.819
M204 S1800
M205 X8 Y8
G1 F1800 X98.976 Y68.429 E714.70639
M204 S3000
M205 X10 Y10
G0 F6000 X98.41 Y68.429
M204 S1800
M205 X8 Y8
G1 F1800 X93.801 Y63.819 E714.92321
M204 S3000
M205 X10 Y10
G0 F6000 X93.235 Y63.819
M204 S1800
M205 X8 Y8
G1 F1800 X97.845 Y68.429 E715.14005
M204 S3000
M205 X10 Y10
G0 F6000 X97.279 Y68.429
M204 S1800
M205 X8 Y8
G1 F1800 X92.669 Y63.819 E715.35689
M204 S3000
M205 X10 Y10
G0 F6000 X92.104 Y63.819
M204 S1800
M205 X8 Y8
G1 F1800 X96.713 Y68.429 E715.57371
M204 S3000
M205 X10 Y10
G0 F6000 X96.148 Y68.429
M204 S1800
M205 X8 Y8
G1 F1800 X91.538 Y63.819 E715.79055
M204 S3000
M205 X10 Y10
G0 F6000 X90.972 Y63.819
M204 S1800
M205 X8 Y8
G1 F1800 X95.582 Y68.429 E716.00739
M204 S3000
M205 X10 Y10
G0 F6000 X95.016 Y68.429
M204 S1800
M205 X8 Y8
G1 F1800 X90.407 Y63.819 E716.2242
M204 S3000
M205 X10 Y10
G0 F6000 X89.841 Y63.819
M204 S1800
M205 X8 Y8
G1 F1800 X94.451 Y68.429 E716.44104
M204 S3000
M205 X10 Y10
G0 F6000 X93.885 Y68.429
M204 S1800
M205 X8 Y8
G1 F1800 X89.275 Y63.819 E716.65788
M204 S3000
M205 X10 Y10
G0 F6000 X88.71 Y63.819
M204 S1800
M205 X8 Y8
G1 F1800 X93.319 Y68.429 E716.8747
M204 S3000
M205 X10 Y10
G0 F6000 X92.754 Y68.429
M204 S1800
M205 X8 Y8
G1 F1800 X88.144 Y63.819 E717.09154
M204 S3000
M205 X10 Y10
G0 F6000 X87.578 Y63.819
M204 S1800
M205 X8 Y8
G1 F1800 X92.188 Y68.429 E717.30838
M204 S3000
M205 X10 Y10
G0 F6000 X91.622 Y68.429
M204 S1800
M205 X8 Y8
G1 F1800 X87.013 Y63.819 E717.5252
M204 S3000
M205 X10 Y10
G0 F6000 X86.447 Y63.819
M204 S1800
M205 X8 Y8
G1 F1800 X91.056 Y68.429 E717.74202
M204 S3000
M205 X10 Y10
G0 F6000 X90.491 Y68.429
M204 S1800
M205 X8 Y8
G1 F1800 X85.881 Y63.819 E717.95886
M204 S3000
M205 X10 Y10
G0 F6000 X85.315 Y63.819
M204 S1800
M205 X8 Y8
G1 F1800 X89.925 Y68.429 E718.1757
M204 S3000
M205 X10 Y10
G0 F6000 X89.359 Y68.429
M204 S1800
M205 X8 Y8
G1 F1800 X84.75 Y63.819 E718.39251
M204 S3000
M205 X10 Y10
G0 F6000 X84.184 Y63.819
M204 S1800
M205 X8 Y8
G1 F1800 X88.794 Y68.429 E718.60935
M204 S3000
M205 X10 Y10
G0 F6000 X88.228 Y68.429
M204 S1800
M205 X8 Y8
G1 F1800 X83.618 Y63.819 E718.82619
M204 S3000
M205 X10 Y10
G0 F6000 X83.053 Y63.819
M204 S1800
M205 X8 Y8
G1 F1800 X87.662 Y68.429 E719.04301
M204 S3000
M205 X10 Y10
G0 F6000 X87.097 Y68.429
M204 S1800
M205 X8 Y8
G1 F1800 X82.487 Y63.819 E719.25985
M204 S3000
M205 X10 Y10
G0 F6000 X81.921 Y63.819
M204 S1800
M205 X8 Y8
G1 F1800 X86.531 Y68.429 E719.47669
M204 S3000
M205 X10 Y10
G0 F6000 X85.965 Y68.429
M204 S1800
M205 X8 Y8
G1 F1800 X81.569 Y64.033 E719.68346
M204 S3000
M205 X10 Y10
G0 F6000 X81.569 Y64.599
M204 S1800
M205 X8 Y8
G1 F1800 X85.4 Y68.429 E719.86364
M204 S3000
M205 X10 Y10
G0 F6000 X84.971 Y68.566
M204 S1800
M205 X8 Y8
G1 F1800 X81.569 Y65.164 E720.02366
M204 S3000
M205 X10 Y10
G0 F6000 X81.335 Y65.496
M204 S1800
M205 X8 Y8
G1 F1800 X84.616 Y68.777 E720.17799
M204 S3000
M205 X10 Y10
G0 F6000 X84.261 Y68.988
M204 S1800
M205 X8 Y8
G1 F1800 X80.769 Y65.496 E720.34224
M204 S3000
M205 X10 Y10
G0 F6000 X80.569 Y65.861
M204 S1800
M205 X8 Y8
G1 F1800 X83.906 Y69.198 E720.4992
M204 S3000
M205 X10 Y10
G0 F6000 X83.551 Y69.409
M204 S1800
M205 X8 Y8
G1 F1800 X80.569 Y66.427 E720.63947
M204 S3000
M205 X10 Y10
G0 F6000 X80.569 Y66.992
M204 S1800
M205 X8 Y8
G1 F1800 X83.196 Y69.62 E720.76306
M204 S3000
M205 X10 Y10
G0 F6000 X82.841 Y69.831
M204 S1800
M205 X8 Y8
G1 F1800 X80.569 Y67.558 E720.86995
M204 S3000
M205 X10 Y10
G0 F6000 X80.569 Y68.124
M204 S1800
M205 X8 Y8
G1 F1800 X82.493 Y70.048 E720.96045
M204 S3000
M205 X10 Y10
G0 F6000 X82.155 Y70.276
M204 S1800
M205 X8 Y8
G1 F1800 X80.569 Y68.689 E721.03507
M204 S3000
M205 X10 Y10
G0 F6000 X80.569 Y69.255
M204 S1800
M205 X8 Y8
G1 F1800 X81.821 Y70.507 E721.09396
M204 S3000
M205 X10 Y10
G0 F6000 X81.486 Y70.738
M204 S1800
M205 X8 Y8
G1 F1800 X80.569 Y69.821 E721.13709
M204 S3000
M205 X10 Y10
G0 F6000 X80.569 Y70.386
M204 S1800
M205 X8 Y8
G1 F1800 X81.152 Y70.97 E721.16454
M204 S3000
M205 X10 Y10
G0 F6000 X80.817 Y71.2
M204 S1800
M205 X8 Y8
G1 F1800 X80.569 Y70.952 E721.17621
M204 S3000
M205 X10 Y10
G0 F6000 X105.372 Y62.878
G0 X105.372 Y64.878
G0 X107.366 Y100.039
G0 X110.448 Y102.636
G0 X115.702 Y102.872
G0 X116.464 Y104.39
M204 S1800
M205 X8 Y8
G1 F1800 X146.36 Y104.39 E722.17055
G1 X146.36 Y127.61 E722.94285
G1 X144.36 Y127.61 E723.00937
G1 X144.36 Y129.61 E723.07589
G1 X139.964 Y129.61 E723.2221
G1 X139.964 Y127.61 E723.28862
G1 X139.658 Y127.61 E723.2988
G1 X140.081 Y126.961 E723.32457
G1 X140.326 Y126.568 E723.33997
G1 X141.39 Y124.74 E723.41032
G1 X141.39 Y107.61 E723.98006
G1 X116.464 Y107.61 E724.80911
G1 X116.464 Y104.39 E724.9162
M204 S3000
M205 X10 Y10
G0 F6000 X117.046 Y107.43
M204 S1800
M205 X8 Y8
G1 F1800 X116.642 Y107.026 E724.93521
M204 S3000
M205 X10 Y10
G0 F6000 X116.642 Y106.46
M204 S1800
M205 X8 Y8
G1 F1800 X117.612 Y107.43 E724.98083
M204 S3000
M205 X10 Y10
G0 F6000 X118.178 Y107.43
M204 S1800
M205 X8 Y8
G1 F1800 X116.642 Y105.894 E725.05308
M204 S3000
M205 X10 Y10
G0 F6000 X116.642 Y105.329
M204 S1800
M205 X8 Y8
G1 F1800 X118.743 Y107.43 E725.15191
M204 S3000
M205 X10 Y10
G0 F6000 X119.309 Y107.43
M204 S1800
M205 X8 Y8
G1 F1800 X116.642 Y104.763 E725.27735
M204 S3000
M205 X10 Y10
G0 F6000 X117.015 Y104.57
M204 S1800
M205 X8 Y8
G1 F1800 X119.875 Y107.43 E725.41188
M204 S3000
M205 X10 Y10
G0 F6000 X120.44 Y107.43
M204 S1800
M205 X8 Y8
G1 F1800 X117.581 Y104.57 E725.54638
M204 S3000
M205 X10 Y10
G0 F6000 X118.146 Y104.57
M204 S1800
M205 X8 Y8
G1 F1800 X121.006 Y107.43 E725.68091
M204 S3000
M205 X10 Y10
G0 F6000 X121.572 Y107.43
M204 S1800
M205 X8 Y8
G1 F1800 X118.712 Y104.57 E725.81543
M204 S3000
M205 X10 Y10
G0 F6000 X119.278 Y104.57
M204 S1800
M205 X8 Y8
G1 F1800 X122.137 Y107.43 E725.94994
M204 S3000
M205 X10 Y10
G0 F6000 X122.703 Y107.43
M204 S1800
M205 X8 Y8
G1 F1800 X119.843 Y104.57 E726.08446
M204 S3000
M205 X10 Y10
G0 F6000 X120.409 Y104.57
M204 S1800
M205 X8 Y8
G1 F1800 X123.269 Y107.43 E726.21899
M204 S3000
M205 X10 Y10
G0 F6000 X123.834 Y107.43
M204 S1800
M205 X8 Y8
G1 F1800 X120.975 Y104.57 E726.35349
M204 S3000
M205 X10 Y10
G0 F6000 X121.541 Y104.57
M204 S1800
M205 X8 Y8
G1 F1800 X124.4 Y107.43 E726.48799
M204 S3000
M205 X10 Y10
G0 F6000 X124.966 Y107.43
M204 S1800
M205 X8 Y8
G1 F1800 X122.106 Y104.57 E726.62252
M204 S3000
M205 X10 Y10
G0 F6000 X122.672 Y104.57
M204 S1800
M205 X8 Y8
G1 F1800 X125.531 Y107.43 E726.75702
M204 S3000
M205 X10 Y10
G0 F6000 X126.097 Y107.43
M204 S1800
M205 X8 Y8
G1 F1800 X123.238 Y104.57 E726.89152
M204 S3000
M205 X10 Y10
G0 F6000 X123.803 Y104.57
M204 S1800
M205 X8 Y8
G1 F1800 X126.663 Y107.43 E727.02605
M204 S3000
M205 X10 Y10
G0 F6000 X127.229 Y107.43
M204 S1800
M205 X8 Y8
G1 F1800 X124.369 Y104.57 E727.16057
M204 S3000
M205 X10 Y10
G0 F6000 X124.935 Y104.57
M204 S1800
M205 X8 Y8
G1 F1800 X127.794 Y107.43 E727.29507
M204 S3000
M205 X10 Y10
G0 F6000 X128.36 Y107.43
M204 S1800
M205 X8 Y8
G1 F1800 X125.5 Y104.57 E727.4296
M204 S3000
M205 X10 Y10
G0 F6000 X126.066 Y104.57
M204 S1800
M205 X8 Y8
G1 F1800 X128.926 Y107.43 E727.56413
M204 S3000
M205 X10 Y10
G0 F6000 X129.491 Y107.43
M204 S1800
M205 X8 Y8
G1 F1800 X126.632 Y104.57 E727.69863
M204 S3000
M205 X10 Y10
G0 F6000 X127.197 Y104.57
M204 S1800
M205 X8 Y8
G1 F1800 X130.057 Y107.43 E727.83315
M204 S3000
M205 X10 Y10
G0 F6000 X130.623 Y107.43
M204 S1800
M205 X8 Y8
G1 F1800 X127.763 Y104.57 E727.96768
M204 S3000
M205 X10 Y10
G0 F6000 X128.329 Y104.57
M204 S1800
M205 X8 Y8
G1 F1800 X131.188 Y107.43 E728.10218
M204 S3000
M205 X10 Y10
G0 F6000 X131.754 Y107.43
M204 S1800
M205 X8 Y8
G1 F1800 X128.894 Y104.57 E728.23671
M204 S3000
M205 X10 Y10
G0 F6000 X129.46 Y104.57
M204 S1800
M205 X8 Y8
G1 F1800 X132.32 Y107.43 E728.37123
M204 S3000
M205 X10 Y10
G0 F6000 X132.885 Y107.43
M204 S1800
M205 X8 Y8
G1 F1800 X130.026 Y104.57 E728.50573
M204 S3000
M205 X10 Y10
G0 F6000 X130.592 Y104.57
M204 S1800
M205 X8 Y8
G1 F1800 X133.451 Y107.43 E728.64024
M204 S3000
M205 X10 Y10
G0 F6000 X134.017 Y107.43
M204 S1800
M205 X8 Y8
G1 F1800 X131.157 Y104.57 E728.77476
M204 S3000
M205 X10 Y10
G0 F6000 X131.723 Y104.57
M204 S1800
M205 X8 Y8
G1 F1800 X134.582 Y107.43 E728.90926
M204 S3000
M205 X10 Y10
G0 F6000 X135.148 Y107.43
M204 S1800
M205 X8 Y8
G1 F1800 X132.289 Y104.57 E729.04377
M204 S3000
M205 X10 Y10
G0 F6000 X132.854 Y104.57
M204 S1800
M205 X8 Y8
G1 F1800 X135.714 Y107.43 E729.17829
M204 S3000
M205 X10 Y10
G0 F6000 X136.279 Y107.43
M204 S1800
M205 X8 Y8
G1 F1800 X133.42 Y104.57 E729.31279
M204 S3000
M205 X10 Y10
G0 F6000 X133.986 Y104.57
M204 S1800
M205 X8 Y8
G1 F1800 X136.845 Y107.43 E729.4473
M204 S3000
M205 X10 Y10
G0 F6000 X137.411 Y107.43
M204 S1800
M205 X8 Y8
G1 F1800 X134.551 Y104.57 E729.58182
M204 S3000
M205 X10 Y10
G0 F6000 X135.117 Y104.57
M204 S1800
M205 X8 Y8
G1 F1800 X137.977 Y107.43 E729.71635
M204 S3000
M205 X10 Y10
G0 F6000 X138.542 Y107.43
M204 S1800
M205 X8 Y8
G1 F1800 X135.683 Y104.57 E729.85085
M204 S3000
M205 X10 Y10
G0 F6000 X136.248 Y104.57
M204 S1800
M205 X8 Y8
G1 F1800 X139.108 Y107.43 E729.98537
M204 S3000
M205 X10 Y10
G0 F6000 X139.674 Y107.43
M204 S1800
M205 X8 Y8
G1 F1800 X136.814 Y104.57 E730.1199
M204 S3000
M205 X10 Y10
G0 F6000 X137.38 Y104.57
M204 S1800
M205 X8 Y8
G1 F1800 X140.239 Y107.43 E730.2544
M204 S3000
M205 X10 Y10
G0 F6000 X140.805 Y107.43
M204 S1800
M205 X8 Y8
G1 F1800 X137.945 Y104.57 E730.38893
M204 S3000
M205 X10 Y10
G0 F6000 X138.511 Y104.57
M204 S1800
M205 X8 Y8
G1 F1800 X141.371 Y107.43 E730.52345
M204 S3000
M205 X10 Y10
G0 F6000 X141.569 Y107.628
M204 S1800
M205 X8 Y8
G1 F1800 X146.179 Y112.238 E730.74029
M204 S3000
M205 X10 Y10
G0 F6000 X146.179 Y112.804
M204 S1800
M205 X8 Y8
G1 F1800 X141.569 Y108.193 E730.95716
M204 S3000
M205 X10 Y10
G0 F6000 X141.569 Y108.759
M204 S1800
M205 X8 Y8
G1 F1800 X146.179 Y113.369 E731.174
M204 S3000
M205 X10 Y10
G0 F6000 X146.179 Y113.935
M204 S1800
M205 X8 Y8
G1 F1800 X141.569 Y109.325 E731.39084
M204 S3000
M205 X10 Y10
G0 F6000 X141.569 Y109.89
M204 S1800
M205 X8 Y8
G1 F1800 X146.179 Y114.501 E731.6077
M204 S3000
M205 X10 Y10
G0 F6000 X146.179 Y115.066
M204 S1800
M205 X8 Y8
G1 F1800 X141.569 Y110.456 E731.82454
M204 S3000
M205 X10 Y10
G0 F6000 X141.569 Y111.022
M204 S1800
M205 X8 Y8
G1 F1800 X146.179 Y115.632 E732.04138
M204 S3000
M205 X10 Y10
G0 F6000 X146.179 Y116.198
M204 S1800
M205 X8 Y8
G1 F1800 X141.569 Y111.587 E732.25825
M204 S3000
M205 X10 Y10
G0 F6000 X141.569 Y112.153
M204 S1800
M205 X8 Y8
G1 F1800 X146.179 Y116.763 E732.47509
M204 S3000
M205 X10 Y10
G0 F6000 X146.179 Y117.329
M204 S1800
M205 X8 Y8
G1 F1800 X141.569 Y112.719 E732.69193
M204 S3000
M205 X10 Y10
G0 F6000 X141.569 Y113.284
M204 S1800
M205 X8 Y8
G1 F1800 X146.179 Y117.895 E732.90879
M204 S3000
M205 X10 Y10
G0 F6000 X146.179 Y118.46
M204 S1800
M205 X8 Y8
G1 F1800 X141.569 Y113.85 E733.12563
M204 S3000
M205 X10 Y10
G0 F6000 X141.569 Y114.416
M204 S1800
M205 X8 Y8
G1 F1800 X146.179 Y119.026 E733.34247
M204 S3000
M205 X10 Y10
G0 F6000 X146.179 Y119.592
M204 S1800
M205 X8 Y8
G1 F1800 X141.569 Y114.981 E733.55934
M204 S3000
M205 X10 Y10
G0 F6000 X141.569 Y115.547
M204 S1800
M205 X8 Y8
G1 F1800 X146.179 Y120.157 E733.77618
M204 S3000
M205 X10 Y10
G0 F6000 X146.179 Y120.723
M204 S1800
M205 X8 Y8
G1 F1800 X141.569 Y116.113 E733.99302
M204 S3000
M205 X10 Y10
G0 F6000 X141.569 Y116.678
M204 S1800
M205 X8 Y8
G1 F1800 X146.179 Y121.289 E734.20988
M204 S3000
M205 X10 Y10
G0 F6000 X146.179 Y121.855
M204 S1800
M205 X8 Y8
G1 F1800 X141.569 Y117.244 E734.42674
M204 S3000
M205 X10 Y10
G0 F6000 X141.569 Y117.81
M204 S1800
M205 X8 Y8
G1 F1800 X146.179 Y122.42 E734.64358
M204 S3000
M205 X10 Y10
G0 F6000 X146.179 Y122.986
M204 S1800
M205 X8 Y8
G1 F1800 X141.569 Y118.376 E734.86042
M204 S3000
M205 X10 Y10
G0 F6000 X141.569 Y118.941
M204 S1800
M205 X8 Y8
G1 F1800 X146.179 Y123.552 E735.07729
M204 S3000
M205 X10 Y10
G0 F6000 X146.179 Y124.117
M204 S1800
M205 X8 Y8
G1 F1800 X141.569 Y119.507 E735.29413
M204 S3000
M205 X10 Y10
G0 F6000 X141.569 Y120.073
M204 S1800
M205 X8 Y8
G1 F1800 X146.179 Y124.683 E735.51097
M204 S3000
M205 X10 Y10
G0 F6000 X146.179 Y125.249
M204 S1800
M205 X8 Y8
G1 F1800 X141.569 Y120.638 E735.72783
M204 S3000
M205 X10 Y10
G0 F6000 X141.569 Y121.204
M204 S1800
M205 X8 Y8
G1 F1800 X146.179 Y125.814 E735.94467
M204 S3000
M205 X10 Y10
G0 F6000 X146.179 Y126.38
M204 S1800
M205 X8 Y8
G1 F1800 X141.569 Y121.77 E736.16151
M204 S3000
M205 X10 Y10
G0 F6000 X141.569 Y122.335
M204 S1800
M205 X8 Y8
G1 F1800 X146.179 Y126.946 E736.37838
M204 S3000
M205 X10 Y10
G0 F6000 X146.097 Y127.429
M204 S1800
M205 X8 Y8
G1 F1800 X141.569 Y122.901 E736.59136
M204 S3000
M205 X10 Y10
G0 F6000 X141.569 Y123.467
M204 S1800
M205 X8 Y8
G1 F1800 X145.531 Y127.429 E736.77772
M204 S3000
M205 X10 Y10
G0 F6000 X144.966 Y127.429
M204 S1800
M205 X8 Y8
G1 F1800 X141.569 Y124.032 E736.9375
M204 S3000
M205 X10 Y10
G0 F6000 X141.569 Y124.598
M204 S1800
M205 X8 Y8
G1 F1800 X144.4 Y127.429 E737.07067
M204 S3000
M205 X10 Y10
G0 F6000 X144.179 Y127.774
M204 S1800
M205 X8 Y8
G1 F1800 X141.43 Y125.025 E737.19997
M204 S3000
M205 X10 Y10
G0 F6000 X141.221 Y125.382
M204 S1800
M205 X8 Y8
G1 F1800 X144.179 Y128.34 E737.33911
M204 S3000
M205 X10 Y10
G0 F6000 X144.179 Y128.906
M204 S1800
M205 X8 Y8
G1 F1800 X141.014 Y125.74 E737.488
M204 S3000
M205 X10 Y10
G0 F6000 X140.806 Y126.098
M204 S1800
M205 X8 Y8
G1 F1800 X144.138 Y129.43 E737.64473
M204 S3000
M205 X10 Y10
G0 F6000 X143.572 Y129.43
M204 S1800
M205 X8 Y8
G1 F1800 X140.597 Y126.455 E737.78466
M204 S3000
M205 X10 Y10
G0 F6000 X140.386 Y126.809
M204 S1800
M205 X8 Y8
G1 F1800 X143.006 Y129.43 E737.90792
M204 S3000
M205 X10 Y10
G0 F6000 X142.441 Y129.43
M204 S1800
M205 X8 Y8
G1 F1800 X140.167 Y127.156 E738.01489
M204 S3000
M205 X10 Y10
G0 F6000 X140.142 Y127.697
M204 S1800
M205 X8 Y8
G1 F1800 X141.875 Y129.43 E738.0964
M204 S3000
M205 X10 Y10
G0 F6000 X141.309 Y129.43
M204 S1800
M205 X8 Y8
G1 F1800 X140.142 Y128.263 E738.15129
M204 S3000
M205 X10 Y10
G0 F6000 X140.142 Y128.829
M204 S1800
M205 X8 Y8
G1 F1800 X140.743 Y129.43 E738.17956
G1 X140.813 Y129.5
M204 S3000
M205 X10 Y10
G0 F6000 X146.179 Y111.672
M204 S1800
M205 X8 Y8
G1 F1800 X139.077 Y104.57 E738.51362
M204 S3000
M205 X10 Y10
G0 F6000 X139.642 Y104.57
M204 S1800
M205 X8 Y8
G1 F1800 X146.179 Y111.106 E738.82107
M204 S3000
M205 X10 Y10
G0 F6000 X146.179 Y110.541
M204 S1800
M205 X8 Y8
G1 F1800 X140.208 Y104.57 E739.10193
M204 S3000
M205 X10 Y10
G0 F6000 X140.774 Y104.57
M204 S1800
M205 X8 Y8
G1 F1800 X146.179 Y109.975 E739.35617
M204 S3000
M205 X10 Y10
G0 F6000 X146.179 Y109.409
M204 S1800
M205 X8 Y8
G1 F1800 X141.34 Y104.57 E739.58378
M204 S3000
M205 X10 Y10
G0 F6000 X141.905 Y104.57
M204 S1800
M205 X8 Y8
G1 F1800 X146.179 Y108.844 E739.78481
M204 S3000
M205 X10 Y10
G0 F6000 X146.179 Y108.278
M204 S1800
M205 X8 Y8
G1 F1800 X142.471 Y104.57 E739.95923
M204 S3000
M205 X10 Y10
G0 F6000 X143.037 Y104.57
M204 S1800
M205 X8 Y8
G1 F1800 X146.179 Y107.712 E740.10702
M204 S3000
M205 X10 Y10
G0 F6000 X146.179 Y107.147
M204 S1800
M205 X8 Y8
G1 F1800 X143.602 Y104.57 E740.22823
M204 S3000
M205 X10 Y10
G0 F6000 X144.168 Y104.57
M204 S1800
M205 X8 Y8
G1 F1800 X146.179 Y106.581 E740.32282
M204 S3000
M205 X10 Y10
G0 F6000 X146.179 Y106.015
M204 S1800
M205 X8 Y8
G1 F1800 X144.734 Y104.57 E740.39079
M204 S3000
M205 X10 Y10
G0 F6000 X145.299 Y104.57
M204 S1800
M205 X8 Y8
G1 F1800 X146.179 Y105.45 E740.43218
M204 S3000
M205 X10 Y10
G0 F6000 X146.179 Y104.884
M204 S1800
M205 X8 Y8
G1 F1800 X145.865 Y104.57 E740.44695
M204 S3000
M205 X10 Y10
;MESH:NONMESH
G0 F6000 X116.728 Y103.628
G0 X116.728 Y102.628
G0 X110.448 Y102.636
G0 X107.366 Y100.039
G0 X105 Y65.25
;TIME_ELAPSED:538.471260
;LAYER:3
;MESH:Tested Light.stl
G0 X105 Y65.25 Z0.9
M204 S1800
M205 X8 Y8
;TYPE:WALL-INNER
G1 F3600 X107 Y65.25 E740.51347
G1 X107 Y100.25 E741.67758
G1 X108.423 Y101.079 E741.73235
G1 X109.291 Y101.812 E741.77014
G1 X110.276 Y103 E741.82147
G1 X112.074 Y103 E741.88127
G1 X112.074 Y109 E742.08083
G1 X110.276 Y109 E742.14063
G1 X109.287 Y110.191 E742.19212
G1 X108.423 Y110.92 E742.22972
G1 X107 Y111.75 E742.28451
G1 X107 Y141 E743.25737
G1 X124.633 Y141 E743.84385
G1 X125.368 Y140.576 E743.87207
G1 X126.77 Y139.738 E743.9264
G1 X127.283 Y139.416 E743.94654
G1 X129.113 Y138.156 E744.02044
G1 X129.525 Y137.857 E744.03737
G1 X129.677 Y137.736 E744.04383
G1 X130 Y137.479 E744.05756
G1 X130 Y137.891 E744.06509
G1 X130 Y137.893 E744.06516
G1 X130 Y144.75 E744.29323
G1 X128 Y144.75 E744.35975
G1 X128 Y146.75 E744.42627
G1 X104 Y146.75 E745.22451
G1 X104 Y144.75 E745.29103
G1 X103 Y144.75 E745.32429
G1 X103 Y111.749 E746.42191
G1 X101.574 Y110.917 E746.47682
G1 X100.722 Y110.197 E746.51392
G1 X99.727 Y109 E746.56569
G1 X98.074 Y109 E746.62067
G1 X98.074 Y103 E746.82023
G1 X99.727 Y103 E746.87521
G1 X100.72 Y101.805 E746.92689
G1 X101.574 Y101.082 E746.9641
G1 X103 Y100.251 E747.019
G1 X103 Y69 E748.05841
G1 X85.367 Y69 E748.64489
G1 X84.632 Y69.424 E748.67311
G1 X83.23 Y70.262 E748.72743
G1 X82.717 Y70.584 E748.74758
G1 X80.887 Y71.844 E748.82148
G1 X80.475 Y72.143 E748.83841
G1 X80.323 Y72.264 E748.84487
G1 X80 Y72.521 E748.8586
G1 X80 Y72.109 E748.86613
G1 X80 Y72.107 E748.8662
G1 X80 Y64.926 E749.10504
G1 X81 Y64.926 E749.1383
G1 X81 Y63.25 E749.19405
G1 X105 Y63.25 E749.99229
G1 X105 Y65.25 E750.05881
M204 S3000
M205 X10 Y10
G0 F6000 X107.598 Y103.068
M204 S1800
M205 X8 Y8
G1 F3600 X106.821 Y102.534 E750.09017
G1 X105.938 Y102.199 E750.12158
G1 X105.001 Y102.086 E750.15297
G1 X104.065 Y102.199 E750.18433
G1 X103.182 Y102.534 E750.21574
G1 X102.405 Y103.068 E750.2471
G1 X101.778 Y103.776 E750.27855
G1 X101.341 Y104.611 E750.3099
G1 X101.116 Y105.527 E750.34127
G1 X101.116 Y106.472 E750.3727
G1 X101.341 Y107.388 E750.40407
G1 X101.778 Y108.223 E750.43542
G1 X102.405 Y108.931 E750.46687
G1 X103.182 Y109.466 E750.49825
G1 X104.065 Y109.8 E750.52965
G1 X105.001 Y109.914 E750.56101
G1 X105.938 Y109.8 E750.5924
G1 X106.821 Y109.466 E750.6238
G1 X107.598 Y108.931 E750.65518
G1 X108.224 Y108.223 E750.68661
G1 X108.662 Y107.388 E750.71797
G1 X108.887 Y106.472 E750.74935
G1 X108.887 Y105.527 E750.78078
G1 X108.662 Y104.611 E750.81215
G1 X108.224 Y103.776 E750.84351
G1 X107.598 Y103.068 E750.87494
M204 S3000
M205 X10 Y10
G0 F6000 X112.446 Y102.872
G0 X115.702 Y102.872
G0 X116.356 Y104
M204 S1800
M205 X8 Y8
G1 F3600 X146.75 Y104 E751.88585
G1 X146.75 Y128 E752.68409
G1 X144.75 Y128 E752.75061
G1 X144.75 Y130 E752.81713
G1 X139.574 Y130 E752.98929
G1 X139.574 Y128 E753.05581
G1 X139.253 Y128 E753.06649
G1 X139.088 Y128 E753.07197
G1 X138.938 Y128 E753.07696
G1 X139.088 Y127.78 E753.08133
G1 X139.177 Y127.642 E753.08571
G1 X139.696 Y126.838 E753.11754
G1 X140.012 Y126.332 E753.13738
G1 X141 Y124.635 E753.20269
G1 X141 Y108 E753.75597
G1 X116.355 Y108 E754.57567
G1 X116.355 Y109 E754.60893
G1 X116.074 Y109 E754.61827
G1 X116.074 Y108 E754.64164
G1 X116.074 Y104 E754.77468
G1 X116.074 Y103 E754.80794
G1 X116.356 Y103 E754.81732
G1 X116.356 Y104 E754.84077
M204 S3000
M205 X10 Y10
G0 F6000 X115.702 Y102.872
G0 X105.001 Y102.45
G0 X94.446 Y102.872
G0 X94.437 Y103.785
G0 X69 Y104
M204 S1800
M205 X8 Y8
G1 F3600 X93.647 Y104 E755.66053
G1 X93.647 Y103 E755.69379
G1 X94.074 Y103 E755.70799
G1 X94.074 Y109 E755.90755
G1 X93.647 Y109 E755.92176
G1 X93.647 Y108 E755.95502
G1 X63.25 Y108 E756.96602
G1 X63.25 Y81.5 E757.84742
G1 X64.926 Y81.5 E757.90316
G1 X64.926 Y80 E757.95305
G1 X72.109 Y80 E758.19196
G1 X72.11 Y80 E758.19199
G1 X72.524 Y80 E758.20576
G1 X72.265 Y80.324 E758.21334
G1 X72.146 Y80.473 E758.21969
G1 X71.845 Y80.887 E758.23671
G1 X70.585 Y82.716 E758.31058
G1 X70.263 Y83.229 E758.33073
G1 X69.425 Y84.631 E758.38505
G1 X69 Y85.367 E758.41332
G1 X69 Y104 E759.03306
M204 S3000
M205 X10 Y10
G0 F6000 X93.275 Y103.628
G0 X94.404 Y102.83
G0 X94.474 Y102.9
M204 S1800
M205 X8 Y8
G1 F3600 X94.474 Y109.1 E759.23927
G1 X97.674 Y109.1 E759.3457
G1 X97.674 Y102.9 E759.55191
G1 X94.474 Y102.9 E759.65835
M204 S3000
M205 X10 Y10
G0 F6000 X94.404 Y102.83
G0 X105.001 Y102.45
G0 X105.852 Y102.552
G0 X106.5 Y102.798
G0 X107.398 Y103.296
G0 X107.331 Y103.37
M204 S1800
M205 X8 Y8
G1 F3600 X106.634 Y102.891 E759.68648
G1 X105.842 Y102.59 E759.71466
G1 X105.001 Y102.489 E759.74283
G1 X104.161 Y102.59 E759.77097
G1 X103.369 Y102.891 E759.79915
G1 X102.672 Y103.37 E759.82728
G1 X102.11 Y104.005 E759.85548
G1 X101.718 Y104.754 E759.8836
G1 X101.516 Y105.575 E759.91172
G1 X101.516 Y106.424 E759.93996
G1 X101.718 Y107.245 E759.96808
G1 X102.11 Y107.994 E759.9962
G1 X102.672 Y108.629 E760.0244
G1 X103.369 Y109.109 E760.05255
G1 X104.161 Y109.409 E760.08072
G1 X105.001 Y109.511 E760.10886
G1 X105.842 Y109.409 E760.13704
G1 X106.634 Y109.109 E760.16521
G1 X107.331 Y108.629 E760.19335
G1 X107.892 Y107.994 E760.22153
G1 X108.285 Y107.245 E760.24967
G1 X108.487 Y106.424 E760.27779
G1 X108.487 Y105.575 E760.30603
G1 X108.285 Y104.754 E760.33415
G1 X107.892 Y104.005 E760.36228
G1 X107.331 Y103.37 E760.39046
M204 S3000
M205 X10 Y10
G0 F6000 X107.398 Y103.296
G0 X112.404 Y102.83
G0 X112.474 Y102.9
M204 S1800
M205 X8 Y8
G1 F3600 X112.474 Y109.1 E760.59667
G1 X115.674 Y109.1 E760.70311
G1 X115.674 Y102.9 E760.90932
G1 X112.474 Y102.9 E761.01575
M204 S3000
M205 X10 Y10
G0 F6000 X112.404 Y102.83
G0 X110.447 Y102.636
G0 X107.366 Y100.039
G0 X105.33 Y64.92
G0 X105.4 Y64.85
M204 S1800
M205 X8 Y8
G1 F3600 X107.4 Y64.85 E761.08227
G1 X107.4 Y100.02 E762.25203
G1 X108.655 Y100.751 E762.30034
G1 X109.575 Y101.528 E762.34039
G1 X110.464 Y102.6 E762.38671
G1 X112.474 Y102.6 E762.45356
G1 X115.674 Y102.6 E762.53339
G1 X116.756 Y102.6 E762.56938
G1 X116.756 Y103.6 E762.60264
G1 X147.15 Y103.6 E763.61354
G1 X147.15 Y128.4 E764.4384
G1 X145.15 Y128.4 E764.50492
G1 X145.15 Y130.4 E764.57144
G1 X139.174 Y130.4 E764.7702
G1 X139.174 Y128.4 E764.83672
G1 X138.466 Y128.4 E764.86027
G1 X138.424 Y128.4 E764.86166
G1 X138.169 Y128.4 E764.87014
G1 X138.424 Y128.045 E764.87894
G1 X138.447 Y128.011 E764.88023
G1 X138.754 Y127.559 E764.89841
G1 X139.358 Y126.623 E764.93546
G1 X139.67 Y126.125 E764.955
G1 X140.6 Y124.527 E765.0165
G1 X140.6 Y108.4 E765.55289
G1 X116.755 Y108.4 E766.34597
G1 X116.755 Y109.4 E766.37923
G1 X115.674 Y109.4 E766.41519
G1 X112.474 Y109.4 E766.49501
G1 X110.464 Y109.4 E766.56186
G1 X109.573 Y110.473 E766.60825
G1 X108.657 Y111.246 E766.64812
G1 X107.4 Y111.98 E766.69653
G1 X107.4 Y140.6 E767.64844
G1 X124.526 Y140.6 E768.21805
G1 X125.165 Y140.231 E768.24259
G1 X126.561 Y139.397 E768.29668
G1 X127.063 Y139.082 E768.31639
G1 X128.882 Y137.829 E768.38985
G1 X129.283 Y137.538 E768.40633
G1 X130.076 Y136.906 E768.44006
G1 X130.4 Y136.649 E768.45382
G1 X130.4 Y137.062 E768.46137
G1 X130.4 Y137.063 E768.4614
G1 X130.4 Y145.15 E768.73037
G1 X128.4 Y145.15 E768.79689
G1 X128.4 Y147.15 E768.86341
G1 X103.6 Y147.15 E769.68826
G1 X103.6 Y145.15 E769.75479
G1 X102.6 Y145.15 E769.78805
G1 X102.6 Y111.979 E770.89132
G1 X101.344 Y111.246 E770.93969
G1 X100.433 Y110.476 E770.97936
G1 X99.539 Y109.4 E771.02589
G1 X97.674 Y109.4 E771.08792
G1 X94.474 Y109.4 E771.16774
G1 X93.247 Y109.4 E771.20855
G1 X93.247 Y108.4 E771.24181
G1 X62.85 Y108.4 E772.25282
G1 X62.85 Y81.1 E773.16082
G1 X64.526 Y81.1 E773.21657
G1 X64.526 Y79.6 E773.26646
G1 X72.941 Y79.6 E773.54634
G1 X72.942 Y79.6 E773.54637
G1 X73.356 Y79.6 E773.56014
G1 X73.097 Y79.924 E773.56772
G1 X72.464 Y80.716 E773.60145
G1 X72.172 Y81.118 E773.61797
G1 X70.919 Y82.936 E773.69141
G1 X70.604 Y83.438 E773.71112
G1 X69.77 Y84.834 E773.76521
G1 X69.4 Y85.474 E773.78979
G1 X69.4 Y103.6 E774.39267
G1 X93.247 Y103.6 E775.18582
G1 X93.247 Y102.6 E775.21908
G1 X94.474 Y102.6 E775.25989
G1 X97.674 Y102.6 E775.33972
G1 X99.539 Y102.6 E775.40175
G1 X100.433 Y101.524 E775.44828
G1 X101.342 Y100.754 E775.4879
G1 X102.6 Y100.021 E775.53632
G1 X102.6 Y69.4 E776.55478
G1 X85.474 Y69.4 E777.1244
G1 X84.835 Y69.769 E777.14894
G1 X83.439 Y70.603 E777.20302
G1 X82.937 Y70.918 E777.22274
G1 X81.118 Y72.171 E777.2962
G1 X80.717 Y72.462 E777.31268
G1 X79.924 Y73.094 E777.34641
G1 X79.6 Y73.351 E777.36016
G1 X79.6 Y72.938 E777.36771
G1 X79.6 Y72.937 E777.36775
G1 X79.6 Y64.526 E777.6475
G1 X80.6 Y64.526 E777.68076
G1 X80.6 Y62.85 E777.7365
G1 X105.4 Y62.85 E778.56135
G1 X105.4 Y64.85 E778.62787
M204 S3000
M205 X10 Y10
G0 F6000 X105.8 Y64.45
M204 S1800
M205 X8 Y8
;TYPE:WALL-OUTER
G1 F3600 X107.8 Y64.45 E778.69439
G1 X107.8 Y99.79 E779.86981
G1 X108.887 Y100.423 E779.91164
G1 X109.859 Y101.244 E779.95396
G1 X110.652 Y102.2 E779.99527
G1 X117.156 Y102.2 E780.2116
G1 X117.156 Y103.2 E780.24486
G1 X147.55 Y103.2 E781.25576
G1 X147.55 Y128.8 E782.10722
G1 X145.55 Y128.8 E782.17374
G1 X145.55 Y130.8 E782.24026
G1 X138.774 Y130.8 E782.46564
G1 X138.774 Y128.8 E782.53216
G1 X137.779 Y128.8 E782.56525
G1 X137.778 Y128.8 E782.56528
G1 X137.39 Y128.8 E782.57819
G1 X137.616 Y128.484 E782.58536
G1 X138.096 Y127.816 E782.61272
G1 X138.42 Y127.338 E782.63193
G1 X139.021 Y126.408 E782.66876
G1 X139.328 Y125.918 E782.68799
G1 X140.2 Y124.419 E782.74567
G1 X140.2 Y108.8 E783.26516
G1 X117.155 Y108.8 E784.03164
G1 X117.155 Y109.8 E784.0649
G1 X110.652 Y109.8 E784.28119
G1 X109.859 Y110.755 E784.32248
G1 X108.887 Y111.576 E784.36479
G1 X107.8 Y112.21 E784.40665
G1 X107.8 Y140.2 E785.3376
G1 X124.419 Y140.2 E785.89035
G1 X124.962 Y139.886 E785.91121
G1 X126.352 Y139.056 E785.96506
G1 X126.843 Y138.748 E785.98434
G1 X128.651 Y137.502 E786.05737
G1 X129.041 Y137.219 E786.0734
G1 X130.477 Y136.076 E786.13444
G1 X130.8 Y135.819 E786.14817
G1 X130.8 Y136.231 E786.1557
G1 X130.8 Y136.233 E786.15577
G1 X130.8 Y145.55 E786.46565
G1 X128.8 Y145.55 E786.53217
G1 X128.8 Y147.55 E786.59869
G1 X103.2 Y147.55 E787.45015
G1 X103.2 Y145.55 E787.51667
G1 X102.2 Y145.55 E787.54993
G1 X102.2 Y112.209 E788.65886
G1 X101.114 Y111.575 E788.70068
G1 X100.144 Y110.755 E788.74293
G1 X99.351 Y109.8 E788.78422
G1 X92.847 Y109.8 E789.00054
G1 X92.847 Y108.8 E789.0338
G1 X62.45 Y108.8 E790.04481
G1 X62.45 Y80.7 E790.97942
G1 X64.126 Y80.7 E791.03516
G1 X64.126 Y79.2 E791.08505
G1 X73.772 Y79.2 E791.40588
G1 X73.773 Y79.2 E791.40591
G1 X74.187 Y79.2 E791.41968
G1 X73.928 Y79.524 E791.42726
G1 X72.782 Y80.958 E791.48832
G1 X72.499 Y81.349 E791.50437
G1 X71.253 Y83.156 E791.57738
G1 X70.945 Y83.647 E791.59665
G1 X70.115 Y85.037 E791.6505
G1 X69.8 Y85.581 E791.67141
G1 X69.8 Y103.2 E792.25742
G1 X92.847 Y103.2 E793.02397
G1 X92.847 Y102.2 E793.05723
G1 X99.351 Y102.2 E793.27355
G1 X100.144 Y101.245 E793.31484
G1 X101.114 Y100.424 E793.3571
G1 X102.2 Y99.791 E793.39891
G1 X102.2 Y69.8 E794.39642
G1 X85.581 Y69.8 E794.94917
G1 X85.038 Y70.114 E794.97003
G1 X83.648 Y70.944 E795.02388
G1 X83.157 Y71.252 E795.04315
G1 X81.349 Y72.498 E795.11618
G1 X80.959 Y72.781 E795.13221
G1 X79.523 Y73.924 E795.19326
G1 X79.2 Y74.181 E795.20698
G1 X79.2 Y73.769 E795.21452
G1 X79.2 Y73.767 E795.21458
G1 X79.2 Y64.126 E795.53525
G1 X80.2 Y64.126 E795.56851
G1 X80.2 Y62.45 E795.62425
G1 X105.8 Y62.45 E796.47571
G1 X105.8 Y64.45 E796.54223
M204 S3000
M205 X10 Y10
G0 F6000 X106 Y64.45
G0 X106 Y64.95
G0 X107.439 Y103.341
G0 X107.064 Y103.672
M204 S1800
M205 X8 Y8
G1 F3600 X106.447 Y103.248 E796.56713
G1 X105.746 Y102.981 E796.59208
G1 X105.001 Y102.892 E796.61703
G1 X104.257 Y102.981 E796.64196
G1 X103.556 Y103.248 E796.6669
G1 X102.939 Y103.672 E796.6918
G1 X102.442 Y104.234 E796.71676
G1 X102.095 Y104.897 E796.74165
G1 X101.916 Y105.624 E796.76655
G1 X101.916 Y106.375 E796.79153
G1 X102.095 Y107.102 E796.81643
G1 X102.442 Y107.765 E796.84132
G1 X102.939 Y108.327 E796.86627
G1 X103.556 Y108.752 E796.89119
G1 X104.257 Y109.018 E796.91613
G1 X105.001 Y109.108 E796.94105
G1 X105.746 Y109.018 E796.96601
G1 X106.447 Y108.752 E796.99095
G1 X107.064 Y108.327 E797.01587
G1 X107.56 Y107.765 E797.0408
G1 X107.908 Y107.102 E797.0657
G1 X108.087 Y106.375 E797.09061
G1 X108.087 Y105.624 E797.11559
G1 X107.908 Y104.897 E797.14049
G1 X107.56 Y104.234 E797.16539
G1 X107.064 Y103.672 E797.19032
M204 S3000
M205 X10 Y10
G0 F6000 X106.9 Y103.559
G0 X107.183 Y103.148
G0 X112.874 Y102.8
G0 X112.874 Y103.3
M204 S1800
M205 X8 Y8
G1 F3600 X112.874 Y108.7 E797.36993
G1 X115.274 Y108.7 E797.44975
G1 X115.274 Y103.3 E797.62936
G1 X112.874 Y103.3 E797.70918
M204 S3000
M205 X10 Y10
G0 F6000 X112.874 Y103.5
G0 X112.374 Y103.5
G0 X105.001 Y102.45
G0 X94.874 Y102.8
G0 X94.874 Y103.3
M204 S1800
M205 X8 Y8
G1 F3600 X94.874 Y108.7 E797.88879
G1 X97.274 Y108.7 E797.96861
G1 X97.274 Y103.3 E798.14821
G1 X94.874 Y103.3 E798.22804
M204 S3000
M205 X10 Y10
G0 F6000 X94.874 Y103.5
G0 X93.684 Y104.39
M204 S1800
M205 X8 Y8
;TYPE:SKIN
G1 F1800 X93.684 Y107.61 E798.33514
G1 X63.64 Y107.61 E799.3344
G1 X63.64 Y81.89 E800.18986
G1 X65.316 Y81.89 E800.2456
G1 X65.316 Y80.39 E800.29549
G1 X71.724 Y80.39 E800.50862
G1 X71.527 Y80.661 E800.51976
G1 X70.259 Y82.502 E800.59411
G1 X69.93 Y83.026 E800.61469
G1 X69.089 Y84.434 E800.66924
G1 X68.61 Y85.262 E800.70106
G1 X68.61 Y104.39 E801.33726
G1 X93.684 Y104.39 E802.17122
M204 S3000
M205 X10 Y10
G0 F6000 X93.389 Y107.429
M204 S1800
M205 X8 Y8
G1 F1800 X93.503 Y107.314 E802.17661
M204 S3000
M205 X10 Y10
G0 F6000 X93.503 Y106.749
M204 S1800
M205 X8 Y8
G1 F1800 X92.823 Y107.429 E802.20859
M204 S3000
M205 X10 Y10
G0 F6000 X92.257 Y107.429
M204 S1800
M205 X8 Y8
G1 F1800 X93.503 Y106.183 E802.2672
M204 S3000
M205 X10 Y10
G0 F6000 X93.503 Y105.617
M204 S1800
M205 X8 Y8
G1 F1800 X91.691 Y107.429 E802.35243
M204 S3000
M205 X10 Y10
G0 F6000 X91.126 Y107.429
M204 S1800
M205 X8 Y8
G1 F1800 X93.503 Y105.052 E802.46424
M204 S3000
M205 X10 Y10
G0 F6000 X93.42 Y104.569
M204 S1800
M205 X8 Y8
G1 F1800 X90.56 Y107.429 E802.59876
M204 S3000
M205 X10 Y10
G0 F6000 X89.994 Y107.429
M204 S1800
M205 X8 Y8
G1 F1800 X92.855 Y104.569 E802.73331
M204 S3000
M205 X10 Y10
G0 F6000 X92.289 Y104.569
M204 S1800
M205 X8 Y8
G1 F1800 X89.429 Y107.429 E802.86784
M204 S3000
M205 X10 Y10
G0 F6000 X88.863 Y107.429
M204 S1800
M205 X8 Y8
G1 F1800 X91.723 Y104.569 E803.00236
M204 S3000
M205 X10 Y10
G0 F6000 X91.158 Y104.569
M204 S1800
M205 X8 Y8
G1 F1800 X88.297 Y107.429 E803.13691
M204 S3000
M205 X10 Y10
G0 F6000 X87.732 Y107.429
M204 S1800
M205 X8 Y8
G1 F1800 X90.592 Y104.569 E803.27144
M204 S3000
M205 X10 Y10
G0 F6000 X90.026 Y104.569
M204 S1800
M205 X8 Y8
G1 F1800 X87.166 Y107.429 E803.40596
M204 S3000
M205 X10 Y10
G0 F6000 X86.6 Y107.429
M204 S1800
M205 X8 Y8
G1 F1800 X89.461 Y104.569 E803.54051
M204 S3000
M205 X10 Y10
G0 F6000 X88.895 Y104.569
M204 S1800
M205 X8 Y8
G1 F1800 X86.035 Y107.429 E803.67504
M204 S3000
M205 X10 Y10
G0 F6000 X85.469 Y107.429
M204 S1800
M205 X8 Y8
G1 F1800 X88.329 Y104.569 E803.80956
M204 S3000
M205 X10 Y10
G0 F6000 X87.763 Y104.569
M204 S1800
M205 X8 Y8
G1 F1800 X84.903 Y107.429 E803.94409
M204 S3000
M205 X10 Y10
G0 F6000 X84.338 Y107.429
M204 S1800
M205 X8 Y8
G1 F1800 X87.198 Y104.569 E804.07862
M204 S3000
M205 X10 Y10
G0 F6000 X86.632 Y104.569
M204 S1800
M205 X8 Y8
G1 F1800 X83.772 Y107.429 E804.21314
M204 S3000
M205 X10 Y10
G0 F6000 X83.206 Y107.429
M204 S1800
M205 X8 Y8
G1 F1800 X86.066 Y104.569 E804.34767
M204 S3000
M205 X10 Y10
G0 F6000 X85.501 Y104.569
M204 S1800
M205 X8 Y8
G1 F1800 X82.64 Y107.429 E804.48222
M204 S3000
M205 X10 Y10
G0 F6000 X82.075 Y107.429
M204 S1800
M205 X8 Y8
G1 F1800 X84.935 Y104.569 E804.61674
M204 S3000
M205 X10 Y10
G0 F6000 X84.369 Y104.569
M204 S1800
M205 X8 Y8
G1 F1800 X81.509 Y107.429 E804.75127
M204 S3000
M205 X10 Y10
G0 F6000 X80.943 Y107.429
M204 S1800
M205 X8 Y8
G1 F1800 X83.804 Y104.569 E804.88582
M204 S3000
M205 X10 Y10
G0 F6000 X83.238 Y104.569
M204 S1800
M205 X8 Y8
G1 F1800 X80.378 Y107.429 E805.02034
M204 S3000
M205 X10 Y10
G0 F6000 X79.812 Y107.429
M204 S1800
M205 X8 Y8
G1 F1800 X82.672 Y104.569 E805.15487
M204 S3000
M205 X10 Y10
G0 F6000 X82.107 Y104.569
M204 S1800
M205 X8 Y8
G1 F1800 X79.246 Y107.429 E805.28942
M204 S3000
M205 X10 Y10
G0 F6000 X78.681 Y107.429
M204 S1800
M205 X8 Y8
G1 F1800 X81.541 Y104.569 E805.42394
M204 S3000
M205 X10 Y10
G0 F6000 X80.975 Y104.569
M204 S1800
M205 X8 Y8
G1 F1800 X78.115 Y107.429 E805.55847
M204 S3000
M205 X10 Y10
G0 F6000 X77.549 Y107.429
M204 S1800
M205 X8 Y8
G1 F1800 X80.41 Y104.569 E805.69302
M204 S3000
M205 X10 Y10
G0 F6000 X79.844 Y104.569
M204 S1800
M205 X8 Y8
G1 F1800 X76.984 Y107.429 E805.82754
M204 S3000
M205 X10 Y10
G0 F6000 X76.418 Y107.429
M204 S1800
M205 X8 Y8
G1 F1800 X79.278 Y104.569 E805.96207
M204 S3000
M205 X10 Y10
G0 F6000 X78.713 Y104.569
M204 S1800
M205 X8 Y8
G1 F1800 X75.852 Y107.429 E806.09662
M204 S3000
M205 X10 Y10
G0 F6000 X75.287 Y107.429
M204 S1800
M205 X8 Y8
G1 F1800 X78.147 Y104.569 E806.23114
M204 S3000
M205 X10 Y10
G0 F6000 X77.581 Y104.569
M204 S1800
M205 X8 Y8
G1 F1800 X74.721 Y107.429 E806.36567
M204 S3000
M205 X10 Y10
G0 F6000 X74.155 Y107.429
M204 S1800
M205 X8 Y8
G1 F1800 X77.015 Y104.569 E806.50019
M204 S3000
M205 X10 Y10
G0 F6000 X76.45 Y104.569
M204 S1800
M205 X8 Y8
G1 F1800 X73.59 Y107.429 E806.63472
M204 S3000
M205 X10 Y10
G0 F6000 X73.024 Y107.429
M204 S1800
M205 X8 Y8
G1 F1800 X75.884 Y104.569 E806.76925
M204 S3000
M205 X10 Y10
G0 F6000 X75.318 Y104.569
M204 S1800
M205 X8 Y8
G1 F1800 X72.458 Y107.429 E806.90377
M204 S3000
M205 X10 Y10
G0 F6000 X71.892 Y107.429
M204 S1800
M205 X8 Y8
G1 F1800 X74.753 Y104.569 E807.03832
M204 S3000
M205 X10 Y10
G0 F6000 X74.187 Y104.569
M204 S1800
M205 X8 Y8
G1 F1800 X71.327 Y107.429 E807.17285
M204 S3000
M205 X10 Y10
G0 F6000 X70.761 Y107.429
M204 S1800
M205 X8 Y8
G1 F1800 X73.621 Y104.569 E807.30737
M204 S3000
M205 X10 Y10
G0 F6000 X73.056 Y104.569
M204 S1800
M205 X8 Y8
G1 F1800 X70.195 Y107.429 E807.44192
M204 S3000
M205 X10 Y10
G0 F6000 X69.63 Y107.429
M204 S1800
M205 X8 Y8
G1 F1800 X72.49 Y104.569 E807.57645
M204 S3000
M205 X10 Y10
G0 F6000 X71.924 Y104.569
M204 S1800
M205 X8 Y8
G1 F1800 X69.064 Y107.429 E807.71097
M204 S3000
M205 X10 Y10
G0 F6000 X68.498 Y107.429
M204 S1800
M205 X8 Y8
G1 F1800 X71.359 Y104.569 E807.84552
M204 S3000
M205 X10 Y10
G0 F6000 X70.793 Y104.569
M204 S1800
M205 X8 Y8
G1 F1800 X67.933 Y107.429 E807.98005
M204 S3000
M205 X10 Y10
G0 F6000 X67.367 Y107.429
M204 S1800
M205 X8 Y8
G1 F1800 X70.227 Y104.569 E808.11457
M204 S3000
M205 X10 Y10
G0 F6000 X69.662 Y104.569
M204 S1800
M205 X8 Y8
G1 F1800 X66.801 Y107.429 E808.24912
M204 S3000
M205 X10 Y10
G0 F6000 X66.236 Y107.429
M204 S1800
M205 X8 Y8
G1 F1800 X69.096 Y104.569 E808.38365
M204 S3000
M205 X10 Y10
G0 F6000 X68.53 Y104.569
M204 S1800
M205 X8 Y8
G1 F1800 X65.67 Y107.429 E808.51817
M204 S3000
M205 X10 Y10
G0 F6000 X65.104 Y107.429
M204 S1800
M205 X8 Y8
G1 F1800 X68.43 Y104.103 E808.67462
M204 S3000
M205 X10 Y10
G0 F6000 X68.43 Y103.538
M204 S1800
M205 X8 Y8
G1 F1800 X64.539 Y107.429 E808.85764
M204 S3000
M205 X10 Y10
G0 F6000 X63.973 Y107.429
M204 S1800
M205 X8 Y8
G1 F1800 X68.43 Y102.972 E809.06728
M204 S3000
M205 X10 Y10
G0 F6000 X68.43 Y102.406
M204 S1800
M205 X8 Y8
G1 F1800 X63.82 Y107.016 E809.28412
M204 S3000
M205 X10 Y10
G0 F6000 X63.82 Y106.45
M204 S1800
M205 X8 Y8
G1 F1800 X68.43 Y101.841 E809.50094
M204 S3000
M205 X10 Y10
G0 F6000 X68.43 Y101.275
M204 S1800
M205 X8 Y8
G1 F1800 X63.82 Y105.884 E809.71776
M204 S3000
M205 X10 Y10
G0 F6000 X63.82 Y105.319
M204 S1800
M205 X8 Y8
G1 F1800 X68.43 Y100.709 E809.9346
M204 S3000
M205 X10 Y10
G0 F6000 X68.43 Y100.143
M204 S1800
M205 X8 Y8
G1 F1800 X63.82 Y104.753 E810.15144
M204 S3000
M205 X10 Y10
G0 F6000 X63.82 Y104.187
M204 S1800
M205 X8 Y8
G1 F1800 X68.43 Y99.578 E810.36825
M204 S3000
M205 X10 Y10
G0 F6000 X68.43 Y99.012
M204 S1800
M205 X8 Y8
G1 F1800 X63.82 Y103.622 E810.58509
M204 S3000
M205 X10 Y10
G0 F6000 X63.82 Y103.056
M204 S1800
M205 X8 Y8
G1 F1800 X68.43 Y98.446 E810.80193
M204 S3000
M205 X10 Y10
G0 F6000 X68.43 Y97.881
M204 S1800
M205 X8 Y8
G1 F1800 X63.82 Y102.49 E811.01875
M204 S3000
M205 X10 Y10
G0 F6000 X63.82 Y101.925
M204 S1800
M205 X8 Y8
G1 F1800 X68.43 Y97.315 E811.23559
M204 S3000
M205 X10 Y10
G0 F6000 X68.43 Y96.749
M204 S1800
M205 X8 Y8
G1 F1800 X63.82 Y101.359 E811.45243
M204 S3000
M205 X10 Y10
G0 F6000 X63.82 Y100.793
M204 S1800
M205 X8 Y8
G1 F1800 X68.43 Y96.184 E811.66925
M204 S3000
M205 X10 Y10
G0 F6000 X68.43 Y95.618
M204 S1800
M205 X8 Y8
G1 F1800 X63.82 Y100.228 E811.88609
M204 S3000
M205 X10 Y10
G0 F6000 X63.82 Y99.662
M204 S1800
M205 X8 Y8
G1 F1800 X68.43 Y95.052 E812.10293
M204 S3000
M205 X10 Y10
G0 F6000 X68.43 Y94.487
M204 S1800
M205 X8 Y8
G1 F1800 X63.82 Y99.096 E812.31975
M204 S3000
M205 X10 Y10
G0 F6000 X63.82 Y98.531
M204 S1800
M205 X8 Y8
G1 F1800 X68.43 Y93.921 E812.53659
M204 S3000
M205 X10 Y10
G0 F6000 X68.43 Y93.355
M204 S1800
M205 X8 Y8
G1 F1800 X63.82 Y97.965 E812.75343
M204 S3000
M205 X10 Y10
G0 F6000 X63.82 Y97.399
M204 S1800
M205 X8 Y8
G1 F1800 X68.43 Y92.79 E812.97024
M204 S3000
M205 X10 Y10
G0 F6000 X68.43 Y92.224
M204 S1800
M205 X8 Y8
G1 F1800 X63.82 Y96.834 E813.18708
M204 S3000
M205 X10 Y10
G0 F6000 X63.82 Y96.268
M204 S1800
M205 X8 Y8
G1 F1800 X68.43 Y91.658 E813.40392
M204 S3000
M205 X10 Y10
G0 F6000 X68.43 Y91.093
M204 S1800
M205 X8 Y8
G1 F1800 X63.82 Y95.702 E813.62074
M204 S3000
M205 X10 Y10
G0 F6000 X63.82 Y95.136
M204 S1800
M205 X8 Y8
G1 F1800 X68.43 Y90.527 E813.83756
M204 S3000
M205 X10 Y10
G0 F6000 X68.43 Y89.961
M204 S1800
M205 X8 Y8
G1 F1800 X63.82 Y94.571 E814.0544
M204 S3000
M205 X10 Y10
G0 F6000 X63.82 Y94.005
M204 S1800
M205 X8 Y8
G1 F1800 X68.43 Y89.395 E814.27124
M204 S3000
M205 X10 Y10
G0 F6000 X68.43 Y88.83
M204 S1800
M205 X8 Y8
G1 F1800 X63.82 Y93.439 E814.48805
M204 S3000
M205 X10 Y10
G0 F6000 X63.82 Y92.874
M204 S1800
M205 X8 Y8
G1 F1800 X68.43 Y88.264 E814.70489
M204 S3000
M205 X10 Y10
G0 F6000 X68.43 Y87.698
M204 S1800
M205 X8 Y8
G1 F1800 X63.82 Y92.308 E814.92173
M204 S3000
M205 X10 Y10
G0 F6000 X63.82 Y91.742
M204 S1800
M205 X8 Y8
G1 F1800 X68.43 Y87.133 E815.13855
M204 S3000
M205 X10 Y10
G0 F6000 X68.43 Y86.567
M204 S1800
M205 X8 Y8
G1 F1800 X63.82 Y91.177 E815.35539
M204 S3000
M205 X10 Y10
G0 F6000 X63.82 Y90.611
M204 S1800
M205 X8 Y8
G1 F1800 X68.43 Y86.001 E815.57223
M204 S3000
M205 X10 Y10
G0 F6000 X68.43 Y85.436
M204 S1800
M205 X8 Y8
G1 F1800 X63.82 Y90.045 E815.78905
M204 S3000
M205 X10 Y10
G0 F6000 X63.82 Y89.48
M204 S1800
M205 X8 Y8
G1 F1800 X68.901 Y84.399 E816.02804
G1 X68.971 Y84.329
M204 S3000
M205 X10 Y10
G0 F6000 X69.732 Y83.002
M204 S1800
M205 X8 Y8
G1 F1800 X63.82 Y88.914 E816.30613
M204 S3000
M205 X10 Y10
G0 F6000 X63.82 Y88.348
M204 S1800
M205 X8 Y8
G1 F1800 X70.861 Y81.308 E816.63729
M204 S3000
M205 X10 Y10
G0 F6000 X71.034 Y80.569
M204 S1800
M205 X8 Y8
G1 F1800 X63.82 Y87.783 E816.97661
M204 S3000
M205 X10 Y10
G0 F6000 X63.82 Y87.217
M204 S1800
M205 X8 Y8
G1 F1800 X70.468 Y80.569 E817.28931
M204 S3000
M205 X10 Y10
G0 F6000 X69.903 Y80.569
M204 S1800
M205 X8 Y8
G1 F1800 X63.82 Y86.651 E817.57542
M204 S3000
M205 X10 Y10
G0 F6000 X63.82 Y86.086
M204 S1800
M205 X8 Y8
G1 F1800 X69.337 Y80.569 E817.83492
M204 S3000
M205 X10 Y10
G0 F6000 X68.771 Y80.569
M204 S1800
M205 X8 Y8
G1 F1800 X63.82 Y85.52 E818.0678
M204 S3000
M205 X10 Y10
G0 F6000 X63.82 Y84.954
M204 S1800
M205 X8 Y8
G1 F1800 X68.206 Y80.569 E818.27408
M204 S3000
M205 X10 Y10
G0 F6000 X67.64 Y80.569
M204 S1800
M205 X8 Y8
G1 F1800 X63.82 Y84.388 E818.45374
M204 S3000
M205 X10 Y10
G0 F6000 X63.82 Y83.823
M204 S1800
M205 X8 Y8
G1 F1800 X67.074 Y80.569 E818.6068
M204 S3000
M205 X10 Y10
G0 F6000 X66.509 Y80.569
M204 S1800
M205 X8 Y8
G1 F1800 X65.496 Y81.581 E818.65442
M204 S3000
M205 X10 Y10
G0 F6000 X65.496 Y81.016
M204 S1800
M205 X8 Y8
G1 F1800 X65.943 Y80.569 E818.67545
M204 S3000
M205 X10 Y10
G0 F6000 X65.009 Y82.068
M204 S1800
M205 X8 Y8
G1 F1800 X63.82 Y83.257 E818.73137
M204 S3000
M205 X10 Y10
G0 F6000 X63.82 Y82.691
M204 S1800
M205 X8 Y8
G1 F1800 X64.443 Y82.068 E818.76068
M204 S3000
M205 X10 Y10
G0 F6000 X63.877 Y82.068
M204 S1800
M205 X8 Y8
G1 F1800 X63.82 Y82.126 E818.76338
M204 S3000
M205 X10 Y10
G0 F6000 X69.372 Y103.628
G0 X93.275 Y103.628
G0 X93.275 Y102.628
G0 X99.555 Y102.636
G0 X102.634 Y100.04
G0 X102.628 Y69.372
G0 X85.463 Y69.362
G0 X80.39 Y71.723
M204 S1800
M205 X8 Y8
G1 F1800 X80.39 Y65.316 E818.97648
G1 X81.39 Y65.316 E819.00974
G1 X81.39 Y63.64 E819.06548
G1 X104.61 Y63.64 E819.83778
G1 X104.61 Y65.64 E819.9043
G1 X106.61 Y65.64 E819.97082
G1 X106.61 Y100.474 E821.12941
G1 X108.197 Y101.4 E821.19052
G1 X109.015 Y102.089 E821.22609
G1 X110.093 Y103.39 E821.28229
G1 X111.684 Y103.39 E821.33521
G1 X111.684 Y108.61 E821.50882
G1 X110.093 Y108.61 E821.56174
G1 X109.008 Y109.916 E821.61821
G1 X108.201 Y110.598 E821.65335
G1 X106.61 Y111.526 E821.71461
G1 X106.61 Y141.39 E822.7079
G1 X124.738 Y141.39 E823.31084
G1 X125.565 Y140.912 E823.34261
G1 X126.973 Y140.071 E823.39715
G1 X127.497 Y139.742 E823.41773
G1 X129.338 Y138.474 E823.49208
G1 X129.61 Y138.277 E823.50325
G1 X129.61 Y144.36 E823.70557
G1 X127.61 Y144.36 E823.77209
G1 X127.61 Y146.36 E823.83862
G1 X104.39 Y146.36 E824.61092
G1 X104.39 Y144.36 E824.67744
G1 X103.39 Y144.36 E824.7107
G1 X103.39 Y111.525 E825.80279
G1 X101.8 Y110.597 E825.86402
G1 X100.998 Y109.92 E825.89893
G1 X99.91 Y108.61 E825.95557
G1 X98.464 Y108.61 E826.00366
G1 X98.464 Y103.39 E826.17728
G1 X99.91 Y103.39 E826.22538
G1 X100.996 Y102.082 E826.28192
G1 X101.8 Y101.402 E826.31694
G1 X103.39 Y100.475 E826.37816
G1 X103.39 Y68.61 E827.43799
G1 X85.262 Y68.61 E828.04093
G1 X84.435 Y69.088 E828.0727
G1 X83.027 Y69.929 E828.12725
G1 X82.503 Y70.258 E828.14783
G1 X80.662 Y71.526 E828.22218
G1 X80.39 Y71.723 E828.23335
M204 S3000
M205 X10 Y10
G0 F6000 X85.463 Y69.362
G0 X102.628 Y69.372
G0 X102.634 Y100.04
G0 X101.454 Y103.553
M204 S1800
M205 X8 Y8
G1 F1800 X100.974 Y104.472 E828.26784
G1 X100.726 Y105.48 E828.30236
G1 X100.726 Y106.519 E828.33692
G1 X100.974 Y107.527 E828.37144
G1 X101.454 Y108.446 E828.40593
G1 X102.144 Y109.225 E828.44054
G1 X103 Y109.814 E828.4751
G1 X103.971 Y110.182 E828.50964
G1 X105.001 Y110.306 E828.54414
G1 X106.032 Y110.182 E828.57868
G1 X107.003 Y109.814 E828.61322
G1 X107.859 Y109.225 E828.64778
G1 X108.548 Y108.446 E828.68237
G1 X109.029 Y107.527 E828.71687
G1 X109.277 Y106.519 E828.75139
G1 X109.277 Y105.48 E828.78595
G1 X109.029 Y104.472 E828.82048
G1 X108.548 Y103.553 E828.85498
G1 X107.859 Y102.774 E828.88957
G1 X107.003 Y102.186 E828.92411
G1 X106.032 Y101.817 E828.95866
G1 X105.001 Y101.694 E828.99319
G1 X103.971 Y101.817 E829.02769
G1 X103 Y102.186 E829.06224
G1 X102.145 Y102.774 E829.09675
G1 X101.454 Y103.553 E829.13139
M204 S3000
M205 X10 Y10
G0 F6000 X102.634 Y100.04
G0 X102.628 Y69.372
G0 X82.126 Y63.819
M204 S1800
M205 X8 Y8
G1 F1800 X81.569 Y64.377 E829.15761
M204 S3000
M205 X10 Y10
G0 F6000 X81.569 Y64.942
M204 S1800
M205 X8 Y8
G1 F1800 X82.692 Y63.819 E829.21043
M204 S3000
M205 X10 Y10
G0 F6000 X83.258 Y63.819
M204 S1800
M205 X8 Y8
G1 F1800 X80.569 Y66.508 E829.33692
M204 S3000
M205 X10 Y10
G0 F6000 X80.569 Y67.074
M204 S1800
M205 X8 Y8
G1 F1800 X83.823 Y63.819 E829.49
M204 S3000
M205 X10 Y10
G0 F6000 X84.389 Y63.819
M204 S1800
M205 X8 Y8
G1 F1800 X80.569 Y67.639 E829.66968
M204 S3000
M205 X10 Y10
G0 F6000 X80.569 Y68.205
M204 S1800
M205 X8 Y8
G1 F1800 X84.955 Y63.819 E829.87598
M204 S3000
M205 X10 Y10
G0 F6000 X85.521 Y63.819
M204 S1800
M205 X8 Y8
G1 F1800 X80.569 Y68.771 E830.10891
M204 S3000
M205 X10 Y10
G0 F6000 X80.569 Y69.336
M204 S1800
M205 X8 Y8
G1 F1800 X86.086 Y63.819 E830.36841
M204 S3000
M205 X10 Y10
G0 F6000 X86.652 Y63.819
M204 S1800
M205 X8 Y8
G1 F1800 X80.569 Y69.902 E830.65454
M204 S3000
M205 X10 Y10
G0 F6000 X80.569 Y70.468
M204 S1800
M205 X8 Y8
G1 F1800 X87.218 Y63.819 E830.96729
M204 S3000
M205 X10 Y10
G0 F6000 X87.783 Y63.819
M204 S1800
M205 X8 Y8
G1 F1800 X80.569 Y71.033 E831.30661
M204 S3000
M205 X10 Y10
G0 F6000 X81.307 Y70.861
M204 S1800
M205 X8 Y8
G1 F1800 X88.349 Y63.819 E831.63785
M204 S3000
M205 X10 Y10
G0 F6000 X88.915 Y63.819
M204 S1800
M205 X8 Y8
G1 F1800 X83.002 Y69.732 E831.91597
G1 X82.932 Y69.802
M204 S3000
M205 X10 Y10
G0 F6000 X84.4 Y68.9
M204 S1800
M205 X8 Y8
G1 F1800 X89.48 Y63.819 E832.15495
M204 S3000
M205 X10 Y10
G0 F6000 X90.046 Y63.819
M204 S1800
M205 X8 Y8
G1 F1800 X85.436 Y68.43 E832.37181
M204 S3000
M205 X10 Y10
G0 F6000 X86.001 Y68.43
M204 S1800
M205 X8 Y8
G1 F1800 X90.612 Y63.819 E832.5887
M204 S3000
M205 X10 Y10
G0 F6000 X91.177 Y63.819
M204 S1800
M205 X8 Y8
G1 F1800 X86.567 Y68.43 E832.80556
M204 S3000
M205 X10 Y10
G0 F6000 X87.133 Y68.43
M204 S1800
M205 X8 Y8
G1 F1800 X91.743 Y63.819 E833.02242
M204 S3000
M205 X10 Y10
G0 F6000 X92.309 Y63.819
M204 S1800
M205 X8 Y8
G1 F1800 X87.698 Y68.43 E833.23931
M204 S3000
M205 X10 Y10
G0 F6000 X88.264 Y68.43
M204 S1800
M205 X8 Y8
G1 F1800 X92.874 Y63.819 E833.45618
M204 S3000
M205 X10 Y10
G0 F6000 X93.44 Y63.819
M204 S1800
M205 X8 Y8
G1 F1800 X88.83 Y68.43 E833.67304
M204 S3000
M205 X10 Y10
G0 F6000 X89.395 Y68.43
M204 S1800
M205 X8 Y8
G1 F1800 X94.006 Y63.819 E833.88993
M204 S3000
M205 X10 Y10
G0 F6000 X94.571 Y63.819
M204 S1800
M205 X8 Y8
G1 F1800 X89.961 Y68.43 E834.10679
M204 S3000
M205 X10 Y10
G0 F6000 X90.527 Y68.43
M204 S1800
M205 X8 Y8
G1 F1800 X95.137 Y63.819 E834.32365
M204 S3000
M205 X10 Y10
G0 F6000 X95.703 Y63.819
M204 S1800
M205 X8 Y8
G1 F1800 X91.093 Y68.43 E834.54052
M204 S3000
M205 X10 Y10
G0 F6000 X91.658 Y68.43
M204 S1800
M205 X8 Y8
G1 F1800 X96.269 Y63.819 E834.75741
M204 S3000
M205 X10 Y10
G0 F6000 X96.834 Y63.819
M204 S1800
M205 X8 Y8
G1 F1800 X92.224 Y68.43 E834.97427
M204 S3000
M205 X10 Y10
G0 F6000 X92.79 Y68.43
M204 S1800
M205 X8 Y8
G1 F1800 X97.4 Y63.819 E835.19113
M204 S3000
M205 X10 Y10
G0 F6000 X97.966 Y63.819
M204 S1800
M205 X8 Y8
G1 F1800 X93.355 Y68.43 E835.40802
M204 S3000
M205 X10 Y10
G0 F6000 X93.921 Y68.43
M204 S1800
M205 X8 Y8
G1 F1800 X98.531 Y63.819 E835.62488
M204 S3000
M205 X10 Y10
G0 F6000 X99.097 Y63.819
M204 S1800
M205 X8 Y8
G1 F1800 X94.487 Y68.43 E835.84175
M204 S3000
M205 X10 Y10
G0 F6000 X95.052 Y68.43
M204 S1800
M205 X8 Y8
G1 F1800 X99.663 Y63.819 E836.05863
M204 S3000
M205 X10 Y10
G0 F6000 X100.228 Y63.819
M204 S1800
M205 X8 Y8
G1 F1800 X95.618 Y68.43 E836.2755
M204 S3000
M205 X10 Y10
G0 F6000 X96.184 Y68.43
M204 S1800
M205 X8 Y8
G1 F1800 X100.794 Y63.819 E836.49236
M204 S3000
M205 X10 Y10
G0 F6000 X101.36 Y63.819
M204 S1800
M205 X8 Y8
G1 F1800 X96.749 Y68.43 E836.70925
M204 S3000
M205 X10 Y10
G0 F6000 X97.315 Y68.43
M204 S1800
M205 X8 Y8
G1 F1800 X101.925 Y63.819 E836.92611
M204 S3000
M205 X10 Y10
G0 F6000 X102.491 Y63.819
M204 S1800
M205 X8 Y8
G1 F1800 X97.881 Y68.43 E837.14298
M204 S3000
M205 X10 Y10
G0 F6000 X98.446 Y68.43
M204 S1800
M205 X8 Y8
G1 F1800 X103.057 Y63.819 E837.35986
M204 S3000
M205 X10 Y10
G0 F6000 X103.622 Y63.819
M204 S1800
M205 X8 Y8
G1 F1800 X99.012 Y68.43 E837.57673
M204 S3000
M205 X10 Y10
G0 F6000 X99.578 Y68.43
M204 S1800
M205 X8 Y8
G1 F1800 X104.188 Y63.819 E837.79359
M204 S3000
M205 X10 Y10
G0 F6000 X104.429 Y64.145
M204 S1800
M205 X8 Y8
G1 F1800 X100.143 Y68.43 E837.99517
M204 S3000
M205 X10 Y10
G0 F6000 X100.709 Y68.43
M204 S1800
M205 X8 Y8
G1 F1800 X104.429 Y64.71 E838.17015
M204 S3000
M205 X10 Y10
G0 F6000 X104.429 Y65.276
M204 S1800
M205 X8 Y8
G1 F1800 X101.275 Y68.43 E838.3185
M204 S3000
M205 X10 Y10
G0 F6000 X101.841 Y68.43
M204 S1800
M205 X8 Y8
G1 F1800 X104.451 Y65.819 E838.44129
M204 S3000
M205 X10 Y10
G0 F6000 X105.017 Y65.819
M204 S1800
M205 X8 Y8
G1 F1800 X102.406 Y68.43 E838.5641
M204 S3000
M205 X10 Y10
G0 F6000 X102.972 Y68.43
M204 S1800
M205 X8 Y8
G1 F1800 X105.583 Y65.819 E838.68692
M204 S3000
M205 X10 Y10
G0 F6000 X106.148 Y65.819
M204 S1800
M205 X8 Y8
G1 F1800 X103.538 Y68.43 E838.80971
M204 S3000
M205 X10 Y10
G0 F6000 X103.569 Y68.964
M204 S1800
M205 X8 Y8
G1 F1800 X106.428 Y66.105 E838.94419
M204 S3000
M205 X10 Y10
G0 F6000 X106.428 Y66.67
M204 S1800
M205 X8 Y8
G1 F1800 X103.569 Y69.53 E839.07869
M204 S3000
M205 X10 Y10
G0 F6000 X103.569 Y70.096
M204 S1800
M205 X8 Y8
G1 F1800 X106.428 Y67.236 E839.21319
M204 S3000
M205 X10 Y10
G0 F6000 X106.428 Y67.802
M204 S1800
M205 X8 Y8
G1 F1800 X103.569 Y70.661 E839.34767
M204 S3000
M205 X10 Y10
G0 F6000 X103.569 Y71.227
M204 S1800
M205 X8 Y8
G1 F1800 X106.428 Y68.368 E839.48215
M204 S3000
M205 X10 Y10
G0 F6000 X106.428 Y68.933
M204 S1800
M205 X8 Y8
G1 F1800 X103.569 Y71.793 E839.61665
M204 S3000
M205 X10 Y10
G0 F6000 X103.569 Y72.358
M204 S1800
M205 X8 Y8
G1 F1800 X106.428 Y69.499 E839.75113
M204 S3000
M205 X10 Y10
G0 F6000 X106.428 Y70.065
M204 S1800
M205 X8 Y8
G1 F1800 X103.569 Y72.924 E839.88561
M204 S3000
M205 X10 Y10
G0 F6000 X103.569 Y73.49
M204 S1800
M205 X8 Y8
G1 F1800 X106.428 Y70.63 E840.02011
M204 S3000
M205 X10 Y10
G0 F6000 X106.428 Y71.196
M204 S1800
M205 X8 Y8
G1 F1800 X103.569 Y74.056 E840.15461
M204 S3000
M205 X10 Y10
G0 F6000 X103.569 Y74.621
M204 S1800
M205 X8 Y8
G1 F1800 X106.428 Y71.762 E840.28909
M204 S3000
M205 X10 Y10
G0 F6000 X106.428 Y72.327
M204 S1800
M205 X8 Y8
G1 F1800 X103.569 Y75.187 E840.42359
M204 S3000
M205 X10 Y10
G0 F6000 X103.569 Y75.753
M204 S1800
M205 X8 Y8
G1 F1800 X106.428 Y72.893 E840.55809
M204 S3000
M205 X10 Y10
G0 F6000 X106.428 Y73.459
M204 S1800
M205 X8 Y8
G1 F1800 X103.569 Y76.318 E840.69257
M204 S3000
M205 X10 Y10
G0 F6000 X103.569 Y76.884
M204 S1800
M205 X8 Y8
G1 F1800 X106.428 Y74.024 E840.82707
M204 S3000
M205 X10 Y10
G0 F6000 X106.428 Y74.59
M204 S1800
M205 X8 Y8
G1 F1800 X103.569 Y77.45 E840.96158
M204 S3000
M205 X10 Y10
G0 F6000 X103.569 Y78.015
M204 S1800
M205 X8 Y8
G1 F1800 X106.428 Y75.156 E841.09606
M204 S3000
M205 X10 Y10
G0 F6000 X106.428 Y75.721
M204 S1800
M205 X8 Y8
G1 F1800 X103.569 Y78.581 E841.23056
M204 S3000
M205 X10 Y10
G0 F6000 X103.569 Y79.147
M204 S1800
M205 X8 Y8
G1 F1800 X106.428 Y76.287 E841.36506
M204 S3000
M205 X10 Y10
G0 F6000 X106.428 Y76.853
M204 S1800
M205 X8 Y8
G1 F1800 X103.569 Y79.712 E841.49954
M204 S3000
M205 X10 Y10
G0 F6000 X103.569 Y80.278
M204 S1800
M205 X8 Y8
G1 F1800 X106.428 Y77.419 E841.63402
M204 S3000
M205 X10 Y10
G0 F6000 X106.428 Y77.984
M204 S1800
M205 X8 Y8
G1 F1800 X103.569 Y80.844 E841.76852
M204 S3000
M205 X10 Y10
G0 F6000 X103.569 Y81.409
M204 S1800
M205 X8 Y8
G1 F1800 X106.428 Y78.55 E841.903
M204 S3000
M205 X10 Y10
G0 F6000 X106.428 Y79.116
M204 S1800
M205 X8 Y8
G1 F1800 X103.569 Y81.975 E842.03748
M204 S3000
M205 X10 Y10
G0 F6000 X103.569 Y82.541
M204 S1800
M205 X8 Y8
G1 F1800 X106.428 Y79.681 E842.17198
M204 S3000
M205 X10 Y10
G0 F6000 X106.428 Y80.247
M204 S1800
M205 X8 Y8
G1 F1800 X103.569 Y83.106 E842.30646
M204 S3000
M205 X10 Y10
G0 F6000 X103.569 Y83.672
M204 S1800
M205 X8 Y8
G1 F1800 X106.428 Y80.813 E842.44094
M204 S3000
M205 X10 Y10
G0 F6000 X106.428 Y81.378
M204 S1800
M205 X8 Y8
G1 F1800 X103.569 Y84.238 E842.57544
M204 S3000
M205 X10 Y10
G0 F6000 X103.569 Y84.804
M204 S1800
M205 X8 Y8
G1 F1800 X106.428 Y81.944 E842.70994
M204 S3000
M205 X10 Y10
G0 F6000 X106.428 Y82.51
M204 S1800
M205 X8 Y8
G1 F1800 X103.569 Y85.369 E842.84442
M204 S3000
M205 X10 Y10
G0 F6000 X103.569 Y85.935
M204 S1800
M205 X8 Y8
G1 F1800 X106.428 Y83.075 E842.97892
M204 S3000
M205 X10 Y10
G0 F6000 X106.428 Y83.641
M204 S1800
M205 X8 Y8
G1 F1800 X103.569 Y86.501 E843.11342
M204 S3000
M205 X10 Y10
G0 F6000 X103.569 Y87.066
M204 S1800
M205 X8 Y8
G1 F1800 X106.428 Y84.207 E843.2479
M204 S3000
M205 X10 Y10
G0 F6000 X106.428 Y84.772
M204 S1800
M205 X8 Y8
G1 F1800 X103.569 Y87.632 E843.3824
M204 S3000
M205 X10 Y10
G0 F6000 X103.569 Y88.198
M204 S1800
M205 X8 Y8
G1 F1800 X106.428 Y85.338 E843.51691
M204 S3000
M205 X10 Y10
G0 F6000 X106.428 Y85.904
M204 S1800
M205 X8 Y8
G1 F1800 X103.569 Y88.763 E843.65138
M204 S3000
M205 X10 Y10
G0 F6000 X103.569 Y89.329
M204 S1800
M205 X8 Y8
G1 F1800 X106.428 Y86.469 E843.78589
M204 S3000
M205 X10 Y10
G0 F6000 X106.428 Y87.035
M204 S1800
M205 X8 Y8
G1 F1800 X103.569 Y89.895 E843.92039
M204 S3000
M205 X10 Y10
G0 F6000 X103.569 Y90.46
M204 S1800
M205 X8 Y8
G1 F1800 X106.428 Y87.601 E844.05487
M204 S3000
M205 X10 Y10
G0 F6000 X106.428 Y88.167
M204 S1800
M205 X8 Y8
G1 F1800 X103.569 Y91.026 E844.18935
M204 S3000
M205 X10 Y10
G0 F6000 X103.569 Y91.592
M204 S1800
M205 X8 Y8
G1 F1800 X106.428 Y88.732 E844.32385
M204 S3000
M205 X10 Y10
G0 F6000 X106.428 Y89.298
M204 S1800
M205 X8 Y8
G1 F1800 X103.569 Y92.157 E844.45833
M204 S3000
M205 X10 Y10
G0 F6000 X103.569 Y92.723
M204 S1800
M205 X8 Y8
G1 F1800 X106.428 Y89.864 E844.5928
M204 S3000
M205 X10 Y10
G0 F6000 X106.428 Y90.429
M204 S1800
M205 X8 Y8
G1 F1800 X103.569 Y93.289 E844.72731
M204 S3000
M205 X10 Y10
G0 F6000 X103.569 Y93.854
M204 S1800
M205 X8 Y8
G1 F1800 X106.428 Y90.995 E844.86179
M204 S3000
M205 X10 Y10
G0 F6000 X106.428 Y91.561
M204 S1800
M205 X8 Y8
G1 F1800 X103.569 Y94.42 E844.99626
M204 S3000
M205 X10 Y10
G0 F6000 X103.569 Y94.986
M204 S1800
M205 X8 Y8
G1 F1800 X106.428 Y92.126 E845.13077
M204 S3000
M205 X10 Y10
G0 F6000 X106.428 Y92.692
M204 S1800
M205 X8 Y8
G1 F1800 X103.569 Y95.552 E845.26527
M204 S3000
M205 X10 Y10
G0 F6000 X103.569 Y96.117
M204 S1800
M205 X8 Y8
G1 F1800 X106.428 Y93.258 E845.39975
M204 S3000
M205 X10 Y10
G0 F6000 X106.428 Y93.823
M204 S1800
M205 X8 Y8
G1 F1800 X103.569 Y96.683 E845.53425
M204 S3000
M205 X10 Y10
G0 F6000 X103.569 Y97.249
M204 S1800
M205 X8 Y8
G1 F1800 X106.428 Y94.389 E845.66875
M204 S3000
M205 X10 Y10
G0 F6000 X106.428 Y94.955
M204 S1800
M205 X8 Y8
G1 F1800 X103.569 Y97.814 E845.80323
M204 S3000
M205 X10 Y10
G0 F6000 X103.569 Y98.38
M204 S1800
M205 X8 Y8
G1 F1800 X106.428 Y95.52 E845.93773
M204 S3000
M205 X10 Y10
G0 F6000 X106.428 Y96.086
M204 S1800
M205 X8 Y8
G1 F1800 X103.569 Y98.946 E846.07223
M204 S3000
M205 X10 Y10
G0 F6000 X103.569 Y99.511
M204 S1800
M205 X8 Y8
G1 F1800 X106.428 Y96.652 E846.20671
M204 S3000
M205 X10 Y10
G0 F6000 X106.428 Y97.217
M204 S1800
M205 X8 Y8
G1 F1800 X103.569 Y100.077 E846.34121
G1 X103.499 Y100.147
M204 S3000
M205 X10 Y10
G0 F6000 X102.366 Y101.28
M204 S1800
M205 X8 Y8
G1 F1800 X98.644 Y105.002 E846.51629
M204 S3000
M205 X10 Y10
G0 F6000 X98.644 Y104.436
M204 S1800
M205 X8 Y8
G1 F1800 X99.511 Y103.569 E846.55707
M204 S3000
M205 X10 Y10
G0 F6000 X98.946 Y103.569
M204 S1800
M205 X8 Y8
G1 F1800 X98.644 Y103.871 E846.57127
M204 S3000
M205 X10 Y10
G0 F6000 X98.644 Y105.568
M204 S1800
M205 X8 Y8
G1 F1800 X106.428 Y97.783 E846.93743
M204 S3000
M205 X10 Y10
G0 F6000 X106.428 Y98.349
M204 S1800
M205 X8 Y8
G1 F1800 X102.396 Y102.381 E847.12708
G1 X102.326 Y102.451
M204 S3000
M205 X10 Y10
G0 F6000 X103.564 Y101.779
M204 S1800
M205 X8 Y8
G1 F1800 X106.428 Y98.915 E847.2618
M204 S3000
M205 X10 Y10
G0 F6000 X106.428 Y99.48
M204 S1800
M205 X8 Y8
G1 F1800 X104.314 Y101.594 E847.36123
M204 S3000
M205 X10 Y10
G0 F6000 X104.956 Y101.518
M204 S1800
M205 X8 Y8
G1 F1800 X106.428 Y100.046 E847.43047
M204 S3000
M205 X10 Y10
G0 F6000 X106.45 Y100.59
M204 S1800
M205 X8 Y8
G1 F1800 X105.471 Y101.569 E847.47652
M204 S3000
M205 X10 Y10
G0 F6000 X105.976 Y101.629
M204 S1800
M205 X8 Y8
G1 F1800 X106.807 Y100.798 E847.51561
M204 S3000
M205 X10 Y10
G0 F6000 X107.165 Y101.006
M204 S1800
M205 X8 Y8
G1 F1800 X106.404 Y101.767 E847.5514
M204 S3000
M205 X10 Y10
G0 F6000 X106.814 Y101.923
M204 S1800
M205 X8 Y8
G1 F1800 X107.522 Y101.215 E847.58471
M204 S3000
M205 X10 Y10
G0 F6000 X107.88 Y101.423
M204 S1800
M205 X8 Y8
G1 F1800 X107.199 Y102.104 E847.61674
M204 S3000
M205 X10 Y10
G0 F6000 X107.535 Y102.333
M204 S1800
M205 X8 Y8
G1 F1800 X108.217 Y101.652 E847.64879
M204 S3000
M205 X10 Y10
G0 F6000 X108.523 Y101.911
M204 S1800
M205 X8 Y8
G1 F1800 X107.871 Y102.563 E847.67946
M204 S3000
M205 X10 Y10
G0 F6000 X108.159 Y102.84
M204 S1800
M205 X8 Y8
G1 F1800 X108.83 Y102.169 E847.71102
M204 S3000
M205 X10 Y10
G0 F6000 X109.095 Y102.47
M204 S1800
M205 X8 Y8
G1 F1800 X108.424 Y103.141 E847.74259
M204 S3000
M205 X10 Y10
G0 F6000 X108.69 Y103.441
M204 S1800
M205 X8 Y8
G1 F1800 X109.351 Y102.78 E847.77368
M204 S3000
M205 X10 Y10
G0 F6000 X109.608 Y103.089
M204 S1800
M205 X8 Y8
G1 F1800 X108.885 Y103.811 E847.80766
M204 S3000
M205 X10 Y10
G0 F6000 X109.08 Y104.182
M204 S1800
M205 X8 Y8
G1 F1800 X109.864 Y103.398 E847.84454
M204 S3000
M205 X10 Y10
G0 F6000 X110.259 Y103.569
M204 S1800
M205 X8 Y8
G1 F1800 X109.242 Y104.586 E847.89237
M204 S3000
M205 X10 Y10
G0 F6000 X109.354 Y105.04
M204 S1800
M205 X8 Y8
G1 F1800 X110.824 Y103.569 E847.96154
M204 S3000
M205 X10 Y10
G0 F6000 X111.39 Y103.569
M204 S1800
M205 X8 Y8
G1 F1800 X109.456 Y105.503 E848.05251
M204 S3000
M205 X10 Y10
G0 F6000 X109.456 Y106.069
M204 S1800
M205 X8 Y8
G1 F1800 X111.502 Y104.023 E848.14875
M204 S3000
M205 X10 Y10
G0 F6000 X111.502 Y104.588
M204 S1800
M205 X8 Y8
G1 F1800 X109.426 Y106.664 E848.2464
M204 S3000
M205 X10 Y10
G0 F6000 X109.241 Y107.415
M204 S1800
M205 X8 Y8
G1 F1800 X111.502 Y105.154 E848.35275
M204 S3000
M205 X10 Y10
G0 F6000 X111.502 Y105.72
M204 S1800
M205 X8 Y8
G1 F1800 X108.721 Y108.502 E848.48358
G1 X108.651 Y108.572
M204 S3000
M205 X10 Y10
G0 F6000 X107.604 Y109.618
M204 S1800
M205 X8 Y8
G1 F1800 X103.569 Y113.653 E848.67338
M204 S3000
M205 X10 Y10
G0 F6000 X103.569 Y113.087
M204 S1800
M205 X8 Y8
G1 F1800 X106.437 Y110.219 E848.80828
G1 X106.507 Y110.149
M204 S3000
M205 X10 Y10
G0 F6000 X107.636 Y110.718
M204 S1800
M205 X8 Y8
G1 F1800 X111.502 Y106.851 E848.99015
M204 S3000
M205 X10 Y10
G0 F6000 X111.502 Y106.285
M204 S1800
M205 X8 Y8
G1 F1800 X103.569 Y114.218 E849.36329
M204 S3000
M205 X10 Y10
G0 F6000 X103.569 Y114.784
M204 S1800
M205 X8 Y8
G1 F1800 X106.43 Y111.924 E849.49784
M204 S3000
M205 X10 Y10
G0 F6000 X106.43 Y112.49
M204 S1800
M205 X8 Y8
G1 F1800 X103.569 Y115.35 E849.63239
M204 S3000
M205 X10 Y10
G0 F6000 X103.569 Y115.916
M204 S1800
M205 X8 Y8
G1 F1800 X106.43 Y113.055 E849.76696
M204 S3000
M205 X10 Y10
G0 F6000 X106.43 Y113.621
M204 S1800
M205 X8 Y8
G1 F1800 X103.569 Y116.481 E849.90151
M204 S3000
M205 X10 Y10
G0 F6000 X103.569 Y117.047
M204 S1800
M205 X8 Y8
G1 F1800 X106.43 Y114.187 E850.03606
M204 S3000
M205 X10 Y10
G0 F6000 X106.43 Y114.752
M204 S1800
M205 X8 Y8
G1 F1800 X103.569 Y117.613 E850.17063
M204 S3000
M205 X10 Y10
G0 F6000 X103.569 Y118.178
M204 S1800
M205 X8 Y8
G1 F1800 X106.43 Y115.318 E850.30518
M204 S3000
M205 X10 Y10
G0 F6000 X106.43 Y115.884
M204 S1800
M205 X8 Y8
G1 F1800 X103.569 Y118.744 E850.43973
M204 S3000
M205 X10 Y10
G0 F6000 X103.569 Y119.31
M204 S1800
M205 X8 Y8
G1 F1800 X106.43 Y116.449 E850.5743
M204 S3000
M205 X10 Y10
G0 F6000 X106.43 Y117.015
M204 S1800
M205 X8 Y8
G1 F1800 X103.569 Y119.875 E850.70885
M204 S3000
M205 X10 Y10
G0 F6000 X103.569 Y120.441
M204 S1800
M205 X8 Y8
G1 F1800 X106.43 Y117.581 E850.8434
M204 S3000
M205 X10 Y10
G0 F6000 X106.43 Y118.146
M204 S1800
M205 X8 Y8
G1 F1800 X103.569 Y121.007 E850.97797
M204 S3000
M205 X10 Y10
G0 F6000 X103.569 Y121.572
M204 S1800
M205 X8 Y8
G1 F1800 X106.43 Y118.712 E851.11252
M204 S3000
M205 X10 Y10
G0 F6000 X106.43 Y119.278
M204 S1800
M205 X8 Y8
G1 F1800 X103.569 Y122.138 E851.24707
M204 S3000
M205 X10 Y10
G0 F6000 X103.569 Y122.704
M204 S1800
M205 X8 Y8
G1 F1800 X106.43 Y119.843 E851.38165
M204 S3000
M205 X10 Y10
G0 F6000 X106.43 Y120.409
M204 S1800
M205 X8 Y8
G1 F1800 X103.569 Y123.269 E851.51619
M204 S3000
M205 X10 Y10
G0 F6000 X103.569 Y123.835
M204 S1800
M205 X8 Y8
G1 F1800 X106.43 Y120.975 E851.65074
M204 S3000
M205 X10 Y10
G0 F6000 X106.43 Y121.541
M204 S1800
M205 X8 Y8
G1 F1800 X103.569 Y124.401 E851.78529
M204 S3000
M205 X10 Y10
G0 F6000 X103.569 Y124.966
M204 S1800
M205 X8 Y8
G1 F1800 X106.43 Y122.106 E851.91984
M204 S3000
M205 X10 Y10
G0 F6000 X106.43 Y122.672
M204 S1800
M205 X8 Y8
G1 F1800 X103.569 Y125.532 E852.05439
M204 S3000
M205 X10 Y10
G0 F6000 X103.569 Y126.098
M204 S1800
M205 X8 Y8
G1 F1800 X106.43 Y123.238 E852.18894
M204 S3000
M205 X10 Y10
G0 F6000 X106.43 Y123.803
M204 S1800
M205 X8 Y8
G1 F1800 X103.569 Y126.664 E852.32351
M204 S3000
M205 X10 Y10
G0 F6000 X103.569 Y127.229
M204 S1800
M205 X8 Y8
G1 F1800 X106.43 Y124.369 E852.45806
M204 S3000
M205 X10 Y10
G0 F6000 X106.43 Y124.935
M204 S1800
M205 X8 Y8
G1 F1800 X103.569 Y127.795 E852.59261
M204 S3000
M205 X10 Y10
G0 F6000 X103.569 Y128.361
M204 S1800
M205 X8 Y8
G1 F1800 X106.43 Y125.5 E852.72718
M204 S3000
M205 X10 Y10
G0 F6000 X106.43 Y126.066
M204 S1800
M205 X8 Y8
G1 F1800 X103.569 Y128.926 E852.86173
M204 S3000
M205 X10 Y10
G0 F6000 X103.569 Y129.492
M204 S1800
M205 X8 Y8
G1 F1800 X106.43 Y126.632 E852.99628
M204 S3000
M205 X10 Y10
G0 F6000 X106.43 Y127.197
M204 S1800
M205 X8 Y8
G1 F1800 X103.569 Y130.058 E853.13085
M204 S3000
M205 X10 Y10
G0 F6000 X103.569 Y130.623
M204 S1800
M205 X8 Y8
G1 F1800 X106.43 Y127.763 E853.2654
M204 S3000
M205 X10 Y10
G0 F6000 X106.43 Y128.329
M204 S1800
M205 X8 Y8
G1 F1800 X103.569 Y131.189 E853.39995
M204 S3000
M205 X10 Y10
G0 F6000 X103.569 Y131.755
M204 S1800
M205 X8 Y8
G1 F1800 X106.43 Y128.894 E853.53453
M204 S3000
M205 X10 Y10
G0 F6000 X106.43 Y129.46
M204 S1800
M205 X8 Y8
G1 F1800 X103.569 Y132.32 E853.66907
M204 S3000
M205 X10 Y10
G0 F6000 X103.569 Y132.886
M204 S1800
M205 X8 Y8
G1 F1800 X106.43 Y130.026 E853.80362
M204 S3000
M205 X10 Y10
G0 F6000 X106.43 Y130.592
M204 S1800
M205 X8 Y8
G1 F1800 X103.569 Y133.452 E853.93817
M204 S3000
M205 X10 Y10
G0 F6000 X103.569 Y134.017
M204 S1800
M205 X8 Y8
G1 F1800 X106.43 Y131.157 E854.07272
M204 S3000
M205 X10 Y10
G0 F6000 X106.43 Y131.723
M204 S1800
M205 X8 Y8
G1 F1800 X103.569 Y134.583 E854.20727
M204 S3000
M205 X10 Y10
G0 F6000 X103.569 Y135.149
M204 S1800
M205 X8 Y8
G1 F1800 X106.43 Y132.289 E854.34182
M204 S3000
M205 X10 Y10
G0 F6000 X106.43 Y132.854
M204 S1800
M205 X8 Y8
G1 F1800 X103.569 Y135.715 E854.47639
M204 S3000
M205 X10 Y10
G0 F6000 X103.569 Y136.28
M204 S1800
M205 X8 Y8
G1 F1800 X106.43 Y133.42 E854.61094
M204 S3000
M205 X10 Y10
G0 F6000 X106.43 Y133.986
M204 S1800
M205 X8 Y8
G1 F1800 X103.569 Y136.846 E854.74549
M204 S3000
M205 X10 Y10
G0 F6000 X103.569 Y137.412
M204 S1800
M205 X8 Y8
G1 F1800 X106.43 Y134.551 E854.88006
M204 S3000
M205 X10 Y10
G0 F6000 X106.43 Y135.117
M204 S1800
M205 X8 Y8
G1 F1800 X103.569 Y137.977 E855.01461
M204 S3000
M205 X10 Y10
G0 F6000 X103.569 Y138.543
M204 S1800
M205 X8 Y8
G1 F1800 X106.43 Y135.683 E855.14916
M204 S3000
M205 X10 Y10
G0 F6000 X106.43 Y136.248
M204 S1800
M205 X8 Y8
G1 F1800 X103.569 Y139.109 E855.28374
M204 S3000
M205 X10 Y10
G0 F6000 X103.569 Y139.674
M204 S1800
M205 X8 Y8
G1 F1800 X106.43 Y136.814 E855.41828
M204 S3000
M205 X10 Y10
G0 F6000 X106.43 Y137.38
M204 S1800
M205 X8 Y8
G1 F1800 X103.569 Y140.24 E855.55283
M204 S3000
M205 X10 Y10
G0 F6000 X103.569 Y140.806
M204 S1800
M205 X8 Y8
G1 F1800 X106.43 Y137.945 E855.68741
M204 S3000
M205 X10 Y10
G0 F6000 X106.43 Y138.511
M204 S1800
M205 X8 Y8
G1 F1800 X103.569 Y141.371 E855.82196
M204 S3000
M205 X10 Y10
G0 F6000 X103.569 Y141.937
M204 S1800
M205 X8 Y8
G1 F1800 X106.43 Y139.077 E855.9565
M204 S3000
M205 X10 Y10
G0 F6000 X106.43 Y139.642
M204 S1800
M205 X8 Y8
G1 F1800 X103.569 Y142.503 E856.09108
M204 S3000
M205 X10 Y10
G0 F6000 X103.569 Y143.068
M204 S1800
M205 X8 Y8
G1 F1800 X106.43 Y140.208 E856.22563
M204 S3000
M205 X10 Y10
G0 F6000 X106.43 Y140.774
M204 S1800
M205 X8 Y8
G1 F1800 X103.569 Y143.634 E856.36018
M204 S3000
M205 X10 Y10
G0 F6000 X103.591 Y144.179
M204 S1800
M205 X8 Y8
G1 F1800 X106.43 Y141.34 E856.49371
M204 S3000
M205 X10 Y10
G0 F6000 X106.766 Y141.569
M204 S1800
M205 X8 Y8
G1 F1800 X104.156 Y144.179 E856.61648
M204 S3000
M205 X10 Y10
G0 F6000 X104.57 Y144.331
M204 S1800
M205 X8 Y8
G1 F1800 X107.332 Y141.569 E856.7464
M204 S3000
M205 X10 Y10
G0 F6000 X107.898 Y141.569
M204 S1800
M205 X8 Y8
G1 F1800 X104.57 Y144.896 E856.90291
M204 S3000
M205 X10 Y10
G0 F6000 X104.57 Y145.462
M204 S1800
M205 X8 Y8
G1 F1800 X108.463 Y141.569 E857.08603
M204 S3000
M205 X10 Y10
G0 F6000 X109.029 Y141.569
M204 S1800
M205 X8 Y8
G1 F1800 X104.57 Y146.028 E857.29576
M204 S3000
M205 X10 Y10
G0 F6000 X104.984 Y146.179
M204 S1800
M205 X8 Y8
G1 F1800 X109.595 Y141.569 E857.51263
M204 S3000
M205 X10 Y10
G0 F6000 X110.16 Y141.569
M204 S1800
M205 X8 Y8
G1 F1800 X105.55 Y146.179 E857.72947
M204 S3000
M205 X10 Y10
G0 F6000 X106.116 Y146.179
M204 S1800
M205 X8 Y8
G1 F1800 X110.726 Y141.569 E857.94631
M204 S3000
M205 X10 Y10
G0 F6000 X111.292 Y141.569
M204 S1800
M205 X8 Y8
G1 F1800 X106.681 Y146.179 E858.16317
M204 S3000
M205 X10 Y10
G0 F6000 X107.247 Y146.179
M204 S1800
M205 X8 Y8
G1 F1800 X111.857 Y141.569 E858.38001
M204 S3000
M205 X10 Y10
G0 F6000 X112.423 Y141.569
M204 S1800
M205 X8 Y8
G1 F1800 X107.813 Y146.179 E858.59685
M204 S3000
M205 X10 Y10
G0 F6000 X108.378 Y146.179
M204 S1800
M205 X8 Y8
G1 F1800 X112.989 Y141.569 E858.81372
M204 S3000
M205 X10 Y10
G0 F6000 X113.554 Y141.569
M204 S1800
M205 X8 Y8
G1 F1800 X108.944 Y146.179 E859.03056
M204 S3000
M205 X10 Y10
G0 F6000 X109.51 Y146.179
M204 S1800
M205 X8 Y8
G1 F1800 X114.12 Y141.569 E859.2474
M204 S3000
M205 X10 Y10
G0 F6000 X114.686 Y141.569
M204 S1800
M205 X8 Y8
G1 F1800 X110.076 Y146.179 E859.46424
M204 S3000
M205 X10 Y10
G0 F6000 X110.641 Y146.179
M204 S1800
M205 X8 Y8
G1 F1800 X115.252 Y141.569 E859.6811
M204 S3000
M205 X10 Y10
G0 F6000 X115.817 Y141.569
M204 S1800
M205 X8 Y8
G1 F1800 X111.207 Y146.179 E859.89794
M204 S3000
M205 X10 Y10
G0 F6000 X111.773 Y146.179
M204 S1800
M205 X8 Y8
G1 F1800 X116.383 Y141.569 E860.11478
M204 S3000
M205 X10 Y10
G0 F6000 X116.949 Y141.569
M204 S1800
M205 X8 Y8
G1 F1800 X112.338 Y146.179 E860.33165
M204 S3000
M205 X10 Y10
G0 F6000 X112.904 Y146.179
M204 S1800
M205 X8 Y8
G1 F1800 X117.514 Y141.569 E860.54849
M204 S3000
M205 X10 Y10
G0 F6000 X118.08 Y141.569
M204 S1800
M205 X8 Y8
G1 F1800 X113.47 Y146.179 E860.76533
M204 S3000
M205 X10 Y10
G0 F6000 X114.035 Y146.179
M204 S1800
M205 X8 Y8
G1 F1800 X118.646 Y141.569 E860.98219
M204 S3000
M205 X10 Y10
G0 F6000 X119.211 Y141.569
M204 S1800
M205 X8 Y8
G1 F1800 X114.601 Y146.179 E861.19903
M204 S3000
M205 X10 Y10
G0 F6000 X115.167 Y146.179
M204 S1800
M205 X8 Y8
G1 F1800 X119.777 Y141.569 E861.41587
M204 S3000
M205 X10 Y10
G0 F6000 X120.343 Y141.569
M204 S1800
M205 X8 Y8
G1 F1800 X115.732 Y146.179 E861.63273
M204 S3000
M205 X10 Y10
G0 F6000 X116.298 Y146.179
M204 S1800
M205 X8 Y8
G1 F1800 X120.908 Y141.569 E861.84957
M204 S3000
M205 X10 Y10
G0 F6000 X121.474 Y141.569
M204 S1800
M205 X8 Y8
G1 F1800 X116.864 Y146.179 E862.06641
M204 S3000
M205 X10 Y10
G0 F6000 X117.429 Y146.179
M204 S1800
M205 X8 Y8
G1 F1800 X122.04 Y141.569 E862.28328
M204 S3000
M205 X10 Y10
G0 F6000 X122.605 Y141.569
M204 S1800
M205 X8 Y8
G1 F1800 X117.995 Y146.179 E862.50012
M204 S3000
M205 X10 Y10
G0 F6000 X118.561 Y146.179
M204 S1800
M205 X8 Y8
G1 F1800 X123.171 Y141.569 E862.71696
M204 S3000
M205 X10 Y10
G0 F6000 X123.737 Y141.569
M204 S1800
M205 X8 Y8
G1 F1800 X119.126 Y146.179 E862.93382
M204 S3000
M205 X10 Y10
G0 F6000 X119.692 Y146.179
M204 S1800
M205 X8 Y8
G1 F1800 X124.303 Y141.569 E863.15069
M204 S3000
M205 X10 Y10
G0 F6000 X124.981 Y141.456
M204 S1800
M205 X8 Y8
G1 F1800 X120.258 Y146.179 E863.37284
M204 S3000
M205 X10 Y10
G0 F6000 X120.824 Y146.179
M204 S1800
M205 X8 Y8
G1 F1800 X126.354 Y140.649 E863.63296
G1 X126.424 Y140.579
M204 S3000
M205 X10 Y10
G0 F6000 X127.856 Y139.712
M204 S1800
M205 X8 Y8
G1 F1800 X121.389 Y146.179 E863.93714
M204 S3000
M205 X10 Y10
G0 F6000 X121.955 Y146.179
M204 S1800
M205 X8 Y8
G1 F1800 X129.429 Y138.705 E864.2887
M204 S3000
M205 X10 Y10
G0 F6000 X129.429 Y139.271
M204 S1800
M205 X8 Y8
G1 F1800 X122.521 Y146.179 E864.61363
M204 S3000
M205 X10 Y10
G0 F6000 X123.086 Y146.179
M204 S1800
M205 X8 Y8
G1 F1800 X129.429 Y139.836 E864.91198
M204 S3000
M205 X10 Y10
G0 F6000 X129.429 Y140.402
M204 S1800
M205 X8 Y8
G1 F1800 X123.652 Y146.179 E865.18372
M204 S3000
M205 X10 Y10
G0 F6000 X124.218 Y146.179
M204 S1800
M205 X8 Y8
G1 F1800 X129.429 Y140.968 E865.42883
M204 S3000
M205 X10 Y10
G0 F6000 X129.429 Y141.533
M204 S1800
M205 X8 Y8
G1 F1800 X124.783 Y146.179 E865.64736
M204 S3000
M205 X10 Y10
G0 F6000 X125.349 Y146.179
M204 S1800
M205 X8 Y8
G1 F1800 X129.429 Y142.099 E865.83927
M204 S3000
M205 X10 Y10
G0 F6000 X129.429 Y142.665
M204 S1800
M205 X8 Y8
G1 F1800 X127.914 Y144.179 E865.91051
M204 S3000
M205 X10 Y10
G0 F6000 X127.429 Y144.664
M204 S1800
M205 X8 Y8
G1 F1800 X125.915 Y146.179 E865.98175
M204 S3000
M205 X10 Y10
G0 F6000 X126.48 Y146.179
M204 S1800
M205 X8 Y8
G1 F1800 X127.429 Y145.23 E866.02638
M204 S3000
M205 X10 Y10
G0 F6000 X127.429 Y145.796
M204 S1800
M205 X8 Y8
G1 F1800 X127.046 Y146.179 E866.0444
M204 S3000
M205 X10 Y10
G0 F6000 X128.48 Y144.179
M204 S1800
M205 X8 Y8
G1 F1800 X129.429 Y143.23 E866.08904
M204 S3000
M205 X10 Y10
G0 F6000 X129.429 Y143.796
M204 S1800
M205 X8 Y8
G1 F1800 X129.046 Y144.179 E866.10705
M204 S3000
M205 X10 Y10
G0 F6000 X107.372 Y140.628
G0 X107.366 Y111.961
G0 X111.056 Y108.429
M204 S1800
M205 X8 Y8
G1 F1800 X111.502 Y107.982 E866.12805
M204 S3000
M205 X10 Y10
G0 F6000 X111.502 Y107.417
M204 S1800
M205 X8 Y8
G1 F1800 X110.49 Y108.429 E866.17565
G1 X110.42 Y108.499
M204 S3000
M205 X10 Y10
G0 F6000 X105.687 Y110.404
M204 S1800
M205 X8 Y8
G1 F1800 X103.569 Y112.521 E866.27526
M204 S3000
M205 X10 Y10
G0 F6000 X103.569 Y111.956
M204 S1800
M205 X8 Y8
G1 F1800 X105.044 Y110.481 E866.34464
M204 S3000
M205 X10 Y10
G0 F6000 X104.53 Y110.429
M204 S1800
M205 X8 Y8
G1 F1800 X103.55 Y111.409 E866.39073
M204 S3000
M205 X10 Y10
G0 F6000 X103.193 Y111.201
M204 S1800
M205 X8 Y8
G1 F1800 X104.026 Y110.368 E866.42991
M204 S3000
M205 X10 Y10
G0 F6000 X103.597 Y110.231
M204 S1800
M205 X8 Y8
G1 F1800 X102.836 Y110.992 E866.46571
M204 S3000
M205 X10 Y10
G0 F6000 X102.478 Y110.784
M204 S1800
M205 X8 Y8
G1 F1800 X103.188 Y110.075 E866.49908
M204 S3000
M205 X10 Y10
G0 F6000 X102.802 Y109.895
M204 S1800
M205 X8 Y8
G1 F1800 X102.121 Y110.575 E866.53109
M204 S3000
M205 X10 Y10
G0 F6000 X101.784 Y110.347
M204 S1800
M205 X8 Y8
G1 F1800 X102.467 Y109.664 E866.56322
M204 S3000
M205 X10 Y10
G0 F6000 X102.131 Y109.434
M204 S1800
M205 X8 Y8
G1 F1800 X101.477 Y110.088 E866.59398
M204 S3000
M205 X10 Y10
G0 F6000 X101.17 Y109.829
M204 S1800
M205 X8 Y8
G1 F1800 X101.843 Y109.157 E866.62561
M204 S3000
M205 X10 Y10
G0 F6000 X101.577 Y108.857
M204 S1800
M205 X8 Y8
G1 F1800 X100.907 Y109.527 E866.65712
M204 S3000
M205 X10 Y10
G0 F6000 X100.65 Y109.218
M204 S1800
M205 X8 Y8
G1 F1800 X101.312 Y108.557 E866.68824
M204 S3000
M205 X10 Y10
G0 F6000 X101.116 Y108.187
M204 S1800
M205 X8 Y8
G1 F1800 X100.394 Y108.909 E866.7222
M204 S3000
M205 X10 Y10
G0 F6000 X100.137 Y108.6
M204 S1800
M205 X8 Y8
G1 F1800 X100.922 Y107.815 E866.75912
M204 S3000
M205 X10 Y10
G0 F6000 X100.76 Y107.411
M204 S1800
M205 X8 Y8
G1 F1800 X99.743 Y108.429 E866.80698
M204 S3000
M205 X10 Y10
G0 F6000 X99.177 Y108.429
M204 S1800
M205 X8 Y8
G1 F1800 X100.648 Y106.958 E866.87618
M204 S3000
M205 X10 Y10
G0 F6000 X100.546 Y106.494
M204 S1800
M205 X8 Y8
G1 F1800 X98.644 Y108.396 E866.96564
M204 S3000
M205 X10 Y10
G0 F6000 X98.644 Y107.83
M204 S1800
M205 X8 Y8
G1 F1800 X100.546 Y105.928 E867.0551
M204 S3000
M205 X10 Y10
G0 F6000 X100.576 Y105.333
M204 S1800
M205 X8 Y8
G1 F1800 X98.644 Y107.265 E867.14598
M204 S3000
M205 X10 Y10
G0 F6000 X98.644 Y106.699
M204 S1800
M205 X8 Y8
G1 F1800 X100.761 Y104.582 E867.24556
G1 X100.831 Y104.512
M204 S3000
M205 X10 Y10
G0 F6000 X101.278 Y103.499
M204 S1800
M205 X8 Y8
G1 F1800 X98.644 Y106.133 E867.36945
G1 X98.574 Y106.203
M204 S3000
M205 X10 Y10
G0 F6000 X102.634 Y100.04
G0 X102.628 Y69.372
G0 X80.569 Y65.942
M204 S1800
M205 X8 Y8
G1 F1800 X81.016 Y65.495 E867.39048
M204 S3000
M205 X10 Y10
G0 F6000 X107.372 Y64.878
G0 X107.366 Y100.039
G0 X110.447 Y102.636
G0 X115.702 Y102.872
G0 X116.464 Y104.39
M204 S1800
M205 X8 Y8
G1 F1800 X146.36 Y104.39 E868.38482
G1 X146.36 Y127.61 E869.15712
G1 X144.36 Y127.61 E869.22364
G1 X144.36 Y129.61 E869.29016
G1 X139.964 Y129.61 E869.43638
G1 X139.964 Y127.61 E869.5029
G1 X139.663 Y127.61 E869.51291
G1 X140.346 Y126.533 E869.55532
G1 X141.39 Y124.74 E869.62433
G1 X141.39 Y107.61 E870.19408
G1 X116.464 Y107.61 E871.02312
G1 X116.464 Y104.39 E871.13022
M204 S3000
M205 X10 Y10
G0 F6000 X117.178 Y104.569
M204 S1800
M205 X8 Y8
G1 F1800 X116.643 Y105.105 E871.15541
M204 S3000
M205 X10 Y10
G0 F6000 X116.643 Y105.67
M204 S1800
M205 X8 Y8
G1 F1800 X117.744 Y104.569 E871.20719
M204 S3000
M205 X10 Y10
G0 F6000 X118.31 Y104.569
M204 S1800
M205 X8 Y8
G1 F1800 X116.643 Y106.236 E871.2856
M204 S3000
M205 X10 Y10
G0 F6000 X116.643 Y106.802
M204 S1800
M205 X8 Y8
G1 F1800 X118.875 Y104.569 E871.39061
M204 S3000
M205 X10 Y10
G0 F6000 X119.441 Y104.569
M204 S1800
M205 X8 Y8
G1 F1800 X116.643 Y107.367 E871.52222
M204 S3000
M205 X10 Y10
G0 F6000 X117.147 Y107.43
M204 S1800
M205 X8 Y8
G1 F1800 X120.007 Y104.569 E871.65677
M204 S3000
M205 X10 Y10
G0 F6000 X120.573 Y104.569
M204 S1800
M205 X8 Y8
G1 F1800 X117.712 Y107.43 E871.79135
M204 S3000
M205 X10 Y10
G0 F6000 X118.278 Y107.43
M204 S1800
M205 X8 Y8
G1 F1800 X121.138 Y104.569 E871.92589
M204 S3000
M205 X10 Y10
G0 F6000 X121.704 Y104.569
M204 S1800
M205 X8 Y8
G1 F1800 X118.844 Y107.43 E872.06044
M204 S3000
M205 X10 Y10
G0 F6000 X119.409 Y107.43
M204 S1800
M205 X8 Y8
G1 F1800 X122.27 Y104.569 E872.19502
M204 S3000
M205 X10 Y10
G0 F6000 X122.835 Y104.569
M204 S1800
M205 X8 Y8
G1 F1800 X119.975 Y107.43 E872.32957
M204 S3000
M205 X10 Y10
G0 F6000 X120.541 Y107.43
M204 S1800
M205 X8 Y8
G1 F1800 X123.401 Y104.569 E872.46411
M204 S3000
M205 X10 Y10
G0 F6000 X123.967 Y104.569
M204 S1800
M205 X8 Y8
G1 F1800 X121.106 Y107.43 E872.59869
M204 S3000
M205 X10 Y10
G0 F6000 X121.672 Y107.43
M204 S1800
M205 X8 Y8
G1 F1800 X124.532 Y104.569 E872.73324
M204 S3000
M205 X10 Y10
G0 F6000 X125.098 Y104.569
M204 S1800
M205 X8 Y8
G1 F1800 X122.238 Y107.43 E872.86779
M204 S3000
M205 X10 Y10
G0 F6000 X122.803 Y107.43
M204 S1800
M205 X8 Y8
G1 F1800 X125.664 Y104.569 E873.00236
M204 S3000
M205 X10 Y10
G0 F6000 X126.229 Y104.569
M204 S1800
M205 X8 Y8
G1 F1800 X123.369 Y107.43 E873.13691
M204 S3000
M205 X10 Y10
G0 F6000 X123.935 Y107.43
M204 S1800
M205 X8 Y8
G1 F1800 X126.795 Y104.569 E873.27146
M204 S3000
M205 X10 Y10
G0 F6000 X127.361 Y104.569
M204 S1800
M205 X8 Y8
G1 F1800 X124.5 Y107.43 E873.40603
M204 S3000
M205 X10 Y10
G0 F6000 X125.066 Y107.43
M204 S1800
M205 X8 Y8
G1 F1800 X127.926 Y104.569 E873.54058
M204 S3000
M205 X10 Y10
G0 F6000 X128.492 Y104.569
M204 S1800
M205 X8 Y8
G1 F1800 X125.632 Y107.43 E873.67513
M204 S3000
M205 X10 Y10
G0 F6000 X126.198 Y107.43
M204 S1800
M205 X8 Y8
G1 F1800 X129.058 Y104.569 E873.80968
M204 S3000
M205 X10 Y10
G0 F6000 X129.623 Y104.569
M204 S1800
M205 X8 Y8
G1 F1800 X126.763 Y107.43 E873.94423
M204 S3000
M205 X10 Y10
G0 F6000 X127.329 Y107.43
M204 S1800
M205 X8 Y8
G1 F1800 X130.189 Y104.569 E874.07878
M204 S3000
M205 X10 Y10
G0 F6000 X130.755 Y104.569
M204 S1800
M205 X8 Y8
G1 F1800 X127.895 Y107.43 E874.21332
M204 S3000
M205 X10 Y10
G0 F6000 X128.46 Y107.43
M204 S1800
M205 X8 Y8
G1 F1800 X131.321 Y104.569 E874.3479
M204 S3000
M205 X10 Y10
G0 F6000 X131.886 Y104.569
M204 S1800
M205 X8 Y8
G1 F1800 X129.026 Y107.43 E874.48245
M204 S3000
M205 X10 Y10
G0 F6000 X129.592 Y107.43
M204 S1800
M205 X8 Y8
G1 F1800 X132.452 Y104.569 E874.617
M204 S3000
M205 X10 Y10
G0 F6000 X133.018 Y104.569
M204 S1800
M205 X8 Y8
G1 F1800 X130.157 Y107.43 E874.75157
M204 S3000
M205 X10 Y10
G0 F6000 X130.723 Y107.43
M204 S1800
M205 X8 Y8
G1 F1800 X133.583 Y104.569 E874.88612
M204 S3000
M205 X10 Y10
G0 F6000 X134.149 Y104.569
M204 S1800
M205 X8 Y8
G1 F1800 X131.289 Y107.43 E875.02067
M204 S3000
M205 X10 Y10
G0 F6000 X131.854 Y107.43
M204 S1800
M205 X8 Y8
G1 F1800 X134.715 Y104.569 E875.15524
M204 S3000
M205 X10 Y10
G0 F6000 X135.28 Y104.569
M204 S1800
M205 X8 Y8
G1 F1800 X132.42 Y107.43 E875.28979
M204 S3000
M205 X10 Y10
G0 F6000 X132.986 Y107.43
M204 S1800
M205 X8 Y8
G1 F1800 X135.846 Y104.569 E875.42434
M204 S3000
M205 X10 Y10
G0 F6000 X136.412 Y104.569
M204 S1800
M205 X8 Y8
G1 F1800 X133.551 Y107.43 E875.55891
M204 S3000
M205 X10 Y10
G0 F6000 X134.117 Y107.43
M204 S1800
M205 X8 Y8
G1 F1800 X136.977 Y104.569 E875.69346
M204 S3000
M205 X10 Y10
G0 F6000 X137.543 Y104.569
M204 S1800
M205 X8 Y8
G1 F1800 X134.683 Y107.43 E875.82801
M204 S3000
M205 X10 Y10
G0 F6000 X135.249 Y107.43
M204 S1800
M205 X8 Y8
G1 F1800 X138.109 Y104.569 E875.96256
M204 S3000
M205 X10 Y10
G0 F6000 X138.674 Y104.569
M204 S1800
M205 X8 Y8
G1 F1800 X135.814 Y107.43 E876.09711
M204 S3000
M205 X10 Y10
G0 F6000 X136.38 Y107.43
M204 S1800
M205 X8 Y8
G1 F1800 X139.24 Y104.569 E876.23166
M204 S3000
M205 X10 Y10
G0 F6000 X139.806 Y104.569
M204 S1800
M205 X8 Y8
G1 F1800 X136.946 Y107.43 E876.3662
M204 S3000
M205 X10 Y10
G0 F6000 X137.511 Y107.43
M204 S1800
M205 X8 Y8
G1 F1800 X140.372 Y104.569 E876.50078
M204 S3000
M205 X10 Y10
G0 F6000 X140.937 Y104.569
M204 S1800
M205 X8 Y8
G1 F1800 X138.077 Y107.43 E876.63533
M204 S3000
M205 X10 Y10
G0 F6000 X138.643 Y107.43
M204 S1800
M205 X8 Y8
G1 F1800 X141.503 Y104.569 E876.76988
M204 S3000
M205 X10 Y10
G0 F6000 X142.069 Y104.569
M204 S1800
M205 X8 Y8
G1 F1800 X139.208 Y107.43 E876.90445
M204 S3000
M205 X10 Y10
G0 F6000 X139.774 Y107.43
M204 S1800
M205 X8 Y8
G1 F1800 X142.634 Y104.569 E877.039
M204 S3000
M205 X10 Y10
G0 F6000 X143.2 Y104.569
M204 S1800
M205 X8 Y8
G1 F1800 X140.34 Y107.43 E877.17355
M204 S3000
M205 X10 Y10
G0 F6000 X140.905 Y107.43
M204 S1800
M205 X8 Y8
G1 F1800 X143.766 Y104.569 E877.30812
M204 S3000
M205 X10 Y10
G0 F6000 X144.331 Y104.569
M204 S1800
M205 X8 Y8
G1 F1800 X141.471 Y107.43 E877.44267
M204 S3000
M205 X10 Y10
G0 F6000 X141.569 Y107.898
M204 S1800
M205 X8 Y8
G1 F1800 X144.897 Y104.569 E877.59923
M204 S3000
M205 X10 Y10
G0 F6000 X145.463 Y104.569
M204 S1800
M205 X8 Y8
G1 F1800 X141.569 Y108.463 E877.78239
M204 S3000
M205 X10 Y10
G0 F6000 X141.569 Y109.029
M204 S1800
M205 X8 Y8
G1 F1800 X146.028 Y104.569 E877.99215
M204 S3000
M205 X10 Y10
G0 F6000 X146.179 Y104.984
M204 S1800
M205 X8 Y8
G1 F1800 X141.569 Y109.595 E878.20902
M204 S3000
M205 X10 Y10
G0 F6000 X141.569 Y110.16
M204 S1800
M205 X8 Y8
G1 F1800 X146.179 Y105.55 E878.42586
M204 S3000
M205 X10 Y10
G0 F6000 X146.179 Y106.116
M204 S1800
M205 X8 Y8
G1 F1800 X141.569 Y110.726 E878.6427
M204 S3000
M205 X10 Y10
G0 F6000 X141.569 Y111.292
M204 S1800
M205 X8 Y8
G1 F1800 X146.179 Y106.681 E878.85956
M204 S3000
M205 X10 Y10
G0 F6000 X146.179 Y107.247
M204 S1800
M205 X8 Y8
G1 F1800 X141.569 Y111.857 E879.0764
M204 S3000
M205 X10 Y10
G0 F6000 X141.569 Y112.423
M204 S1800
M205 X8 Y8
G1 F1800 X146.179 Y107.813 E879.29324
M204 S3000
M205 X10 Y10
G0 F6000 X146.179 Y108.378
M204 S1800
M205 X8 Y8
G1 F1800 X141.569 Y112.989 E879.51011
M204 S3000
M205 X10 Y10
G0 F6000 X141.569 Y113.554
M204 S1800
M205 X8 Y8
G1 F1800 X146.179 Y108.944 E879.72695
M204 S3000
M205 X10 Y10
G0 F6000 X146.179 Y109.51
M204 S1800
M205 X8 Y8
G1 F1800 X141.569 Y114.12 E879.94379
M204 S3000
M205 X10 Y10
G0 F6000 X141.569 Y114.686
M204 S1800
M205 X8 Y8
G1 F1800 X146.179 Y110.076 E880.16063
M204 S3000
M205 X10 Y10
G0 F6000 X146.179 Y110.641
M204 S1800
M205 X8 Y8
G1 F1800 X141.569 Y115.252 E880.37749
M204 S3000
M205 X10 Y10
G0 F6000 X141.569 Y115.817
M204 S1800
M205 X8 Y8
G1 F1800 X146.179 Y111.207 E880.59433
M204 S3000
M205 X10 Y10
G0 F6000 X146.179 Y111.773
M204 S1800
M205 X8 Y8
G1 F1800 X141.569 Y116.383 E880.81117
M204 S3000
M205 X10 Y10
G0 F6000 X141.569 Y116.949
M204 S1800
M205 X8 Y8
G1 F1800 X146.179 Y112.338 E881.02804
M204 S3000
M205 X10 Y10
G0 F6000 X146.179 Y112.904
M204 S1800
M205 X8 Y8
G1 F1800 X141.569 Y117.514 E881.24488
M204 S3000
M205 X10 Y10
G0 F6000 X141.569 Y118.08
M204 S1800
M205 X8 Y8
G1 F1800 X146.179 Y113.47 E881.46172
M204 S3000
M205 X10 Y10
G0 F6000 X146.179 Y114.035
M204 S1800
M205 X8 Y8
G1 F1800 X141.569 Y118.646 E881.67858
M204 S3000
M205 X10 Y10
G0 F6000 X141.569 Y119.211
M204 S1800
M205 X8 Y8
G1 F1800 X146.179 Y114.601 E881.89542
M204 S3000
M205 X10 Y10
G0 F6000 X146.179 Y115.167
M204 S1800
M205 X8 Y8
G1 F1800 X141.569 Y119.777 E882.11226
M204 S3000
M205 X10 Y10
G0 F6000 X141.569 Y120.343
M204 S1800
M205 X8 Y8
G1 F1800 X146.179 Y115.732 E882.32912
M204 S3000
M205 X10 Y10
G0 F6000 X146.179 Y116.298
M204 S1800
M205 X8 Y8
G1 F1800 X141.569 Y120.908 E882.54596
M204 S3000
M205 X10 Y10
G0 F6000 X141.569 Y121.474
M204 S1800
M205 X8 Y8
G1 F1800 X146.179 Y116.864 E882.7628
M204 S3000
M205 X10 Y10
G0 F6000 X146.179 Y117.429
M204 S1800
M205 X8 Y8
G1 F1800 X141.569 Y122.04 E882.97967
M204 S3000
M205 X10 Y10
G0 F6000 X141.569 Y122.605
M204 S1800
M205 X8 Y8
G1 F1800 X146.179 Y117.995 E883.19651
M204 S3000
M205 X10 Y10
G0 F6000 X146.179 Y118.561
M204 S1800
M205 X8 Y8
G1 F1800 X141.569 Y123.171 E883.41335
M204 S3000
M205 X10 Y10
G0 F6000 X141.569 Y123.737
M204 S1800
M205 X8 Y8
G1 F1800 X146.179 Y119.126 E883.63021
M204 S3000
M205 X10 Y10
G0 F6000 X146.179 Y119.692
M204 S1800
M205 X8 Y8
G1 F1800 X141.569 Y124.303 E883.84708
M204 S3000
M205 X10 Y10
G0 F6000 X141.457 Y124.98
M204 S1800
M205 X8 Y8
G1 F1800 X146.179 Y120.258 E884.06918
M204 S3000
M205 X10 Y10
G0 F6000 X146.179 Y120.824
M204 S1800
M205 X8 Y8
G1 F1800 X140.668 Y126.334 E884.32838
G1 X140.598 Y126.404
M204 S3000
M205 X10 Y10
G0 F6000 X140.138 Y127.43
M204 S1800
M205 X8 Y8
G1 F1800 X146.179 Y121.389 E884.61253
M204 S3000
M205 X10 Y10
G0 F6000 X146.179 Y121.955
M204 S1800
M205 X8 Y8
G1 F1800 X140.143 Y127.991 E884.89645
M204 S3000
M205 X10 Y10
G0 F6000 X140.143 Y128.556
M204 S1800
M205 X8 Y8
G1 F1800 X146.179 Y122.521 E885.18034
M204 S3000
M205 X10 Y10
G0 F6000 X146.179 Y123.086
M204 S1800
M205 X8 Y8
G1 F1800 X140.143 Y129.122 E885.46425
M204 S3000
M205 X10 Y10
G0 F6000 X140.401 Y129.43
M204 S1800
M205 X8 Y8
G1 F1800 X146.179 Y123.652 E885.73603
M204 S3000
M205 X10 Y10
G0 F6000 X146.179 Y124.218
M204 S1800
M205 X8 Y8
G1 F1800 X140.967 Y129.43 E885.98119
M204 S3000
M205 X10 Y10
G0 F6000 X141.533 Y129.43
M204 S1800
M205 X8 Y8
G1 F1800 X146.179 Y124.783 E886.19975
M204 S3000
M205 X10 Y10
G0 F6000 X146.179 Y125.349
M204 S1800
M205 X8 Y8
G1 F1800 X142.098 Y129.43 E886.3917
M204 S3000
M205 X10 Y10
G0 F6000 X142.664 Y129.43
M204 S1800
M205 X8 Y8
G1 F1800 X144.179 Y127.915 E886.46296
M204 S3000
M205 X10 Y10
G0 F6000 X144.664 Y127.429
M204 S1800
M205 X8 Y8
G1 F1800 X146.179 Y125.915 E886.5342
M204 S3000
M205 X10 Y10
G0 F6000 X146.179 Y126.48
M204 S1800
M205 X8 Y8
G1 F1800 X145.23 Y127.429 E886.57884
M204 S3000
M205 X10 Y10
G0 F6000 X145.796 Y127.429
M204 S1800
M205 X8 Y8
G1 F1800 X146.179 Y127.046 E886.59686
M204 S3000
M205 X10 Y10
G0 F6000 X144.179 Y128.481
M204 S1800
M205 X8 Y8
G1 F1800 X143.23 Y129.43 E886.64149
M204 S3000
M205 X10 Y10
G0 F6000 X143.795 Y129.43
M204 S1800
M205 X8 Y8
G1 F1800 X144.179 Y129.046 E886.65956
M204 S3000
M205 X10 Y10
;MESH:NONMESH
G0 F6000 X147.122 Y103.628
G0 X116.728 Y103.628
G0 X116.728 Y102.628
G0 X110.447 Y102.636
G0 X107.366 Y100.039
G0 X105 Y65.25
;TIME_ELAPSED:686.669595
;LAYER:4
;MESH:Tested Light.stl
G0 X105 Y65.25 Z1.1
M204 S1800
M205 X8 Y8
;TYPE:WALL-INNER
G1 F3600 X107 Y65.25 E886.72608
G1 X107 Y100.25 E887.89018
G1 X108.42 Y101.076 E887.94482
G1 X109.29 Y101.812 E887.98272
G1 X110.276 Y103 E888.03407
G1 X112.074 Y103 E888.09387
G1 X112.074 Y109 E888.29343
G1 X110.276 Y109 E888.35323
G1 X109.288 Y110.188 E888.40463
G1 X108.42 Y110.923 E888.44246
G1 X107 Y111.75 E888.49711
G1 X107 Y141 E889.46997
G1 X124.633 Y141 E890.05645
G1 X125.492 Y140.504 E890.08944
G1 X126.663 Y139.804 E890.13481
G1 X127.293 Y139.409 E890.15955
G1 X127.905 Y138.996 E890.1841
G1 X129.024 Y138.218 E890.22943
G1 X129.532 Y137.852 E890.25026
G1 X129.676 Y137.737 E890.25639
G1 X130 Y137.479 E890.27016
G1 X130 Y137.893 E890.27773
G1 X130 Y137.894 E890.27776
G1 X130 Y144.75 E890.50579
G1 X128 Y144.75 E890.57231
G1 X128 Y146.75 E890.63883
G1 X104 Y146.75 E891.43708
G1 X104 Y144.75 E891.5036
G1 X103 Y144.75 E891.53686
G1 X103 Y111.749 E892.63447
G1 X101.581 Y110.921 E892.68912
G1 X100.71 Y110.184 E892.72707
G1 X99.727 Y109 E892.77825
G1 X98.074 Y109 E892.83323
G1 X98.074 Y103 E893.03279
G1 X99.727 Y103 E893.08777
G1 X100.707 Y101.819 E893.13881
G1 X101.585 Y101.075 E893.17709
G1 X103 Y100.251 E893.23155
G1 X103 Y69 E894.27096
G1 X85.367 Y69 E894.85744
G1 X84.508 Y69.496 E894.89043
G1 X83.337 Y70.196 E894.93581
G1 X82.707 Y70.591 E894.96054
G1 X82.095 Y71.004 E894.98509
G1 X80.976 Y71.782 E895.03042
G1 X80.468 Y72.148 E895.05125
G1 X80.324 Y72.263 E895.05738
G1 X80 Y72.521 E895.07115
G1 X80 Y72.107 E895.07872
G1 X80 Y72.106 E895.07875
G1 X80 Y64.926 E895.31756
G1 X81 Y64.926 E895.35082
G1 X81 Y63.25 E895.40656
G1 X105 Y63.25 E896.20481
G1 X105 Y65.25 E896.27133
M204 S3000
M205 X10 Y10
G0 F6000 X103.456 Y101.756
M204 S1800
M205 X8 Y8
G1 F3600 X102.099 Y102.541 E896.32347
G1 X101.09 Y103.742 E896.37564
G1 X100.554 Y105.215 E896.42778
G1 X100.554 Y106.785 E896.48
G1 X101.09 Y108.258 E896.53213
G1 X102.099 Y109.459 E896.5843
G1 X103.456 Y110.244 E896.63644
G1 X105.001 Y110.515 E896.68861
G1 X106.545 Y110.244 E896.74075
G1 X107.904 Y109.459 E896.79295
G1 X108.912 Y108.258 E896.8451
G1 X109.448 Y106.785 E896.89724
G1 X109.448 Y105.215 E896.94946
G1 X108.912 Y103.742 E897.00159
G1 X107.904 Y102.541 E897.05374
G1 X106.545 Y101.756 E897.10594
G1 X105.001 Y101.485 E897.15808
G1 X103.456 Y101.756 E897.21025
M204 S3000
M205 X10 Y10
G0 F6000 X105.001 Y101.851
G0 X112.432 Y103.317
G0 X112.446 Y102.872
G0 X115.702 Y102.872
G0 X116.356 Y104
M204 S1800
M205 X8 Y8
G1 F3600 X146.75 Y104 E898.22116
G1 X146.75 Y128 E899.0194
G1 X144.75 Y128 E899.08592
G1 X144.75 Y130 E899.15244
G1 X139.574 Y130 E899.3246
G1 X139.574 Y128 E899.39112
G1 X139.235 Y128 E899.40239
G1 X139.134 Y128 E899.40575
G1 X138.938 Y128 E899.41227
G1 X139.134 Y127.711 E899.41871
G1 X139.188 Y127.627 E899.42162
G1 X139.643 Y126.924 E899.44947
G1 X140.035 Y126.297 E899.47407
G1 X141 Y124.635 E899.53799
G1 X141 Y108 E900.09127
G1 X116.355 Y108 E900.91097
G1 X116.355 Y109 E900.94423
G1 X116.074 Y109 E900.95357
G1 X116.074 Y108 E900.97694
G1 X116.074 Y104 E901.10998
G1 X116.074 Y103 E901.14324
G1 X116.356 Y103 E901.15262
G1 X116.356 Y104 E901.17607
M204 S3000
M205 X10 Y10
G0 F6000 X115.702 Y102.872
G0 X107.668 Y102.821
G0 X106.419 Y102.101
G0 X105.001 Y101.851
G0 X97.702 Y102.872
G0 X94.446 Y102.872
G0 X94.437 Y103.785
G0 X69 Y104
M204 S1800
M205 X8 Y8
G1 F3600 X93.647 Y104 E901.99583
G1 X93.647 Y103 E902.02909
G1 X94.074 Y103 E902.04329
G1 X94.074 Y109 E902.24285
G1 X93.647 Y109 E902.25705
G1 X93.647 Y108 E902.29031
G1 X63.25 Y108 E903.30132
G1 X63.25 Y81.5 E904.18272
G1 X64.926 Y81.5 E904.23846
G1 X64.926 Y80 E904.28835
G1 X72.108 Y80 E904.52723
G1 X72.109 Y80 E904.52726
G1 X72.523 Y80 E904.54103
G1 X72.265 Y80.324 E904.5486
G1 X72.151 Y80.467 E904.55468
G1 X71.781 Y80.975 E904.57558
G1 X70.592 Y82.704 E904.64538
G1 X70.196 Y83.337 E904.67021
G1 X69.496 Y84.508 E904.71559
G1 X69 Y85.367 E904.74858
G1 X69 Y104 E905.36831
M204 S3000
M205 X10 Y10
G0 F6000 X93.275 Y103.628
G0 X94.404 Y102.83
G0 X94.474 Y102.9
M204 S1800
M205 X8 Y8
G1 F3600 X94.474 Y109.1 E905.57453
G1 X97.674 Y109.1 E905.68096
G1 X97.674 Y102.9 E905.88717
G1 X94.474 Y102.9 E905.9936
M204 S3000
M205 X10 Y10
G0 F6000 X94.404 Y102.83
G0 X99.556 Y102.636
G0 X103.561 Y102.045
G0 X103.595 Y102.138
M204 S1800
M205 X8 Y8
G1 F3600 X102.36 Y102.852 E906.04105
G1 X101.442 Y103.945 E906.08852
G1 X100.954 Y105.286 E906.13599
G1 X100.954 Y106.714 E906.18348
G1 X101.442 Y108.055 E906.23095
G1 X102.36 Y109.148 E906.27842
G1 X103.595 Y109.862 E906.32587
G1 X105.001 Y110.109 E906.37335
G1 X106.406 Y109.862 E906.42079
G1 X107.643 Y109.148 E906.4683
G1 X108.56 Y108.055 E906.51575
G1 X109.048 Y106.714 E906.56322
G1 X109.048 Y105.286 E906.61071
G1 X108.56 Y103.945 E906.65817
G1 X107.643 Y102.852 E906.70563
G1 X106.406 Y102.138 E906.75313
G1 X105.001 Y101.891 E906.80058
G1 X103.595 Y102.138 E906.84806
M204 S3000
M205 X10 Y10
G0 F6000 X103.561 Y102.045
G0 X105.001 Y101.851
G0 X106.419 Y102.101
G0 X106.518 Y102.165
G0 X112.404 Y102.83
G0 X112.474 Y102.9
M204 S1800
M205 X8 Y8
G1 F3600 X112.474 Y109.1 E907.05427
G1 X115.674 Y109.1 E907.1607
G1 X115.674 Y102.9 E907.36692
G1 X112.474 Y102.9 E907.47335
M204 S3000
M205 X10 Y10
G0 F6000 X112.404 Y102.83
G0 X110.447 Y102.636
G0 X107.366 Y100.039
G0 X105.33 Y64.92
G0 X105.4 Y64.85
M204 S1800
M205 X8 Y8
G1 F3600 X107.4 Y64.85 E907.53987
G1 X107.4 Y100.02 E908.70963
G1 X108.648 Y100.746 E908.75765
G1 X109.579 Y101.534 E908.79822
G1 X110.464 Y102.6 E908.8443
G1 X112.474 Y102.6 E908.91115
G1 X115.674 Y102.6 E908.99098
G1 X116.756 Y102.6 E909.02696
G1 X116.756 Y103.6 E909.06022
G1 X147.15 Y103.6 E910.07113
G1 X147.15 Y128.4 E910.89598
G1 X145.15 Y128.4 E910.9625
G1 X145.15 Y130.4 E911.02902
G1 X139.174 Y130.4 E911.22779
G1 X139.174 Y128.4 E911.29431
G1 X138.479 Y128.4 E911.31742
G1 X138.39 Y128.4 E911.32038
G1 X138.171 Y128.4 E911.32767
G1 X138.39 Y128.095 E911.33466
G1 X138.439 Y128.022 E911.33728
G1 X138.8 Y127.49 E911.35866
G1 X139.305 Y126.709 E911.38959
G1 X139.692 Y126.09 E911.41388
G1 X140.6 Y124.527 E911.474
G1 X140.6 Y108.4 E912.01038
G1 X116.755 Y108.4 E912.80347
G1 X116.755 Y109.4 E912.83673
G1 X115.674 Y109.4 E912.87268
G1 X112.474 Y109.4 E912.95251
G1 X110.464 Y109.4 E913.01936
G1 X109.577 Y110.467 E913.06551
G1 X108.648 Y111.253 E913.10599
G1 X107.4 Y111.98 E913.15402
G1 X107.4 Y140.6 E914.10593
G1 X124.526 Y140.6 E914.67554
G1 X125.289 Y140.159 E914.70485
G1 X126.454 Y139.463 E914.74999
G1 X127.075 Y139.074 E914.77436
G1 X127.679 Y138.666 E914.7986
G1 X128.793 Y137.892 E914.84372
G1 X129.29 Y137.533 E914.86411
G1 X130.076 Y136.907 E914.89753
G1 X130.4 Y136.649 E914.91131
G1 X130.4 Y137.063 E914.91888
G1 X130.4 Y145.15 E915.18785
G1 X128.4 Y145.15 E915.25437
G1 X128.4 Y147.15 E915.32089
G1 X103.6 Y147.15 E916.14574
G1 X103.6 Y145.15 E916.21226
G1 X102.6 Y145.15 E916.24552
G1 X102.6 Y111.979 E917.3488
G1 X101.351 Y111.25 E917.3969
G1 X100.423 Y110.465 E917.43732
G1 X99.539 Y109.4 E917.48336
G1 X97.674 Y109.4 E917.54539
G1 X94.474 Y109.4 E917.62521
G1 X93.247 Y109.4 E917.66602
G1 X93.247 Y108.4 E917.69928
G1 X62.85 Y108.4 E918.71029
G1 X62.85 Y81.1 E919.61829
G1 X64.526 Y81.1 E919.67404
G1 X64.526 Y79.6 E919.72393
G1 X72.938 Y79.6 E920.00371
G1 X72.939 Y79.6 E920.00374
G1 X73.352 Y79.6 E920.01748
G1 X73.095 Y79.924 E920.02504
G1 X72.469 Y80.71 E920.05846
G1 X72.107 Y81.206 E920.07888
G1 X70.927 Y82.923 E920.14818
G1 X70.537 Y83.546 E920.17262
G1 X69.841 Y84.711 E920.21776
G1 X69.4 Y85.474 E920.24707
G1 X69.4 Y103.6 E920.84995
G1 X93.247 Y103.6 E921.6431
G1 X93.247 Y102.6 E921.67636
G1 X94.474 Y102.6 E921.71717
G1 X97.674 Y102.6 E921.79699
G1 X99.539 Y102.6 E921.85903
G1 X100.423 Y101.535 E921.90506
G1 X101.353 Y100.747 E921.9456
G1 X102.6 Y100.021 E921.99359
G1 X102.6 Y69.4 E923.01205
G1 X85.474 Y69.4 E923.58167
G1 X84.711 Y69.841 E923.61098
G1 X83.546 Y70.537 E923.65611
G1 X82.925 Y70.926 E923.68049
G1 X82.321 Y71.334 E923.70473
G1 X81.207 Y72.108 E923.74985
G1 X80.71 Y72.467 E923.77024
G1 X79.924 Y73.093 E923.80366
G1 X79.6 Y73.351 E923.81743
G1 X79.6 Y72.937 E923.825
G1 X79.6 Y64.526 E924.10475
G1 X80.6 Y64.526 E924.13801
G1 X80.6 Y62.85 E924.19376
G1 X105.4 Y62.85 E925.01861
G1 X105.4 Y64.85 E925.08513
M204 S3000
M205 X10 Y10
G0 F6000 X105.8 Y64.45
M204 S1800
M205 X8 Y8
;TYPE:WALL-OUTER
G1 F3600 X107.8 Y64.45 E925.15165
G1 X107.8 Y99.79 E926.32706
G1 X108.876 Y100.416 E926.36847
G1 X109.866 Y101.253 E926.41158
G1 X110.652 Y102.2 E926.45252
G1 X117.156 Y102.2 E926.66884
G1 X117.156 Y103.2 E926.7021
G1 X147.55 Y103.2 E927.71301
G1 X147.55 Y128.8 E928.56447
G1 X145.55 Y128.8 E928.63099
G1 X145.55 Y130.8 E928.69751
G1 X138.774 Y130.8 E928.92288
G1 X138.774 Y128.8 E928.9894
G1 X137.78 Y128.8 E929.02246
G1 X137.779 Y128.8 E929.02249
G1 X137.39 Y128.8 E929.03543
G1 X137.617 Y128.484 E929.04262
G1 X138.062 Y127.866 E929.06795
G1 X138.466 Y127.269 E929.09192
G1 X138.967 Y126.494 E929.12262
G1 X139.349 Y125.883 E929.14658
G1 X140.2 Y124.419 E929.2029
G1 X140.2 Y108.8 E929.72239
G1 X117.155 Y108.8 E930.48887
G1 X117.155 Y109.8 E930.52213
G1 X110.652 Y109.8 E930.73843
G1 X109.866 Y110.746 E930.77933
G1 X108.876 Y111.583 E930.82245
G1 X107.8 Y112.21 E930.86387
G1 X107.8 Y140.2 E931.79482
G1 X124.419 Y140.2 E932.34757
G1 X125.086 Y139.814 E932.37321
G1 X126.245 Y139.122 E932.4181
G1 X126.857 Y138.739 E932.44211
G1 X127.453 Y138.336 E932.46604
G1 X128.562 Y137.566 E932.51095
G1 X129.048 Y137.214 E932.53091
G1 X130.477 Y136.076 E932.59167
G1 X130.8 Y135.819 E932.60539
G1 X130.8 Y136.231 E932.61293
G1 X130.8 Y136.233 E932.61299
G1 X130.8 Y145.55 E932.92288
G1 X128.8 Y145.55 E932.9894
G1 X128.8 Y147.55 E933.05592
G1 X103.2 Y147.55 E933.90738
G1 X103.2 Y145.55 E933.9739
G1 X102.2 Y145.55 E934.00716
G1 X102.2 Y112.209 E935.11609
G1 X101.125 Y111.582 E935.15748
G1 X100.136 Y110.746 E935.20055
G1 X99.351 Y109.8 E935.24144
G1 X92.847 Y109.8 E935.45776
G1 X92.847 Y108.8 E935.49102
G1 X62.45 Y108.8 E936.50203
G1 X62.45 Y80.7 E937.43664
G1 X64.126 Y80.7 E937.49238
G1 X64.126 Y79.2 E937.54227
G1 X73.767 Y79.2 E937.86293
G1 X73.768 Y79.2 E937.86297
G1 X74.181 Y79.2 E937.8767
G1 X73.924 Y79.524 E937.88426
G1 X72.787 Y80.952 E937.94497
G1 X72.434 Y81.437 E937.96493
G1 X71.261 Y83.143 E938.03379
G1 X70.878 Y83.755 E938.0578
G1 X70.186 Y84.914 E938.1027
G1 X69.8 Y85.581 E938.12833
G1 X69.8 Y103.2 E938.71434
G1 X92.847 Y103.2 E939.48088
G1 X92.847 Y102.2 E939.51414
G1 X99.351 Y102.2 E939.73047
G1 X100.136 Y101.254 E939.77135
G1 X101.125 Y100.417 E939.81445
G1 X102.2 Y99.791 E939.85582
G1 X102.2 Y69.8 E940.85333
G1 X85.581 Y69.8 E941.40608
G1 X84.914 Y70.186 E941.43171
G1 X83.755 Y70.878 E941.47661
G1 X83.143 Y71.261 E941.50062
G1 X82.547 Y71.664 E941.52455
G1 X81.438 Y72.434 E941.56945
G1 X80.952 Y72.786 E941.58941
G1 X79.523 Y73.924 E941.65017
G1 X79.2 Y74.181 E941.6639
G1 X79.2 Y73.769 E941.67143
G1 X79.2 Y73.767 E941.6715
G1 X79.2 Y64.126 E941.99216
G1 X80.2 Y64.126 E942.02542
G1 X80.2 Y62.45 E942.08116
G1 X105.8 Y62.45 E942.93262
G1 X105.8 Y64.45 E942.99914
M204 S3000
M205 X10 Y10
G0 F6000 X106 Y64.45
G0 X106 Y64.95
G0 X107.366 Y100.039
G0 X110.447 Y102.636
G0 X112.874 Y102.8
G0 X112.874 Y103.3
M204 S1800
M205 X8 Y8
G1 F3600 X112.874 Y108.7 E943.17875
G1 X115.274 Y108.7 E943.25857
G1 X115.274 Y103.3 E943.43818
G1 X112.874 Y103.3 E943.518
M204 S3000
M205 X10 Y10
G0 F6000 X112.874 Y103.5
G0 X112.374 Y103.5
G0 X107.764 Y109.159
G0 X107.382 Y108.837
M204 S1800
M205 X8 Y8
G1 F3600 X108.208 Y107.852 E943.56076
G1 X108.648 Y106.643 E943.60355
G1 X108.648 Y105.357 E943.64632
G1 X108.208 Y104.148 E943.68911
G1 X107.382 Y103.163 E943.73187
G1 X106.267 Y102.52 E943.77468
G1 X105.001 Y102.297 E943.81743
G1 X103.734 Y102.52 E943.86022
G1 X102.621 Y103.163 E943.90298
G1 X101.794 Y104.148 E943.94575
G1 X101.354 Y105.357 E943.98854
G1 X101.354 Y106.643 E944.03132
G1 X101.794 Y107.852 E944.07411
G1 X102.621 Y108.837 E944.11689
G1 X103.734 Y109.48 E944.15964
G1 X105.001 Y109.703 E944.20243
G1 X106.267 Y109.48 E944.24518
G1 X107.382 Y108.837 E944.28799
M204 S3000
M205 X10 Y10
G0 F6000 X107.51 Y108.684
G0 X107.893 Y109.006
G0 X106.419 Y109.899
G0 X105.001 Y110.149
G0 X103.582 Y109.899
G0 X102.335 Y109.179
G0 X97.71 Y104.151
G0 X97.702 Y102.872
G0 X94.874 Y102.8
G0 X94.874 Y103.3
M204 S1800
M205 X8 Y8
G1 F3600 X94.874 Y108.7 E944.4676
G1 X97.274 Y108.7 E944.54742
G1 X97.274 Y103.3 E944.72702
G1 X94.874 Y103.3 E944.80685
M204 S3000
M205 X10 Y10
G0 F6000 X94.874 Y103.5
G0 X93.684 Y104.39
M204 S1800
M205 X8 Y8
;TYPE:SKIN
G1 F1800 X93.684 Y107.61 E944.91395
G1 X63.64 Y107.61 E945.91321
G1 X63.64 Y81.89 E946.76867
G1 X65.316 Y81.89 E946.82441
G1 X65.316 Y80.39 E946.8743
G1 X71.725 Y80.39 E947.08746
G1 X71.463 Y80.749 E947.10225
G1 X70.266 Y82.49 E947.17252
G1 X69.863 Y83.134 E947.19779
G1 X69.16 Y84.311 E947.24338
G1 X68.61 Y85.262 E947.27992
G1 X68.61 Y104.39 E947.91612
G1 X93.684 Y104.39 E948.75009
M204 S3000
M205 X10 Y10
G0 F6000 X64.437 Y107.429
M204 S1800
M205 X8 Y8
G1 F1800 X63.819 Y106.812 E948.77913
M204 S3000
M205 X10 Y10
G0 F6000 X63.819 Y106.246
M204 S1800
M205 X8 Y8
G1 F1800 X65.002 Y107.429 E948.83478
M204 S3000
M205 X10 Y10
G0 F6000 X65.568 Y107.429
M204 S1800
M205 X8 Y8
G1 F1800 X63.819 Y105.68 E948.91704
M204 S3000
M205 X10 Y10
G0 F6000 X63.819 Y105.114
M204 S1800
M205 X8 Y8
G1 F1800 X66.134 Y107.429 E949.02594
M204 S3000
M205 X10 Y10
G0 F6000 X66.699 Y107.429
M204 S1800
M205 X8 Y8
G1 F1800 X63.819 Y104.549 E949.1614
M204 S3000
M205 X10 Y10
G0 F6000 X63.819 Y103.983
M204 S1800
M205 X8 Y8
G1 F1800 X67.265 Y107.429 E949.32349
M204 S3000
M205 X10 Y10
G0 F6000 X67.831 Y107.429
M204 S1800
M205 X8 Y8
G1 F1800 X63.819 Y103.417 E949.5122
M204 S3000
M205 X10 Y10
G0 F6000 X63.819 Y102.852
M204 S1800
M205 X8 Y8
G1 F1800 X68.397 Y107.429 E949.72751
M204 S3000
M205 X10 Y10
G0 F6000 X68.962 Y107.429
M204 S1800
M205 X8 Y8
G1 F1800 X63.819 Y102.286 E949.96943
M204 S3000
M205 X10 Y10
G0 F6000 X63.819 Y101.72
M204 S1800
M205 X8 Y8
G1 F1800 X69.528 Y107.429 E950.23796
M204 S3000
M205 X10 Y10
G0 F6000 X70.094 Y107.429
M204 S1800
M205 X8 Y8
G1 F1800 X63.819 Y101.155 E950.53309
M204 S3000
M205 X10 Y10
G0 F6000 X63.819 Y100.589
M204 S1800
M205 X8 Y8
G1 F1800 X70.659 Y107.429 E950.85483
M204 S3000
M205 X10 Y10
G0 F6000 X71.225 Y107.429
M204 S1800
M205 X8 Y8
G1 F1800 X63.819 Y100.023 E951.20318
M204 S3000
M205 X10 Y10
G0 F6000 X63.819 Y99.458
M204 S1800
M205 X8 Y8
G1 F1800 X68.43 Y104.068 E951.42004
M204 S3000
M205 X10 Y10
G0 F6000 X68.93 Y104.569
M204 S1800
M205 X8 Y8
G1 F1800 X71.791 Y107.429 E951.55459
M204 S3000
M205 X10 Y10
G0 F6000 X72.356 Y107.429
M204 S1800
M205 X8 Y8
G1 F1800 X69.496 Y104.569 E951.68912
M204 S3000
M205 X10 Y10
G0 F6000 X70.062 Y104.569
M204 S1800
M205 X8 Y8
G1 F1800 X72.922 Y107.429 E951.82365
M204 S3000
M205 X10 Y10
G0 F6000 X73.488 Y107.429
M204 S1800
M205 X8 Y8
G1 F1800 X70.627 Y104.569 E951.95819
M204 S3000
M205 X10 Y10
G0 F6000 X71.193 Y104.569
M204 S1800
M205 X8 Y8
G1 F1800 X74.053 Y107.429 E952.09272
M204 S3000
M205 X10 Y10
G0 F6000 X74.619 Y107.429
M204 S1800
M205 X8 Y8
G1 F1800 X71.759 Y104.569 E952.22725
M204 S3000
M205 X10 Y10
G0 F6000 X72.325 Y104.569
M204 S1800
M205 X8 Y8
G1 F1800 X75.185 Y107.429 E952.36177
M204 S3000
M205 X10 Y10
G0 F6000 X75.75 Y107.429
M204 S1800
M205 X8 Y8
G1 F1800 X72.89 Y104.569 E952.4963
M204 S3000
M205 X10 Y10
G0 F6000 X73.456 Y104.569
M204 S1800
M205 X8 Y8
G1 F1800 X76.316 Y107.429 E952.63082
M204 S3000
M205 X10 Y10
G0 F6000 X76.882 Y107.429
M204 S1800
M205 X8 Y8
G1 F1800 X74.022 Y104.569 E952.76535
M204 S3000
M205 X10 Y10
G0 F6000 X74.587 Y104.569
M204 S1800
M205 X8 Y8
G1 F1800 X77.447 Y107.429 E952.89987
M204 S3000
M205 X10 Y10
G0 F6000 X78.013 Y107.429
M204 S1800
M205 X8 Y8
G1 F1800 X75.153 Y104.569 E953.0344
M204 S3000
M205 X10 Y10
G0 F6000 X75.719 Y104.569
M204 S1800
M205 X8 Y8
G1 F1800 X78.579 Y107.429 E953.16892
M204 S3000
M205 X10 Y10
G0 F6000 X79.145 Y107.429
M204 S1800
M205 X8 Y8
G1 F1800 X76.284 Y104.569 E953.30347
M204 S3000
M205 X10 Y10
G0 F6000 X76.85 Y104.569
M204 S1800
M205 X8 Y8
G1 F1800 X79.71 Y107.429 E953.438
M204 S3000
M205 X10 Y10
G0 F6000 X80.276 Y107.429
M204 S1800
M205 X8 Y8
G1 F1800 X77.416 Y104.569 E953.57253
M204 S3000
M205 X10 Y10
G0 F6000 X77.981 Y104.569
M204 S1800
M205 X8 Y8
G1 F1800 X80.842 Y107.429 E953.70707
M204 S3000
M205 X10 Y10
G0 F6000 X81.407 Y107.429
M204 S1800
M205 X8 Y8
G1 F1800 X78.547 Y104.569 E953.8416
M204 S3000
M205 X10 Y10
G0 F6000 X79.113 Y104.569
M204 S1800
M205 X8 Y8
G1 F1800 X81.973 Y107.429 E953.97613
M204 S3000
M205 X10 Y10
G0 F6000 X82.539 Y107.429
M204 S1800
M205 X8 Y8
G1 F1800 X79.678 Y104.569 E954.11067
M204 S3000
M205 X10 Y10
G0 F6000 X80.244 Y104.569
M204 S1800
M205 X8 Y8
G1 F1800 X83.104 Y107.429 E954.2452
M204 S3000
M205 X10 Y10
G0 F6000 X83.67 Y107.429
M204 S1800
M205 X8 Y8
G1 F1800 X80.81 Y104.569 E954.37973
M204 S3000
M205 X10 Y10
G0 F6000 X81.375 Y104.569
M204 S1800
M205 X8 Y8
G1 F1800 X84.236 Y107.429 E954.51428
M204 S3000
M205 X10 Y10
G0 F6000 X84.801 Y107.429
M204 S1800
M205 X8 Y8
G1 F1800 X81.941 Y104.569 E954.6488
M204 S3000
M205 X10 Y10
G0 F6000 X82.507 Y104.569
M204 S1800
M205 X8 Y8
G1 F1800 X85.367 Y107.429 E954.78333
M204 S3000
M205 X10 Y10
G0 F6000 X85.933 Y107.429
M204 S1800
M205 X8 Y8
G1 F1800 X83.073 Y104.569 E954.91785
M204 S3000
M205 X10 Y10
G0 F6000 X83.638 Y104.569
M204 S1800
M205 X8 Y8
G1 F1800 X86.498 Y107.429 E955.05238
M204 S3000
M205 X10 Y10
G0 F6000 X87.064 Y107.429
M204 S1800
M205 X8 Y8
G1 F1800 X84.204 Y104.569 E955.1869
M204 S3000
M205 X10 Y10
G0 F6000 X84.77 Y104.569
M204 S1800
M205 X8 Y8
G1 F1800 X87.63 Y107.429 E955.32143
M204 S3000
M205 X10 Y10
G0 F6000 X88.196 Y107.429
M204 S1800
M205 X8 Y8
G1 F1800 X85.335 Y104.569 E955.45598
M204 S3000
M205 X10 Y10
G0 F6000 X85.901 Y104.569
M204 S1800
M205 X8 Y8
G1 F1800 X88.761 Y107.429 E955.5905
M204 S3000
M205 X10 Y10
G0 F6000 X89.327 Y107.429
M204 S1800
M205 X8 Y8
G1 F1800 X86.467 Y104.569 E955.72503
M204 S3000
M205 X10 Y10
G0 F6000 X87.032 Y104.569
M204 S1800
M205 X8 Y8
G1 F1800 X89.893 Y107.429 E955.85958
M204 S3000
M205 X10 Y10
G0 F6000 X90.458 Y107.429
M204 S1800
M205 X8 Y8
G1 F1800 X87.598 Y104.569 E955.9941
M204 S3000
M205 X10 Y10
G0 F6000 X88.164 Y104.569
M204 S1800
M205 X8 Y8
G1 F1800 X91.024 Y107.429 E956.12863
M204 S3000
M205 X10 Y10
G0 F6000 X91.59 Y107.429
M204 S1800
M205 X8 Y8
G1 F1800 X88.729 Y104.569 E956.26318
M204 S3000
M205 X10 Y10
G0 F6000 X89.295 Y104.569
M204 S1800
M205 X8 Y8
G1 F1800 X92.155 Y107.429 E956.3977
M204 S3000
M205 X10 Y10
G0 F6000 X92.721 Y107.429
M204 S1800
M205 X8 Y8
G1 F1800 X89.861 Y104.569 E956.53223
M204 S3000
M205 X10 Y10
G0 F6000 X90.426 Y104.569
M204 S1800
M205 X8 Y8
G1 F1800 X93.287 Y107.429 E956.66678
M204 S3000
M205 X10 Y10
G0 F6000 X93.504 Y107.08
M204 S1800
M205 X8 Y8
G1 F1800 X90.992 Y104.569 E956.78491
M204 S3000
M205 X10 Y10
G0 F6000 X91.558 Y104.569
M204 S1800
M205 X8 Y8
G1 F1800 X93.504 Y106.515 E956.87645
M204 S3000
M205 X10 Y10
G0 F6000 X93.504 Y105.949
M204 S1800
M205 X8 Y8
G1 F1800 X92.123 Y104.569 E956.94138
M204 S3000
M205 X10 Y10
G0 F6000 X92.689 Y104.569
M204 S1800
M205 X8 Y8
G1 F1800 X93.504 Y105.383 E956.97969
M204 S3000
M205 X10 Y10
G0 F6000 X93.504 Y104.817
M204 S1800
M205 X8 Y8
G1 F1800 X93.255 Y104.569 E956.99138
M204 S3000
M205 X10 Y10
G0 F6000 X69.372 Y103.628
G0 X68.43 Y103.502
M204 S1800
M205 X8 Y8
G1 F1800 X63.819 Y98.892 E957.20825
M204 S3000
M205 X10 Y10
G0 F6000 X63.819 Y98.326
M204 S1800
M205 X8 Y8
G1 F1800 X68.43 Y102.937 E957.42513
M204 S3000
M205 X10 Y10
G0 F6000 X68.43 Y102.371
M204 S1800
M205 X8 Y8
G1 F1800 X63.819 Y97.761 E957.642
M204 S3000
M205 X10 Y10
G0 F6000 X63.819 Y97.195
M204 S1800
M205 X8 Y8
G1 F1800 X68.43 Y101.805 E957.85886
M204 S3000
M205 X10 Y10
G0 F6000 X68.43 Y101.24
M204 S1800
M205 X8 Y8
G1 F1800 X63.819 Y96.629 E958.07575
M204 S3000
M205 X10 Y10
G0 F6000 X63.819 Y96.063
M204 S1800
M205 X8 Y8
G1 F1800 X68.43 Y100.674 E958.29263
M204 S3000
M205 X10 Y10
G0 F6000 X68.43 Y100.108
M204 S1800
M205 X8 Y8
G1 F1800 X63.819 Y95.498 E958.5095
M204 S3000
M205 X10 Y10
G0 F6000 X63.819 Y94.932
M204 S1800
M205 X8 Y8
G1 F1800 X68.43 Y99.542 E958.72636
M204 S3000
M205 X10 Y10
G0 F6000 X68.43 Y98.977
M204 S1800
M205 X8 Y8
G1 F1800 X63.819 Y94.366 E958.94325
M204 S3000
M205 X10 Y10
G0 F6000 X63.819 Y93.801
M204 S1800
M205 X8 Y8
G1 F1800 X68.43 Y98.411 E959.16011
M204 S3000
M205 X10 Y10
G0 F6000 X68.43 Y97.845
M204 S1800
M205 X8 Y8
G1 F1800 X63.819 Y93.235 E959.37698
M204 S3000
M205 X10 Y10
G0 F6000 X63.819 Y92.669
M204 S1800
M205 X8 Y8
G1 F1800 X68.43 Y97.28 E959.59386
M204 S3000
M205 X10 Y10
G0 F6000 X68.43 Y96.714
M204 S1800
M205 X8 Y8
G1 F1800 X63.819 Y92.104 E959.81073
M204 S3000
M205 X10 Y10
G0 F6000 X63.819 Y91.538
M204 S1800
M205 X8 Y8
G1 F1800 X68.43 Y96.148 E960.02759
M204 S3000
M205 X10 Y10
G0 F6000 X68.43 Y95.583
M204 S1800
M205 X8 Y8
G1 F1800 X63.819 Y90.972 E960.24448
M204 S3000
M205 X10 Y10
G0 F6000 X63.819 Y90.407
M204 S1800
M205 X8 Y8
G1 F1800 X68.43 Y95.017 E960.46134
M204 S3000
M205 X10 Y10
G0 F6000 X68.43 Y94.451
M204 S1800
M205 X8 Y8
G1 F1800 X63.819 Y89.841 E960.67821
M204 S3000
M205 X10 Y10
G0 F6000 X63.819 Y89.275
M204 S1800
M205 X8 Y8
G1 F1800 X68.43 Y93.886 E960.89509
M204 S3000
M205 X10 Y10
G0 F6000 X68.43 Y93.32
M204 S1800
M205 X8 Y8
G1 F1800 X63.819 Y88.71 E961.11196
M204 S3000
M205 X10 Y10
G0 F6000 X63.819 Y88.144
M204 S1800
M205 X8 Y8
G1 F1800 X68.43 Y92.754 E961.32882
M204 S3000
M205 X10 Y10
G0 F6000 X68.43 Y92.189
M204 S1800
M205 X8 Y8
G1 F1800 X63.819 Y87.578 E961.54571
M204 S3000
M205 X10 Y10
G0 F6000 X63.819 Y87.013
M204 S1800
M205 X8 Y8
G1 F1800 X68.43 Y91.623 E961.76257
M204 S3000
M205 X10 Y10
G0 F6000 X68.43 Y91.057
M204 S1800
M205 X8 Y8
G1 F1800 X63.819 Y86.447 E961.97944
M204 S3000
M205 X10 Y10
G0 F6000 X63.819 Y85.881
M204 S1800
M205 X8 Y8
G1 F1800 X68.43 Y90.491 E962.1963
M204 S3000
M205 X10 Y10
G0 F6000 X68.43 Y89.926
M204 S1800
M205 X8 Y8
G1 F1800 X63.819 Y85.315 E962.41319
M204 S3000
M205 X10 Y10
G0 F6000 X63.819 Y84.75
M204 S1800
M205 X8 Y8
G1 F1800 X68.43 Y89.36 E962.63005
M204 S3000
M205 X10 Y10
G0 F6000 X68.43 Y88.794
M204 S1800
M205 X8 Y8
G1 F1800 X63.819 Y84.184 E962.84692
M204 S3000
M205 X10 Y10
G0 F6000 X63.819 Y83.618
M204 S1800
M205 X8 Y8
G1 F1800 X68.43 Y88.229 E963.0638
M204 S3000
M205 X10 Y10
G0 F6000 X68.43 Y87.663
M204 S1800
M205 X8 Y8
G1 F1800 X63.819 Y83.053 E963.28067
M204 S3000
M205 X10 Y10
G0 F6000 X63.819 Y82.487
M204 S1800
M205 X8 Y8
G1 F1800 X68.43 Y87.097 E963.49753
M204 S3000
M205 X10 Y10
G0 F6000 X68.43 Y86.532
M204 S1800
M205 X8 Y8
G1 F1800 X63.967 Y82.068 E963.70748
M204 S3000
M205 X10 Y10
G0 F6000 X64.532 Y82.068
M204 S1800
M205 X8 Y8
G1 F1800 X68.43 Y85.966 E963.89083
M204 S3000
M205 X10 Y10
G0 F6000 X68.43 Y85.4
M204 S1800
M205 X8 Y8
G1 F1800 X65.098 Y82.068 E964.04756
M204 S3000
M205 X10 Y10
G0 F6000 X65.495 Y81.9
M204 S1800
M205 X8 Y8
G1 F1800 X68.568 Y84.973 E964.1921
M204 S3000
M205 X10 Y10
G0 F6000 X68.776 Y84.615
M204 S1800
M205 X8 Y8
G1 F1800 X65.495 Y81.334 E964.34643
M204 S3000
M205 X10 Y10
G0 F6000 X65.495 Y80.769
M204 S1800
M205 X8 Y8
G1 F1800 X68.983 Y84.257 E964.51049
M204 S3000
M205 X10 Y10
G0 F6000 X69.195 Y83.903
M204 S1800
M205 X8 Y8
G1 F1800 X65.861 Y80.569 E964.66732
M204 S3000
M205 X10 Y10
G0 F6000 X66.427 Y80.569
M204 S1800
M205 X8 Y8
G1 F1800 X69.406 Y83.548 E964.80744
M204 S3000
M205 X10 Y10
G0 F6000 X69.617 Y83.193
M204 S1800
M205 X8 Y8
G1 F1800 X66.992 Y80.569 E964.93089
M204 S3000
M205 X10 Y10
G0 F6000 X67.558 Y80.569
M204 S1800
M205 X8 Y8
G1 F1800 X69.832 Y82.843 E965.03785
M204 S3000
M205 X10 Y10
G0 F6000 X70.05 Y82.495
M204 S1800
M205 X8 Y8
G1 F1800 X68.124 Y80.569 E965.12844
M204 S3000
M205 X10 Y10
G0 F6000 X68.689 Y80.569
M204 S1800
M205 X8 Y8
G1 F1800 X70.276 Y82.155 E965.20307
M204 S3000
M205 X10 Y10
G0 F6000 X70.507 Y81.82
M204 S1800
M205 X8 Y8
G1 F1800 X69.255 Y80.569 E965.26193
M204 S3000
M205 X10 Y10
G0 F6000 X69.821 Y80.569
M204 S1800
M205 X8 Y8
G1 F1800 X70.737 Y81.485 E965.30502
M204 S3000
M205 X10 Y10
G0 F6000 X70.968 Y81.15
M204 S1800
M205 X8 Y8
G1 F1800 X70.386 Y80.569 E965.33237
M204 S3000
M205 X10 Y10
G0 F6000 X70.952 Y80.569
M204 S1800
M205 X8 Y8
G1 F1800 X71.198 Y80.815 E965.34394
M204 S3000
M205 X10 Y10
G0 F6000 X69.362 Y85.463
G0 X69.372 Y103.628
G0 X93.275 Y103.628
G0 X93.275 Y102.628
G0 X99.556 Y102.636
G0 X102.634 Y100.04
G0 X102.628 Y69.372
G0 X85.463 Y69.362
G0 X80.39 Y71.724
M204 S1800
M205 X8 Y8
G1 F1800 X80.39 Y65.316 E965.55707
G1 X81.39 Y65.316 E965.59033
G1 X81.39 Y63.64 E965.64608
G1 X104.61 Y63.64 E966.41838
G1 X104.61 Y65.64 E966.4849
G1 X106.61 Y65.64 E966.55142
G1 X106.61 Y100.474 E967.71
G1 X108.194 Y101.397 E967.77098
G1 X109.014 Y102.089 E967.80666
G1 X110.093 Y103.39 E967.86288
G1 X111.684 Y103.39 E967.9158
G1 X111.684 Y108.61 E968.08942
G1 X110.093 Y108.61 E968.14233
G1 X109.012 Y109.911 E968.19859
G1 X108.194 Y110.603 E968.23423
G1 X106.61 Y111.526 E968.2952
G1 X106.61 Y141.39 E969.28848
G1 X124.738 Y141.39 E969.89142
G1 X125.689 Y140.84 E969.92796
G1 X126.866 Y140.137 E969.97356
G1 X127.506 Y139.736 E969.99868
G1 X128.125 Y139.318 E970.02352
G1 X129.25 Y138.536 E970.06909
G1 X129.61 Y138.276 E970.08386
G1 X129.61 Y144.36 E970.28622
G1 X127.61 Y144.36 E970.35274
G1 X127.61 Y146.36 E970.41926
G1 X104.39 Y146.36 E971.19156
G1 X104.39 Y144.36 E971.25808
G1 X103.39 Y144.36 E971.29134
G1 X103.39 Y111.525 E972.38344
G1 X101.807 Y110.601 E972.4444
G1 X100.986 Y109.907 E972.48016
G1 X99.91 Y108.61 E972.53621
G1 X98.464 Y108.61 E972.5843
G1 X98.464 Y103.39 E972.75792
G1 X99.91 Y103.39 E972.80601
G1 X100.983 Y102.096 E972.86192
G1 X101.811 Y101.395 E972.89801
G1 X103.39 Y100.475 E972.95879
G1 X103.39 Y68.61 E974.01862
G1 X85.262 Y68.61 E974.62156
G1 X84.311 Y69.16 E974.6581
G1 X83.134 Y69.863 E974.7037
G1 X82.494 Y70.264 E974.72882
G1 X81.875 Y70.682 E974.75366
G1 X80.75 Y71.464 E974.79923
G1 X80.39 Y71.724 E974.814
M204 S3000
M205 X10 Y10
G0 F6000 X85.463 Y69.362
G0 X102.628 Y69.372
G0 X102.634 Y100.04
G0 X100.747 Y103.544
M204 S1800
M205 X8 Y8
G1 F1800 X100.164 Y105.147 E974.87073
G1 X100.164 Y106.853 E974.92748
G1 X100.747 Y108.456 E974.98421
G1 X101.844 Y109.763 E975.04096
G1 X103.321 Y110.616 E975.09769
G1 X105.001 Y110.911 E975.15442
G1 X106.68 Y110.616 E975.21112
G1 X108.159 Y109.763 E975.26791
G1 X109.255 Y108.456 E975.32464
G1 X109.838 Y106.853 E975.38137
G1 X109.838 Y105.147 E975.43812
G1 X109.255 Y103.544 E975.49485
G1 X108.159 Y102.237 E975.55158
G1 X106.68 Y101.384 E975.60837
G1 X105.001 Y101.089 E975.66507
G1 X103.321 Y101.384 E975.7218
G1 X101.844 Y102.237 E975.77853
G1 X100.747 Y103.544 E975.83528
M204 S3000
M205 X10 Y10
G0 F6000 X102.634 Y100.04
G0 X106.429 Y66.265
M204 S1800
M205 X8 Y8
G1 F1800 X105.983 Y65.82 E975.85624
M204 S3000
M205 X10 Y10
G0 F6000 X105.418 Y65.82
M204 S1800
M205 X8 Y8
G1 F1800 X106.429 Y66.831 E975.90379
M204 S3000
M205 X10 Y10
G0 F6000 X106.429 Y67.397
M204 S1800
M205 X8 Y8
G1 F1800 X104.852 Y65.82 E975.97797
M204 S3000
M205 X10 Y10
G0 F6000 X104.429 Y65.396
M204 S1800
M205 X8 Y8
G1 F1800 X102.852 Y63.819 E976.05215
M204 S3000
M205 X10 Y10
G0 F6000 X103.417 Y63.819
M204 S1800
M205 X8 Y8
G1 F1800 X104.429 Y64.831 E976.09975
M204 S3000
M205 X10 Y10
G0 F6000 X104.429 Y64.265
M204 S1800
M205 X8 Y8
G1 F1800 X103.983 Y63.819 E976.12073
M204 S3000
M205 X10 Y10
G0 F6000 X102.286 Y63.819
M204 S1800
M205 X8 Y8
G1 F1800 X106.429 Y67.962 E976.3156
M204 S3000
M205 X10 Y10
G0 F6000 X106.429 Y68.528
M204 S1800
M205 X8 Y8
G1 F1800 X101.72 Y63.819 E976.5371
M204 S3000
M205 X10 Y10
G0 F6000 X101.155 Y63.819
M204 S1800
M205 X8 Y8
G1 F1800 X106.429 Y69.094 E976.78519
M204 S3000
M205 X10 Y10
G0 F6000 X106.429 Y69.659
M204 S1800
M205 X8 Y8
G1 F1800 X100.589 Y63.819 E977.05989
M204 S3000
M205 X10 Y10
G0 F6000 X100.023 Y63.819
M204 S1800
M205 X8 Y8
G1 F1800 X106.429 Y70.225 E977.36121
M204 S3000
M205 X10 Y10
G0 F6000 X106.429 Y70.791
M204 S1800
M205 X8 Y8
G1 F1800 X99.458 Y63.819 E977.68912
M204 S3000
M205 X10 Y10
G0 F6000 X98.892 Y63.819
M204 S1800
M205 X8 Y8
G1 F1800 X103.502 Y68.43 E977.90599
M204 S3000
M205 X10 Y10
G0 F6000 X103.569 Y68.496
M204 S1800
M205 X8 Y8
G1 F1800 X106.429 Y71.356 E978.04051
M204 S3000
M205 X10 Y10
G0 F6000 X106.429 Y71.922
M204 S1800
M205 X8 Y8
G1 F1800 X103.569 Y69.062 E978.17504
M204 S3000
M205 X10 Y10
G0 F6000 X103.569 Y69.628
M204 S1800
M205 X8 Y8
G1 F1800 X106.429 Y72.488 E978.30957
M204 S3000
M205 X10 Y10
G0 F6000 X106.429 Y73.054
M204 S1800
M205 X8 Y8
G1 F1800 X103.569 Y70.193 E978.44411
M204 S3000
M205 X10 Y10
G0 F6000 X103.569 Y70.759
M204 S1800
M205 X8 Y8
G1 F1800 X106.429 Y73.619 E978.57864
M204 S3000
M205 X10 Y10
G0 F6000 X106.429 Y74.185
M204 S1800
M205 X8 Y8
G1 F1800 X103.569 Y71.325 E978.71317
M204 S3000
M205 X10 Y10
G0 F6000 X103.569 Y71.89
M204 S1800
M205 X8 Y8
G1 F1800 X106.429 Y74.751 E978.84771
M204 S3000
M205 X10 Y10
G0 F6000 X106.429 Y75.316
M204 S1800
M205 X8 Y8
G1 F1800 X103.569 Y72.456 E978.98224
M204 S3000
M205 X10 Y10
G0 F6000 X103.569 Y73.022
M204 S1800
M205 X8 Y8
G1 F1800 X106.429 Y75.882 E979.11677
M204 S3000
M205 X10 Y10
G0 F6000 X106.429 Y76.448
M204 S1800
M205 X8 Y8
G1 F1800 X103.569 Y73.587 E979.25132
M204 S3000
M205 X10 Y10
G0 F6000 X103.569 Y74.153
M204 S1800
M205 X8 Y8
G1 F1800 X106.429 Y77.013 E979.38584
M204 S3000
M205 X10 Y10
G0 F6000 X106.429 Y77.579
M204 S1800
M205 X8 Y8
G1 F1800 X103.569 Y74.719 E979.52037
M204 S3000
M205 X10 Y10
G0 F6000 X103.569 Y75.284
M204 S1800
M205 X8 Y8
G1 F1800 X106.429 Y78.145 E979.65492
M204 S3000
M205 X10 Y10
G0 F6000 X106.429 Y78.71
M204 S1800
M205 X8 Y8
G1 F1800 X103.569 Y75.85 E979.78944
M204 S3000
M205 X10 Y10
G0 F6000 X103.569 Y76.416
M204 S1800
M205 X8 Y8
G1 F1800 X106.429 Y79.276 E979.92397
M204 S3000
M205 X10 Y10
G0 F6000 X106.429 Y79.842
M204 S1800
M205 X8 Y8
G1 F1800 X103.569 Y76.982 E980.05849
M204 S3000
M205 X10 Y10
G0 F6000 X103.569 Y77.547
M204 S1800
M205 X8 Y8
G1 F1800 X106.429 Y80.407 E980.19302
M204 S3000
M205 X10 Y10
G0 F6000 X106.429 Y80.973
M204 S1800
M205 X8 Y8
G1 F1800 X103.569 Y78.113 E980.32754
M204 S3000
M205 X10 Y10
G0 F6000 X103.569 Y78.679
M204 S1800
M205 X8 Y8
G1 F1800 X106.429 Y81.539 E980.46207
M204 S3000
M205 X10 Y10
G0 F6000 X106.429 Y82.104
M204 S1800
M205 X8 Y8
G1 F1800 X103.569 Y79.244 E980.5966
M204 S3000
M205 X10 Y10
G0 F6000 X103.569 Y79.81
M204 S1800
M205 X8 Y8
G1 F1800 X106.429 Y82.67 E980.73112
M204 S3000
M205 X10 Y10
G0 F6000 X106.429 Y83.236
M204 S1800
M205 X8 Y8
G1 F1800 X103.569 Y80.376 E980.86565
M204 S3000
M205 X10 Y10
G0 F6000 X103.569 Y80.941
M204 S1800
M205 X8 Y8
G1 F1800 X106.429 Y83.802 E981.0002
M204 S3000
M205 X10 Y10
G0 F6000 X106.429 Y84.367
M204 S1800
M205 X8 Y8
G1 F1800 X103.569 Y81.507 E981.13472
M204 S3000
M205 X10 Y10
G0 F6000 X103.569 Y82.073
M204 S1800
M205 X8 Y8
G1 F1800 X106.429 Y84.933 E981.26925
M204 S3000
M205 X10 Y10
G0 F6000 X106.429 Y85.499
M204 S1800
M205 X8 Y8
G1 F1800 X103.569 Y82.638 E981.4038
M204 S3000
M205 X10 Y10
G0 F6000 X103.569 Y83.204
M204 S1800
M205 X8 Y8
G1 F1800 X106.429 Y86.064 E981.53832
M204 S3000
M205 X10 Y10
G0 F6000 X106.429 Y86.63
M204 S1800
M205 X8 Y8
G1 F1800 X103.569 Y83.77 E981.67285
M204 S3000
M205 X10 Y10
G0 F6000 X103.569 Y84.335
M204 S1800
M205 X8 Y8
G1 F1800 X106.429 Y87.196 E981.8074
M204 S3000
M205 X10 Y10
G0 F6000 X106.429 Y87.761
M204 S1800
M205 X8 Y8
G1 F1800 X103.569 Y84.901 E981.94192
M204 S3000
M205 X10 Y10
G0 F6000 X103.569 Y85.467
M204 S1800
M205 X8 Y8
G1 F1800 X106.429 Y88.327 E982.07645
M204 S3000
M205 X10 Y10
G0 F6000 X106.429 Y88.893
M204 S1800
M205 X8 Y8
G1 F1800 X103.569 Y86.032 E982.211
M204 S3000
M205 X10 Y10
G0 F6000 X103.569 Y86.598
M204 S1800
M205 X8 Y8
G1 F1800 X106.429 Y89.458 E982.34552
M204 S3000
M205 X10 Y10
G0 F6000 X106.429 Y90.024
M204 S1800
M205 X8 Y8
G1 F1800 X103.569 Y87.164 E982.48005
M204 S3000
M205 X10 Y10
G0 F6000 X103.569 Y87.73
M204 S1800
M205 X8 Y8
G1 F1800 X106.429 Y90.59 E982.61457
M204 S3000
M205 X10 Y10
G0 F6000 X106.429 Y91.155
M204 S1800
M205 X8 Y8
G1 F1800 X103.569 Y88.295 E982.7491
M204 S3000
M205 X10 Y10
G0 F6000 X103.569 Y88.861
M204 S1800
M205 X8 Y8
G1 F1800 X106.429 Y91.721 E982.88362
M204 S3000
M205 X10 Y10
G0 F6000 X106.429 Y92.287
M204 S1800
M205 X8 Y8
G1 F1800 X103.569 Y89.427 E983.01815
M204 S3000
M205 X10 Y10
G0 F6000 X103.569 Y89.992
M204 S1800
M205 X8 Y8
G1 F1800 X106.429 Y92.853 E983.1527
M204 S3000
M205 X10 Y10
G0 F6000 X106.429 Y93.418
M204 S1800
M205 X8 Y8
G1 F1800 X103.569 Y90.558 E983.28723
M204 S3000
M205 X10 Y10
G0 F6000 X103.569 Y91.124
M204 S1800
M205 X8 Y8
G1 F1800 X106.429 Y93.984 E983.42175
M204 S3000
M205 X10 Y10
G0 F6000 X106.429 Y94.55
M204 S1800
M205 X8 Y8
G1 F1800 X103.569 Y91.689 E983.5563
M204 S3000
M205 X10 Y10
G0 F6000 X103.569 Y92.255
M204 S1800
M205 X8 Y8
G1 F1800 X106.429 Y95.115 E983.69083
M204 S3000
M205 X10 Y10
G0 F6000 X106.429 Y95.681
M204 S1800
M205 X8 Y8
G1 F1800 X103.569 Y92.821 E983.82535
M204 S3000
M205 X10 Y10
G0 F6000 X103.569 Y93.386
M204 S1800
M205 X8 Y8
G1 F1800 X106.429 Y96.247 E983.9599
M204 S3000
M205 X10 Y10
G0 F6000 X106.429 Y96.812
M204 S1800
M205 X8 Y8
G1 F1800 X103.569 Y93.952 E984.09443
M204 S3000
M205 X10 Y10
G0 F6000 X103.569 Y94.518
M204 S1800
M205 X8 Y8
G1 F1800 X106.429 Y97.378 E984.22895
M204 S3000
M205 X10 Y10
G0 F6000 X106.429 Y97.944
M204 S1800
M205 X8 Y8
G1 F1800 X103.569 Y95.083 E984.3635
M204 S3000
M205 X10 Y10
G0 F6000 X103.569 Y95.649
M204 S1800
M205 X8 Y8
G1 F1800 X106.429 Y98.509 E984.49803
M204 S3000
M205 X10 Y10
G0 F6000 X106.429 Y99.075
M204 S1800
M205 X8 Y8
G1 F1800 X103.569 Y96.215 E984.63255
M204 S3000
M205 X10 Y10
G0 F6000 X103.569 Y96.78
M204 S1800
M205 X8 Y8
G1 F1800 X106.429 Y99.641 E984.7671
M204 S3000
M205 X10 Y10
G0 F6000 X106.429 Y100.206
M204 S1800
M205 X8 Y8
G1 F1800 X103.569 Y97.346 E984.90163
M204 S3000
M205 X10 Y10
G0 F6000 X103.569 Y97.912
M204 S1800
M205 X8 Y8
G1 F1800 X107.042 Y101.385 E985.06499
M204 S3000
M205 X10 Y10
G0 F6000 X107.319 Y101.096
M204 S1800
M205 X8 Y8
G1 F1800 X111.503 Y105.281 E985.26181
M204 S3000
M205 X10 Y10
G0 F6000 X111.503 Y105.846
M204 S1800
M205 X8 Y8
G1 F1800 X109.585 Y103.929 E985.35201
G1 X109.515 Y103.859
M204 S3000
M205 X10 Y10
G0 F6000 X110.358 Y103.569
M204 S1800
M205 X8 Y8
G1 F1800 X111.503 Y104.715 E985.40589
M204 S3000
M205 X10 Y10
G0 F6000 X111.503 Y104.149
M204 S1800
M205 X8 Y8
G1 F1800 X110.923 Y103.569 E985.43317
G1 X110.853 Y103.499
M204 S3000
M205 X10 Y10
G0 F6000 X109.909 Y104.817
M204 S1800
M205 X8 Y8
G1 F1800 X111.503 Y106.412 E985.50817
M204 S3000
M205 X10 Y10
G0 F6000 X111.503 Y106.978
M204 S1800
M205 X8 Y8
G1 F1800 X110.017 Y105.491 E985.57809
M204 S3000
M205 X10 Y10
G0 F6000 X110.017 Y106.057
M204 S1800
M205 X8 Y8
G1 F1800 X111.503 Y107.543 E985.64799
M204 S3000
M205 X10 Y10
G0 F6000 X111.503 Y108.109
M204 S1800
M205 X8 Y8
G1 F1800 X110.017 Y106.623 E985.71788
M204 S3000
M205 X10 Y10
G0 F6000 X109.935 Y107.106
M204 S1800
M205 X8 Y8
G1 F1800 X111.258 Y108.429 E985.78011
M204 S3000
M205 X10 Y10
G0 F6000 X110.692 Y108.429
M204 S1800
M205 X8 Y8
G1 F1800 X109.784 Y107.521 E985.82282
M204 S3000
M205 X10 Y10
G0 F6000 X109.634 Y107.937
M204 S1800
M205 X8 Y8
G1 F1800 X110.126 Y108.429 E985.84596
M204 S3000
M205 X10 Y10
G0 F6000 X109.805 Y108.673
M204 S1800
M205 X8 Y8
G1 F1800 X109.482 Y108.351 E985.86113
M204 S3000
M205 X10 Y10
G0 F6000 X109.411 Y108.845
M204 S1800
M205 X8 Y8
G1 F1800 X109.154 Y109.154 E985.87682
G1 X108.008 Y110.271 E985.9393
G1 X106.14 Y111.231 E986.0213
M204 S3000
M205 X10 Y10
G0 F6000 X106.43 Y112.087
M204 S1800
M205 X8 Y8
G1 F1800 X105.37 Y111.027 E986.07116
M204 S3000
M205 X10 Y10
G0 F6000 X104.842 Y111.064
M204 S1800
M205 X8 Y8
G1 F1800 X106.43 Y112.652 E986.14585
M204 S3000
M205 X10 Y10
G0 F6000 X106.43 Y113.218
M204 S1800
M205 X8 Y8
G1 F1800 X104.155 Y110.943 E986.25286
M204 S3000
M205 X10 Y10
G0 F6000 X103.469 Y110.823
M204 S1800
M205 X8 Y8
G1 F1800 X106.43 Y113.784 E986.39214
M204 S3000
M205 X10 Y10
G0 F6000 X106.43 Y114.349
M204 S1800
M205 X8 Y8
G1 F1800 X103.569 Y111.489 E986.52668
M204 S3000
M205 X10 Y10
G0 F6000 X103.403 Y111.322
M204 S1800
M205 X8 Y8
G1 F1800 X102.333 Y110.253 E986.57699
M204 S3000
M205 X10 Y10
G0 F6000 X102.045 Y110.53
M204 S1800
M205 X8 Y8
G1 F1800 X100.241 Y108.726 E986.66185
M204 S3000
M205 X10 Y10
G0 F6000 X100.566 Y108.485
M204 S1800
M205 X8 Y8
G1 F1800 X98.643 Y106.563 E986.75227
M204 S3000
M205 X10 Y10
G0 F6000 X98.643 Y107.128
M204 S1800
M205 X8 Y8
G1 F1800 X99.943 Y108.429 E986.81345
M204 S3000
M205 X10 Y10
G0 F6000 X99.378 Y108.429
M204 S1800
M205 X8 Y8
G1 F1800 X98.643 Y107.694 E986.84802
G1 X98.573 Y107.624
M204 S3000
M205 X10 Y10
G0 F6000 X99.984 Y106.772
M204 S1800
M205 X8 Y8
G1 F1800 X98.643 Y105.431 E986.91109
M204 S3000
M205 X10 Y10
G0 F6000 X98.643 Y104.866
M204 S1800
M205 X8 Y8
G1 F1800 X99.984 Y106.206 E986.97415
M204 S3000
M205 X10 Y10
G0 F6000 X99.984 Y105.641
M204 S1800
M205 X8 Y8
G1 F1800 X98.643 Y104.3 E987.03722
M204 S3000
M205 X10 Y10
G0 F6000 X98.643 Y103.734
M204 S1800
M205 X8 Y8
G1 F1800 X99.994 Y105.085 E987.10077
M204 S3000
M205 X10 Y10
G0 F6000 X100.146 Y104.671
M204 S1800
M205 X8 Y8
G1 F1800 X99.043 Y103.569 E987.15263
M204 S3000
M205 X10 Y10
G0 F6000 X99.609 Y103.569
M204 S1800
M205 X8 Y8
G1 F1800 X100.296 Y104.256 E987.18494
M204 S3000
M205 X10 Y10
G0 F6000 X100.448 Y103.842
M204 S1800
M205 X8 Y8
G1 F1800 X100.076 Y103.47 E987.20244
M204 S3000
M205 X10 Y10
G0 F6000 X100.468 Y103.297
M204 S1800
M205 X8 Y8
G1 F1800 X100.725 Y102.988 E987.21724
G1 X101.836 Y101.836 E987.27618
G1 X103.695 Y100.866 E987.3534
M204 S3000
M205 X10 Y10
G0 F6000 X104.405 Y101.01
M204 S1800
M205 X8 Y8
G1 F1800 X103.569 Y100.175 E987.3927
M204 S3000
M205 X10 Y10
G0 F6000 X103.569 Y99.609
M204 S1800
M205 X8 Y8
G1 F1800 X104.886 Y100.926 E987.45465
M204 S3000
M205 X10 Y10
G0 F6000 X105.524 Y100.998
M204 S1800
M205 X8 Y8
G1 F1800 X103.569 Y99.043 E987.54661
M204 S3000
M205 X10 Y10
G0 F6000 X103.569 Y98.478
M204 S1800
M205 X8 Y8
G1 F1800 X106.21 Y101.119 E987.67083
G1 X106.28 Y101.189
M204 S3000
M205 X10 Y10
G0 F6000 X103.582 Y102.101
G0 X102.335 Y102.821
G0 X101.408 Y103.926
G0 X101.13 Y104.693
G0 X100.242 Y107.596
M204 S1800
M205 X8 Y8
G1 F1800 X98.643 Y105.997 E987.74604
G1 X98.573 Y105.927
M204 S3000
M205 X10 Y10
G0 F6000 X98.643 Y108.26
M204 S1800
M205 X8 Y8
G1 F1800 X98.812 Y108.429 E987.75399
M204 S3000
M205 X10 Y10
G0 F6000 X103.569 Y112.055
M204 S1800
M205 X8 Y8
G1 F1800 X106.43 Y114.915 E987.88854
M204 S3000
M205 X10 Y10
G0 F6000 X106.43 Y115.481
M204 S1800
M205 X8 Y8
G1 F1800 X103.569 Y112.62 E988.02311
M204 S3000
M205 X10 Y10
G0 F6000 X103.569 Y113.186
M204 S1800
M205 X8 Y8
G1 F1800 X106.43 Y116.046 E988.15766
M204 S3000
M205 X10 Y10
G0 F6000 X106.43 Y116.612
M204 S1800
M205 X8 Y8
G1 F1800 X103.569 Y113.752 E988.29221
M204 S3000
M205 X10 Y10
G0 F6000 X103.569 Y114.317
M204 S1800
M205 X8 Y8
G1 F1800 X106.43 Y117.178 E988.42678
M204 S3000
M205 X10 Y10
G0 F6000 X106.43 Y117.743
M204 S1800
M205 X8 Y8
G1 F1800 X103.569 Y114.883 E988.56133
M204 S3000
M205 X10 Y10
G0 F6000 X103.569 Y115.449
M204 S1800
M205 X8 Y8
G1 F1800 X106.43 Y118.309 E988.69588
M204 S3000
M205 X10 Y10
G0 F6000 X106.43 Y118.875
M204 S1800
M205 X8 Y8
G1 F1800 X103.569 Y116.015 E988.83043
M204 S3000
M205 X10 Y10
G0 F6000 X103.569 Y116.58
M204 S1800
M205 X8 Y8
G1 F1800 X106.43 Y119.44 E988.96498
M204 S3000
M205 X10 Y10
G0 F6000 X106.43 Y120.006
M204 S1800
M205 X8 Y8
G1 F1800 X103.569 Y117.146 E989.09953
M204 S3000
M205 X10 Y10
G0 F6000 X103.569 Y117.712
M204 S1800
M205 X8 Y8
G1 F1800 X106.43 Y120.572 E989.23408
M204 S3000
M205 X10 Y10
G0 F6000 X106.43 Y121.137
M204 S1800
M205 X8 Y8
G1 F1800 X103.569 Y118.277 E989.36863
M204 S3000
M205 X10 Y10
G0 F6000 X103.569 Y118.843
M204 S1800
M205 X8 Y8
G1 F1800 X106.43 Y121.703 E989.50318
M204 S3000
M205 X10 Y10
G0 F6000 X106.43 Y122.269
M204 S1800
M205 X8 Y8
G1 F1800 X103.569 Y119.409 E989.63773
M204 S3000
M205 X10 Y10
G0 F6000 X103.569 Y119.974
M204 S1800
M205 X8 Y8
G1 F1800 X106.43 Y122.835 E989.7723
M204 S3000
M205 X10 Y10
G0 F6000 X106.43 Y123.4
M204 S1800
M205 X8 Y8
G1 F1800 X103.569 Y120.54 E989.90685
M204 S3000
M205 X10 Y10
G0 F6000 X103.569 Y121.106
M204 S1800
M205 X8 Y8
G1 F1800 X106.43 Y123.966 E990.0414
M204 S3000
M205 X10 Y10
G0 F6000 X106.43 Y124.532
M204 S1800
M205 X8 Y8
G1 F1800 X103.569 Y121.671 E990.17597
M204 S3000
M205 X10 Y10
G0 F6000 X103.569 Y122.237
M204 S1800
M205 X8 Y8
G1 F1800 X106.43 Y125.097 E990.31052
M204 S3000
M205 X10 Y10
G0 F6000 X106.43 Y125.663
M204 S1800
M205 X8 Y8
G1 F1800 X103.569 Y122.803 E990.44507
M204 S3000
M205 X10 Y10
G0 F6000 X103.569 Y123.368
M204 S1800
M205 X8 Y8
G1 F1800 X106.43 Y126.229 E990.57964
M204 S3000
M205 X10 Y10
G0 F6000 X106.43 Y126.794
M204 S1800
M205 X8 Y8
G1 F1800 X103.569 Y123.934 E990.71419
M204 S3000
M205 X10 Y10
G0 F6000 X103.569 Y124.5
M204 S1800
M205 X8 Y8
G1 F1800 X106.43 Y127.36 E990.84874
M204 S3000
M205 X10 Y10
G0 F6000 X106.43 Y127.926
M204 S1800
M205 X8 Y8
G1 F1800 X103.569 Y125.065 E990.98331
M204 S3000
M205 X10 Y10
G0 F6000 X103.569 Y125.631
M204 S1800
M205 X8 Y8
G1 F1800 X106.43 Y128.491 E991.11786
M204 S3000
M205 X10 Y10
G0 F6000 X106.43 Y129.057
M204 S1800
M205 X8 Y8
G1 F1800 X103.569 Y126.197 E991.25241
M204 S3000
M205 X10 Y10
G0 F6000 X103.569 Y126.763
M204 S1800
M205 X8 Y8
G1 F1800 X106.43 Y129.623 E991.38696
M204 S3000
M205 X10 Y10
G0 F6000 X106.43 Y130.188
M204 S1800
M205 X8 Y8
G1 F1800 X103.569 Y127.328 E991.52151
M204 S3000
M205 X10 Y10
G0 F6000 X103.569 Y127.894
M204 S1800
M205 X8 Y8
G1 F1800 X106.43 Y130.754 E991.65606
M204 S3000
M205 X10 Y10
G0 F6000 X106.43 Y131.32
M204 S1800
M205 X8 Y8
G1 F1800 X103.569 Y128.46 E991.79061
M204 S3000
M205 X10 Y10
G0 F6000 X103.569 Y129.025
M204 S1800
M205 X8 Y8
G1 F1800 X106.43 Y131.886 E991.92518
M204 S3000
M205 X10 Y10
G0 F6000 X106.43 Y132.451
M204 S1800
M205 X8 Y8
G1 F1800 X103.569 Y129.591 E992.05973
M204 S3000
M205 X10 Y10
G0 F6000 X103.569 Y130.157
M204 S1800
M205 X8 Y8
G1 F1800 X106.43 Y133.017 E992.19428
M204 S3000
M205 X10 Y10
G0 F6000 X106.43 Y133.583
M204 S1800
M205 X8 Y8
G1 F1800 X103.569 Y130.722 E992.32885
M204 S3000
M205 X10 Y10
G0 F6000 X103.569 Y131.288
M204 S1800
M205 X8 Y8
G1 F1800 X106.43 Y134.148 E992.4634
M204 S3000
M205 X10 Y10
G0 F6000 X106.43 Y134.714
M204 S1800
M205 X8 Y8
G1 F1800 X103.569 Y131.854 E992.59795
M204 S3000
M205 X10 Y10
G0 F6000 X103.569 Y132.419
M204 S1800
M205 X8 Y8
G1 F1800 X106.43 Y135.28 E992.73252
M204 S3000
M205 X10 Y10
G0 F6000 X106.43 Y135.845
M204 S1800
M205 X8 Y8
G1 F1800 X103.569 Y132.985 E992.86707
M204 S3000
M205 X10 Y10
G0 F6000 X103.569 Y133.551
M204 S1800
M205 X8 Y8
G1 F1800 X106.43 Y136.411 E993.00162
M204 S3000
M205 X10 Y10
G0 F6000 X106.43 Y136.977
M204 S1800
M205 X8 Y8
G1 F1800 X103.569 Y134.116 E993.13619
M204 S3000
M205 X10 Y10
G0 F6000 X103.569 Y134.682
M204 S1800
M205 X8 Y8
G1 F1800 X106.43 Y137.542 E993.27074
M204 S3000
M205 X10 Y10
G0 F6000 X106.43 Y138.108
M204 S1800
M205 X8 Y8
G1 F1800 X103.569 Y135.248 E993.40529
M204 S3000
M205 X10 Y10
G0 F6000 X103.569 Y135.813
M204 S1800
M205 X8 Y8
G1 F1800 X106.43 Y138.674 E993.53986
M204 S3000
M205 X10 Y10
G0 F6000 X106.43 Y139.239
M204 S1800
M205 X8 Y8
G1 F1800 X103.569 Y136.379 E993.67441
M204 S3000
M205 X10 Y10
G0 F6000 X103.569 Y136.945
M204 S1800
M205 X8 Y8
G1 F1800 X106.43 Y139.805 E993.80896
M204 S3000
M205 X10 Y10
G0 F6000 X106.43 Y140.371
M204 S1800
M205 X8 Y8
G1 F1800 X103.569 Y137.511 E993.94351
M204 S3000
M205 X10 Y10
G0 F6000 X103.569 Y138.076
M204 S1800
M205 X8 Y8
G1 F1800 X106.43 Y140.936 E994.07806
M204 S3000
M205 X10 Y10
G0 F6000 X106.43 Y141.502
M204 S1800
M205 X8 Y8
G1 F1800 X103.569 Y138.642 E994.21261
M204 S3000
M205 X10 Y10
G0 F6000 X103.569 Y139.208
M204 S1800
M205 X8 Y8
G1 F1800 X110.541 Y146.179 E994.54053
M204 S3000
M205 X10 Y10
G0 F6000 X111.106 Y146.179
M204 S1800
M205 X8 Y8
G1 F1800 X106.496 Y141.569 E994.75737
M204 S3000
M205 X10 Y10
G0 F6000 X107.062 Y141.569
M204 S1800
M205 X8 Y8
G1 F1800 X111.672 Y146.179 E994.97421
M204 S3000
M205 X10 Y10
G0 F6000 X112.238 Y146.179
M204 S1800
M205 X8 Y8
G1 F1800 X107.628 Y141.569 E995.19105
M204 S3000
M205 X10 Y10
G0 F6000 X108.193 Y141.569
M204 S1800
M205 X8 Y8
G1 F1800 X112.804 Y146.179 E995.40791
M204 S3000
M205 X10 Y10
G0 F6000 X113.369 Y146.179
M204 S1800
M205 X8 Y8
G1 F1800 X108.759 Y141.569 E995.62475
M204 S3000
M205 X10 Y10
G0 F6000 X109.325 Y141.569
M204 S1800
M205 X8 Y8
G1 F1800 X113.935 Y146.179 E995.84159
M204 S3000
M205 X10 Y10
G0 F6000 X114.501 Y146.179
M204 S1800
M205 X8 Y8
G1 F1800 X109.89 Y141.569 E996.05846
M204 S3000
M205 X10 Y10
G0 F6000 X110.456 Y141.569
M204 S1800
M205 X8 Y8
G1 F1800 X115.066 Y146.179 E996.2753
M204 S3000
M205 X10 Y10
G0 F6000 X115.632 Y146.179
M204 S1800
M205 X8 Y8
G1 F1800 X111.022 Y141.569 E996.49214
M204 S3000
M205 X10 Y10
G0 F6000 X111.587 Y141.569
M204 S1800
M205 X8 Y8
G1 F1800 X116.198 Y146.179 E996.709
M204 S3000
M205 X10 Y10
G0 F6000 X116.763 Y146.179
M204 S1800
M205 X8 Y8
G1 F1800 X112.153 Y141.569 E996.92584
M204 S3000
M205 X10 Y10
G0 F6000 X112.719 Y141.569
M204 S1800
M205 X8 Y8
G1 F1800 X117.329 Y146.179 E997.14268
M204 S3000
M205 X10 Y10
G0 F6000 X117.895 Y146.179
M204 S1800
M205 X8 Y8
G1 F1800 X113.284 Y141.569 E997.35955
M204 S3000
M205 X10 Y10
G0 F6000 X113.85 Y141.569
M204 S1800
M205 X8 Y8
G1 F1800 X118.46 Y146.179 E997.57639
M204 S3000
M205 X10 Y10
G0 F6000 X119.026 Y146.179
M204 S1800
M205 X8 Y8
G1 F1800 X114.416 Y141.569 E997.79323
M204 S3000
M205 X10 Y10
G0 F6000 X114.981 Y141.569
M204 S1800
M205 X8 Y8
G1 F1800 X119.592 Y146.179 E998.01009
M204 S3000
M205 X10 Y10
G0 F6000 X120.157 Y146.179
M204 S1800
M205 X8 Y8
G1 F1800 X115.547 Y141.569 E998.22693
M204 S3000
M205 X10 Y10
G0 F6000 X116.113 Y141.569
M204 S1800
M205 X8 Y8
G1 F1800 X120.723 Y146.179 E998.44377
M204 S3000
M205 X10 Y10
G0 F6000 X121.289 Y146.179
M204 S1800
M205 X8 Y8
G1 F1800 X116.678 Y141.569 E998.66063
M204 S3000
M205 X10 Y10
G0 F6000 X117.244 Y141.569
M204 S1800
M205 X8 Y8
G1 F1800 X121.855 Y146.179 E998.8775
M204 S3000
M205 X10 Y10
G0 F6000 X122.42 Y146.179
M204 S1800
M205 X8 Y8
G1 F1800 X117.81 Y141.569 E999.09434
M204 S3000
M205 X10 Y10
G0 F6000 X118.376 Y141.569
M204 S1800
M205 X8 Y8
G1 F1800 X122.986 Y146.179 E999.31118
M204 S3000
M205 X10 Y10
G0 F6000 X123.552 Y146.179
M204 S1800
M205 X8 Y8
G1 F1800 X118.941 Y141.569 E999.52804
M204 S3000
M205 X10 Y10
G0 F6000 X119.507 Y141.569
M204 S1800
M205 X8 Y8
G1 F1800 X124.117 Y146.179 E999.74488
M204 S3000
M205 X10 Y10
G0 F6000 X124.683 Y146.179
M204 S1800
M205 X8 Y8
G1 F1800 X120.073 Y141.569 E999.96172
M204 S3000
M205 X10 Y10
G0 F6000 X120.638 Y141.569
M204 S1800
M205 X8 Y8
G1 F1800 X125.249 Y146.179 E1000.17859
M204 S3000
M205 X10 Y10
G0 F6000 X125.814 Y146.179
M204 S1800
M205 X8 Y8
G1 F1800 X121.204 Y141.569 E1000.39543
M204 S3000
M205 X10 Y10
G0 F6000 X121.77 Y141.569
M204 S1800
M205 X8 Y8
G1 F1800 X126.38 Y146.179 E1000.61227
M204 S3000
M205 X10 Y10
G0 F6000 X126.946 Y146.179
M204 S1800
M205 X8 Y8
G1 F1800 X122.335 Y141.569 E1000.82913
M204 S3000
M205 X10 Y10
G0 F6000 X122.901 Y141.569
M204 S1800
M205 X8 Y8
G1 F1800 X127.429 Y146.097 E1001.04211
M204 S3000
M205 X10 Y10
G0 F6000 X127.429 Y145.531
M204 S1800
M205 X8 Y8
G1 F1800 X123.467 Y141.569 E1001.22847
M204 S3000
M205 X10 Y10
G0 F6000 X124.032 Y141.569
M204 S1800
M205 X8 Y8
G1 F1800 X127.429 Y144.966 E1001.38826
M204 S3000
M205 X10 Y10
G0 F6000 X127.429 Y144.4
M204 S1800
M205 X8 Y8
G1 F1800 X124.598 Y141.569 E1001.52142
M204 S3000
M205 X10 Y10
G0 F6000 X125.026 Y141.431
M204 S1800
M205 X8 Y8
G1 F1800 X127.774 Y144.179 E1001.65068
M204 S3000
M205 X10 Y10
G0 F6000 X128.339 Y144.179
M204 S1800
M205 X8 Y8
G1 F1800 X125.384 Y141.224 E1001.78967
M204 S3000
M205 X10 Y10
G0 F6000 X125.742 Y141.016
M204 S1800
M205 X8 Y8
G1 F1800 X128.905 Y144.179 E1001.93845
M204 S3000
M205 X10 Y10
G0 F6000 X129.43 Y144.138
M204 S1800
M205 X8 Y8
G1 F1800 X126.097 Y140.805 E1002.09522
M204 S3000
M205 X10 Y10
G0 F6000 X126.451 Y140.594
M204 S1800
M205 X8 Y8
G1 F1800 X129.43 Y143.572 E1002.23532
M204 S3000
M205 X10 Y10
G0 F6000 X129.43 Y143.006
M204 S1800
M205 X8 Y8
G1 F1800 X126.806 Y140.382 E1002.35875
M204 S3000
M205 X10 Y10
G0 F6000 X127.156 Y140.166
M204 S1800
M205 X8 Y8
G1 F1800 X129.43 Y142.441 E1002.46573
M204 S3000
M205 X10 Y10
G0 F6000 X129.43 Y141.875
M204 S1800
M205 X8 Y8
G1 F1800 X127.504 Y139.949 E1002.55633
M204 S3000
M205 X10 Y10
G0 F6000 X127.844 Y139.724
M204 S1800
M205 X8 Y8
G1 F1800 X129.43 Y141.309 E1002.6309
M204 S3000
M205 X10 Y10
G0 F6000 X129.43 Y140.743
M204 S1800
M205 X8 Y8
G1 F1800 X128.182 Y139.495 E1002.68961
M204 S3000
M205 X10 Y10
G0 F6000 X128.516 Y139.264
M204 S1800
M205 X8 Y8
G1 F1800 X129.43 Y140.178 E1002.7326
M204 S3000
M205 X10 Y10
G0 F6000 X129.43 Y139.612
M204 S1800
M205 X8 Y8
G1 F1800 X128.85 Y139.032 E1002.75988
M204 S3000
M205 X10 Y10
G0 F6000 X129.184 Y138.8
M204 S1800
M205 X8 Y8
G1 F1800 X129.43 Y139.046 E1002.77145
M204 S3000
M205 X10 Y10
G0 F6000 X109.975 Y146.179
M204 S1800
M205 X8 Y8
G1 F1800 X103.569 Y139.773 E1003.07277
M204 S3000
M205 X10 Y10
G0 F6000 X103.569 Y140.339
M204 S1800
M205 X8 Y8
G1 F1800 X109.409 Y146.179 E1003.34746
M204 S3000
M205 X10 Y10
G0 F6000 X108.844 Y146.179
M204 S1800
M205 X8 Y8
G1 F1800 X103.569 Y140.905 E1003.59556
M204 S3000
M205 X10 Y10
G0 F6000 X103.569 Y141.47
M204 S1800
M205 X8 Y8
G1 F1800 X108.278 Y146.179 E1003.81706
M204 S3000
M205 X10 Y10
G0 F6000 X107.712 Y146.179
M204 S1800
M205 X8 Y8
G1 F1800 X103.569 Y142.036 E1004.01193
M204 S3000
M205 X10 Y10
G0 F6000 X103.569 Y142.602
M204 S1800
M205 X8 Y8
G1 F1800 X107.147 Y146.179 E1004.18021
M204 S3000
M205 X10 Y10
G0 F6000 X106.581 Y146.179
M204 S1800
M205 X8 Y8
G1 F1800 X103.569 Y143.167 E1004.32188
M204 S3000
M205 X10 Y10
G0 F6000 X103.569 Y143.733
M204 S1800
M205 X8 Y8
G1 F1800 X104.015 Y144.179 E1004.34286
M204 S3000
M205 X10 Y10
G0 F6000 X104.569 Y144.733
M204 S1800
M205 X8 Y8
G1 F1800 X106.015 Y146.179 E1004.41088
M204 S3000
M205 X10 Y10
G0 F6000 X105.45 Y146.179
M204 S1800
M205 X8 Y8
G1 F1800 X104.569 Y145.299 E1004.45229
M204 S3000
M205 X10 Y10
G0 F6000 X104.569 Y145.864
M204 S1800
M205 X8 Y8
G1 F1800 X104.884 Y146.179 E1004.46711
M204 S3000
M205 X10 Y10
G0 F6000 X103.582 Y109.899
G0 X102.335 Y109.179
G0 X101.408 Y108.074
G0 X100.915 Y106.72
G0 X100.915 Y105.28
G0 X101.408 Y103.926
G0 X102.335 Y102.821
G0 X102.688 Y102.617
G0 X102.937 Y68.43
M204 S1800
M205 X8 Y8
G1 F1800 X98.326 Y63.819 E1004.684
M204 S3000
M205 X10 Y10
G0 F6000 X97.761 Y63.819
M204 S1800
M205 X8 Y8
G1 F1800 X102.371 Y68.43 E1004.90086
M204 S3000
M205 X10 Y10
G0 F6000 X101.805 Y68.43
M204 S1800
M205 X8 Y8
G1 F1800 X97.195 Y63.819 E1005.11772
M204 S3000
M205 X10 Y10
G0 F6000 X96.629 Y63.819
M204 S1800
M205 X8 Y8
G1 F1800 X101.24 Y68.43 E1005.33461
M204 S3000
M205 X10 Y10
G0 F6000 X100.674 Y68.43
M204 S1800
M205 X8 Y8
G1 F1800 X96.063 Y63.819 E1005.5515
M204 S3000
M205 X10 Y10
G0 F6000 X95.498 Y63.819
M204 S1800
M205 X8 Y8
G1 F1800 X100.108 Y68.43 E1005.76836
M204 S3000
M205 X10 Y10
G0 F6000 X99.542 Y68.43
M204 S1800
M205 X8 Y8
G1 F1800 X94.932 Y63.819 E1005.98523
M204 S3000
M205 X10 Y10
G0 F6000 X94.366 Y63.819
M204 S1800
M205 X8 Y8
G1 F1800 X98.977 Y68.43 E1006.20211
M204 S3000
M205 X10 Y10
G0 F6000 X98.411 Y68.43
M204 S1800
M205 X8 Y8
G1 F1800 X93.801 Y63.819 E1006.41898
M204 S3000
M205 X10 Y10
G0 F6000 X93.235 Y63.819
M204 S1800
M205 X8 Y8
G1 F1800 X97.845 Y68.43 E1006.63584
M204 S3000
M205 X10 Y10
G0 F6000 X97.28 Y68.43
M204 S1800
M205 X8 Y8
G1 F1800 X92.669 Y63.819 E1006.85273
M204 S3000
M205 X10 Y10
G0 F6000 X92.104 Y63.819
M204 S1800
M205 X8 Y8
G1 F1800 X96.714 Y68.43 E1007.06959
M204 S3000
M205 X10 Y10
G0 F6000 X96.148 Y68.43
M204 S1800
M205 X8 Y8
G1 F1800 X91.538 Y63.819 E1007.28646
M204 S3000
M205 X10 Y10
G0 F6000 X90.972 Y63.819
M204 S1800
M205 X8 Y8
G1 F1800 X95.583 Y68.43 E1007.50334
M204 S3000
M205 X10 Y10
G0 F6000 X95.017 Y68.43
M204 S1800
M205 X8 Y8
G1 F1800 X90.407 Y63.819 E1007.72021
M204 S3000
M205 X10 Y10
G0 F6000 X89.841 Y63.819
M204 S1800
M205 X8 Y8
G1 F1800 X94.451 Y68.43 E1007.93707
M204 S3000
M205 X10 Y10
G0 F6000 X93.886 Y68.43
M204 S1800
M205 X8 Y8
G1 F1800 X89.275 Y63.819 E1008.15396
M204 S3000
M205 X10 Y10
G0 F6000 X88.71 Y63.819
M204 S1800
M205 X8 Y8
G1 F1800 X93.32 Y68.43 E1008.37082
M204 S3000
M205 X10 Y10
G0 F6000 X92.754 Y68.43
M204 S1800
M205 X8 Y8
G1 F1800 X88.144 Y63.819 E1008.58768
M204 S3000
M205 X10 Y10
G0 F6000 X87.578 Y63.819
M204 S1800
M205 X8 Y8
G1 F1800 X92.189 Y68.43 E1008.80457
M204 S3000
M205 X10 Y10
G0 F6000 X91.623 Y68.43
M204 S1800
M205 X8 Y8
G1 F1800 X87.013 Y63.819 E1009.02144
M204 S3000
M205 X10 Y10
G0 F6000 X86.447 Y63.819
M204 S1800
M205 X8 Y8
G1 F1800 X91.057 Y68.43 E1009.2383
M204 S3000
M205 X10 Y10
G0 F6000 X90.491 Y68.43
M204 S1800
M205 X8 Y8
G1 F1800 X85.881 Y63.819 E1009.45516
M204 S3000
M205 X10 Y10
G0 F6000 X85.315 Y63.819
M204 S1800
M205 X8 Y8
G1 F1800 X89.926 Y68.43 E1009.67205
M204 S3000
M205 X10 Y10
G0 F6000 X89.36 Y68.43
M204 S1800
M205 X8 Y8
G1 F1800 X84.75 Y63.819 E1009.88891
M204 S3000
M205 X10 Y10
G0 F6000 X84.184 Y63.819
M204 S1800
M205 X8 Y8
G1 F1800 X88.794 Y68.43 E1010.10578
M204 S3000
M205 X10 Y10
G0 F6000 X88.229 Y68.43
M204 S1800
M205 X8 Y8
G1 F1800 X83.618 Y63.819 E1010.32267
M204 S3000
M205 X10 Y10
G0 F6000 X83.053 Y63.819
M204 S1800
M205 X8 Y8
G1 F1800 X87.663 Y68.43 E1010.53953
M204 S3000
M205 X10 Y10
G0 F6000 X87.097 Y68.43
M204 S1800
M205 X8 Y8
G1 F1800 X82.487 Y63.819 E1010.75639
M204 S3000
M205 X10 Y10
G0 F6000 X81.921 Y63.819
M204 S1800
M205 X8 Y8
G1 F1800 X86.532 Y68.43 E1010.97328
M204 S3000
M205 X10 Y10
G0 F6000 X85.966 Y68.43
M204 S1800
M205 X8 Y8
G1 F1800 X81.569 Y64.033 E1011.1801
M204 S3000
M205 X10 Y10
G0 F6000 X81.569 Y64.599
M204 S1800
M205 X8 Y8
G1 F1800 X85.4 Y68.43 E1011.3603
M204 S3000
M205 X10 Y10
G0 F6000 X84.973 Y68.568
M204 S1800
M205 X8 Y8
G1 F1800 X81.569 Y65.164 E1011.52041
M204 S3000
M205 X10 Y10
G0 F6000 X81.335 Y65.496
M204 S1800
M205 X8 Y8
G1 F1800 X84.614 Y68.775 E1011.67465
M204 S3000
M205 X10 Y10
G0 F6000 X84.256 Y68.983
M204 S1800
M205 X8 Y8
G1 F1800 X80.769 Y65.496 E1011.83867
M204 S3000
M205 X10 Y10
G0 F6000 X80.569 Y65.861
M204 S1800
M205 X8 Y8
G1 F1800 X83.901 Y69.193 E1011.99539
M204 S3000
M205 X10 Y10
G0 F6000 X83.547 Y69.405
M204 S1800
M205 X8 Y8
G1 F1800 X80.569 Y66.427 E1012.13547
M204 S3000
M205 X10 Y10
G0 F6000 X80.569 Y66.992
M204 S1800
M205 X8 Y8
G1 F1800 X83.193 Y69.616 E1012.25889
M204 S3000
M205 X10 Y10
G0 F6000 X82.842 Y69.831
M204 S1800
M205 X8 Y8
G1 F1800 X80.569 Y67.558 E1012.36581
M204 S3000
M205 X10 Y10
G0 F6000 X80.569 Y68.124
M204 S1800
M205 X8 Y8
G1 F1800 X82.495 Y70.05 E1012.4564
M204 S3000
M205 X10 Y10
G0 F6000 X82.154 Y70.275
M204 S1800
M205 X8 Y8
G1 F1800 X80.569 Y68.689 E1012.53098
M204 S3000
M205 X10 Y10
G0 F6000 X80.569 Y69.255
M204 S1800
M205 X8 Y8
G1 F1800 X81.817 Y70.503 E1012.58968
M204 S3000
M205 X10 Y10
G0 F6000 X81.482 Y70.734
M204 S1800
M205 X8 Y8
G1 F1800 X80.569 Y69.821 E1012.63263
M204 S3000
M205 X10 Y10
G0 F6000 X80.569 Y70.386
M204 S1800
M205 X8 Y8
G1 F1800 X81.148 Y70.966 E1012.65988
M204 S3000
M205 X10 Y10
G0 F6000 X80.815 Y71.198
M204 S1800
M205 X8 Y8
G1 F1800 X80.569 Y70.952 E1012.67146
M204 S3000
M205 X10 Y10
G0 F6000 X105.372 Y62.878
G0 X105.372 Y64.878
G0 X107.366 Y100.039
G0 X110.447 Y102.636
G0 X115.702 Y102.872
G0 X116.464 Y104.39
M204 S1800
M205 X8 Y8
G1 F1800 X146.36 Y104.39 E1013.6658
G1 X146.36 Y127.61 E1014.4381
G1 X144.36 Y127.61 E1014.50462
G1 X144.36 Y129.61 E1014.57114
G1 X139.964 Y129.61 E1014.71735
G1 X139.964 Y127.61 E1014.78387
G1 X139.664 Y127.61 E1014.79385
G1 X140.369 Y126.498 E1014.83764
G1 X141.39 Y124.74 E1014.90526
G1 X141.39 Y107.61 E1015.47501
G1 X116.464 Y107.61 E1016.30405
G1 X116.464 Y104.39 E1016.41115
M204 S3000
M205 X10 Y10
G0 F6000 X117.046 Y107.43
M204 S1800
M205 X8 Y8
G1 F1800 X116.642 Y107.026 E1016.43015
M204 S3000
M205 X10 Y10
G0 F6000 X116.642 Y106.46
M204 S1800
M205 X8 Y8
G1 F1800 X117.612 Y107.43 E1016.47577
M204 S3000
M205 X10 Y10
G0 F6000 X118.178 Y107.43
M204 S1800
M205 X8 Y8
G1 F1800 X116.642 Y105.894 E1016.54802
M204 S3000
M205 X10 Y10
G0 F6000 X116.642 Y105.329
M204 S1800
M205 X8 Y8
G1 F1800 X118.743 Y107.43 E1016.64685
M204 S3000
M205 X10 Y10
G0 F6000 X119.309 Y107.43
M204 S1800
M205 X8 Y8
G1 F1800 X116.642 Y104.763 E1016.7723
M204 S3000
M205 X10 Y10
G0 F6000 X117.015 Y104.57
M204 S1800
M205 X8 Y8
G1 F1800 X119.875 Y107.43 E1016.90682
M204 S3000
M205 X10 Y10
G0 F6000 X120.44 Y107.43
M204 S1800
M205 X8 Y8
G1 F1800 X117.581 Y104.57 E1017.04132
M204 S3000
M205 X10 Y10
G0 F6000 X118.146 Y104.57
M204 S1800
M205 X8 Y8
G1 F1800 X121.006 Y107.43 E1017.17585
M204 S3000
M205 X10 Y10
G0 F6000 X121.572 Y107.43
M204 S1800
M205 X8 Y8
G1 F1800 X118.712 Y104.57 E1017.31037
M204 S3000
M205 X10 Y10
G0 F6000 X119.278 Y104.57
M204 S1800
M205 X8 Y8
G1 F1800 X122.137 Y107.43 E1017.44488
M204 S3000
M205 X10 Y10
G0 F6000 X122.703 Y107.43
M204 S1800
M205 X8 Y8
G1 F1800 X119.843 Y104.57 E1017.5794
M204 S3000
M205 X10 Y10
G0 F6000 X120.409 Y104.57
M204 S1800
M205 X8 Y8
G1 F1800 X123.269 Y107.43 E1017.71393
M204 S3000
M205 X10 Y10
G0 F6000 X123.834 Y107.43
M204 S1800
M205 X8 Y8
G1 F1800 X120.975 Y104.57 E1017.84843
M204 S3000
M205 X10 Y10
G0 F6000 X121.541 Y104.57
M204 S1800
M205 X8 Y8
G1 F1800 X124.4 Y107.43 E1017.98293
M204 S3000
M205 X10 Y10
G0 F6000 X124.966 Y107.43
M204 S1800
M205 X8 Y8
G1 F1800 X122.106 Y104.57 E1018.11746
M204 S3000
M205 X10 Y10
G0 F6000 X122.672 Y104.57
M204 S1800
M205 X8 Y8
G1 F1800 X125.531 Y107.43 E1018.25196
M204 S3000
M205 X10 Y10
G0 F6000 X126.097 Y107.43
M204 S1800
M205 X8 Y8
G1 F1800 X123.238 Y104.57 E1018.38646
M204 S3000
M205 X10 Y10
G0 F6000 X123.803 Y104.57
M204 S1800
M205 X8 Y8
G1 F1800 X126.663 Y107.43 E1018.52099
M204 S3000
M205 X10 Y10
G0 F6000 X127.229 Y107.43
M204 S1800
M205 X8 Y8
G1 F1800 X124.369 Y104.57 E1018.65551
M204 S3000
M205 X10 Y10
G0 F6000 X124.935 Y104.57
M204 S1800
M205 X8 Y8
G1 F1800 X127.794 Y107.43 E1018.79002
M204 S3000
M205 X10 Y10
G0 F6000 X128.36 Y107.43
M204 S1800
M205 X8 Y8
G1 F1800 X125.5 Y104.57 E1018.92454
M204 S3000
M205 X10 Y10
G0 F6000 X126.066 Y104.57
M204 S1800
M205 X8 Y8
G1 F1800 X128.926 Y107.43 E1019.05907
M204 S3000
M205 X10 Y10
G0 F6000 X129.491 Y107.43
M204 S1800
M205 X8 Y8
G1 F1800 X126.632 Y104.57 E1019.19357
M204 S3000
M205 X10 Y10
G0 F6000 X127.197 Y104.57
M204 S1800
M205 X8 Y8
G1 F1800 X130.057 Y107.43 E1019.32809
M204 S3000
M205 X10 Y10
G0 F6000 X130.623 Y107.43
M204 S1800
M205 X8 Y8
G1 F1800 X127.763 Y104.57 E1019.46262
M204 S3000
M205 X10 Y10
G0 F6000 X128.329 Y104.57
M204 S1800
M205 X8 Y8
G1 F1800 X131.188 Y107.43 E1019.59712
M204 S3000
M205 X10 Y10
G0 F6000 X131.754 Y107.43
M204 S1800
M205 X8 Y8
G1 F1800 X128.894 Y104.57 E1019.73165
M204 S3000
M205 X10 Y10
G0 F6000 X129.46 Y104.57
M204 S1800
M205 X8 Y8
G1 F1800 X132.32 Y107.43 E1019.86617
M204 S3000
M205 X10 Y10
G0 F6000 X132.885 Y107.43
M204 S1800
M205 X8 Y8
G1 F1800 X130.026 Y104.57 E1020.00068
M204 S3000
M205 X10 Y10
G0 F6000 X130.592 Y104.57
M204 S1800
M205 X8 Y8
G1 F1800 X133.451 Y107.43 E1020.13518
M204 S3000
M205 X10 Y10
G0 F6000 X134.017 Y107.43
M204 S1800
M205 X8 Y8
G1 F1800 X131.157 Y104.57 E1020.2697
M204 S3000
M205 X10 Y10
G0 F6000 X131.723 Y104.57
M204 S1800
M205 X8 Y8
G1 F1800 X134.582 Y107.43 E1020.40421
M204 S3000
M205 X10 Y10
G0 F6000 X135.148 Y107.43
M204 S1800
M205 X8 Y8
G1 F1800 X132.289 Y104.57 E1020.53871
M204 S3000
M205 X10 Y10
G0 F6000 X132.854 Y104.57
M204 S1800
M205 X8 Y8
G1 F1800 X135.714 Y107.43 E1020.67323
M204 S3000
M205 X10 Y10
G0 F6000 X136.279 Y107.43
M204 S1800
M205 X8 Y8
G1 F1800 X133.42 Y104.57 E1020.80774
M204 S3000
M205 X10 Y10
G0 F6000 X133.986 Y104.57
M204 S1800
M205 X8 Y8
G1 F1800 X136.845 Y107.43 E1020.94224
M204 S3000
M205 X10 Y10
G0 F6000 X137.411 Y107.43
M204 S1800
M205 X8 Y8
G1 F1800 X134.551 Y104.57 E1021.07676
M204 S3000
M205 X10 Y10
G0 F6000 X135.117 Y104.57
M204 S1800
M205 X8 Y8
G1 F1800 X137.977 Y107.43 E1021.21129
M204 S3000
M205 X10 Y10
G0 F6000 X138.542 Y107.43
M204 S1800
M205 X8 Y8
G1 F1800 X135.683 Y104.57 E1021.34579
M204 S3000
M205 X10 Y10
G0 F6000 X136.248 Y104.57
M204 S1800
M205 X8 Y8
G1 F1800 X139.108 Y107.43 E1021.48032
M204 S3000
M205 X10 Y10
G0 F6000 X139.674 Y107.43
M204 S1800
M205 X8 Y8
G1 F1800 X136.814 Y104.57 E1021.61484
M204 S3000
M205 X10 Y10
G0 F6000 X137.38 Y104.57
M204 S1800
M205 X8 Y8
G1 F1800 X140.239 Y107.43 E1021.74934
M204 S3000
M205 X10 Y10
G0 F6000 X140.805 Y107.43
M204 S1800
M205 X8 Y8
G1 F1800 X137.945 Y104.57 E1021.88387
M204 S3000
M205 X10 Y10
G0 F6000 X138.511 Y104.57
M204 S1800
M205 X8 Y8
G1 F1800 X141.371 Y107.43 E1022.0184
M204 S3000
M205 X10 Y10
G0 F6000 X141.569 Y107.628
M204 S1800
M205 X8 Y8
G1 F1800 X146.179 Y112.238 E1022.23524
M204 S3000
M205 X10 Y10
G0 F6000 X146.179 Y112.804
M204 S1800
M205 X8 Y8
G1 F1800 X141.569 Y108.193 E1022.4521
M204 S3000
M205 X10 Y10
G0 F6000 X141.569 Y108.759
M204 S1800
M205 X8 Y8
G1 F1800 X146.179 Y113.369 E1022.66894
M204 S3000
M205 X10 Y10
G0 F6000 X146.179 Y113.935
M204 S1800
M205 X8 Y8
G1 F1800 X141.569 Y109.325 E1022.88578
M204 S3000
M205 X10 Y10
G0 F6000 X141.569 Y109.89
M204 S1800
M205 X8 Y8
G1 F1800 X146.179 Y114.501 E1023.10264
M204 S3000
M205 X10 Y10
G0 F6000 X146.179 Y115.066
M204 S1800
M205 X8 Y8
G1 F1800 X141.569 Y110.456 E1023.31948
M204 S3000
M205 X10 Y10
G0 F6000 X141.569 Y111.022
M204 S1800
M205 X8 Y8
G1 F1800 X146.179 Y115.632 E1023.53632
M204 S3000
M205 X10 Y10
G0 F6000 X146.179 Y116.198
M204 S1800
M205 X8 Y8
G1 F1800 X141.569 Y111.587 E1023.75319
M204 S3000
M205 X10 Y10
G0 F6000 X141.569 Y112.153
M204 S1800
M205 X8 Y8
G1 F1800 X146.179 Y116.763 E1023.97003
M204 S3000
M205 X10 Y10
G0 F6000 X146.179 Y117.329
M204 S1800
M205 X8 Y8
G1 F1800 X141.569 Y112.719 E1024.18687
M204 S3000
M205 X10 Y10
G0 F6000 X141.569 Y113.284
M204 S1800
M205 X8 Y8
G1 F1800 X146.179 Y117.895 E1024.40373
M204 S3000
M205 X10 Y10
G0 F6000 X146.179 Y118.46
M204 S1800
M205 X8 Y8
G1 F1800 X141.569 Y113.85 E1024.62057
M204 S3000
M205 X10 Y10
G0 F6000 X141.569 Y114.416
M204 S1800
M205 X8 Y8
G1 F1800 X146.179 Y119.026 E1024.83741
M204 S3000
M205 X10 Y10
G0 F6000 X146.179 Y119.592
M204 S1800
M205 X8 Y8
G1 F1800 X141.569 Y114.981 E1025.05428
M204 S3000
M205 X10 Y10
G0 F6000 X141.569 Y115.547
M204 S1800
M205 X8 Y8
G1 F1800 X146.179 Y120.157 E1025.27112
M204 S3000
M205 X10 Y10
G0 F6000 X146.179 Y120.723
M204 S1800
M205 X8 Y8
G1 F1800 X141.569 Y116.113 E1025.48796
M204 S3000
M205 X10 Y10
G0 F6000 X141.569 Y116.678
M204 S1800
M205 X8 Y8
G1 F1800 X146.179 Y121.289 E1025.70482
M204 S3000
M205 X10 Y10
G0 F6000 X146.179 Y121.855
M204 S1800
M205 X8 Y8
G1 F1800 X141.569 Y117.244 E1025.92168
M204 S3000
M205 X10 Y10
G0 F6000 X141.569 Y117.81
M204 S1800
M205 X8 Y8
G1 F1800 X146.179 Y122.42 E1026.13853
M204 S3000
M205 X10 Y10
G0 F6000 X146.179 Y122.986
M204 S1800
M205 X8 Y8
G1 F1800 X141.569 Y118.376 E1026.35537
M204 S3000
M205 X10 Y10
G0 F6000 X141.569 Y118.941
M204 S1800
M205 X8 Y8
G1 F1800 X146.179 Y123.552 E1026.57223
M204 S3000
M205 X10 Y10
G0 F6000 X146.179 Y124.117
M204 S1800
M205 X8 Y8
G1 F1800 X141.569 Y119.507 E1026.78907
M204 S3000
M205 X10 Y10
G0 F6000 X141.569 Y120.073
M204 S1800
M205 X8 Y8
G1 F1800 X146.179 Y124.683 E1027.00591
M204 S3000
M205 X10 Y10
G0 F6000 X146.179 Y125.249
M204 S1800
M205 X8 Y8
G1 F1800 X141.569 Y120.638 E1027.22277
M204 S3000
M205 X10 Y10
G0 F6000 X141.569 Y121.204
M204 S1800
M205 X8 Y8
G1 F1800 X146.179 Y125.814 E1027.43961
M204 S3000
M205 X10 Y10
G0 F6000 X146.179 Y126.38
M204 S1800
M205 X8 Y8
G1 F1800 X141.569 Y121.77 E1027.65645
M204 S3000
M205 X10 Y10
G0 F6000 X141.569 Y122.335
M204 S1800
M205 X8 Y8
G1 F1800 X146.179 Y126.946 E1027.87332
M204 S3000
M205 X10 Y10
G0 F6000 X146.097 Y127.429
M204 S1800
M205 X8 Y8
G1 F1800 X141.569 Y122.901 E1028.0863
M204 S3000
M205 X10 Y10
G0 F6000 X141.569 Y123.467
M204 S1800
M205 X8 Y8
G1 F1800 X145.531 Y127.429 E1028.27266
M204 S3000
M205 X10 Y10
G0 F6000 X144.966 Y127.429
M204 S1800
M205 X8 Y8
G1 F1800 X141.569 Y124.032 E1028.43245
M204 S3000
M205 X10 Y10
G0 F6000 X141.569 Y124.598
M204 S1800
M205 X8 Y8
G1 F1800 X144.4 Y127.429 E1028.56561
M204 S3000
M205 X10 Y10
G0 F6000 X144.179 Y127.774
M204 S1800
M205 X8 Y8
G1 F1800 X141.43 Y125.025 E1028.69491
M204 S3000
M205 X10 Y10
G0 F6000 X141.222 Y125.383
M204 S1800
M205 X8 Y8
G1 F1800 X144.179 Y128.34 E1028.834
M204 S3000
M205 X10 Y10
G0 F6000 X144.179 Y128.906
M204 S1800
M205 X8 Y8
G1 F1800 X141.015 Y125.741 E1028.98285
M204 S3000
M205 X10 Y10
G0 F6000 X140.807 Y126.099
M204 S1800
M205 X8 Y8
G1 F1800 X144.138 Y129.43 E1029.13953
M204 S3000
M205 X10 Y10
G0 F6000 X143.572 Y129.43
M204 S1800
M205 X8 Y8
G1 F1800 X140.599 Y126.457 E1029.27937
M204 S3000
M205 X10 Y10
G0 F6000 X140.384 Y126.808
M204 S1800
M205 X8 Y8
G1 F1800 X143.006 Y129.43 E1029.4027
M204 S3000
M205 X10 Y10
G0 F6000 X142.441 Y129.43
M204 S1800
M205 X8 Y8
G1 F1800 X140.165 Y127.154 E1029.50976
M204 S3000
M205 X10 Y10
G0 F6000 X140.142 Y127.697
M204 S1800
M205 X8 Y8
G1 F1800 X141.875 Y129.43 E1029.59127
M204 S3000
M205 X10 Y10
G0 F6000 X141.309 Y129.43
M204 S1800
M205 X8 Y8
G1 F1800 X140.142 Y128.263 E1029.64616
M204 S3000
M205 X10 Y10
G0 F6000 X140.142 Y128.829
M204 S1800
M205 X8 Y8
G1 F1800 X140.743 Y129.43 E1029.67443
G1 X140.813 Y129.5
M204 S3000
M205 X10 Y10
G0 F6000 X146.179 Y111.672
M204 S1800
M205 X8 Y8
G1 F1800 X139.077 Y104.57 E1030.00849
M204 S3000
M205 X10 Y10
G0 F6000 X139.642 Y104.57
M204 S1800
M205 X8 Y8
G1 F1800 X146.179 Y111.106 E1030.31595
M204 S3000
M205 X10 Y10
G0 F6000 X146.179 Y110.541
M204 S1800
M205 X8 Y8
G1 F1800 X140.208 Y104.57 E1030.5968
M204 S3000
M205 X10 Y10
G0 F6000 X140.774 Y104.57
M204 S1800
M205 X8 Y8
G1 F1800 X146.179 Y109.975 E1030.85104
M204 S3000
M205 X10 Y10
G0 F6000 X146.179 Y109.409
M204 S1800
M205 X8 Y8
G1 F1800 X141.34 Y104.57 E1031.07865
M204 S3000
M205 X10 Y10
G0 F6000 X141.905 Y104.57
M204 S1800
M205 X8 Y8
G1 F1800 X146.179 Y108.844 E1031.27969
M204 S3000
M205 X10 Y10
G0 F6000 X146.179 Y108.278
M204 S1800
M205 X8 Y8
G1 F1800 X142.471 Y104.57 E1031.4541
M204 S3000
M205 X10 Y10
G0 F6000 X143.037 Y104.57
M204 S1800
M205 X8 Y8
G1 F1800 X146.179 Y107.712 E1031.60189
M204 S3000
M205 X10 Y10
G0 F6000 X146.179 Y107.147
M204 S1800
M205 X8 Y8
G1 F1800 X143.602 Y104.57 E1031.7231
M204 S3000
M205 X10 Y10
G0 F6000 X144.168 Y104.57
M204 S1800
M205 X8 Y8
G1 F1800 X146.179 Y106.581 E1031.81769
M204 S3000
M205 X10 Y10
G0 F6000 X146.179 Y106.015
M204 S1800
M205 X8 Y8
G1 F1800 X144.734 Y104.57 E1031.88566
M204 S3000
M205 X10 Y10
G0 F6000 X145.299 Y104.57
M204 S1800
M205 X8 Y8
G1 F1800 X146.179 Y105.45 E1031.92705
M204 S3000
M205 X10 Y10
G0 F6000 X146.179 Y104.884
M204 S1800
M205 X8 Y8
G1 F1800 X145.865 Y104.57 E1031.94182
M204 S3000
M205 X10 Y10
;MESH:NONMESH
G0 F6000 X116.728 Y103.628
G0 X116.728 Y102.628
G0 X110.447 Y102.636
G0 X107.366 Y100.039
G0 X105 Y65.25
;TIME_ELAPSED:834.473917
;LAYER:5
;MESH:Tested Light.stl
G0 X105 Y65.25 Z1.3
M204 S1800
M205 X8 Y8
;TYPE:WALL-INNER
G1 F3600 X107 Y65.25 E1032.00834
G1 X107 Y100.25 E1033.17245
G1 X108.404 Y101.065 E1033.22644
G1 X109.303 Y101.827 E1033.26564
G1 X110.276 Y103 E1033.31633
G1 X112.074 Y103 E1033.37613
G1 X112.074 Y109 E1033.57569
G1 X110.276 Y109 E1033.63549
G1 X109.298 Y110.178 E1033.68642
G1 X108.408 Y110.932 E1033.72521
G1 X107 Y111.75 E1033.77937
G1 X107 Y141 E1034.75223
G1 X124.633 Y141 E1035.33871
G1 X125.615 Y140.433 E1035.37642
G1 X126.555 Y139.871 E1035.41285
G1 X127.306 Y139.401 E1035.44232
G1 X128.037 Y138.907 E1035.47166
G1 X128.936 Y138.283 E1035.50806
G1 X129.538 Y137.847 E1035.53278
G1 X129.676 Y137.737 E1035.53865
G1 X130 Y137.479 E1035.55243
G1 X130 Y137.893 E1035.55999
G1 X130 Y137.894 E1035.56003
G1 X130 Y144.75 E1035.78806
G1 X128 Y144.75 E1035.85458
G1 X128 Y146.75 E1035.9211
G1 X104 Y146.75 E1036.71934
G1 X104 Y144.75 E1036.78586
G1 X103 Y144.75 E1036.81912
G1 X103 Y111.749 E1037.91674
G1 X101.592 Y110.929 E1037.97093
G1 X100.702 Y110.175 E1038.00973
G1 X99.727 Y109 E1038.06051
G1 X98.074 Y109 E1038.11549
G1 X98.074 Y103 E1038.31505
G1 X99.727 Y103 E1038.37003
G1 X100.699 Y101.828 E1038.42067
G1 X101.598 Y101.066 E1038.45987
G1 X103 Y100.251 E1038.51381
G1 X103 Y69 E1039.55322
G1 X85.367 Y69 E1040.1397
G1 X84.385 Y69.567 E1040.17741
G1 X83.445 Y70.129 E1040.21384
G1 X82.694 Y70.599 E1040.2433
G1 X81.963 Y71.093 E1040.27265
G1 X81.064 Y71.717 E1040.30905
G1 X80.462 Y72.153 E1040.33377
G1 X80.324 Y72.263 E1040.33964
G1 X80 Y72.521 E1040.35341
G1 X80 Y72.107 E1040.36098
G1 X80 Y72.106 E1040.36101
G1 X80 Y64.926 E1040.59982
G1 X81 Y64.926 E1040.63308
G1 X81 Y63.25 E1040.68883
G1 X105 Y63.25 E1041.48707
G1 X105 Y65.25 E1041.55359
M204 S3000
M205 X10 Y10
G0 F6000 X107.366 Y100.039
G0 X110.447 Y102.636
G0 X115.955 Y102.637
G0 X116.356 Y104
M204 S1800
M205 X8 Y8
G1 F3600 X146.75 Y104 E1042.5645
G1 X146.75 Y128 E1043.36274
G1 X144.75 Y128 E1043.42926
G1 X144.75 Y130 E1043.49578
G1 X139.574 Y130 E1043.66794
G1 X139.574 Y128 E1043.73446
G1 X139.218 Y128 E1043.7463
G1 X139.18 Y128 E1043.74756
G1 X138.937 Y128 E1043.75564
G1 X139.18 Y127.642 E1043.76448
G1 X139.2 Y127.611 E1043.76565
G1 X139.589 Y127.009 E1043.78949
G1 X140.056 Y126.26 E1043.81885
G1 X141 Y124.635 E1043.88136
G1 X141 Y108 E1044.43464
G1 X116.355 Y108 E1045.25433
G1 X116.355 Y109 E1045.28759
G1 X116.074 Y109 E1045.29694
G1 X116.074 Y108 E1045.32031
G1 X116.074 Y104 E1045.45335
G1 X116.074 Y103 E1045.48661
G1 X116.356 Y103 E1045.49599
G1 X116.356 Y104 E1045.51943
M204 S3000
M205 X10 Y10
G0 F6000 X115.702 Y102.872
G0 X112.446 Y102.872
G0 X109.84 Y107.76
G0 X108.946 Y109.309
G0 X107.575 Y110.459
G0 X105.894 Y111.07
G0 X104.288 Y111.07
G0 X102.243 Y110.777
M204 S1800
M205 X8 Y8
G1 F3600 X104.045 Y111.431 E1045.58319
G1 X105.958 Y111.431 E1045.64682
G1 X107.759 Y110.777 E1045.71055
G1 X109.226 Y109.545 E1045.77427
G1 X110.185 Y107.886 E1045.838
G1 X110.516 Y106 E1045.90169
G1 X110.185 Y104.114 E1045.96537
G1 X109.226 Y102.454 E1046.02914
G1 X107.759 Y101.223 E1046.09283
G1 X105.96 Y100.568 E1046.15651
G1 X104.043 Y100.568 E1046.22027
G1 X102.243 Y101.223 E1046.28398
G1 X100.776 Y102.454 E1046.34767
G1 X99.818 Y104.114 E1046.41142
G1 X99.486 Y106 E1046.47511
G1 X99.818 Y107.886 E1046.53881
G1 X100.776 Y109.545 E1046.60252
G1 X102.243 Y110.777 E1046.66624
M204 S3000
M205 X10 Y10
G0 F6000 X99.556 Y109.364
G0 X93.275 Y109.372
G0 X93.275 Y108.372
G0 X69 Y104
M204 S1800
M205 X8 Y8
G1 F3600 X93.647 Y104 E1047.486
G1 X93.647 Y103 E1047.51926
G1 X94.074 Y103 E1047.53347
G1 X94.074 Y109 E1047.73303
G1 X93.647 Y109 E1047.74723
G1 X93.647 Y108 E1047.78049
G1 X63.25 Y108 E1048.7915
G1 X63.25 Y81.5 E1049.67289
G1 X64.926 Y81.5 E1049.72863
G1 X64.926 Y80 E1049.77852
G1 X72.108 Y80 E1050.0174
G1 X72.109 Y80 E1050.01743
G1 X72.522 Y80 E1050.03117
G1 X72.265 Y80.324 E1050.03873
G1 X72.156 Y80.461 E1050.04455
G1 X71.718 Y81.062 E1050.06929
G1 X71.094 Y81.962 E1050.10571
G1 X70.599 Y82.694 E1050.1351
G1 X70.13 Y83.445 E1050.16455
G1 X69.568 Y84.384 E1050.20095
G1 X69 Y85.367 E1050.23871
G1 X69 Y104 E1050.85845
M204 S3000
M205 X10 Y10
G0 F6000 X93.275 Y103.628
G0 X94.404 Y102.83
G0 X94.474 Y102.9
M204 S1800
M205 X8 Y8
G1 F3600 X94.474 Y109.1 E1051.06466
G1 X97.674 Y109.1 E1051.17109
G1 X97.674 Y102.9 E1051.3773
G1 X94.474 Y102.9 E1051.48374
M204 S3000
M205 X10 Y10
G0 F6000 X94.404 Y102.83
G0 X97.702 Y102.872
G0 X97.702 Y105.999
G0 X100.418 Y108.68
G0 X102.397 Y110.511
G0 X102.446 Y110.425
M204 S1800
M205 X8 Y8
G1 F3600 X104.115 Y111.031 E1051.54279
G1 X105.888 Y111.031 E1051.60176
G1 X107.556 Y110.425 E1051.66079
G1 X108.915 Y109.284 E1051.71981
G1 X109.803 Y107.747 E1051.77885
G1 X110.11 Y106 E1051.83784
G1 X109.803 Y104.253 E1051.89684
G1 X108.915 Y102.715 E1051.95591
G1 X107.556 Y101.575 E1052.01491
G1 X105.889 Y100.968 E1052.07391
G1 X104.114 Y100.968 E1052.13295
G1 X102.446 Y101.575 E1052.19199
G1 X101.087 Y102.715 E1052.25098
G1 X100.2 Y104.253 E1052.31003
G1 X99.892 Y106 E1052.36904
G1 X100.2 Y107.747 E1052.42804
G1 X101.087 Y109.284 E1052.48706
G1 X102.446 Y110.425 E1052.54608
M204 S3000
M205 X10 Y10
G0 F6000 X102.397 Y110.511
G0 X104.109 Y111.07
G0 X105.894 Y111.07
G0 X107.575 Y110.459
G0 X108.946 Y109.309
G0 X109.452 Y108.432
G0 X112.404 Y102.83
G0 X112.474 Y102.9
M204 S1800
M205 X8 Y8
G1 F3600 X112.474 Y109.1 E1052.75229
G1 X115.674 Y109.1 E1052.85873
G1 X115.674 Y102.9 E1053.06494
G1 X112.474 Y102.9 E1053.17137
M204 S3000
M205 X10 Y10
G0 F6000 X112.404 Y102.83
G0 X110.447 Y102.636
G0 X107.366 Y100.039
G0 X105.33 Y64.92
G0 X105.4 Y64.85
M204 S1800
M205 X8 Y8
G1 F3600 X107.4 Y64.85 E1053.23789
G1 X107.4 Y100.02 E1054.40765
G1 X108.636 Y100.737 E1054.45518
G1 X109.587 Y101.543 E1054.49664
G1 X110.464 Y102.6 E1054.54232
G1 X112.474 Y102.6 E1054.60917
G1 X115.674 Y102.6 E1054.689
G1 X116.756 Y102.6 E1054.72498
G1 X116.756 Y103.6 E1054.75824
G1 X147.15 Y103.6 E1055.76915
G1 X147.15 Y128.4 E1056.594
G1 X145.15 Y128.4 E1056.66052
G1 X145.15 Y130.4 E1056.72704
G1 X139.174 Y130.4 E1056.92581
G1 X139.174 Y128.4 E1056.99233
G1 X138.492 Y128.4 E1057.01501
G1 X138.355 Y128.4 E1057.01957
G1 X138.172 Y128.4 E1057.02565
G1 X138.355 Y128.146 E1057.03101
G1 X138.431 Y128.033 E1057.03481
G1 X138.846 Y127.421 E1057.05941
G1 X139.251 Y126.795 E1057.0842
G1 X139.713 Y126.054 E1057.11325
G1 X140.6 Y124.527 E1057.17198
G1 X140.6 Y108.4 E1057.70837
G1 X116.755 Y108.4 E1058.50146
G1 X116.755 Y109.4 E1058.53472
G1 X115.674 Y109.4 E1058.57067
G1 X112.474 Y109.4 E1058.6505
G1 X110.464 Y109.4 E1058.71735
G1 X109.585 Y110.459 E1058.76312
G1 X108.636 Y111.262 E1058.80447
G1 X107.4 Y111.98 E1058.85201
G1 X107.4 Y140.6 E1059.80392
G1 X124.526 Y140.6 E1060.37353
G1 X125.412 Y140.088 E1060.40757
G1 X126.346 Y139.53 E1060.44375
G1 X127.088 Y139.066 E1060.47286
G1 X127.811 Y138.577 E1060.50189
G1 X128.705 Y137.957 E1060.53808
G1 X129.296 Y137.528 E1060.56237
G1 X130.076 Y136.907 E1060.59553
G1 X130.4 Y136.65 E1060.60928
G1 X130.4 Y137.063 E1060.61683
G1 X130.4 Y137.064 E1060.61686
G1 X130.4 Y145.15 E1060.88581
G1 X128.4 Y145.15 E1060.95233
G1 X128.4 Y147.15 E1061.01885
G1 X103.6 Y147.15 E1061.8437
G1 X103.6 Y145.15 E1061.91022
G1 X102.6 Y145.15 E1061.94348
G1 X102.6 Y111.979 E1063.04675
G1 X101.364 Y111.259 E1063.09433
G1 X100.415 Y110.456 E1063.13567
G1 X99.539 Y109.4 E1063.18131
G1 X97.674 Y109.4 E1063.24334
G1 X94.474 Y109.4 E1063.32316
G1 X93.247 Y109.4 E1063.36397
G1 X93.247 Y108.4 E1063.39723
G1 X62.85 Y108.4 E1064.40824
G1 X62.85 Y81.1 E1065.31624
G1 X64.526 Y81.1 E1065.37199
G1 X64.526 Y79.6 E1065.42188
G1 X72.937 Y79.6 E1065.70163
G1 X72.938 Y79.6 E1065.70166
G1 X73.351 Y79.6 E1065.7154
G1 X73.094 Y79.924 E1065.72296
G1 X72.474 Y80.703 E1065.75607
G1 X72.044 Y81.294 E1065.78038
G1 X71.424 Y82.188 E1065.81657
G1 X70.934 Y82.912 E1065.84564
G1 X70.471 Y83.654 E1065.87473
G1 X69.913 Y84.587 E1065.91089
G1 X69.4 Y85.474 E1065.94497
G1 X69.4 Y103.6 E1066.54784
G1 X93.247 Y103.6 E1067.341
G1 X93.247 Y102.6 E1067.37426
G1 X94.474 Y102.6 E1067.41507
G1 X97.674 Y102.6 E1067.49489
G1 X99.539 Y102.6 E1067.55692
G1 X100.415 Y101.544 E1067.60256
G1 X101.366 Y100.738 E1067.64402
G1 X102.6 Y100.021 E1067.69149
G1 X102.6 Y69.4 E1068.70995
G1 X85.474 Y69.4 E1069.27956
G1 X84.588 Y69.912 E1069.3136
G1 X83.654 Y70.47 E1069.34978
G1 X82.912 Y70.934 E1069.37889
G1 X82.189 Y71.423 E1069.40792
G1 X81.295 Y72.043 E1069.44411
G1 X80.704 Y72.472 E1069.46839
G1 X79.924 Y73.093 E1069.50156
G1 X79.6 Y73.35 E1069.51531
G1 X79.6 Y72.937 E1069.52286
G1 X79.6 Y72.936 E1069.52289
G1 X79.6 Y64.526 E1069.80261
G1 X80.6 Y64.526 E1069.83587
G1 X80.6 Y62.85 E1069.89162
G1 X105.4 Y62.85 E1070.71647
G1 X105.4 Y64.85 E1070.78299
M204 S3000
M205 X10 Y10
G0 F6000 X105.8 Y64.45
M204 S1800
M205 X8 Y8
;TYPE:WALL-OUTER
G1 F3600 X107.8 Y64.45 E1070.84951
G1 X107.8 Y99.79 E1072.02492
G1 X108.864 Y100.407 E1072.06583
G1 X109.874 Y101.262 E1072.10984
G1 X110.652 Y102.2 E1072.15038
G1 X117.156 Y102.2 E1072.3667
G1 X117.156 Y103.2 E1072.39996
G1 X147.55 Y103.2 E1073.41087
G1 X147.55 Y128.8 E1074.26233
G1 X145.55 Y128.8 E1074.32885
G1 X145.55 Y130.8 E1074.39537
G1 X138.774 Y130.8 E1074.62074
G1 X138.774 Y128.8 E1074.68726
G1 X137.781 Y128.8 E1074.72029
G1 X137.78 Y128.8 E1074.72032
G1 X137.391 Y128.8 E1074.73326
G1 X137.618 Y128.484 E1074.74044
G1 X138.027 Y127.917 E1074.7637
G1 X138.512 Y127.2 E1074.79249
G1 X138.913 Y126.58 E1074.81705
G1 X139.37 Y125.848 E1074.84575
G1 X140.2 Y124.419 E1074.90071
G1 X140.2 Y108.8 E1075.4202
G1 X117.155 Y108.8 E1076.18668
G1 X117.155 Y109.8 E1076.21994
G1 X110.652 Y109.8 E1076.43623
G1 X109.874 Y110.737 E1076.47674
G1 X108.864 Y111.592 E1076.52075
G1 X107.8 Y112.21 E1076.56168
G1 X107.8 Y140.2 E1077.49263
G1 X124.419 Y140.2 E1078.04538
G1 X125.209 Y139.743 E1078.07573
G1 X126.137 Y139.189 E1078.11168
G1 X126.87 Y138.731 E1078.14043
G1 X127.585 Y138.247 E1078.16915
G1 X128.473 Y137.631 E1078.20509
G1 X129.054 Y137.209 E1078.22897
G1 X130.476 Y136.078 E1078.28941
G1 X130.8 Y135.821 E1078.30316
G1 X130.8 Y136.234 E1078.31071
G1 X130.8 Y136.235 E1078.31074
G1 X130.8 Y145.55 E1078.62056
G1 X128.8 Y145.55 E1078.68708
G1 X128.8 Y147.55 E1078.7536
G1 X103.2 Y147.55 E1079.60506
G1 X103.2 Y145.55 E1079.67158
G1 X102.2 Y145.55 E1079.70484
G1 X102.2 Y112.209 E1080.81377
G1 X101.136 Y111.589 E1080.85473
G1 X100.128 Y110.737 E1080.89863
G1 X99.351 Y109.8 E1080.93911
G1 X92.847 Y109.8 E1081.15544
G1 X92.847 Y108.8 E1081.1887
G1 X62.45 Y108.8 E1082.1997
G1 X62.45 Y80.7 E1083.13431
G1 X64.126 Y80.7 E1083.19006
G1 X64.126 Y79.2 E1083.23995
G1 X73.766 Y79.2 E1083.56058
G1 X73.767 Y79.2 E1083.56061
G1 X74.18 Y79.2 E1083.57435
G1 X73.923 Y79.524 E1083.58191
G1 X72.792 Y80.945 E1083.64231
G1 X72.37 Y81.526 E1083.66619
G1 X71.754 Y82.414 E1083.70214
G1 X71.269 Y83.13 E1083.7309
G1 X70.812 Y83.862 E1083.7596
G1 X70.258 Y84.79 E1083.79555
G1 X69.8 Y85.581 E1083.82595
G1 X69.8 Y103.2 E1084.41196
G1 X92.847 Y103.2 E1085.17851
G1 X92.847 Y102.2 E1085.21177
G1 X99.351 Y102.2 E1085.42809
G1 X100.128 Y101.263 E1085.46858
G1 X101.138 Y100.408 E1085.51259
G1 X102.2 Y99.791 E1085.55344
G1 X102.2 Y69.8 E1086.55095
G1 X85.581 Y69.8 E1087.1037
G1 X84.791 Y70.257 E1087.13405
G1 X83.863 Y70.811 E1087.17
G1 X83.13 Y71.269 E1087.19875
G1 X82.415 Y71.753 E1087.22747
G1 X81.527 Y72.369 E1087.26341
G1 X80.946 Y72.791 E1087.28729
G1 X79.524 Y73.922 E1087.34773
G1 X79.2 Y74.179 E1087.36148
G1 X79.2 Y73.766 E1087.36903
G1 X79.2 Y73.765 E1087.36906
G1 X79.2 Y64.126 E1087.68966
G1 X80.2 Y64.126 E1087.72292
G1 X80.2 Y62.45 E1087.77866
G1 X105.8 Y62.45 E1088.63012
G1 X105.8 Y64.45 E1088.69664
M204 S3000
M205 X10 Y10
G0 F6000 X106 Y64.45
G0 X106 Y64.95
G0 X102.634 Y100.04
G0 X100.966 Y102.726
G0 X101.398 Y102.976
M204 S1800
M205 X8 Y8
G1 F3600 X100.582 Y104.392 E1088.751
G1 X100.298 Y106 E1088.80531
G1 X100.582 Y107.608 E1088.85962
G1 X101.398 Y109.023 E1088.91395
G1 X102.649 Y110.073 E1088.96827
G1 X104.185 Y110.631 E1089.02262
G1 X105.818 Y110.631 E1089.07694
G1 X107.353 Y110.073 E1089.13126
G1 X108.604 Y109.023 E1089.18558
G1 X109.421 Y107.608 E1089.23993
G1 X109.704 Y106 E1089.29423
G1 X109.421 Y104.392 E1089.34854
G1 X108.604 Y102.976 E1089.40291
G1 X107.353 Y101.927 E1089.45721
G1 X105.818 Y101.368 E1089.51154
G1 X104.185 Y101.368 E1089.56586
G1 X102.649 Y101.927 E1089.62022
G1 X101.398 Y102.976 E1089.67452
M204 S3000
M205 X10 Y10
G0 F6000 X101.299 Y103.149
G0 X100.866 Y102.899
G0 X94.874 Y102.8
G0 X94.874 Y103.3
M204 S1800
M205 X8 Y8
G1 F3600 X94.874 Y108.7 E1089.85413
G1 X97.274 Y108.7 E1089.93395
G1 X97.274 Y103.3 E1090.11356
G1 X94.874 Y103.3 E1090.19338
M204 S3000
M205 X10 Y10
G0 F6000 X94.874 Y103.5
G0 X94.374 Y103.5
G0 X94.446 Y102.872
G0 X101.056 Y102.69
G0 X102.427 Y101.541
G0 X104.108 Y100.929
G0 X105.895 Y100.929
G0 X107.575 Y101.541
G0 X108.684 Y102.471
G0 X112.874 Y102.8
G0 X112.874 Y103.3
M204 S1800
M205 X8 Y8
G1 F3600 X112.874 Y108.7 E1090.37299
G1 X115.274 Y108.7 E1090.45281
G1 X115.274 Y103.3 E1090.63242
G1 X112.874 Y103.3 E1090.71224
M204 S3000
M205 X10 Y10
G0 F6000 X112.874 Y103.5
G0 X111.684 Y103.39
M204 S1800
M205 X8 Y8
;TYPE:SKIN
G1 F1800 X111.684 Y108.61 E1090.88586
G1 X110.217 Y108.61 E1090.93465
G1 X110.557 Y108.021 E1090.95727
G1 X110.912 Y106 E1091.02552
G1 X110.557 Y103.979 E1091.09377
G1 X110.217 Y103.39 E1091.11639
G1 X111.684 Y103.39 E1091.16518
M204 S3000
M205 X10 Y10
G0 F6000 X106.61 Y100.39
M204 S1800
M205 X8 Y8
G1 F1800 X106.028 Y100.178 E1091.18578
G1 X103.975 Y100.178 E1091.25406
G1 X103.39 Y100.391 E1091.27477
G1 X103.39 Y68.61 E1092.33181
G1 X85.262 Y68.61 E1092.93475
G1 X84.188 Y69.231 E1092.97601
G1 X83.242 Y69.796 E1093.01266
G1 X82.481 Y70.272 E1093.04252
G1 X81.743 Y70.771 E1093.07215
G1 X80.838 Y71.399 E1093.10878
G1 X80.39 Y71.724 E1093.12719
G1 X80.39 Y65.316 E1093.34032
G1 X81.39 Y65.316 E1093.37358
G1 X81.39 Y63.64 E1093.42933
G1 X104.61 Y63.64 E1094.20163
G1 X104.61 Y65.64 E1094.26815
G1 X106.61 Y65.64 E1094.33467
G1 X106.61 Y100.39 E1095.49046
M204 S3000
M205 X10 Y10
G0 F6000 X104.108 Y100.929
G0 X102.427 Y101.541
G0 X99.786 Y103.39
M204 S1800
M205 X8 Y8
G1 F1800 X99.446 Y103.979 E1095.51308
G1 X99.09 Y106 E1095.58133
G1 X99.446 Y108.021 E1095.64959
G1 X99.786 Y108.61 E1095.67221
G1 X98.464 Y108.61 E1095.71618
G1 X98.464 Y103.39 E1095.88979
G1 X99.786 Y103.39 E1095.93376
M204 S3000
M205 X10 Y10
G0 F6000 X99.852 Y106
G0 X100.163 Y107.76
G0 X101.056 Y109.309
G0 X102.427 Y110.459
G0 X103.94 Y111.008
G0 X106.61 Y111.609
M204 S1800
M205 X8 Y8
G1 F1800 X106.61 Y141.39 E1096.92428
G1 X124.738 Y141.39 E1097.52722
G1 X125.812 Y140.769 E1097.56849
G1 X126.758 Y140.204 E1097.60513
G1 X127.519 Y139.728 E1097.63499
G1 X128.257 Y139.229 E1097.66462
G1 X129.162 Y138.601 E1097.70126
G1 X129.61 Y138.276 E1097.71967
G1 X129.61 Y144.36 E1097.92202
G1 X127.61 Y144.36 E1097.98854
G1 X127.61 Y146.36 E1098.05506
G1 X104.39 Y146.36 E1098.82736
G1 X104.39 Y144.36 E1098.89388
G1 X103.39 Y144.36 E1098.92714
G1 X103.39 Y111.608 E1100.01648
G1 X103.977 Y111.821 E1100.03725
G1 X106.026 Y111.821 E1100.1054
G1 X106.61 Y111.609 E1100.12606
M204 S3000
M205 X10 Y10
G0 F6000 X107.372 Y140.628
G0 X129.046 Y144.179
M204 S1800
M205 X8 Y8
G1 F1800 X129.43 Y143.795 E1100.14412
M204 S3000
M205 X10 Y10
G0 F6000 X129.43 Y143.23
M204 S1800
M205 X8 Y8
G1 F1800 X128.48 Y144.179 E1100.18878
M204 S3000
M205 X10 Y10
G0 F6000 X127.914 Y144.179
M204 S1800
M205 X8 Y8
G1 F1800 X129.43 Y142.664 E1100.26007
M204 S3000
M205 X10 Y10
G0 F6000 X129.43 Y142.098
M204 S1800
M205 X8 Y8
G1 F1800 X125.349 Y146.179 E1100.45203
M204 S3000
M205 X10 Y10
G0 F6000 X124.783 Y146.179
M204 S1800
M205 X8 Y8
G1 F1800 X129.43 Y141.533 E1100.67058
M204 S3000
M205 X10 Y10
G0 F6000 X129.43 Y140.967
M204 S1800
M205 X8 Y8
G1 F1800 X124.218 Y146.179 E1100.91574
G1 X124.148 Y146.249
M204 S3000
M205 X10 Y10
G0 F6000 X125.915 Y146.179
M204 S1800
M205 X8 Y8
G1 F1800 X127.429 Y144.664 E1100.98698
M204 S3000
M205 X10 Y10
G0 F6000 X127.429 Y145.23
M204 S1800
M205 X8 Y8
G1 F1800 X126.48 Y146.179 E1101.03162
M204 S3000
M205 X10 Y10
G0 F6000 X127.046 Y146.179
M204 S1800
M205 X8 Y8
G1 F1800 X127.429 Y145.796 E1101.04963
M204 S3000
M205 X10 Y10
G0 F6000 X123.652 Y146.179
M204 S1800
M205 X8 Y8
G1 F1800 X129.43 Y140.401 E1101.32141
M204 S3000
M205 X10 Y10
G0 F6000 X129.43 Y139.836
M204 S1800
M205 X8 Y8
G1 F1800 X123.086 Y146.179 E1101.61979
M204 S3000
M205 X10 Y10
G0 F6000 X122.521 Y146.179
M204 S1800
M205 X8 Y8
G1 F1800 X129.43 Y139.27 E1101.94477
M204 S3000
M205 X10 Y10
G0 F6000 X129.43 Y138.704
M204 S1800
M205 X8 Y8
G1 F1800 X121.955 Y146.179 E1102.29637
M204 S3000
M205 X10 Y10
G0 F6000 X121.389 Y146.179
M204 S1800
M205 X8 Y8
G1 F1800 X127.845 Y139.723 E1102.60004
G1 X127.915 Y139.653
M204 S3000
M205 X10 Y10
G0 F6000 X126.341 Y140.661
M204 S1800
M205 X8 Y8
G1 F1800 X120.824 Y146.179 E1102.85957
M204 S3000
M205 X10 Y10
G0 F6000 X120.258 Y146.179
M204 S1800
M205 X8 Y8
G1 F1800 X124.981 Y141.456 E1103.08172
M204 S3000
M205 X10 Y10
G0 F6000 X124.303 Y141.569
M204 S1800
M205 X8 Y8
G1 F1800 X119.692 Y146.179 E1103.29858
M204 S3000
M205 X10 Y10
G0 F6000 X119.126 Y146.179
M204 S1800
M205 X8 Y8
G1 F1800 X123.737 Y141.569 E1103.51545
M204 S3000
M205 X10 Y10
G0 F6000 X123.171 Y141.569
M204 S1800
M205 X8 Y8
G1 F1800 X118.561 Y146.179 E1103.73229
M204 S3000
M205 X10 Y10
G0 F6000 X117.995 Y146.179
M204 S1800
M205 X8 Y8
G1 F1800 X122.605 Y141.569 E1103.94913
M204 S3000
M205 X10 Y10
G0 F6000 X122.04 Y141.569
M204 S1800
M205 X8 Y8
G1 F1800 X117.429 Y146.179 E1104.16599
M204 S3000
M205 X10 Y10
G0 F6000 X116.864 Y146.179
M204 S1800
M205 X8 Y8
G1 F1800 X121.474 Y141.569 E1104.38283
M204 S3000
M205 X10 Y10
G0 F6000 X120.908 Y141.569
M204 S1800
M205 X8 Y8
G1 F1800 X116.298 Y146.179 E1104.59967
M204 S3000
M205 X10 Y10
G0 F6000 X115.732 Y146.179
M204 S1800
M205 X8 Y8
G1 F1800 X120.343 Y141.569 E1104.81654
M204 S3000
M205 X10 Y10
G0 F6000 X119.777 Y141.569
M204 S1800
M205 X8 Y8
G1 F1800 X115.167 Y146.179 E1105.03338
M204 S3000
M205 X10 Y10
G0 F6000 X114.601 Y146.179
M204 S1800
M205 X8 Y8
G1 F1800 X119.211 Y141.569 E1105.25022
M204 S3000
M205 X10 Y10
G0 F6000 X118.646 Y141.569
M204 S1800
M205 X8 Y8
G1 F1800 X114.035 Y146.179 E1105.46708
M204 S3000
M205 X10 Y10
G0 F6000 X113.47 Y146.179
M204 S1800
M205 X8 Y8
G1 F1800 X118.08 Y141.569 E1105.68392
M204 S3000
M205 X10 Y10
G0 F6000 X117.514 Y141.569
M204 S1800
M205 X8 Y8
G1 F1800 X112.904 Y146.179 E1105.90076
M204 S3000
M205 X10 Y10
G0 F6000 X112.338 Y146.179
M204 S1800
M205 X8 Y8
G1 F1800 X116.949 Y141.569 E1106.11763
M204 S3000
M205 X10 Y10
G0 F6000 X116.383 Y141.569
M204 S1800
M205 X8 Y8
G1 F1800 X111.773 Y146.179 E1106.33447
M204 S3000
M205 X10 Y10
G0 F6000 X111.207 Y146.179
M204 S1800
M205 X8 Y8
G1 F1800 X115.817 Y141.569 E1106.55131
M204 S3000
M205 X10 Y10
G0 F6000 X115.252 Y141.569
M204 S1800
M205 X8 Y8
G1 F1800 X110.641 Y146.179 E1106.76817
M204 S3000
M205 X10 Y10
G0 F6000 X110.076 Y146.179
M204 S1800
M205 X8 Y8
G1 F1800 X114.686 Y141.569 E1106.98501
M204 S3000
M205 X10 Y10
G0 F6000 X114.12 Y141.569
M204 S1800
M205 X8 Y8
G1 F1800 X109.51 Y146.179 E1107.20185
M204 S3000
M205 X10 Y10
G0 F6000 X108.944 Y146.179
M204 S1800
M205 X8 Y8
G1 F1800 X113.554 Y141.569 E1107.41869
M204 S3000
M205 X10 Y10
G0 F6000 X112.989 Y141.569
M204 S1800
M205 X8 Y8
G1 F1800 X108.378 Y146.179 E1107.63555
M204 S3000
M205 X10 Y10
G0 F6000 X107.813 Y146.179
M204 S1800
M205 X8 Y8
G1 F1800 X112.423 Y141.569 E1107.85239
M204 S3000
M205 X10 Y10
G0 F6000 X111.857 Y141.569
M204 S1800
M205 X8 Y8
G1 F1800 X107.247 Y146.179 E1108.06924
M204 S3000
M205 X10 Y10
G0 F6000 X106.681 Y146.179
M204 S1800
M205 X8 Y8
G1 F1800 X111.292 Y141.569 E1108.2861
M204 S3000
M205 X10 Y10
G0 F6000 X110.726 Y141.569
M204 S1800
M205 X8 Y8
G1 F1800 X106.116 Y146.179 E1108.50294
M204 S3000
M205 X10 Y10
G0 F6000 X105.55 Y146.179
M204 S1800
M205 X8 Y8
G1 F1800 X110.16 Y141.569 E1108.71978
M204 S3000
M205 X10 Y10
G0 F6000 X109.595 Y141.569
M204 S1800
M205 X8 Y8
G1 F1800 X104.984 Y146.179 E1108.93664
M204 S3000
M205 X10 Y10
G0 F6000 X104.57 Y146.028
M204 S1800
M205 X8 Y8
G1 F1800 X109.029 Y141.569 E1109.14638
M204 S3000
M205 X10 Y10
G0 F6000 X108.463 Y141.569
M204 S1800
M205 X8 Y8
G1 F1800 X104.57 Y145.462 E1109.3295
M204 S3000
M205 X10 Y10
G0 F6000 X104.57 Y144.896
M204 S1800
M205 X8 Y8
G1 F1800 X107.898 Y141.569 E1109.48601
M204 S3000
M205 X10 Y10
G0 F6000 X107.332 Y141.569
M204 S1800
M205 X8 Y8
G1 F1800 X104.57 Y144.331 E1109.61593
M204 S3000
M205 X10 Y10
G0 F6000 X104.156 Y144.179
M204 S1800
M205 X8 Y8
G1 F1800 X106.766 Y141.569 E1109.73869
M204 S3000
M205 X10 Y10
G0 F6000 X106.429 Y141.34
M204 S1800
M205 X8 Y8
G1 F1800 X103.591 Y144.179 E1109.87221
M204 S3000
M205 X10 Y10
G0 F6000 X103.569 Y143.634
M204 S1800
M205 X8 Y8
G1 F1800 X106.429 Y140.775 E1110.00671
M204 S3000
M205 X10 Y10
G0 F6000 X106.429 Y140.209
M204 S1800
M205 X8 Y8
G1 F1800 X103.569 Y143.068 E1110.14121
M204 S3000
M205 X10 Y10
G0 F6000 X103.569 Y142.503
M204 S1800
M205 X8 Y8
G1 F1800 X106.429 Y139.643 E1110.27574
M204 S3000
M205 X10 Y10
G0 F6000 X106.429 Y139.078
M204 S1800
M205 X8 Y8
G1 F1800 X103.569 Y141.937 E1110.41024
M204 S3000
M205 X10 Y10
G0 F6000 X103.569 Y141.371
M204 S1800
M205 X8 Y8
G1 F1800 X106.429 Y138.512 E1110.54474
M204 S3000
M205 X10 Y10
G0 F6000 X106.429 Y137.946
M204 S1800
M205 X8 Y8
G1 F1800 X103.569 Y140.806 E1110.67927
M204 S3000
M205 X10 Y10
G0 F6000 X103.569 Y140.24
M204 S1800
M205 X8 Y8
G1 F1800 X106.429 Y137.38 E1110.81379
M204 S3000
M205 X10 Y10
G0 F6000 X106.429 Y136.815
M204 S1800
M205 X8 Y8
G1 F1800 X103.569 Y139.674 E1110.9483
M204 S3000
M205 X10 Y10
G0 F6000 X103.569 Y139.109
M204 S1800
M205 X8 Y8
G1 F1800 X106.429 Y136.249 E1111.08282
M204 S3000
M205 X10 Y10
G0 F6000 X106.429 Y135.683
M204 S1800
M205 X8 Y8
G1 F1800 X103.569 Y138.543 E1111.21735
M204 S3000
M205 X10 Y10
G0 F6000 X103.569 Y137.977
M204 S1800
M205 X8 Y8
G1 F1800 X106.429 Y135.118 E1111.35185
M204 S3000
M205 X10 Y10
G0 F6000 X106.429 Y134.552
M204 S1800
M205 X8 Y8
G1 F1800 X103.569 Y137.412 E1111.48637
M204 S3000
M205 X10 Y10
G0 F6000 X103.569 Y136.846
M204 S1800
M205 X8 Y8
G1 F1800 X106.429 Y133.986 E1111.6209
M204 S3000
M205 X10 Y10
G0 F6000 X106.429 Y133.421
M204 S1800
M205 X8 Y8
G1 F1800 X103.569 Y136.28 E1111.7554
M204 S3000
M205 X10 Y10
G0 F6000 X103.569 Y135.715
M204 S1800
M205 X8 Y8
G1 F1800 X106.429 Y132.855 E1111.88993
M204 S3000
M205 X10 Y10
G0 F6000 X106.429 Y132.289
M204 S1800
M205 X8 Y8
G1 F1800 X103.569 Y135.149 E1112.02445
M204 S3000
M205 X10 Y10
G0 F6000 X103.569 Y134.583
M204 S1800
M205 X8 Y8
G1 F1800 X106.429 Y131.724 E1112.15896
M204 S3000
M205 X10 Y10
G0 F6000 X106.429 Y131.158
M204 S1800
M205 X8 Y8
G1 F1800 X103.569 Y134.017 E1112.29346
M204 S3000
M205 X10 Y10
G0 F6000 X103.569 Y133.452
M204 S1800
M205 X8 Y8
G1 F1800 X106.429 Y130.592 E1112.42798
M204 S3000
M205 X10 Y10
G0 F6000 X106.429 Y130.027
M204 S1800
M205 X8 Y8
G1 F1800 X103.569 Y132.886 E1112.56249
M204 S3000
M205 X10 Y10
G0 F6000 X103.569 Y132.32
M204 S1800
M205 X8 Y8
G1 F1800 X106.429 Y129.461 E1112.69699
M204 S3000
M205 X10 Y10
G0 F6000 X106.429 Y128.895
M204 S1800
M205 X8 Y8
G1 F1800 X103.569 Y131.755 E1112.83151
M204 S3000
M205 X10 Y10
G0 F6000 X103.569 Y131.189
M204 S1800
M205 X8 Y8
G1 F1800 X106.429 Y128.329 E1112.96604
M204 S3000
M205 X10 Y10
G0 F6000 X106.429 Y127.764
M204 S1800
M205 X8 Y8
G1 F1800 X103.569 Y130.623 E1113.10054
M204 S3000
M205 X10 Y10
G0 F6000 X103.569 Y130.058
M204 S1800
M205 X8 Y8
G1 F1800 X106.429 Y127.198 E1113.23507
M204 S3000
M205 X10 Y10
G0 F6000 X106.429 Y126.632
M204 S1800
M205 X8 Y8
G1 F1800 X103.569 Y129.492 E1113.36959
M204 S3000
M205 X10 Y10
G0 F6000 X103.569 Y128.926
M204 S1800
M205 X8 Y8
G1 F1800 X106.429 Y126.067 E1113.50409
M204 S3000
M205 X10 Y10
G0 F6000 X106.429 Y125.501
M204 S1800
M205 X8 Y8
G1 F1800 X103.569 Y128.361 E1113.63862
M204 S3000
M205 X10 Y10
G0 F6000 X103.569 Y127.795
M204 S1800
M205 X8 Y8
G1 F1800 X106.429 Y124.935 E1113.77315
M204 S3000
M205 X10 Y10
G0 F6000 X106.429 Y124.37
M204 S1800
M205 X8 Y8
G1 F1800 X103.569 Y127.229 E1113.90765
M204 S3000
M205 X10 Y10
G0 F6000 X103.569 Y126.664
M204 S1800
M205 X8 Y8
G1 F1800 X106.429 Y123.804 E1114.04217
M204 S3000
M205 X10 Y10
G0 F6000 X106.429 Y123.238
M204 S1800
M205 X8 Y8
G1 F1800 X103.569 Y126.098 E1114.1767
M204 S3000
M205 X10 Y10
G0 F6000 X103.569 Y125.532
M204 S1800
M205 X8 Y8
G1 F1800 X106.429 Y122.673 E1114.3112
M204 S3000
M205 X10 Y10
G0 F6000 X106.429 Y122.107
M204 S1800
M205 X8 Y8
G1 F1800 X103.569 Y124.966 E1114.4457
M204 S3000
M205 X10 Y10
G0 F6000 X103.569 Y124.401
M204 S1800
M205 X8 Y8
G1 F1800 X106.429 Y121.541 E1114.58023
M204 S3000
M205 X10 Y10
G0 F6000 X106.429 Y120.976
M204 S1800
M205 X8 Y8
G1 F1800 X103.569 Y123.835 E1114.71473
M204 S3000
M205 X10 Y10
G0 F6000 X103.569 Y123.269
M204 S1800
M205 X8 Y8
G1 F1800 X106.429 Y120.41 E1114.84923
M204 S3000
M205 X10 Y10
G0 F6000 X106.429 Y119.844
M204 S1800
M205 X8 Y8
G1 F1800 X103.569 Y122.704 E1114.98376
M204 S3000
M205 X10 Y10
G0 F6000 X103.569 Y122.138
M204 S1800
M205 X8 Y8
G1 F1800 X106.429 Y119.279 E1115.11826
M204 S3000
M205 X10 Y10
G0 F6000 X106.429 Y118.713
M204 S1800
M205 X8 Y8
G1 F1800 X103.569 Y121.572 E1115.25276
M204 S3000
M205 X10 Y10
G0 F6000 X103.569 Y121.007
M204 S1800
M205 X8 Y8
G1 F1800 X106.429 Y118.147 E1115.38729
M204 S3000
M205 X10 Y10
G0 F6000 X106.429 Y117.581
M204 S1800
M205 X8 Y8
G1 F1800 X103.569 Y120.441 E1115.52181
M204 S3000
M205 X10 Y10
G0 F6000 X103.569 Y119.875
M204 S1800
M205 X8 Y8
G1 F1800 X106.429 Y117.016 E1115.65632
M204 S3000
M205 X10 Y10
G0 F6000 X106.429 Y116.45
M204 S1800
M205 X8 Y8
G1 F1800 X103.569 Y119.31 E1115.79084
M204 S3000
M205 X10 Y10
G0 F6000 X103.569 Y118.744
M204 S1800
M205 X8 Y8
G1 F1800 X106.429 Y115.884 E1115.92537
M204 S3000
M205 X10 Y10
G0 F6000 X106.429 Y115.319
M204 S1800
M205 X8 Y8
G1 F1800 X103.569 Y118.178 E1116.05987
M204 S3000
M205 X10 Y10
G0 F6000 X103.569 Y117.613
M204 S1800
M205 X8 Y8
G1 F1800 X106.429 Y114.753 E1116.1944
M204 S3000
M205 X10 Y10
G0 F6000 X106.429 Y114.187
M204 S1800
M205 X8 Y8
G1 F1800 X103.569 Y117.047 E1116.32892
M204 S3000
M205 X10 Y10
G0 F6000 X103.569 Y116.481
M204 S1800
M205 X8 Y8
G1 F1800 X106.429 Y113.622 E1116.46342
M204 S3000
M205 X10 Y10
G0 F6000 X106.429 Y113.056
M204 S1800
M205 X8 Y8
G1 F1800 X103.569 Y115.916 E1116.59795
M204 S3000
M205 X10 Y10
G0 F6000 X103.569 Y115.35
M204 S1800
M205 X8 Y8
G1 F1800 X106.429 Y112.49 E1116.73247
M204 S3000
M205 X10 Y10
G0 F6000 X106.429 Y111.925
M204 S1800
M205 X8 Y8
G1 F1800 X103.569 Y114.784 E1116.86698
M204 S3000
M205 X10 Y10
G0 F6000 X103.569 Y114.218
M204 S1800
M205 X8 Y8
G1 F1800 X105.788 Y112 E1116.97133
M204 S3000
M205 X10 Y10
G0 F6000 X105.223 Y112
M204 S1800
M205 X8 Y8
G1 F1800 X103.569 Y113.653 E1117.0491
M204 S3000
M205 X10 Y10
G0 F6000 X103.569 Y113.087
M204 S1800
M205 X8 Y8
G1 F1800 X104.657 Y112 E1117.10026
M204 S3000
M205 X10 Y10
G0 F6000 X104.091 Y112
M204 S1800
M205 X8 Y8
G1 F1800 X103.569 Y112.521 E1117.12479
M204 S3000
M205 X10 Y10
G0 F6000 X103.569 Y111.956
M204 S1800
M205 X8 Y8
G1 F1800 X103.638 Y111.887 E1117.12803
M204 S3000
M205 X10 Y10
G0 F6000 X99.365 Y108.241
M204 S1800
M205 X8 Y8
G1 F1800 X99.177 Y108.429 E1117.13687
M204 S3000
M205 X10 Y10
G0 F6000 X98.644 Y108.396
M204 S1800
M205 X8 Y8
G1 F1800 X99.226 Y107.813 E1117.16427
M204 S3000
M205 X10 Y10
G0 F6000 X99.142 Y107.332
M204 S1800
M205 X8 Y8
G1 F1800 X98.644 Y107.83 E1117.1877
M204 S3000
M205 X10 Y10
G0 F6000 X98.85 Y107.058
M204 S1800
M205 X8 Y8
G1 F1800 X98.808 Y106.534 E1117.2105
G1 X98.91 Y104.736 E1117.28863
G1 X98.795 Y103.72 E1117.33299
M204 S3000
M205 X10 Y10
G0 F6000 X98.644 Y103.871
G0 X103.569 Y100.077
M204 S1800
M205 X8 Y8
G1 F1800 X106.429 Y97.217 E1117.46751
M204 S3000
M205 X10 Y10
G0 F6000 X106.429 Y97.782
M204 S1800
M205 X8 Y8
G1 F1800 X104.214 Y99.998 E1117.57172
M204 S3000
M205 X10 Y10
G0 F6000 X104.779 Y99.998
M204 S1800
M205 X8 Y8
G1 F1800 X106.429 Y98.348 E1117.64933
M204 S3000
M205 X10 Y10
G0 F6000 X106.429 Y98.914
M204 S1800
M205 X8 Y8
G1 F1800 X105.345 Y99.998 E1117.70032
M204 S3000
M205 X10 Y10
G0 F6000 X105.911 Y99.998
M204 S1800
M205 X8 Y8
G1 F1800 X106.429 Y99.48 E1117.72469
M204 S3000
M205 X10 Y10
G0 F6000 X106.429 Y100.045
M204 S1800
M205 X8 Y8
G1 F1800 X106.365 Y100.11 E1117.72772
M204 S3000
M205 X10 Y10
G0 F6000 X103.569 Y99.511
M204 S1800
M205 X8 Y8
G1 F1800 X106.429 Y96.651 E1117.86225
M204 S3000
M205 X10 Y10
G0 F6000 X106.429 Y96.085
M204 S1800
M205 X8 Y8
G1 F1800 X103.569 Y98.946 E1117.9968
M204 S3000
M205 X10 Y10
G0 F6000 X103.569 Y98.38
M204 S1800
M205 X8 Y8
G1 F1800 X106.429 Y95.52 E1118.13132
M204 S3000
M205 X10 Y10
G0 F6000 X106.429 Y94.954
M204 S1800
M205 X8 Y8
G1 F1800 X103.569 Y97.814 E1118.26585
M204 S3000
M205 X10 Y10
G0 F6000 X103.569 Y97.249
M204 S1800
M205 X8 Y8
G1 F1800 X106.429 Y94.388 E1118.4004
M204 S3000
M205 X10 Y10
G0 F6000 X106.429 Y93.823
M204 S1800
M205 X8 Y8
G1 F1800 X103.569 Y96.683 E1118.53492
M204 S3000
M205 X10 Y10
G0 F6000 X103.569 Y96.117
M204 S1800
M205 X8 Y8
G1 F1800 X106.429 Y93.257 E1118.66945
M204 S3000
M205 X10 Y10
G0 F6000 X106.429 Y92.691
M204 S1800
M205 X8 Y8
G1 F1800 X103.569 Y95.552 E1118.804
M204 S3000
M205 X10 Y10
G0 F6000 X103.569 Y94.986
M204 S1800
M205 X8 Y8
G1 F1800 X106.429 Y92.126 E1118.93852
M204 S3000
M205 X10 Y10
G0 F6000 X106.429 Y91.56
M204 S1800
M205 X8 Y8
G1 F1800 X103.569 Y94.42 E1119.07305
M204 S3000
M205 X10 Y10
G0 F6000 X103.569 Y93.854
M204 S1800
M205 X8 Y8
G1 F1800 X106.429 Y90.994 E1119.20757
M204 S3000
M205 X10 Y10
G0 F6000 X106.429 Y90.429
M204 S1800
M205 X8 Y8
G1 F1800 X103.569 Y93.289 E1119.3421
M204 S3000
M205 X10 Y10
G0 F6000 X103.569 Y92.723
M204 S1800
M205 X8 Y8
G1 F1800 X106.429 Y89.863 E1119.47662
M204 S3000
M205 X10 Y10
G0 F6000 X106.429 Y89.297
M204 S1800
M205 X8 Y8
G1 F1800 X103.569 Y92.157 E1119.61115
M204 S3000
M205 X10 Y10
G0 F6000 X103.569 Y91.592
M204 S1800
M205 X8 Y8
G1 F1800 X106.429 Y88.732 E1119.74568
M204 S3000
M205 X10 Y10
G0 F6000 X106.429 Y88.166
M204 S1800
M205 X8 Y8
G1 F1800 X103.569 Y91.026 E1119.8802
M204 S3000
M205 X10 Y10
G0 F6000 X103.569 Y90.46
M204 S1800
M205 X8 Y8
G1 F1800 X106.429 Y87.6 E1120.01473
M204 S3000
M205 X10 Y10
G0 F6000 X106.429 Y87.034
M204 S1800
M205 X8 Y8
G1 F1800 X103.569 Y89.895 E1120.14928
M204 S3000
M205 X10 Y10
G0 F6000 X103.569 Y89.329
M204 S1800
M205 X8 Y8
G1 F1800 X106.429 Y86.469 E1120.2838
M204 S3000
M205 X10 Y10
G0 F6000 X106.429 Y85.903
M204 S1800
M205 X8 Y8
G1 F1800 X103.569 Y88.763 E1120.41833
M204 S3000
M205 X10 Y10
G0 F6000 X103.569 Y88.198
M204 S1800
M205 X8 Y8
G1 F1800 X106.429 Y85.337 E1120.55288
M204 S3000
M205 X10 Y10
G0 F6000 X106.429 Y84.772
M204 S1800
M205 X8 Y8
G1 F1800 X103.569 Y87.632 E1120.6874
M204 S3000
M205 X10 Y10
G0 F6000 X103.569 Y87.066
M204 S1800
M205 X8 Y8
G1 F1800 X106.429 Y84.206 E1120.82193
M204 S3000
M205 X10 Y10
G0 F6000 X106.429 Y83.64
M204 S1800
M205 X8 Y8
G1 F1800 X103.569 Y86.501 E1120.95648
M204 S3000
M205 X10 Y10
G0 F6000 X103.569 Y85.935
M204 S1800
M205 X8 Y8
G1 F1800 X106.429 Y83.075 E1121.091
M204 S3000
M205 X10 Y10
G0 F6000 X106.429 Y82.509
M204 S1800
M205 X8 Y8
G1 F1800 X103.569 Y85.369 E1121.22553
M204 S3000
M205 X10 Y10
G0 F6000 X103.569 Y84.804
M204 S1800
M205 X8 Y8
G1 F1800 X106.429 Y81.943 E1121.36008
M204 S3000
M205 X10 Y10
G0 F6000 X106.429 Y81.378
M204 S1800
M205 X8 Y8
G1 F1800 X103.569 Y84.238 E1121.4946
M204 S3000
M205 X10 Y10
G0 F6000 X103.569 Y83.672
M204 S1800
M205 X8 Y8
G1 F1800 X106.429 Y80.812 E1121.62913
M204 S3000
M205 X10 Y10
G0 F6000 X106.429 Y80.246
M204 S1800
M205 X8 Y8
G1 F1800 X103.569 Y83.106 E1121.76365
M204 S3000
M205 X10 Y10
G0 F6000 X103.569 Y82.541
M204 S1800
M205 X8 Y8
G1 F1800 X106.429 Y79.681 E1121.89818
M204 S3000
M205 X10 Y10
G0 F6000 X106.429 Y79.115
M204 S1800
M205 X8 Y8
G1 F1800 X103.569 Y81.975 E1122.03271
M204 S3000
M205 X10 Y10
G0 F6000 X103.569 Y81.409
M204 S1800
M205 X8 Y8
G1 F1800 X106.429 Y78.549 E1122.16723
M204 S3000
M205 X10 Y10
G0 F6000 X106.429 Y77.983
M204 S1800
M205 X8 Y8
G1 F1800 X103.569 Y80.844 E1122.30178
M204 S3000
M205 X10 Y10
G0 F6000 X103.569 Y80.278
M204 S1800
M205 X8 Y8
G1 F1800 X106.429 Y77.418 E1122.43631
M204 S3000
M205 X10 Y10
G0 F6000 X106.429 Y76.852
M204 S1800
M205 X8 Y8
G1 F1800 X103.569 Y79.712 E1122.57083
M204 S3000
M205 X10 Y10
G0 F6000 X103.569 Y79.147
M204 S1800
M205 X8 Y8
G1 F1800 X106.429 Y76.286 E1122.70538
M204 S3000
M205 X10 Y10
G0 F6000 X106.429 Y75.721
M204 S1800
M205 X8 Y8
G1 F1800 X103.569 Y78.581 E1122.83991
M204 S3000
M205 X10 Y10
G0 F6000 X103.569 Y78.015
M204 S1800
M205 X8 Y8
G1 F1800 X106.429 Y75.155 E1122.97443
M204 S3000
M205 X10 Y10
G0 F6000 X106.429 Y74.589
M204 S1800
M205 X8 Y8
G1 F1800 X103.569 Y77.45 E1123.10898
M204 S3000
M205 X10 Y10
G0 F6000 X103.569 Y76.884
M204 S1800
M205 X8 Y8
G1 F1800 X106.429 Y74.024 E1123.24351
M204 S3000
M205 X10 Y10
G0 F6000 X106.429 Y73.458
M204 S1800
M205 X8 Y8
G1 F1800 X103.569 Y76.318 E1123.37803
M204 S3000
M205 X10 Y10
G0 F6000 X103.569 Y75.753
M204 S1800
M205 X8 Y8
G1 F1800 X106.429 Y72.892 E1123.51258
M204 S3000
M205 X10 Y10
G0 F6000 X106.429 Y72.327
M204 S1800
M205 X8 Y8
G1 F1800 X103.569 Y75.187 E1123.64711
M204 S3000
M205 X10 Y10
G0 F6000 X103.569 Y74.621
M204 S1800
M205 X8 Y8
G1 F1800 X106.429 Y71.761 E1123.78163
M204 S3000
M205 X10 Y10
G0 F6000 X106.429 Y71.195
M204 S1800
M205 X8 Y8
G1 F1800 X103.569 Y74.056 E1123.91618
M204 S3000
M205 X10 Y10
G0 F6000 X103.569 Y73.49
M204 S1800
M205 X8 Y8
G1 F1800 X106.429 Y70.63 E1124.05071
M204 S3000
M205 X10 Y10
G0 F6000 X106.429 Y70.064
M204 S1800
M205 X8 Y8
G1 F1800 X103.569 Y72.924 E1124.18523
M204 S3000
M205 X10 Y10
G0 F6000 X103.569 Y72.358
M204 S1800
M205 X8 Y8
G1 F1800 X106.429 Y69.498 E1124.31976
M204 S3000
M205 X10 Y10
G0 F6000 X106.429 Y68.933
M204 S1800
M205 X8 Y8
G1 F1800 X103.569 Y71.793 E1124.45428
M204 S3000
M205 X10 Y10
G0 F6000 X103.569 Y71.227
M204 S1800
M205 X8 Y8
G1 F1800 X106.429 Y68.367 E1124.58881
M204 S3000
M205 X10 Y10
G0 F6000 X106.429 Y67.801
M204 S1800
M205 X8 Y8
G1 F1800 X103.569 Y70.661 E1124.72334
M204 S3000
M205 X10 Y10
G0 F6000 X103.569 Y70.096
M204 S1800
M205 X8 Y8
G1 F1800 X106.429 Y67.235 E1124.85788
M204 S3000
M205 X10 Y10
G0 F6000 X106.429 Y66.67
M204 S1800
M205 X8 Y8
G1 F1800 X103.569 Y69.53 E1124.99241
M204 S3000
M205 X10 Y10
G0 F6000 X103.569 Y68.964
M204 S1800
M205 X8 Y8
G1 F1800 X106.429 Y66.104 E1125.12694
M204 S3000
M205 X10 Y10
G0 F6000 X106.148 Y65.819
M204 S1800
M205 X8 Y8
G1 F1800 X103.538 Y68.43 E1125.24973
M204 S3000
M205 X10 Y10
G0 F6000 X102.972 Y68.43
M204 S1800
M205 X8 Y8
G1 F1800 X105.583 Y65.819 E1125.37254
M204 S3000
M205 X10 Y10
G0 F6000 X105.017 Y65.819
M204 S1800
M205 X8 Y8
G1 F1800 X102.406 Y68.43 E1125.49535
M204 S3000
M205 X10 Y10
G0 F6000 X101.841 Y68.43
M204 S1800
M205 X8 Y8
G1 F1800 X104.451 Y65.819 E1125.61814
M204 S3000
M205 X10 Y10
G0 F6000 X104.429 Y65.276
M204 S1800
M205 X8 Y8
G1 F1800 X101.275 Y68.43 E1125.7665
M204 S3000
M205 X10 Y10
G0 F6000 X100.709 Y68.43
M204 S1800
M205 X8 Y8
G1 F1800 X104.429 Y64.71 E1125.94147
M204 S3000
M205 X10 Y10
G0 F6000 X104.429 Y64.145
M204 S1800
M205 X8 Y8
G1 F1800 X100.143 Y68.43 E1126.14305
M204 S3000
M205 X10 Y10
G0 F6000 X99.578 Y68.43
M204 S1800
M205 X8 Y8
G1 F1800 X104.188 Y63.819 E1126.35992
M204 S3000
M205 X10 Y10
G0 F6000 X103.622 Y63.819
M204 S1800
M205 X8 Y8
G1 F1800 X99.012 Y68.43 E1126.57678
M204 S3000
M205 X10 Y10
G0 F6000 X98.446 Y68.43
M204 S1800
M205 X8 Y8
G1 F1800 X103.057 Y63.819 E1126.79367
M204 S3000
M205 X10 Y10
G0 F6000 X102.491 Y63.819
M204 S1800
M205 X8 Y8
G1 F1800 X97.881 Y68.43 E1127.01053
M204 S3000
M205 X10 Y10
G0 F6000 X97.315 Y68.43
M204 S1800
M205 X8 Y8
G1 F1800 X101.925 Y63.819 E1127.22739
M204 S3000
M205 X10 Y10
G0 F6000 X101.36 Y63.819
M204 S1800
M205 X8 Y8
G1 F1800 X96.749 Y68.43 E1127.44428
M204 S3000
M205 X10 Y10
G0 F6000 X96.184 Y68.43
M204 S1800
M205 X8 Y8
G1 F1800 X100.794 Y63.819 E1127.66114
M204 S3000
M205 X10 Y10
G0 F6000 X100.228 Y63.819
M204 S1800
M205 X8 Y8
G1 F1800 X95.618 Y68.43 E1127.87801
M204 S3000
M205 X10 Y10
G0 F6000 X95.052 Y68.43
M204 S1800
M205 X8 Y8
G1 F1800 X99.663 Y63.819 E1128.0949
M204 S3000
M205 X10 Y10
G0 F6000 X99.097 Y63.819
M204 S1800
M205 X8 Y8
G1 F1800 X94.487 Y68.43 E1128.31176
M204 S3000
M205 X10 Y10
G0 F6000 X93.921 Y68.43
M204 S1800
M205 X8 Y8
G1 F1800 X98.531 Y63.819 E1128.52862
M204 S3000
M205 X10 Y10
G0 F6000 X97.966 Y63.819
M204 S1800
M205 X8 Y8
G1 F1800 X93.355 Y68.43 E1128.74551
M204 S3000
M205 X10 Y10
G0 F6000 X92.79 Y68.43
M204 S1800
M205 X8 Y8
G1 F1800 X97.4 Y63.819 E1128.96237
M204 S3000
M205 X10 Y10
G0 F6000 X96.834 Y63.819
M204 S1800
M205 X8 Y8
G1 F1800 X92.224 Y68.43 E1129.17924
M204 S3000
M205 X10 Y10
G0 F6000 X91.658 Y68.43
M204 S1800
M205 X8 Y8
G1 F1800 X96.269 Y63.819 E1129.39613
M204 S3000
M205 X10 Y10
G0 F6000 X95.703 Y63.819
M204 S1800
M205 X8 Y8
G1 F1800 X91.093 Y68.43 E1129.61299
M204 S3000
M205 X10 Y10
G0 F6000 X90.527 Y68.43
M204 S1800
M205 X8 Y8
G1 F1800 X95.137 Y63.819 E1129.82985
M204 S3000
M205 X10 Y10
G0 F6000 X94.571 Y63.819
M204 S1800
M205 X8 Y8
G1 F1800 X89.961 Y68.43 E1130.04672
M204 S3000
M205 X10 Y10
G0 F6000 X89.395 Y68.43
M204 S1800
M205 X8 Y8
G1 F1800 X94.006 Y63.819 E1130.2636
M204 S3000
M205 X10 Y10
G0 F6000 X93.44 Y63.819
M204 S1800
M205 X8 Y8
G1 F1800 X88.83 Y68.43 E1130.48047
M204 S3000
M205 X10 Y10
G0 F6000 X88.264 Y68.43
M204 S1800
M205 X8 Y8
G1 F1800 X92.874 Y63.819 E1130.69733
M204 S3000
M205 X10 Y10
G0 F6000 X92.309 Y63.819
M204 S1800
M205 X8 Y8
G1 F1800 X87.698 Y68.43 E1130.91422
M204 S3000
M205 X10 Y10
G0 F6000 X87.133 Y68.43
M204 S1800
M205 X8 Y8
G1 F1800 X91.743 Y63.819 E1131.13108
M204 S3000
M205 X10 Y10
G0 F6000 X91.177 Y63.819
M204 S1800
M205 X8 Y8
G1 F1800 X86.567 Y68.43 E1131.34795
M204 S3000
M205 X10 Y10
G0 F6000 X86.001 Y68.43
M204 S1800
M205 X8 Y8
G1 F1800 X90.612 Y63.819 E1131.56483
M204 S3000
M205 X10 Y10
G0 F6000 X90.046 Y63.819
M204 S1800
M205 X8 Y8
G1 F1800 X85.436 Y68.43 E1131.7817
G1 X85.366 Y68.5
M204 S3000
M205 X10 Y10
G0 F6000 X84.4 Y68.899
M204 S1800
M205 X8 Y8
G1 F1800 X89.48 Y63.819 E1132.02065
M204 S3000
M205 X10 Y10
G0 F6000 X88.915 Y63.819
M204 S1800
M205 X8 Y8
G1 F1800 X83.003 Y69.732 E1132.29875
G1 X82.933 Y69.802
M204 S3000
M205 X10 Y10
G0 F6000 X81.333 Y70.835
M204 S1800
M205 X8 Y8
G1 F1800 X88.349 Y63.819 E1132.62876
M204 S3000
M205 X10 Y10
G0 F6000 X87.783 Y63.819
M204 S1800
M205 X8 Y8
G1 F1800 X80.569 Y71.034 E1132.96811
M204 S3000
M205 X10 Y10
G0 F6000 X80.569 Y70.468
M204 S1800
M205 X8 Y8
G1 F1800 X87.218 Y63.819 E1133.28086
M204 S3000
M205 X10 Y10
G0 F6000 X86.652 Y63.819
M204 S1800
M205 X8 Y8
G1 F1800 X80.569 Y69.903 E1133.56701
M204 S3000
M205 X10 Y10
G0 F6000 X80.569 Y69.337
M204 S1800
M205 X8 Y8
G1 F1800 X86.086 Y63.819 E1133.82653
M204 S3000
M205 X10 Y10
G0 F6000 X85.521 Y63.819
M204 S1800
M205 X8 Y8
G1 F1800 X80.569 Y68.771 E1134.05946
M204 S3000
M205 X10 Y10
G0 F6000 X80.569 Y68.206
M204 S1800
M205 X8 Y8
G1 F1800 X84.955 Y63.819 E1134.26579
M204 S3000
M205 X10 Y10
G0 F6000 X84.389 Y63.819
M204 S1800
M205 X8 Y8
G1 F1800 X80.569 Y67.64 E1134.44549
M204 S3000
M205 X10 Y10
G0 F6000 X80.569 Y67.074
M204 S1800
M205 X8 Y8
G1 F1800 X83.823 Y63.819 E1134.59858
M204 S3000
M205 X10 Y10
G0 F6000 X83.258 Y63.819
M204 S1800
M205 X8 Y8
G1 F1800 X80.569 Y66.509 E1134.72508
M204 S3000
M205 X10 Y10
G0 F6000 X80.792 Y65.719
M204 S1800
M205 X8 Y8
G1 F1800 X82.13 Y64.38 E1134.80665
G1 X81.847 Y64.098 E1134.82387
M204 S3000
M205 X10 Y10
G0 F6000 X81.569 Y64.377
G0 X105.372 Y64.878
G0 X107.366 Y100.039
G0 X110.824 Y103.569
M204 S1800
M205 X8 Y8
G1 F1800 X110.636 Y103.758 E1134.83274
M204 S3000
M205 X10 Y10
G0 F6000 X110.774 Y104.185
M204 S1800
M205 X8 Y8
G1 F1800 X111.39 Y103.569 E1134.86171
M204 S3000
M205 X10 Y10
G0 F6000 X111.502 Y104.023
M204 S1800
M205 X8 Y8
G1 F1800 X110.859 Y104.666 E1134.89195
M204 S3000
M205 X10 Y10
G0 F6000 X110.944 Y105.147
M204 S1800
M205 X8 Y8
G1 F1800 X111.502 Y104.588 E1134.91822
M204 S3000
M205 X10 Y10
G0 F6000 X111.502 Y105.154
M204 S1800
M205 X8 Y8
G1 F1800 X111.028 Y105.629 E1134.94054
M204 S3000
M205 X10 Y10
G0 F6000 X111.502 Y105.72
M204 S1800
M205 X8 Y8
G1 F1800 X111.065 Y106.157 E1134.9611
M204 S3000
M205 X10 Y10
G0 F6000 X111.502 Y106.285
M204 S1800
M205 X8 Y8
G1 F1800 X110.945 Y106.843 E1134.98732
M204 S3000
M205 X10 Y10
G0 F6000 X111.502 Y106.851
M204 S1800
M205 X8 Y8
G1 F1800 X110.824 Y107.529 E1135.01921
M204 S3000
M205 X10 Y10
G0 F6000 X111.502 Y107.417
M204 S1800
M205 X8 Y8
G1 F1800 X110.58 Y108.34 E1135.0626
M204 S3000
M205 X10 Y10
G0 F6000 X111.056 Y108.429
M204 S1800
M205 X8 Y8
G1 F1800 X111.502 Y107.982 E1135.08361
M204 S3000
M205 X10 Y10
G0 F6000 X110.115 Y108.804
M204 S1800
M205 X8 Y8
;TYPE:SKIN
G1 F1800 X109.515 Y109.404 E1135.09772
M204 S3000
[truncated: 704,105 more chars]
