# Supplementary material for: Field testing of a lightweight, inexpensive, and customisable 3D-printed mosquito light trap in the UK
Source: Sci Rep. 2019 Aug 6;9:11412. doi: 10.1038/s41598-019-47511-y (PMC6684613; doi:10.1038/s41598-019-47511-y)
Supplement: Supplementary file 2 — Supplementary Data 1 [file 41598_2019_47511_MOESM2_ESM.zip › Supplementary Dataset 1/Tested model/1. gcode/AI3M_Tested Body.gcode]

;FLAVOR:Marlin
;TIME:25747
;Filament used: 23.6682m
;Layer height: 0.2
;Generated with Cura_SteamEngine 3.6.0
M140 S60
M105
M190 S60
M104 S200
M105
M109 S200
M82 ;absolute extrusion mode
G21 ;metric values
G90 ;absolute positioning
M82 ;set extruder to absolute mode
M107 ;start with the fan off
G28 X0 Y0 ;move X/Y to min endstops
G28 Z0 ;move Z to min endstops
G1 Z15.0 F100 ;move the platform down 15mm
G92 E0 ;zero the extruded length
G1 F200 E3 ;extrude 3mm of feed stock
G92 E0 ;zero the extruded length again
G1 F100
M117 Printing...
G5
G92 E0
G1 F2400 E-7.5
;LAYER_COUNT:424
;LAYER:0
M106 S255
M204 S3000
M205 X10 Y10
G0 F3000 X60.261 Y60.675 Z0.3
M204 S1800
M205 X8 Y8
;TYPE:SKIRT
G1 F2400 E0
G1 X60.696 Y60.243 E0.04282
G1 X61.003 Y59.994 E0.07043
G1 X61.196 Y59.883 E0.08598
G1 X61.772 Y59.593 E0.13102
G1 X62.141 Y59.452 E0.15861
G1 X62.354 Y59.407 E0.17382
G1 X62.963 Y59.313 E0.21686
G1 X63.262 Y59.29 E0.23781
G1 X146.758 Y59.292 E6.06969
G1 X147.069 Y59.317 E6.09148
G1 X147.685 Y59.416 E6.13506
G1 X148.067 Y59.518 E6.16268
G1 X148.278 Y59.612 E6.17881
G1 X148.838 Y59.903 E6.22289
G1 X149.168 Y60.12 E6.25048
G1 X149.325 Y60.261 E6.26522
G1 X149.757 Y60.696 E6.30804
G1 X150.006 Y61.003 E6.33564
G1 X150.117 Y61.196 E6.3512
G1 X150.407 Y61.772 E6.39624
G1 X150.548 Y62.141 E6.42383
G1 X150.593 Y62.353 E6.43897
G1 X150.687 Y62.959 E6.4818
G1 X150.71 Y63.259 E6.50281
G1 X150.708 Y146.759 E12.33498
G1 X150.681 Y147.082 E12.35762
G1 X150.575 Y147.716 E12.40252
G1 X150.471 Y148.098 E12.43017
G1 X150.378 Y148.303 E12.44589
G1 X150.095 Y148.843 E12.48847
G1 X149.877 Y149.173 E12.5161
G1 X149.74 Y149.324 E12.53034
G1 X149.304 Y149.757 E12.57326
G1 X148.997 Y150.006 E12.60087
G1 X148.804 Y150.117 E12.61642
G1 X148.228 Y150.407 E12.66146
G1 X147.859 Y150.548 E12.68905
G1 X147.646 Y150.593 E12.70426
G1 X147.037 Y150.687 E12.7473
G1 X146.738 Y150.71 E12.76824
G1 X63.185 Y150.703 E18.60411
G1 X62.848 Y150.674 E18.62773
G1 X62.269 Y150.573 E18.66879
G1 X61.888 Y150.466 E18.69643
G1 X61.694 Y150.377 E18.71134
G1 X61.154 Y150.093 E18.75395
G1 X60.824 Y149.874 E18.78161
G1 X60.675 Y149.739 E18.79566
G1 X60.243 Y149.304 E18.83848
G1 X59.994 Y148.997 E18.86609
G1 X59.883 Y148.804 E18.88164
G1 X59.593 Y148.228 E18.92668
G1 X59.452 Y147.859 E18.95427
G1 X59.407 Y147.647 E18.96941
G1 X59.313 Y147.041 E19.01224
G1 X59.29 Y146.741 E19.03326
G1 X59.292 Y63.241 E24.86542
G1 X59.319 Y62.918 E24.88806
G1 X59.425 Y62.284 E24.93296
G1 X59.529 Y61.902 E24.96061
G1 X59.623 Y61.696 E24.97643
G1 X59.907 Y61.155 E25.0191
G1 X60.125 Y60.825 E25.04673
G1 X60.261 Y60.675 E25.06087
M204 S3000
M205 X10 Y10
G0 F3000 X60.655 Y61.073
M204 S1800
M205 X8 Y8
G1 F2400 X61.09 Y60.641 E25.10369
G1 X61.447 Y60.384 E25.13441
G1 X62.023 Y60.094 E25.17946
G1 X62.439 Y59.96 E25.20998
G1 X63.048 Y59.866 E25.25302
G1 X63.262 Y59.85 E25.26801
G1 X146.758 Y59.852 E31.0999
G1 X146.98 Y59.87 E31.11545
G1 X147.596 Y59.969 E31.15903
G1 X148.02 Y60.109 E31.19022
G1 X148.58 Y60.4 E31.2343
G1 X148.927 Y60.655 E31.26438
G1 X149.359 Y61.09 E31.3072
G1 X149.616 Y61.447 E31.33792
G1 X149.906 Y62.023 E31.38296
G1 X150.039 Y62.438 E31.4134
G1 X150.133 Y63.044 E31.45623
G1 X150.15 Y63.259 E31.4713
G1 X150.148 Y146.759 E37.30346
G1 X150.129 Y146.99 E37.31965
G1 X150.023 Y147.624 E37.36455
G1 X149.882 Y148.043 E37.39543
G1 X149.599 Y148.583 E37.43801
G1 X149.346 Y148.926 E37.46778
G1 X148.91 Y149.359 E37.5107
G1 X148.553 Y149.616 E37.54142
G1 X147.977 Y149.906 E37.58647
G1 X147.561 Y150.04 E37.61699
G1 X146.952 Y150.134 E37.66003
G1 X146.738 Y150.15 E37.67502
G1 X63.185 Y150.143 E43.51089
G1 X62.944 Y150.122 E43.52778
G1 X62.365 Y150.021 E43.56884
G1 X61.954 Y149.881 E43.59916
G1 X61.414 Y149.597 E43.64178
G1 X61.073 Y149.345 E43.67139
G1 X60.641 Y148.91 E43.71421
G1 X60.384 Y148.553 E43.74494
G1 X60.094 Y147.977 E43.78998
G1 X59.961 Y147.562 E43.82042
G1 X59.867 Y146.956 E43.86325
G1 X59.85 Y146.741 E43.87832
G1 X59.852 Y63.241 E49.71048
G1 X59.871 Y63.01 E49.72667
G1 X59.977 Y62.376 E49.77157
G1 X60.118 Y61.956 E49.80251
G1 X60.402 Y61.415 E49.84519
G1 X60.655 Y61.073 E49.8749
M204 S3000
M205 X10 Y10
G0 F3000 X61.05 Y61.47
M204 S1800
M205 X8 Y8
G1 F2400 X61.485 Y61.038 E49.91772
G1 X61.699 Y60.884 E49.93614
G1 X62.275 Y60.594 E49.98118
G1 X62.525 Y60.514 E49.99951
G1 X63.134 Y60.42 E50.04255
G1 X63.262 Y60.41 E50.05152
G1 X146.758 Y60.412 E55.88341
G1 X146.891 Y60.423 E55.89273
G1 X147.507 Y60.522 E55.93631
G1 X147.761 Y60.606 E55.95499
G1 X148.321 Y60.897 E55.99907
G1 X148.53 Y61.05 E56.01716
G1 X148.962 Y61.485 E56.05998
G1 X149.116 Y61.699 E56.0784
G1 X149.406 Y62.275 E56.12344
G1 X149.486 Y62.524 E56.14171
G1 X149.58 Y63.13 E56.18454
G1 X149.59 Y63.259 E56.19358
G1 X149.588 Y146.759 E62.02574
G1 X149.577 Y146.898 E62.03548
G1 X149.471 Y147.532 E62.08038
G1 X149.386 Y147.783 E62.09889
G1 X149.103 Y148.323 E62.14147
G1 X148.951 Y148.529 E62.15935
G1 X148.515 Y148.962 E62.20227
G1 X148.301 Y149.116 E62.22069
G1 X147.725 Y149.406 E62.26573
G1 X147.475 Y149.486 E62.28406
G1 X146.866 Y149.58 E62.3271
G1 X146.738 Y149.59 E62.33607
G1 X63.185 Y149.583 E68.17194
G1 X63.041 Y149.571 E68.18203
G1 X62.462 Y149.47 E68.22308
G1 X62.215 Y149.385 E68.24133
G1 X61.675 Y149.101 E68.28394
G1 X61.47 Y148.95 E68.30172
G1 X61.038 Y148.515 E68.34455
G1 X60.884 Y148.301 E68.36296
G1 X60.594 Y147.725 E68.408
G1 X60.514 Y147.476 E68.42627
G1 X60.42 Y146.87 E68.4691
G1 X60.41 Y146.741 E68.47814
G1 X60.412 Y63.241 E74.31031
G1 X60.423 Y63.102 E74.32004
G1 X60.529 Y62.468 E74.36494
G1 X60.614 Y62.217 E74.38345
G1 X60.898 Y61.676 E74.42613
G1 X61.05 Y61.47 E74.44401
M204 S3000
M205 X10 Y10
G0 F3000 X61.445 Y61.867
M204 S1800
M205 X8 Y8
G1 F2400 X61.88 Y61.435 E74.48683
G1 X61.951 Y61.384 E74.49294
G1 X62.527 Y61.094 E74.53798
G1 X62.61 Y61.067 E74.54407
G1 X63.219 Y60.973 E74.58711
G1 X63.262 Y60.97 E74.59013
G1 X146.758 Y60.972 E80.42201
G1 X146.802 Y60.976 E80.4251
G1 X147.418 Y61.075 E80.46867
G1 X147.503 Y61.103 E80.47492
G1 X148.063 Y61.394 E80.519
G1 X148.133 Y61.445 E80.52505
G1 X148.565 Y61.88 E80.56787
G1 X148.616 Y61.951 E80.57398
G1 X148.906 Y62.527 E80.61902
G1 X148.933 Y62.61 E80.62512
G1 X149.027 Y63.216 E80.66795
G1 X149.03 Y63.259 E80.67096
G1 X149.028 Y146.759 E86.50313
G1 X149.024 Y146.805 E86.50635
G1 X148.918 Y147.439 E86.55125
G1 X148.89 Y147.523 E86.55743
G1 X148.607 Y148.063 E86.60002
G1 X148.556 Y148.132 E86.60601
G1 X148.12 Y148.565 E86.64893
G1 X148.049 Y148.616 E86.65503
G1 X147.473 Y148.906 E86.70008
G1 X147.39 Y148.933 E86.70617
G1 X146.781 Y149.027 E86.74921
G1 X146.738 Y149.03 E86.75222
G1 X63.185 Y149.023 E92.58809
G1 X63.137 Y149.019 E92.59146
G1 X62.558 Y148.918 E92.63251
G1 X62.476 Y148.89 E92.63856
G1 X61.936 Y148.606 E92.68117
G1 X61.867 Y148.555 E92.68717
G1 X61.435 Y148.12 E92.72999
G1 X61.384 Y148.049 E92.73609
G1 X61.094 Y147.473 E92.78114
G1 X61.067 Y147.39 E92.78723
G1 X60.973 Y146.784 E92.83007
G1 X60.97 Y146.741 E92.83308
G1 X60.972 Y63.241 E98.66524
G1 X60.976 Y63.195 E98.66847
G1 X61.082 Y62.561 E98.71336
G1 X61.11 Y62.477 E98.71955
G1 X61.394 Y61.936 E98.76222
G1 X61.445 Y61.867 E98.76822
M204 S3000
M205 X10 Y10
G1 F2400 E91.26822
G1 F300 Z0.375
G0 F3000 X69.82 Y89.108 Z0.375
M204 S1800
M205 X8 Y8
;TYPE:SUPPORT
G1 F300 Z0.3
G1 F2400 E98.76822
G1 F1800 X69.82 Y102.734 E99.71994
G1 X70.266 Y103.18 E99.764
G1 X91.839 Y103.18 E101.27079
G1 X92.839 Y102.18 E101.36957
G1 X101.734 Y102.18 E101.99085
G1 X102.18 Y101.734 E102.03491
G1 X102.18 Y70.266 E104.23283
G1 X101.734 Y69.82 E104.27688
G1 X89.348 Y69.82 E105.142
G1 X98.227 Y66.588 E105.80197
G1 X107.82 Y66.588 E106.47201
G1 X107.82 Y101.734 E108.92683
G1 X108.266 Y102.18 E108.97088
G1 X117.164 Y102.18 E109.59237
G1 X118.164 Y103.18 E109.69115
G1 X143.683 Y103.18 E111.47356
G1 X144.003 Y105 E111.60263
G1 X141.652 Y118.342 E112.54887
G1 X140.18 Y120.892 E112.75453
G1 X140.18 Y109.266 E113.56656
G1 X139.734 Y108.82 E113.61062
G1 X118.163 Y108.82 E115.11727
G1 X117.163 Y109.82 E115.21605
G1 X108.266 Y109.82 E115.83747
G1 X107.82 Y110.266 E115.88152
G1 X107.82 Y139.734 E117.93975
G1 X108.266 Y140.18 E117.98381
G1 X120.652 Y140.18 E118.84893
G1 X111.773 Y143.412 E119.5089
G1 X102.18 Y143.412 E120.17893
G1 X102.18 Y110.266 E122.49406
G1 X101.734 Y109.82 E122.53811
G1 X92.814 Y109.82 E123.16114
G1 X91.814 Y108.82 E123.25992
G1 X66.67 Y108.82 E125.01614
G1 X65.997 Y105 E125.28706
G1 X68.348 Y91.658 E126.2333
G1 X69.82 Y89.108 E126.43896
M204 S3000
M205 X10 Y10
G0 F3000 X69.54 Y93.338
M204 S1800
M205 X8 Y8
G1 F1800 X68.337 Y93.338 E126.52298
M204 S3000
M205 X10 Y10
G0 F3000 X67.163 Y100.005
M204 S1800
M205 X8 Y8
G1 F1800 X69.54 Y100.005 E126.68901
M204 S3000
M205 X10 Y10
G0 F3000 X66.67 Y102.797
M204 S1800
M205 X8 Y8
G1 F1800 X66.67 Y107.204 E126.99682
M204 S3000
M205 X10 Y10
G0 F3000 X66.576 Y106.672
M204 S1800
M205 X8 Y8
G1 F1800 X143.423 Y106.672 E132.3643
M204 S3000
M205 X10 Y10
G0 F3000 X140.007 Y108.697
M204 S1800
M205 X8 Y8
G1 F1800 X140.007 Y103.46 E132.73008
M204 S3000
M205 X10 Y10
G0 F3000 X133.34 Y103.46
M204 S1800
M205 X8 Y8
G1 F1800 X133.34 Y108.54 E133.0849
M204 S3000
M205 X10 Y10
G0 F3000 X126.673 Y108.54
M204 S1800
M205 X8 Y8
G1 F1800 X126.673 Y103.46 E133.43972
M204 S3000
M205 X10 Y10
G0 F3000 X120.006 Y103.46
M204 S1800
M205 X8 Y8
G1 F1800 X120.006 Y108.54 E133.79454
M204 S3000
M205 X10 Y10
G0 F3000 X113.339 Y109.54
M204 S1800
M205 X8 Y8
G1 F1800 X113.339 Y102.46 E134.28905
M204 S3000
M205 X10 Y10
G0 F3000 X107.54 Y100.005
M204 S1800
M205 X8 Y8
G1 F1800 X102.46 Y100.005 E134.64387
M204 S3000
M205 X10 Y10
G0 F3000 X100.005 Y102.46
M204 S1800
M205 X8 Y8
G1 F1800 X100.005 Y109.54 E135.13838
M204 S3000
M205 X10 Y10
G0 F3000 X102.46 Y113.339
M204 S1800
M205 X8 Y8
G1 F1800 X107.54 Y113.339 E135.4932
M204 S3000
M205 X10 Y10
G0 F3000 X107.539 Y120.006
M204 S1800
M205 X8 Y8
G1 F1800 X102.459 Y120.006 E135.84802
M204 S3000
M205 X10 Y10
G0 F3000 X102.459 Y126.673
M204 S1800
M205 X8 Y8
G1 F1800 X107.539 Y126.673 E136.20284
M204 S3000
M205 X10 Y10
G0 F3000 X107.539 Y133.34
M204 S1800
M205 X8 Y8
G1 F1800 X102.459 Y133.34 E136.55766
M204 S3000
M205 X10 Y10
G0 F3000 X102.459 Y140.007
M204 S1800
M205 X8 Y8
G1 F1800 X107.696 Y140.007 E136.92344
M204 S3000
M205 X10 Y10
G0 F3000 X106.672 Y143.132
M204 S1800
M205 X8 Y8
G1 F1800 X106.672 Y66.868 E142.2502
M204 S3000
M205 X10 Y10
G0 F3000 X100.005 Y66.868
M204 S1800
M205 X8 Y8
G1 F1800 X100.005 Y69.54 E142.43683
M204 S3000
M205 X10 Y10
G0 F3000 X102.46 Y73.337
M204 S1800
M205 X8 Y8
G1 F1800 X107.54 Y73.337 E142.79165
M204 S3000
M205 X10 Y10
G0 F3000 X107.54 Y80.004
M204 S1800
M205 X8 Y8
G1 F1800 X102.46 Y80.004 E143.14647
M204 S3000
M205 X10 Y10
G0 F3000 X102.46 Y86.671
M204 S1800
M205 X8 Y8
G1 F1800 X107.54 Y86.671 E143.50129
M204 S3000
M205 X10 Y10
G0 F3000 X107.54 Y93.338
M204 S1800
M205 X8 Y8
G1 F1800 X102.46 Y93.338 E143.8561
M204 S3000
M205 X10 Y10
G0 F3000 X93.338 Y102.46
M204 S1800
M205 X8 Y8
G1 F1800 X93.338 Y109.54 E144.35062
M204 S3000
M205 X10 Y10
G0 F3000 X86.671 Y108.54
M204 S1800
M205 X8 Y8
G1 F1800 X86.671 Y103.46 E144.70544
M204 S3000
M205 X10 Y10
G0 F3000 X80.004 Y103.46
M204 S1800
M205 X8 Y8
G1 F1800 X80.004 Y108.54 E145.06025
M204 S3000
M205 X10 Y10
G0 F3000 X73.337 Y108.54
M204 S1800
M205 X8 Y8
G1 F1800 X73.337 Y103.46 E145.41507
M204 S3000
M205 X10 Y10
G0 F3000 X93.338 Y69.54
M204 S1800
M205 X8 Y8
G1 F1800 X93.338 Y68.665 E145.47619
M204 S3000
M205 X10 Y10
G0 F3000 X140.46 Y113.339
M204 S1800
M205 X8 Y8
G1 F1800 X142.248 Y113.339 E145.60107
M204 S3000
M205 X10 Y10
G0 F3000 X113.339 Y140.46
M204 S1800
M205 X8 Y8
G1 F1800 X113.339 Y142.545 E145.7467
M204 S3000
M205 X10 Y10
G1 F2400 E138.2467
;MESH:Tested Body.stl
G0 F3000 X68.047 Y91.544
G0 X66.611 Y91.028
G0 X73.716 Y78.6
G0 X74.14 Y79.105
M204 S1800
M205 X8 Y8
;TYPE:WALL-OUTER
G1 F2400 E145.7467
G1 F1800 X67.145 Y91.222 E146.72393
G1 X64.716 Y105 E147.70111
G1 X67.145 Y118.778 E148.6783
G1 X74.14 Y130.895 E149.65553
G1 X84.858 Y139.887 E150.6327
G1 X98.005 Y144.672 E151.6099
G1 X111.995 Y144.672 E152.58705
G1 X125.142 Y139.887 E153.56425
G1 X135.86 Y130.895 E154.54143
G1 X142.855 Y118.778 E155.51866
G1 X145.284 Y105 E156.49584
G1 X142.855 Y91.222 E157.47302
G1 X135.86 Y79.105 E158.45025
G1 X125.142 Y70.113 E159.42743
G1 X111.995 Y65.328 E160.40463
G1 X98.005 Y65.328 E161.38178
G1 X84.858 Y70.113 E162.35898
G1 X74.14 Y79.105 E163.33615
M204 S3000
M205 X10 Y10
G0 F3000 X74.041 Y79.278
G0 X73.47 Y78.948
G0 X73.674 Y78.714
G0 X84.555 Y69.587
G0 X97.9 Y64.729
G0 X147.065 Y62.247
G0 X147.268 Y61.611
M204 S1800
M205 X8 Y8
G1 F1800 X147.752 Y61.856 E163.37404
G1 X148.129 Y62.227 E163.41099
G1 X148.384 Y62.718 E163.44963
G1 X148.47 Y63.272 E163.48879
G1 X148.47 Y146.728 E169.31788
G1 X148.383 Y147.285 E169.35726
G1 X148.145 Y147.751 E169.39381
G1 X147.773 Y148.129 E169.43085
G1 X147.282 Y148.384 E169.46949
G1 X146.728 Y148.47 E169.50865
G1 X63.218 Y148.465 E175.34151
G1 X62.715 Y148.383 E175.37711
G1 X62.248 Y148.144 E175.41375
G1 X61.871 Y147.773 E175.4507
G1 X61.616 Y147.282 E175.48934
G1 X61.53 Y146.728 E175.5285
G1 X61.53 Y63.272 E181.35759
G1 X61.617 Y62.715 E181.39697
G1 X61.856 Y62.248 E181.43361
G1 X62.227 Y61.871 E181.47055
G1 X62.718 Y61.616 E181.50919
G1 X63.272 Y61.53 E181.54835
G1 X146.728 Y61.53 E187.37744
G1 X147.268 Y61.611 E187.41558
M204 S3000
M205 X10 Y10
G0 F3000 X147.446 Y61.701
G0 X147.095 Y62.152
M204 S1800
M205 X8 Y8
;TYPE:WALL-INNER
G1 F1800 X147.422 Y62.317 E187.44117
G1 X147.673 Y62.564 E187.46576
G1 X147.845 Y62.896 E187.49188
G1 X147.91 Y63.313 E187.52136
G1 X147.91 Y146.687 E193.34472
G1 X147.844 Y147.108 E193.37448
G1 X147.685 Y147.42 E193.39894
G1 X147.436 Y147.673 E193.42374
G1 X147.104 Y147.845 E193.44985
G1 X146.687 Y147.91 E193.47933
G1 X63.265 Y147.905 E199.30605
G1 X62.892 Y147.844 E199.33245
G1 X62.579 Y147.684 E199.357
G1 X62.327 Y147.436 E199.38169
G1 X62.155 Y147.104 E199.40781
G1 X62.09 Y146.687 E199.43729
G1 X62.09 Y63.313 E205.26065
G1 X62.156 Y62.892 E205.29042
G1 X62.316 Y62.579 E205.31497
G1 X62.564 Y62.327 E205.33966
G1 X62.896 Y62.155 E205.36578
G1 X63.313 Y62.09 E205.39526
G1 X146.685 Y62.09 E211.21848
G1 X147.095 Y62.152 E211.24745
M204 S3000
M205 X10 Y10
G0 F3000 X147.065 Y62.247
G0 X97.9 Y64.729
G0 X84.555 Y69.587
G0 X73.628 Y78.675
G0 X73.704 Y78.739
M204 S1800
M205 X8 Y8
G1 F1800 X66.611 Y91.028 E212.2385
G1 X64.147 Y105 E213.22945
G1 X66.611 Y118.972 E214.2204
G1 X73.704 Y131.261 E215.21146
G1 X84.574 Y140.379 E216.20243
G1 X97.906 Y145.232 E217.19339
G1 X112.094 Y145.232 E218.18437
G1 X125.426 Y140.379 E219.17534
G1 X136.296 Y131.261 E220.1663
G1 X143.389 Y118.972 E221.15736
G1 X145.853 Y105 E222.14831
G1 X143.389 Y91.028 E223.13926
G1 X136.296 Y78.739 E224.13032
G1 X125.426 Y69.621 E225.12128
G1 X112.094 Y64.768 E226.11225
G1 X97.906 Y64.768 E227.10323
G1 X84.574 Y69.621 E228.09419
G1 X73.704 Y78.739 E229.08516
M204 S3000
M205 X10 Y10
G0 F3000 X73.268 Y78.373
M204 S1800
M205 X8 Y8
G1 F1800 X66.077 Y90.834 E230.09004
G1 X63.578 Y105 E231.09476
G1 X66.077 Y119.166 E232.09948
G1 X73.268 Y131.627 E233.10437
G1 X84.29 Y140.871 E234.10912
G1 X97.807 Y145.792 E235.11386
G1 X112.193 Y145.792 E236.11866
G1 X125.71 Y140.871 E237.1234
G1 X136.732 Y131.627 E238.12815
G1 X143.923 Y119.166 E239.13304
G1 X146.422 Y105 E240.13776
G1 X143.923 Y90.834 E241.14248
G1 X136.732 Y78.373 E242.14736
G1 X125.71 Y69.129 E243.15212
G1 X112.193 Y64.208 E244.15685
G1 X97.807 Y64.208 E245.16166
G1 X84.29 Y69.129 E246.16639
G1 X73.268 Y78.373 E247.17115
M204 S3000
M205 X10 Y10
G0 F3000 X84.555 Y69.587
G0 X97.9 Y64.729
G0 X146.924 Y62.693
M204 S1800
M205 X8 Y8
G1 F1800 X147.091 Y62.777 E247.1842
G1 X147.217 Y62.901 E247.19655
G1 X147.306 Y63.073 E247.21008
G1 X147.35 Y63.354 E247.22994
G1 X147.35 Y146.645 E253.04751
G1 X147.305 Y146.933 E253.06787
G1 X147.226 Y147.088 E253.08002
G1 X147.099 Y147.217 E253.09266
G1 X146.927 Y147.306 E253.10619
G1 X146.646 Y147.35 E253.12606
G1 X63.312 Y147.345 E258.94663
G1 X63.069 Y147.305 E258.96383
G1 X62.91 Y147.224 E258.97629
G1 X62.783 Y147.099 E258.98874
G1 X62.694 Y146.927 E259.00227
G1 X62.65 Y146.646 E259.02213
G1 X62.65 Y63.355 E264.8397
G1 X62.695 Y63.069 E264.85992
G1 X62.776 Y62.91 E264.87238
G1 X62.901 Y62.783 E264.88483
G1 X63.073 Y62.694 E264.89836
G1 X63.354 Y62.65 E264.91822
G1 X146.641 Y62.65 E270.73551
G1 X146.924 Y62.693 E270.7555
M204 S3000
M205 X10 Y10
G0 F3000 X146.756 Y63.223
M204 S1800
M205 X8 Y8
;TYPE:SKIN
G1 F1800 X146.775 Y63.245 E270.75753
G1 X146.8 Y63.401 E270.76857
G1 X146.8 Y103.979 E273.60279
G1 X144.448 Y90.643 E274.54864
G1 X137.16 Y78.014 E275.56707
G1 X125.989 Y68.646 E276.58536
G1 X112.29 Y63.658 E277.60364
G1 X97.71 Y63.658 E278.622
G1 X84.011 Y68.646 E279.64028
G1 X72.84 Y78.014 E280.65858
G1 X65.552 Y90.643 E281.67701
G1 X63.2 Y103.979 E282.62285
G1 X63.2 Y63.403 E285.45694
G1 X63.227 Y63.236 E285.46875
G1 X63.245 Y63.225 E285.47023
G1 X63.401 Y63.2 E285.48126
G1 X146.599 Y63.2 E291.29233
G1 X146.756 Y63.223 E291.30341
M204 S3000
M205 X10 Y10
G0 F3000 X146.8 Y106.021
M204 S1800
M205 X8 Y8
G1 F1800 X146.8 Y146.599 E294.13764
G1 X146.775 Y146.762 E294.14916
G1 X146.755 Y146.775 E294.15082
G1 X146.599 Y146.8 E294.16186
G1 X63.353 Y146.795 E299.97628
G1 X63.237 Y146.774 E299.98451
G1 X63.225 Y146.755 E299.98608
G1 X63.2 Y146.599 E299.99712
G1 X63.2 Y106.021 E302.83134
G1 X65.552 Y119.357 E303.77719
G1 X72.84 Y131.986 E304.79562
G1 X84.011 Y141.354 E305.81392
G1 X97.71 Y146.342 E306.83219
G1 X112.29 Y146.342 E307.85055
G1 X125.989 Y141.354 E308.86883
G1 X137.16 Y131.986 E309.88713
G1 X144.448 Y119.357 E310.90556
G1 X146.8 Y106.021 E311.8514
M204 S3000
M205 X10 Y10
G0 F3000 X146.539 Y64.175
M204 S1800
M205 X8 Y8
G1 F1800 X145.823 Y63.46 E311.92208
M204 S3000
M205 X10 Y10
G0 F3000 X145.031 Y63.46
M204 S1800
M205 X8 Y8
G1 F1800 X146.539 Y64.967 E312.07099
M204 S3000
M205 X10 Y10
G0 F3000 X146.539 Y65.759
M204 S1800
M205 X8 Y8
G1 F1800 X144.239 Y63.46 E312.29813
M204 S3000
M205 X10 Y10
G0 F3000 X143.447 Y63.46
M204 S1800
M205 X8 Y8
G1 F1800 X146.539 Y66.551 E312.6035
M204 S3000
M205 X10 Y10
G0 F3000 X146.539 Y67.343
M204 S1800
M205 X8 Y8
G1 F1800 X142.655 Y63.46 E312.9871
M204 S3000
M205 X10 Y10
G0 F3000 X141.864 Y63.46
M204 S1800
M205 X8 Y8
G1 F1800 X146.539 Y68.135 E313.44888
M204 S3000
M205 X10 Y10
G0 F3000 X146.539 Y68.927
M204 S1800
M205 X8 Y8
G1 F1800 X141.072 Y63.46 E313.9889
M204 S3000
M205 X10 Y10
G0 F3000 X140.28 Y63.46
M204 S1800
M205 X8 Y8
G1 F1800 X146.539 Y69.719 E314.60715
M204 S3000
M205 X10 Y10
G0 F3000 X146.539 Y70.511
M204 S1800
M205 X8 Y8
G1 F1800 X139.488 Y63.46 E315.30363
M204 S3000
M205 X10 Y10
G0 F3000 X138.696 Y63.46
M204 S1800
M205 X8 Y8
G1 F1800 X146.539 Y71.303 E316.07834
M204 S3000
M205 X10 Y10
G0 F3000 X146.539 Y72.095
M204 S1800
M205 X8 Y8
G1 F1800 X137.904 Y63.46 E316.93129
M204 S3000
M205 X10 Y10
G0 F3000 X137.112 Y63.46
M204 S1800
M205 X8 Y8
G1 F1800 X146.539 Y72.887 E317.86246
M204 S3000
M205 X10 Y10
G0 F3000 X146.539 Y73.679
M204 S1800
M205 X8 Y8
G1 F1800 X136.32 Y63.46 E318.87187
M204 S3000
M205 X10 Y10
G0 F3000 X135.528 Y63.46
M204 S1800
M205 X8 Y8
G1 F1800 X146.539 Y74.471 E319.95951
M204 S3000
M205 X10 Y10
G0 F3000 X146.539 Y75.263
M204 S1800
M205 X8 Y8
G1 F1800 X134.736 Y63.46 E321.12538
M204 S3000
M205 X10 Y10
G0 F3000 X133.944 Y63.46
M204 S1800
M205 X8 Y8
G1 F1800 X146.539 Y76.054 E322.36944
M204 S3000
M205 X10 Y10
G0 F3000 X146.539 Y76.846
M204 S1800
M205 X8 Y8
G1 F1800 X133.152 Y63.46 E323.69172
M204 S3000
M205 X10 Y10
G0 F3000 X132.36 Y63.46
M204 S1800
M205 X8 Y8
G1 F1800 X146.539 Y77.638 E325.09224
M204 S3000
M205 X10 Y10
G0 F3000 X146.539 Y78.43
M204 S1800
M205 X8 Y8
G1 F1800 X131.568 Y63.46 E326.57099
M204 S3000
M205 X10 Y10
G0 F3000 X130.776 Y63.46
M204 S1800
M205 X8 Y8
G1 F1800 X146.539 Y79.222 E328.12797
M204 S3000
M205 X10 Y10
G0 F3000 X146.539 Y80.014
M204 S1800
M205 X8 Y8
G1 F1800 X129.984 Y63.46 E329.76318
M204 S3000
M205 X10 Y10
G0 F3000 X129.192 Y63.46
M204 S1800
M205 X8 Y8
G1 F1800 X146.539 Y80.806 E331.47663
M204 S3000
M205 X10 Y10
G0 F3000 X146.539 Y81.598
M204 S1800
M205 X8 Y8
G1 F1800 X128.4 Y63.46 E333.26831
M204 S3000
M205 X10 Y10
G0 F3000 X127.608 Y63.46
M204 S1800
M205 X8 Y8
G1 F1800 X146.539 Y82.39 E335.13821
M204 S3000
M205 X10 Y10
G0 F3000 X146.539 Y83.182
M204 S1800
M205 X8 Y8
G1 F1800 X126.816 Y63.46 E337.08635
M204 S3000
M205 X10 Y10
G0 F3000 X126.024 Y63.46
M204 S1800
M205 X8 Y8
G1 F1800 X146.539 Y83.974 E339.11273
M204 S3000
M205 X10 Y10
G0 F3000 X146.539 Y84.766
M204 S1800
M205 X8 Y8
G1 F1800 X125.232 Y63.46 E341.21733
M204 S3000
M205 X10 Y10
G0 F3000 X124.44 Y63.46
M204 S1800
M205 X8 Y8
G1 F1800 X146.539 Y85.558 E343.40017
M204 S3000
M205 X10 Y10
G0 F3000 X146.539 Y86.35
M204 S1800
M205 X8 Y8
G1 F1800 X123.648 Y63.46 E345.66124
M204 S3000
M205 X10 Y10
G0 F3000 X122.856 Y63.46
M204 S1800
M205 X8 Y8
G1 F1800 X136.609 Y77.212 E347.01967
G1 X136.679 Y77.282
M204 S3000
M205 X10 Y10
G0 F3000 X137.528 Y78.131
M204 S1800
M205 X8 Y8
G1 F1800 X146.539 Y87.142 E347.90976
M204 S3000
M205 X10 Y10
G0 F3000 X146.539 Y87.934
M204 S1800
M205 X8 Y8
G1 F1800 X138.607 Y80.002 E348.69326
G1 X138.537 Y79.932
M204 S3000
M205 X10 Y10
G0 F3000 X139.687 Y81.874
M204 S1800
M205 X8 Y8
G1 F1800 X146.539 Y88.726 E349.37009
M204 S3000
M205 X10 Y10
G0 F3000 X146.539 Y89.518
M204 S1800
M205 X8 Y8
G1 F1800 X140.767 Y83.746 E349.94023
G1 X140.697 Y83.676
M204 S3000
M205 X10 Y10
G0 F3000 X141.847 Y85.617
M204 S1800
M205 X8 Y8
G1 F1800 X146.539 Y90.31 E350.40374
M204 S3000
M205 X10 Y10
G0 F3000 X146.539 Y91.102
M204 S1800
M205 X8 Y8
G1 F1800 X142.927 Y87.49 E350.76053
G1 X142.857 Y87.42
M204 S3000
M205 X10 Y10
G0 F3000 X144.007 Y89.362
M204 S1800
M205 X8 Y8
G1 F1800 X146.539 Y91.894 E351.01063
M204 S3000
M205 X10 Y10
G0 F3000 X146.539 Y92.686
M204 S1800
M205 X8 Y8
G1 F1800 X144.755 Y90.902 E351.18685
M204 S3000
M205 X10 Y10
G0 F3000 X144.925 Y91.863
M204 S1800
M205 X8 Y8
G1 F1800 X146.539 Y93.478 E351.34633
M204 S3000
M205 X10 Y10
G0 F3000 X146.539 Y94.27
M204 S1800
M205 X8 Y8
G1 F1800 X145.094 Y92.825 E351.48906
M204 S3000
M205 X10 Y10
G0 F3000 X145.264 Y93.787
M204 S1800
M205 X8 Y8
G1 F1800 X146.539 Y95.062 E351.615
M204 S3000
M205 X10 Y10
G0 F3000 X146.539 Y95.853
M204 S1800
M205 X8 Y8
G1 F1800 X145.434 Y94.748 E351.72415
M204 S3000
M205 X10 Y10
G0 F3000 X145.603 Y95.71
M204 S1800
M205 X8 Y8
G1 F1800 X146.539 Y96.645 E351.81656
M204 S3000
M205 X10 Y10
G0 F3000 X145.773 Y96.672
M204 S1800
M205 X8 Y8
G1 F1800 X146.539 Y97.437 E351.89217
M204 S3000
M205 X10 Y10
G0 F3000 X145.942 Y97.633
M204 S1800
M205 X8 Y8
G1 F1800 X146.539 Y98.229 E351.95109
M204 S3000
M205 X10 Y10
G0 F3000 X146.112 Y98.594
M204 S1800
M205 X8 Y8
G1 F1800 X146.539 Y99.021 E351.99327
M204 S3000
M205 X10 Y10
G0 F3000 X146.41 Y99.684
M204 S1800
M205 X8 Y8
G1 F1800 X146.495 Y100.561 E352.02722
M204 S3000
M205 X10 Y10
G0 F3000 X146.539 Y100.605
G0 X146.371 Y109.94
G0 X146.455 Y110.024
M204 S1800
M205 X8 Y8
G1 F1800 X146.395 Y110.757 E352.07713
G1 X146.217 Y112.955 E352.22677
M204 S3000
M205 X10 Y10
G0 F3000 X145.777 Y113.307
M204 S1800
M205 X8 Y8
G1 F1800 X146.539 Y114.069 E352.30204
M204 S3000
M205 X10 Y10
G0 F3000 X146.539 Y114.861
M204 S1800
M205 X8 Y8
G1 F1800 X145.659 Y113.98 E352.38901
M204 S3000
M205 X10 Y10
G0 F3000 X145.54 Y114.653
M204 S1800
M205 X8 Y8
G1 F1800 X146.539 Y115.652 E352.48769
M204 S3000
M205 X10 Y10
G0 F3000 X146.539 Y116.444
M204 S1800
M205 X8 Y8
G1 F1800 X145.421 Y115.326 E352.59812
M204 S3000
M205 X10 Y10
G0 F3000 X145.302 Y116
M204 S1800
M205 X8 Y8
G1 F1800 X146.539 Y117.236 E352.72026
M204 S3000
M205 X10 Y10
G0 F3000 X146.539 Y118.028
M204 S1800
M205 X8 Y8
G1 F1800 X145.183 Y116.673 E352.85416
M204 S3000
M205 X10 Y10
G0 F3000 X145.065 Y117.346
M204 S1800
M205 X8 Y8
G1 F1800 X146.539 Y118.82 E352.99975
M204 S3000
M205 X10 Y10
G0 F3000 X146.539 Y119.612
M204 S1800
M205 X8 Y8
G1 F1800 X144.946 Y118.019 E353.15711
M204 S3000
M205 X10 Y10
G0 F3000 X144.827 Y118.692
M204 S1800
M205 X8 Y8
G1 F1800 X146.539 Y120.404 E353.32621
M204 S3000
M205 X10 Y10
G0 F3000 X146.539 Y121.196
M204 S1800
M205 X8 Y8
G1 F1800 X144.708 Y119.365 E353.50708
M204 S3000
M205 X10 Y10
G0 F3000 X144.439 Y119.888
M204 S1800
M205 X8 Y8
G1 F1800 X146.539 Y121.988 E353.71451
M204 S3000
M205 X10 Y10
G0 F3000 X146.539 Y122.78
M204 S1800
M205 X8 Y8
G1 F1800 X144.15 Y120.391 E353.95049
M204 S3000
M205 X10 Y10
G0 F3000 X143.86 Y120.893
M204 S1800
M205 X8 Y8
G1 F1800 X146.539 Y123.572 E354.21511
M204 S3000
M205 X10 Y10
G0 F3000 X146.539 Y124.364
M204 S1800
M205 X8 Y8
G1 F1800 X143.57 Y121.395 E354.50838
M204 S3000
M205 X10 Y10
G0 F3000 X143.28 Y121.897
M204 S1800
M205 X8 Y8
G1 F1800 X146.539 Y125.156 E354.8303
M204 S3000
M205 X10 Y10
G0 F3000 X146.539 Y125.948
M204 S1800
M205 X8 Y8
G1 F1800 X142.99 Y122.399 E355.18086
M204 S3000
M205 X10 Y10
G0 F3000 X142.701 Y122.902
M204 S1800
M205 X8 Y8
G1 F1800 X146.539 Y126.74 E355.55997
M204 S3000
M205 X10 Y10
G0 F3000 X146.539 Y127.532
M204 S1800
M205 X8 Y8
G1 F1800 X142.411 Y123.404 E355.96772
M204 S3000
M205 X10 Y10
G0 F3000 X142.121 Y123.906
M204 S1800
M205 X8 Y8
G1 F1800 X146.539 Y128.324 E356.40412
M204 S3000
M205 X10 Y10
G0 F3000 X146.539 Y129.116
M204 S1800
M205 X8 Y8
G1 F1800 X141.831 Y124.408 E356.86917
M204 S3000
M205 X10 Y10
G0 F3000 X141.542 Y124.911
M204 S1800
M205 X8 Y8
G1 F1800 X146.539 Y129.908 E357.36276
M204 S3000
M205 X10 Y10
G0 F3000 X146.539 Y130.7
M204 S1800
M205 X8 Y8
G1 F1800 X141.252 Y125.413 E357.885
M204 S3000
M205 X10 Y10
G0 F3000 X140.962 Y125.915
M204 S1800
M205 X8 Y8
G1 F1800 X146.539 Y131.492 E358.43588
M204 S3000
M205 X10 Y10
G0 F3000 X146.539 Y132.284
M204 S1800
M205 X8 Y8
G1 F1800 X140.672 Y126.417 E359.01541
M204 S3000
M205 X10 Y10
G0 F3000 X140.382 Y126.919
M204 S1800
M205 X8 Y8
G1 F1800 X146.539 Y133.076 E359.62358
M204 S3000
M205 X10 Y10
G0 F3000 X146.539 Y133.868
M204 S1800
M205 X8 Y8
G1 F1800 X140.093 Y127.422 E360.2603
M204 S3000
M205 X10 Y10
G0 F3000 X139.803 Y127.924
M204 S1800
M205 X8 Y8
G1 F1800 X146.539 Y134.66 E360.92566
M204 S3000
M205 X10 Y10
G0 F3000 X146.539 Y135.451
M204 S1800
M205 X8 Y8
G1 F1800 X139.513 Y128.426 E361.61963
M204 S3000
M205 X10 Y10
G0 F3000 X139.223 Y128.928
M204 S1800
M205 X8 Y8
G1 F1800 X146.539 Y136.243 E362.34223
M204 S3000
M205 X10 Y10
G0 F3000 X146.539 Y137.035
M204 S1800
M205 X8 Y8
G1 F1800 X138.933 Y129.43 E363.09349
M204 S3000
M205 X10 Y10
G0 F3000 X138.644 Y129.932
M204 S1800
M205 X8 Y8
G1 F1800 X146.539 Y137.827 E363.87334
M204 S3000
M205 X10 Y10
G0 F3000 X146.539 Y138.619
M204 S1800
M205 X8 Y8
G1 F1800 X138.354 Y130.435 E364.68178
M204 S3000
M205 X10 Y10
G0 F3000 X138.064 Y130.937
M204 S1800
M205 X8 Y8
G1 F1800 X146.539 Y139.411 E365.51887
M204 S3000
M205 X10 Y10
G0 F3000 X146.539 Y140.203
M204 S1800
M205 X8 Y8
G1 F1800 X137.774 Y131.439 E366.38461
M204 S3000
M205 X10 Y10
G0 F3000 X137.484 Y131.941
M204 S1800
M205 X8 Y8
G1 F1800 X146.539 Y140.995 E367.27899
M204 S3000
M205 X10 Y10
G0 F3000 X146.539 Y141.787
M204 S1800
M205 X8 Y8
G1 F1800 X137.115 Y132.363 E368.20987
M204 S3000
M205 X10 Y10
G0 F3000 X136.684 Y132.724
M204 S1800
M205 X8 Y8
G1 F1800 X146.539 Y142.579 E369.18332
M204 S3000
M205 X10 Y10
G0 F3000 X146.539 Y143.371
M204 S1800
M205 X8 Y8
G1 F1800 X136.253 Y133.085 E370.19935
M204 S3000
M205 X10 Y10
G0 F3000 X135.823 Y133.447
M204 S1800
M205 X8 Y8
G1 F1800 X146.539 Y144.163 E371.25785
M204 S3000
M205 X10 Y10
G0 F3000 X146.539 Y144.955
M204 S1800
M205 X8 Y8
G1 F1800 X135.392 Y133.808 E372.35892
M204 S3000
M205 X10 Y10
G0 F3000 X134.961 Y134.169
M204 S1800
M205 X8 Y8
G1 F1800 X146.539 Y145.747 E373.50257
M204 S3000
M205 X10 Y10
G0 F3000 X146.539 Y146.539
M204 S1800
M205 X8 Y8
G1 F1800 X134.53 Y134.53 E374.68879
M204 S3000
M205 X10 Y10
G0 F3000 X134.099 Y134.891
M204 S1800
M205 X8 Y8
G1 F1800 X145.746 Y146.538 E375.83925
M204 S3000
M205 X10 Y10
G0 F3000 X144.954 Y146.538
M204 S1800
M205 X8 Y8
G1 F1800 X133.669 Y135.253 E376.95395
M204 S3000
M205 X10 Y10
G0 F3000 X133.238 Y135.614
M204 S1800
M205 X8 Y8
G1 F1800 X144.162 Y146.538 E378.033
M204 S3000
M205 X10 Y10
G0 F3000 X143.37 Y146.538
M204 S1800
M205 X8 Y8
G1 F1800 X132.808 Y135.975 E379.07634
M204 S3000
M205 X10 Y10
G0 F3000 X132.376 Y136.336
M204 S1800
M205 X8 Y8
G1 F1800 X142.578 Y146.538 E380.08407
M204 S3000
M205 X10 Y10
G0 F3000 X141.786 Y146.538
M204 S1800
M205 X8 Y8
G1 F1800 X131.946 Y136.697 E381.05609
M204 S3000
M205 X10 Y10
G0 F3000 X131.515 Y137.059
M204 S1800
M205 X8 Y8
G1 F1800 X140.994 Y146.538 E381.9924
M204 S3000
M205 X10 Y10
G0 F3000 X140.203 Y146.538
M204 S1800
M205 X8 Y8
G1 F1800 X131.084 Y137.42 E382.8931
M204 S3000
M205 X10 Y10
G0 F3000 X130.654 Y137.781
M204 S1800
M205 X8 Y8
G1 F1800 X139.411 Y146.538 E383.7581
M204 S3000
M205 X10 Y10
G0 F3000 X138.619 Y146.538
M204 S1800
M205 X8 Y8
G1 F1800 X130.223 Y138.143 E384.58739
M204 S3000
M205 X10 Y10
G0 F3000 X129.792 Y138.503
M204 S1800
M205 X8 Y8
G1 F1800 X137.827 Y146.538 E385.38106
M204 S3000
M205 X10 Y10
G0 F3000 X137.035 Y146.538
M204 S1800
M205 X8 Y8
G1 F1800 X129.361 Y138.865 E386.13903
M204 S3000
M205 X10 Y10
G0 F3000 X128.931 Y139.226
M204 S1800
M205 X8 Y8
G1 F1800 X136.243 Y146.538 E386.86129
M204 S3000
M205 X10 Y10
G0 F3000 X135.451 Y146.538
M204 S1800
M205 X8 Y8
G1 F1800 X128.5 Y139.587 E387.5479
M204 S3000
M205 X10 Y10
G0 F3000 X128.069 Y139.949
M204 S1800
M205 X8 Y8
G1 F1800 X134.658 Y146.537 E388.19869
M204 S3000
M205 X10 Y10
G0 F3000 X133.866 Y146.537
M204 S1800
M205 X8 Y8
G1 F1800 X127.639 Y140.31 E388.81378
M204 S3000
M205 X10 Y10
G0 F3000 X127.207 Y140.671
M204 S1800
M205 X8 Y8
G1 F1800 X133.074 Y146.537 E389.39326
M204 S3000
M205 X10 Y10
G0 F3000 X132.282 Y146.537
M204 S1800
M205 X8 Y8
G1 F1800 X126.777 Y141.032 E389.93703
M204 S3000
M205 X10 Y10
G0 F3000 X126.346 Y141.393
M204 S1800
M205 X8 Y8
G1 F1800 X131.49 Y146.537 E390.44514
M204 S3000
M205 X10 Y10
G0 F3000 X130.698 Y146.537
M204 S1800
M205 X8 Y8
G1 F1800 X125.843 Y141.682 E390.92471
M204 S3000
M205 X10 Y10
G0 F3000 X125.263 Y141.894
M204 S1800
M205 X8 Y8
G1 F1800 X129.906 Y146.537 E391.38333
M204 S3000
M205 X10 Y10
G0 F3000 X129.114 Y146.537
M204 S1800
M205 X8 Y8
G1 F1800 X124.682 Y142.105 E391.82111
M204 S3000
M205 X10 Y10
G0 F3000 X124.102 Y142.317
M204 S1800
M205 X8 Y8
G1 F1800 X128.322 Y146.537 E392.23795
M204 S3000
M205 X10 Y10
G0 F3000 X127.53 Y146.537
M204 S1800
M205 X8 Y8
G1 F1800 X123.521 Y142.528 E392.63395
M204 S3000
M205 X10 Y10
G0 F3000 X122.941 Y142.74
M204 S1800
M205 X8 Y8
G1 F1800 X126.738 Y146.537 E393.00901
M204 S3000
M205 X10 Y10
G0 F3000 X125.947 Y146.537
M204 S1800
M205 X8 Y8
G1 F1800 X122.36 Y142.951 E393.36328
M204 S3000
M205 X10 Y10
G0 F3000 X121.78 Y143.162
M204 S1800
M205 X8 Y8
G1 F1800 X125.155 Y146.537 E393.69665
M204 S3000
M205 X10 Y10
G0 F3000 X124.363 Y146.537
M204 S1800
M205 X8 Y8
G1 F1800 X121.199 Y143.374 E394.00913
M204 S3000
M205 X10 Y10
G0 F3000 X120.618 Y143.585
M204 S1800
M205 X8 Y8
G1 F1800 X123.57 Y146.537 E394.30073
M204 S3000
M205 X10 Y10
G0 F3000 X122.778 Y146.537
M204 S1800
M205 X8 Y8
G1 F1800 X120.038 Y143.797 E394.57138
M204 S3000
M205 X10 Y10
G0 F3000 X119.457 Y144.008
M204 S1800
M205 X8 Y8
G1 F1800 X121.986 Y146.537 E394.82119
M204 S3000
M205 X10 Y10
G0 F3000 X121.194 Y146.537
M204 S1800
M205 X8 Y8
G1 F1800 X118.877 Y144.22 E395.05005
M204 S3000
M205 X10 Y10
G0 F3000 X118.296 Y144.431
M204 S1800
M205 X8 Y8
G1 F1800 X120.402 Y146.537 E395.25808
M204 S3000
M205 X10 Y10
G0 F3000 X119.61 Y146.537
M204 S1800
M205 X8 Y8
G1 F1800 X117.716 Y144.642 E395.44521
M204 S3000
M205 X10 Y10
G0 F3000 X117.135 Y144.854
M204 S1800
M205 X8 Y8
G1 F1800 X118.818 Y146.537 E395.61146
M204 S3000
M205 X10 Y10
G0 F3000 X118.026 Y146.537
M204 S1800
M205 X8 Y8
G1 F1800 X116.555 Y145.065 E395.75681
M204 S3000
M205 X10 Y10
G0 F3000 X115.974 Y145.277
M204 S1800
M205 X8 Y8
G1 F1800 X117.234 Y146.537 E395.88127
M204 S3000
M205 X10 Y10
G0 F3000 X116.442 Y146.537
M204 S1800
M205 X8 Y8
G1 F1800 X115.394 Y145.488 E395.98483
M204 S3000
M205 X10 Y10
G0 F3000 X114.813 Y145.7
M204 S1800
M205 X8 Y8
G1 F1800 X115.65 Y146.537 E396.06751
M204 S3000
M205 X10 Y10
G0 F3000 X114.858 Y146.537
M204 S1800
M205 X8 Y8
G1 F1800 X114.233 Y145.911 E396.1293
M204 S3000
M205 X10 Y10
G0 F3000 X113.652 Y146.122
M204 S1800
M205 X8 Y8
G1 F1800 X114.066 Y146.537 E396.17024
M204 S3000
M205 X10 Y10
G0 F3000 X113.274 Y146.537
M204 S1800
M205 X8 Y8
G1 F1800 X113.072 Y146.334 E396.19024
M204 S3000
M205 X10 Y10
G0 F3000 X96.642 Y146.535
M204 S1800
M205 X8 Y8
G1 F1800 X96.16 Y146.053 E396.23785
M204 S3000
M205 X10 Y10
G0 F3000 X95.85 Y146.535
M204 S1800
M205 X8 Y8
G1 F1800 X94.914 Y145.599 E396.33031
M204 S3000
M205 X10 Y10
G0 F3000 X95.058 Y146.535
M204 S1800
M205 X8 Y8
G1 F1800 X93.669 Y145.146 E396.46751
G1 X93.599 Y145.076
M204 S3000
M205 X10 Y10
G0 F3000 X92.423 Y144.693
M204 S1800
M205 X8 Y8
G1 F1800 X94.266 Y146.535 E396.64951
M204 S3000
M205 X10 Y10
G0 F3000 X93.474 Y146.535
M204 S1800
M205 X8 Y8
G1 F1800 X91.177 Y144.239 E396.87635
G1 X91.107 Y144.169
M204 S3000
M205 X10 Y10
G0 F3000 X89.932 Y143.785
M204 S1800
M205 X8 Y8
G1 F1800 X92.682 Y146.535 E397.14799
M204 S3000
M205 X10 Y10
G0 F3000 X91.89 Y146.535
M204 S1800
M205 X8 Y8
G1 F1800 X88.687 Y143.332 E397.46437
G1 X88.617 Y143.262
M204 S3000
M205 X10 Y10
G0 F3000 X87.441 Y142.878
M204 S1800
M205 X8 Y8
G1 F1800 X91.098 Y146.535 E397.8256
M204 S3000
M205 X10 Y10
G0 F3000 X90.306 Y146.535
M204 S1800
M205 X8 Y8
G1 F1800 X86.196 Y142.425 E398.23158
G1 X86.126 Y142.355
M204 S3000
M205 X10 Y10
G0 F3000 X84.951 Y141.972
M204 S1800
M205 X8 Y8
G1 F1800 X89.514 Y146.535 E398.6823
M204 S3000
M205 X10 Y10
G0 F3000 X88.722 Y146.535
M204 S1800
M205 X8 Y8
G1 F1800 X83.196 Y141.009 E399.22815
G1 X83.126 Y140.939
M204 S3000
M205 X10 Y10
G0 F3000 X83.178 Y146.535
M204 S1800
M205 X8 Y8
G1 F1800 X63.46 Y126.816 E401.17589
M204 S3000
M205 X10 Y10
G0 F3000 X63.46 Y126.024
M204 S1800
M205 X8 Y8
G1 F1800 X83.97 Y146.535 E403.20187
G1 X84.04 Y146.605
M204 S3000
M205 X10 Y10
G0 F3000 X82.386 Y146.535
M204 S1800
M205 X8 Y8
G1 F1800 X63.46 Y127.608 E405.07138
M204 S3000
M205 X10 Y10
G0 F3000 X63.46 Y128.4
M204 S1800
M205 X8 Y8
G1 F1800 X81.594 Y146.535 E406.86266
M204 S3000
M205 X10 Y10
G0 F3000 X80.802 Y146.535
M204 S1800
M205 X8 Y8
G1 F1800 X63.46 Y129.192 E408.57571
M204 S3000
M205 X10 Y10
G0 F3000 X63.46 Y129.984
M204 S1800
M205 X8 Y8
G1 F1800 X80.009 Y146.534 E410.21043
M204 S3000
M205 X10 Y10
G0 F3000 X79.217 Y146.534
M204 S1800
M205 X8 Y8
G1 F1800 X63.46 Y130.776 E411.76692
M204 S3000
M205 X10 Y10
G0 F3000 X63.46 Y131.568
M204 S1800
M205 X8 Y8
G1 F1800 X78.425 Y146.534 E413.24518
M204 S3000
M205 X10 Y10
G0 F3000 X77.633 Y146.534
M204 S1800
M205 X8 Y8
G1 F1800 X63.46 Y132.36 E414.6452
M204 S3000
M205 X10 Y10
G0 F3000 X63.46 Y133.152
M204 S1800
M205 X8 Y8
G1 F1800 X76.842 Y146.534 E415.96704
M204 S3000
M205 X10 Y10
G0 F3000 X76.05 Y146.534
M204 S1800
M205 X8 Y8
G1 F1800 X63.46 Y133.944 E417.21065
M204 S3000
M205 X10 Y10
G0 F3000 X63.46 Y134.736
M204 S1800
M205 X8 Y8
G1 F1800 X75.258 Y146.534 E418.37603
M204 S3000
M205 X10 Y10
G0 F3000 X74.466 Y146.534
M204 S1800
M205 X8 Y8
G1 F1800 X63.46 Y135.528 E419.46317
M204 S3000
M205 X10 Y10
G0 F3000 X63.46 Y136.32
M204 S1800
M205 X8 Y8
G1 F1800 X73.674 Y146.534 E420.47209
M204 S3000
M205 X10 Y10
G0 F3000 X72.882 Y146.534
M204 S1800
M205 X8 Y8
G1 F1800 X63.46 Y137.112 E421.40277
M204 S3000
M205 X10 Y10
G0 F3000 X63.46 Y137.904
M204 S1800
M205 X8 Y8
G1 F1800 X72.09 Y146.534 E422.25522
M204 S3000
M205 X10 Y10
G0 F3000 X71.297 Y146.533
M204 S1800
M205 X8 Y8
G1 F1800 X63.46 Y138.696 E423.02934
M204 S3000
M205 X10 Y10
G0 F3000 X63.46 Y139.488
M204 S1800
M205 X8 Y8
G1 F1800 X70.505 Y146.533 E423.72523
M204 S3000
M205 X10 Y10
G0 F3000 X69.713 Y146.533
M204 S1800
M205 X8 Y8
G1 F1800 X63.46 Y140.28 E424.34288
M204 S3000
M205 X10 Y10
G0 F3000 X63.46 Y141.072
M204 S1800
M205 X8 Y8
G1 F1800 X68.921 Y146.533 E424.88231
M204 S3000
M205 X10 Y10
G0 F3000 X68.129 Y146.533
M204 S1800
M205 X8 Y8
G1 F1800 X63.46 Y141.864 E425.3435
M204 S3000
M205 X10 Y10
G0 F3000 X63.46 Y142.655
M204 S1800
M205 X8 Y8
G1 F1800 X67.337 Y146.533 E425.72651
M204 S3000
M205 X10 Y10
G0 F3000 X66.545 Y146.533
M204 S1800
M205 X8 Y8
G1 F1800 X63.46 Y143.447 E426.03129
M204 S3000
M205 X10 Y10
G0 F3000 X63.46 Y144.239
M204 S1800
M205 X8 Y8
G1 F1800 X65.753 Y146.533 E426.25784
M204 S3000
M205 X10 Y10
G0 F3000 X64.961 Y146.533
M204 S1800
M205 X8 Y8
G1 F1800 X63.46 Y145.031 E426.40615
M204 S3000
M205 X10 Y10
G0 F3000 X63.46 Y145.823
M204 S1800
M205 X8 Y8
G1 F1800 X64.169 Y146.533 E426.47623
M204 S3000
M205 X10 Y10
G0 F3000 X73.389 Y132.786
M204 S1800
M205 X8 Y8
G1 F1800 X87.138 Y146.535 E427.83433
M204 S3000
M205 X10 Y10
G0 F3000 X87.93 Y146.535
M204 S1800
M205 X8 Y8
G1 F1800 X78.292 Y136.897 E428.78634
G1 X78.222 Y136.827
M204 S3000
M205 X10 Y10
G0 F3000 X72.471 Y131.868
M204 S1800
M205 X8 Y8
G1 F1800 X63.46 Y122.856 E429.67648
M204 S3000
M205 X10 Y10
G0 F3000 X63.46 Y122.065
M204 S1800
M205 X8 Y8
G1 F1800 X71.391 Y129.996 E430.45988
G1 X71.461 Y130.066
M204 S3000
M205 X10 Y10
G0 F3000 X70.311 Y128.124
M204 S1800
M205 X8 Y8
G1 F1800 X63.46 Y121.273 E431.13661
M204 S3000
M205 X10 Y10
G0 F3000 X63.46 Y120.481
M204 S1800
M205 X8 Y8
G1 F1800 X69.232 Y126.253 E431.70675
G1 X69.302 Y126.323
M204 S3000
M205 X10 Y10
G0 F3000 X68.152 Y124.381
M204 S1800
M205 X8 Y8
G1 F1800 X63.46 Y119.689 E432.17022
M204 S3000
M205 X10 Y10
G0 F3000 X63.46 Y118.897
M204 S1800
M205 X8 Y8
G1 F1800 X67.071 Y122.509 E432.52695
G1 X67.141 Y122.579
M204 S3000
M205 X10 Y10
G0 F3000 X65.992 Y120.637
M204 S1800
M205 X8 Y8
G1 F1800 X63.46 Y118.105 E432.77706
M204 S3000
M205 X10 Y10
G0 F3000 X63.46 Y117.313
M204 S1800
M205 X8 Y8
G1 F1800 X65.244 Y119.097 E432.95328
M204 S3000
M205 X10 Y10
G0 F3000 X65.074 Y118.135
M204 S1800
M205 X8 Y8
G1 F1800 X63.46 Y116.521 E433.1127
M204 S3000
M205 X10 Y10
G0 F3000 X63.46 Y115.729
M204 S1800
M205 X8 Y8
G1 F1800 X64.904 Y117.173 E433.25534
M204 S3000
M205 X10 Y10
G0 F3000 X64.734 Y116.212
M204 S1800
M205 X8 Y8
G1 F1800 X63.46 Y114.937 E433.38123
M204 S3000
M205 X10 Y10
G0 F3000 X63.46 Y114.145
M204 S1800
M205 X8 Y8
G1 F1800 X64.565 Y115.25 E433.49038
M204 S3000
M205 X10 Y10
G0 F3000 X64.395 Y114.288
M204 S1800
M205 X8 Y8
G1 F1800 X63.46 Y113.353 E433.58274
M204 S3000
M205 X10 Y10
G0 F3000 X64.225 Y113.327
M204 S1800
M205 X8 Y8
G1 F1800 X63.46 Y112.561 E433.65835
M204 S3000
M205 X10 Y10
G0 F3000 X64.056 Y112.366
M204 S1800
M205 X8 Y8
G1 F1800 X63.46 Y111.769 E433.71727
M204 S3000
M205 X10 Y10
G0 F3000 X63.887 Y111.404
M204 S1800
M205 X8 Y8
G1 F1800 X63.46 Y110.977 E433.75945
M204 S3000
M205 X10 Y10
G0 F3000 X63.588 Y110.314
M204 S1800
M205 X8 Y8
G1 F1800 X63.503 Y109.437 E433.79347
M204 S3000
M205 X10 Y10
G0 F3000 X63.46 Y109.393
G0 X63.628 Y100.058
G0 X63.543 Y99.973
M204 S1800
M205 X8 Y8
G1 F1800 X63.603 Y99.241 E433.84344
G1 X63.78 Y97.043 E433.99349
M204 S3000
M205 X10 Y10
G0 F3000 X64.221 Y96.691
M204 S1800
M205 X8 Y8
G1 F1800 X63.459 Y95.929 E434.06875
M204 S3000
M205 X10 Y10
G0 F3000 X63.459 Y95.137
M204 S1800
M205 X8 Y8
G1 F1800 X64.34 Y96.018 E434.15578
M204 S3000
M205 X10 Y10
G0 F3000 X64.459 Y95.345
M204 S1800
M205 X8 Y8
G1 F1800 X63.459 Y94.345 E434.25456
M204 S3000
M205 X10 Y10
G0 F3000 X63.459 Y93.553
M204 S1800
M205 X8 Y8
G1 F1800 X64.577 Y94.672 E434.36504
M204 S3000
M205 X10 Y10
G0 F3000 X64.696 Y93.999
M204 S1800
M205 X8 Y8
G1 F1800 X63.459 Y92.761 E434.48728
M204 S3000
M205 X10 Y10
G0 F3000 X63.459 Y91.969
M204 S1800
M205 X8 Y8
G1 F1800 X64.815 Y93.326 E434.62127
M204 S3000
M205 X10 Y10
G0 F3000 X64.934 Y92.652
M204 S1800
M205 X8 Y8
G1 F1800 X63.459 Y91.177 E434.76696
M204 S3000
M205 X10 Y10
G0 F3000 X63.459 Y90.385
M204 S1800
M205 X8 Y8
G1 F1800 X65.053 Y91.979 E434.92442
M204 S3000
M205 X10 Y10
G0 F3000 X65.171 Y91.306
M204 S1800
M205 X8 Y8
G1 F1800 X63.459 Y89.593 E435.09357
M204 S3000
M205 X10 Y10
G0 F3000 X63.459 Y88.802
M204 S1800
M205 X8 Y8
G1 F1800 X65.29 Y90.633 E435.27443
M204 S3000
M205 X10 Y10
G0 F3000 X65.56 Y90.11
M204 S1800
M205 X8 Y8
G1 F1800 X63.459 Y88.01 E435.48192
M204 S3000
M205 X10 Y10
G0 F3000 X63.459 Y87.218
M204 S1800
M205 X8 Y8
G1 F1800 X65.849 Y89.608 E435.71799
M204 S3000
M205 X10 Y10
G0 F3000 X66.139 Y89.106
M204 S1800
M205 X8 Y8
G1 F1800 X63.459 Y86.426 E435.98272
M204 S3000
M205 X10 Y10
G0 F3000 X63.459 Y85.634
M204 S1800
M205 X8 Y8
G1 F1800 X66.429 Y88.604 E436.27609
M204 S3000
M205 X10 Y10
G0 F3000 X66.719 Y88.101
M204 S1800
M205 X8 Y8
G1 F1800 X63.459 Y84.842 E436.59805
M204 S3000
M205 X10 Y10
G0 F3000 X63.459 Y84.05
M204 S1800
M205 X8 Y8
G1 F1800 X67.008 Y87.599 E436.94861
M204 S3000
M205 X10 Y10
G0 F3000 X67.298 Y87.097
M204 S1800
M205 X8 Y8
G1 F1800 X63.459 Y83.258 E437.32782
M204 S3000
M205 X10 Y10
G0 F3000 X63.459 Y82.466
M204 S1800
M205 X8 Y8
G1 F1800 X67.588 Y86.595 E437.73567
M204 S3000
M205 X10 Y10
G0 F3000 X67.878 Y86.093
M204 S1800
M205 X8 Y8
G1 F1800 X63.459 Y81.674 E438.17217
M204 S3000
M205 X10 Y10
G0 F3000 X63.459 Y80.882
M204 S1800
M205 X8 Y8
G1 F1800 X68.167 Y85.591 E438.63727
M204 S3000
M205 X10 Y10
G0 F3000 X68.457 Y85.088
M204 S1800
M205 X8 Y8
G1 F1800 X63.459 Y80.09 E439.13096
M204 S3000
M205 X10 Y10
G0 F3000 X63.459 Y79.298
M204 S1800
M205 X8 Y8
G1 F1800 X68.747 Y84.586 E439.65329
M204 S3000
M205 X10 Y10
G0 F3000 X69.036 Y84.084
M204 S1800
M205 X8 Y8
G1 F1800 X63.459 Y78.506 E440.20422
M204 S3000
M205 X10 Y10
G0 F3000 X63.459 Y77.714
M204 S1800
M205 X8 Y8
G1 F1800 X69.326 Y83.582 E440.7838
M204 S3000
M205 X10 Y10
G0 F3000 X69.616 Y83.08
M204 S1800
M205 X8 Y8
G1 F1800 X63.459 Y76.922 E441.39202
M204 S3000
M205 X10 Y10
G0 F3000 X63.459 Y76.13
M204 S1800
M205 X8 Y8
G1 F1800 X69.905 Y82.577 E442.02879
M204 S3000
M205 X10 Y10
G0 F3000 X70.195 Y82.075
M204 S1800
M205 X8 Y8
G1 F1800 X63.459 Y75.338 E442.69421
M204 S3000
M205 X10 Y10
G0 F3000 X63.459 Y74.546
M204 S1800
M205 X8 Y8
G1 F1800 X70.485 Y81.573 E443.38827
M204 S3000
M205 X10 Y10
G0 F3000 X70.775 Y81.071
M204 S1800
M205 X8 Y8
G1 F1800 X63.459 Y73.754 E444.11098
M204 S3000
M205 X10 Y10
G0 F3000 X63.459 Y72.962
M204 S1800
M205 X8 Y8
G1 F1800 X71.065 Y80.569 E444.86233
M204 S3000
M205 X10 Y10
G0 F3000 X71.354 Y80.066
M204 S1800
M205 X8 Y8
G1 F1800 X63.459 Y72.17 E445.64223
M204 S3000
M205 X10 Y10
G0 F3000 X63.459 Y71.378
M204 S1800
M205 X8 Y8
G1 F1800 X71.644 Y79.564 E446.45077
M204 S3000
M205 X10 Y10
G0 F3000 X71.934 Y79.062
M204 S1800
M205 X8 Y8
G1 F1800 X63.459 Y70.586 E447.28796
M204 S3000
M205 X10 Y10
G0 F3000 X63.459 Y69.794
M204 S1800
M205 X8 Y8
G1 F1800 X72.224 Y78.56 E448.15379
M204 S3000
M205 X10 Y10
G0 F3000 X72.514 Y78.058
M204 S1800
M205 X8 Y8
G1 F1800 X63.459 Y69.003 E449.04822
M204 S3000
M205 X10 Y10
G0 F3000 X63.459 Y68.211
M204 S1800
M205 X8 Y8
G1 F1800 X72.884 Y77.636 E449.9792
M204 S3000
M205 X10 Y10
G0 F3000 X73.314 Y77.274
M204 S1800
M205 X8 Y8
G1 F1800 X63.459 Y67.419 E450.95266
M204 S3000
M205 X10 Y10
G0 F3000 X63.459 Y66.627
M204 S1800
M205 X8 Y8
G1 F1800 X73.745 Y76.913 E451.96868
M204 S3000
M205 X10 Y10
G0 F3000 X74.176 Y76.552
M204 S1800
M205 X8 Y8
G1 F1800 X63.459 Y65.835 E453.02728
M204 S3000
M205 X10 Y10
G0 F3000 X63.459 Y65.043
M204 S1800
M205 X8 Y8
G1 F1800 X74.606 Y76.19 E454.12835
M204 S3000
M205 X10 Y10
G0 F3000 X75.038 Y75.83
M204 S1800
M205 X8 Y8
G1 F1800 X63.459 Y64.251 E455.2721
M204 S3000
M205 X10 Y10
G0 F3000 X63.459 Y63.459
M204 S1800
M205 X8 Y8
G1 F1800 X75.468 Y75.468 E456.45832
M204 S3000
M205 X10 Y10
G0 F3000 X75.899 Y75.107
M204 S1800
M205 X8 Y8
G1 F1800 X64.251 Y63.46 E457.60883
M204 S3000
M205 X10 Y10
G0 F3000 X65.043 Y63.46
M204 S1800
M205 X8 Y8
G1 F1800 X76.33 Y74.746 E458.72368
M204 S3000
M205 X10 Y10
G0 F3000 X76.76 Y74.384
M204 S1800
M205 X8 Y8
G1 F1800 X65.835 Y63.46 E459.80278
M204 S3000
M205 X10 Y10
G0 F3000 X66.627 Y63.46
M204 S1800
M205 X8 Y8
G1 F1800 X77.191 Y74.023 E460.84622
M204 S3000
M205 X10 Y10
G0 F3000 X77.622 Y73.662
M204 S1800
M205 X8 Y8
G1 F1800 X67.419 Y63.46 E461.85399
M204 S3000
M205 X10 Y10
G0 F3000 X68.211 Y63.46
M204 S1800
M205 X8 Y8
G1 F1800 X78.053 Y73.301 E462.82611
M204 S3000
M205 X10 Y10
G0 F3000 X78.483 Y72.94
M204 S1800
M205 X8 Y8
G1 F1800 X69.003 Y63.46 E463.76252
M204 S3000
M205 X10 Y10
G0 F3000 X69.795 Y63.46
M204 S1800
M205 X8 Y8
G1 F1800 X78.914 Y72.578 E464.66323
M204 S3000
M205 X10 Y10
G0 F3000 X79.345 Y72.217
M204 S1800
M205 X8 Y8
G1 F1800 X70.587 Y63.46 E465.52827
M204 S3000
M205 X10 Y10
G0 F3000 X71.379 Y63.46
M204 S1800
M205 X8 Y8
G1 F1800 X79.775 Y71.856 E466.35761
M204 S3000
M205 X10 Y10
G0 F3000 X80.207 Y71.495
M204 S1800
M205 X8 Y8
G1 F1800 X72.171 Y63.46 E467.15134
M204 S3000
M205 X10 Y10
G0 F3000 X72.963 Y63.46
M204 S1800
M205 X8 Y8
G1 F1800 X80.637 Y71.134 E467.90935
M204 S3000
M205 X10 Y10
G0 F3000 X81.068 Y70.772
M204 S1800
M205 X8 Y8
G1 F1800 X73.755 Y63.46 E468.63167
M204 S3000
M205 X10 Y10
G0 F3000 X74.547 Y63.46
M204 S1800
M205 X8 Y8
G1 F1800 X81.499 Y70.411 E469.31832
M204 S3000
M205 X10 Y10
G0 F3000 X81.929 Y70.05
M204 S1800
M205 X8 Y8
G1 F1800 X75.339 Y63.46 E469.96926
M204 S3000
M205 X10 Y10
G0 F3000 X76.131 Y63.46
M204 S1800
M205 X8 Y8
G1 F1800 X82.36 Y69.688 E470.5845
M204 S3000
M205 X10 Y10
G0 F3000 X82.791 Y69.328
M204 S1800
M205 X8 Y8
G1 F1800 X76.923 Y63.46 E471.16413
M204 S3000
M205 X10 Y10
G0 F3000 X77.715 Y63.46
M204 S1800
M205 X8 Y8
G1 F1800 X83.222 Y68.966 E471.70804
M204 S3000
M205 X10 Y10
G0 F3000 X83.652 Y68.605
M204 S1800
M205 X8 Y8
G1 F1800 X78.507 Y63.46 E472.21625
M204 S3000
M205 X10 Y10
G0 F3000 X79.299 Y63.46
M204 S1800
M205 X8 Y8
G1 F1800 X84.155 Y68.316 E472.69592
M204 S3000
M205 X10 Y10
G0 F3000 X84.736 Y68.104
M204 S1800
M205 X8 Y8
G1 F1800 X80.091 Y63.46 E473.15469
M204 S3000
M205 X10 Y10
G0 F3000 X80.883 Y63.46
M204 S1800
M205 X8 Y8
G1 F1800 X85.316 Y67.893 E473.59257
M204 S3000
M205 X10 Y10
G0 F3000 X85.897 Y67.682
M204 S1800
M205 X8 Y8
G1 F1800 X81.675 Y63.46 E474.00961
M204 S3000
M205 X10 Y10
G0 F3000 X82.467 Y63.46
M204 S1800
M205 X8 Y8
G1 F1800 X86.477 Y67.47 E474.40571
M204 S3000
M205 X10 Y10
G0 F3000 X87.058 Y67.259
M204 S1800
M205 X8 Y8
G1 F1800 X83.258 Y63.46 E474.78101
M204 S3000
M205 X10 Y10
G0 F3000 X84.05 Y63.46
M204 S1800
M205 X8 Y8
G1 F1800 X87.638 Y67.047 E475.13538
M204 S3000
M205 X10 Y10
G0 F3000 X88.219 Y66.836
M204 S1800
M205 X8 Y8
G1 F1800 X84.842 Y63.46 E475.4689
M204 S3000
M205 X10 Y10
G0 F3000 X85.634 Y63.46
M204 S1800
M205 X8 Y8
G1 F1800 X88.799 Y66.625 E475.78153
M204 S3000
M205 X10 Y10
G0 F3000 X89.38 Y66.413
M204 S1800
M205 X8 Y8
G1 F1800 X86.426 Y63.46 E476.07327
M204 S3000
M205 X10 Y10
G0 F3000 X87.218 Y63.46
M204 S1800
M205 X8 Y8
G1 F1800 X89.96 Y66.202 E476.34412
M204 S3000
M205 X10 Y10
G0 F3000 X90.541 Y65.99
M204 S1800
M205 X8 Y8
G1 F1800 X88.01 Y63.46 E476.59408
M204 S3000
M205 X10 Y10
G0 F3000 X88.802 Y63.46
M204 S1800
M205 X8 Y8
G1 F1800 X91.122 Y65.779 E476.82319
M204 S3000
M205 X10 Y10
G0 F3000 X91.703 Y65.568
M204 S1800
M205 X8 Y8
G1 F1800 X89.594 Y63.46 E477.03146
M204 S3000
M205 X10 Y10
G0 F3000 X90.386 Y63.46
M204 S1800
M205 X8 Y8
G1 F1800 X92.283 Y65.357 E477.21884
M204 S3000
M205 X10 Y10
G0 F3000 X92.864 Y65.145
M204 S1800
M205 X8 Y8
G1 F1800 X91.178 Y63.46 E477.38533
M204 S3000
M205 X10 Y10
G0 F3000 X91.97 Y63.46
M204 S1800
M205 X8 Y8
G1 F1800 X93.444 Y64.934 E477.53093
M204 S3000
M205 X10 Y10
G0 F3000 X94.025 Y64.722
M204 S1800
M205 X8 Y8
G1 F1800 X92.762 Y63.46 E477.65564
M204 S3000
M205 X10 Y10
G0 F3000 X93.554 Y63.46
M204 S1800
M205 X8 Y8
G1 F1800 X94.605 Y64.511 E477.75945
M204 S3000
M205 X10 Y10
G0 F3000 X95.186 Y64.3
M204 S1800
M205 X8 Y8
G1 F1800 X94.346 Y63.46 E477.84243
M204 S3000
M205 X10 Y10
G0 F3000 X95.138 Y63.46
M204 S1800
M205 X8 Y8
G1 F1800 X95.767 Y64.088 E477.90451
M204 S3000
M205 X10 Y10
G0 F3000 X96.347 Y63.877
M204 S1800
M205 X8 Y8
G1 F1800 X95.93 Y63.46 E477.9457
M204 S3000
M205 X10 Y10
G0 F3000 X96.722 Y63.46
M204 S1800
M205 X8 Y8
G1 F1800 X96.928 Y63.665 E477.966
M204 S3000
M205 X10 Y10
G0 F3000 X113.353 Y63.46
M204 S1800
M205 X8 Y8
G1 F1800 X113.838 Y63.945 E478.0139
M204 S3000
M205 X10 Y10
G0 F3000 X114.145 Y63.46
M204 S1800
M205 X8 Y8
G1 F1800 X115.083 Y64.398 E478.10656
M204 S3000
M205 X10 Y10
G0 F3000 X114.937 Y63.46
M204 S1800
M205 X8 Y8
G1 F1800 X116.329 Y64.852 E478.24406
G1 X116.399 Y64.922
M204 S3000
M205 X10 Y10
G0 F3000 X117.574 Y65.305
M204 S1800
M205 X8 Y8
G1 F1800 X115.729 Y63.46 E478.4263
M204 S3000
M205 X10 Y10
G0 F3000 X116.521 Y63.46
M204 S1800
M205 X8 Y8
G1 F1800 X118.82 Y65.759 E478.65339
G1 X118.89 Y65.829
M204 S3000
M205 X10 Y10
G0 F3000 X120.066 Y66.212
M204 S1800
M205 X8 Y8
G1 F1800 X117.313 Y63.46 E478.92528
M204 S3000
M205 X10 Y10
G0 F3000 X118.105 Y63.46
M204 S1800
M205 X8 Y8
G1 F1800 X121.311 Y66.666 E479.24196
G1 X121.381 Y66.736
M204 S3000
M205 X10 Y10
G0 F3000 X122.557 Y67.119
M204 S1800
M205 X8 Y8
G1 F1800 X118.897 Y63.46 E479.60343
M204 S3000
M205 X10 Y10
G0 F3000 X119.689 Y63.46
M204 S1800
M205 X8 Y8
G1 F1800 X123.803 Y67.573 E480.00975
G1 X123.873 Y67.643
M204 S3000
M205 X10 Y10
G0 F3000 X125.048 Y68.027
M204 S1800
M205 X8 Y8
G1 F1800 X120.481 Y63.46 E480.46087
M204 S3000
M205 X10 Y10
G0 F3000 X121.273 Y63.46
M204 S1800
M205 X8 Y8
G1 F1800 X126.803 Y68.99 E481.00711
G1 X126.873 Y69.06
M204 S3000
M205 X10 Y10
G0 F3000 X131.706 Y73.101
M204 S1800
M205 X8 Y8
G1 F1800 X122.065 Y63.46 E481.95943
G1 X121.995 Y63.39
M204 S3000
M205 X10 Y10
G0 F3000 X97.9 Y64.729
G0 X84.555 Y69.587
G0 X73.674 Y78.714
G0 X66.574 Y91.015
G0 X64.107 Y105
G0 X63.46 Y123.648
M204 S1800
M205 X8 Y8
G1 F1800 X86.346 Y146.535 E484.2201
M204 S3000
M205 X10 Y10
G0 F3000 X85.554 Y146.535
M204 S1800
M205 X8 Y8
G1 F1800 X63.46 Y124.44 E486.40254
M204 S3000
M205 X10 Y10
G0 F3000 X63.46 Y125.232
M204 S1800
M205 X8 Y8
G1 F1800 X84.762 Y146.535 E488.50675
G1 X84.832 Y146.605
M204 S3000
M205 X10 Y10
G1 F2400 E481.00675
;MESH:NONMESH
G0 F3000 X84.574 Y140.379
G0 X85.339 Y139.058
G0 X93.338 Y68.282
;TIME_ELAPSED:262.444712
;LAYER:1
M140 S60
G0 F4500 X93.338 Y68.282 Z0.5
M204 S1800
M205 X8 Y8
;TYPE:SUPPORT
G1 F2400 E488.50675
G1 F2700 X88.893 Y69.9 E488.66408
G1 X93.338 Y69.9 E488.81192
G1 X93.338 Y68.282 E488.86574
G1 X98.213 Y66.508 E489.03828
G1 X100.005 Y66.508 E489.09788
G1 X100.005 Y69.9 E489.2107
G1 X101.701 Y69.9 E489.26711
G1 X102.1 Y70.299 E489.28588
G1 X102.1 Y101.701 E490.33031
G1 X101.701 Y102.1 E490.34908
G1 X100.005 Y102.1 E490.40549
G1 X100.005 Y109.9 E490.66492
G1 X101.701 Y109.9 E490.72133
G1 X102.1 Y110.299 E490.7401
G1 X102.1 Y143.492 E491.8441
G1 X106.672 Y143.492 E491.99617
G1 X106.672 Y66.508 E494.55666
G1 X107.9 Y66.508 E494.59751
G1 X107.9 Y101.701 E495.76803
G1 X108.299 Y102.1 E495.7868
G1 X113.339 Y102.1 E495.95443
G1 X113.339 Y109.9 E496.21386
G1 X108.299 Y109.9 E496.38149
G1 X107.9 Y110.299 E496.40026
G1 X107.9 Y139.701 E497.37817
G1 X108.299 Y140.1 E497.39694
G1 X113.339 Y140.1 E497.56457
G1 X113.339 Y142.928 E497.65863
G1 X120.006 Y140.501 E497.89461
G1 X120.006 Y140.1 E497.90795
G1 X121.107 Y140.1 E497.94457
G1 X120.006 Y140.501 E497.98354
M204 S3000
M205 X10 Y10
G0 F4500 X113.339 Y109.9
M204 S1800
M205 X8 Y8
G1 F2700 X117.197 Y109.9 E498.11186
G1 X118.196 Y108.9 E498.15887
G1 X120.006 Y108.9 E498.21907
G1 X120.006 Y103.1 E498.41198
G1 X126.673 Y103.1 E498.63373
G1 X126.673 Y108.9 E498.82664
G1 X133.34 Y108.9 E499.04838
G1 X133.34 Y103.1 E499.24129
G1 X140.007 Y103.1 E499.46304
G1 X140.007 Y109.206 E499.66612
G1 X140.1 Y109.299 E499.6705
G1 X140.1 Y121.192 E500.06606
G1 X141.729 Y118.369 E500.17446
G1 X144.086 Y105 E500.62598
G1 X143.751 Y103.1 E500.69014
G1 X140.007 Y103.1 E500.81467
M204 S3000
M205 X10 Y10
G0 F4500 X100.005 Y102.1
M204 S1800
M205 X8 Y8
G1 F2700 X93.338 Y102.1 E501.03642
G1 X93.338 Y109.9 E501.29584
G1 X92.78 Y109.9 E501.3144
G1 X91.781 Y108.9 E501.36142
G1 X86.671 Y108.9 E501.53138
G1 X86.671 Y103.1 E501.72429
G1 X80.004 Y103.1 E501.94603
G1 X80.004 Y108.9 E502.13894
G1 X73.337 Y108.9 E502.36068
G1 X73.337 Y103.1 E502.55359
G1 X70.299 Y103.1 E502.65464
G1 X69.9 Y102.701 E502.67341
G1 X69.9 Y88.808 E503.13549
G1 X68.271 Y91.631 E503.24389
G1 X66.67 Y100.711 E503.55055
G1 X66.67 Y108.9 E503.82292
G1 X66.602 Y108.9 E503.82518
G1 X65.914 Y105 E503.9569
G1 X66.67 Y100.711 E504.10175
M204 S3000
M205 X10 Y10
G1 F2400 E496.60175
;MESH:Tested Body.stl
G0 F4500 X65.174 Y100.447
G0 X66.457 Y90.972
M204 S1800
M205 X8 Y8
;TYPE:WALL-INNER
G1 F2400 E504.10175
G1 F2700 X63.985 Y105 E504.57551
G1 X66.457 Y119.028 E505.04928
G1 X73.58 Y131.365 E505.52309
G1 X84.492 Y140.521 E505.99686
G1 X97.877 Y145.392 E506.47061
G1 X112.123 Y145.392 E506.94443
G1 X125.508 Y140.521 E507.41818
G1 X136.42 Y131.365 E507.89196
G1 X143.543 Y119.028 E508.36577
G1 X146.015 Y105 E508.83953
G1 X143.543 Y90.972 E509.31329
G1 X136.42 Y78.635 E509.7871
G1 X125.508 Y69.479 E510.26088
G1 X112.123 Y64.608 E510.73463
G1 X97.877 Y64.608 E511.20845
G1 X84.492 Y69.479 E511.6822
G1 X73.58 Y78.635 E512.15597
G1 X66.457 Y90.972 E512.62978
M204 S3000
M205 X10 Y10
G0 F4500 X73.861 Y78.871
G0 X84.676 Y69.797
G0 X97.942 Y64.969
G0 X147.045 Y62.3
M204 S1800
M205 X8 Y8
G1 F2700 X147.345 Y62.456 E512.64103
G1 X147.546 Y62.658 E512.65051
G1 X147.7 Y62.955 E512.66164
G1 X147.75 Y63.313 E512.67366
G1 X147.75 Y146.692 E515.44686
G1 X147.701 Y147.043 E515.45864
G1 X147.541 Y147.348 E515.4701
G1 X147.344 Y147.545 E515.47936
G1 X147.045 Y147.7 E515.49057
G1 X146.687 Y147.75 E515.50259
G1 X63.308 Y147.75 E518.27579
G1 X62.957 Y147.701 E518.28757
G1 X62.652 Y147.542 E518.29901
G1 X62.455 Y147.344 E518.3083
G1 X62.3 Y147.045 E518.3195
G1 X62.25 Y146.687 E518.33153
G1 X62.25 Y63.308 E521.10472
G1 X62.299 Y62.957 E521.11651
G1 X62.458 Y62.652 E521.12795
G1 X62.656 Y62.455 E521.13724
G1 X62.955 Y62.3 E521.14844
G1 X63.313 Y62.25 E521.16047
G1 X146.692 Y62.25 E523.93366
G1 X147.045 Y62.3 E523.94552
M204 S3000
M205 X10 Y10
G0 F4500 X147.146 Y61.91
M204 S1800
M205 X8 Y8
G1 F2700 X147.189 Y61.924 E523.94702
G1 X147.586 Y62.13 E523.9619
G1 X147.874 Y62.42 E523.97549
G1 X148.075 Y62.81 E523.99009
G1 X148.089 Y62.853 E523.99159
G1 X148.15 Y63.285 E524.0061
G1 X148.15 Y146.72 E526.78116
G1 X148.09 Y147.146 E526.79547
G1 X148.076 Y147.189 E526.79697
G1 X147.869 Y147.586 E526.81187
G1 X147.58 Y147.874 E526.82544
G1 X147.19 Y148.075 E526.84003
G1 X147.147 Y148.089 E526.84153
G1 X146.715 Y148.15 E526.85604
G1 X63.28 Y148.15 E529.6311
G1 X62.854 Y148.09 E529.64541
G1 X62.811 Y148.076 E529.64692
G1 X62.415 Y147.87 E529.66176
G1 X62.126 Y147.58 E529.67538
G1 X61.925 Y147.19 E529.68997
G1 X61.911 Y147.147 E529.69148
G1 X61.85 Y146.715 E529.70599
G1 X61.85 Y63.28 E532.48105
G1 X61.91 Y62.854 E532.49536
G1 X61.924 Y62.811 E532.49686
G1 X62.13 Y62.415 E532.51171
G1 X62.42 Y62.126 E532.52532
G1 X62.81 Y61.925 E532.53992
G1 X62.853 Y61.911 E532.54142
G1 X63.285 Y61.85 E532.55593
G1 X146.72 Y61.85 E535.33099
G1 X147.146 Y61.91 E535.3453
M204 S3000
M205 X10 Y10
G0 F4500 X147.124 Y62.007
G0 X97.942 Y64.969
G0 X84.676 Y69.797
G0 X73.815 Y78.832
G0 X73.891 Y78.896
M204 S1800
M205 X8 Y8
G1 F2700 X66.839 Y91.111 E535.81442
G1 X64.391 Y105 E536.28349
G1 X66.839 Y118.889 E536.75256
G1 X73.891 Y131.104 E537.22168
G1 X84.695 Y140.169 E537.69075
G1 X97.948 Y144.992 E538.15983
G1 X112.052 Y144.992 E538.62893
G1 X125.305 Y140.169 E539.09801
G1 X136.109 Y131.104 E539.56708
G1 X143.161 Y118.889 E540.0362
G1 X145.609 Y105 E540.50527
G1 X143.161 Y91.111 E540.97434
G1 X136.109 Y78.896 E541.44346
G1 X125.305 Y69.831 E541.91253
G1 X112.052 Y65.008 E542.38161
G1 X97.948 Y65.008 E542.85071
G1 X84.695 Y69.831 E543.31979
G1 X73.891 Y78.896 E543.78886
M204 S3000
M205 X10 Y10
G0 F4500 X74.202 Y79.157
M204 S1800
M205 X8 Y8
;TYPE:WALL-OUTER
G1 F2700 X67.221 Y91.25 E544.25329
G1 X64.797 Y105 E544.71767
G1 X67.221 Y118.75 E545.18205
G1 X74.202 Y130.843 E545.64647
G1 X84.898 Y139.817 E546.11085
G1 X98.019 Y144.592 E546.57525
G1 X111.981 Y144.592 E547.03963
G1 X125.102 Y139.817 E547.50404
G1 X135.798 Y130.843 E547.96841
G1 X142.779 Y118.75 E548.43284
G1 X145.203 Y105 E548.89722
G1 X142.779 Y91.25 E549.3616
G1 X135.798 Y79.157 E549.82602
G1 X125.102 Y70.183 E550.2904
G1 X111.981 Y65.408 E550.7548
G1 X98.019 Y65.408 E551.21918
G1 X84.898 Y70.183 E551.68359
G1 X74.202 Y79.157 E552.14796
M204 S3000
M205 X10 Y10
G0 F4500 X74.103 Y79.33
G0 X73.671 Y79.078
G0 X84.676 Y69.797
G0 X97.942 Y64.969
G0 X146.799 Y61.961
G0 X146.869 Y61.463
M204 S1800
M205 X8 Y8
G1 F2700 X147.237 Y61.52 E552.16035
G1 X147.341 Y61.552 E552.16397
G1 X147.8 Y61.789 E552.18115
G1 X147.855 Y61.834 E552.18351
G1 X148.165 Y62.144 E552.19809
G1 X148.211 Y62.201 E552.20053
G1 X148.447 Y62.658 E552.21764
G1 X148.479 Y62.762 E552.22126
G1 X148.536 Y63.13 E552.23364
G1 X148.55 Y63.262 E552.23806
G1 X148.55 Y146.74 E555.01455
G1 X148.537 Y146.869 E555.01886
G1 X148.48 Y147.237 E555.03125
G1 X148.448 Y147.341 E555.03486
G1 X148.211 Y147.8 E555.05205
G1 X148.166 Y147.855 E555.05441
G1 X147.856 Y148.165 E555.06899
G1 X147.799 Y148.211 E555.07143
G1 X147.342 Y148.447 E555.08853
G1 X147.238 Y148.479 E555.09215
G1 X146.87 Y148.536 E555.10454
G1 X146.738 Y148.55 E555.10895
G1 X63.26 Y148.55 E557.88544
G1 X63.131 Y148.537 E557.88976
G1 X62.763 Y148.48 E557.90214
G1 X62.659 Y148.448 E557.90576
G1 X62.2 Y148.211 E557.92294
G1 X62.145 Y148.166 E557.92531
G1 X61.835 Y147.856 E557.93989
G1 X61.789 Y147.799 E557.94232
G1 X61.553 Y147.342 E557.95943
G1 X61.521 Y147.238 E557.96305
G1 X61.464 Y146.87 E557.97543
G1 X61.45 Y146.738 E557.97985
G1 X61.45 Y63.26 E560.75634
G1 X61.463 Y63.131 E560.76065
G1 X61.52 Y62.763 E560.77304
G1 X61.552 Y62.659 E560.77666
G1 X61.789 Y62.2 E560.79384
G1 X61.834 Y62.145 E560.7962
G1 X62.144 Y61.835 E560.81078
G1 X62.201 Y61.789 E560.81322
G1 X62.658 Y61.553 E560.83033
G1 X62.762 Y61.521 E560.83394
G1 X63.13 Y61.464 E560.84633
G1 X63.262 Y61.45 E560.85075
G1 X146.74 Y61.45 E563.62724
G1 X146.869 Y61.463 E563.63155
M204 S3000
M205 X10 Y10
G0 F4500 X147.066 Y61.493
G0 X146.927 Y62.676
M204 S1800
M205 X8 Y8
;TYPE:SKIN
G1 F1800 X147.108 Y62.772 E563.63836
G1 X147.227 Y62.891 E563.64396
G1 X147.324 Y63.077 E563.65094
G1 X147.36 Y63.339 E563.65973
G1 X147.36 Y146.666 E566.4312
G1 X147.325 Y146.922 E566.43979
G1 X147.222 Y147.117 E566.44713
G1 X147.115 Y147.224 E566.45216
G1 X146.923 Y147.324 E566.45936
G1 X146.661 Y147.36 E566.46816
G1 X63.333 Y147.36 E569.23966
G1 X63.075 Y147.324 E569.24832
G1 X62.889 Y147.226 E569.25531
G1 X62.774 Y147.111 E569.26072
G1 X62.676 Y146.923 E569.26778
G1 X62.64 Y146.661 E569.27657
G1 X62.64 Y63.333 E572.04807
G1 X62.676 Y63.075 E572.05674
G1 X62.774 Y62.889 E572.06373
G1 X62.889 Y62.774 E572.06914
G1 X63.077 Y62.676 E572.07619
G1 X63.339 Y62.64 E572.08499
G1 X146.666 Y62.64 E574.85645
G1 X146.927 Y62.676 E574.86522
M204 S3000
M205 X10 Y10
G0 F4500 X136.724 Y78.38
M204 S1800
M205 X8 Y8
G1 F1800 X125.706 Y69.136 E575.34357
G1 X112.191 Y64.218 E575.82192
G1 X97.809 Y64.218 E576.30026
G1 X84.294 Y69.136 E576.77861
G1 X73.276 Y78.38 E577.25697
G1 X66.085 Y90.837 E577.73537
G1 X63.589 Y105 E578.21369
G1 X66.085 Y119.163 E578.69201
G1 X73.276 Y131.62 E579.17041
G1 X84.294 Y140.864 E579.64876
G1 X97.809 Y145.782 E580.12711
G1 X112.191 Y145.782 E580.60546
G1 X125.706 Y140.864 E581.08381
G1 X136.724 Y131.62 E581.56216
G1 X143.915 Y119.163 E582.04056
G1 X146.411 Y105 E582.51888
G1 X143.915 Y90.837 E582.99721
G1 X136.724 Y78.38 E583.47561
M204 S3000
M205 X10 Y10
G0 F4500 X143.198 Y91.098
G0 X145.649 Y105
G0 X147.179 Y146.411
M204 S1800
M205 X8 Y8
G1 F1800 X146.411 Y147.179 E583.51173
M204 S3000
M205 X10 Y10
G0 F4500 X145.845 Y147.179
M204 S1800
M205 X8 Y8
G1 F1800 X147.179 Y145.845 E583.57448
M204 S3000
M205 X10 Y10
G0 F4500 X147.179 Y145.28
M204 S1800
M205 X8 Y8
G1 F1800 X145.28 Y147.179 E583.6638
M204 S3000
M205 X10 Y10
G0 F4500 X144.714 Y147.179
M204 S1800
M205 X8 Y8
G1 F1800 X147.179 Y144.714 E583.77975
M204 S3000
M205 X10 Y10
G0 F4500 X147.179 Y144.148
M204 S1800
M205 X8 Y8
G1 F1800 X144.148 Y147.179 E583.92232
M204 S3000
M205 X10 Y10
G0 F4500 X143.582 Y147.179
M204 S1800
M205 X8 Y8
G1 F1800 X147.179 Y143.582 E584.09151
M204 S3000
M205 X10 Y10
G0 F4500 X147.179 Y143.017
M204 S1800
M205 X8 Y8
G1 F1800 X143.017 Y147.179 E584.28727
M204 S3000
M205 X10 Y10
G0 F4500 X142.451 Y147.179
M204 S1800
M205 X8 Y8
G1 F1800 X147.179 Y142.451 E584.50967
M204 S3000
M205 X10 Y10
G0 F4500 X147.179 Y141.885
M204 S1800
M205 X8 Y8
G1 F1800 X141.885 Y147.179 E584.75868
M204 S3000
M205 X10 Y10
G0 F4500 X141.32 Y147.179
M204 S1800
M205 X8 Y8
G1 F1800 X147.179 Y141.32 E585.03427
M204 S3000
M205 X10 Y10
G0 F4500 X147.179 Y140.754
M204 S1800
M205 X8 Y8
G1 F1800 X140.754 Y147.179 E585.33648
M204 S3000
M205 X10 Y10
G0 F4500 X140.188 Y147.179
M204 S1800
M205 X8 Y8
G1 F1800 X147.179 Y140.188 E585.66532
M204 S3000
M205 X10 Y10
G0 F4500 X147.179 Y139.623
M204 S1800
M205 X8 Y8
G1 F1800 X139.623 Y147.179 E586.02073
M204 S3000
M205 X10 Y10
G0 F4500 X139.057 Y147.179
M204 S1800
M205 X8 Y8
G1 F1800 X147.179 Y139.057 E586.40276
M204 S3000
M205 X10 Y10
G0 F4500 X147.179 Y138.491
M204 S1800
M205 X8 Y8
G1 F1800 X138.491 Y147.179 E586.81142
M204 S3000
M205 X10 Y10
G0 F4500 X137.926 Y147.179
M204 S1800
M205 X8 Y8
G1 F1800 X147.179 Y137.926 E587.24665
M204 S3000
M205 X10 Y10
G0 F4500 X147.179 Y137.36
M204 S1800
M205 X8 Y8
G1 F1800 X137.36 Y147.179 E587.70851
M204 S3000
M205 X10 Y10
G0 F4500 X136.794 Y147.179
M204 S1800
M205 X8 Y8
G1 F1800 X147.179 Y136.794 E588.19698
M204 S3000
M205 X10 Y10
G0 F4500 X147.179 Y136.229
M204 S1800
M205 X8 Y8
G1 F1800 X136.229 Y147.179 E588.71204
M204 S3000
M205 X10 Y10
G0 F4500 X135.663 Y147.179
M204 S1800
M205 X8 Y8
G1 F1800 X147.179 Y135.663 E589.25372
M204 S3000
M205 X10 Y10
G0 F4500 X147.179 Y135.097
M204 S1800
M205 X8 Y8
G1 F1800 X135.097 Y147.179 E589.82202
M204 S3000
M205 X10 Y10
G0 F4500 X134.532 Y147.179
M204 S1800
M205 X8 Y8
G1 F1800 X147.179 Y134.532 E590.41689
M204 S3000
M205 X10 Y10
G0 F4500 X147.179 Y133.966
M204 S1800
M205 X8 Y8
G1 F1800 X133.966 Y147.179 E591.03839
M204 S3000
M205 X10 Y10
G0 F4500 X133.4 Y147.179
M204 S1800
M205 X8 Y8
G1 F1800 X147.179 Y133.4 E591.68651
M204 S3000
M205 X10 Y10
G0 F4500 X147.179 Y132.834
M204 S1800
M205 X8 Y8
G1 F1800 X132.834 Y147.179 E592.36126
M204 S3000
M205 X10 Y10
G0 F4500 X132.269 Y147.179
M204 S1800
M205 X8 Y8
G1 F1800 X147.179 Y132.269 E593.06258
M204 S3000
M205 X10 Y10
G0 F4500 X147.179 Y131.703
M204 S1800
M205 X8 Y8
G1 F1800 X131.703 Y147.179 E593.79052
M204 S3000
M205 X10 Y10
G0 F4500 X131.137 Y147.179
M204 S1800
M205 X8 Y8
G1 F1800 X147.179 Y131.137 E594.54509
M204 S3000
M205 X10 Y10
G0 F4500 X147.179 Y130.572
M204 S1800
M205 X8 Y8
G1 F1800 X130.572 Y147.179 E595.32623
M204 S3000
M205 X10 Y10
G0 F4500 X130.006 Y147.179
M204 S1800
M205 X8 Y8
G1 F1800 X147.179 Y130.006 E596.134
M204 S3000
M205 X10 Y10
G0 F4500 X147.179 Y129.44
M204 S1800
M205 X8 Y8
G1 F1800 X129.44 Y147.179 E596.96839
M204 S3000
M205 X10 Y10
G0 F4500 X128.875 Y147.179
M204 S1800
M205 X8 Y8
G1 F1800 X147.179 Y128.875 E597.82935
M204 S3000
M205 X10 Y10
G0 F4500 X147.179 Y128.309
M204 S1800
M205 X8 Y8
G1 F1800 X128.309 Y147.179 E598.71694
M204 S3000
M205 X10 Y10
G0 F4500 X127.743 Y147.179
M204 S1800
M205 X8 Y8
G1 F1800 X147.179 Y127.743 E599.63115
M204 S3000
M205 X10 Y10
G0 F4500 X147.179 Y127.178
M204 S1800
M205 X8 Y8
G1 F1800 X127.178 Y147.179 E600.57193
M204 S3000
M205 X10 Y10
G0 F4500 X126.612 Y147.179
M204 S1800
M205 X8 Y8
G1 F1800 X147.179 Y126.612 E601.53934
M204 S3000
M205 X10 Y10
G0 F4500 X147.179 Y126.046
M204 S1800
M205 X8 Y8
G1 F1800 X126.046 Y147.179 E602.53337
M204 S3000
M205 X10 Y10
G0 F4500 X125.481 Y147.179
M204 S1800
M205 X8 Y8
G1 F1800 X147.179 Y125.481 E603.55398
M204 S3000
M205 X10 Y10
G0 F4500 X147.179 Y124.915
M204 S1800
M205 X8 Y8
G1 F1800 X124.915 Y147.179 E604.60121
M204 S3000
M205 X10 Y10
G0 F4500 X124.349 Y147.179
M204 S1800
M205 X8 Y8
G1 F1800 X147.179 Y124.349 E605.67506
M204 S3000
M205 X10 Y10
G0 F4500 X147.179 Y123.783
M204 S1800
M205 X8 Y8
G1 F1800 X123.783 Y147.179 E606.77554
M204 S3000
M205 X10 Y10
G0 F4500 X123.218 Y147.179
M204 S1800
M205 X8 Y8
G1 F1800 X147.179 Y123.218 E607.90259
M204 S3000
M205 X10 Y10
G0 F4500 X147.179 Y122.652
M204 S1800
M205 X8 Y8
G1 F1800 X122.652 Y147.179 E609.05627
M204 S3000
M205 X10 Y10
G0 F4500 X122.086 Y147.179
M204 S1800
M205 X8 Y8
G1 F1800 X147.179 Y122.086 E610.23656
M204 S3000
M205 X10 Y10
G0 F4500 X147.179 Y121.521
M204 S1800
M205 X8 Y8
G1 F1800 X121.521 Y147.179 E611.44344
M204 S3000
M205 X10 Y10
G0 F4500 X120.955 Y147.179
M204 S1800
M205 X8 Y8
G1 F1800 X133.96 Y134.174 E612.05515
G1 X134.03 Y134.104
M204 S3000
M205 X10 Y10
G0 F4500 X130.449 Y137.119
M204 S1800
M205 X8 Y8
G1 F1800 X120.389 Y147.179 E612.52834
M204 S3000
M205 X10 Y10
G0 F4500 X119.824 Y147.179
M204 S1800
M205 X8 Y8
G1 F1800 X126.939 Y140.063 E612.86304
G1 X127.009 Y139.993
M204 S3000
M205 X10 Y10
G0 F4500 X125.198 Y141.238
M204 S1800
M205 X8 Y8
G1 F1800 X119.258 Y147.179 E613.14246
M204 S3000
M205 X10 Y10
G0 F4500 X118.692 Y147.179
M204 S1800
M205 X8 Y8
G1 F1800 X124.309 Y141.562 E613.40666
G1 X124.379 Y141.492
M204 S3000
M205 X10 Y10
G0 F4500 X123.419 Y141.886
M204 S1800
M205 X8 Y8
G1 F1800 X118.127 Y147.179 E613.65561
M204 S3000
M205 X10 Y10
G0 F4500 X117.561 Y147.179
M204 S1800
M205 X8 Y8
G1 F1800 X122.53 Y142.209 E613.88936
G1 X122.6 Y142.139
M204 S3000
M205 X10 Y10
G0 F4500 X121.641 Y142.533
M204 S1800
M205 X8 Y8
G1 F1800 X116.995 Y147.179 E614.10789
M204 S3000
M205 X10 Y10
G0 F4500 X116.43 Y147.179
M204 S1800
M205 X8 Y8
G1 F1800 X120.752 Y142.856 E614.31121
G1 X120.822 Y142.786
M204 S3000
M205 X10 Y10
G0 F4500 X119.863 Y143.18
M204 S1800
M205 X8 Y8
G1 F1800 X115.864 Y147.179 E614.49931
M204 S3000
M205 X10 Y10
G0 F4500 X115.298 Y147.179
M204 S1800
M205 X8 Y8
G1 F1800 X118.974 Y143.503 E614.67222
G1 X119.044 Y143.433
M204 S3000
M205 X10 Y10
G0 F4500 X118.084 Y143.827
M204 S1800
M205 X8 Y8
G1 F1800 X114.733 Y147.179 E614.82986
M204 S3000
M205 X10 Y10
G0 F4500 X114.167 Y147.179
M204 S1800
M205 X8 Y8
G1 F1800 X117.195 Y144.151 E614.97229
G1 X117.265 Y144.081
M204 S3000
M205 X10 Y10
G0 F4500 X116.306 Y144.474
M204 S1800
M205 X8 Y8
G1 F1800 X113.601 Y147.179 E615.09952
M204 S3000
M205 X10 Y10
G0 F4500 X113.035 Y147.179
M204 S1800
M205 X8 Y8
G1 F1800 X115.416 Y144.798 E615.21152
G1 X115.486 Y144.728
M204 S3000
M205 X10 Y10
G0 F4500 X114.527 Y145.121
M204 S1800
M205 X8 Y8
G1 F1800 X112.47 Y147.179 E615.3083
M204 S3000
M205 X10 Y10
G0 F4500 X111.904 Y147.179
M204 S1800
M205 X8 Y8
G1 F1800 X113.638 Y145.445 E615.38986
G1 X113.708 Y145.375
M204 S3000
M205 X10 Y10
G0 F4500 X112.749 Y145.768
M204 S1800
M205 X8 Y8
G1 F1800 X111.338 Y147.179 E615.45623
M204 S3000
M205 X10 Y10
G0 F4500 X110.773 Y147.179
M204 S1800
M205 X8 Y8
G1 F1800 X111.991 Y145.96 E615.51354
M204 S3000
M205 X10 Y10
G0 F4500 X111.425 Y145.96
M204 S1800
M205 X8 Y8
G1 F1800 X110.207 Y147.179 E615.57086
M204 S3000
M205 X10 Y10
G0 F4500 X109.641 Y147.179
M204 S1800
M205 X8 Y8
G1 F1800 X110.86 Y145.96 E615.6282
M204 S3000
M205 X10 Y10
G0 F4500 X110.294 Y145.96
M204 S1800
M205 X8 Y8
G1 F1800 X109.076 Y147.179 E615.68551
M204 S3000
M205 X10 Y10
G0 F4500 X108.51 Y147.179
M204 S1800
M205 X8 Y8
G1 F1800 X109.728 Y145.96 E615.74282
M204 S3000
M205 X10 Y10
G0 F4500 X109.163 Y145.96
M204 S1800
M205 X8 Y8
G1 F1800 X107.944 Y147.179 E615.80016
M204 S3000
M205 X10 Y10
G0 F4500 X107.379 Y147.179
M204 S1800
M205 X8 Y8
G1 F1800 X108.597 Y145.96 E615.85748
M204 S3000
M205 X10 Y10
G0 F4500 X108.031 Y145.96
M204 S1800
M205 X8 Y8
G1 F1800 X106.813 Y147.179 E615.91479
M204 S3000
M205 X10 Y10
G0 F4500 X106.247 Y147.179
M204 S1800
M205 X8 Y8
G1 F1800 X107.466 Y145.96 E615.97213
M204 S3000
M205 X10 Y10
G0 F4500 X106.9 Y145.96
M204 S1800
M205 X8 Y8
G1 F1800 X105.682 Y147.179 E616.02944
M204 S3000
M205 X10 Y10
G0 F4500 X105.116 Y147.179
M204 S1800
M205 X8 Y8
G1 F1800 X106.334 Y145.96 E616.08676
M204 S3000
M205 X10 Y10
G0 F4500 X105.769 Y145.96
M204 S1800
M205 X8 Y8
G1 F1800 X104.55 Y147.179 E616.1441
M204 S3000
M205 X10 Y10
G0 F4500 X103.985 Y147.179
M204 S1800
M205 X8 Y8
G1 F1800 X105.203 Y145.96 E616.20141
M204 S3000
M205 X10 Y10
G0 F4500 X104.637 Y145.96
M204 S1800
M205 X8 Y8
G1 F1800 X103.419 Y147.179 E616.25873
M204 S3000
M205 X10 Y10
G0 F4500 X102.853 Y147.179
M204 S1800
M205 X8 Y8
G1 F1800 X104.071 Y145.96 E616.31604
M204 S3000
M205 X10 Y10
G0 F4500 X103.506 Y145.96
M204 S1800
M205 X8 Y8
G1 F1800 X102.287 Y147.179 E616.37338
M204 S3000
M205 X10 Y10
G0 F4500 X101.722 Y147.179
M204 S1800
M205 X8 Y8
G1 F1800 X102.94 Y145.96 E616.43069
M204 S3000
M205 X10 Y10
G0 F4500 X102.374 Y145.96
M204 S1800
M205 X8 Y8
G1 F1800 X101.156 Y147.179 E616.48801
M204 S3000
M205 X10 Y10
G0 F4500 X100.59 Y147.179
M204 S1800
M205 X8 Y8
G1 F1800 X101.809 Y145.96 E616.54535
M204 S3000
M205 X10 Y10
G0 F4500 X101.243 Y145.96
M204 S1800
M205 X8 Y8
G1 F1800 X100.025 Y147.179 E616.60266
M204 S3000
M205 X10 Y10
G0 F4500 X99.459 Y147.179
M204 S1800
M205 X8 Y8
G1 F1800 X100.677 Y145.96 E616.65997
M204 S3000
M205 X10 Y10
G0 F4500 X100.112 Y145.96
M204 S1800
M205 X8 Y8
G1 F1800 X98.893 Y147.179 E616.71731
M204 S3000
M205 X10 Y10
G0 F4500 X98.328 Y147.179
M204 S1800
M205 X8 Y8
G1 F1800 X99.546 Y145.96 E616.77463
M204 S3000
M205 X10 Y10
G0 F4500 X98.98 Y145.96
M204 S1800
M205 X8 Y8
G1 F1800 X97.762 Y147.179 E616.83194
M204 S3000
M205 X10 Y10
G0 F4500 X97.196 Y147.179
M204 S1800
M205 X8 Y8
G1 F1800 X98.415 Y145.96 E616.88928
M204 S3000
M205 X10 Y10
G0 F4500 X97.849 Y145.96
M204 S1800
M205 X8 Y8
G1 F1800 X96.631 Y147.179 E616.94659
M204 S3000
M205 X10 Y10
G0 F4500 X96.065 Y147.179
M204 S1800
M205 X8 Y8
G1 F1800 X97.415 Y145.829 E617.01009
M204 S3000
M205 X10 Y10
G0 F4500 X97 Y145.678
M204 S1800
M205 X8 Y8
G1 F1800 X95.499 Y147.179 E617.0807
M204 S3000
M205 X10 Y10
G0 F4500 X94.934 Y147.179
M204 S1800
M205 X8 Y8
G1 F1800 X96.585 Y145.527 E617.15838
M204 S3000
M205 X10 Y10
G0 F4500 X96.171 Y145.376
M204 S1800
M205 X8 Y8
G1 F1800 X94.368 Y147.179 E617.24319
M204 S3000
M205 X10 Y10
G0 F4500 X93.802 Y147.179
M204 S1800
M205 X8 Y8
G1 F1800 X95.756 Y145.225 E617.3351
M204 S3000
M205 X10 Y10
G0 F4500 X95.341 Y145.074
M204 S1800
M205 X8 Y8
G1 F1800 X93.236 Y147.179 E617.43411
M204 S3000
M205 X10 Y10
G0 F4500 X92.671 Y147.179
M204 S1800
M205 X8 Y8
G1 F1800 X94.926 Y144.923 E617.5402
M204 S3000
M205 X10 Y10
G0 F4500 X94.511 Y144.773
M204 S1800
M205 X8 Y8
G1 F1800 X92.105 Y147.179 E617.65337
M204 S3000
M205 X10 Y10
G0 F4500 X91.539 Y147.179
M204 S1800
M205 X8 Y8
G1 F1800 X94.097 Y144.621 E617.77369
M204 S3000
M205 X10 Y10
G0 F4500 X93.682 Y144.471
M204 S1800
M205 X8 Y8
G1 F1800 X90.974 Y147.179 E617.90107
M204 S3000
M205 X10 Y10
G0 F4500 X90.408 Y147.179
M204 S1800
M205 X8 Y8
G1 F1800 X93.268 Y144.319 E618.03559
M204 S3000
M205 X10 Y10
G0 F4500 X92.853 Y144.169
M204 S1800
M205 X8 Y8
G1 F1800 X89.842 Y147.179 E618.1772
M204 S3000
M205 X10 Y10
G0 F4500 X89.277 Y147.179
M204 S1800
M205 X8 Y8
G1 F1800 X92.438 Y144.017 E618.32591
M204 S3000
M205 X10 Y10
G0 F4500 X92.023 Y143.867
M204 S1800
M205 X8 Y8
G1 F1800 X88.711 Y147.179 E618.48169
M204 S3000
M205 X10 Y10
G0 F4500 X88.145 Y147.179
M204 S1800
M205 X8 Y8
G1 F1800 X91.608 Y143.716 E618.64458
M204 S3000
M205 X10 Y10
G0 F4500 X91.194 Y143.565
M204 S1800
M205 X8 Y8
G1 F1800 X87.58 Y147.179 E618.81457
M204 S3000
M205 X10 Y10
G0 F4500 X87.014 Y147.179
M204 S1800
M205 X8 Y8
G1 F1800 X90.779 Y143.414 E618.99167
M204 S3000
M205 X10 Y10
G0 F4500 X90.364 Y143.263
M204 S1800
M205 X8 Y8
G1 F1800 X86.448 Y147.179 E619.17586
M204 S3000
M205 X10 Y10
G0 F4500 X85.883 Y147.179
M204 S1800
M205 X8 Y8
G1 F1800 X89.949 Y143.112 E619.36714
M204 S3000
M205 X10 Y10
G0 F4500 X89.535 Y142.961
M204 S1800
M205 X8 Y8
G1 F1800 X85.317 Y147.179 E619.56554
M204 S3000
M205 X10 Y10
G0 F4500 X84.751 Y147.179
M204 S1800
M205 X8 Y8
G1 F1800 X89.12 Y142.81 E619.77104
M204 S3000
M205 X10 Y10
G0 F4500 X88.705 Y142.659
M204 S1800
M205 X8 Y8
G1 F1800 X84.186 Y147.179 E619.98363
M204 S3000
M205 X10 Y10
G0 F4500 X83.62 Y147.179
M204 S1800
M205 X8 Y8
G1 F1800 X88.29 Y142.508 E620.20331
M204 S3000
M205 X10 Y10
G0 F4500 X87.875 Y142.358
M204 S1800
M205 X8 Y8
G1 F1800 X83.054 Y147.179 E620.43008
M204 S3000
M205 X10 Y10
G0 F4500 X82.488 Y147.179
M204 S1800
M205 X8 Y8
G1 F1800 X87.461 Y142.206 E620.66399
M204 S3000
M205 X10 Y10
G0 F4500 X87.046 Y142.056
M204 S1800
M205 X8 Y8
G1 F1800 X81.923 Y147.179 E620.90496
M204 S3000
M205 X10 Y10
G0 F4500 X81.357 Y147.179
M204 S1800
M205 X8 Y8
G1 F1800 X86.631 Y141.905 E621.15304
M204 S3000
M205 X10 Y10
G0 F4500 X86.216 Y141.754
M204 S1800
M205 X8 Y8
G1 F1800 X80.791 Y147.179 E621.40821
M204 S3000
M205 X10 Y10
G0 F4500 X80.226 Y147.179
M204 S1800
M205 X8 Y8
G1 F1800 X85.802 Y141.603 E621.67049
M204 S3000
M205 X10 Y10
G0 F4500 X85.387 Y141.452
M204 S1800
M205 X8 Y8
G1 F1800 X79.66 Y147.179 E621.93987
M204 S3000
M205 X10 Y10
G0 F4500 X79.094 Y147.179
M204 S1800
M205 X8 Y8
G1 F1800 X84.972 Y141.301 E622.21635
M204 S3000
M205 X10 Y10
G0 F4500 X84.557 Y141.15
M204 S1800
M205 X8 Y8
G1 F1800 X78.529 Y147.179 E622.49992
M204 S3000
M205 X10 Y10
G0 F4500 X77.963 Y147.179
M204 S1800
M205 X8 Y8
G1 F1800 X84.158 Y140.984 E622.79131
M204 S3000
M205 X10 Y10
G0 F4500 X83.85 Y140.726
M204 S1800
M205 X8 Y8
G1 F1800 X77.397 Y147.179 E623.09484
M204 S3000
M205 X10 Y10
G0 F4500 X76.832 Y147.179
M204 S1800
M205 X8 Y8
G1 F1800 X83.543 Y140.468 E623.4105
M204 S3000
M205 X10 Y10
G0 F4500 X83.235 Y140.21
M204 S1800
M205 X8 Y8
G1 F1800 X76.266 Y147.179 E623.7383
M204 S3000
M205 X10 Y10
G0 F4500 X75.7 Y147.179
M204 S1800
M205 X8 Y8
G1 F1800 X82.927 Y139.952 E624.07824
M204 S3000
M205 X10 Y10
G0 F4500 X82.619 Y139.694
M204 S1800
M205 X8 Y8
G1 F1800 X75.135 Y147.179 E624.43029
M204 S3000
M205 X10 Y10
G0 F4500 X74.569 Y147.179
M204 S1800
M205 X8 Y8
G1 F1800 X82.312 Y139.436 E624.79449
M204 S3000
M205 X10 Y10
G0 F4500 X82.004 Y139.178
M204 S1800
M205 X8 Y8
G1 F1800 X74.003 Y147.179 E625.17084
M204 S3000
M205 X10 Y10
G0 F4500 X73.437 Y147.179
M204 S1800
M205 X8 Y8
G1 F1800 X81.696 Y138.92 E625.55932
M204 S3000
M205 X10 Y10
G0 F4500 X81.389 Y138.662
M204 S1800
M205 X8 Y8
G1 F1800 X72.872 Y147.179 E625.95993
M204 S3000
M205 X10 Y10
G0 F4500 X72.306 Y147.179
M204 S1800
M205 X8 Y8
G1 F1800 X81.081 Y138.404 E626.37268
M204 S3000
M205 X10 Y10
G0 F4500 X80.774 Y138.146
M204 S1800
M205 X8 Y8
G1 F1800 X71.74 Y147.179 E626.79759
M204 S3000
M205 X10 Y10
G0 F4500 X71.175 Y147.179
M204 S1800
M205 X8 Y8
G1 F1800 X80.466 Y137.887 E627.23463
M204 S3000
M205 X10 Y10
G0 F4500 X80.159 Y137.629
M204 S1800
M205 X8 Y8
G1 F1800 X70.609 Y147.179 E627.68383
M204 S3000
M205 X10 Y10
G0 F4500 X70.043 Y147.179
M204 S1800
M205 X8 Y8
G1 F1800 X79.851 Y137.371 E628.14517
M204 S3000
M205 X10 Y10
G0 F4500 X79.543 Y137.113
M204 S1800
M205 X8 Y8
G1 F1800 X69.478 Y147.179 E628.61862
M204 S3000
M205 X10 Y10
G0 F4500 X68.912 Y147.179
M204 S1800
M205 X8 Y8
G1 F1800 X79.236 Y136.855 E629.10423
M204 S3000
M205 X10 Y10
G0 F4500 X78.928 Y136.597
M204 S1800
M205 X8 Y8
G1 F1800 X68.346 Y147.179 E629.60198
M204 S3000
M205 X10 Y10
G0 F4500 X67.781 Y147.179
M204 S1800
M205 X8 Y8
G1 F1800 X78.621 Y136.339 E630.11186
M204 S3000
M205 X10 Y10
G0 F4500 X78.313 Y136.081
M204 S1800
M205 X8 Y8
G1 F1800 X67.215 Y147.179 E630.63387
M204 S3000
M205 X10 Y10
G0 F4500 X66.649 Y147.179
M204 S1800
M205 X8 Y8
G1 F1800 X78.005 Y135.823 E631.16802
M204 S3000
M205 X10 Y10
G0 F4500 X77.698 Y135.565
M204 S1800
M205 X8 Y8
G1 F1800 X66.084 Y147.179 E631.71431
M204 S3000
M205 X10 Y10
G0 F4500 X65.518 Y147.179
M204 S1800
M205 X8 Y8
G1 F1800 X77.39 Y135.307 E632.27273
M204 S3000
M205 X10 Y10
G0 F4500 X77.083 Y135.048
M204 S1800
M205 X8 Y8
G1 F1800 X64.952 Y147.179 E632.84334
M204 S3000
M205 X10 Y10
G0 F4500 X64.387 Y147.179
M204 S1800
M205 X8 Y8
G1 F1800 X76.775 Y134.79 E633.42605
M204 S3000
M205 X10 Y10
G0 F4500 X76.467 Y134.532
M204 S1800
M205 X8 Y8
G1 F1800 X63.821 Y147.179 E634.02091
M204 S3000
M205 X10 Y10
G0 F4500 X63.266 Y147.168
M204 S1800
M205 X8 Y8
G1 F1800 X76.16 Y134.274 E634.6274
M204 S3000
M205 X10 Y10
G0 F4500 X75.852 Y134.016
M204 S1800
M205 X8 Y8
G1 F1800 X62.902 Y146.966 E635.23653
M204 S3000
M205 X10 Y10
G0 F4500 X62.82 Y146.483
M204 S1800
M205 X8 Y8
G1 F1800 X75.545 Y133.758 E635.83507
M204 S3000
M205 X10 Y10
G0 F4500 X75.237 Y133.5
M204 S1800
M205 X8 Y8
G1 F1800 X62.82 Y145.917 E636.41913
M204 S3000
M205 X10 Y10
G0 F4500 X62.82 Y145.352
M204 S1800
M205 X8 Y8
G1 F1800 X74.929 Y133.242 E636.98873
M204 S3000
M205 X10 Y10
G0 F4500 X74.622 Y132.984
M204 S1800
M205 X8 Y8
G1 F1800 X62.82 Y144.786 E637.54386
M204 S3000
M205 X10 Y10
G0 F4500 X62.82 Y144.22
M204 S1800
M205 X8 Y8
G1 F1800 X74.314 Y132.726 E638.0845
M204 S3000
M205 X10 Y10
G0 F4500 X74.007 Y132.467
M204 S1800
M205 X8 Y8
G1 F1800 X62.82 Y143.655 E638.61072
M204 S3000
M205 X10 Y10
G0 F4500 X62.82 Y143.089
M204 S1800
M205 X8 Y8
G1 F1800 X73.699 Y132.209 E639.12246
M204 S3000
M205 X10 Y10
G0 F4500 X73.392 Y131.951
M204 S1800
M205 X8 Y8
G1 F1800 X62.82 Y142.523 E639.61974
M204 S3000
M205 X10 Y10
G0 F4500 X62.82 Y141.958
M204 S1800
M205 X8 Y8
G1 F1800 X73.099 Y131.678 E640.10325
M204 S3000
M205 X10 Y10
G0 F4500 X72.893 Y131.318
M204 S1800
M205 X8 Y8
G1 F1800 X62.82 Y141.392 E640.57708
M204 S3000
M205 X10 Y10
G0 F4500 X62.82 Y140.826
M204 S1800
M205 X8 Y8
G1 F1800 X72.686 Y130.96 E641.04115
M204 S3000
M205 X10 Y10
G0 F4500 X72.479 Y130.601
M204 S1800
M205 X8 Y8
G1 F1800 X62.82 Y140.26 E641.49548
M204 S3000
M205 X10 Y10
G0 F4500 X62.82 Y139.695
M204 S1800
M205 X8 Y8
G1 F1800 X72.271 Y130.243 E641.94005
M204 S3000
M205 X10 Y10
G0 F4500 X72.065 Y129.884
M204 S1800
M205 X8 Y8
G1 F1800 X62.82 Y139.129 E642.3749
M204 S3000
M205 X10 Y10
G0 F4500 X62.82 Y138.563
M204 S1800
M205 X8 Y8
G1 F1800 X71.858 Y129.525 E642.80002
M204 S3000
M205 X10 Y10
G0 F4500 X71.651 Y129.167
M204 S1800
M205 X8 Y8
G1 F1800 X62.82 Y137.998 E643.2154
M204 S3000
M205 X10 Y10
G0 F4500 X62.82 Y137.432
M204 S1800
M205 X8 Y8
G1 F1800 X71.443 Y128.808 E643.62103
M204 S3000
M205 X10 Y10
G0 F4500 X71.237 Y128.449
M204 S1800
M205 X8 Y8
G1 F1800 X62.82 Y136.866 E644.01694
M204 S3000
M205 X10 Y10
G0 F4500 X62.82 Y136.301
M204 S1800
M205 X8 Y8
G1 F1800 X71.03 Y128.09 E644.40313
M204 S3000
M205 X10 Y10
G0 F4500 X70.823 Y127.732
M204 S1800
M205 X8 Y8
G1 F1800 X62.82 Y135.735 E644.77957
M204 S3000
M205 X10 Y10
G0 F4500 X62.82 Y135.169
M204 S1800
M205 X8 Y8
G1 F1800 X70.615 Y127.373 E645.14625
M204 S3000
M205 X10 Y10
G0 F4500 X70.409 Y127.014
M204 S1800
M205 X8 Y8
G1 F1800 X62.82 Y134.604 E645.50323
M204 S3000
M205 X10 Y10
G0 F4500 X62.82 Y134.038
M204 S1800
M205 X8 Y8
G1 F1800 X70.202 Y126.656 E645.85046
M204 S3000
M205 X10 Y10
G0 F4500 X69.995 Y126.297
M204 S1800
M205 X8 Y8
G1 F1800 X62.82 Y133.472 E646.18795
M204 S3000
M205 X10 Y10
G0 F4500 X62.82 Y132.907
M204 S1800
M205 X8 Y8
G1 F1800 X69.787 Y125.939 E646.51568
M204 S3000
M205 X10 Y10
G0 F4500 X69.581 Y125.58
M204 S1800
M205 X8 Y8
G1 F1800 X62.82 Y132.341 E646.8337
M204 S3000
M205 X10 Y10
G0 F4500 X62.82 Y131.775
M204 S1800
M205 X8 Y8
G1 F1800 X69.374 Y125.221 E647.14198
M204 S3000
M205 X10 Y10
G0 F4500 X69.167 Y124.863
M204 S1800
M205 X8 Y8
G1 F1800 X62.82 Y131.21 E647.44052
M204 S3000
M205 X10 Y10
G0 F4500 X62.82 Y130.644
M204 S1800
M205 X8 Y8
G1 F1800 X68.959 Y124.504 E647.7293
M204 S3000
M205 X10 Y10
G0 F4500 X68.752 Y124.146
M204 S1800
M205 X8 Y8
G1 F1800 X62.82 Y130.078 E648.00833
M204 S3000
M205 X10 Y10
G0 F4500 X62.82 Y129.512
M204 S1800
M205 X8 Y8
G1 F1800 X68.546 Y123.786 E648.27766
M204 S3000
M205 X10 Y10
G0 F4500 X68.339 Y123.428
M204 S1800
M205 X8 Y8
G1 F1800 X62.82 Y128.947 E648.53726
M204 S3000
M205 X10 Y10
G0 F4500 X62.82 Y128.381
M204 S1800
M205 X8 Y8
G1 F1800 X68.131 Y123.069 E648.78709
M204 S3000
M205 X10 Y10
G0 F4500 X67.924 Y122.711
M204 S1800
M205 X8 Y8
G1 F1800 X62.82 Y127.815 E649.02717
M204 S3000
M205 X10 Y10
G0 F4500 X62.82 Y127.25
M204 S1800
M205 X8 Y8
G1 F1800 X67.718 Y122.352 E649.25756
M204 S3000
M205 X10 Y10
G0 F4500 X67.511 Y121.993
M204 S1800
M205 X8 Y8
G1 F1800 X62.82 Y126.684 E649.47821
M204 S3000
M205 X10 Y10
G0 F4500 X62.82 Y126.118
M204 S1800
M205 X8 Y8
G1 F1800 X67.303 Y121.635 E649.68907
M204 S3000
M205 X10 Y10
G0 F4500 X67.096 Y121.276
M204 S1800
M205 X8 Y8
G1 F1800 X62.82 Y125.553 E649.89023
M204 S3000
M205 X10 Y10
G0 F4500 X62.82 Y124.987
M204 S1800
M205 X8 Y8
G1 F1800 X66.89 Y120.917 E650.08167
M204 S3000
M205 X10 Y10
G0 F4500 X66.682 Y120.558
M204 S1800
M205 X8 Y8
G1 F1800 X62.82 Y124.421 E650.26335
M204 S3000
M205 X10 Y10
G0 F4500 X62.82 Y123.856
M204 S1800
M205 X8 Y8
G1 F1800 X66.475 Y120.2 E650.43529
M204 S3000
M205 X10 Y10
G0 F4500 X66.268 Y119.841
M204 S1800
M205 X8 Y8
G1 F1800 X62.82 Y123.29 E650.5975
M204 S3000
M205 X10 Y10
G0 F4500 X62.82 Y122.724
M204 S1800
M205 X8 Y8
G1 F1800 X66.062 Y119.482 E650.74999
M204 S3000
M205 X10 Y10
G0 F4500 X65.889 Y119.089
M204 S1800
M205 X8 Y8
G1 F1800 X62.82 Y122.159 E650.89437
M204 S3000
M205 X10 Y10
G0 F4500 X62.82 Y121.593
M204 S1800
M205 X8 Y8
G1 F1800 X65.804 Y118.608 E651.03475
M204 S3000
M205 X10 Y10
G0 F4500 X65.719 Y118.127
M204 S1800
M205 X8 Y8
G1 F1800 X62.82 Y121.027 E651.17114
M204 S3000
M205 X10 Y10
G0 F4500 X62.82 Y120.462
M204 S1800
M205 X8 Y8
G1 F1800 X65.635 Y117.647 E651.30355
M204 S3000
M205 X10 Y10
G0 F4500 X65.55 Y117.166
M204 S1800
M205 X8 Y8
G1 F1800 X62.82 Y119.896 E651.43196
M204 S3000
M205 X10 Y10
G0 F4500 X62.82 Y119.33
M204 S1800
M205 X8 Y8
G1 F1800 X65.465 Y116.685 E651.55637
M204 S3000
M205 X10 Y10
G0 F4500 X65.381 Y116.203
M204 S1800
M205 X8 Y8
G1 F1800 X62.82 Y118.764 E651.67683
M204 S3000
M205 X10 Y10
G0 F4500 X62.82 Y118.199
M204 S1800
M205 X8 Y8
G1 F1800 X65.296 Y115.722 E651.79332
M204 S3000
M205 X10 Y10
G0 F4500 X65.211 Y115.242
M204 S1800
M205 X8 Y8
G1 F1800 X62.82 Y117.633 E651.90578
M204 S3000
M205 X10 Y10
G0 F4500 X62.82 Y117.067
M204 S1800
M205 X8 Y8
G1 F1800 X65.126 Y114.761 E652.01425
M204 S3000
M205 X10 Y10
G0 F4500 X65.041 Y114.28
M204 S1800
M205 X8 Y8
G1 F1800 X62.82 Y116.502 E652.11874
M204 S3000
M205 X10 Y10
G0 F4500 X62.82 Y115.936
M204 S1800
M205 X8 Y8
G1 F1800 X64.956 Y113.799 E652.21924
M204 S3000
M205 X10 Y10
G0 F4500 X64.872 Y113.318
M204 S1800
M205 X8 Y8
G1 F1800 X62.82 Y115.37 E652.31576
M204 S3000
M205 X10 Y10
G0 F4500 X62.82 Y114.805
M204 S1800
M205 X8 Y8
G1 F1800 X64.787 Y112.837 E652.4083
M204 S3000
M205 X10 Y10
G0 F4500 X64.703 Y112.356
M204 S1800
M205 X8 Y8
G1 F1800 X62.82 Y114.239 E652.49687
M204 S3000
M205 X10 Y10
G0 F4500 X62.82 Y113.673
M204 S1800
M205 X8 Y8
G1 F1800 X64.618 Y111.875 E652.58145
M204 S3000
M205 X10 Y10
G0 F4500 X64.533 Y111.394
M204 S1800
M205 X8 Y8
G1 F1800 X62.82 Y113.108 E652.66204
M204 S3000
M205 X10 Y10
G0 F4500 X62.82 Y112.542
M204 S1800
M205 X8 Y8
G1 F1800 X64.448 Y110.913 E652.73864
M204 S3000
M205 X10 Y10
G0 F4500 X64.363 Y110.433
M204 S1800
M205 X8 Y8
G1 F1800 X62.82 Y111.976 E652.81122
M204 S3000
M205 X10 Y10
G0 F4500 X62.82 Y111.411
M204 S1800
M205 X8 Y8
G1 F1800 X64.279 Y109.951 E652.87987
M204 S3000
M205 X10 Y10
G0 F4500 X64.194 Y109.47
M204 S1800
M205 X8 Y8
G1 F1800 X62.82 Y110.845 E652.94452
M204 S3000
M205 X10 Y10
G0 F4500 X62.82 Y110.279
M204 S1800
M205 X8 Y8
G1 F1800 X64.109 Y108.989 E653.00518
M204 S3000
M205 X10 Y10
G0 F4500 X64.024 Y108.509
M204 S1800
M205 X8 Y8
G1 F1800 X62.82 Y109.713 E653.06181
M204 S3000
M205 X10 Y10
G0 F4500 X62.82 Y109.148
M204 S1800
M205 X8 Y8
G1 F1800 X63.94 Y108.028 E653.11449
M204 S3000
M205 X10 Y10
G0 F4500 X63.855 Y107.547
M204 S1800
M205 X8 Y8
G1 F1800 X62.82 Y108.582 E653.16318
M204 S3000
M205 X10 Y10
G0 F4500 X62.82 Y108.016
M204 S1800
M205 X8 Y8
G1 F1800 X63.771 Y107.065 E653.20791
M204 S3000
M205 X10 Y10
G0 F4500 X63.686 Y106.585
M204 S1800
M205 X8 Y8
G1 F1800 X62.82 Y107.451 E653.24864
M204 S3000
M205 X10 Y10
G0 F4500 X62.82 Y106.885
M204 S1800
M205 X8 Y8
G1 F1800 X63.601 Y106.104 E653.28538
M204 S3000
M205 X10 Y10
G0 F4500 X63.516 Y105.623
M204 S1800
M205 X8 Y8
G1 F1800 X62.82 Y106.319 E653.31812
M204 S3000
M205 X10 Y10
G0 F4500 X62.82 Y105.754
M204 S1800
M205 X8 Y8
G1 F1800 X63.431 Y105.142 E653.34688
M204 S3000
M205 X10 Y10
G0 F4500 X62.82 Y105.188
M204 S1800
M205 X8 Y8
G1 F1800 X63.491 Y104.516 E653.37846
M204 S3000
M205 X10 Y10
G0 F4500 X62.82 Y104.622
M204 S1800
M205 X8 Y8
G1 F1800 X63.612 Y103.83 E653.41572
M204 S3000
M205 X10 Y10
G0 F4500 X63.733 Y103.143
M204 S1800
M205 X8 Y8
G1 F1800 X62.82 Y104.057 E653.45868
M204 S3000
M205 X10 Y10
G0 F4500 X62.82 Y103.491
M204 S1800
M205 X8 Y8
G1 F1800 X63.854 Y102.456 E653.50734
M204 S3000
M205 X10 Y10
G0 F4500 X63.975 Y101.77
M204 S1800
M205 X8 Y8
G1 F1800 X62.82 Y102.925 E653.56167
M204 S3000
M205 X10 Y10
G0 F4500 X62.82 Y102.36
M204 S1800
M205 X8 Y8
G1 F1800 X64.097 Y101.083 E653.62174
M204 S3000
M205 X10 Y10
G0 F4500 X64.218 Y100.396
M204 S1800
M205 X8 Y8
G1 F1800 X62.82 Y101.794 E653.6875
M204 S3000
M205 X10 Y10
G0 F4500 X62.82 Y101.228
M204 S1800
M205 X8 Y8
G1 F1800 X64.338 Y99.709 E653.75892
M204 S3000
M205 X10 Y10
G0 F4500 X64.459 Y99.023
M204 S1800
M205 X8 Y8
G1 F1800 X62.82 Y100.663 E653.83604
M204 S3000
M205 X10 Y10
G0 F4500 X62.82 Y100.097
M204 S1800
M205 X8 Y8
G1 F1800 X64.58 Y98.336 E653.91885
M204 S3000
M205 X10 Y10
G0 F4500 X64.702 Y97.649
M204 S1800
M205 X8 Y8
G1 F1800 X62.82 Y99.531 E654.00737
M204 S3000
M205 X10 Y10
G0 F4500 X62.82 Y98.965
M204 S1800
M205 X8 Y8
G1 F1800 X64.823 Y96.962 E654.10159
M204 S3000
M205 X10 Y10
G0 F4500 X64.944 Y96.276
M204 S1800
M205 X8 Y8
G1 F1800 X62.82 Y98.4 E654.20149
M204 S3000
M205 X10 Y10
G0 F4500 X62.82 Y97.834
M204 S1800
M205 X8 Y8
G1 F1800 X65.065 Y95.589 E654.30709
M204 S3000
M205 X10 Y10
G0 F4500 X65.186 Y94.902
M204 S1800
M205 X8 Y8
G1 F1800 X62.82 Y97.268 E654.41838
M204 S3000
M205 X10 Y10
G0 F4500 X62.82 Y96.703
M204 S1800
M205 X8 Y8
G1 F1800 X65.306 Y94.216 E654.53534
M204 S3000
M205 X10 Y10
G0 F4500 X65.428 Y93.529
M204 S1800
M205 X8 Y8
G1 F1800 X62.82 Y96.137 E654.65801
M204 S3000
M205 X10 Y10
G0 F4500 X62.82 Y95.571
M204 S1800
M205 X8 Y8
G1 F1800 X65.549 Y92.842 E654.78637
M204 S3000
M205 X10 Y10
G0 F4500 X65.67 Y92.155
M204 S1800
M205 X8 Y8
G1 F1800 X62.82 Y95.006 E654.92045
M204 S3000
M205 X10 Y10
G0 F4500 X62.82 Y94.44
M204 S1800
M205 X8 Y8
G1 F1800 X65.791 Y91.469 E655.0602
M204 S3000
M205 X10 Y10
G0 F4500 X65.912 Y90.782
M204 S1800
M205 X8 Y8
G1 F1800 X62.82 Y93.874 E655.20564
M204 S3000
M205 X10 Y10
G0 F4500 X62.82 Y93.309
M204 S1800
M205 X8 Y8
G1 F1800 X66.675 Y89.453 E655.38699
G1 X66.745 Y89.383
M204 S3000
M205 X10 Y10
G0 F4500 X67.448 Y88.115
M204 S1800
M205 X8 Y8
G1 F1800 X62.82 Y92.743 E655.60467
M204 S3000
M205 X10 Y10
G0 F4500 X62.82 Y92.177
M204 S1800
M205 X8 Y8
G1 F1800 X68.219 Y86.778 E655.85863
G1 X68.289 Y86.708
M204 S3000
M205 X10 Y10
G0 F4500 X68.991 Y85.44
M204 S1800
M205 X8 Y8
G1 F1800 X62.82 Y91.612 E656.14892
M204 S3000
M205 X10 Y10
G0 F4500 X62.82 Y91.046
M204 S1800
M205 X8 Y8
G1 F1800 X69.763 Y84.103 E656.47549
G1 X69.833 Y84.033
M204 S3000
M205 X10 Y10
G0 F4500 X70.535 Y82.765
M204 S1800
M205 X8 Y8
G1 F1800 X62.82 Y90.48 E656.83838
M204 S3000
M205 X10 Y10
G0 F4500 X62.82 Y89.914
M204 S1800
M205 X8 Y8
G1 F1800 X71.306 Y81.428 E657.23754
G1 X71.376 Y81.358
M204 S3000
M205 X10 Y10
G0 F4500 X72.078 Y80.09
M204 S1800
M205 X8 Y8
G1 F1800 X62.82 Y89.349 E657.67303
M204 S3000
M205 X10 Y10
G0 F4500 X62.82 Y88.783
M204 S1800
M205 X8 Y8
G1 F1800 X72.85 Y78.753 E658.14481
G1 X72.92 Y78.683
M204 S3000
M205 X10 Y10
G0 F4500 X74.425 Y77.178
M204 S1800
M205 X8 Y8
G1 F1800 X88.783 Y62.82 E658.82017
M204 S3000
M205 X10 Y10
G0 F4500 X88.217 Y62.82
M204 S1800
M205 X8 Y8
G1 F1800 X62.82 Y88.217 E660.01476
M204 S3000
M205 X10 Y10
G0 F4500 X62.82 Y87.652
M204 S1800
M205 X8 Y8
G1 F1800 X87.652 Y62.82 E661.18278
M204 S3000
M205 X10 Y10
G0 F4500 X87.086 Y62.82
M204 S1800
M205 X8 Y8
G1 F1800 X62.82 Y87.086 E662.32418
M204 S3000
M205 X10 Y10
G0 F4500 X62.82 Y86.52
M204 S1800
M205 X8 Y8
G1 F1800 X86.52 Y62.82 E663.43896
M204 S3000
M205 X10 Y10
G0 F4500 X85.955 Y62.82
M204 S1800
M205 X8 Y8
G1 F1800 X62.82 Y85.955 E664.52716
M204 S3000
M205 X10 Y10
G0 F4500 X62.82 Y85.389
M204 S1800
M205 X8 Y8
G1 F1800 X85.389 Y62.82 E665.58873
M204 S3000
M205 X10 Y10
G0 F4500 X84.823 Y62.82
M204 S1800
M205 X8 Y8
G1 F1800 X62.82 Y84.823 E666.62369
M204 S3000
M205 X10 Y10
G0 F4500 X62.82 Y84.258
M204 S1800
M205 X8 Y8
G1 F1800 X84.258 Y62.82 E667.63207
M204 S3000
M205 X10 Y10
G0 F4500 X83.692 Y62.82
M204 S1800
M205 X8 Y8
G1 F1800 X62.82 Y83.692 E668.61382
M204 S3000
M205 X10 Y10
G0 F4500 X62.82 Y83.126
M204 S1800
M205 X8 Y8
G1 F1800 X83.126 Y62.82 E669.56895
M204 S3000
M205 X10 Y10
G0 F4500 X82.561 Y62.82
M204 S1800
M205 X8 Y8
G1 F1800 X62.82 Y82.561 E670.49751
M204 S3000
M205 X10 Y10
G0 F4500 X62.82 Y81.995
M204 S1800
M205 X8 Y8
G1 F1800 X81.995 Y62.82 E671.39944
M204 S3000
M205 X10 Y10
G0 F4500 X81.429 Y62.82
M204 S1800
M205 X8 Y8
G1 F1800 X62.82 Y81.429 E672.27475
M204 S3000
M205 X10 Y10
G0 F4500 X62.82 Y80.864
M204 S1800
M205 X8 Y8
G1 F1800 X80.864 Y62.82 E673.12349
M204 S3000
M205 X10 Y10
G0 F4500 X80.298 Y62.82
M204 S1800
M205 X8 Y8
G1 F1800 X62.82 Y80.298 E673.9456
M204 S3000
M205 X10 Y10
G0 F4500 X62.82 Y79.732
M204 S1800
M205 X8 Y8
G1 F1800 X79.732 Y62.82 E674.74109
M204 S3000
M205 X10 Y10
G0 F4500 X79.166 Y62.82
M204 S1800
M205 X8 Y8
G1 F1800 X62.82 Y79.166 E675.50995
M204 S3000
M205 X10 Y10
G0 F4500 X62.82 Y78.601
M204 S1800
M205 X8 Y8
G1 F1800 X78.601 Y62.82 E676.25224
M204 S3000
M205 X10 Y10
G0 F4500 X78.035 Y62.82
M204 S1800
M205 X8 Y8
G1 F1800 X62.82 Y78.035 E676.96791
M204 S3000
M205 X10 Y10
G0 F4500 X62.82 Y77.469
M204 S1800
M205 X8 Y8
G1 F1800 X77.469 Y62.82 E677.65695
M204 S3000
M205 X10 Y10
G0 F4500 X76.904 Y62.82
M204 S1800
M205 X8 Y8
G1 F1800 X62.82 Y76.904 E678.31942
M204 S3000
M205 X10 Y10
G0 F4500 X62.82 Y76.338
M204 S1800
M205 X8 Y8
G1 F1800 X76.338 Y62.82 E678.95527
M204 S3000
M205 X10 Y10
G0 F4500 X75.772 Y62.82
M204 S1800
M205 X8 Y8
G1 F1800 X62.82 Y75.772 E679.56449
M204 S3000
M205 X10 Y10
G0 F4500 X62.82 Y75.207
M204 S1800
M205 X8 Y8
G1 F1800 X75.207 Y62.82 E680.14714
M204 S3000
M205 X10 Y10
G0 F4500 X74.641 Y62.82
M204 S1800
M205 X8 Y8
G1 F1800 X62.82 Y74.641 E680.70316
M204 S3000
M205 X10 Y10
G0 F4500 X62.82 Y74.075
M204 S1800
M205 X8 Y8
G1 F1800 X74.075 Y62.82 E681.23256
M204 S3000
M205 X10 Y10
G0 F4500 X73.51 Y62.82
M204 S1800
M205 X8 Y8
G1 F1800 X62.82 Y73.51 E681.73538
M204 S3000
M205 X10 Y10
G0 F4500 X62.82 Y72.944
M204 S1800
M205 X8 Y8
G1 F1800 X72.944 Y62.82 E682.21159
M204 S3000
M205 X10 Y10
G0 F4500 X72.378 Y62.82
M204 S1800
M205 X8 Y8
G1 F1800 X62.82 Y72.378 E682.66117
M204 S3000
M205 X10 Y10
G0 F4500 X62.82 Y71.813
M204 S1800
M205 X8 Y8
G1 F1800 X71.813 Y62.82 E683.08417
M204 S3000
M205 X10 Y10
G0 F4500 X71.247 Y62.82
M204 S1800
M205 X8 Y8
G1 F1800 X62.82 Y71.247 E683.48055
M204 S3000
M205 X10 Y10
G0 F4500 X62.82 Y70.681
M204 S1800
M205 X8 Y8
G1 F1800 X70.681 Y62.82 E683.85031
M204 S3000
M205 X10 Y10
G0 F4500 X70.116 Y62.82
M204 S1800
M205 X8 Y8
G1 F1800 X62.82 Y70.116 E684.19349
M204 S3000
M205 X10 Y10
G0 F4500 X62.82 Y69.55
M204 S1800
M205 X8 Y8
G1 F1800 X69.55 Y62.82 E684.51005
M204 S3000
M205 X10 Y10
G0 F4500 X68.984 Y62.82
M204 S1800
M205 X8 Y8
G1 F1800 X62.82 Y68.984 E684.79998
M204 S3000
M205 X10 Y10
G0 F4500 X62.82 Y68.418
M204 S1800
M205 X8 Y8
G1 F1800 X68.418 Y62.82 E685.06329
M204 S3000
M205 X10 Y10
G0 F4500 X67.853 Y62.82
M204 S1800
M205 X8 Y8
G1 F1800 X62.82 Y67.853 E685.30003
M204 S3000
M205 X10 Y10
G0 F4500 X62.82 Y67.287
M204 S1800
M205 X8 Y8
G1 F1800 X67.287 Y62.82 E685.51015
M204 S3000
M205 X10 Y10
G0 F4500 X66.721 Y62.82
M204 S1800
M205 X8 Y8
G1 F1800 X62.82 Y66.721 E685.69364
M204 S3000
M205 X10 Y10
G0 F4500 X62.82 Y66.156
M204 S1800
M205 X8 Y8
G1 F1800 X66.156 Y62.82 E685.85055
M204 S3000
M205 X10 Y10
G0 F4500 X65.59 Y62.82
M204 S1800
M205 X8 Y8
G1 F1800 X62.82 Y65.59 E685.98084
M204 S3000
M205 X10 Y10
G0 F4500 X62.82 Y65.024
M204 S1800
M205 X8 Y8
G1 F1800 X65.024 Y62.82 E686.08451
M204 S3000
M205 X10 Y10
G0 F4500 X64.459 Y62.82
M204 S1800
M205 X8 Y8
G1 F1800 X62.82 Y64.459 E686.16161
M204 S3000
M205 X10 Y10
G0 F4500 X62.82 Y63.893
M204 S1800
M205 X8 Y8
G1 F1800 X63.893 Y62.82 E686.21208
M204 S3000
M205 X10 Y10
G0 F4500 X63.324 Y62.822
M204 S1800
M205 X8 Y8
G1 F1800 X62.822 Y63.324 E686.23569
M204 S3000
M205 X10 Y10
G0 F4500 X77.938 Y74.231
M204 S1800
M205 X8 Y8
G1 F1800 X89.349 Y62.82 E686.77243
M204 S3000
M205 X10 Y10
G0 F4500 X89.914 Y62.82
M204 S1800
M205 X8 Y8
G1 F1800 X81.45 Y71.284 E687.17055
G1 X81.38 Y71.354
M204 S3000
M205 X10 Y10
G0 F4500 X84.393 Y68.907
M204 S1800
M205 X8 Y8
G1 F1800 X90.48 Y62.82 E687.45686
M204 S3000
M205 X10 Y10
G0 F4500 X91.046 Y62.82
M204 S1800
M205 X8 Y8
G1 F1800 X85.282 Y68.584 E687.72798
G1 X85.212 Y68.654
M204 S3000
M205 X10 Y10
G0 F4500 X86.171 Y68.26
M204 S1800
M205 X8 Y8
G1 F1800 X91.612 Y62.82 E687.98389
M204 S3000
M205 X10 Y10
G0 F4500 X92.177 Y62.82
M204 S1800
M205 X8 Y8
G1 F1800 X87.06 Y67.937 E688.22458
G1 X86.99 Y68.007
M204 S3000
M205 X10 Y10
G0 F4500 X87.949 Y67.613
M204 S1800
M205 X8 Y8
G1 F1800 X92.743 Y62.82 E688.45005
M204 S3000
M205 X10 Y10
G0 F4500 X93.309 Y62.82
M204 S1800
M205 X8 Y8
G1 F1800 X88.838 Y67.29 E688.66033
G1 X88.768 Y67.36
M204 S3000
M205 X10 Y10
G0 F4500 X89.728 Y66.966
M204 S1800
M205 X8 Y8
G1 F1800 X93.874 Y62.82 E688.85534
M204 S3000
M205 X10 Y10
G0 F4500 X94.44 Y62.82
M204 S1800
M205 X8 Y8
G1 F1800 X90.617 Y66.643 E689.03516
G1 X90.547 Y66.713
M204 S3000
M205 X10 Y10
G0 F4500 X91.505 Y66.32
M204 S1800
M205 X8 Y8
G1 F1800 X95.006 Y62.82 E689.19982
M204 S3000
M205 X10 Y10
G0 F4500 X95.571 Y62.82
M204 S1800
M205 X8 Y8
G1 F1800 X92.395 Y65.996 E689.34921
G1 X92.325 Y66.066
M204 S3000
M205 X10 Y10
G0 F4500 X93.284 Y65.673
M204 S1800
M205 X8 Y8
G1 F1800 X96.137 Y62.82 E689.4834
M204 S3000
M205 X10 Y10
G0 F4500 X96.703 Y62.82
M204 S1800
M205 X8 Y8
G1 F1800 X94.173 Y65.349 E689.60238
G1 X94.103 Y65.419
M204 S3000
M205 X10 Y10
G0 F4500 X95.062 Y65.026
M204 S1800
M205 X8 Y8
G1 F1800 X97.268 Y62.82 E689.70615
M204 S3000
M205 X10 Y10
G0 F4500 X97.834 Y62.82
M204 S1800
M205 X8 Y8
G1 F1800 X95.952 Y64.702 E689.79467
G1 X95.882 Y64.772
M204 S3000
M205 X10 Y10
G0 F4500 X96.841 Y64.379
M204 S1800
M205 X8 Y8
G1 F1800 X98.4 Y62.82 E689.868
M204 S3000
M205 X10 Y10
G0 F4500 X98.965 Y62.82
M204 S1800
M205 X8 Y8
G1 F1800 X97.729 Y64.056 E689.92614
M204 S3000
M205 X10 Y10
G0 F4500 X98.313 Y64.038
M204 S1800
M205 X8 Y8
G1 F1800 X99.531 Y62.82 E689.98343
M204 S3000
M205 X10 Y10
G0 F4500 X100.097 Y62.82
M204 S1800
M205 X8 Y8
G1 F1800 X98.878 Y64.038 E690.04074
M204 S3000
M205 X10 Y10
G0 F4500 X99.444 Y64.038
M204 S1800
M205 X8 Y8
G1 F1800 X100.663 Y62.82 E690.09806
M204 S3000
M205 X10 Y10
G0 F4500 X101.228 Y62.82
M204 S1800
M205 X8 Y8
G1 F1800 X100.01 Y64.038 E690.15535
M204 S3000
M205 X10 Y10
G0 F4500 X100.576 Y64.038
M204 S1800
M205 X8 Y8
G1 F1800 X101.794 Y62.82 E690.21264
M204 S3000
M205 X10 Y10
G0 F4500 X102.36 Y62.82
M204 S1800
M205 X8 Y8
G1 F1800 X101.141 Y64.038 E690.26995
M204 S3000
M205 X10 Y10
G0 F4500 X101.707 Y64.038
M204 S1800
M205 X8 Y8
G1 F1800 X102.925 Y62.82 E690.32725
M204 S3000
M205 X10 Y10
G0 F4500 X103.491 Y62.82
M204 S1800
M205 X8 Y8
G1 F1800 X102.273 Y64.038 E690.38454
M204 S3000
M205 X10 Y10
G0 F4500 X102.838 Y64.038
M204 S1800
M205 X8 Y8
G1 F1800 X104.057 Y62.82 E690.44185
M204 S3000
M205 X10 Y10
G0 F4500 X104.622 Y62.82
M204 S1800
M205 X8 Y8
G1 F1800 X103.404 Y64.038 E690.49914
M204 S3000
M205 X10 Y10
G0 F4500 X103.97 Y64.038
M204 S1800
M205 X8 Y8
G1 F1800 X105.188 Y62.82 E690.55643
M204 S3000
M205 X10 Y10
G0 F4500 X105.754 Y62.82
M204 S1800
M205 X8 Y8
G1 F1800 X104.535 Y64.038 E690.61375
M204 S3000
M205 X10 Y10
G0 F4500 X105.101 Y64.038
M204 S1800
M205 X8 Y8
G1 F1800 X106.319 Y62.82 E690.67104
M204 S3000
M205 X10 Y10
G0 F4500 X106.885 Y62.82
M204 S1800
M205 X8 Y8
G1 F1800 X105.667 Y64.038 E690.72833
M204 S3000
M205 X10 Y10
G0 F4500 X106.232 Y64.038
M204 S1800
M205 X8 Y8
G1 F1800 X107.451 Y62.82 E690.78564
M204 S3000
M205 X10 Y10
G0 F4500 X108.016 Y62.82
M204 S1800
M205 X8 Y8
G1 F1800 X106.798 Y64.038 E690.84293
M204 S3000
M205 X10 Y10
G0 F4500 X107.364 Y64.038
M204 S1800
M205 X8 Y8
G1 F1800 X108.582 Y62.82 E690.90023
M204 S3000
M205 X10 Y10
G0 F4500 X109.148 Y62.82
M204 S1800
M205 X8 Y8
G1 F1800 X107.929 Y64.038 E690.95754
M204 S3000
M205 X10 Y10
G0 F4500 X108.495 Y64.038
M204 S1800
M205 X8 Y8
G1 F1800 X109.713 Y62.82 E691.01483
M204 S3000
M205 X10 Y10
G0 F4500 X110.279 Y62.82
M204 S1800
M205 X8 Y8
G1 F1800 X109.061 Y64.038 E691.07212
M204 S3000
M205 X10 Y10
G0 F4500 X109.627 Y64.038
M204 S1800
M205 X8 Y8
G1 F1800 X110.845 Y62.82 E691.12941
M204 S3000
M205 X10 Y10
G0 F4500 X111.411 Y62.82
M204 S1800
M205 X8 Y8
G1 F1800 X110.192 Y64.038 E691.18673
M204 S3000
M205 X10 Y10
G0 F4500 X110.758 Y64.038
M204 S1800
M205 X8 Y8
G1 F1800 X111.976 Y62.82 E691.24402
M204 S3000
M205 X10 Y10
G0 F4500 X112.542 Y62.82
M204 S1800
M205 X8 Y8
G1 F1800 X111.324 Y64.038 E691.30131
M204 S3000
M205 X10 Y10
G0 F4500 X111.889 Y64.038
M204 S1800
M205 X8 Y8
G1 F1800 X113.108 Y62.82 E691.35862
M204 S3000
M205 X10 Y10
G0 F4500 X113.673 Y62.82
M204 S1800
M205 X8 Y8
G1 F1800 X112.393 Y64.1 E691.41883
M204 S3000
M205 X10 Y10
G0 F4500 X112.807 Y64.251
M204 S1800
M205 X8 Y8
G1 F1800 X114.239 Y62.82 E691.48616
M204 S3000
M205 X10 Y10
G0 F4500 X114.805 Y62.82
M204 S1800
M205 X8 Y8
G1 F1800 X113.222 Y64.402 E691.5606
M204 S3000
M205 X10 Y10
G0 F4500 X113.637 Y64.553
M204 S1800
M205 X8 Y8
G1 F1800 X115.37 Y62.82 E691.64212
M204 S3000
M205 X10 Y10
G0 F4500 X115.936 Y62.82
M204 S1800
M205 X8 Y8
G1 F1800 X114.052 Y64.704 E691.73073
M204 S3000
M205 X10 Y10
G0 F4500 X114.467 Y64.855
M204 S1800
M205 X8 Y8
G1 F1800 X116.502 Y62.82 E691.82645
M204 S3000
M205 X10 Y10
G0 F4500 X117.067 Y62.82
M204 S1800
M205 X8 Y8
G1 F1800 X114.881 Y65.006 E691.92928
M204 S3000
M205 X10 Y10
G0 F4500 X115.296 Y65.157
M204 S1800
M205 X8 Y8
G1 F1800 X117.633 Y62.82 E692.0392
M204 S3000
M205 X10 Y10
G0 F4500 X118.199 Y62.82
M204 S1800
M205 X8 Y8
G1 F1800 X115.71 Y65.308 E692.15625
M204 S3000
M205 X10 Y10
G0 F4500 X116.126 Y65.458
M204 S1800
M205 X8 Y8
G1 F1800 X118.764 Y62.82 E692.28034
M204 S3000
M205 X10 Y10
G0 F4500 X119.33 Y62.82
M204 S1800
M205 X8 Y8
G1 F1800 X116.541 Y65.609 E692.41152
M204 S3000
M205 X10 Y10
G0 F4500 X116.955 Y65.76
M204 S1800
M205 X8 Y8
G1 F1800 X119.896 Y62.82 E692.54983
M204 S3000
M205 X10 Y10
G0 F4500 X120.462 Y62.82
M204 S1800
M205 X8 Y8
G1 F1800 X117.37 Y65.911 E692.69525
M204 S3000
M205 X10 Y10
G0 F4500 X117.784 Y66.062
M204 S1800
M205 X8 Y8
G1 F1800 X121.027 Y62.82 E692.84777
M204 S3000
M205 X10 Y10
G0 F4500 X121.593 Y62.82
M204 S1800
M205 X8 Y8
G1 F1800 X118.199 Y66.213 E693.00739
M204 S3000
M205 X10 Y10
G0 F4500 X118.614 Y66.364
M204 S1800
M205 X8 Y8
G1 F1800 X122.159 Y62.82 E693.17411
M204 S3000
M205 X10 Y10
G0 F4500 X122.724 Y62.82
M204 S1800
M205 X8 Y8
G1 F1800 X119.029 Y66.515 E693.34791
M204 S3000
M205 X10 Y10
G0 F4500 X119.443 Y66.666
M204 S1800
M205 X8 Y8
G1 F1800 X123.29 Y62.82 E693.52884
M204 S3000
M205 X10 Y10
G0 F4500 X123.856 Y62.82
M204 S1800
M205 X8 Y8
G1 F1800 X119.858 Y66.817 E693.71687
M204 S3000
M205 X10 Y10
G0 F4500 X120.273 Y66.967
M204 S1800
M205 X8 Y8
G1 F1800 X124.421 Y62.82 E693.91195
M204 S3000
M205 X10 Y10
G0 F4500 X124.987 Y62.82
M204 S1800
M205 X8 Y8
G1 F1800 X120.688 Y67.119 E694.11417
M204 S3000
M205 X10 Y10
G0 F4500 X121.103 Y67.269
M204 S1800
M205 X8 Y8
G1 F1800 X125.553 Y62.82 E694.32346
M204 S3000
M205 X10 Y10
G0 F4500 X126.118 Y62.82
M204 S1800
M205 X8 Y8
G1 F1800 X121.517 Y67.421 E694.53987
M204 S3000
M205 X10 Y10
G0 F4500 X121.932 Y67.571
M204 S1800
M205 X8 Y8
G1 F1800 X126.684 Y62.82 E694.76337
M204 S3000
M205 X10 Y10
G0 F4500 X127.25 Y62.82
M204 S1800
M205 X8 Y8
G1 F1800 X122.347 Y67.723 E694.99399
M204 S3000
M205 X10 Y10
G0 F4500 X122.762 Y67.873
M204 S1800
M205 X8 Y8
G1 F1800 X127.815 Y62.82 E695.23167
M204 S3000
M205 X10 Y10
G0 F4500 X128.381 Y62.82
M204 S1800
M205 X8 Y8
G1 F1800 X123.176 Y68.025 E695.4765
M204 S3000
M205 X10 Y10
G0 F4500 X123.591 Y68.175
M204 S1800
M205 X8 Y8
G1 F1800 X128.947 Y62.82 E695.7284
M204 S3000
M205 X10 Y10
G0 F4500 X129.512 Y62.82
M204 S1800
M205 X8 Y8
G1 F1800 X124.006 Y68.326 E695.98739
M204 S3000
M205 X10 Y10
G0 F4500 X124.421 Y68.477
M204 S1800
M205 X8 Y8
G1 F1800 X130.078 Y62.82 E696.25348
M204 S3000
M205 X10 Y10
G0 F4500 X130.644 Y62.82
M204 S1800
M205 X8 Y8
G1 F1800 X124.836 Y68.628 E696.52667
M204 S3000
M205 X10 Y10
G0 F4500 X125.25 Y68.779
M204 S1800
M205 X8 Y8
G1 F1800 X131.21 Y62.82 E696.80698
M204 S3000
M205 X10 Y10
G0 F4500 X131.775 Y62.82
M204 S1800
M205 X8 Y8
G1 F1800 X125.665 Y68.93 E697.09438
M204 S3000
M205 X10 Y10
G0 F4500 X126.007 Y69.154
M204 S1800
M205 X8 Y8
G1 F1800 X132.341 Y62.82 E697.39231
M204 S3000
M205 X10 Y10
G0 F4500 X132.907 Y62.82
M204 S1800
M205 X8 Y8
G1 F1800 X126.314 Y69.412 E697.7024
M204 S3000
M205 X10 Y10
G0 F4500 X126.622 Y69.67
M204 S1800
M205 X8 Y8
G1 F1800 X133.472 Y62.82 E698.0246
M204 S3000
M205 X10 Y10
G0 F4500 X134.038 Y62.82
M204 S1800
M205 X8 Y8
G1 F1800 X126.929 Y69.928 E698.35897
M204 S3000
M205 X10 Y10
G0 F4500 X127.237 Y70.186
M204 S1800
M205 X8 Y8
G1 F1800 X134.604 Y62.82 E698.70546
M204 S3000
M205 X10 Y10
G0 F4500 X135.169 Y62.82
M204 S1800
M205 X8 Y8
G1 F1800 X127.545 Y70.444 E699.06407
M204 S3000
M205 X10 Y10
G0 F4500 X127.852 Y70.702
M204 S1800
M205 X8 Y8
G1 F1800 X135.735 Y62.82 E699.43484
M204 S3000
M205 X10 Y10
G0 F4500 X136.301 Y62.82
M204 S1800
M205 X8 Y8
G1 F1800 X128.16 Y70.96 E699.81775
M204 S3000
M205 X10 Y10
G0 F4500 X128.468 Y71.218
M204 S1800
M205 X8 Y8
G1 F1800 X136.866 Y62.82 E700.21276
M204 S3000
M205 X10 Y10
G0 F4500 X137.432 Y62.82
M204 S1800
M205 X8 Y8
G1 F1800 X128.776 Y71.476 E700.61991
M204 S3000
M205 X10 Y10
G0 F4500 X129.083 Y71.734
M204 S1800
M205 X8 Y8
G1 F1800 X137.998 Y62.82 E701.03923
M204 S3000
M205 X10 Y10
G0 F4500 X138.563 Y62.82
M204 S1800
M205 X8 Y8
G1 F1800 X129.391 Y71.992 E701.47065
M204 S3000
M205 X10 Y10
G0 F4500 X129.698 Y72.25
M204 S1800
M205 X8 Y8
G1 F1800 X139.129 Y62.82 E701.91423
M204 S3000
M205 X10 Y10
G0 F4500 X139.695 Y62.82
M204 S1800
M205 X8 Y8
G1 F1800 X130.006 Y72.508 E702.36995
M204 S3000
M205 X10 Y10
G0 F4500 X130.314 Y72.766
M204 S1800
M205 X8 Y8
G1 F1800 X140.26 Y62.82 E702.83778
M204 S3000
M205 X10 Y10
G0 F4500 X140.826 Y62.82
M204 S1800
M205 X8 Y8
G1 F1800 X130.621 Y73.025 E703.31779
M204 S3000
M205 X10 Y10
G0 F4500 X130.929 Y73.283
M204 S1800
M205 X8 Y8
G1 F1800 X141.392 Y62.82 E703.80994
M204 S3000
M205 X10 Y10
G0 F4500 X141.958 Y62.82
M204 S1800
M205 X8 Y8
G1 F1800 X131.236 Y73.541 E704.31424
M204 S3000
M205 X10 Y10
G0 F4500 X131.544 Y73.799
M204 S1800
M205 X8 Y8
G1 F1800 X142.523 Y62.82 E704.83066
M204 S3000
M205 X10 Y10
G0 F4500 X143.089 Y62.82
M204 S1800
M205 X8 Y8
G1 F1800 X131.852 Y74.057 E705.35921
M204 S3000
M205 X10 Y10
G0 F4500 X132.159 Y74.315
M204 S1800
M205 X8 Y8
G1 F1800 X143.655 Y62.82 E705.89993
M204 S3000
M205 X10 Y10
G0 F4500 X144.22 Y62.82
M204 S1800
M205 X8 Y8
G1 F1800 X132.467 Y74.573 E706.45275
M204 S3000
M205 X10 Y10
G0 F4500 X132.774 Y74.831
M204 S1800
M205 X8 Y8
G1 F1800 X144.786 Y62.82 E707.01774
M204 S3000
M205 X10 Y10
G0 F4500 X145.352 Y62.82
M204 S1800
M205 X8 Y8
G1 F1800 X133.082 Y75.089 E707.59486
M204 S3000
M205 X10 Y10
G0 F4500 X133.39 Y75.347
M204 S1800
M205 X8 Y8
G1 F1800 X145.917 Y62.82 E708.18409
M204 S3000
M205 X10 Y10
G0 F4500 X146.483 Y62.82
M204 S1800
M205 X8 Y8
G1 F1800 X133.697 Y75.605 E708.78548
M204 S3000
M205 X10 Y10
G0 F4500 X134.005 Y75.864
M204 S1800
M205 X8 Y8
G1 F1800 X146.967 Y62.902 E709.39517
M204 S3000
M205 X10 Y10
G0 F4500 X147.167 Y63.267
M204 S1800
M205 X8 Y8
G1 F1800 X134.312 Y76.122 E709.99983
M204 S3000
M205 X10 Y10
G0 F4500 X134.62 Y76.38
M204 S1800
M205 X8 Y8
G1 F1800 X147.179 Y63.821 E710.59057
M204 S3000
M205 X10 Y10
G0 F4500 X147.179 Y64.387
M204 S1800
M205 X8 Y8
G1 F1800 X134.927 Y76.638 E711.16684
M204 S3000
M205 X10 Y10
G0 F4500 X135.235 Y76.896
M204 S1800
M205 X8 Y8
G1 F1800 X147.179 Y64.952 E711.72865
M204 S3000
M205 X10 Y10
G0 F4500 X147.179 Y65.518
M204 S1800
M205 X8 Y8
G1 F1800 X135.543 Y77.154 E712.27597
M204 S3000
M205 X10 Y10
G0 F4500 X135.85 Y77.412
M204 S1800
M205 X8 Y8
G1 F1800 X147.179 Y66.084 E712.80883
M204 S3000
M205 X10 Y10
G0 F4500 X147.179 Y66.649
M204 S1800
M205 X8 Y8
G1 F1800 X136.158 Y77.67 E713.32722
M204 S3000
M205 X10 Y10
G0 F4500 X136.465 Y77.928
M204 S1800
M205 X8 Y8
G1 F1800 X147.179 Y67.215 E713.83115
M204 S3000
M205 X10 Y10
G0 F4500 X147.179 Y67.781
M204 S1800
M205 X8 Y8
G1 F1800 X136.773 Y78.186 E714.3206
M204 S3000
M205 X10 Y10
G0 F4500 X137.011 Y78.515
M204 S1800
M205 X8 Y8
G1 F1800 X147.179 Y68.346 E714.79889
M204 S3000
M205 X10 Y10
G0 F4500 X147.179 Y68.912
M204 S1800
M205 X8 Y8
G1 F1800 X137.217 Y78.874 E715.26747
M204 S3000
M205 X10 Y10
G0 F4500 X137.424 Y79.232
M204 S1800
M205 X8 Y8
G1 F1800 X147.179 Y69.478 E715.7263
M204 S3000
M205 X10 Y10
G0 F4500 X147.179 Y70.043
M204 S1800
M205 X8 Y8
G1 F1800 X137.631 Y79.591 E716.1754
M204 S3000
M205 X10 Y10
G0 F4500 X137.839 Y79.949
M204 S1800
M205 X8 Y8
G1 F1800 X147.179 Y70.609 E716.61473
M204 S3000
M205 X10 Y10
G0 F4500 X147.179 Y71.175
M204 S1800
M205 X8 Y8
G1 F1800 X138.045 Y80.308 E717.04434
M204 S3000
M205 X10 Y10
G0 F4500 X138.252 Y80.667
M204 S1800
M205 X8 Y8
G1 F1800 X147.179 Y71.74 E717.46424
M204 S3000
M205 X10 Y10
G0 F4500 X147.179 Y72.306
M204 S1800
M205 X8 Y8
G1 F1800 X138.459 Y81.025 E717.87438
M204 S3000
M205 X10 Y10
G0 F4500 X138.667 Y81.384
M204 S1800
M205 X8 Y8
G1 F1800 X147.179 Y72.872 E718.27476
M204 S3000
M205 X10 Y10
G0 F4500 X147.179 Y73.437
M204 S1800
M205 X8 Y8
G1 F1800 X138.873 Y81.743 E718.66545
M204 S3000
M205 X10 Y10
G0 F4500 X139.08 Y82.102
M204 S1800
M205 X8 Y8
G1 F1800 X147.179 Y74.003 E719.0464
M204 S3000
M205 X10 Y10
G0 F4500 X147.179 Y74.569
M204 S1800
M205 X8 Y8
G1 F1800 X139.288 Y82.46 E719.41757
M204 S3000
M205 X10 Y10
G0 F4500 X139.495 Y82.819
M204 S1800
M205 X8 Y8
G1 F1800 X147.179 Y75.135 E719.779
M204 S3000
M205 X10 Y10
G0 F4500 X147.179 Y75.7
M204 S1800
M205 X8 Y8
G1 F1800 X139.702 Y83.177 E720.13069
M204 S3000
M205 X10 Y10
G0 F4500 X139.908 Y83.536
M204 S1800
M205 X8 Y8
G1 F1800 X147.179 Y76.266 E720.47268
M204 S3000
M205 X10 Y10
G0 F4500 X147.179 Y76.832
M204 S1800
M205 X8 Y8
G1 F1800 X140.116 Y83.895 E720.8049
M204 S3000
M205 X10 Y10
G0 F4500 X140.323 Y84.253
M204 S1800
M205 X8 Y8
G1 F1800 X147.179 Y77.397 E721.12738
M204 S3000
M205 X10 Y10
G0 F4500 X147.179 Y77.963
M204 S1800
M205 X8 Y8
G1 F1800 X140.53 Y84.612 E721.44013
M204 S3000
M205 X10 Y10
G0 F4500 X140.736 Y84.971
M204 S1800
M205 X8 Y8
G1 F1800 X147.179 Y78.529 E721.74317
M204 S3000
M205 X10 Y10
G0 F4500 X147.179 Y79.094
M204 S1800
M205 X8 Y8
G1 F1800 X140.944 Y85.33 E722.03647
M204 S3000
M205 X10 Y10
G0 F4500 X141.151 Y85.688
M204 S1800
M205 X8 Y8
G1 F1800 X147.179 Y79.66 E722.32
M204 S3000
M205 X10 Y10
G0 F4500 X147.179 Y80.226
M204 S1800
M205 X8 Y8
G1 F1800 X141.358 Y86.047 E722.59381
M204 S3000
M205 X10 Y10
G0 F4500 X141.564 Y86.406
M204 S1800
M205 X8 Y8
G1 F1800 X147.179 Y80.791 E722.85792
M204 S3000
M205 X10 Y10
G0 F4500 X147.179 Y81.357
M204 S1800
M205 X8 Y8
G1 F1800 X141.772 Y86.764 E723.11225
M204 S3000
M205 X10 Y10
G0 F4500 X141.979 Y87.123
M204 S1800
M205 X8 Y8
G1 F1800 X147.179 Y81.923 E723.35684
M204 S3000
M205 X10 Y10
G0 F4500 X147.179 Y82.488
M204 S1800
M205 X8 Y8
G1 F1800 X142.186 Y87.481 E723.59169
M204 S3000
M205 X10 Y10
G0 F4500 X142.392 Y87.841
M204 S1800
M205 X8 Y8
G1 F1800 X147.179 Y83.054 E723.81686
M204 S3000
M205 X10 Y10
G0 F4500 X147.179 Y83.62
M204 S1800
M205 X8 Y8
G1 F1800 X142.6 Y88.199 E724.03224
M204 S3000
M205 X10 Y10
G0 F4500 X142.807 Y88.558
M204 S1800
M205 X8 Y8
G1 F1800 X147.179 Y84.186 E724.23789
M204 S3000
M205 X10 Y10
G0 F4500 X147.179 Y84.751
M204 S1800
M205 X8 Y8
G1 F1800 X143.014 Y88.916 E724.4338
M204 S3000
M205 X10 Y10
G0 F4500 X143.22 Y89.275
M204 S1800
M205 X8 Y8
G1 F1800 X147.179 Y85.317 E724.61999
M204 S3000
M205 X10 Y10
G0 F4500 X147.179 Y85.883
M204 S1800
M205 X8 Y8
G1 F1800 X143.428 Y89.634 E724.79643
M204 S3000
M205 X10 Y10
G0 F4500 X143.635 Y89.992
M204 S1800
M205 X8 Y8
G1 F1800 X147.179 Y86.448 E724.96313
M204 S3000
M205 X10 Y10
G0 F4500 X147.179 Y87.014
M204 S1800
M205 X8 Y8
G1 F1800 X143.842 Y90.351 E725.12009
M204 S3000
M205 X10 Y10
G0 F4500 X144.049 Y90.709
M204 S1800
M205 X8 Y8
G1 F1800 X147.179 Y87.58 E725.26729
M204 S3000
M205 X10 Y10
G0 F4500 X147.179 Y88.145
M204 S1800
M205 X8 Y8
G1 F1800 X144.155 Y91.169 E725.40953
M204 S3000
M205 X10 Y10
G0 F4500 X144.24 Y91.65
M204 S1800
M205 X8 Y8
G1 F1800 X147.179 Y88.711 E725.54777
M204 S3000
M205 X10 Y10
G0 F4500 X147.179 Y89.277
M204 S1800
M205 X8 Y8
G1 F1800 X144.325 Y92.131 E725.68202
M204 S3000
M205 X10 Y10
G0 F4500 X144.41 Y92.611
M204 S1800
M205 X8 Y8
G1 F1800 X147.179 Y89.842 E725.81226
M204 S3000
M205 X10 Y10
G0 F4500 X147.179 Y90.408
M204 S1800
M205 X8 Y8
G1 F1800 X144.494 Y93.093 E725.93856
M204 S3000
M205 X10 Y10
G0 F4500 X144.579 Y93.574
M204 S1800
M205 X8 Y8
G1 F1800 X147.179 Y90.974 E726.06085
M204 S3000
M205 X10 Y10
G0 F4500 X147.179 Y91.539
M204 S1800
M205 X8 Y8
G1 F1800 X144.664 Y94.055 E726.17917
M204 S3000
M205 X10 Y10
G0 F4500 X144.749 Y94.535
M204 S1800
M205 X8 Y8
G1 F1800 X147.179 Y92.105 E726.29347
M204 S3000
M205 X10 Y10
G0 F4500 X147.179 Y92.671
M204 S1800
M205 X8 Y8
G1 F1800 X144.833 Y95.016 E726.4038
M204 S3000
M205 X10 Y10
G0 F4500 X144.918 Y95.497
M204 S1800
M205 X8 Y8
G1 F1800 X147.179 Y93.236 E726.51015
M204 S3000
M205 X10 Y10
G0 F4500 X147.179 Y93.802
M204 S1800
M205 X8 Y8
G1 F1800 X145.003 Y95.978 E726.6125
M204 S3000
M205 X10 Y10
G0 F4500 X145.087 Y96.459
M204 S1800
M205 X8 Y8
G1 F1800 X147.179 Y94.368 E726.71088
M204 S3000
M205 X10 Y10
G0 F4500 X147.179 Y94.934
M204 S1800
M205 X8 Y8
G1 F1800 X145.172 Y96.94 E726.80526
M204 S3000
M205 X10 Y10
G0 F4500 X145.257 Y97.421
M204 S1800
M205 X8 Y8
G1 F1800 X147.179 Y95.499 E726.89566
M204 S3000
M205 X10 Y10
G0 F4500 X147.179 Y96.065
M204 S1800
M205 X8 Y8
G1 F1800 X145.342 Y97.902 E726.98207
M204 S3000
M205 X10 Y10
G0 F4500 X145.427 Y98.383
M204 S1800
M205 X8 Y8
G1 F1800 X147.179 Y96.631 E727.06448
M204 S3000
M205 X10 Y10
G0 F4500 X147.179 Y97.196
M204 S1800
M205 X8 Y8
G1 F1800 X145.511 Y98.864 E727.14294
M204 S3000
M205 X10 Y10
G0 F4500 X145.596 Y99.345
M204 S1800
M205 X8 Y8
G1 F1800 X147.179 Y97.762 E727.2174
M204 S3000
M205 X10 Y10
G0 F4500 X147.179 Y98.328
M204 S1800
M205 X8 Y8
G1 F1800 X145.68 Y99.826 E727.28788
M204 S3000
M205 X10 Y10
G0 F4500 X145.765 Y100.307
M204 S1800
M205 X8 Y8
G1 F1800 X147.179 Y98.893 E727.35439
M204 S3000
M205 X10 Y10
G0 F4500 X147.179 Y99.459
M204 S1800
M205 X8 Y8
G1 F1800 X145.85 Y100.788 E727.4169
M204 S3000
M205 X10 Y10
G0 F4500 X145.935 Y101.269
M204 S1800
M205 X8 Y8
G1 F1800 X147.179 Y100.025 E727.47542
M204 S3000
M205 X10 Y10
G0 F4500 X147.179 Y100.59
M204 S1800
M205 X8 Y8
G1 F1800 X146.02 Y101.749 E727.52993
M204 S3000
M205 X10 Y10
G0 F4500 X146.104 Y102.231
M204 S1800
M205 X8 Y8
G1 F1800 X147.179 Y101.156 E727.5805
M204 S3000
M205 X10 Y10
G0 F4500 X147.179 Y101.722
M204 S1800
M205 X8 Y8
G1 F1800 X146.189 Y102.712 E727.62706
M204 S3000
M205 X10 Y10
G0 F4500 X146.274 Y103.193
M204 S1800
M205 X8 Y8
G1 F1800 X147.179 Y102.287 E727.66966
M204 S3000
M205 X10 Y10
G0 F4500 X147.179 Y102.853
M204 S1800
M205 X8 Y8
G1 F1800 X146.359 Y103.673 E727.70823
M204 S3000
M205 X10 Y10
G0 F4500 X146.443 Y104.154
M204 S1800
M205 X8 Y8
G1 F1800 X147.179 Y103.419 E727.74282
M204 S3000
M205 X10 Y10
G0 F4500 X147.179 Y103.985
M204 S1800
M205 X8 Y8
G1 F1800 X146.528 Y104.635 E727.77342
M204 S3000
M205 X10 Y10
G0 F4500 X146.563 Y105.166
M204 S1800
M205 X8 Y8
G1 F1800 X147.179 Y104.55 E727.80239
M204 S3000
M205 X10 Y10
G0 F4500 X147.179 Y105.116
M204 S1800
M205 X8 Y8
G1 F1800 X146.442 Y105.853 E727.83706
M204 S3000
M205 X10 Y10
G0 F4500 X146.321 Y106.539
M204 S1800
M205 X8 Y8
G1 F1800 X147.179 Y105.682 E727.87739
M204 S3000
M205 X10 Y10
G0 F4500 X147.179 Y106.247
M204 S1800
M205 X8 Y8
G1 F1800 X146.199 Y107.227 E727.92349
M204 S3000
M205 X10 Y10
G0 F4500 X146.079 Y107.913
M204 S1800
M205 X8 Y8
G1 F1800 X147.179 Y106.813 E727.97523
M204 S3000
M205 X10 Y10
G0 F4500 X147.179 Y107.379
M204 S1800
M205 X8 Y8
G1 F1800 X145.958 Y108.6 E728.03266
M204 S3000
M205 X10 Y10
G0 F4500 X145.837 Y109.286
M204 S1800
M205 X8 Y8
G1 F1800 X147.179 Y107.944 E728.09579
M204 S3000
M205 X10 Y10
G0 F4500 X147.179 Y108.51
M204 S1800
M205 X8 Y8
G1 F1800 X145.716 Y109.973 E728.1646
M204 S3000
M205 X10 Y10
G0 F4500 X145.595 Y110.66
M204 S1800
M205 X8 Y8
G1 F1800 X147.179 Y109.076 E728.23911
M204 S3000
M205 X10 Y10
G0 F4500 X147.179 Y109.641
M204 S1800
M205 X8 Y8
G1 F1800 X145.473 Y111.347 E728.31935
M204 S3000
M205 X10 Y10
G0 F4500 X145.352 Y112.033
M204 S1800
M205 X8 Y8
G1 F1800 X147.179 Y110.207 E728.40527
M204 S3000
M205 X10 Y10
G0 F4500 X147.179 Y110.773
M204 S1800
M205 X8 Y8
G1 F1800 X145.231 Y112.72 E728.49687
M204 S3000
M205 X10 Y10
G0 F4500 X145.111 Y113.407
M204 S1800
M205 X8 Y8
G1 F1800 X147.179 Y111.338 E728.59417
M204 S3000
M205 X10 Y10
G0 F4500 X147.179 Y111.904
M204 S1800
M205 X8 Y8
G1 F1800 X144.99 Y114.093 E728.69713
M204 S3000
M205 X10 Y10
G0 F4500 X144.868 Y114.781
M204 S1800
M205 X8 Y8
G1 F1800 X147.179 Y112.47 E728.80583
M204 S3000
M205 X10 Y10
G0 F4500 X147.179 Y113.035
M204 S1800
M205 X8 Y8
G1 F1800 X144.747 Y115.467 E728.92023
M204 S3000
M205 X10 Y10
G0 F4500 X144.626 Y116.154
M204 S1800
M205 X8 Y8
G1 F1800 X147.179 Y113.601 E729.04031
M204 S3000
M205 X10 Y10
G0 F4500 X147.179 Y114.167
M204 S1800
M205 X8 Y8
G1 F1800 X144.505 Y116.84 E729.16607
M204 S3000
M205 X10 Y10
G0 F4500 X144.384 Y117.527
M204 S1800
M205 X8 Y8
G1 F1800 X147.179 Y114.733 E729.29751
M204 S3000
M205 X10 Y10
G0 F4500 X147.179 Y115.298
M204 S1800
M205 X8 Y8
G1 F1800 X144.263 Y118.214 E729.43467
M204 S3000
M205 X10 Y10
G0 F4500 X144.142 Y118.901
M204 S1800
M205 X8 Y8
G1 F1800 X147.179 Y115.864 E729.57752
M204 S3000
M205 X10 Y10
G0 F4500 X147.179 Y116.43
M204 S1800
M205 X8 Y8
G1 F1800 X143.678 Y119.93 E729.74217
G1 X143.608 Y120
M204 S3000
M205 X10 Y10
G0 F4500 X142.906 Y121.268
M204 S1800
M205 X8 Y8
G1 F1800 X147.179 Y116.995 E729.94316
M204 S3000
M205 X10 Y10
G0 F4500 X147.179 Y117.561
M204 S1800
M205 X8 Y8
G1 F1800 X142.134 Y122.605 E730.18044
G1 X142.064 Y122.675
M204 S3000
M205 X10 Y10
G0 F4500 X141.362 Y123.943
M204 S1800
M205 X8 Y8
G1 F1800 X147.179 Y118.127 E730.45403
M204 S3000
M205 X10 Y10
G0 F4500 X147.179 Y118.692
M204 S1800
M205 X8 Y8
G1 F1800 X140.591 Y125.28 E730.76391
G1 X140.521 Y125.35
M204 S3000
M205 X10 Y10
G0 F4500 X139.819 Y126.618
M204 S1800
M205 X8 Y8
G1 F1800 X147.179 Y119.258 E731.1101
M204 S3000
M205 X10 Y10
G0 F4500 X147.179 Y119.824
M204 S1800
M205 X8 Y8
G1 F1800 X139.047 Y127.955 E731.49258
G1 X138.977 Y128.025
M204 S3000
M205 X10 Y10
G0 F4500 X138.275 Y129.293
M204 S1800
M205 X8 Y8
G1 F1800 X147.179 Y120.389 E731.9114
M204 S3000
M205 X10 Y10
G0 F4500 X147.179 Y120.955
M204 S1800
M205 X8 Y8
G1 F1800 X137.503 Y130.63 E732.36651
G1 X137.433 Y130.7
M204 S3000
M205 X10 Y10
G1 F2400 E724.86651
;MESH:NONMESH
G0 F4500 X143.161 Y118.889
G0 X141.954 Y118.454
G0 X93.338 Y68.282
;TIME_ELAPSED:508.563784
;LAYER:2
G0 F6000 X93.338 Y68.282 Z0.7
M204 S1800
M205 X8 Y8
;TYPE:SUPPORT
G1 F2400 E732.36651
G1 F3600 X88.893 Y69.9 E732.52384
G1 X93.338 Y69.9 E732.67168
G1 X93.338 Y68.282 E732.72549
G1 X98.213 Y66.508 E732.89804
G1 X100.005 Y66.508 E732.95764
G1 X100.005 Y69.9 E733.07046
G1 X101.701 Y69.9 E733.12687
G1 X102.1 Y70.299 E733.14564
G1 X102.1 Y101.701 E734.19007
G1 X101.701 Y102.1 E734.20884
G1 X100.005 Y102.1 E734.26525
G1 X100.005 Y109.9 E734.52468
G1 X101.701 Y109.9 E734.58109
G1 X102.1 Y110.299 E734.59985
G1 X102.1 Y143.492 E735.70386
G1 X106.672 Y143.492 E735.85592
G1 X106.672 Y66.508 E738.41642
G1 X107.9 Y66.508 E738.45726
G1 X107.9 Y101.701 E739.62779
G1 X108.299 Y102.1 E739.64656
G1 X113.339 Y102.1 E739.81419
G1 X113.339 Y109.9 E740.07362
G1 X108.299 Y109.9 E740.24125
G1 X107.9 Y110.299 E740.26001
G1 X107.9 Y139.701 E741.23793
G1 X108.299 Y140.1 E741.2567
G1 X113.339 Y140.1 E741.42433
G1 X113.339 Y142.928 E741.51839
G1 X120.006 Y140.501 E741.75437
G1 X120.006 Y140.1 E741.76771
G1 X121.107 Y140.1 E741.80432
G1 X120.006 Y140.501 E741.8433
M204 S3000
M205 X10 Y10
G0 F6000 X113.339 Y109.9
M204 S1800
M205 X8 Y8
G1 F3600 X117.197 Y109.9 E741.97162
G1 X118.196 Y108.9 E742.01863
G1 X120.006 Y108.9 E742.07883
G1 X120.006 Y103.1 E742.27174
G1 X126.673 Y103.1 E742.49348
G1 X126.673 Y108.9 E742.68639
G1 X133.34 Y108.9 E742.90814
G1 X133.34 Y103.1 E743.10105
G1 X140.007 Y103.1 E743.32279
G1 X140.007 Y109.206 E743.52588
G1 X140.1 Y109.299 E743.53025
G1 X140.1 Y121.192 E743.92582
G1 X141.729 Y118.369 E744.03422
G1 X144.086 Y105 E744.48573
G1 X143.751 Y103.1 E744.5499
G1 X140.007 Y103.1 E744.67443
M204 S3000
M205 X10 Y10
G0 F6000 X100.005 Y102.1
M204 S1800
M205 X8 Y8
G1 F3600 X93.338 Y102.1 E744.89617
G1 X93.338 Y109.9 E745.1556
G1 X92.78 Y109.9 E745.17416
G1 X91.781 Y108.9 E745.22117
G1 X86.671 Y108.9 E745.39113
G1 X86.671 Y103.1 E745.58404
G1 X80.004 Y103.1 E745.80579
G1 X80.004 Y108.9 E745.9987
G1 X73.337 Y108.9 E746.22044
G1 X73.337 Y103.1 E746.41335
G1 X70.299 Y103.1 E746.51439
G1 X69.9 Y102.701 E746.53316
G1 X69.9 Y88.808 E746.99525
G1 X68.271 Y91.631 E747.10365
G1 X66.67 Y100.711 E747.41031
G1 X66.67 Y108.9 E747.68268
G1 X66.602 Y108.9 E747.68494
G1 X65.914 Y105 E747.81666
G1 X66.67 Y100.711 E747.96151
M204 S3000
M205 X10 Y10
G1 F2400 E740.46151
;MESH:Tested Body.stl
G0 F6000 X65.174 Y100.447
G0 X66.457 Y90.972
M204 S1800
M205 X8 Y8
;TYPE:WALL-INNER
G1 F2400 E747.96151
G1 F3600 X63.985 Y105 E748.43527
G1 X66.457 Y119.028 E748.90903
G1 X73.58 Y131.365 E749.38285
G1 X84.492 Y140.521 E749.85662
G1 X97.877 Y145.392 E750.33037
G1 X112.123 Y145.392 E750.80419
G1 X125.508 Y140.521 E751.27794
G1 X136.42 Y131.365 E751.75171
G1 X143.543 Y119.028 E752.22552
G1 X146.015 Y105 E752.69929
G1 X143.543 Y90.972 E753.17305
G1 X136.42 Y78.635 E753.64686
G1 X125.508 Y69.479 E754.12063
G1 X112.123 Y64.608 E754.59438
G1 X97.877 Y64.608 E755.06821
G1 X84.492 Y69.479 E755.54196
G1 X73.58 Y78.635 E756.01573
G1 X66.457 Y90.972 E756.48954
M204 S3000
M205 X10 Y10
G0 F6000 X73.861 Y78.871
G0 X84.676 Y69.797
G0 X97.942 Y64.969
G0 X147.553 Y62.661
M204 S1800
M205 X8 Y8
G1 F3600 X147.695 Y62.935 E756.49981
G1 X147.709 Y62.981 E756.5014
G1 X147.75 Y63.302 E756.51217
G1 X147.75 Y146.696 E759.28586
G1 X147.71 Y147.017 E759.29662
G1 X147.696 Y147.061 E759.29816
G1 X147.549 Y147.344 E759.30876
G1 X147.339 Y147.553 E759.31862
G1 X147.065 Y147.695 E759.32888
G1 X147.019 Y147.709 E759.33048
G1 X146.698 Y147.75 E759.34125
G1 X63.304 Y147.75 E762.11494
G1 X62.983 Y147.71 E762.1257
G1 X62.939 Y147.696 E762.12724
G1 X62.656 Y147.549 E762.13784
G1 X62.447 Y147.339 E762.1477
G1 X62.305 Y147.065 E762.15796
G1 X62.291 Y147.019 E762.15956
G1 X62.25 Y146.698 E762.17032
G1 X62.25 Y63.304 E764.94402
G1 X62.29 Y62.983 E764.95478
G1 X62.304 Y62.939 E764.95631
G1 X62.451 Y62.656 E764.96692
G1 X62.661 Y62.447 E764.97678
G1 X62.935 Y62.305 E764.98704
G1 X62.981 Y62.291 E764.98864
G1 X63.302 Y62.25 E764.9994
G1 X146.696 Y62.25 E767.7731
G1 X147.017 Y62.29 E767.78386
G1 X147.061 Y62.304 E767.78539
G1 X147.344 Y62.451 E767.796
G1 X147.553 Y62.661 E767.80585
M204 S3000
M205 X10 Y10
G0 F6000 X97.942 Y64.969
G0 X84.676 Y69.797
G0 X73.815 Y78.832
G0 X73.891 Y78.896
M204 S1800
M205 X8 Y8
G1 F3600 X66.839 Y91.111 E768.27497
G1 X64.391 Y105 E768.74404
G1 X66.839 Y118.889 E769.21311
G1 X73.891 Y131.104 E769.68223
G1 X84.695 Y140.169 E770.15131
G1 X97.948 Y144.992 E770.62038
G1 X112.052 Y144.992 E771.08948
G1 X125.305 Y140.169 E771.55856
G1 X136.109 Y131.104 E772.02764
G1 X143.161 Y118.889 E772.49675
G1 X145.609 Y105 E772.96583
G1 X143.161 Y91.111 E773.4349
G1 X136.109 Y78.896 E773.90401
G1 X125.305 Y69.831 E774.37309
G1 X112.052 Y65.008 E774.84217
G1 X97.948 Y65.008 E775.31127
G1 X84.695 Y69.831 E775.78034
G1 X73.891 Y78.896 E776.24942
M204 S3000
M205 X10 Y10
G0 F6000 X73.815 Y78.832
G0 X66.802 Y91.098
G0 X64.351 Y105
G0 X63.284 Y148.051
G0 X63.278 Y148.15
M204 S1800
M205 X8 Y8
G1 F3600 X62.896 Y148.102 E776.26223
G1 X62.788 Y148.068 E776.26599
G1 X62.434 Y147.884 E776.27926
G1 X62.384 Y147.843 E776.28141
G1 X62.16 Y147.619 E776.29195
G1 X62.112 Y147.561 E776.29445
G1 X61.934 Y147.218 E776.3073
G1 X61.899 Y147.105 E776.31124
G1 X61.869 Y146.905 E776.31797
G1 X61.85 Y146.719 E776.32418
G1 X61.85 Y63.278 E779.09944
G1 X61.898 Y62.896 E779.11225
G1 X61.932 Y62.788 E779.11601
G1 X62.116 Y62.434 E779.12928
G1 X62.157 Y62.384 E779.13143
G1 X62.381 Y62.16 E779.14197
G1 X62.439 Y62.112 E779.14447
G1 X62.782 Y61.934 E779.15733
G1 X62.895 Y61.899 E779.16126
G1 X63.095 Y61.869 E779.16799
G1 X63.281 Y61.85 E779.17421
G1 X146.722 Y61.85 E781.94947
G1 X147.104 Y61.898 E781.96227
G1 X147.212 Y61.932 E781.96604
G1 X147.566 Y62.116 E781.97931
G1 X147.616 Y62.157 E781.98146
G1 X147.84 Y62.381 E781.99199
G1 X147.888 Y62.439 E781.9945
G1 X148.066 Y62.782 E782.00735
G1 X148.101 Y62.895 E782.01129
G1 X148.131 Y63.095 E782.01801
G1 X148.15 Y63.281 E782.02423
G1 X148.15 Y146.722 E784.79949
G1 X148.102 Y147.104 E784.81229
G1 X148.068 Y147.212 E784.81606
G1 X147.884 Y147.566 E784.82933
G1 X147.843 Y147.616 E784.83148
G1 X147.619 Y147.84 E784.84202
G1 X147.561 Y147.888 E784.84452
G1 X147.218 Y148.066 E784.85737
G1 X147.105 Y148.101 E784.86131
G1 X146.905 Y148.131 E784.86803
G1 X146.719 Y148.15 E784.87425
G1 X63.278 Y148.15 E787.64951
M204 S3000
M205 X10 Y10
G0 F6000 X63.284 Y148.051
G0 X64.351 Y105
G0 X66.802 Y91.098
G0 X73.882 Y78.774
G0 X74.202 Y79.157
M204 S1800
M205 X8 Y8
;TYPE:WALL-OUTER
G1 F3600 X67.221 Y91.25 E788.11393
G1 X64.797 Y105 E788.57831
G1 X67.221 Y118.75 E789.04269
G1 X74.202 Y130.843 E789.50712
G1 X84.898 Y139.817 E789.97149
G1 X98.019 Y144.592 E790.4359
G1 X111.981 Y144.592 E790.90028
G1 X125.102 Y139.817 E791.36468
G1 X135.798 Y130.843 E791.82906
G1 X142.779 Y118.75 E792.29348
G1 X145.203 Y105 E792.75786
G1 X142.779 Y91.25 E793.22224
G1 X135.798 Y79.157 E793.68667
G1 X125.102 Y70.183 E794.15104
G1 X111.981 Y65.408 E794.61545
G1 X98.019 Y65.408 E795.07983
G1 X84.898 Y70.183 E795.54423
G1 X74.202 Y79.157 E796.00861
M204 S3000
M205 X10 Y10
G0 F6000 X74.103 Y79.33
G0 X73.671 Y79.078
G0 X84.676 Y69.797
G0 X97.942 Y64.969
G0 X146.881 Y61.97
G0 X146.945 Y61.47
M204 S1800
M205 X8 Y8
G1 F3600 X147.195 Y61.508 E796.01702
G1 X147.367 Y61.561 E796.02301
G1 X147.787 Y61.78 E796.03876
G1 X147.885 Y61.86 E796.04297
G1 X148.135 Y62.11 E796.05473
G1 X148.223 Y62.217 E796.05934
G1 X148.437 Y62.629 E796.07478
G1 X148.491 Y62.804 E796.08087
G1 X148.529 Y63.054 E796.08928
G1 X148.55 Y63.26 E796.09617
G1 X148.55 Y146.741 E798.87276
G1 X148.53 Y146.945 E798.87957
G1 X148.492 Y147.195 E798.88798
G1 X148.439 Y147.367 E798.89397
G1 X148.22 Y147.787 E798.90972
G1 X148.14 Y147.885 E798.91393
G1 X147.89 Y148.135 E798.92569
G1 X147.783 Y148.223 E798.9303
G1 X147.371 Y148.437 E798.94574
G1 X147.196 Y148.491 E798.95183
G1 X146.946 Y148.529 E798.96024
G1 X146.74 Y148.55 E798.96713
G1 X63.259 Y148.55 E801.74372
G1 X63.055 Y148.53 E801.75054
G1 X62.805 Y148.492 E801.75895
G1 X62.633 Y148.439 E801.76493
G1 X62.213 Y148.22 E801.78069
G1 X62.115 Y148.14 E801.7849
G1 X61.865 Y147.89 E801.79665
G1 X61.777 Y147.783 E801.80126
G1 X61.563 Y147.371 E801.8167
G1 X61.509 Y147.196 E801.8228
G1 X61.471 Y146.946 E801.83121
G1 X61.45 Y146.74 E801.83809
G1 X61.45 Y63.259 E804.61468
G1 X61.47 Y63.055 E804.6215
G1 X61.508 Y62.805 E804.62991
G1 X61.561 Y62.633 E804.6359
G1 X61.78 Y62.213 E804.65165
G1 X61.86 Y62.115 E804.65586
G1 X62.11 Y61.865 E804.66762
G1 X62.217 Y61.777 E804.67223
G1 X62.629 Y61.563 E804.68767
G1 X62.804 Y61.509 E804.69376
G1 X63.054 Y61.471 E804.70217
G1 X63.26 Y61.45 E804.70906
G1 X146.741 Y61.45 E807.48565
G1 X146.945 Y61.47 E807.49246
M204 S3000
M205 X10 Y10
G0 F6000 X147.143 Y61.5
G0 X146.921 Y62.671
M204 S1800
M205 X8 Y8
;TYPE:SKIN
G1 F1800 X147.11 Y62.769 E807.49954
G1 X147.233 Y62.893 E807.50535
G1 X147.329 Y63.078 E807.51229
G1 X147.36 Y63.319 E807.52037
G1 X147.36 Y146.672 E810.2927
G1 X147.329 Y146.921 E810.30104
G1 X147.231 Y147.11 E810.30813
G1 X147.107 Y147.233 E810.31393
G1 X146.922 Y147.329 E810.32087
G1 X146.681 Y147.36 E810.32895
G1 X63.328 Y147.36 E813.10128
G1 X63.079 Y147.329 E813.10963
G1 X62.89 Y147.231 E813.11671
G1 X62.767 Y147.107 E813.12252
G1 X62.67 Y146.921 E813.12949
G1 X62.64 Y146.681 E813.13754
G1 X62.64 Y63.329 E815.90984
G1 X62.672 Y63.077 E815.91829
G1 X62.769 Y62.89 E815.92529
G1 X62.893 Y62.767 E815.9311
G1 X63.078 Y62.671 E815.93803
G1 X63.319 Y62.64 E815.94612
G1 X146.672 Y62.64 E818.71845
G1 X146.921 Y62.671 E818.72679
M204 S3000
M205 X10 Y10
G0 F6000 X136.724 Y78.38
M204 S1800
M205 X8 Y8
G1 F1800 X125.706 Y69.136 E819.20515
G1 X112.191 Y64.218 E819.68349
G1 X97.809 Y64.218 E820.16184
G1 X84.294 Y69.136 E820.64019
G1 X73.276 Y78.38 E821.11854
G1 X66.085 Y90.837 E821.59694
G1 X63.589 Y105 E822.07527
G1 X66.085 Y119.163 E822.55359
G1 X73.276 Y131.62 E823.03199
G1 X84.294 Y140.864 E823.51034
G1 X97.809 Y145.782 E823.98869
G1 X112.191 Y145.782 E824.46704
G1 X125.706 Y140.864 E824.94538
G1 X136.724 Y131.62 E825.42374
G1 X143.915 Y119.163 E825.90214
G1 X146.411 Y105 E826.38046
G1 X143.915 Y90.837 E826.85878
G1 X136.724 Y78.38 E827.33718
M204 S3000
M205 X10 Y10
G0 F6000 X146.541 Y62.82
M204 S1800
M205 X8 Y8
G1 F1800 X147.179 Y63.457 E827.36717
M204 S3000
M205 X10 Y10
G0 F6000 X147.179 Y64.023
M204 S1800
M205 X8 Y8
G1 F1800 X145.975 Y62.82 E827.42378
M204 S3000
M205 X10 Y10
G0 F6000 X145.41 Y62.82
M204 S1800
M205 X8 Y8
G1 F1800 X147.179 Y64.589 E827.50699
M204 S3000
M205 X10 Y10
G0 F6000 X147.179 Y65.154
M204 S1800
M205 X8 Y8
G1 F1800 X144.844 Y62.82 E827.61679
M204 S3000
M205 X10 Y10
G0 F6000 X144.278 Y62.82
M204 S1800
M205 X8 Y8
G1 F1800 X147.179 Y65.72 E827.75322
M204 S3000
M205 X10 Y10
G0 F6000 X147.179 Y66.286
M204 S1800
M205 X8 Y8
G1 F1800 X143.713 Y62.82 E827.91625
M204 S3000
M205 X10 Y10
G0 F6000 X143.147 Y62.82
M204 S1800
M205 X8 Y8
G1 F1800 X147.179 Y66.851 E828.10588
M204 S3000
M205 X10 Y10
G0 F6000 X147.179 Y67.417
M204 S1800
M205 X8 Y8
G1 F1800 X142.581 Y62.82 E828.32214
M204 S3000
M205 X10 Y10
G0 F6000 X142.016 Y62.82
M204 S1800
M205 X8 Y8
G1 F1800 X147.179 Y67.983 E828.56499
M204 S3000
M205 X10 Y10
G0 F6000 X147.179 Y68.549
M204 S1800
M205 X8 Y8
G1 F1800 X141.45 Y62.82 E828.83446
M204 S3000
M205 X10 Y10
G0 F6000 X140.884 Y62.82
M204 S1800
M205 X8 Y8
G1 F1800 X147.179 Y69.114 E829.13054
M204 S3000
M205 X10 Y10
G0 F6000 X147.179 Y69.68
M204 S1800
M205 X8 Y8
G1 F1800 X140.318 Y62.82 E829.45323
M204 S3000
M205 X10 Y10
G0 F6000 X139.753 Y62.82
M204 S1800
M205 X8 Y8
G1 F1800 X147.179 Y70.246 E829.80253
M204 S3000
M205 X10 Y10
G0 F6000 X147.179 Y70.811
M204 S1800
M205 X8 Y8
G1 F1800 X139.187 Y62.82 E830.17843
M204 S3000
M205 X10 Y10
G0 F6000 X138.621 Y62.82
M204 S1800
M205 X8 Y8
G1 F1800 X147.179 Y71.377 E830.58094
M204 S3000
M205 X10 Y10
G0 F6000 X147.179 Y71.943
M204 S1800
M205 X8 Y8
G1 F1800 X138.056 Y62.82 E831.01006
M204 S3000
M205 X10 Y10
G0 F6000 X137.49 Y62.82
M204 S1800
M205 X8 Y8
G1 F1800 X147.179 Y72.508 E831.46578
M204 S3000
M205 X10 Y10
G0 F6000 X147.179 Y73.074
M204 S1800
M205 X8 Y8
G1 F1800 X136.924 Y62.82 E831.94812
M204 S3000
M205 X10 Y10
G0 F6000 X136.359 Y62.82
M204 S1800
M205 X8 Y8
G1 F1800 X147.179 Y73.64 E832.45706
M204 S3000
M205 X10 Y10
G0 F6000 X147.179 Y74.205
M204 S1800
M205 X8 Y8
G1 F1800 X135.793 Y62.82 E832.9926
M204 S3000
M205 X10 Y10
G0 F6000 X135.227 Y62.82
M204 S1800
M205 X8 Y8
G1 F1800 X147.179 Y74.771 E833.55476
M204 S3000
M205 X10 Y10
G0 F6000 X147.179 Y75.337
M204 S1800
M205 X8 Y8
G1 F1800 X134.662 Y62.82 E834.14352
M204 S3000
M205 X10 Y10
G0 F6000 X134.096 Y62.82
M204 S1800
M205 X8 Y8
G1 F1800 X147.179 Y75.902 E834.75888
M204 S3000
M205 X10 Y10
G0 F6000 X147.179 Y76.468
M204 S1800
M205 X8 Y8
G1 F1800 X133.53 Y62.82 E835.40087
M204 S3000
M205 X10 Y10
G0 F6000 X132.965 Y62.82
M204 S1800
M205 X8 Y8
G1 F1800 X147.179 Y77.034 E836.06945
M204 S3000
M205 X10 Y10
G0 F6000 X147.179 Y77.6
M204 S1800
M205 X8 Y8
G1 F1800 X132.399 Y62.82 E836.76465
M204 S3000
M205 X10 Y10
G0 F6000 X131.833 Y62.82
M204 S1800
M205 X8 Y8
G1 F1800 X147.179 Y78.165 E837.48646
M204 S3000
M205 X10 Y10
G0 F6000 X147.179 Y78.731
M204 S1800
M205 X8 Y8
G1 F1800 X131.268 Y62.82 E838.23486
M204 S3000
M205 X10 Y10
G0 F6000 X130.702 Y62.82
M204 S1800
M205 X8 Y8
G1 F1800 X147.179 Y79.297 E839.00989
M204 S3000
M205 X10 Y10
G0 F6000 X147.179 Y79.862
M204 S1800
M205 X8 Y8
G1 F1800 X130.136 Y62.82 E839.81152
M204 S3000
M205 X10 Y10
G0 F6000 X129.57 Y62.82
M204 S1800
M205 X8 Y8
G1 F1800 X147.179 Y80.428 E840.63977
M204 S3000
M205 X10 Y10
G0 F6000 X147.179 Y80.994
M204 S1800
M205 X8 Y8
G1 F1800 X129.005 Y62.82 E841.49462
M204 S3000
M205 X10 Y10
G0 F6000 X128.439 Y62.82
M204 S1800
M205 X8 Y8
G1 F1800 X147.179 Y81.559 E842.37607
M204 S3000
M205 X10 Y10
G0 F6000 X147.179 Y82.125
M204 S1800
M205 X8 Y8
G1 F1800 X127.873 Y62.82 E843.28414
M204 S3000
M205 X10 Y10
G0 F6000 X127.308 Y62.82
M204 S1800
M205 X8 Y8
G1 F1800 X147.179 Y82.691 E844.21881
M204 S3000
M205 X10 Y10
G0 F6000 X147.179 Y83.256
M204 S1800
M205 X8 Y8
G1 F1800 X126.742 Y62.82 E845.18008
M204 S3000
M205 X10 Y10
G0 F6000 X126.176 Y62.82
M204 S1800
M205 X8 Y8
G1 F1800 X147.179 Y83.822 E846.16797
M204 S3000
M205 X10 Y10
G0 F6000 X147.179 Y84.388
M204 S1800
M205 X8 Y8
G1 F1800 X125.611 Y62.82 E847.18247
M204 S3000
M205 X10 Y10
G0 F6000 X125.045 Y62.82
M204 S1800
M205 X8 Y8
G1 F1800 X147.179 Y84.953 E848.22356
M204 S3000
M205 X10 Y10
G0 F6000 X147.179 Y85.519
M204 S1800
M205 X8 Y8
G1 F1800 X124.479 Y62.82 E849.29127
M204 S3000
M205 X10 Y10
G0 F6000 X123.914 Y62.82
M204 S1800
M205 X8 Y8
G1 F1800 X147.179 Y86.085 E850.38559
M204 S3000
M205 X10 Y10
G0 F6000 X147.179 Y86.65
M204 S1800
M205 X8 Y8
G1 F1800 X123.348 Y62.82 E851.5065
M204 S3000
M205 X10 Y10
G0 F6000 X122.782 Y62.82
M204 S1800
M205 X8 Y8
G1 F1800 X147.179 Y87.216 E852.65404
M204 S3000
M205 X10 Y10
G0 F6000 X147.179 Y87.782
M204 S1800
M205 X8 Y8
G1 F1800 X122.217 Y62.82 E853.82817
M204 S3000
M205 X10 Y10
G0 F6000 X121.651 Y62.82
M204 S1800
M205 X8 Y8
G1 F1800 X147.179 Y88.348 E855.02893
M204 S3000
M205 X10 Y10
G0 F6000 X147.179 Y88.913
M204 S1800
M205 X8 Y8
G1 F1800 X137.322 Y79.057 E855.49255
G1 X137.252 Y78.987
M204 S3000
M205 X10 Y10
G0 F6000 X138.095 Y80.395
M204 S1800
M205 X8 Y8
G1 F1800 X147.179 Y89.479 E855.91983
M204 S3000
M205 X10 Y10
G0 F6000 X147.179 Y90.045
M204 S1800
M205 X8 Y8
G1 F1800 X138.867 Y81.733 E856.31081
G1 X138.797 Y81.663
M204 S3000
M205 X10 Y10
G0 F6000 X139.639 Y83.07
M204 S1800
M205 X8 Y8
G1 F1800 X147.179 Y90.61 E856.66546
M204 S3000
M205 X10 Y10
G0 F6000 X147.179 Y91.176
M204 S1800
M205 X8 Y8
G1 F1800 X140.411 Y84.408 E856.98381
G1 X140.341 Y84.338
M204 S3000
M205 X10 Y10
G0 F6000 X141.183 Y85.746
M204 S1800
M205 X8 Y8
G1 F1800 X147.179 Y91.742 E857.26584
M204 S3000
M205 X10 Y10
G0 F6000 X147.179 Y92.307
M204 S1800
M205 X8 Y8
G1 F1800 X141.955 Y87.084 E857.51154
G1 X141.885 Y87.014
M204 S3000
M205 X10 Y10
G0 F6000 X142.728 Y88.422
M204 S1800
M205 X8 Y8
G1 F1800 X147.179 Y92.873 E857.7209
M204 S3000
M205 X10 Y10
G0 F6000 X147.179 Y93.439
M204 S1800
M205 X8 Y8
G1 F1800 X143.5 Y89.76 E857.89395
G1 X143.43 Y89.69
M204 S3000
M205 X10 Y10
G0 F6000 X144.114 Y90.94
M204 S1800
M205 X8 Y8
G1 F1800 X147.179 Y94.004 E858.0381
M204 S3000
M205 X10 Y10
G0 F6000 X147.179 Y94.57
M204 S1800
M205 X8 Y8
G1 F1800 X144.235 Y91.626 E858.17657
M204 S3000
M205 X10 Y10
G0 F6000 X144.356 Y92.313
M204 S1800
M205 X8 Y8
G1 F1800 X147.179 Y95.136 E858.30936
M204 S3000
M205 X10 Y10
G0 F6000 X147.179 Y95.701
M204 S1800
M205 X8 Y8
G1 F1800 X144.477 Y93 E858.43643
M204 S3000
M205 X10 Y10
G0 F6000 X144.598 Y93.686
M204 S1800
M205 X8 Y8
G1 F1800 X147.179 Y96.267 E858.55783
M204 S3000
M205 X10 Y10
G0 F6000 X147.179 Y96.833
M204 S1800
M205 X8 Y8
G1 F1800 X144.72 Y94.374 E858.67349
M204 S3000
M205 X10 Y10
G0 F6000 X144.84 Y95.06
M204 S1800
M205 X8 Y8
G1 F1800 X147.179 Y97.399 E858.78351
M204 S3000
M205 X10 Y10
G0 F6000 X147.179 Y97.964
M204 S1800
M205 X8 Y8
G1 F1800 X144.961 Y95.747 E858.88782
M204 S3000
M205 X10 Y10
G0 F6000 X145.082 Y96.433
M204 S1800
M205 X8 Y8
G1 F1800 X147.179 Y98.53 E858.98645
M204 S3000
M205 X10 Y10
G0 F6000 X147.179 Y99.096
M204 S1800
M205 X8 Y8
G1 F1800 X145.203 Y97.12 E859.0794
M204 S3000
M205 X10 Y10
G0 F6000 X145.324 Y97.807
M204 S1800
M205 X8 Y8
G1 F1800 X147.179 Y99.661 E859.16663
M204 S3000
M205 X10 Y10
G0 F6000 X147.179 Y100.227
M204 S1800
M205 X8 Y8
G1 F1800 X145.445 Y98.493 E859.24819
M204 S3000
M205 X10 Y10
G0 F6000 X145.566 Y99.18
M204 S1800
M205 X8 Y8
G1 F1800 X147.179 Y100.793 E859.32406
M204 S3000
M205 X10 Y10
G0 F6000 X147.179 Y101.358
M204 S1800
M205 X8 Y8
G1 F1800 X145.687 Y99.866 E859.39424
M204 S3000
M205 X10 Y10
G0 F6000 X145.808 Y100.554
M204 S1800
M205 X8 Y8
G1 F1800 X147.179 Y101.924 E859.45871
G1 X147.249 Y101.994
M204 S3000
M205 X10 Y10
G0 F6000 X146.05 Y101.927
M204 S1800
M205 X8 Y8
G1 F1800 X147.179 Y103.055 E859.51179
M204 S3000
M205 X10 Y10
G0 F6000 X147.179 Y102.49
M204 S1800
M205 X8 Y8
G1 F1800 X145.929 Y101.24 E859.57058
G1 X145.859 Y101.17
M204 S3000
M205 X10 Y10
G0 F6000 X146.171 Y102.613
M204 S1800
M205 X8 Y8
G1 F1800 X147.179 Y103.621 E859.618
M204 S3000
M205 X10 Y10
G0 F6000 X147.179 Y104.187
M204 S1800
M205 X8 Y8
G1 F1800 X146.292 Y103.3 E859.65972
M204 S3000
M205 X10 Y10
G0 F6000 X146.413 Y103.987
M204 S1800
M205 X8 Y8
G1 F1800 X147.179 Y104.752 E859.69572
M204 S3000
M205 X10 Y10
G0 F6000 X147.179 Y105.318
M204 S1800
M205 X8 Y8
G1 F1800 X146.534 Y104.673 E859.72606
M204 S3000
M205 X10 Y10
G0 F6000 X146.547 Y105.252
M204 S1800
M205 X8 Y8
G1 F1800 X147.179 Y105.884 E859.75579
M204 S3000
M205 X10 Y10
G0 F6000 X147.179 Y106.449
M204 S1800
M205 X8 Y8
G1 F1800 X146.463 Y105.733 E859.78947
M204 S3000
M205 X10 Y10
G0 F6000 X146.378 Y106.214
M204 S1800
M205 X8 Y8
G1 F1800 X147.179 Y107.015 E859.82715
M204 S3000
M205 X10 Y10
G0 F6000 X147.179 Y107.581
M204 S1800
M205 X8 Y8
G1 F1800 X146.293 Y106.695 E859.86882
M204 S3000
M205 X10 Y10
G0 F6000 X146.208 Y107.176
M204 S1800
M205 X8 Y8
G1 F1800 X147.179 Y108.147 E859.91449
M204 S3000
M205 X10 Y10
G0 F6000 X147.179 Y108.712
M204 S1800
M205 X8 Y8
G1 F1800 X146.123 Y107.657 E859.96414
M204 S3000
M205 X10 Y10
G0 F6000 X146.038 Y108.137
M204 S1800
M205 X8 Y8
G1 F1800 X147.179 Y109.278 E860.01781
M204 S3000
M205 X10 Y10
G0 F6000 X147.179 Y109.844
M204 S1800
M205 X8 Y8
G1 F1800 X145.953 Y108.618 E860.07548
M204 S3000
M205 X10 Y10
G0 F6000 X145.869 Y109.1
M204 S1800
M205 X8 Y8
G1 F1800 X147.179 Y110.409 E860.13707
M204 S3000
M205 X10 Y10
G0 F6000 X147.179 Y110.975
M204 S1800
M205 X8 Y8
G1 F1800 X145.784 Y109.581 E860.20267
M204 S3000
M205 X10 Y10
G0 F6000 X145.7 Y110.061
M204 S1800
M205 X8 Y8
G1 F1800 X147.179 Y111.541 E860.27226
M204 S3000
M205 X10 Y10
G0 F6000 X147.179 Y112.106
M204 S1800
M205 X8 Y8
G1 F1800 X145.615 Y110.542 E860.34582
M204 S3000
M205 X10 Y10
G0 F6000 X145.53 Y111.023
M204 S1800
M205 X8 Y8
G1 F1800 X147.179 Y112.672 E860.42339
M204 S3000
M205 X10 Y10
G0 F6000 X147.179 Y113.238
M204 S1800
M205 X8 Y8
G1 F1800 X145.445 Y111.504 E860.50495
M204 S3000
M205 X10 Y10
G0 F6000 X145.36 Y111.985
M204 S1800
M205 X8 Y8
G1 F1800 X147.179 Y113.803 E860.59048
M204 S3000
M205 X10 Y10
G0 F6000 X147.179 Y114.369
M204 S1800
M205 X8 Y8
G1 F1800 X145.275 Y112.466 E860.68002
M204 S3000
M205 X10 Y10
G0 F6000 X145.191 Y112.947
M204 S1800
M205 X8 Y8
G1 F1800 X147.179 Y114.935 E860.77353
M204 S3000
M205 X10 Y10
G0 F6000 X147.179 Y115.5
M204 S1800
M205 X8 Y8
G1 F1800 X145.106 Y113.428 E860.87101
M204 S3000
M205 X10 Y10
G0 F6000 X145.021 Y113.909
M204 S1800
M205 X8 Y8
G1 F1800 X147.179 Y116.066 E860.9725
M204 S3000
M205 X10 Y10
G0 F6000 X147.179 Y116.632
M204 S1800
M205 X8 Y8
G1 F1800 X144.937 Y114.39 E861.07795
M204 S3000
M205 X10 Y10
G0 F6000 X144.852 Y114.87
M204 S1800
M205 X8 Y8
G1 F1800 X147.179 Y117.197 E861.18741
M204 S3000
M205 X10 Y10
G0 F6000 X147.179 Y117.763
M204 S1800
M205 X8 Y8
G1 F1800 X144.767 Y115.351 E861.30086
M204 S3000
M205 X10 Y10
G0 F6000 X144.682 Y115.832
M204 S1800
M205 X8 Y8
G1 F1800 X147.179 Y118.329 E861.41831
M204 S3000
M205 X10 Y10
G0 F6000 X147.179 Y118.895
M204 S1800
M205 X8 Y8
G1 F1800 X144.597 Y116.313 E861.53976
M204 S3000
M205 X10 Y10
G0 F6000 X144.512 Y116.794
M204 S1800
M205 X8 Y8
G1 F1800 X147.179 Y119.46 E861.66518
M204 S3000
M205 X10 Y10
G0 F6000 X147.179 Y120.026
M204 S1800
M205 X8 Y8
G1 F1800 X144.428 Y117.275 E861.79458
M204 S3000
M205 X10 Y10
G0 F6000 X144.343 Y117.756
M204 S1800
M205 X8 Y8
G1 F1800 X147.179 Y120.592 E861.92798
M204 S3000
M205 X10 Y10
G0 F6000 X147.179 Y121.157
M204 S1800
M205 X8 Y8
G1 F1800 X144.258 Y118.237 E862.06535
M204 S3000
M205 X10 Y10
G0 F6000 X144.174 Y118.718
M204 S1800
M205 X8 Y8
G1 F1800 X147.179 Y121.723 E862.2067
M204 S3000
M205 X10 Y10
G0 F6000 X147.179 Y122.289
M204 S1800
M205 X8 Y8
G1 F1800 X144.089 Y119.199 E862.35204
M204 S3000
M205 X10 Y10
G0 F6000 X143.889 Y119.564
M204 S1800
M205 X8 Y8
G1 F1800 X147.179 Y122.854 E862.50679
M204 S3000
M205 X10 Y10
G0 F6000 X147.179 Y123.42
M204 S1800
M205 X8 Y8
G1 F1800 X143.681 Y119.923 E862.6713
M204 S3000
M205 X10 Y10
G0 F6000 X143.474 Y120.281
M204 S1800
M205 X8 Y8
G1 F1800 X147.179 Y123.986 E862.84558
M204 S3000
M205 X10 Y10
G0 F6000 X147.179 Y124.551
M204 S1800
M205 X8 Y8
G1 F1800 X143.268 Y120.64 E863.02954
M204 S3000
M205 X10 Y10
G0 F6000 X143.061 Y120.999
M204 S1800
M205 X8 Y8
G1 F1800 X147.179 Y125.117 E863.22324
M204 S3000
M205 X10 Y10
G0 F6000 X147.179 Y125.683
M204 S1800
M205 X8 Y8
G1 F1800 X142.853 Y121.357 E863.42672
M204 S3000
M205 X10 Y10
G0 F6000 X142.647 Y121.717
M204 S1800
M205 X8 Y8
G1 F1800 X147.179 Y126.248 E863.63987
M204 S3000
M205 X10 Y10
G0 F6000 X147.179 Y126.814
M204 S1800
M205 X8 Y8
G1 F1800 X142.44 Y122.075 E863.86277
M204 S3000
M205 X10 Y10
G0 F6000 X142.233 Y122.434
M204 S1800
M205 X8 Y8
G1 F1800 X147.179 Y127.38 E864.09542
M204 S3000
M205 X10 Y10
G0 F6000 X147.179 Y127.946
M204 S1800
M205 X8 Y8
G1 F1800 X142.025 Y122.792 E864.33785
M204 S3000
M205 X10 Y10
G0 F6000 X141.819 Y123.151
M204 S1800
M205 X8 Y8
G1 F1800 X147.179 Y128.511 E864.58996
M204 S3000
M205 X10 Y10
G0 F6000 X147.179 Y129.077
M204 S1800
M205 X8 Y8
G1 F1800 X141.612 Y123.51 E864.85182
M204 S3000
M205 X10 Y10
G0 F6000 X141.405 Y123.868
M204 S1800
M205 X8 Y8
G1 F1800 X147.179 Y129.643 E865.12343
M204 S3000
M205 X10 Y10
G0 F6000 X147.179 Y130.208
M204 S1800
M205 X8 Y8
G1 F1800 X141.197 Y124.227 E865.40479
M204 S3000
M205 X10 Y10
G0 F6000 X140.991 Y124.586
M204 S1800
M205 X8 Y8
G1 F1800 X147.179 Y130.774 E865.69585
M204 S3000
M205 X10 Y10
G0 F6000 X147.179 Y131.34
M204 S1800
M205 X8 Y8
G1 F1800 X140.784 Y124.945 E865.99665
M204 S3000
M205 X10 Y10
G0 F6000 X140.577 Y125.303
M204 S1800
M205 X8 Y8
G1 F1800 X147.179 Y131.905 E866.30719
M204 S3000
M205 X10 Y10
G0 F6000 X147.179 Y132.471
M204 S1800
M205 X8 Y8
G1 F1800 X140.37 Y125.662 E866.62746
M204 S3000
M205 X10 Y10
G0 F6000 X140.163 Y126.021
M204 S1800
M205 X8 Y8
G1 F1800 X147.179 Y133.037 E866.95747
M204 S3000
M205 X10 Y10
G0 F6000 X147.179 Y133.602
M204 S1800
M205 X8 Y8
G1 F1800 X139.956 Y126.379 E867.29722
M204 S3000
M205 X10 Y10
G0 F6000 X139.749 Y126.738
M204 S1800
M205 X8 Y8
G1 F1800 X147.179 Y134.168 E867.64671
M204 S3000
M205 X10 Y10
G0 F6000 X147.179 Y134.734
M204 S1800
M205 X8 Y8
G1 F1800 X139.542 Y127.097 E868.00593
M204 S3000
M205 X10 Y10
G0 F6000 X139.335 Y127.455
M204 S1800
M205 X8 Y8
G1 F1800 X147.179 Y135.299 E868.37489
M204 S3000
M205 X10 Y10
G0 F6000 X147.179 Y135.865
M204 S1800
M205 X8 Y8
G1 F1800 X139.128 Y127.814 E868.75358
M204 S3000
M205 X10 Y10
G0 F6000 X138.921 Y128.173
M204 S1800
M205 X8 Y8
G1 F1800 X147.179 Y136.431 E869.14201
M204 S3000
M205 X10 Y10
G0 F6000 X147.179 Y136.996
M204 S1800
M205 X8 Y8
G1 F1800 X138.714 Y128.532 E869.54016
M204 S3000
M205 X10 Y10
G0 F6000 X138.507 Y128.89
M204 S1800
M205 X8 Y8
G1 F1800 X147.179 Y137.562 E869.94806
M204 S3000
M205 X10 Y10
G0 F6000 X147.179 Y138.128
M204 S1800
M205 X8 Y8
G1 F1800 X138.3 Y129.249 E870.3657
M204 S3000
M205 X10 Y10
G0 F6000 X138.093 Y129.608
M204 S1800
M205 X8 Y8
G1 F1800 X147.179 Y138.694 E870.79308
M204 S3000
M205 X10 Y10
G0 F6000 X147.179 Y139.259
M204 S1800
M205 X8 Y8
G1 F1800 X137.886 Y129.966 E871.23019
M204 S3000
M205 X10 Y10
G0 F6000 X137.679 Y130.325
M204 S1800
M205 X8 Y8
G1 F1800 X147.179 Y139.825 E871.67704
M204 S3000
M205 X10 Y10
G0 F6000 X147.179 Y140.391
M204 S1800
M205 X8 Y8
G1 F1800 X137.472 Y130.683 E872.13365
M204 S3000
M205 X10 Y10
G0 F6000 X137.265 Y131.043
M204 S1800
M205 X8 Y8
G1 F1800 X147.179 Y140.956 E872.59995
M204 S3000
M205 X10 Y10
G0 F6000 X147.179 Y141.522
M204 S1800
M205 X8 Y8
G1 F1800 X137.058 Y131.401 E873.07602
M204 S3000
M205 X10 Y10
G0 F6000 X136.845 Y131.754
M204 S1800
M205 X8 Y8
G1 F1800 X147.179 Y142.088 E873.5621
M204 S3000
M205 X10 Y10
G0 F6000 X147.179 Y142.653
M204 S1800
M205 X8 Y8
G1 F1800 X136.538 Y132.012 E874.06262
M204 S3000
M205 X10 Y10
G0 F6000 X136.23 Y132.27
M204 S1800
M205 X8 Y8
G1 F1800 X147.179 Y143.219 E874.57762
M204 S3000
M205 X10 Y10
G0 F6000 X147.179 Y143.785
M204 S1800
M205 X8 Y8
G1 F1800 X135.922 Y132.528 E875.10712
M204 S3000
M205 X10 Y10
G0 F6000 X135.615 Y132.786
M204 S1800
M205 X8 Y8
G1 F1800 X147.179 Y144.35 E875.65105
M204 S3000
M205 X10 Y10
G0 F6000 X147.179 Y144.916
M204 S1800
M205 X8 Y8
G1 F1800 X135.307 Y133.044 E876.20947
M204 S3000
M205 X10 Y10
G0 F6000 X135 Y133.303
M204 S1800
M205 X8 Y8
G1 F1800 X147.179 Y145.482 E876.78234
M204 S3000
M205 X10 Y10
G0 F6000 X147.179 Y146.047
M204 S1800
M205 X8 Y8
G1 F1800 X134.692 Y133.561 E877.36966
M204 S3000
M205 X10 Y10
G0 F6000 X134.384 Y133.819
M204 S1800
M205 X8 Y8
G1 F1800 X147.179 Y146.613 E877.97148
M204 S3000
M205 X10 Y10
G0 F6000 X147.042 Y147.042
M204 S1800
M205 X8 Y8
G1 F1800 X134.077 Y134.077 E878.58131
M204 S3000
M205 X10 Y10
G0 F6000 X133.769 Y134.335
M204 S1800
M205 X8 Y8
G1 F1800 X146.613 Y147.179 E879.18545
M204 S3000
M205 X10 Y10
G0 F6000 X146.047 Y147.179
M204 S1800
M205 X8 Y8
G1 F1800 X133.462 Y134.593 E879.77744
M204 S3000
M205 X10 Y10
G0 F6000 X133.154 Y134.851
M204 S1800
M205 X8 Y8
G1 F1800 X145.482 Y147.179 E880.35731
M204 S3000
M205 X10 Y10
G0 F6000 X144.916 Y147.179
M204 S1800
M205 X8 Y8
G1 F1800 X132.846 Y135.109 E880.92505
M204 S3000
M205 X10 Y10
G0 F6000 X132.539 Y135.367
M204 S1800
M205 X8 Y8
G1 F1800 X144.35 Y147.179 E881.48062
M204 S3000
M205 X10 Y10
G0 F6000 X143.785 Y147.179
M204 S1800
M205 X8 Y8
G1 F1800 X132.231 Y135.625 E882.02409
M204 S3000
M205 X10 Y10
G0 F6000 X131.923 Y135.883
M204 S1800
M205 X8 Y8
G1 F1800 X143.219 Y147.179 E882.55542
M204 S3000
M205 X10 Y10
G0 F6000 X142.653 Y147.179
M204 S1800
M205 X8 Y8
G1 F1800 X131.615 Y136.141 E883.07461
M204 S3000
M205 X10 Y10
G0 F6000 X131.308 Y136.399
M204 S1800
M205 X8 Y8
G1 F1800 X142.088 Y147.179 E883.58167
M204 S3000
M205 X10 Y10
G0 F6000 X141.522 Y147.179
M204 S1800
M205 X8 Y8
G1 F1800 X131 Y136.657 E884.07659
M204 S3000
M205 X10 Y10
G0 F6000 X130.693 Y136.915
M204 S1800
M205 X8 Y8
G1 F1800 X140.956 Y147.179 E884.55935
M204 S3000
M205 X10 Y10
G0 F6000 X140.391 Y147.179
M204 S1800
M205 X8 Y8
G1 F1800 X130.385 Y137.173 E885.03001
M204 S3000
M205 X10 Y10
G0 F6000 X130.077 Y137.431
M204 S1800
M205 X8 Y8
G1 F1800 X139.825 Y147.179 E885.48852
M204 S3000
M205 X10 Y10
G0 F6000 X139.259 Y147.179
M204 S1800
M205 X8 Y8
G1 F1800 X129.77 Y137.689 E885.93488
M204 S3000
M205 X10 Y10
G0 F6000 X129.462 Y137.948
M204 S1800
M205 X8 Y8
G1 F1800 X138.694 Y147.179 E886.3691
M204 S3000
M205 X10 Y10
G0 F6000 X138.128 Y147.179
M204 S1800
M205 X8 Y8
G1 F1800 X129.155 Y138.206 E886.79116
M204 S3000
M205 X10 Y10
G0 F6000 X128.847 Y138.464
M204 S1800
M205 X8 Y8
G1 F1800 X137.562 Y147.179 E887.20109
M204 S3000
M205 X10 Y10
G0 F6000 X136.996 Y147.179
M204 S1800
M205 X8 Y8
G1 F1800 X128.539 Y138.722 E887.59888
M204 S3000
M205 X10 Y10
G0 F6000 X128.232 Y138.98
M204 S1800
M205 X8 Y8
G1 F1800 X136.431 Y147.179 E887.98454
M204 S3000
M205 X10 Y10
G0 F6000 X135.865 Y147.179
M204 S1800
M205 X8 Y8
G1 F1800 X127.924 Y139.238 E888.35806
M204 S3000
M205 X10 Y10
G0 F6000 X127.617 Y139.496
M204 S1800
M205 X8 Y8
G1 F1800 X135.299 Y147.179 E888.71942
M204 S3000
M205 X10 Y10
G0 F6000 X134.734 Y147.179
M204 S1800
M205 X8 Y8
G1 F1800 X127.309 Y139.754 E889.06867
M204 S3000
M205 X10 Y10
G0 F6000 X127.002 Y140.012
M204 S1800
M205 X8 Y8
G1 F1800 X134.168 Y147.179 E889.40576
M204 S3000
M205 X10 Y10
G0 F6000 X133.602 Y147.179
M204 S1800
M205 X8 Y8
G1 F1800 X126.694 Y140.27 E889.73071
M204 S3000
M205 X10 Y10
G0 F6000 X126.386 Y140.528
M204 S1800
M205 X8 Y8
G1 F1800 X133.037 Y147.179 E890.04355
M204 S3000
M205 X10 Y10
G0 F6000 X132.471 Y147.179
M204 S1800
M205 X8 Y8
G1 F1800 X126.078 Y140.786 E890.34426
M204 S3000
M205 X10 Y10
G0 F6000 X125.761 Y141.035
M204 S1800
M205 X8 Y8
G1 F1800 X131.905 Y147.179 E890.63326
M204 S3000
M205 X10 Y10
G0 F6000 X131.34 Y147.179
M204 S1800
M205 X8 Y8
G1 F1800 X125.346 Y141.185 E890.9152
M204 S3000
M205 X10 Y10
G0 F6000 X124.932 Y141.337
M204 S1800
M205 X8 Y8
G1 F1800 X130.774 Y147.179 E891.18999
M204 S3000
M205 X10 Y10
G0 F6000 X130.208 Y147.179
M204 S1800
M205 X8 Y8
G1 F1800 X124.517 Y141.487 E891.4577
M204 S3000
M205 X10 Y10
G0 F6000 X124.102 Y141.638
M204 S1800
M205 X8 Y8
G1 F1800 X129.643 Y147.179 E891.71833
M204 S3000
M205 X10 Y10
G0 F6000 X129.077 Y147.179
M204 S1800
M205 X8 Y8
G1 F1800 X123.687 Y141.789 E891.97186
M204 S3000
M205 X10 Y10
G0 F6000 X123.272 Y141.94
M204 S1800
M205 X8 Y8
G1 F1800 X128.511 Y147.179 E892.21828
M204 S3000
M205 X10 Y10
G0 F6000 X127.946 Y147.179
M204 S1800
M205 X8 Y8
G1 F1800 X122.858 Y142.091 E892.45761
M204 S3000
M205 X10 Y10
G0 F6000 X122.443 Y142.242
M204 S1800
M205 X8 Y8
G1 F1800 X127.38 Y147.179 E892.68983
M204 S3000
M205 X10 Y10
G0 F6000 X126.814 Y147.179
M204 S1800
M205 X8 Y8
G1 F1800 X122.028 Y142.393 E892.91495
M204 S3000
M205 X10 Y10
G0 F6000 X121.613 Y142.544
M204 S1800
M205 X8 Y8
G1 F1800 X126.248 Y147.179 E893.13296
M204 S3000
M205 X10 Y10
G0 F6000 X125.683 Y147.179
M204 S1800
M205 X8 Y8
G1 F1800 X121.198 Y142.694 E893.34392
M204 S3000
M205 X10 Y10
G0 F6000 X120.784 Y142.846
M204 S1800
M205 X8 Y8
G1 F1800 X125.117 Y147.179 E893.54774
M204 S3000
M205 X10 Y10
G0 F6000 X124.551 Y147.179
M204 S1800
M205 X8 Y8
G1 F1800 X120.369 Y142.996 E893.74447
M204 S3000
M205 X10 Y10
G0 F6000 X119.955 Y143.148
M204 S1800
M205 X8 Y8
G1 F1800 X123.986 Y147.179 E893.93407
M204 S3000
M205 X10 Y10
G0 F6000 X123.42 Y147.179
M204 S1800
M205 X8 Y8
G1 F1800 X119.539 Y143.298 E894.11662
M204 S3000
M205 X10 Y10
G0 F6000 X119.125 Y143.45
M204 S1800
M205 X8 Y8
G1 F1800 X122.854 Y147.179 E894.29202
M204 S3000
M205 X10 Y10
G0 F6000 X122.289 Y147.179
M204 S1800
M205 X8 Y8
G1 F1800 X118.71 Y143.6 E894.46037
M204 S3000
M205 X10 Y10
G0 F6000 X118.295 Y143.751
M204 S1800
M205 X8 Y8
G1 F1800 X121.723 Y147.179 E894.62161
M204 S3000
M205 X10 Y10
G0 F6000 X121.157 Y147.179
M204 S1800
M205 X8 Y8
G1 F1800 X117.881 Y143.902 E894.77573
M204 S3000
M205 X10 Y10
G0 F6000 X117.465 Y144.053
M204 S1800
M205 X8 Y8
G1 F1800 X120.592 Y147.179 E894.92279
M204 S3000
M205 X10 Y10
G0 F6000 X120.026 Y147.179
M204 S1800
M205 X8 Y8
G1 F1800 X117.051 Y144.204 E895.06272
M204 S3000
M205 X10 Y10
G0 F6000 X116.636 Y144.355
M204 S1800
M205 X8 Y8
G1 F1800 X119.46 Y147.179 E895.19556
M204 S3000
M205 X10 Y10
G0 F6000 X118.895 Y147.179
M204 S1800
M205 X8 Y8
G1 F1800 X116.222 Y144.506 E895.32129
M204 S3000
M205 X10 Y10
G0 F6000 X115.807 Y144.657
M204 S1800
M205 X8 Y8
G1 F1800 X118.329 Y147.179 E895.43991
M204 S3000
M205 X10 Y10
G0 F6000 X117.763 Y147.179
M204 S1800
M205 X8 Y8
G1 F1800 X115.392 Y144.807 E895.55146
M204 S3000
M205 X10 Y10
G0 F6000 X114.977 Y144.959
M204 S1800
M205 X8 Y8
G1 F1800 X117.197 Y147.179 E895.65588
M204 S3000
M205 X10 Y10
G0 F6000 X116.632 Y147.179
M204 S1800
M205 X8 Y8
G1 F1800 X114.562 Y145.109 E895.75325
M204 S3000
M205 X10 Y10
G0 F6000 X114.148 Y145.26
M204 S1800
M205 X8 Y8
G1 F1800 X116.066 Y147.179 E895.84349
M204 S3000
M205 X10 Y10
G0 F6000 X115.5 Y147.179
M204 S1800
M205 X8 Y8
G1 F1800 X113.733 Y145.411 E895.92663
M204 S3000
M205 X10 Y10
G0 F6000 X113.318 Y145.562
M204 S1800
M205 X8 Y8
G1 F1800 X114.935 Y147.179 E896.00269
M204 S3000
M205 X10 Y10
G0 F6000 X114.369 Y147.179
M204 S1800
M205 X8 Y8
G1 F1800 X112.903 Y145.713 E896.07164
M204 S3000
M205 X10 Y10
G0 F6000 X112.488 Y145.864
M204 S1800
M205 X8 Y8
G1 F1800 X113.803 Y147.179 E896.1335
M204 S3000
M205 X10 Y10
G0 F6000 X113.238 Y147.179
M204 S1800
M205 X8 Y8
G1 F1800 X112.02 Y145.961 E896.19079
M204 S3000
M205 X10 Y10
G0 F6000 X111.454 Y145.961
M204 S1800
M205 X8 Y8
G1 F1800 X112.672 Y147.179 E896.24808
M204 S3000
M205 X10 Y10
G0 F6000 X112.106 Y147.179
M204 S1800
M205 X8 Y8
G1 F1800 X110.889 Y145.961 E896.30535
M204 S3000
M205 X10 Y10
G0 F6000 X110.323 Y145.961
M204 S1800
M205 X8 Y8
G1 F1800 X111.541 Y147.179 E896.36264
M204 S3000
M205 X10 Y10
G0 F6000 X110.975 Y147.179
M204 S1800
M205 X8 Y8
G1 F1800 X109.757 Y145.961 E896.41993
M204 S3000
M205 X10 Y10
G0 F6000 X109.192 Y145.961
M204 S1800
M205 X8 Y8
G1 F1800 X110.409 Y147.179 E896.4772
M204 S3000
M205 X10 Y10
G0 F6000 X109.844 Y147.179
M204 S1800
M205 X8 Y8
G1 F1800 X108.626 Y145.961 E896.53449
M204 S3000
M205 X10 Y10
G0 F6000 X108.06 Y145.961
M204 S1800
M205 X8 Y8
G1 F1800 X109.278 Y147.179 E896.59178
M204 S3000
M205 X10 Y10
G0 F6000 X108.712 Y147.179
M204 S1800
M205 X8 Y8
G1 F1800 X107.495 Y145.961 E896.64905
M204 S3000
M205 X10 Y10
G0 F6000 X106.929 Y145.961
M204 S1800
M205 X8 Y8
G1 F1800 X108.147 Y147.179 E896.70634
M204 S3000
M205 X10 Y10
G0 F6000 X107.581 Y147.179
M204 S1800
M205 X8 Y8
G1 F1800 X106.363 Y145.961 E896.76363
M204 S3000
M205 X10 Y10
G0 F6000 X105.798 Y145.961
M204 S1800
M205 X8 Y8
G1 F1800 X107.015 Y147.179 E896.82089
M204 S3000
M205 X10 Y10
G0 F6000 X106.449 Y147.179
M204 S1800
M205 X8 Y8
G1 F1800 X105.232 Y145.961 E896.87816
M204 S3000
M205 X10 Y10
G0 F6000 X104.666 Y145.961
M204 S1800
M205 X8 Y8
G1 F1800 X105.884 Y147.179 E896.93545
M204 S3000
M205 X10 Y10
G0 F6000 X105.318 Y147.179
M204 S1800
M205 X8 Y8
G1 F1800 X104.1 Y145.961 E896.99274
M204 S3000
M205 X10 Y10
G0 F6000 X103.535 Y145.961
M204 S1800
M205 X8 Y8
G1 F1800 X104.752 Y147.179 E897.05001
M204 S3000
M205 X10 Y10
G0 F6000 X104.187 Y147.179
M204 S1800
M205 X8 Y8
G1 F1800 X102.969 Y145.961 E897.1073
M204 S3000
M205 X10 Y10
G0 F6000 X102.403 Y145.961
M204 S1800
M205 X8 Y8
G1 F1800 X103.621 Y147.179 E897.16459
M204 S3000
M205 X10 Y10
G0 F6000 X103.055 Y147.179
M204 S1800
M205 X8 Y8
G1 F1800 X101.838 Y145.961 E897.22186
M204 S3000
M205 X10 Y10
G0 F6000 X101.272 Y145.961
M204 S1800
M205 X8 Y8
G1 F1800 X102.49 Y147.179 E897.27915
M204 S3000
M205 X10 Y10
G0 F6000 X101.924 Y147.179
M204 S1800
M205 X8 Y8
G1 F1800 X100.706 Y145.961 E897.33644
M204 S3000
M205 X10 Y10
G0 F6000 X100.141 Y145.961
M204 S1800
M205 X8 Y8
G1 F1800 X101.358 Y147.179 E897.39371
M204 S3000
M205 X10 Y10
G0 F6000 X100.793 Y147.179
M204 S1800
M205 X8 Y8
G1 F1800 X99.575 Y145.961 E897.451
M204 S3000
M205 X10 Y10
G0 F6000 X99.009 Y145.961
M204 S1800
M205 X8 Y8
G1 F1800 X100.227 Y147.179 E897.50829
M204 S3000
M205 X10 Y10
G0 F6000 X99.661 Y147.179
M204 S1800
M205 X8 Y8
G1 F1800 X98.444 Y145.961 E897.56556
M204 S3000
M205 X10 Y10
G0 F6000 X97.878 Y145.961
M204 S1800
M205 X8 Y8
G1 F1800 X99.096 Y147.179 E897.62285
M204 S3000
M205 X10 Y10
G0 F6000 X98.53 Y147.179
M204 S1800
M205 X8 Y8
G1 F1800 X97.046 Y145.695 E897.69265
G1 X96.976 Y145.625
M204 S3000
M205 X10 Y10
G0 F6000 X96.157 Y145.371
M204 S1800
M205 X8 Y8
G1 F1800 X97.964 Y147.179 E897.77767
M204 S3000
M205 X10 Y10
G0 F6000 X97.399 Y147.179
M204 S1800
M205 X8 Y8
G1 F1800 X95.268 Y145.048 E897.87791
G1 X95.198 Y144.978
M204 S3000
M205 X10 Y10
G0 F6000 X94.378 Y144.724
M204 S1800
M205 X8 Y8
G1 F1800 X96.833 Y147.179 E897.99338
M204 S3000
M205 X10 Y10
G0 F6000 X96.267 Y147.179
M204 S1800
M205 X8 Y8
G1 F1800 X93.49 Y144.401 E898.12403
G1 X93.42 Y144.331
M204 S3000
M205 X10 Y10
G0 F6000 X92.6 Y144.077
M204 S1800
M205 X8 Y8
G1 F1800 X95.701 Y147.179 E898.26991
M204 S3000
M205 X10 Y10
G0 F6000 X95.136 Y147.179
M204 S1800
M205 X8 Y8
G1 F1800 X91.711 Y143.754 E898.43102
G1 X91.641 Y143.684
M204 S3000
M205 X10 Y10
G0 F6000 X90.822 Y143.43
M204 S1800
M205 X8 Y8
G1 F1800 X94.57 Y147.179 E898.60733
M204 S3000
M205 X10 Y10
G0 F6000 X94.004 Y147.179
M204 S1800
M205 X8 Y8
G1 F1800 X89.932 Y143.107 E898.79887
G1 X89.862 Y143.037
M204 S3000
M205 X10 Y10
G0 F6000 X89.043 Y142.783
M204 S1800
M205 X8 Y8
G1 F1800 X93.439 Y147.179 E899.00564
M204 S3000
M205 X10 Y10
G0 F6000 X92.873 Y147.179
M204 S1800
M205 X8 Y8
G1 F1800 X88.154 Y142.46 E899.22761
G1 X88.084 Y142.39
M204 S3000
M205 X10 Y10
G0 F6000 X87.264 Y142.136
M204 S1800
M205 X8 Y8
G1 F1800 X92.307 Y147.179 E899.46482
M204 S3000
M205 X10 Y10
G0 F6000 X91.742 Y147.179
M204 S1800
M205 X8 Y8
G1 F1800 X86.375 Y141.812 E899.71726
G1 X86.305 Y141.742
M204 S3000
M205 X10 Y10
G0 F6000 X85.486 Y141.489
M204 S1800
M205 X8 Y8
G1 F1800 X91.176 Y147.179 E899.9849
M204 S3000
M205 X10 Y10
G0 F6000 X90.61 Y147.179
M204 S1800
M205 X8 Y8
G1 F1800 X84.596 Y141.165 E900.26778
G1 X84.526 Y141.095
M204 S3000
M205 X10 Y10
G0 F6000 X82.251 Y139.385
M204 S1800
M205 X8 Y8
G1 F1800 X90.045 Y147.179 E900.63439
M204 S3000
M205 X10 Y10
G0 F6000 X89.479 Y147.179
M204 S1800
M205 X8 Y8
G1 F1800 X78.738 Y136.438 E901.13961
G1 X78.668 Y136.368
M204 S3000
M205 X10 Y10
G0 F6000 X75.225 Y133.491
M204 S1800
M205 X8 Y8
G1 F1800 X88.913 Y147.179 E901.78346
M204 S3000
M205 X10 Y10
G0 F6000 X88.348 Y147.179
M204 S1800
M205 X8 Y8
G1 F1800 X62.819 Y121.65 E902.98426
M204 S3000
M205 X10 Y10
G0 F6000 X62.819 Y121.084
M204 S1800
M205 X8 Y8
G1 F1800 X72.676 Y130.942 E903.44793
G1 X72.746 Y131.012
M204 S3000
M205 X10 Y10
G0 F6000 X71.904 Y129.604
M204 S1800
M205 X8 Y8
G1 F1800 X62.819 Y120.519 E903.87526
M204 S3000
M205 X10 Y10
G0 F6000 X62.819 Y119.953
M204 S1800
M205 X8 Y8
G1 F1800 X71.132 Y128.266 E904.26628
G1 X71.202 Y128.336
M204 S3000
M205 X10 Y10
G0 F6000 X70.359 Y126.928
M204 S1800
M205 X8 Y8
G1 F1800 X62.819 Y119.387 E904.62096
M204 S3000
M205 X10 Y10
G0 F6000 X62.819 Y118.822
M204 S1800
M205 X8 Y8
G1 F1800 X69.587 Y125.59 E904.93931
G1 X69.657 Y125.66
M204 S3000
M205 X10 Y10
G0 F6000 X68.815 Y124.252
M204 S1800
M205 X8 Y8
G1 F1800 X62.819 Y118.256 E905.22134
M204 S3000
M205 X10 Y10
G0 F6000 X62.819 Y117.69
M204 S1800
M205 X8 Y8
G1 F1800 X68.043 Y122.914 E905.46706
G1 X68.113 Y122.984
M204 S3000
M205 X10 Y10
G0 F6000 X67.271 Y121.577
M204 S1800
M205 X8 Y8
G1 F1800 X62.819 Y117.125 E905.67647
M204 S3000
M205 X10 Y10
G0 F6000 X62.819 Y116.559
M204 S1800
M205 X8 Y8
G1 F1800 X66.499 Y120.239 E905.84956
G1 X66.569 Y120.309
M204 S3000
M205 X10 Y10
G0 F6000 X65.884 Y119.059
M204 S1800
M205 X8 Y8
G1 F1800 X62.819 Y115.993 E905.99376
M204 S3000
M205 X10 Y10
G0 F6000 X62.819 Y115.428
M204 S1800
M205 X8 Y8
G1 F1800 X65.763 Y118.372 E906.13223
M204 S3000
M205 X10 Y10
G0 F6000 X65.642 Y117.685
M204 S1800
M205 X8 Y8
G1 F1800 X62.819 Y114.862 E906.26502
M204 S3000
M205 X10 Y10
G0 F6000 X62.819 Y114.296
M204 S1800
M205 X8 Y8
G1 F1800 X65.521 Y116.999 E906.39213
M204 S3000
M205 X10 Y10
G0 F6000 X65.401 Y116.312
M204 S1800
M205 X8 Y8
G1 F1800 X62.819 Y113.731 E906.51356
M204 S3000
M205 X10 Y10
G0 F6000 X62.819 Y113.165
M204 S1800
M205 X8 Y8
G1 F1800 X65.279 Y115.625 E906.62927
M204 S3000
M205 X10 Y10
G0 F6000 X65.158 Y114.938
M204 S1800
M205 X8 Y8
G1 F1800 X62.819 Y112.599 E906.73929
M204 S3000
M205 X10 Y10
G0 F6000 X62.819 Y112.033
M204 S1800
M205 X8 Y8
G1 F1800 X65.037 Y114.252 E906.84364
M204 S3000
M205 X10 Y10
G0 F6000 X64.916 Y113.565
M204 S1800
M205 X8 Y8
G1 F1800 X62.819 Y111.468 E906.94228
M204 S3000
M205 X10 Y10
G0 F6000 X62.819 Y110.902
M204 S1800
M205 X8 Y8
G1 F1800 X64.795 Y112.878 E907.03522
M204 S3000
M205 X10 Y10
G0 F6000 X64.674 Y112.192
M204 S1800
M205 X8 Y8
G1 F1800 X62.819 Y110.336 E907.1225
M204 S3000
M205 X10 Y10
G0 F6000 X62.819 Y109.771
M204 S1800
M205 X8 Y8
G1 F1800 X64.553 Y111.505 E907.20406
M204 S3000
M205 X10 Y10
G0 F6000 X64.432 Y110.819
M204 S1800
M205 X8 Y8
G1 F1800 X62.819 Y109.205 E907.27996
M204 S3000
M205 X10 Y10
G0 F6000 X62.819 Y108.639
M204 S1800
M205 X8 Y8
G1 F1800 X64.312 Y110.132 E907.35018
M204 S3000
M205 X10 Y10
G0 F6000 X64.19 Y109.445
M204 S1800
M205 X8 Y8
G1 F1800 X62.819 Y108.074 E907.41467
G1 X62.749 Y108.004
M204 S3000
M205 X10 Y10
G0 F6000 X63.948 Y108.072
M204 S1800
M205 X8 Y8
G1 F1800 X62.819 Y106.942 E907.4678
M204 S3000
M205 X10 Y10
G0 F6000 X62.819 Y106.377
M204 S1800
M205 X8 Y8
G1 F1800 X63.827 Y107.385 E907.51521
M204 S3000
M205 X10 Y10
G0 F6000 X63.706 Y106.698
M204 S1800
M205 X8 Y8
G1 F1800 X62.819 Y105.811 E907.55693
M204 S3000
M205 X10 Y10
G0 F6000 X62.819 Y105.245
M204 S1800
M205 X8 Y8
G1 F1800 X63.585 Y106.012 E907.59299
G1 X63.655 Y106.082
M204 S3000
M205 X10 Y10
G0 F6000 X62.819 Y107.508
M204 S1800
M205 X8 Y8
G1 F1800 X64.069 Y108.758 E907.65178
G1 X64.139 Y108.828
M204 S3000
M205 X10 Y10
G0 F6000 X63.464 Y105.325
M204 S1800
M205 X8 Y8
G1 F1800 X62.819 Y104.68 E907.68212
M204 S3000
M205 X10 Y10
G0 F6000 X62.819 Y104.114
M204 S1800
M205 X8 Y8
G1 F1800 X63.451 Y104.746 E907.71185
M204 S3000
M205 X10 Y10
G0 F6000 X63.536 Y104.265
M204 S1800
M205 X8 Y8
G1 F1800 X62.819 Y103.548 E907.74558
M204 S3000
M205 X10 Y10
G0 F6000 X62.819 Y102.983
M204 S1800
M205 X8 Y8
G1 F1800 X63.621 Y103.784 E907.78328
M204 S3000
M205 X10 Y10
G0 F6000 X63.706 Y103.304
M204 S1800
M205 X8 Y8
G1 F1800 X62.819 Y102.417 E907.825
M204 S3000
M205 X10 Y10
G0 F6000 X62.819 Y101.851
M204 S1800
M205 X8 Y8
G1 F1800 X63.79 Y102.823 E907.87069
M204 S3000
M205 X10 Y10
G0 F6000 X63.875 Y102.342
M204 S1800
M205 X8 Y8
G1 F1800 X62.819 Y101.285 E907.92039
M204 S3000
M205 X10 Y10
G0 F6000 X62.819 Y100.72
M204 S1800
M205 X8 Y8
G1 F1800 X63.96 Y101.861 E907.97406
M204 S3000
M205 X10 Y10
G0 F6000 X64.045 Y101.38
M204 S1800
M205 X8 Y8
G1 F1800 X62.819 Y100.154 E908.03172
M204 S3000
M205 X10 Y10
G0 F6000 X62.819 Y99.588
M204 S1800
M205 X8 Y8
G1 F1800 X64.129 Y100.899 E908.09337
M204 S3000
M205 X10 Y10
G0 F6000 X64.214 Y100.418
M204 S1800
M205 X8 Y8
G1 F1800 X62.819 Y99.023 E908.15898
M204 S3000
M205 X10 Y10
G0 F6000 X62.819 Y98.457
M204 S1800
M205 X8 Y8
G1 F1800 X64.299 Y99.937 E908.2286
M204 S3000
M205 X10 Y10
G0 F6000 X64.384 Y99.456
M204 S1800
M205 X8 Y8
G1 F1800 X62.819 Y97.891 E908.30221
M204 S3000
M205 X10 Y10
G0 F6000 X62.819 Y97.326
M204 S1800
M205 X8 Y8
G1 F1800 X64.469 Y98.975 E908.3798
M204 S3000
M205 X10 Y10
G0 F6000 X64.553 Y98.495
M204 S1800
M205 X8 Y8
G1 F1800 X62.819 Y96.76 E908.46138
M204 S3000
M205 X10 Y10
G0 F6000 X62.819 Y96.194
M204 S1800
M205 X8 Y8
G1 F1800 X64.638 Y98.014 E908.54697
M204 S3000
M205 X10 Y10
G0 F6000 X64.723 Y97.533
M204 S1800
M205 X8 Y8
G1 F1800 X62.819 Y95.629 E908.63653
M204 S3000
M205 X10 Y10
G0 F6000 X62.819 Y95.063
M204 S1800
M205 X8 Y8
G1 F1800 X64.807 Y97.051 E908.73004
M204 S3000
M205 X10 Y10
G0 F6000 X64.892 Y96.57
M204 S1800
M205 X8 Y8
G1 F1800 X62.819 Y94.497 E908.82754
M204 S3000
M205 X10 Y10
G0 F6000 X62.819 Y93.932
M204 S1800
M205 X8 Y8
G1 F1800 X64.977 Y96.09 E908.92905
M204 S3000
M205 X10 Y10
G0 F6000 X65.062 Y95.609
M204 S1800
M205 X8 Y8
G1 F1800 X62.819 Y93.366 E909.03455
M204 S3000
M205 X10 Y10
G0 F6000 X62.819 Y92.8
M204 S1800
M205 X8 Y8
G1 F1800 X65.147 Y95.128 E909.14405
M204 S3000
M205 X10 Y10
G0 F6000 X65.232 Y94.647
M204 S1800
M205 X8 Y8
G1 F1800 X62.819 Y92.235 E909.25753
M204 S3000
M205 X10 Y10
G0 F6000 X62.819 Y91.669
M204 S1800
M205 X8 Y8
G1 F1800 X65.316 Y94.166 E909.37498
M204 S3000
M205 X10 Y10
G0 F6000 X65.401 Y93.685
M204 S1800
M205 X8 Y8
G1 F1800 X62.819 Y91.103 E909.49643
M204 S3000
M205 X10 Y10
G0 F6000 X62.819 Y90.537
M204 S1800
M205 X8 Y8
G1 F1800 X65.486 Y93.205 E909.6219
M204 S3000
M205 X10 Y10
G0 F6000 X65.57 Y92.723
M204 S1800
M205 X8 Y8
G1 F1800 X62.819 Y89.972 E909.7513
M204 S3000
M205 X10 Y10
G0 F6000 X62.819 Y89.406
M204 S1800
M205 X8 Y8
G1 F1800 X65.655 Y92.242 E909.8847
M204 S3000
M205 X10 Y10
G0 F6000 X65.74 Y91.761
M204 S1800
M205 X8 Y8
G1 F1800 X62.819 Y88.84 E910.02209
M204 S3000
M205 X10 Y10
G0 F6000 X62.819 Y88.275
M204 S1800
M205 X8 Y8
G1 F1800 X65.825 Y91.281 E910.16349
M204 S3000
M205 X10 Y10
G0 F6000 X65.91 Y90.8
M204 S1800
M205 X8 Y8
G1 F1800 X62.819 Y87.709 E910.30888
M204 S3000
M205 X10 Y10
G0 F6000 X62.819 Y87.143
M204 S1800
M205 X8 Y8
G1 F1800 X66.11 Y90.434 E910.46368
M204 S3000
M205 X10 Y10
G0 F6000 X66.317 Y90.076
M204 S1800
M205 X8 Y8
G1 F1800 X62.819 Y86.578 E910.62821
M204 S3000
M205 X10 Y10
G0 F6000 X62.819 Y86.012
M204 S1800
M205 X8 Y8
G1 F1800 X66.524 Y89.717 E910.80248
M204 S3000
M205 X10 Y10
G0 F6000 X66.731 Y89.358
M204 S1800
M205 X8 Y8
G1 F1800 X62.819 Y85.446 E910.98649
M204 S3000
M205 X10 Y10
G0 F6000 X62.819 Y84.881
M204 S1800
M205 X8 Y8
G1 F1800 X66.938 Y88.999 E911.18021
M204 S3000
M205 X10 Y10
G0 F6000 X67.145 Y88.641
M204 S1800
M205 X8 Y8
G1 F1800 X62.819 Y84.315 E911.38369
M204 S3000
M205 X10 Y10
G0 F6000 X62.819 Y83.749
M204 S1800
M205 X8 Y8
G1 F1800 X67.351 Y88.282 E911.59689
M204 S3000
M205 X10 Y10
G0 F6000 X67.559 Y87.923
M204 S1800
M205 X8 Y8
G1 F1800 X62.819 Y83.184 E911.81982
M204 S3000
M205 X10 Y10
G0 F6000 X62.819 Y82.618
M204 S1800
M205 X8 Y8
G1 F1800 X67.766 Y87.565 E912.05251
M204 S3000
M205 X10 Y10
G0 F6000 X67.973 Y87.206
M204 S1800
M205 X8 Y8
G1 F1800 X62.819 Y82.052 E912.29494
M204 S3000
M205 X10 Y10
G0 F6000 X62.819 Y81.486
M204 S1800
M205 X8 Y8
G1 F1800 X68.179 Y86.847 E912.54708
M204 S3000
M205 X10 Y10
G0 F6000 X68.387 Y86.489
M204 S1800
M205 X8 Y8
G1 F1800 X62.819 Y80.921 E912.80898
M204 S3000
M205 X10 Y10
G0 F6000 X62.819 Y80.355
M204 S1800
M205 X8 Y8
G1 F1800 X68.594 Y86.13 E913.08062
M204 S3000
M205 X10 Y10
G0 F6000 X68.801 Y85.772
M204 S1800
M205 X8 Y8
G1 F1800 X62.819 Y79.789 E913.36202
M204 S3000
M205 X10 Y10
G0 F6000 X62.819 Y79.224
M204 S1800
M205 X8 Y8
G1 F1800 X69.007 Y85.412 E913.65309
M204 S3000
M205 X10 Y10
G0 F6000 X69.215 Y85.054
M204 S1800
M205 X8 Y8
G1 F1800 X62.819 Y78.658 E913.95393
M204 S3000
M205 X10 Y10
G0 F6000 X62.819 Y78.092
M204 S1800
M205 X8 Y8
G1 F1800 X69.422 Y84.695 E914.26452
M204 S3000
M205 X10 Y10
G0 F6000 X69.628 Y84.336
M204 S1800
M205 X8 Y8
G1 F1800 X62.819 Y77.527 E914.58479
M204 S3000
M205 X10 Y10
G0 F6000 X62.819 Y76.961
M204 S1800
M205 X8 Y8
G1 F1800 X69.835 Y83.978 E914.91483
M204 S3000
M205 X10 Y10
G0 F6000 X70.043 Y83.619
M204 S1800
M205 X8 Y8
G1 F1800 X62.819 Y76.395 E915.25462
M204 S3000
M205 X10 Y10
G0 F6000 X62.819 Y75.83
M204 S1800
M205 X8 Y8
G1 F1800 X70.25 Y83.261 E915.60415
M204 S3000
M205 X10 Y10
G0 F6000 X70.456 Y82.901
M204 S1800
M205 X8 Y8
G1 F1800 X62.819 Y75.264 E915.96337
M204 S3000
M205 X10 Y10
G0 F6000 X62.819 Y74.698
M204 S1800
M205 X8 Y8
G1 F1800 X70.664 Y82.543 E916.33238
M204 S3000
M205 X10 Y10
G0 F6000 X70.871 Y82.184
M204 S1800
M205 X8 Y8
G1 F1800 X62.819 Y74.133 E916.7111
M204 S3000
M205 X10 Y10
G0 F6000 X62.819 Y73.567
M204 S1800
M205 X8 Y8
G1 F1800 X71.078 Y81.826 E917.09958
M204 S3000
M205 X10 Y10
G0 F6000 X71.284 Y81.467
M204 S1800
M205 X8 Y8
G1 F1800 X62.819 Y73.001 E917.49777
M204 S3000
M205 X10 Y10
G0 F6000 X62.819 Y72.436
M204 S1800
M205 X8 Y8
G1 F1800 X71.492 Y81.108 E917.90569
M204 S3000
M205 X10 Y10
G0 F6000 X71.699 Y80.75
M204 S1800
M205 X8 Y8
G1 F1800 X62.819 Y71.87 E918.32338
M204 S3000
M205 X10 Y10
G0 F6000 X62.819 Y71.304
M204 S1800
M205 X8 Y8
G1 F1800 X71.905 Y80.39 E918.75076
M204 S3000
M205 X10 Y10
G0 F6000 X72.112 Y80.032
M204 S1800
M205 X8 Y8
G1 F1800 X62.819 Y70.738 E919.1879
M204 S3000
M205 X10 Y10
G0 F6000 X62.819 Y70.173
M204 S1800
M205 X8 Y8
G1 F1800 X72.32 Y79.673 E919.63477
M204 S3000
M205 X10 Y10
G0 F6000 X72.527 Y79.315
M204 S1800
M205 X8 Y8
G1 F1800 X62.819 Y69.607 E920.09141
M204 S3000
M205 X10 Y10
G0 F6000 X62.819 Y69.041
M204 S1800
M205 X8 Y8
G1 F1800 X72.733 Y78.956 E920.55775
M204 S3000
M205 X10 Y10
G0 F6000 X72.94 Y78.597
M204 S1800
M205 X8 Y8
G1 F1800 X62.819 Y68.476 E921.03382
M204 S3000
M205 X10 Y10
G0 F6000 X62.819 Y67.91
M204 S1800
M205 X8 Y8
G1 F1800 X73.153 Y78.244 E921.51989
M204 S3000
M205 X10 Y10
G0 F6000 X73.461 Y77.986
M204 S1800
M205 X8 Y8
G1 F1800 X62.819 Y67.344 E922.02046
M204 S3000
M205 X10 Y10
G0 F6000 X62.819 Y66.779
M204 S1800
M205 X8 Y8
G1 F1800 X73.768 Y77.728 E922.53547
M204 S3000
M205 X10 Y10
G0 F6000 X74.076 Y77.47
M204 S1800
M205 X8 Y8
G1 F1800 X62.819 Y66.213 E923.06496
M204 S3000
M205 X10 Y10
G0 F6000 X62.819 Y65.647
M204 S1800
M205 X8 Y8
G1 F1800 X74.384 Y77.212 E923.60895
M204 S3000
M205 X10 Y10
G0 F6000 X74.691 Y76.954
M204 S1800
M205 X8 Y8
G1 F1800 X62.819 Y65.082 E924.16737
M204 S3000
M205 X10 Y10
G0 F6000 X62.819 Y64.516
M204 S1800
M205 X8 Y8
G1 F1800 X74.999 Y76.696 E924.74028
M204 S3000
M205 X10 Y10
G0 F6000 X75.306 Y76.438
M204 S1800
M205 X8 Y8
G1 F1800 X62.819 Y63.95 E925.32765
M204 S3000
M205 X10 Y10
G0 F6000 X62.819 Y63.385
M204 S1800
M205 X8 Y8
G1 F1800 X75.614 Y76.18 E925.92949
M204 S3000
M205 X10 Y10
G0 F6000 X75.922 Y75.922
M204 S1800
M205 X8 Y8
G1 F1800 X62.957 Y62.957 E926.53932
M204 S3000
M205 X10 Y10
G0 F6000 X63.385 Y62.82
M204 S1800
M205 X8 Y8
G1 F1800 X76.229 Y75.663 E927.14344
M204 S3000
M205 X10 Y10
G0 F6000 X76.537 Y75.405
M204 S1800
M205 X8 Y8
G1 F1800 X63.951 Y62.82 E927.73543
M204 S3000
M205 X10 Y10
G0 F6000 X64.517 Y62.82
M204 S1800
M205 X8 Y8
G1 F1800 X76.844 Y75.147 E928.31525
M204 S3000
M205 X10 Y10
G0 F6000 X77.152 Y74.889
M204 S1800
M205 X8 Y8
G1 F1800 X65.082 Y62.82 E928.88296
M204 S3000
M205 X10 Y10
G0 F6000 X65.648 Y62.82
M204 S1800
M205 X8 Y8
G1 F1800 X77.46 Y74.631 E929.43854
M204 S3000
M205 X10 Y10
G0 F6000 X77.767 Y74.373
M204 S1800
M205 X8 Y8
G1 F1800 X66.214 Y62.82 E929.98196
M204 S3000
M205 X10 Y10
G0 F6000 X66.779 Y62.82
M204 S1800
M205 X8 Y8
G1 F1800 X78.075 Y74.115 E930.51326
M204 S3000
M205 X10 Y10
G0 F6000 X78.382 Y73.857
M204 S1800
M205 X8 Y8
G1 F1800 X67.345 Y62.82 E931.03241
M204 S3000
M205 X10 Y10
G0 F6000 X67.911 Y62.82
M204 S1800
M205 X8 Y8
G1 F1800 X78.69 Y73.599 E931.53942
M204 S3000
M205 X10 Y10
G0 F6000 X78.997 Y73.341
M204 S1800
M205 X8 Y8
G1 F1800 X68.476 Y62.82 E932.0343
M204 S3000
M205 X10 Y10
G0 F6000 X69.042 Y62.82
M204 S1800
M205 X8 Y8
G1 F1800 X79.305 Y73.083 E932.51704
M204 S3000
M205 X10 Y10
G0 F6000 X79.613 Y72.824
M204 S1800
M205 X8 Y8
G1 F1800 X69.608 Y62.82 E932.98762
M204 S3000
M205 X10 Y10
G0 F6000 X70.173 Y62.82
M204 S1800
M205 X8 Y8
G1 F1800 X79.92 Y72.566 E933.44606
M204 S3000
M205 X10 Y10
G0 F6000 X80.228 Y72.308
M204 S1800
M205 X8 Y8
G1 F1800 X70.739 Y62.82 E933.89237
M204 S3000
M205 X10 Y10
G0 F6000 X71.305 Y62.82
M204 S1800
M205 X8 Y8
G1 F1800 X80.535 Y72.05 E934.32652
M204 S3000
M205 X10 Y10
G0 F6000 X80.843 Y71.792
M204 S1800
M205 X8 Y8
G1 F1800 X71.871 Y62.82 E934.74854
M204 S3000
M205 X10 Y10
G0 F6000 X72.436 Y62.82
M204 S1800
M205 X8 Y8
G1 F1800 X81.151 Y71.534 E935.15844
M204 S3000
M205 X10 Y10
G0 F6000 X81.458 Y71.276
M204 S1800
M205 X8 Y8
G1 F1800 X73.002 Y62.82 E935.55619
M204 S3000
M205 X10 Y10
G0 F6000 X73.568 Y62.82
M204 S1800
M205 X8 Y8
G1 F1800 X81.766 Y71.018 E935.9418
M204 S3000
M205 X10 Y10
G0 F6000 X82.073 Y70.76
M204 S1800
M205 X8 Y8
G1 F1800 X74.133 Y62.82 E936.31527
M204 S3000
M205 X10 Y10
G0 F6000 X74.699 Y62.82
M204 S1800
M205 X8 Y8
G1 F1800 X82.381 Y70.502 E936.67661
M204 S3000
M205 X10 Y10
G0 F6000 X82.689 Y70.244
M204 S1800
M205 X8 Y8
G1 F1800 X75.265 Y62.82 E937.02581
M204 S3000
M205 X10 Y10
G0 F6000 X75.83 Y62.82
M204 S1800
M205 X8 Y8
G1 F1800 X82.997 Y69.986 E937.3629
M204 S3000
M205 X10 Y10
G0 F6000 X83.304 Y69.728
M204 S1800
M205 X8 Y8
G1 F1800 X76.396 Y62.82 E937.68783
M204 S3000
M205 X10 Y10
G0 F6000 X76.962 Y62.82
M204 S1800
M205 X8 Y8
G1 F1800 X83.612 Y69.47 E938.00063
M204 S3000
M205 X10 Y10
G0 F6000 X83.92 Y69.212
M204 S1800
M205 X8 Y8
G1 F1800 X77.527 Y62.82 E938.30131
M204 S3000
M205 X10 Y10
G0 F6000 X78.093 Y62.82
M204 S1800
M205 X8 Y8
G1 F1800 X84.236 Y68.963 E938.59026
M204 S3000
M205 X10 Y10
G0 F6000 X84.651 Y68.812
M204 S1800
M205 X8 Y8
G1 F1800 X78.659 Y62.82 E938.8721
M204 S3000
M205 X10 Y10
G0 F6000 X79.224 Y62.82
M204 S1800
M205 X8 Y8
G1 F1800 X85.067 Y68.662 E939.14692
M204 S3000
M205 X10 Y10
G0 F6000 X85.481 Y68.51
M204 S1800
M205 X8 Y8
G1 F1800 X79.79 Y62.82 E939.41458
M204 S3000
M205 X10 Y10
G0 F6000 X80.356 Y62.82
M204 S1800
M205 X8 Y8
G1 F1800 X85.896 Y68.36 E939.67516
M204 S3000
M205 X10 Y10
G0 F6000 X86.31 Y68.208
M204 S1800
M205 X8 Y8
G1 F1800 X80.922 Y62.82 E939.9286
M204 S3000
M205 X10 Y10
G0 F6000 X81.487 Y62.82
M204 S1800
M205 X8 Y8
G1 F1800 X86.725 Y68.058 E940.17498
M204 S3000
M205 X10 Y10
G0 F6000 X87.141 Y67.907
M204 S1800
M205 X8 Y8
G1 F1800 X82.053 Y62.82 E940.41428
M204 S3000
M205 X10 Y10
G0 F6000 X82.619 Y62.82
M204 S1800
M205 X8 Y8
G1 F1800 X87.555 Y67.756 E940.64645
M204 S3000
M205 X10 Y10
G0 F6000 X87.97 Y67.605
M204 S1800
M205 X8 Y8
G1 F1800 X83.184 Y62.82 E940.87155
M204 S3000
M205 X10 Y10
G0 F6000 X83.75 Y62.82
M204 S1800
M205 X8 Y8
G1 F1800 X88.384 Y67.454 E941.08952
M204 S3000
M205 X10 Y10
G0 F6000 X88.799 Y67.303
M204 S1800
M205 X8 Y8
G1 F1800 X84.316 Y62.82 E941.30038
M204 S3000
M205 X10 Y10
G0 F6000 X84.881 Y62.82
M204 S1800
M205 X8 Y8
G1 F1800 X89.214 Y67.153 E941.50419
M204 S3000
M205 X10 Y10
G0 F6000 X89.629 Y67.001
M204 S1800
M205 X8 Y8
G1 F1800 X85.447 Y62.82 E941.70088
M204 S3000
M205 X10 Y10
G0 F6000 X86.013 Y62.82
M204 S1800
M205 X8 Y8
G1 F1800 X90.044 Y66.851 E941.89049
M204 S3000
M205 X10 Y10
G0 F6000 X90.458 Y66.699
M204 S1800
M205 X8 Y8
G1 F1800 X86.578 Y62.82 E942.07297
M204 S3000
M205 X10 Y10
G0 F6000 X87.144 Y62.82
M204 S1800
M205 X8 Y8
G1 F1800 X90.873 Y66.549 E942.24837
M204 S3000
M205 X10 Y10
G0 F6000 X91.288 Y66.398
M204 S1800
M205 X8 Y8
G1 F1800 X87.71 Y62.82 E942.41666
M204 S3000
M205 X10 Y10
G0 F6000 X88.275 Y62.82
M204 S1800
M205 X8 Y8
G1 F1800 X91.703 Y66.247 E942.57788
M204 S3000
M205 X10 Y10
G0 F6000 X92.118 Y66.096
M204 S1800
M205 X8 Y8
G1 F1800 X88.841 Y62.82 E942.732
M204 S3000
M205 X10 Y10
G0 F6000 X89.407 Y62.82
M204 S1800
M205 X8 Y8
G1 F1800 X92.532 Y65.945 E942.87899
M204 S3000
M205 X10 Y10
G0 F6000 X92.947 Y65.794
M204 S1800
M205 X8 Y8
G1 F1800 X89.972 Y62.82 E943.0189
M204 S3000
M205 X10 Y10
G0 F6000 X90.538 Y62.82
M204 S1800
M205 X8 Y8
G1 F1800 X93.362 Y65.644 E943.15173
M204 S3000
M205 X10 Y10
G0 F6000 X93.777 Y65.492
M204 S1800
M205 X8 Y8
G1 F1800 X91.104 Y62.82 E943.27744
M204 S3000
M205 X10 Y10
G0 F6000 X91.67 Y62.82
M204 S1800
M205 X8 Y8
G1 F1800 X94.192 Y65.342 E943.39607
M204 S3000
M205 X10 Y10
G0 F6000 X94.606 Y65.191
M204 S1800
M205 X8 Y8
G1 F1800 X92.235 Y62.82 E943.50759
M204 S3000
M205 X10 Y10
G0 F6000 X92.801 Y62.82
M204 S1800
M205 X8 Y8
G1 F1800 X95.021 Y65.04 E943.61201
M204 S3000
M205 X10 Y10
G0 F6000 X95.436 Y64.889
M204 S1800
M205 X8 Y8
G1 F1800 X93.367 Y62.82 E943.70933
M204 S3000
M205 X10 Y10
G0 F6000 X93.932 Y62.82
M204 S1800
M205 X8 Y8
G1 F1800 X95.851 Y64.738 E943.79957
M204 S3000
M205 X10 Y10
G0 F6000 X96.266 Y64.587
M204 S1800
M205 X8 Y8
G1 F1800 X94.498 Y62.82 E943.88271
M204 S3000
M205 X10 Y10
G0 F6000 X95.064 Y62.82
M204 S1800
M205 X8 Y8
G1 F1800 X96.68 Y64.436 E943.95872
M204 S3000
M205 X10 Y10
G0 F6000 X97.095 Y64.285
M204 S1800
M205 X8 Y8
G1 F1800 X95.629 Y62.82 E944.02766
M204 S3000
M205 X10 Y10
G0 F6000 X96.195 Y62.82
M204 S1800
M205 X8 Y8
G1 F1800 X97.51 Y64.135 E944.08951
M204 S3000
M205 X10 Y10
G0 F6000 X97.978 Y64.037
M204 S1800
M205 X8 Y8
G1 F1800 X96.761 Y62.82 E944.14675
M204 S3000
M205 X10 Y10
G0 F6000 X97.326 Y62.82
M204 S1800
M205 X8 Y8
G1 F1800 X98.544 Y64.037 E944.20402
M204 S3000
M205 X10 Y10
G0 F6000 X99.11 Y64.037
M204 S1800
M205 X8 Y8
G1 F1800 X97.892 Y62.82 E944.26129
M204 S3000
M205 X10 Y10
G0 F6000 X98.458 Y62.82
M204 S1800
M205 X8 Y8
G1 F1800 X99.675 Y64.037 E944.31853
M204 S3000
M205 X10 Y10
G0 F6000 X100.241 Y64.037
M204 S1800
M205 X8 Y8
G1 F1800 X99.023 Y62.82 E944.3758
M204 S3000
M205 X10 Y10
G0 F6000 X99.589 Y62.82
M204 S1800
M205 X8 Y8
G1 F1800 X100.807 Y64.037 E944.43307
M204 S3000
M205 X10 Y10
G0 F6000 X101.372 Y64.037
M204 S1800
M205 X8 Y8
G1 F1800 X100.155 Y62.82 E944.49031
M204 S3000
M205 X10 Y10
G0 F6000 X100.72 Y62.82
M204 S1800
M205 X8 Y8
G1 F1800 X101.938 Y64.037 E944.54758
M204 S3000
M205 X10 Y10
G0 F6000 X102.504 Y64.037
M204 S1800
M205 X8 Y8
G1 F1800 X101.286 Y62.82 E944.60485
M204 S3000
M205 X10 Y10
G0 F6000 X101.852 Y62.82
M204 S1800
M205 X8 Y8
G1 F1800 X103.07 Y64.037 E944.66211
M204 S3000
M205 X10 Y10
G0 F6000 X103.635 Y64.037
M204 S1800
M205 X8 Y8
G1 F1800 X102.418 Y62.82 E944.71936
M204 S3000
M205 X10 Y10
G0 F6000 X102.983 Y62.82
M204 S1800
M205 X8 Y8
G1 F1800 X104.201 Y64.037 E944.77662
M204 S3000
M205 X10 Y10
G0 F6000 X104.767 Y64.037
M204 S1800
M205 X8 Y8
G1 F1800 X103.549 Y62.82 E944.83389
M204 S3000
M205 X10 Y10
G0 F6000 X104.115 Y62.82
M204 S1800
M205 X8 Y8
G1 F1800 X105.332 Y64.037 E944.89114
M204 S3000
M205 X10 Y10
G0 F6000 X105.898 Y64.037
M204 S1800
M205 X8 Y8
G1 F1800 X104.68 Y62.82 E944.9484
M204 S3000
M205 X10 Y10
G0 F6000 X105.246 Y62.82
M204 S1800
M205 X8 Y8
G1 F1800 X106.464 Y64.037 E945.00567
M204 S3000
M205 X10 Y10
G0 F6000 X107.029 Y64.037
M204 S1800
M205 X8 Y8
G1 F1800 X105.812 Y62.82 E945.06292
M204 S3000
M205 X10 Y10
G0 F6000 X106.377 Y62.82
M204 S1800
M205 X8 Y8
G1 F1800 X107.595 Y64.037 E945.12018
M204 S3000
M205 X10 Y10
G0 F6000 X108.161 Y64.037
M204 S1800
M205 X8 Y8
G1 F1800 X106.943 Y62.82 E945.17745
M204 S3000
M205 X10 Y10
G0 F6000 X107.509 Y62.82
M204 S1800
M205 X8 Y8
G1 F1800 X108.726 Y64.037 E945.23469
M204 S3000
M205 X10 Y10
G0 F6000 X109.292 Y64.037
M204 S1800
M205 X8 Y8
G1 F1800 X108.074 Y62.82 E945.29196
M204 S3000
M205 X10 Y10
G0 F6000 X108.64 Y62.82
M204 S1800
M205 X8 Y8
G1 F1800 X109.858 Y64.037 E945.34923
M204 S3000
M205 X10 Y10
G0 F6000 X110.423 Y64.037
M204 S1800
M205 X8 Y8
G1 F1800 X109.206 Y62.82 E945.40647
M204 S3000
M205 X10 Y10
G0 F6000 X109.771 Y62.82
M204 S1800
M205 X8 Y8
G1 F1800 X110.989 Y64.037 E945.46374
M204 S3000
M205 X10 Y10
G0 F6000 X111.555 Y64.037
M204 S1800
M205 X8 Y8
G1 F1800 X110.337 Y62.82 E945.52101
M204 S3000
M205 X10 Y10
G0 F6000 X110.903 Y62.82
M204 S1800
M205 X8 Y8
G1 F1800 X112.12 Y64.037 E945.57825
G1 X112.19 Y64.107
M204 S3000
M205 X10 Y10
G0 F6000 X112.952 Y64.303
M204 S1800
M205 X8 Y8
G1 F1800 X111.469 Y62.82 E945.64801
M204 S3000
M205 X10 Y10
G0 F6000 X112.034 Y62.82
M204 S1800
M205 X8 Y8
G1 F1800 X113.842 Y64.627 E945.73303
G1 X113.912 Y64.697
M204 S3000
M205 X10 Y10
G0 F6000 X114.73 Y64.95
M204 S1800
M205 X8 Y8
G1 F1800 X112.6 Y62.82 E945.83322
M204 S3000
M205 X10 Y10
G0 F6000 X113.166 Y62.82
M204 S1800
M205 X8 Y8
G1 F1800 X115.62 Y65.274 E945.94864
G1 X115.69 Y65.344
M204 S3000
M205 X10 Y10
G0 F6000 X116.509 Y65.597
M204 S1800
M205 X8 Y8
G1 F1800 X113.731 Y62.82 E946.07929
M204 S3000
M205 X10 Y10
G0 F6000 X114.297 Y62.82
M204 S1800
M205 X8 Y8
G1 F1800 X117.398 Y65.921 E946.22515
G1 X117.468 Y65.991
M204 S3000
M205 X10 Y10
G0 F6000 X118.288 Y66.245
M204 S1800
M205 X8 Y8
G1 F1800 X114.863 Y62.82 E946.38625
M204 S3000
M205 X10 Y10
G0 F6000 X115.428 Y62.82
M204 S1800
M205 X8 Y8
G1 F1800 X119.177 Y66.568 E946.56257
G1 X119.247 Y66.638
M204 S3000
M205 X10 Y10
G0 F6000 X120.066 Y66.892
M204 S1800
M205 X8 Y8
G1 F1800 X115.994 Y62.82 E946.7541
M204 S3000
M205 X10 Y10
G0 F6000 X116.56 Y62.82
M204 S1800
M205 X8 Y8
G1 F1800 X120.956 Y67.216 E946.96088
G1 X121.026 Y67.286
M204 S3000
M205 X10 Y10
G0 F6000 X121.845 Y67.539
M204 S1800
M205 X8 Y8
G1 F1800 X117.125 Y62.82 E947.18287
M204 S3000
M205 X10 Y10
G0 F6000 X117.691 Y62.82
M204 S1800
M205 X8 Y8
G1 F1800 X122.734 Y67.863 E947.42008
G1 X122.804 Y67.933
M204 S3000
M205 X10 Y10
G0 F6000 X123.624 Y68.187
M204 S1800
M205 X8 Y8
G1 F1800 X118.257 Y62.82 E947.67252
M204 S3000
M205 X10 Y10
G0 F6000 X118.822 Y62.82
M204 S1800
M205 X8 Y8
G1 F1800 X124.513 Y68.51 E947.94019
G1 X124.583 Y68.58
M204 S3000
M205 X10 Y10
G0 F6000 X125.402 Y68.834
M204 S1800
M205 X8 Y8
G1 F1800 X119.388 Y62.82 E948.22307
M204 S3000
M205 X10 Y10
G0 F6000 X119.954 Y62.82
M204 S1800
M205 X8 Y8
G1 F1800 X127.748 Y70.613 E948.58965
G1 X127.818 Y70.683
M204 S3000
M205 X10 Y10
G0 F6000 X131.26 Y73.561
M204 S1800
M205 X8 Y8
G1 F1800 X120.519 Y62.82 E949.09487
M204 S3000
M205 X10 Y10
G0 F6000 X121.085 Y62.82
M204 S1800
M205 X8 Y8
G1 F1800 X134.773 Y76.508 E949.73872
G1 X134.843 Y76.578
M204 S3000
M205 X10 Y10
G0 F6000 X143.198 Y91.098
G0 X145.649 Y105
G0 X143.198 Y118.902
G0 X136.139 Y131.129
G0 X125.324 Y140.203
G0 X112.058 Y145.031
G0 X87.782 Y147.179
M204 S1800
M205 X8 Y8
G1 F1800 X62.819 Y122.216 E950.9129
M204 S3000
M205 X10 Y10
G0 F6000 X62.819 Y122.782
M204 S1800
M205 X8 Y8
G1 F1800 X87.216 Y147.179 E952.06046
M204 S3000
M205 X10 Y10
G0 F6000 X86.65 Y147.179
M204 S1800
M205 X8 Y8
G1 F1800 X62.819 Y123.347 E953.18142
M204 S3000
M205 X10 Y10
G0 F6000 X62.819 Y123.913
M204 S1800
M205 X8 Y8
G1 F1800 X86.085 Y147.179 E954.27578
M204 S3000
M205 X10 Y10
G0 F6000 X85.519 Y147.179
M204 S1800
M205 X8 Y8
G1 F1800 X62.819 Y124.479 E955.34352
M204 S3000
M205 X10 Y10
G0 F6000 X62.819 Y125.044
M204 S1800
M205 X8 Y8
G1 F1800 X84.953 Y147.179 E956.38466
M204 S3000
M205 X10 Y10
G0 F6000 X84.388 Y147.179
M204 S1800
M205 X8 Y8
G1 F1800 X62.819 Y125.61 E957.3992
M204 S3000
M205 X10 Y10
G0 F6000 X62.819 Y126.176
M204 S1800
M205 X8 Y8
G1 F1800 X83.822 Y147.179 E958.38711
M204 S3000
M205 X10 Y10
G0 F6000 X83.256 Y147.179
M204 S1800
M205 X8 Y8
G1 F1800 X62.819 Y126.741 E959.34843
M204 S3000
M205 X10 Y10
G0 F6000 X62.819 Y127.307
M204 S1800
M205 X8 Y8
G1 F1800 X82.691 Y147.179 E960.28315
M204 S3000
M205 X10 Y10
G0 F6000 X82.125 Y147.179
M204 S1800
M205 X8 Y8
G1 F1800 X62.819 Y127.873 E961.19125
M204 S3000
M205 X10 Y10
G0 F6000 X62.819 Y128.438
M204 S1800
M205 X8 Y8
G1 F1800 X81.559 Y147.179 E962.07274
M204 S3000
M205 X10 Y10
G0 F6000 X80.994 Y147.179
M204 S1800
M205 X8 Y8
G1 F1800 X62.819 Y129.004 E962.92764
M204 S3000
M205 X10 Y10
G0 F6000 X62.819 Y129.57
M204 S1800
M205 X8 Y8
G1 F1800 X80.428 Y147.179 E963.75591
M204 S3000
M205 X10 Y10
G0 F6000 X79.862 Y147.179
M204 S1800
M205 X8 Y8
G1 F1800 X62.819 Y130.135 E964.55758
M204 S3000
M205 X10 Y10
G0 F6000 X62.819 Y130.701
M204 S1800
M205 X8 Y8
G1 F1800 X79.297 Y147.179 E965.33266
M204 S3000
M205 X10 Y10
G0 F6000 X78.731 Y147.179
M204 S1800
M205 X8 Y8
G1 F1800 X62.819 Y131.267 E966.08111
M204 S3000
M205 X10 Y10
G0 F6000 X62.819 Y131.832
M204 S1800
M205 X8 Y8
G1 F1800 X78.165 Y147.179 E966.80296
M204 S3000
M205 X10 Y10
G0 F6000 X77.6 Y147.179
M204 S1800
M205 X8 Y8
G1 F1800 X62.819 Y132.398 E967.49822
M204 S3000
M205 X10 Y10
G0 F6000 X62.819 Y132.964
M204 S1800
M205 X8 Y8
G1 F1800 X77.034 Y147.179 E968.16685
M204 S3000
M205 X10 Y10
G0 F6000 X76.468 Y147.179
M204 S1800
M205 X8 Y8
G1 F1800 X62.819 Y133.53 E968.80885
M204 S3000
M205 X10 Y10
G0 F6000 X62.819 Y134.095
M204 S1800
M205 X8 Y8
G1 F1800 X75.902 Y147.179 E969.42426
M204 S3000
M205 X10 Y10
G0 F6000 X75.337 Y147.179
M204 S1800
M205 X8 Y8
G1 F1800 X62.819 Y134.661 E970.01307
M204 S3000
M205 X10 Y10
G0 F6000 X62.819 Y135.227
M204 S1800
M205 X8 Y8
G1 F1800 X74.771 Y147.179 E970.57525
M204 S3000
M205 X10 Y10
G0 F6000 X74.205 Y147.179
M204 S1800
M205 X8 Y8
G1 F1800 X62.819 Y135.792 E971.11084
M204 S3000
M205 X10 Y10
G0 F6000 X62.819 Y136.358
M204 S1800
M205 X8 Y8
G1 F1800 X73.64 Y147.179 E971.61983
M204 S3000
M205 X10 Y10
G0 F6000 X73.074 Y147.179
M204 S1800
M205 X8 Y8
G1 F1800 X62.819 Y136.924 E972.10219
M204 S3000
M205 X10 Y10
G0 F6000 X62.819 Y137.489
M204 S1800
M205 X8 Y8
G1 F1800 X72.508 Y147.179 E972.55796
M204 S3000
M205 X10 Y10
G0 F6000 X71.943 Y147.179
M204 S1800
M205 X8 Y8
G1 F1800 X62.819 Y138.055 E972.98712
M204 S3000
M205 X10 Y10
G0 F6000 X62.819 Y138.621
M204 S1800
M205 X8 Y8
G1 F1800 X71.377 Y147.179 E973.38966
M204 S3000
M205 X10 Y10
G0 F6000 X70.811 Y147.179
M204 S1800
M205 X8 Y8
G1 F1800 X62.819 Y139.186 E973.76561
M204 S3000
M205 X10 Y10
G0 F6000 X62.819 Y139.752
M204 S1800
M205 X8 Y8
G1 F1800 X70.246 Y147.179 E974.11495
M204 S3000
M205 X10 Y10
G0 F6000 X69.68 Y147.179
M204 S1800
M205 X8 Y8
G1 F1800 X62.819 Y140.318 E974.43767
M204 S3000
M205 X10 Y10
G0 F6000 X62.819 Y140.883
M204 S1800
M205 X8 Y8
G1 F1800 X69.114 Y147.179 E974.73379
M204 S3000
M205 X10 Y10
G0 F6000 X68.549 Y147.179
M204 S1800
M205 X8 Y8
G1 F1800 X62.819 Y141.449 E975.00331
M204 S3000
M205 X10 Y10
G0 F6000 X62.819 Y142.015
M204 S1800
M205 X8 Y8
G1 F1800 X67.983 Y147.179 E975.24621
M204 S3000
M205 X10 Y10
G0 F6000 X67.417 Y147.179
M204 S1800
M205 X8 Y8
G1 F1800 X62.819 Y142.581 E975.46249
M204 S3000
M205 X10 Y10
G0 F6000 X62.819 Y143.146
M204 S1800
M205 X8 Y8
G1 F1800 X66.851 Y147.179 E975.65216
M204 S3000
M205 X10 Y10
G0 F6000 X66.286 Y147.179
M204 S1800
M205 X8 Y8
G1 F1800 X62.819 Y143.712 E975.81524
M204 S3000
M205 X10 Y10
G0 F6000 X62.819 Y144.278
M204 S1800
M205 X8 Y8
G1 F1800 X65.72 Y147.179 E975.95169
M204 S3000
M205 X10 Y10
G0 F6000 X65.154 Y147.179
M204 S1800
M205 X8 Y8
G1 F1800 X62.819 Y144.843 E976.06155
M204 S3000
M205 X10 Y10
G0 F6000 X62.819 Y145.409
M204 S1800
M205 X8 Y8
G1 F1800 X64.589 Y147.179 E976.1448
M204 S3000
M205 X10 Y10
G0 F6000 X64.023 Y147.179
M204 S1800
M205 X8 Y8
G1 F1800 X62.819 Y145.975 E976.20144
M204 S3000
M205 X10 Y10
G0 F6000 X62.819 Y146.54
M204 S1800
M205 X8 Y8
G1 F1800 X63.457 Y147.179 E976.23147
G1 X63.527 Y147.249
M204 S3000
M205 X10 Y10
G1 F2400 E968.73147
;MESH:NONMESH
G0 F6000 X66.839 Y118.889
G0 X68.046 Y118.454
G0 X93.338 Y68.282
;TIME_ELAPSED:743.926855
;LAYER:3
G0 X93.338 Y68.282 Z0.9
M204 S1800
M205 X8 Y8
;TYPE:SUPPORT
G1 F2400 E976.23147
G1 F3600 X88.893 Y69.9 E976.3888
G1 X93.338 Y69.9 E976.53664
G1 X93.338 Y68.282 E976.59046
G1 X98.213 Y66.508 E976.763
G1 X100.005 Y66.508 E976.8226
G1 X100.005 Y69.9 E976.93542
G1 X101.701 Y69.9 E976.99183
G1 X102.1 Y70.299 E977.0106
G1 X102.1 Y101.701 E978.05503
G1 X101.701 Y102.1 E978.0738
G1 X100.005 Y102.1 E978.13021
G1 X100.005 Y109.9 E978.38964
G1 X101.701 Y109.9 E978.44605
G1 X102.1 Y110.299 E978.46482
G1 X102.1 Y143.492 E979.56882
G1 X106.672 Y143.492 E979.72089
G1 X106.672 Y66.508 E982.28138
G1 X107.9 Y66.508 E982.32223
G1 X107.9 Y101.701 E983.49275
G1 X108.299 Y102.1 E983.51152
G1 X113.339 Y102.1 E983.67915
G1 X113.339 Y109.9 E983.93858
G1 X108.299 Y109.9 E984.10621
G1 X107.9 Y110.299 E984.12498
G1 X107.9 Y139.701 E985.10289
G1 X108.299 Y140.1 E985.12166
G1 X113.339 Y140.1 E985.28929
G1 X113.339 Y142.928 E985.38335
G1 X120.006 Y140.501 E985.61933
G1 X120.006 Y140.1 E985.63267
G1 X121.107 Y140.1 E985.66929
G1 X120.006 Y140.501 E985.70826
M204 S3000
M205 X10 Y10
G0 F6000 X113.339 Y109.9
M204 S1800
M205 X8 Y8
G1 F3600 X117.197 Y109.9 E985.83658
G1 X118.196 Y108.9 E985.88359
G1 X120.006 Y108.9 E985.94379
G1 X120.006 Y103.1 E986.1367
G1 X126.673 Y103.1 E986.35845
G1 X126.673 Y108.9 E986.55136
G1 X133.34 Y108.9 E986.7731
G1 X133.34 Y103.1 E986.96601
G1 X140.007 Y103.1 E987.18776
G1 X140.007 Y109.206 E987.39084
G1 X140.1 Y109.299 E987.39522
G1 X140.1 Y121.192 E987.79078
G1 X141.729 Y118.369 E987.89918
G1 X144.086 Y105 E988.3507
G1 X143.751 Y103.1 E988.41487
G1 X140.007 Y103.1 E988.53939
M204 S3000
M205 X10 Y10
G0 F6000 X100.005 Y102.1
M204 S1800
M205 X8 Y8
G1 F3600 X93.338 Y102.1 E988.76114
G1 X93.338 Y109.9 E989.02057
G1 X92.78 Y109.9 E989.03912
G1 X91.781 Y108.9 E989.08614
G1 X86.671 Y108.9 E989.2561
G1 X86.671 Y103.1 E989.44901
G1 X80.004 Y103.1 E989.67075
G1 X80.004 Y108.9 E989.86366
G1 X73.337 Y108.9 E990.08541
G1 X73.337 Y103.1 E990.27831
G1 X70.299 Y103.1 E990.37936
G1 X69.9 Y102.701 E990.39813
G1 X69.9 Y88.808 E990.86021
G1 X68.271 Y91.631 E990.96861
G1 X66.67 Y100.711 E991.27527
G1 X66.67 Y108.9 E991.54764
G1 X66.602 Y108.9 E991.5499
G1 X65.914 Y105 E991.68162
G1 X66.67 Y100.711 E991.82647
M204 S3000
M205 X10 Y10
G1 F2400 E984.32647
;MESH:Tested Body.stl
G0 F6000 X65.174 Y100.447
G0 X66.457 Y90.972
M204 S1800
M205 X8 Y8
;TYPE:WALL-INNER
G1 F2400 E991.82647
G1 F3600 X63.985 Y105 E992.30023
G1 X66.457 Y119.028 E992.774
G1 X73.58 Y131.365 E993.24781
G1 X84.492 Y140.521 E993.72158
G1 X97.877 Y145.392 E994.19533
G1 X112.123 Y145.392 E994.66915
G1 X125.508 Y140.521 E995.1429
G1 X136.42 Y131.365 E995.61668
G1 X143.543 Y119.028 E996.09049
G1 X146.015 Y105 E996.56425
G1 X143.543 Y90.972 E997.03801
G1 X136.42 Y78.635 E997.51183
G1 X125.508 Y69.479 E997.9856
G1 X112.123 Y64.608 E998.45935
G1 X97.877 Y64.608 E998.93317
G1 X84.492 Y69.479 E999.40692
G1 X73.58 Y78.635 E999.88069
G1 X66.457 Y90.972 E1000.3545
M204 S3000
M205 X10 Y10
G0 F6000 X73.861 Y78.871
G0 X84.676 Y69.797
G0 X97.942 Y64.969
G0 X146.975 Y62.28
M204 S1800
M205 X8 Y8
G1 F3600 X147.088 Y62.315 E1000.35844
G1 X147.333 Y62.444 E1000.36765
G1 X147.517 Y62.62 E1000.37612
G1 X147.558 Y62.67 E1000.37827
G1 X147.685 Y62.911 E1000.38733
G1 X147.718 Y63.02 E1000.39112
G1 X147.75 Y63.3 E1000.40049
G1 X147.75 Y146.705 E1003.17455
G1 X147.72 Y146.975 E1003.18359
G1 X147.685 Y147.088 E1003.18752
G1 X147.556 Y147.333 E1003.19673
G1 X147.38 Y147.517 E1003.2052
G1 X147.33 Y147.558 E1003.20735
G1 X147.089 Y147.685 E1003.21641
G1 X146.98 Y147.718 E1003.2202
G1 X146.7 Y147.75 E1003.22957
G1 X63.295 Y147.75 E1006.00363
G1 X63.025 Y147.72 E1006.01267
G1 X62.912 Y147.685 E1006.0166
G1 X62.667 Y147.556 E1006.02581
G1 X62.482 Y147.379 E1006.03433
G1 X62.442 Y147.33 E1006.03643
G1 X62.315 Y147.089 E1006.04549
G1 X62.282 Y146.98 E1006.04928
G1 X62.25 Y146.7 E1006.05865
G1 X62.25 Y63.295 E1008.83272
G1 X62.28 Y63.025 E1008.84175
G1 X62.315 Y62.912 E1008.84569
G1 X62.444 Y62.667 E1008.8549
G1 X62.62 Y62.483 E1008.86336
G1 X62.67 Y62.442 E1008.86551
G1 X62.911 Y62.315 E1008.87458
G1 X63.02 Y62.282 E1008.87836
G1 X63.3 Y62.25 E1008.88774
G1 X146.705 Y62.25 E1011.6618
G1 X146.975 Y62.28 E1011.67083
M204 S3000
M205 X10 Y10
G0 F6000 X147.061 Y61.888
M204 S1800
M205 X8 Y8
G1 F3600 X147.241 Y61.943 E1011.67709
G1 X147.554 Y62.108 E1011.68886
G1 X147.646 Y62.183 E1011.69281
G1 X147.814 Y62.351 E1011.70071
G1 X147.894 Y62.449 E1011.70492
G1 X148.056 Y62.755 E1011.71644
G1 X148.111 Y62.94 E1011.72285
G1 X148.15 Y63.28 E1011.73424
G1 X148.15 Y146.723 E1014.50956
G1 X148.112 Y147.061 E1014.52088
G1 X148.057 Y147.241 E1014.52714
G1 X147.892 Y147.554 E1014.5389
G1 X147.817 Y147.646 E1014.54285
G1 X147.649 Y147.814 E1014.55075
G1 X147.551 Y147.894 E1014.55496
G1 X147.245 Y148.056 E1014.56648
G1 X147.06 Y148.111 E1014.5729
G1 X146.72 Y148.15 E1014.58428
G1 X63.277 Y148.15 E1017.35961
G1 X62.939 Y148.112 E1017.37092
G1 X62.759 Y148.057 E1017.37718
G1 X62.446 Y147.892 E1017.38895
G1 X62.354 Y147.817 E1017.39289
G1 X62.185 Y147.648 E1017.40084
G1 X62.106 Y147.551 E1017.405
G1 X61.944 Y147.245 E1017.41652
G1 X61.889 Y147.06 E1017.42294
G1 X61.85 Y146.72 E1017.43432
G1 X61.85 Y63.277 E1020.20965
G1 X61.888 Y62.939 E1020.22096
G1 X61.943 Y62.759 E1020.22722
G1 X62.108 Y62.446 E1020.23899
G1 X62.183 Y62.354 E1020.24294
G1 X62.351 Y62.186 E1020.25084
G1 X62.449 Y62.106 E1020.25505
G1 X62.755 Y61.944 E1020.26656
G1 X62.94 Y61.889 E1020.27298
G1 X63.28 Y61.85 E1020.28436
G1 X146.723 Y61.85 E1023.05969
G1 X147.061 Y61.888 E1023.071
M204 S3000
M205 X10 Y10
G0 F6000 X147.041 Y61.985
G0 X97.942 Y64.969
G0 X84.676 Y69.797
G0 X73.815 Y78.832
G0 X73.891 Y78.896
M204 S1800
M205 X8 Y8
G1 F3600 X66.839 Y91.111 E1023.54012
G1 X64.391 Y105 E1024.00919
G1 X66.839 Y118.889 E1024.47826
G1 X73.891 Y131.104 E1024.94738
G1 X84.695 Y140.169 E1025.41645
G1 X97.948 Y144.992 E1025.88553
G1 X112.052 Y144.992 E1026.35463
G1 X125.305 Y140.169 E1026.82371
G1 X136.109 Y131.104 E1027.29279
G1 X143.161 Y118.889 E1027.7619
G1 X145.609 Y105 E1028.23097
G1 X143.161 Y91.111 E1028.70004
G1 X136.109 Y78.896 E1029.16916
G1 X125.305 Y69.831 E1029.63824
G1 X112.052 Y65.008 E1030.10731
G1 X97.948 Y65.008 E1030.57642
G1 X84.695 Y69.831 E1031.04549
G1 X73.891 Y78.896 E1031.51457
M204 S3000
M205 X10 Y10
G0 F6000 X74.202 Y79.157
M204 S1800
M205 X8 Y8
;TYPE:WALL-OUTER
G1 F3600 X67.221 Y91.25 E1031.97899
G1 X64.797 Y105 E1032.44337
G1 X67.221 Y118.75 E1032.90775
G1 X74.202 Y130.843 E1033.37217
G1 X84.898 Y139.817 E1033.83655
G1 X98.019 Y144.592 E1034.30096
G1 X111.981 Y144.592 E1034.76533
G1 X125.102 Y139.817 E1035.22974
G1 X135.798 Y130.843 E1035.69412
G1 X142.779 Y118.75 E1036.15854
G1 X145.203 Y105 E1036.62292
G1 X142.779 Y91.25 E1037.0873
G1 X135.798 Y79.157 E1037.55172
G1 X125.102 Y70.183 E1038.0161
G1 X111.981 Y65.408 E1038.4805
G1 X98.019 Y65.408 E1038.94488
G1 X84.898 Y70.183 E1039.40929
G1 X74.202 Y79.157 E1039.87367
M204 S3000
M205 X10 Y10
G0 F6000 X74.103 Y79.33
G0 X73.671 Y79.078
G0 X84.676 Y69.797
G0 X97.942 Y64.969
G0 X146.963 Y61.977
G0 X147.02 Y61.477
M204 S1800
M205 X8 Y8
G1 F3600 X147.152 Y61.498 E1039.87811
G1 X147.392 Y61.571 E1039.88646
G1 X147.774 Y61.772 E1039.90081
G1 X147.919 Y61.89 E1039.90703
G1 X148.109 Y62.08 E1039.91597
G1 X148.229 Y62.226 E1039.92225
G1 X148.427 Y62.602 E1039.93639
G1 X148.502 Y62.854 E1039.94513
G1 X148.522 Y62.979 E1039.94934
G1 X148.55 Y63.26 E1039.95873
G1 X148.55 Y146.741 E1042.73532
G1 X148.523 Y147.02 E1042.74465
G1 X148.502 Y147.152 E1042.74909
G1 X148.429 Y147.392 E1042.75744
G1 X148.228 Y147.774 E1042.77179
G1 X148.11 Y147.919 E1042.77801
G1 X147.92 Y148.109 E1042.78695
G1 X147.774 Y148.229 E1042.79323
G1 X147.398 Y148.427 E1042.80737
G1 X147.146 Y148.502 E1042.81611
G1 X147.021 Y148.522 E1042.82032
G1 X146.74 Y148.55 E1042.82971
G1 X63.259 Y148.55 E1045.6063
G1 X62.98 Y148.523 E1045.61563
G1 X62.848 Y148.502 E1045.62007
G1 X62.608 Y148.429 E1045.62842
G1 X62.226 Y148.228 E1045.64277
G1 X62.081 Y148.11 E1045.64899
G1 X61.89 Y147.919 E1045.65798
G1 X61.771 Y147.774 E1045.66421
G1 X61.573 Y147.398 E1045.67835
G1 X61.498 Y147.146 E1045.68709
G1 X61.478 Y147.021 E1045.6913
G1 X61.45 Y146.74 E1045.7007
G1 X61.45 Y63.259 E1048.47728
G1 X61.477 Y62.98 E1048.48661
G1 X61.498 Y62.848 E1048.49105
G1 X61.571 Y62.608 E1048.4994
G1 X61.772 Y62.226 E1048.51375
G1 X61.89 Y62.081 E1048.51997
G1 X62.08 Y61.891 E1048.52891
G1 X62.226 Y61.771 E1048.53519
G1 X62.602 Y61.573 E1048.54933
G1 X62.854 Y61.498 E1048.55807
G1 X62.979 Y61.478 E1048.56228
G1 X63.26 Y61.45 E1048.57168
G1 X146.741 Y61.45 E1051.34827
G1 X147.02 Y61.477 E1051.35759
M204 S3000
M205 X10 Y10
G0 F6000 X147.152 Y61.498
G0 X147.216 Y61.517
G0 X146.896 Y62.664
M204 S1800
M205 X8 Y8
;TYPE:SKIN
G1 F1800 X146.94 Y62.677 E1051.35911
G1 X147.104 Y62.764 E1051.36529
G1 X147.235 Y62.892 E1051.37138
G1 X147.322 Y63.057 E1051.37758
G1 X147.334 Y63.097 E1051.37897
G1 X147.36 Y63.326 E1051.38664
G1 X147.36 Y146.68 E1054.159
G1 X147.336 Y146.896 E1054.16623
G1 X147.323 Y146.94 E1054.16776
G1 X147.237 Y147.103 E1054.17389
G1 X147.108 Y147.235 E1054.18003
G1 X146.942 Y147.322 E1054.18626
G1 X146.903 Y147.334 E1054.18762
G1 X146.674 Y147.36 E1054.19528
G1 X63.32 Y147.36 E1056.96765
G1 X63.104 Y147.336 E1056.97488
G1 X63.06 Y147.323 E1056.9764
G1 X62.896 Y147.236 E1056.98258
G1 X62.769 Y147.114 E1056.98843
G1 X62.678 Y146.942 E1056.99491
G1 X62.666 Y146.903 E1056.99626
G1 X62.64 Y146.671 E1057.00403
G1 X62.64 Y63.32 E1059.77629
G1 X62.664 Y63.104 E1059.78352
G1 X62.677 Y63.06 E1059.78505
G1 X62.764 Y62.896 E1059.79122
G1 X62.892 Y62.765 E1059.79731
G1 X63.058 Y62.678 E1059.80355
G1 X63.097 Y62.666 E1059.80491
G1 X63.326 Y62.64 E1059.81257
G1 X146.68 Y62.64 E1062.58494
G1 X146.896 Y62.664 E1062.59216
M204 S3000
M205 X10 Y10
G0 F6000 X136.724 Y78.38
M204 S1800
M205 X8 Y8
G1 F1800 X125.706 Y69.136 E1063.07052
G1 X112.191 Y64.218 E1063.54887
G1 X97.809 Y64.218 E1064.02721
G1 X84.294 Y69.136 E1064.50556
G1 X73.276 Y78.38 E1064.98391
G1 X66.085 Y90.837 E1065.46231
G1 X63.589 Y105 E1065.94064
G1 X66.085 Y119.163 E1066.41896
G1 X73.276 Y131.62 E1066.89736
G1 X84.294 Y140.864 E1067.37571
G1 X97.809 Y145.782 E1067.85406
G1 X112.191 Y145.782 E1068.33241
G1 X125.706 Y140.864 E1068.81076
G1 X136.724 Y131.62 E1069.28911
G1 X143.915 Y119.163 E1069.76751
G1 X146.411 Y105 E1070.24583
G1 X143.915 Y90.837 E1070.72415
G1 X136.724 Y78.38 E1071.20255
M204 S3000
M205 X10 Y10
G0 F6000 X143.198 Y91.098
G0 X145.649 Y105
G0 X146.411 Y147.179
M204 S1800
M205 X8 Y8
G1 F1800 X147.179 Y146.411 E1071.23868
M204 S3000
M205 X10 Y10
G0 F6000 X147.179 Y145.845
M204 S1800
M205 X8 Y8
G1 F1800 X145.845 Y147.179 E1071.30143
M204 S3000
M205 X10 Y10
G0 F6000 X145.28 Y147.179
M204 S1800
M205 X8 Y8
G1 F1800 X147.179 Y145.28 E1071.39075
M204 S3000
M205 X10 Y10
G0 F6000 X147.179 Y144.714
M204 S1800
M205 X8 Y8
G1 F1800 X144.714 Y147.179 E1071.5067
M204 S3000
M205 X10 Y10
G0 F6000 X144.148 Y147.179
M204 S1800
M205 X8 Y8
G1 F1800 X147.179 Y144.148 E1071.64926
M204 S3000
M205 X10 Y10
G0 F6000 X147.179 Y143.582
M204 S1800
M205 X8 Y8
G1 F1800 X143.582 Y147.179 E1071.81846
M204 S3000
M205 X10 Y10
G0 F6000 X143.017 Y147.179
M204 S1800
M205 X8 Y8
G1 F1800 X147.179 Y143.017 E1072.01422
M204 S3000
M205 X10 Y10
G0 F6000 X147.179 Y142.451
M204 S1800
M205 X8 Y8
G1 F1800 X142.451 Y147.179 E1072.23661
M204 S3000
M205 X10 Y10
G0 F6000 X141.885 Y147.179
M204 S1800
M205 X8 Y8
G1 F1800 X147.179 Y141.885 E1072.48563
M204 S3000
M205 X10 Y10
G0 F6000 X147.179 Y141.32
M204 S1800
M205 X8 Y8
G1 F1800 X141.32 Y147.179 E1072.76122
M204 S3000
M205 X10 Y10
G0 F6000 X140.754 Y147.179
M204 S1800
M205 X8 Y8
G1 F1800 X147.179 Y140.754 E1073.06343
M204 S3000
M205 X10 Y10
G0 F6000 X147.179 Y140.188
M204 S1800
M205 X8 Y8
G1 F1800 X140.188 Y147.179 E1073.39226
M204 S3000
M205 X10 Y10
G0 F6000 X139.623 Y147.179
M204 S1800
M205 X8 Y8
G1 F1800 X147.179 Y139.623 E1073.74768
M204 S3000
M205 X10 Y10
G0 F6000 X147.179 Y139.057
M204 S1800
M205 X8 Y8
G1 F1800 X139.057 Y147.179 E1074.12971
M204 S3000
M205 X10 Y10
G0 F6000 X138.491 Y147.179
M204 S1800
M205 X8 Y8
G1 F1800 X147.179 Y138.491 E1074.53837
M204 S3000
M205 X10 Y10
G0 F6000 X147.179 Y137.926
M204 S1800
M205 X8 Y8
G1 F1800 X137.926 Y147.179 E1074.9736
M204 S3000
M205 X10 Y10
G0 F6000 X137.36 Y147.179
M204 S1800
M205 X8 Y8
G1 F1800 X147.179 Y137.36 E1075.43546
M204 S3000
M205 X10 Y10
G0 F6000 X147.179 Y136.794
M204 S1800
M205 X8 Y8
G1 F1800 X136.794 Y147.179 E1075.92393
M204 S3000
M205 X10 Y10
G0 F6000 X136.229 Y147.179
M204 S1800
M205 X8 Y8
G1 F1800 X147.179 Y136.229 E1076.43899
M204 S3000
M205 X10 Y10
G0 F6000 X147.179 Y135.663
M204 S1800
M205 X8 Y8
G1 F1800 X135.663 Y147.179 E1076.98067
M204 S3000
M205 X10 Y10
G0 F6000 X135.097 Y147.179
M204 S1800
M205 X8 Y8
G1 F1800 X147.179 Y135.097 E1077.54897
M204 S3000
M205 X10 Y10
G0 F6000 X147.179 Y134.532
M204 S1800
M205 X8 Y8
G1 F1800 X134.532 Y147.179 E1078.14384
M204 S3000
M205 X10 Y10
G0 F6000 X133.966 Y147.179
M204 S1800
M205 X8 Y8
G1 F1800 X147.179 Y133.966 E1078.76534
M204 S3000
M205 X10 Y10
G0 F6000 X147.179 Y133.4
M204 S1800
M205 X8 Y8
G1 F1800 X133.4 Y147.179 E1079.41346
M204 S3000
M205 X10 Y10
G0 F6000 X132.834 Y147.179
M204 S1800
M205 X8 Y8
G1 F1800 X147.179 Y132.834 E1080.08821
M204 S3000
M205 X10 Y10
G0 F6000 X147.179 Y132.269
M204 S1800
M205 X8 Y8
G1 F1800 X132.269 Y147.179 E1080.78953
M204 S3000
M205 X10 Y10
G0 F6000 X131.703 Y147.179
M204 S1800
M205 X8 Y8
G1 F1800 X147.179 Y131.703 E1081.51747
M204 S3000
M205 X10 Y10
G0 F6000 X147.179 Y131.137
M204 S1800
M205 X8 Y8
G1 F1800 X131.137 Y147.179 E1082.27204
M204 S3000
M205 X10 Y10
G0 F6000 X130.572 Y147.179
M204 S1800
M205 X8 Y8
G1 F1800 X147.179 Y130.572 E1083.05318
M204 S3000
M205 X10 Y10
G0 F6000 X147.179 Y130.006
M204 S1800
M205 X8 Y8
G1 F1800 X130.006 Y147.179 E1083.86095
M204 S3000
M205 X10 Y10
G0 F6000 X129.44 Y147.179
M204 S1800
M205 X8 Y8
G1 F1800 X147.179 Y129.44 E1084.69533
M204 S3000
M205 X10 Y10
G0 F6000 X147.179 Y128.875
M204 S1800
M205 X8 Y8
G1 F1800 X128.875 Y147.179 E1085.5563
M204 S3000
M205 X10 Y10
G0 F6000 X128.309 Y147.179
M204 S1800
M205 X8 Y8
G1 F1800 X147.179 Y128.309 E1086.44389
M204 S3000
M205 X10 Y10
G0 F6000 X147.179 Y127.743
M204 S1800
M205 X8 Y8
G1 F1800 X127.743 Y147.179 E1087.35809
M204 S3000
M205 X10 Y10
G0 F6000 X127.178 Y147.179
M204 S1800
M205 X8 Y8
G1 F1800 X147.179 Y127.178 E1088.29888
M204 S3000
M205 X10 Y10
G0 F6000 X147.179 Y126.612
M204 S1800
M205 X8 Y8
G1 F1800 X126.612 Y147.179 E1089.26629
M204 S3000
M205 X10 Y10
G0 F6000 X126.046 Y147.179
M204 S1800
M205 X8 Y8
G1 F1800 X147.179 Y126.046 E1090.26032
M204 S3000
M205 X10 Y10
G0 F6000 X147.179 Y125.481
M204 S1800
M205 X8 Y8
G1 F1800 X125.481 Y147.179 E1091.28093
M204 S3000
M205 X10 Y10
G0 F6000 X124.915 Y147.179
M204 S1800
M205 X8 Y8
G1 F1800 X147.179 Y124.915 E1092.32816
M204 S3000
M205 X10 Y10
G0 F6000 X147.179 Y124.349
M204 S1800
M205 X8 Y8
G1 F1800 X124.349 Y147.179 E1093.40201
M204 S3000
M205 X10 Y10
G0 F6000 X123.783 Y147.179
M204 S1800
M205 X8 Y8
G1 F1800 X147.179 Y123.783 E1094.50249
M204 S3000
M205 X10 Y10
G0 F6000 X147.179 Y123.218
M204 S1800
M205 X8 Y8
G1 F1800 X123.218 Y147.179 E1095.62954
M204 S3000
M205 X10 Y10
G0 F6000 X122.652 Y147.179
M204 S1800
M205 X8 Y8
G1 F1800 X147.179 Y122.652 E1096.78321
M204 S3000
M205 X10 Y10
G0 F6000 X147.179 Y122.086
M204 S1800
M205 X8 Y8
G1 F1800 X122.086 Y147.179 E1097.96351
M204 S3000
M205 X10 Y10
G0 F6000 X121.521 Y147.179
M204 S1800
M205 X8 Y8
G1 F1800 X147.179 Y121.521 E1099.17039
M204 S3000
M205 X10 Y10
G0 F6000 X147.179 Y120.955
M204 S1800
M205 X8 Y8
G1 F1800 X137.503 Y130.63 E1099.62549
G1 X137.433 Y130.7
M204 S3000
M205 X10 Y10
G0 F6000 X138.275 Y129.293
M204 S1800
M205 X8 Y8
G1 F1800 X147.179 Y120.389 E1100.04431
M204 S3000
M205 X10 Y10
G0 F6000 X147.179 Y119.824
M204 S1800
M205 X8 Y8
G1 F1800 X139.047 Y127.955 E1100.42679
G1 X138.977 Y128.025
M204 S3000
M205 X10 Y10
G0 F6000 X139.819 Y126.618
M204 S1800
M205 X8 Y8
G1 F1800 X147.179 Y119.258 E1100.77298
M204 S3000
M205 X10 Y10
G0 F6000 X147.179 Y118.692
M204 S1800
M205 X8 Y8
G1 F1800 X140.591 Y125.28 E1101.08286
G1 X140.521 Y125.35
M204 S3000
M205 X10 Y10
G0 F6000 X141.362 Y123.943
M204 S1800
M205 X8 Y8
G1 F1800 X147.179 Y118.127 E1101.35645
M204 S3000
M205 X10 Y10
G0 F6000 X147.179 Y117.561
M204 S1800
M205 X8 Y8
G1 F1800 X142.134 Y122.605 E1101.59373
G1 X142.064 Y122.675
M204 S3000
M205 X10 Y10
G0 F6000 X142.906 Y121.268
M204 S1800
M205 X8 Y8
G1 F1800 X147.179 Y116.995 E1101.79472
M204 S3000
M205 X10 Y10
G0 F6000 X147.179 Y116.43
M204 S1800
M205 X8 Y8
G1 F1800 X143.678 Y119.93 E1101.95937
G1 X143.608 Y120
M204 S3000
M205 X10 Y10
G0 F6000 X144.142 Y118.901
M204 S1800
M205 X8 Y8
G1 F1800 X147.179 Y115.864 E1102.10222
M204 S3000
M205 X10 Y10
G0 F6000 X147.179 Y115.298
M204 S1800
M205 X8 Y8
G1 F1800 X144.263 Y118.214 E1102.23938
M204 S3000
M205 X10 Y10
G0 F6000 X144.384 Y117.527
M204 S1800
M205 X8 Y8
G1 F1800 X147.179 Y114.733 E1102.37083
M204 S3000
M205 X10 Y10
G0 F6000 X147.179 Y114.167
M204 S1800
M205 X8 Y8
G1 F1800 X144.505 Y116.84 E1102.49658
M204 S3000
M205 X10 Y10
G0 F6000 X144.626 Y116.154
M204 S1800
M205 X8 Y8
G1 F1800 X147.179 Y113.601 E1102.61666
M204 S3000
M205 X10 Y10
G0 F6000 X147.179 Y113.035
M204 S1800
M205 X8 Y8
G1 F1800 X144.747 Y115.467 E1102.73106
M204 S3000
M205 X10 Y10
G0 F6000 X144.868 Y114.781
M204 S1800
M205 X8 Y8
G1 F1800 X147.179 Y112.47 E1102.83976
M204 S3000
M205 X10 Y10
G0 F6000 X147.179 Y111.904
M204 S1800
M205 X8 Y8
G1 F1800 X144.99 Y114.093 E1102.94272
M204 S3000
M205 X10 Y10
G0 F6000 X145.111 Y113.407
M204 S1800
M205 X8 Y8
G1 F1800 X147.179 Y111.338 E1103.04002
M204 S3000
M205 X10 Y10
G0 F6000 X147.179 Y110.773
M204 S1800
M205 X8 Y8
G1 F1800 X145.231 Y112.72 E1103.13163
M204 S3000
M205 X10 Y10
G0 F6000 X145.352 Y112.033
M204 S1800
M205 X8 Y8
G1 F1800 X147.179 Y110.207 E1103.21754
M204 S3000
M205 X10 Y10
G0 F6000 X147.179 Y109.641
M204 S1800
M205 X8 Y8
G1 F1800 X145.473 Y111.347 E1103.29778
M204 S3000
M205 X10 Y10
G0 F6000 X145.595 Y110.66
M204 S1800
M205 X8 Y8
G1 F1800 X147.179 Y109.076 E1103.37229
M204 S3000
M205 X10 Y10
G0 F6000 X147.179 Y108.51
M204 S1800
M205 X8 Y8
G1 F1800 X145.716 Y109.973 E1103.4411
M204 S3000
M205 X10 Y10
G0 F6000 X145.837 Y109.286
M204 S1800
M205 X8 Y8
G1 F1800 X147.179 Y107.944 E1103.50423
M204 S3000
M205 X10 Y10
G0 F6000 X147.179 Y107.379
M204 S1800
M205 X8 Y8
G1 F1800 X145.958 Y108.6 E1103.56166
M204 S3000
M205 X10 Y10
G0 F6000 X146.079 Y107.913
M204 S1800
M205 X8 Y8
G1 F1800 X147.179 Y106.813 E1103.6134
M204 S3000
M205 X10 Y10
G0 F6000 X147.179 Y106.247
M204 S1800
M205 X8 Y8
G1 F1800 X146.199 Y107.227 E1103.6595
M204 S3000
M205 X10 Y10
G0 F6000 X146.321 Y106.539
M204 S1800
M205 X8 Y8
G1 F1800 X147.179 Y105.682 E1103.69983
M204 S3000
M205 X10 Y10
G0 F6000 X147.179 Y105.116
M204 S1800
M205 X8 Y8
G1 F1800 X146.442 Y105.853 E1103.7345
M204 S3000
M205 X10 Y10
G0 F6000 X146.563 Y105.166
M204 S1800
M205 X8 Y8
G1 F1800 X147.179 Y104.55 E1103.76347
M204 S3000
M205 X10 Y10
G0 F6000 X147.179 Y103.985
M204 S1800
M205 X8 Y8
G1 F1800 X146.528 Y104.635 E1103.79407
M204 S3000
M205 X10 Y10
G0 F6000 X146.443 Y104.154
M204 S1800
M205 X8 Y8
G1 F1800 X147.179 Y103.419 E1103.82867
M204 S3000
M205 X10 Y10
G0 F6000 X147.179 Y102.853
M204 S1800
M205 X8 Y8
G1 F1800 X146.359 Y103.673 E1103.86724
M204 S3000
M205 X10 Y10
G0 F6000 X146.274 Y103.193
M204 S1800
M205 X8 Y8
G1 F1800 X147.179 Y102.287 E1103.90983
M204 S3000
M205 X10 Y10
G0 F6000 X147.179 Y101.722
M204 S1800
M205 X8 Y8
G1 F1800 X146.189 Y102.712 E1103.95639
M204 S3000
M205 X10 Y10
G0 F6000 X146.104 Y102.231
M204 S1800
M205 X8 Y8
G1 F1800 X147.179 Y101.156 E1104.00696
M204 S3000
M205 X10 Y10
G0 F6000 X147.179 Y100.59
M204 S1800
M205 X8 Y8
G1 F1800 X146.02 Y101.749 E1104.06147
M204 S3000
M205 X10 Y10
G0 F6000 X145.935 Y101.269
M204 S1800
M205 X8 Y8
G1 F1800 X147.179 Y100.025 E1104.11999
M204 S3000
M205 X10 Y10
G0 F6000 X147.179 Y99.459
M204 S1800
M205 X8 Y8
G1 F1800 X145.85 Y100.788 E1104.1825
M204 S3000
M205 X10 Y10
G0 F6000 X145.765 Y100.307
M204 S1800
M205 X8 Y8
G1 F1800 X147.179 Y98.893 E1104.24901
M204 S3000
M205 X10 Y10
G0 F6000 X147.179 Y98.328
M204 S1800
M205 X8 Y8
G1 F1800 X145.68 Y99.826 E1104.3195
M204 S3000
M205 X10 Y10
G0 F6000 X145.596 Y99.345
M204 S1800
M205 X8 Y8
G1 F1800 X147.179 Y97.762 E1104.39396
M204 S3000
M205 X10 Y10
G0 F6000 X147.179 Y97.196
M204 S1800
M205 X8 Y8
G1 F1800 X145.511 Y98.864 E1104.47241
M204 S3000
M205 X10 Y10
G0 F6000 X145.427 Y98.383
M204 S1800
M205 X8 Y8
G1 F1800 X147.179 Y96.631 E1104.55482
M204 S3000
M205 X10 Y10
G0 F6000 X147.179 Y96.065
M204 S1800
M205 X8 Y8
G1 F1800 X145.342 Y97.902 E1104.64123
M204 S3000
M205 X10 Y10
G0 F6000 X145.257 Y97.421
M204 S1800
M205 X8 Y8
G1 F1800 X147.179 Y95.499 E1104.73163
M204 S3000
M205 X10 Y10
G0 F6000 X147.179 Y94.934
M204 S1800
M205 X8 Y8
G1 F1800 X145.172 Y96.94 E1104.82601
M204 S3000
M205 X10 Y10
G0 F6000 X145.087 Y96.459
M204 S1800
M205 X8 Y8
G1 F1800 X147.179 Y94.368 E1104.92439
M204 S3000
M205 X10 Y10
G0 F6000 X147.179 Y93.802
M204 S1800
M205 X8 Y8
G1 F1800 X145.003 Y95.978 E1105.02674
M204 S3000
M205 X10 Y10
G0 F6000 X144.918 Y95.497
M204 S1800
M205 X8 Y8
G1 F1800 X147.179 Y93.236 E1105.13309
M204 S3000
M205 X10 Y10
G0 F6000 X147.179 Y92.671
M204 S1800
M205 X8 Y8
G1 F1800 X144.833 Y95.016 E1105.24342
M204 S3000
M205 X10 Y10
G0 F6000 X144.749 Y94.535
M204 S1800
M205 X8 Y8
G1 F1800 X147.179 Y92.105 E1105.35772
M204 S3000
M205 X10 Y10
G0 F6000 X147.179 Y91.539
M204 S1800
M205 X8 Y8
G1 F1800 X144.664 Y94.055 E1105.47604
M204 S3000
M205 X10 Y10
G0 F6000 X144.579 Y93.574
M204 S1800
M205 X8 Y8
G1 F1800 X147.179 Y90.974 E1105.59834
M204 S3000
M205 X10 Y10
G0 F6000 X147.179 Y90.408
M204 S1800
M205 X8 Y8
G1 F1800 X144.494 Y93.093 E1105.72463
M204 S3000
M205 X10 Y10
G0 F6000 X144.41 Y92.611
M204 S1800
M205 X8 Y8
G1 F1800 X147.179 Y89.842 E1105.85488
M204 S3000
M205 X10 Y10
G0 F6000 X147.179 Y89.277
M204 S1800
M205 X8 Y8
G1 F1800 X144.325 Y92.131 E1105.98912
M204 S3000
M205 X10 Y10
G0 F6000 X144.24 Y91.65
M204 S1800
M205 X8 Y8
G1 F1800 X147.179 Y88.711 E1106.12736
M204 S3000
M205 X10 Y10
G0 F6000 X147.179 Y88.145
M204 S1800
M205 X8 Y8
G1 F1800 X144.155 Y91.169 E1106.2696
M204 S3000
M205 X10 Y10
G0 F6000 X144.049 Y90.709
M204 S1800
M205 X8 Y8
G1 F1800 X147.179 Y87.58 E1106.4168
M204 S3000
M205 X10 Y10
G0 F6000 X147.179 Y87.014
M204 S1800
M205 X8 Y8
G1 F1800 X143.842 Y90.351 E1106.57376
M204 S3000
M205 X10 Y10
G0 F6000 X143.635 Y89.992
M204 S1800
M205 X8 Y8
G1 F1800 X147.179 Y86.448 E1106.74046
M204 S3000
M205 X10 Y10
G0 F6000 X147.179 Y85.883
M204 S1800
M205 X8 Y8
G1 F1800 X143.428 Y89.634 E1106.9169
M204 S3000
M205 X10 Y10
G0 F6000 X143.22 Y89.275
M204 S1800
M205 X8 Y8
G1 F1800 X147.179 Y85.317 E1107.10309
M204 S3000
M205 X10 Y10
G0 F6000 X147.179 Y84.751
M204 S1800
M205 X8 Y8
G1 F1800 X143.014 Y88.916 E1107.299
M204 S3000
M205 X10 Y10
G0 F6000 X142.807 Y88.558
M204 S1800
M205 X8 Y8
G1 F1800 X147.179 Y84.186 E1107.50465
M204 S3000
M205 X10 Y10
G0 F6000 X147.179 Y83.62
M204 S1800
M205 X8 Y8
G1 F1800 X142.6 Y88.199 E1107.72003
M204 S3000
M205 X10 Y10
G0 F6000 X142.392 Y87.841
M204 S1800
M205 X8 Y8
G1 F1800 X147.179 Y83.054 E1107.9452
M204 S3000
M205 X10 Y10
G0 F6000 X147.179 Y82.488
M204 S1800
M205 X8 Y8
G1 F1800 X142.186 Y87.481 E1108.18005
M204 S3000
M205 X10 Y10
G0 F6000 X141.979 Y87.123
M204 S1800
M205 X8 Y8
G1 F1800 X147.179 Y81.923 E1108.42464
M204 S3000
M205 X10 Y10
G0 F6000 X147.179 Y81.357
M204 S1800
M205 X8 Y8
G1 F1800 X141.772 Y86.764 E1108.67897
M204 S3000
M205 X10 Y10
G0 F6000 X141.564 Y86.406
M204 S1800
M205 X8 Y8
G1 F1800 X147.179 Y80.791 E1108.94309
M204 S3000
M205 X10 Y10
G0 F6000 X147.179 Y80.226
M204 S1800
M205 X8 Y8
G1 F1800 X141.358 Y86.047 E1109.21689
M204 S3000
M205 X10 Y10
G0 F6000 X141.151 Y85.688
M204 S1800
M205 X8 Y8
G1 F1800 X147.179 Y79.66 E1109.50043
M204 S3000
M205 X10 Y10
G0 F6000 X147.179 Y79.094
M204 S1800
M205 X8 Y8
G1 F1800 X140.944 Y85.33 E1109.79372
M204 S3000
M205 X10 Y10
G0 F6000 X140.736 Y84.971
M204 S1800
M205 X8 Y8
G1 F1800 X147.179 Y78.529 E1110.09676
M204 S3000
M205 X10 Y10
G0 F6000 X147.179 Y77.963
M204 S1800
M205 X8 Y8
G1 F1800 X140.53 Y84.612 E1110.40951
M204 S3000
M205 X10 Y10
G0 F6000 X140.323 Y84.253
M204 S1800
M205 X8 Y8
G1 F1800 X147.179 Y77.397 E1110.73199
M204 S3000
M205 X10 Y10
G0 F6000 X147.179 Y76.832
M204 S1800
M205 X8 Y8
G1 F1800 X140.116 Y83.895 E1111.06422
M204 S3000
M205 X10 Y10
G0 F6000 X139.908 Y83.536
M204 S1800
M205 X8 Y8
G1 F1800 X147.179 Y76.266 E1111.4062
M204 S3000
M205 X10 Y10
G0 F6000 X147.179 Y75.7
M204 S1800
M205 X8 Y8
G1 F1800 X139.702 Y83.177 E1111.75789
M204 S3000
M205 X10 Y10
G0 F6000 X139.495 Y82.819
M204 S1800
M205 X8 Y8
G1 F1800 X147.179 Y75.135 E1112.11932
M204 S3000
M205 X10 Y10
G0 F6000 X147.179 Y74.569
M204 S1800
M205 X8 Y8
G1 F1800 X139.288 Y82.46 E1112.49049
M204 S3000
M205 X10 Y10
G0 F6000 X139.08 Y82.102
M204 S1800
M205 X8 Y8
G1 F1800 X147.179 Y74.003 E1112.87145
M204 S3000
M205 X10 Y10
G0 F6000 X147.179 Y73.437
M204 S1800
M205 X8 Y8
G1 F1800 X138.873 Y81.743 E1113.26213
M204 S3000
M205 X10 Y10
G0 F6000 X138.667 Y81.384
M204 S1800
M205 X8 Y8
G1 F1800 X147.179 Y72.872 E1113.66251
M204 S3000
M205 X10 Y10
G0 F6000 X147.179 Y72.306
M204 S1800
M205 X8 Y8
G1 F1800 X138.459 Y81.025 E1114.07265
M204 S3000
M205 X10 Y10
G0 F6000 X138.252 Y80.667
M204 S1800
M205 X8 Y8
G1 F1800 X147.179 Y71.74 E1114.49255
M204 S3000
M205 X10 Y10
G0 F6000 X147.179 Y71.175
M204 S1800
M205 X8 Y8
G1 F1800 X138.045 Y80.308 E1114.92216
M204 S3000
M205 X10 Y10
G0 F6000 X137.839 Y79.949
M204 S1800
M205 X8 Y8
G1 F1800 X147.179 Y70.609 E1115.36149
M204 S3000
M205 X10 Y10
G0 F6000 X147.179 Y70.043
M204 S1800
M205 X8 Y8
G1 F1800 X137.631 Y79.591 E1115.8106
M204 S3000
M205 X10 Y10
G0 F6000 X137.424 Y79.232
M204 S1800
M205 X8 Y8
G1 F1800 X147.179 Y69.478 E1116.26942
M204 S3000
M205 X10 Y10
G0 F6000 X147.179 Y68.912
M204 S1800
M205 X8 Y8
G1 F1800 X137.217 Y78.874 E1116.738
M204 S3000
M205 X10 Y10
G0 F6000 X137.011 Y78.515
M204 S1800
M205 X8 Y8
G1 F1800 X147.179 Y68.346 E1117.21629
M204 S3000
M205 X10 Y10
G0 F6000 X147.179 Y67.781
M204 S1800
M205 X8 Y8
G1 F1800 X136.773 Y78.186 E1117.70574
M204 S3000
M205 X10 Y10
G0 F6000 X136.465 Y77.928
M204 S1800
M205 X8 Y8
G1 F1800 X147.179 Y67.215 E1118.20967
M204 S3000
M205 X10 Y10
G0 F6000 X147.179 Y66.649
M204 S1800
M205 X8 Y8
G1 F1800 X136.158 Y77.67 E1118.72806
M204 S3000
M205 X10 Y10
G0 F6000 X135.85 Y77.412
M204 S1800
M205 X8 Y8
G1 F1800 X147.179 Y66.084 E1119.26092
M204 S3000
M205 X10 Y10
G0 F6000 X147.179 Y65.518
M204 S1800
M205 X8 Y8
G1 F1800 X135.543 Y77.154 E1119.80824
M204 S3000
M205 X10 Y10
G0 F6000 X135.235 Y76.896
M204 S1800
M205 X8 Y8
G1 F1800 X147.179 Y64.952 E1120.37005
M204 S3000
M205 X10 Y10
G0 F6000 X147.179 Y64.387
M204 S1800
M205 X8 Y8
G1 F1800 X134.927 Y76.638 E1120.94632
M204 S3000
M205 X10 Y10
G0 F6000 X134.62 Y76.38
M204 S1800
M205 X8 Y8
G1 F1800 X147.179 Y63.821 E1121.53706
M204 S3000
M205 X10 Y10
G0 F6000 X147.17 Y63.264
M204 S1800
M205 X8 Y8
G1 F1800 X134.312 Y76.122 E1122.14186
M204 S3000
M205 X10 Y10
G0 F6000 X134.005 Y75.864
M204 S1800
M205 X8 Y8
G1 F1800 X146.971 Y62.897 E1122.75177
M204 S3000
M205 X10 Y10
G0 F6000 X146.483 Y62.82
M204 S1800
M205 X8 Y8
G1 F1800 X133.697 Y75.605 E1123.35316
M204 S3000
M205 X10 Y10
G0 F6000 X133.39 Y75.347
M204 S1800
M205 X8 Y8
G1 F1800 X145.917 Y62.82 E1123.94239
M204 S3000
M205 X10 Y10
G0 F6000 X145.352 Y62.82
M204 S1800
M205 X8 Y8
G1 F1800 X133.082 Y75.089 E1124.51951
M204 S3000
M205 X10 Y10
G0 F6000 X132.774 Y74.831
M204 S1800
M205 X8 Y8
G1 F1800 X144.786 Y62.82 E1125.08449
M204 S3000
M205 X10 Y10
G0 F6000 X144.22 Y62.82
M204 S1800
M205 X8 Y8
G1 F1800 X132.467 Y74.573 E1125.63732
M204 S3000
M205 X10 Y10
G0 F6000 X132.159 Y74.315
M204 S1800
M205 X8 Y8
G1 F1800 X143.655 Y62.82 E1126.17803
M204 S3000
M205 X10 Y10
G0 F6000 X143.089 Y62.82
M204 S1800
M205 X8 Y8
G1 F1800 X131.852 Y74.057 E1126.70658
M204 S3000
M205 X10 Y10
G0 F6000 X131.544 Y73.799
M204 S1800
M205 X8 Y8
G1 F1800 X142.523 Y62.82 E1127.223
M204 S3000
M205 X10 Y10
G0 F6000 X141.958 Y62.82
M204 S1800
M205 X8 Y8
G1 F1800 X131.236 Y73.541 E1127.72731
M204 S3000
M205 X10 Y10
G0 F6000 X130.929 Y73.283
M204 S1800
M205 X8 Y8
G1 F1800 X141.392 Y62.82 E1128.21946
M204 S3000
M205 X10 Y10
G0 F6000 X140.826 Y62.82
M204 S1800
M205 X8 Y8
G1 F1800 X130.621 Y73.025 E1128.69947
M204 S3000
M205 X10 Y10
G0 F6000 X130.314 Y72.766
M204 S1800
M205 X8 Y8
G1 F1800 X140.26 Y62.82 E1129.1673
M204 S3000
M205 X10 Y10
G0 F6000 X139.695 Y62.82
M204 S1800
M205 X8 Y8
G1 F1800 X130.006 Y72.508 E1129.62301
M204 S3000
M205 X10 Y10
G0 F6000 X129.698 Y72.25
M204 S1800
M205 X8 Y8
G1 F1800 X139.129 Y62.82 E1130.0666
M204 S3000
M205 X10 Y10
G0 F6000 X138.563 Y62.82
M204 S1800
M205 X8 Y8
G1 F1800 X129.391 Y71.992 E1130.49802
M204 S3000
M205 X10 Y10
G0 F6000 X129.083 Y71.734
M204 S1800
M205 X8 Y8
G1 F1800 X137.998 Y62.82 E1130.91733
M204 S3000
M205 X10 Y10
G0 F6000 X137.432 Y62.82
M204 S1800
M205 X8 Y8
G1 F1800 X128.776 Y71.476 E1131.32448
M204 S3000
M205 X10 Y10
G0 F6000 X128.468 Y71.218
M204 S1800
M205 X8 Y8
G1 F1800 X136.866 Y62.82 E1131.7195
M204 S3000
M205 X10 Y10
G0 F6000 X136.301 Y62.82
M204 S1800
M205 X8 Y8
G1 F1800 X128.16 Y70.96 E1132.1024
M204 S3000
M205 X10 Y10
G0 F6000 X127.852 Y70.702
M204 S1800
M205 X8 Y8
G1 F1800 X135.735 Y62.82 E1132.47317
M204 S3000
M205 X10 Y10
G0 F6000 X135.169 Y62.82
M204 S1800
M205 X8 Y8
G1 F1800 X127.545 Y70.444 E1132.83178
M204 S3000
M205 X10 Y10
G0 F6000 X127.237 Y70.186
M204 S1800
M205 X8 Y8
G1 F1800 X134.604 Y62.82 E1133.17828
M204 S3000
M205 X10 Y10
G0 F6000 X134.038 Y62.82
M204 S1800
M205 X8 Y8
G1 F1800 X126.929 Y69.928 E1133.51264
M204 S3000
M205 X10 Y10
G0 F6000 X126.622 Y69.67
M204 S1800
M205 X8 Y8
G1 F1800 X133.472 Y62.82 E1133.83484
M204 S3000
M205 X10 Y10
G0 F6000 X132.907 Y62.82
M204 S1800
M205 X8 Y8
G1 F1800 X126.314 Y69.412 E1134.14493
M204 S3000
M205 X10 Y10
G0 F6000 X126.007 Y69.154
M204 S1800
M205 X8 Y8
G1 F1800 X132.341 Y62.82 E1134.44287
M204 S3000
M205 X10 Y10
G0 F6000 X131.775 Y62.82
M204 S1800
M205 X8 Y8
G1 F1800 X125.665 Y68.93 E1134.73026
M204 S3000
M205 X10 Y10
G0 F6000 X125.25 Y68.779
M204 S1800
M205 X8 Y8
G1 F1800 X131.21 Y62.82 E1135.01058
M204 S3000
M205 X10 Y10
G0 F6000 X130.644 Y62.82
M204 S1800
M205 X8 Y8
G1 F1800 X124.836 Y68.628 E1135.28377
M204 S3000
M205 X10 Y10
G0 F6000 X124.421 Y68.477
M204 S1800
M205 X8 Y8
G1 F1800 X130.078 Y62.82 E1135.54986
M204 S3000
M205 X10 Y10
G0 F6000 X129.512 Y62.82
M204 S1800
M205 X8 Y8
G1 F1800 X124.006 Y68.326 E1135.80884
M204 S3000
M205 X10 Y10
G0 F6000 X123.591 Y68.175
M204 S1800
M205 X8 Y8
G1 F1800 X128.947 Y62.82 E1136.06075
M204 S3000
M205 X10 Y10
G0 F6000 X128.381 Y62.82
M204 S1800
M205 X8 Y8
G1 F1800 X123.176 Y68.025 E1136.30558
M204 S3000
M205 X10 Y10
G0 F6000 X122.762 Y67.873
M204 S1800
M205 X8 Y8
G1 F1800 X127.815 Y62.82 E1136.54325
M204 S3000
M205 X10 Y10
G0 F6000 X127.25 Y62.82
M204 S1800
M205 X8 Y8
G1 F1800 X122.347 Y67.723 E1136.77388
M204 S3000
M205 X10 Y10
G0 F6000 X121.932 Y67.571
M204 S1800
M205 X8 Y8
G1 F1800 X126.684 Y62.82 E1136.99737
M204 S3000
M205 X10 Y10
G0 F6000 X126.118 Y62.82
M204 S1800
M205 X8 Y8
G1 F1800 X121.517 Y67.421 E1137.21379
M204 S3000
M205 X10 Y10
G0 F6000 X121.103 Y67.269
M204 S1800
M205 X8 Y8
G1 F1800 X125.553 Y62.82 E1137.42308
M204 S3000
M205 X10 Y10
G0 F6000 X124.987 Y62.82
M204 S1800
M205 X8 Y8
G1 F1800 X120.688 Y67.119 E1137.62529
M204 S3000
M205 X10 Y10
G0 F6000 X120.273 Y66.967
M204 S1800
M205 X8 Y8
G1 F1800 X124.421 Y62.82 E1137.82038
M204 S3000
M205 X10 Y10
G0 F6000 X123.856 Y62.82
M204 S1800
M205 X8 Y8
G1 F1800 X119.858 Y66.817 E1138.00841
M204 S3000
M205 X10 Y10
G0 F6000 X119.443 Y66.666
M204 S1800
M205 X8 Y8
G1 F1800 X123.29 Y62.82 E1138.18933
M204 S3000
M205 X10 Y10
G0 F6000 X122.724 Y62.82
M204 S1800
M205 X8 Y8
G1 F1800 X119.029 Y66.515 E1138.36314
M204 S3000
M205 X10 Y10
G0 F6000 X118.614 Y66.364
M204 S1800
M205 X8 Y8
G1 F1800 X122.159 Y62.82 E1138.52986
M204 S3000
M205 X10 Y10
G0 F6000 X121.593 Y62.82
M204 S1800
M205 X8 Y8
G1 F1800 X118.199 Y66.213 E1138.68948
M204 S3000
M205 X10 Y10
G0 F6000 X117.784 Y66.062
M204 S1800
M205 X8 Y8
G1 F1800 X121.027 Y62.82 E1138.84199
M204 S3000
M205 X10 Y10
G0 F6000 X120.462 Y62.82
M204 S1800
M205 X8 Y8
G1 F1800 X117.37 Y65.911 E1138.98741
M204 S3000
M205 X10 Y10
G0 F6000 X116.955 Y65.76
M204 S1800
M205 X8 Y8
G1 F1800 X119.896 Y62.82 E1139.12572
M204 S3000
M205 X10 Y10
G0 F6000 X119.33 Y62.82
M204 S1800
M205 X8 Y8
G1 F1800 X116.541 Y65.609 E1139.25691
M204 S3000
M205 X10 Y10
G0 F6000 X116.126 Y65.458
M204 S1800
M205 X8 Y8
G1 F1800 X118.764 Y62.82 E1139.38099
M204 S3000
M205 X10 Y10
G0 F6000 X118.199 Y62.82
M204 S1800
M205 X8 Y8
G1 F1800 X115.71 Y65.308 E1139.49804
M204 S3000
M205 X10 Y10
G0 F6000 X115.296 Y65.157
M204 S1800
M205 X8 Y8
G1 F1800 X117.633 Y62.82 E1139.60797
M204 S3000
M205 X10 Y10
G0 F6000 X117.067 Y62.82
M204 S1800
M205 X8 Y8
G1 F1800 X114.881 Y65.006 E1139.71079
M204 S3000
M205 X10 Y10
G0 F6000 X114.467 Y64.855
M204 S1800
M205 X8 Y8
G1 F1800 X116.502 Y62.82 E1139.80651
M204 S3000
M205 X10 Y10
G0 F6000 X115.936 Y62.82
M204 S1800
M205 X8 Y8
G1 F1800 X114.052 Y64.704 E1139.89513
M204 S3000
M205 X10 Y10
G0 F6000 X113.637 Y64.553
M204 S1800
M205 X8 Y8
G1 F1800 X115.37 Y62.82 E1139.97664
M204 S3000
M205 X10 Y10
G0 F6000 X114.805 Y62.82
M204 S1800
M205 X8 Y8
G1 F1800 X113.222 Y64.402 E1140.05108
M204 S3000
M205 X10 Y10
G0 F6000 X112.807 Y64.251
M204 S1800
M205 X8 Y8
G1 F1800 X114.239 Y62.82 E1140.11841
M204 S3000
M205 X10 Y10
G0 F6000 X113.673 Y62.82
M204 S1800
M205 X8 Y8
G1 F1800 X112.393 Y64.1 E1140.17862
M204 S3000
M205 X10 Y10
G0 F6000 X111.889 Y64.038
M204 S1800
M205 X8 Y8
G1 F1800 X113.108 Y62.82 E1140.23593
M204 S3000
M205 X10 Y10
G0 F6000 X112.542 Y62.82
M204 S1800
M205 X8 Y8
G1 F1800 X111.324 Y64.038 E1140.29323
M204 S3000
M205 X10 Y10
G0 F6000 X110.758 Y64.038
M204 S1800
M205 X8 Y8
G1 F1800 X111.976 Y62.82 E1140.35052
M204 S3000
M205 X10 Y10
G0 F6000 X111.411 Y62.82
M204 S1800
M205 X8 Y8
G1 F1800 X110.192 Y64.038 E1140.40783
M204 S3000
M205 X10 Y10
G0 F6000 X109.627 Y64.038
M204 S1800
M205 X8 Y8
G1 F1800 X110.845 Y62.82 E1140.46512
M204 S3000
M205 X10 Y10
G0 F6000 X110.279 Y62.82
M204 S1800
M205 X8 Y8
G1 F1800 X109.061 Y64.038 E1140.52241
M204 S3000
M205 X10 Y10
G0 F6000 X108.495 Y64.038
M204 S1800
M205 X8 Y8
G1 F1800 X109.713 Y62.82 E1140.5797
M204 S3000
M205 X10 Y10
G0 F6000 X109.148 Y62.82
M204 S1800
M205 X8 Y8
G1 F1800 X107.929 Y64.038 E1140.63702
M204 S3000
M205 X10 Y10
G0 F6000 X107.364 Y64.038
M204 S1800
M205 X8 Y8
G1 F1800 X108.582 Y62.82 E1140.69431
M204 S3000
M205 X10 Y10
G0 F6000 X108.016 Y62.82
M204 S1800
M205 X8 Y8
G1 F1800 X106.798 Y64.038 E1140.7516
M204 S3000
M205 X10 Y10
G0 F6000 X106.232 Y64.038
M204 S1800
M205 X8 Y8
G1 F1800 X107.451 Y62.82 E1140.80891
M204 S3000
M205 X10 Y10
G0 F6000 X106.885 Y62.82
M204 S1800
M205 X8 Y8
G1 F1800 X105.667 Y64.038 E1140.86621
M204 S3000
M205 X10 Y10
G0 F6000 X105.101 Y64.038
M204 S1800
M205 X8 Y8
G1 F1800 X106.319 Y62.82 E1140.9235
M204 S3000
M205 X10 Y10
G0 F6000 X105.754 Y62.82
M204 S1800
M205 X8 Y8
G1 F1800 X104.535 Y64.038 E1140.98081
M204 S3000
M205 X10 Y10
G0 F6000 X103.97 Y64.038
M204 S1800
M205 X8 Y8
G1 F1800 X105.188 Y62.82 E1141.0381
M204 S3000
M205 X10 Y10
G0 F6000 X104.622 Y62.82
M204 S1800
M205 X8 Y8
G1 F1800 X103.404 Y64.038 E1141.09539
M204 S3000
M205 X10 Y10
G0 F6000 X102.838 Y64.038
M204 S1800
M205 X8 Y8
G1 F1800 X104.057 Y62.82 E1141.15271
M204 S3000
M205 X10 Y10
G0 F6000 X103.491 Y62.82
M204 S1800
M205 X8 Y8
G1 F1800 X102.273 Y64.038 E1141.21
M204 S3000
M205 X10 Y10
G0 F6000 X101.707 Y64.038
M204 S1800
M205 X8 Y8
G1 F1800 X102.925 Y62.82 E1141.26729
M204 S3000
M205 X10 Y10
G0 F6000 X102.36 Y62.82
M204 S1800
M205 X8 Y8
G1 F1800 X101.141 Y64.038 E1141.3246
M204 S3000
M205 X10 Y10
G0 F6000 X100.576 Y64.038
M204 S1800
M205 X8 Y8
G1 F1800 X101.794 Y62.82 E1141.3819
M204 S3000
M205 X10 Y10
G0 F6000 X101.228 Y62.82
M204 S1800
M205 X8 Y8
G1 F1800 X100.01 Y64.038 E1141.43919
M204 S3000
M205 X10 Y10
G0 F6000 X99.444 Y64.038
M204 S1800
M205 X8 Y8
G1 F1800 X100.663 Y62.82 E1141.4965
M204 S3000
M205 X10 Y10
G0 F6000 X100.097 Y62.82
M204 S1800
M205 X8 Y8
G1 F1800 X98.878 Y64.038 E1141.55382
M204 S3000
M205 X10 Y10
G0 F6000 X98.313 Y64.038
M204 S1800
M205 X8 Y8
G1 F1800 X99.531 Y62.82 E1141.61111
M204 S3000
M205 X10 Y10
G0 F6000 X98.965 Y62.82
M204 S1800
M205 X8 Y8
G1 F1800 X97.729 Y64.056 E1141.66924
G1 X97.659 Y64.126
M204 S3000
M205 X10 Y10
G0 F6000 X96.841 Y64.379
M204 S1800
M205 X8 Y8
G1 F1800 X98.4 Y62.82 E1141.74257
M204 S3000
M205 X10 Y10
G0 F6000 X97.834 Y62.82
M204 S1800
M205 X8 Y8
G1 F1800 X95.952 Y64.702 E1141.8311
G1 X95.882 Y64.772
M204 S3000
M205 X10 Y10
G0 F6000 X95.062 Y65.026
M204 S1800
M205 X8 Y8
G1 F1800 X97.268 Y62.82 E1141.93486
M204 S3000
M205 X10 Y10
G0 F6000 X96.703 Y62.82
M204 S1800
M205 X8 Y8
G1 F1800 X94.173 Y65.349 E1142.05384
G1 X94.103 Y65.419
M204 S3000
M205 X10 Y10
G0 F6000 X93.284 Y65.673
M204 S1800
M205 X8 Y8
G1 F1800 X96.137 Y62.82 E1142.18804
M204 S3000
M205 X10 Y10
G0 F6000 X95.571 Y62.82
M204 S1800
M205 X8 Y8
G1 F1800 X92.395 Y65.996 E1142.33743
G1 X92.325 Y66.066
M204 S3000
M205 X10 Y10
G0 F6000 X91.505 Y66.32
M204 S1800
M205 X8 Y8
G1 F1800 X95.006 Y62.82 E1142.50208
M204 S3000
M205 X10 Y10
G0 F6000 X94.44 Y62.82
M204 S1800
M205 X8 Y8
G1 F1800 X90.617 Y66.643 E1142.6819
G1 X90.547 Y66.713
M204 S3000
M205 X10 Y10
G0 F6000 X89.728 Y66.966
M204 S1800
M205 X8 Y8
G1 F1800 X93.874 Y62.82 E1142.87692
M204 S3000
M205 X10 Y10
G0 F6000 X93.309 Y62.82
M204 S1800
M205 X8 Y8
G1 F1800 X88.838 Y67.29 E1143.0872
G1 X88.768 Y67.36
M204 S3000
M205 X10 Y10
G0 F6000 X87.949 Y67.613
M204 S1800
M205 X8 Y8
G1 F1800 X92.743 Y62.82 E1143.31267
M204 S3000
M205 X10 Y10
G0 F6000 X92.177 Y62.82
M204 S1800
M205 X8 Y8
G1 F1800 X87.06 Y67.937 E1143.55336
G1 X86.99 Y68.007
M204 S3000
M205 X10 Y10
G0 F6000 X86.171 Y68.26
M204 S1800
M205 X8 Y8
G1 F1800 X91.612 Y62.82 E1143.80926
M204 S3000
M205 X10 Y10
G0 F6000 X91.046 Y62.82
M204 S1800
M205 X8 Y8
G1 F1800 X85.282 Y68.584 E1144.08038
G1 X85.212 Y68.654
M204 S3000
M205 X10 Y10
G0 F6000 X84.393 Y68.907
M204 S1800
M205 X8 Y8
G1 F1800 X90.48 Y62.82 E1144.36669
M204 S3000
M205 X10 Y10
G0 F6000 X89.914 Y62.82
M204 S1800
M205 X8 Y8
G1 F1800 X81.45 Y71.284 E1144.76482
G1 X81.38 Y71.354
M204 S3000
M205 X10 Y10
G0 F6000 X77.938 Y74.231
M204 S1800
M205 X8 Y8
G1 F1800 X89.349 Y62.82 E1145.30155
M204 S3000
M205 X10 Y10
G0 F6000 X88.783 Y62.82
M204 S1800
M205 X8 Y8
G1 F1800 X74.425 Y77.178 E1145.97691
G1 X74.355 Y77.248
M204 S3000
M205 X10 Y10
G0 F6000 X72.85 Y78.753
M204 S1800
M205 X8 Y8
G1 F1800 X62.82 Y88.783 E1146.44869
M204 S3000
M205 X10 Y10
G0 F6000 X62.82 Y88.217
M204 S1800
M205 X8 Y8
G1 F1800 X88.217 Y62.82 E1147.64329
M204 S3000
M205 X10 Y10
G0 F6000 X87.652 Y62.82
M204 S1800
M205 X8 Y8
G1 F1800 X62.82 Y87.652 E1148.81131
M204 S3000
M205 X10 Y10
G0 F6000 X62.82 Y87.086
M204 S1800
M205 X8 Y8
G1 F1800 X87.086 Y62.82 E1149.95271
M204 S3000
M205 X10 Y10
G0 F6000 X86.52 Y62.82
M204 S1800
M205 X8 Y8
G1 F1800 X62.82 Y86.52 E1151.06748
M204 S3000
M205 X10 Y10
G0 F6000 X62.82 Y85.955
M204 S1800
M205 X8 Y8
G1 F1800 X85.955 Y62.82 E1152.15568
M204 S3000
M205 X10 Y10
G0 F6000 X85.389 Y62.82
M204 S1800
M205 X8 Y8
G1 F1800 X62.82 Y85.389 E1153.21726
M204 S3000
M205 X10 Y10
G0 F6000 X62.82 Y84.823
M204 S1800
M205 X8 Y8
G1 F1800 X84.823 Y62.82 E1154.25221
M204 S3000
M205 X10 Y10
G0 F6000 X84.258 Y62.82
M204 S1800
M205 X8 Y8
G1 F1800 X62.82 Y84.258 E1155.26059
M204 S3000
M205 X10 Y10
G0 F6000 X62.82 Y83.692
M204 S1800
M205 X8 Y8
G1 F1800 X83.692 Y62.82 E1156.24234
M204 S3000
M205 X10 Y10
G0 F6000 X83.126 Y62.82
M204 S1800
M205 X8 Y8
G1 F1800 X62.82 Y83.126 E1157.19748
M204 S3000
M205 X10 Y10
G0 F6000 X62.82 Y82.561
M204 S1800
M205 X8 Y8
G1 F1800 X82.561 Y62.82 E1158.12603
M204 S3000
M205 X10 Y10
G0 F6000 X81.995 Y62.82
M204 S1800
M205 X8 Y8
G1 F1800 X62.82 Y81.995 E1159.02797
M204 S3000
M205 X10 Y10
G0 F6000 X62.82 Y81.429
M204 S1800
M205 X8 Y8
G1 F1800 X81.429 Y62.82 E1159.90328
M204 S3000
M205 X10 Y10
G0 F6000 X80.864 Y62.82
M204 S1800
M205 X8 Y8
G1 F1800 X62.82 Y80.864 E1160.75201
M204 S3000
M205 X10 Y10
G0 F6000 X62.82 Y80.298
M204 S1800
M205 X8 Y8
G1 F1800 X80.298 Y62.82 E1161.57412
M204 S3000
M205 X10 Y10
G0 F6000 X79.732 Y62.82
M204 S1800
M205 X8 Y8
G1 F1800 X62.82 Y79.732 E1162.36961
M204 S3000
M205 X10 Y10
G0 F6000 X62.82 Y79.166
M204 S1800
M205 X8 Y8
G1 F1800 X79.166 Y62.82 E1163.13848
M204 S3000
M205 X10 Y10
G0 F6000 X78.601 Y62.82
M204 S1800
M205 X8 Y8
G1 F1800 X62.82 Y78.601 E1163.88077
M204 S3000
M205 X10 Y10
G0 F6000 X62.82 Y78.035
M204 S1800
M205 X8 Y8
G1 F1800 X78.035 Y62.82 E1164.59643
M204 S3000
M205 X10 Y10
G0 F6000 X77.469 Y62.82
M204 S1800
M205 X8 Y8
G1 F1800 X62.82 Y77.469 E1165.28548
M204 S3000
M205 X10 Y10
G0 F6000 X62.82 Y76.904
M204 S1800
M205 X8 Y8
G1 F1800 X76.904 Y62.82 E1165.94795
M204 S3000
M205 X10 Y10
G0 F6000 X76.338 Y62.82
M204 S1800
M205 X8 Y8
G1 F1800 X62.82 Y76.338 E1166.58379
M204 S3000
M205 X10 Y10
G0 F6000 X62.82 Y75.772
M204 S1800
M205 X8 Y8
G1 F1800 X75.772 Y62.82 E1167.19301
M204 S3000
M205 X10 Y10
G0 F6000 X75.207 Y62.82
M204 S1800
M205 X8 Y8
G1 F1800 X62.82 Y75.207 E1167.77566
M204 S3000
M205 X10 Y10
G0 F6000 X62.82 Y74.641
M204 S1800
M205 X8 Y8
G1 F1800 X74.641 Y62.82 E1168.33168
M204 S3000
M205 X10 Y10
G0 F6000 X74.075 Y62.82
M204 S1800
M205 X8 Y8
G1 F1800 X62.82 Y74.075 E1168.86108
M204 S3000
M205 X10 Y10
G0 F6000 X62.82 Y73.51
M204 S1800
M205 X8 Y8
G1 F1800 X73.51 Y62.82 E1169.36391
M204 S3000
M205 X10 Y10
G0 F6000 X72.944 Y62.82
M204 S1800
M205 X8 Y8
G1 F1800 X62.82 Y72.944 E1169.84011
M204 S3000
M205 X10 Y10
G0 F6000 X62.82 Y72.378
M204 S1800
M205 X8 Y8
G1 F1800 X72.378 Y62.82 E1170.28969
M204 S3000
M205 X10 Y10
G0 F6000 X71.813 Y62.82
M204 S1800
M205 X8 Y8
G1 F1800 X62.82 Y71.813 E1170.71269
M204 S3000
M205 X10 Y10
G0 F6000 X62.82 Y71.247
M204 S1800
M205 X8 Y8
G1 F1800 X71.247 Y62.82 E1171.10907
M204 S3000
M205 X10 Y10
G0 F6000 X70.681 Y62.82
M204 S1800
M205 X8 Y8
G1 F1800 X62.82 Y70.681 E1171.47883
M204 S3000
M205 X10 Y10
G0 F6000 X62.82 Y70.116
M204 S1800
M205 X8 Y8
G1 F1800 X70.116 Y62.82 E1171.82201
M204 S3000
M205 X10 Y10
G0 F6000 X69.55 Y62.82
M204 S1800
M205 X8 Y8
G1 F1800 X62.82 Y69.55 E1172.13857
M204 S3000
M205 X10 Y10
G0 F6000 X62.82 Y68.984
M204 S1800
M205 X8 Y8
G1 F1800 X68.984 Y62.82 E1172.42851
M204 S3000
M205 X10 Y10
G0 F6000 X68.418 Y62.82
M204 S1800
M205 X8 Y8
G1 F1800 X62.82 Y68.418 E1172.69182
M204 S3000
M205 X10 Y10
G0 F6000 X62.82 Y67.853
M204 S1800
M205 X8 Y8
G1 F1800 X67.853 Y62.82 E1172.92856
M204 S3000
M205 X10 Y10
G0 F6000 X67.287 Y62.82
M204 S1800
M205 X8 Y8
G1 F1800 X62.82 Y67.287 E1173.13867
M204 S3000
M205 X10 Y10
G0 F6000 X62.82 Y66.721
M204 S1800
M205 X8 Y8
G1 F1800 X66.721 Y62.82 E1173.32216
M204 S3000
M205 X10 Y10
G0 F6000 X66.156 Y62.82
M204 S1800
M205 X8 Y8
G1 F1800 X62.82 Y66.156 E1173.47908
M204 S3000
M205 X10 Y10
G0 F6000 X62.82 Y65.59
M204 S1800
M205 X8 Y8
G1 F1800 X65.59 Y62.82 E1173.60937
M204 S3000
M205 X10 Y10
G0 F6000 X65.024 Y62.82
M204 S1800
M205 X8 Y8
G1 F1800 X62.82 Y65.024 E1173.71304
M204 S3000
M205 X10 Y10
G0 F6000 X62.82 Y64.459
M204 S1800
M205 X8 Y8
G1 F1800 X64.459 Y62.82 E1173.79013
M204 S3000
M205 X10 Y10
G0 F6000 X63.893 Y62.82
M204 S1800
M205 X8 Y8
G1 F1800 X62.82 Y63.893 E1173.8406
M204 S3000
M205 X10 Y10
G0 F6000 X62.82 Y63.327
M204 S1800
M205 X8 Y8
G1 F1800 X63.327 Y62.82 E1173.86445
M204 S3000
M205 X10 Y10
G0 F6000 X72.078 Y80.09
M204 S1800
M205 X8 Y8
G1 F1800 X62.82 Y89.349 E1174.29994
M204 S3000
M205 X10 Y10
G0 F6000 X62.82 Y89.914
M204 S1800
M205 X8 Y8
G1 F1800 X71.306 Y81.428 E1174.6991
G1 X71.376 Y81.358
M204 S3000
M205 X10 Y10
G0 F6000 X70.535 Y82.765
M204 S1800
M205 X8 Y8
G1 F1800 X62.82 Y90.48 E1175.06199
M204 S3000
M205 X10 Y10
G0 F6000 X62.82 Y91.046
M204 S1800
M205 X8 Y8
G1 F1800 X69.763 Y84.103 E1175.38856
G1 X69.833 Y84.033
M204 S3000
M205 X10 Y10
G0 F6000 X68.991 Y85.44
M204 S1800
M205 X8 Y8
G1 F1800 X62.82 Y91.612 E1175.67885
M204 S3000
M205 X10 Y10
G0 F6000 X62.82 Y92.177
M204 S1800
M205 X8 Y8
G1 F1800 X68.219 Y86.778 E1175.9328
G1 X68.289 Y86.708
M204 S3000
M205 X10 Y10
G0 F6000 X67.448 Y88.115
M204 S1800
M205 X8 Y8
G1 F1800 X62.82 Y92.743 E1176.15049
M204 S3000
M205 X10 Y10
G0 F6000 X62.82 Y93.309
M204 S1800
M205 X8 Y8
G1 F1800 X66.675 Y89.453 E1176.33184
G1 X66.745 Y89.383
M204 S3000
M205 X10 Y10
G0 F6000 X65.912 Y90.782
M204 S1800
M205 X8 Y8
G1 F1800 X62.82 Y93.874 E1176.47728
M204 S3000
M205 X10 Y10
G0 F6000 X62.82 Y94.44
M204 S1800
M205 X8 Y8
G1 F1800 X65.791 Y91.469 E1176.61703
M204 S3000
M205 X10 Y10
G0 F6000 X65.67 Y92.155
M204 S1800
M205 X8 Y8
G1 F1800 X62.82 Y95.006 E1176.75111
M204 S3000
M205 X10 Y10
G0 F6000 X62.82 Y95.571
M204 S1800
M205 X8 Y8
G1 F1800 X65.549 Y92.842 E1176.87947
M204 S3000
M205 X10 Y10
G0 F6000 X65.428 Y93.529
M204 S1800
M205 X8 Y8
G1 F1800 X62.82 Y96.137 E1177.00214
M204 S3000
M205 X10 Y10
G0 F6000 X62.82 Y96.703
M204 S1800
M205 X8 Y8
G1 F1800 X65.306 Y94.216 E1177.1191
M204 S3000
M205 X10 Y10
G0 F6000 X65.186 Y94.902
M204 S1800
M205 X8 Y8
G1 F1800 X62.82 Y97.268 E1177.23039
M204 S3000
M205 X10 Y10
G0 F6000 X62.82 Y97.834
M204 S1800
M205 X8 Y8
G1 F1800 X65.065 Y95.589 E1177.33599
M204 S3000
M205 X10 Y10
G0 F6000 X64.944 Y96.276
M204 S1800
M205 X8 Y8
G1 F1800 X62.82 Y98.4 E1177.43589
M204 S3000
M205 X10 Y10
G0 F6000 X62.82 Y98.965
M204 S1800
M205 X8 Y8
G1 F1800 X64.823 Y96.962 E1177.53011
M204 S3000
M205 X10 Y10
G0 F6000 X64.702 Y97.649
M204 S1800
M205 X8 Y8
G1 F1800 X62.82 Y99.531 E1177.61863
M204 S3000
M205 X10 Y10
G0 F6000 X62.82 Y100.097
M204 S1800
M205 X8 Y8
G1 F1800 X64.58 Y98.336 E1177.70144
M204 S3000
M205 X10 Y10
G0 F6000 X64.459 Y99.023
M204 S1800
M205 X8 Y8
G1 F1800 X62.82 Y100.663 E1177.77856
M204 S3000
M205 X10 Y10
G0 F6000 X62.82 Y101.228
M204 S1800
M205 X8 Y8
G1 F1800 X64.338 Y99.709 E1177.84998
M204 S3000
M205 X10 Y10
G0 F6000 X64.218 Y100.396
M204 S1800
M205 X8 Y8
G1 F1800 X62.82 Y101.794 E1177.91574
G1 X62.75 Y101.864
M204 S3000
M205 X10 Y10
G0 F6000 X62.82 Y102.925
M204 S1800
M205 X8 Y8
G1 F1800 X63.975 Y101.77 E1177.97007
M204 S3000
M205 X10 Y10
G0 F6000 X63.854 Y102.456
M204 S1800
M205 X8 Y8
G1 F1800 X62.82 Y103.491 E1178.01873
M204 S3000
M205 X10 Y10
G0 F6000 X62.82 Y104.057
M204 S1800
M205 X8 Y8
G1 F1800 X63.733 Y103.143 E1178.0617
M204 S3000
M205 X10 Y10
G0 F6000 X63.612 Y103.83
M204 S1800
M205 X8 Y8
G1 F1800 X62.82 Y104.622 E1178.09895
M204 S3000
M205 X10 Y10
G0 F6000 X62.82 Y105.188
M204 S1800
M205 X8 Y8
G1 F1800 X63.491 Y104.516 E1178.13053
M204 S3000
M205 X10 Y10
G0 F6000 X63.431 Y105.142
M204 S1800
M205 X8 Y8
G1 F1800 X62.82 Y105.754 E1178.1593
M204 S3000
M205 X10 Y10
G0 F6000 X62.82 Y106.319
M204 S1800
M205 X8 Y8
G1 F1800 X63.516 Y105.623 E1178.19204
M204 S3000
M205 X10 Y10
G0 F6000 X63.601 Y106.104
M204 S1800
M205 X8 Y8
G1 F1800 X62.82 Y106.885 E1178.22877
M204 S3000
M205 X10 Y10
G0 F6000 X62.82 Y107.451
M204 S1800
M205 X8 Y8
G1 F1800 X63.686 Y106.585 E1178.26951
M204 S3000
M205 X10 Y10
G0 F6000 X63.771 Y107.065
M204 S1800
M205 X8 Y8
G1 F1800 X62.82 Y108.016 E1178.31424
M204 S3000
M205 X10 Y10
G0 F6000 X62.82 Y108.582
M204 S1800
M205 X8 Y8
G1 F1800 X63.855 Y107.547 E1178.36292
M204 S3000
M205 X10 Y10
G0 F6000 X63.94 Y108.028
M204 S1800
M205 X8 Y8
G1 F1800 X62.82 Y109.148 E1178.4156
M204 S3000
M205 X10 Y10
G0 F6000 X62.82 Y109.713
M204 S1800
M205 X8 Y8
G1 F1800 X64.024 Y108.509 E1178.47223
M204 S3000
M205 X10 Y10
G0 F6000 X64.109 Y108.989
M204 S1800
M205 X8 Y8
G1 F1800 X62.82 Y110.279 E1178.53289
M204 S3000
M205 X10 Y10
G0 F6000 X62.82 Y110.845
M204 S1800
M205 X8 Y8
G1 F1800 X64.194 Y109.47 E1178.59754
M204 S3000
M205 X10 Y10
G0 F6000 X64.279 Y109.951
M204 S1800
M205 X8 Y8
G1 F1800 X62.82 Y111.411 E1178.66619
M204 S3000
M205 X10 Y10
G0 F6000 X62.82 Y111.976
M204 S1800
M205 X8 Y8
G1 F1800 X64.363 Y110.433 E1178.73877
M204 S3000
M205 X10 Y10
G0 F6000 X64.448 Y110.913
M204 S1800
M205 X8 Y8
G1 F1800 X62.82 Y112.542 E1178.81537
M204 S3000
M205 X10 Y10
G0 F6000 X62.82 Y113.108
M204 S1800
M205 X8 Y8
G1 F1800 X64.533 Y111.394 E1178.89597
M204 S3000
M205 X10 Y10
G0 F6000 X64.618 Y111.875
M204 S1800
M205 X8 Y8
G1 F1800 X62.82 Y113.673 E1178.98054
M204 S3000
M205 X10 Y10
G0 F6000 X62.82 Y114.239
M204 S1800
M205 X8 Y8
G1 F1800 X64.703 Y112.356 E1179.06911
M204 S3000
M205 X10 Y10
G0 F6000 X64.787 Y112.837
M204 S1800
M205 X8 Y8
G1 F1800 X62.82 Y114.805 E1179.16166
M204 S3000
M205 X10 Y10
G0 F6000 X62.82 Y115.37
M204 S1800
M205 X8 Y8
G1 F1800 X64.872 Y113.318 E1179.25817
M204 S3000
M205 X10 Y10
G0 F6000 X64.956 Y113.799
M204 S1800
M205 X8 Y8
G1 F1800 X62.82 Y115.936 E1179.35867
M204 S3000
M205 X10 Y10
G0 F6000 X62.82 Y116.502
M204 S1800
M205 X8 Y8
G1 F1800 X65.041 Y114.28 E1179.46316
M204 S3000
M205 X10 Y10
G0 F6000 X65.126 Y114.761
M204 S1800
M205 X8 Y8
G1 F1800 X62.82 Y117.067 E1179.57163
M204 S3000
M205 X10 Y10
G0 F6000 X62.82 Y117.633
M204 S1800
M205 X8 Y8
G1 F1800 X65.211 Y115.242 E1179.68409
M204 S3000
M205 X10 Y10
G0 F6000 X65.296 Y115.722
M204 S1800
M205 X8 Y8
G1 F1800 X62.82 Y118.199 E1179.80058
M204 S3000
M205 X10 Y10
G0 F6000 X62.82 Y118.764
M204 S1800
M205 X8 Y8
G1 F1800 X65.381 Y116.203 E1179.92104
M204 S3000
M205 X10 Y10
G0 F6000 X65.465 Y116.685
M204 S1800
M205 X8 Y8
G1 F1800 X62.82 Y119.33 E1180.04546
M204 S3000
M205 X10 Y10
G0 F6000 X62.82 Y119.896
M204 S1800
M205 X8 Y8
G1 F1800 X65.55 Y117.166 E1180.17387
M204 S3000
M205 X10 Y10
G0 F6000 X65.635 Y117.647
M204 S1800
M205 X8 Y8
G1 F1800 X62.82 Y120.462 E1180.30628
M204 S3000
M205 X10 Y10
G0 F6000 X62.82 Y121.027
M204 S1800
M205 X8 Y8
G1 F1800 X65.719 Y118.127 E1180.44266
M204 S3000
M205 X10 Y10
G0 F6000 X65.804 Y118.608
M204 S1800
M205 X8 Y8
G1 F1800 X62.82 Y121.593 E1180.58304
M204 S3000
M205 X10 Y10
G0 F6000 X62.82 Y122.159
M204 S1800
M205 X8 Y8
G1 F1800 X65.889 Y119.089 E1180.72742
M204 S3000
M205 X10 Y10
G0 F6000 X66.062 Y119.482
M204 S1800
M205 X8 Y8
G1 F1800 X62.82 Y122.724 E1180.87991
M204 S3000
M205 X10 Y10
G0 F6000 X62.82 Y123.29
M204 S1800
M205 X8 Y8
G1 F1800 X66.268 Y119.841 E1181.04212
M204 S3000
M205 X10 Y10
G0 F6000 X66.475 Y120.2
M204 S1800
M205 X8 Y8
G1 F1800 X62.82 Y123.856 E1181.21406
M204 S3000
M205 X10 Y10
G0 F6000 X62.82 Y124.421
M204 S1800
M205 X8 Y8
G1 F1800 X66.682 Y120.558 E1181.39574
M204 S3000
M205 X10 Y10
G0 F6000 X66.89 Y120.917
M204 S1800
M205 X8 Y8
G1 F1800 X62.82 Y124.987 E1181.58719
M204 S3000
M205 X10 Y10
G0 F6000 X62.82 Y125.553
M204 S1800
M205 X8 Y8
G1 F1800 X67.096 Y121.276 E1181.78834
M204 S3000
M205 X10 Y10
G0 F6000 X67.303 Y121.635
M204 S1800
M205 X8 Y8
G1 F1800 X62.82 Y126.118 E1181.99921
M204 S3000
M205 X10 Y10
G0 F6000 X62.82 Y126.684
M204 S1800
M205 X8 Y8
G1 F1800 X67.511 Y121.993 E1182.21986
M204 S3000
M205 X10 Y10
G0 F6000 X67.718 Y122.352
M204 S1800
M205 X8 Y8
G1 F1800 X62.82 Y127.25 E1182.45024
M204 S3000
M205 X10 Y10
G0 F6000 X62.82 Y127.815
M204 S1800
M205 X8 Y8
G1 F1800 X67.924 Y122.711 E1182.69032
M204 S3000
M205 X10 Y10
G0 F6000 X68.131 Y123.069
M204 S1800
M205 X8 Y8
G1 F1800 X62.82 Y128.381 E1182.94016
M204 S3000
M205 X10 Y10
G0 F6000 X62.82 Y128.947
M204 S1800
M205 X8 Y8
G1 F1800 X68.339 Y123.428 E1183.19975
M204 S3000
M205 X10 Y10
G0 F6000 X68.546 Y123.786
M204 S1800
M205 X8 Y8
G1 F1800 X62.82 Y129.512 E1183.46909
M204 S3000
M205 X10 Y10
G0 F6000 X62.82 Y130.078
M204 S1800
M205 X8 Y8
G1 F1800 X68.752 Y124.146 E1183.74811
M204 S3000
M205 X10 Y10
G0 F6000 X68.959 Y124.504
M204 S1800
M205 X8 Y8
G1 F1800 X62.82 Y130.644 E1184.03689
M204 S3000
M205 X10 Y10
G0 F6000 X62.82 Y131.21
M204 S1800
M205 X8 Y8
G1 F1800 X69.167 Y124.863 E1184.33544
M204 S3000
M205 X10 Y10
G0 F6000 X69.374 Y125.221
M204 S1800
M205 X8 Y8
G1 F1800 X62.82 Y131.775 E1184.64372
M204 S3000
M205 X10 Y10
G0 F6000 X62.82 Y132.341
M204 S1800
M205 X8 Y8
G1 F1800 X69.581 Y125.58 E1184.96173
M204 S3000
M205 X10 Y10
G0 F6000 X69.787 Y125.939
M204 S1800
M205 X8 Y8
G1 F1800 X62.82 Y132.907 E1185.28946
M204 S3000
M205 X10 Y10
G0 F6000 X62.82 Y133.472
M204 S1800
M205 X8 Y8
G1 F1800 X69.995 Y126.297 E1185.62695
M204 S3000
M205 X10 Y10
G0 F6000 X70.202 Y126.656
M204 S1800
M205 X8 Y8
G1 F1800 X62.82 Y134.038 E1185.97418
M204 S3000
M205 X10 Y10
G0 F6000 X62.82 Y134.604
M204 S1800
M205 X8 Y8
G1 F1800 X70.409 Y127.014 E1186.33117
M204 S3000
M205 X10 Y10
G0 F6000 X70.615 Y127.373
M204 S1800
M205 X8 Y8
G1 F1800 X62.82 Y135.169 E1186.69784
M204 S3000
M205 X10 Y10
G0 F6000 X62.82 Y135.735
M204 S1800
M205 X8 Y8
G1 F1800 X70.823 Y127.732 E1187.07428
M204 S3000
M205 X10 Y10
G0 F6000 X71.03 Y128.09
M204 S1800
M205 X8 Y8
G1 F1800 X62.82 Y136.301 E1187.46048
M204 S3000
M205 X10 Y10
G0 F6000 X62.82 Y136.866
M204 S1800
M205 X8 Y8
G1 F1800 X71.237 Y128.449 E1187.85639
M204 S3000
M205 X10 Y10
G0 F6000 X71.443 Y128.808
M204 S1800
M205 X8 Y8
G1 F1800 X62.82 Y137.432 E1188.26201
M204 S3000
M205 X10 Y10
G0 F6000 X62.82 Y137.998
M204 S1800
M205 X8 Y8
G1 F1800 X71.651 Y129.167 E1188.67739
M204 S3000
M205 X10 Y10
G0 F6000 X71.858 Y129.525
M204 S1800
M205 X8 Y8
G1 F1800 X62.82 Y138.563 E1189.10251
M204 S3000
M205 X10 Y10
G0 F6000 X62.82 Y139.129
M204 S1800
M205 X8 Y8
G1 F1800 X72.065 Y129.884 E1189.53737
M204 S3000
M205 X10 Y10
G0 F6000 X72.271 Y130.243
M204 S1800
M205 X8 Y8
G1 F1800 X62.82 Y139.695 E1189.98194
M204 S3000
M205 X10 Y10
G0 F6000 X62.82 Y140.26
M204 S1800
M205 X8 Y8
G1 F1800 X72.479 Y130.601 E1190.43627
M204 S3000
M205 X10 Y10
G0 F6000 X72.686 Y130.96
M204 S1800
M205 X8 Y8
G1 F1800 X62.82 Y140.826 E1190.90033
M204 S3000
M205 X10 Y10
G0 F6000 X62.82 Y141.392
M204 S1800
M205 X8 Y8
G1 F1800 X72.893 Y131.318 E1191.37416
M204 S3000
M205 X10 Y10
G0 F6000 X73.099 Y131.678
M204 S1800
M205 X8 Y8
G1 F1800 X62.82 Y141.958 E1191.85768
M204 S3000
M205 X10 Y10
G0 F6000 X62.82 Y142.523
M204 S1800
M205 X8 Y8
G1 F1800 X73.392 Y131.951 E1192.35495
M204 S3000
M205 X10 Y10
G0 F6000 X73.699 Y132.209
M204 S1800
M205 X8 Y8
G1 F1800 X62.82 Y143.089 E1192.86669
M204 S3000
M205 X10 Y10
G0 F6000 X62.82 Y143.655
M204 S1800
M205 X8 Y8
G1 F1800 X74.007 Y132.467 E1193.39291
M204 S3000
M205 X10 Y10
G0 F6000 X74.314 Y132.726
M204 S1800
M205 X8 Y8
G1 F1800 X62.82 Y144.22 E1193.93356
M204 S3000
M205 X10 Y10
G0 F6000 X62.82 Y144.786
M204 S1800
M205 X8 Y8
G1 F1800 X74.622 Y132.984 E1194.48869
M204 S3000
M205 X10 Y10
G0 F6000 X74.929 Y133.242
M204 S1800
M205 X8 Y8
G1 F1800 X62.82 Y145.352 E1195.05828
M204 S3000
M205 X10 Y10
G0 F6000 X62.82 Y145.917
M204 S1800
M205 X8 Y8
G1 F1800 X75.237 Y133.5 E1195.64234
M204 S3000
M205 X10 Y10
G0 F6000 X75.545 Y133.758
M204 S1800
M205 X8 Y8
G1 F1800 X62.82 Y146.483 E1196.24088
M204 S3000
M205 X10 Y10
G0 F6000 X62.898 Y146.97
M204 S1800
M205 X8 Y8
G1 F1800 X75.852 Y134.016 E1196.8502
M204 S3000
M205 X10 Y10
G0 F6000 X76.16 Y134.274
M204 S1800
M205 X8 Y8
G1 F1800 X63.262 Y147.172 E1197.45688
M204 S3000
M205 X10 Y10
G0 F6000 X63.821 Y147.179
M204 S1800
M205 X8 Y8
G1 F1800 X76.467 Y134.532 E1198.05173
M204 S3000
M205 X10 Y10
G0 F6000 X76.775 Y134.79
M204 S1800
M205 X8 Y8
G1 F1800 X64.387 Y147.179 E1198.63445
M204 S3000
M205 X10 Y10
G0 F6000 X64.952 Y147.179
M204 S1800
M205 X8 Y8
G1 F1800 X77.083 Y135.048 E1199.20506
M204 S3000
M205 X10 Y10
G0 F6000 X77.39 Y135.307
M204 S1800
M205 X8 Y8
G1 F1800 X65.518 Y147.179 E1199.76348
M204 S3000
M205 X10 Y10
G0 F6000 X66.084 Y147.179
M204 S1800
M205 X8 Y8
G1 F1800 X77.698 Y135.565 E1200.30977
M204 S3000
M205 X10 Y10
G0 F6000 X78.005 Y135.823
M204 S1800
M205 X8 Y8
G1 F1800 X66.649 Y147.179 E1200.84392
M204 S3000
M205 X10 Y10
G0 F6000 X67.215 Y147.179
M204 S1800
M205 X8 Y8
G1 F1800 X78.313 Y136.081 E1201.36593
M204 S3000
M205 X10 Y10
G0 F6000 X78.621 Y136.339
M204 S1800
M205 X8 Y8
G1 F1800 X67.781 Y147.179 E1201.87581
M204 S3000
M205 X10 Y10
G0 F6000 X68.346 Y147.179
M204 S1800
M205 X8 Y8
G1 F1800 X78.928 Y136.597 E1202.37356
M204 S3000
M205 X10 Y10
G0 F6000 X79.236 Y136.855
M204 S1800
M205 X8 Y8
G1 F1800 X68.912 Y147.179 E1202.85917
M204 S3000
M205 X10 Y10
G0 F6000 X69.478 Y147.179
M204 S1800
M205 X8 Y8
G1 F1800 X79.543 Y137.113 E1203.33262
M204 S3000
M205 X10 Y10
G0 F6000 X79.851 Y137.371
M204 S1800
M205 X8 Y8
G1 F1800 X70.043 Y147.179 E1203.79396
M204 S3000
M205 X10 Y10
G0 F6000 X70.609 Y147.179
M204 S1800
M205 X8 Y8
G1 F1800 X80.159 Y137.629 E1204.24316
M204 S3000
M205 X10 Y10
G0 F6000 X80.466 Y137.887
M204 S1800
M205 X8 Y8
G1 F1800 X71.175 Y147.179 E1204.6802
M204 S3000
M205 X10 Y10
G0 F6000 X71.74 Y147.179
M204 S1800
M205 X8 Y8
G1 F1800 X80.774 Y138.146 E1205.10511
M204 S3000
M205 X10 Y10
G0 F6000 X81.081 Y138.404
M204 S1800
M205 X8 Y8
G1 F1800 X72.306 Y147.179 E1205.51786
M204 S3000
M205 X10 Y10
G0 F6000 X72.872 Y147.179
M204 S1800
M205 X8 Y8
G1 F1800 X81.389 Y138.662 E1205.91847
M204 S3000
M205 X10 Y10
G0 F6000 X81.696 Y138.92
M204 S1800
M205 X8 Y8
G1 F1800 X73.437 Y147.179 E1206.30695
M204 S3000
M205 X10 Y10
G0 F6000 X74.003 Y147.179
M204 S1800
M205 X8 Y8
G1 F1800 X82.004 Y139.178 E1206.68329
M204 S3000
M205 X10 Y10
G0 F6000 X82.312 Y139.436
M204 S1800
M205 X8 Y8
G1 F1800 X74.569 Y147.179 E1207.0475
M204 S3000
M205 X10 Y10
G0 F6000 X75.135 Y147.179
M204 S1800
M205 X8 Y8
G1 F1800 X82.619 Y139.694 E1207.39955
M204 S3000
M205 X10 Y10
G0 F6000 X82.927 Y139.952
M204 S1800
M205 X8 Y8
G1 F1800 X75.7 Y147.179 E1207.73949
M204 S3000
M205 X10 Y10
G0 F6000 X76.266 Y147.179
M204 S1800
M205 X8 Y8
G1 F1800 X83.235 Y140.21 E1208.06729
M204 S3000
M205 X10 Y10
G0 F6000 X83.543 Y140.468
M204 S1800
M205 X8 Y8
G1 F1800 X76.832 Y147.179 E1208.38295
M204 S3000
M205 X10 Y10
G0 F6000 X77.397 Y147.179
M204 S1800
M205 X8 Y8
G1 F1800 X83.85 Y140.726 E1208.68648
M204 S3000
M205 X10 Y10
G0 F6000 X84.158 Y140.984
M204 S1800
M205 X8 Y8
G1 F1800 X77.963 Y147.179 E1208.97787
M204 S3000
M205 X10 Y10
G0 F6000 X78.529 Y147.179
M204 S1800
M205 X8 Y8
G1 F1800 X84.557 Y141.15 E1209.26144
M204 S3000
M205 X10 Y10
G0 F6000 X84.972 Y141.301
M204 S1800
M205 X8 Y8
G1 F1800 X79.094 Y147.179 E1209.53792
M204 S3000
M205 X10 Y10
G0 F6000 X79.66 Y147.179
M204 S1800
M205 X8 Y8
G1 F1800 X85.387 Y141.452 E1209.8073
M204 S3000
M205 X10 Y10
G0 F6000 X85.802 Y141.603
M204 S1800
M205 X8 Y8
G1 F1800 X80.226 Y147.179 E1210.06958
M204 S3000
M205 X10 Y10
G0 F6000 X80.791 Y147.179
M204 S1800
M205 X8 Y8
G1 F1800 X86.216 Y141.754 E1210.32475
M204 S3000
M205 X10 Y10
G0 F6000 X86.631 Y141.905
M204 S1800
M205 X8 Y8
G1 F1800 X81.357 Y147.179 E1210.57283
M204 S3000
M205 X10 Y10
G0 F6000 X81.923 Y147.179
M204 S1800
M205 X8 Y8
G1 F1800 X87.046 Y142.056 E1210.8138
M204 S3000
M205 X10 Y10
G0 F6000 X87.461 Y142.206
M204 S1800
M205 X8 Y8
G1 F1800 X82.488 Y147.179 E1211.04771
M204 S3000
M205 X10 Y10
G0 F6000 X83.054 Y147.179
M204 S1800
M205 X8 Y8
G1 F1800 X87.875 Y142.358 E1211.27448
M204 S3000
M205 X10 Y10
G0 F6000 X88.29 Y142.508
M204 S1800
M205 X8 Y8
G1 F1800 X83.62 Y147.179 E1211.49416
M204 S3000
M205 X10 Y10
G0 F6000 X84.186 Y147.179
M204 S1800
M205 X8 Y8
G1 F1800 X88.705 Y142.659 E1211.70675
M204 S3000
M205 X10 Y10
G0 F6000 X89.12 Y142.81
M204 S1800
M205 X8 Y8
G1 F1800 X84.751 Y147.179 E1211.91225
M204 S3000
M205 X10 Y10
G0 F6000 X85.317 Y147.179
M204 S1800
M205 X8 Y8
G1 F1800 X89.535 Y142.961 E1212.11065
M204 S3000
M205 X10 Y10
G0 F6000 X89.949 Y143.112
M204 S1800
M205 X8 Y8
G1 F1800 X85.883 Y147.179 E1212.30193
M204 S3000
M205 X10 Y10
G0 F6000 X86.448 Y147.179
M204 S1800
M205 X8 Y8
G1 F1800 X90.364 Y143.263 E1212.48612
M204 S3000
M205 X10 Y10
G0 F6000 X90.779 Y143.414
M204 S1800
M205 X8 Y8
G1 F1800 X87.014 Y147.179 E1212.66322
M204 S3000
M205 X10 Y10
G0 F6000 X87.58 Y147.179
M204 S1800
M205 X8 Y8
G1 F1800 X91.194 Y143.565 E1212.83321
M204 S3000
M205 X10 Y10
G0 F6000 X91.608 Y143.716
M204 S1800
M205 X8 Y8
G1 F1800 X88.145 Y147.179 E1212.9961
M204 S3000
M205 X10 Y10
G0 F6000 X88.711 Y147.179
M204 S1800
M205 X8 Y8
G1 F1800 X92.023 Y143.867 E1213.15188
M204 S3000
M205 X10 Y10
G0 F6000 X92.438 Y144.017
M204 S1800
M205 X8 Y8
G1 F1800 X89.277 Y147.179 E1213.30059
M204 S3000
M205 X10 Y10
G0 F6000 X89.842 Y147.179
M204 S1800
M205 X8 Y8
G1 F1800 X92.853 Y144.169 E1213.4422
M204 S3000
M205 X10 Y10
G0 F6000 X93.268 Y144.319
M204 S1800
M205 X8 Y8
G1 F1800 X90.408 Y147.179 E1213.57672
M204 S3000
M205 X10 Y10
G0 F6000 X90.974 Y147.179
M204 S1800
M205 X8 Y8
G1 F1800 X93.682 Y144.471 E1213.7041
M204 S3000
M205 X10 Y10
G0 F6000 X94.097 Y144.621
M204 S1800
M205 X8 Y8
G1 F1800 X91.539 Y147.179 E1213.82442
M204 S3000
M205 X10 Y10
G0 F6000 X92.105 Y147.179
M204 S1800
M205 X8 Y8
G1 F1800 X94.511 Y144.773 E1213.93759
M204 S3000
M205 X10 Y10
G0 F6000 X94.926 Y144.923
M204 S1800
M205 X8 Y8
G1 F1800 X92.671 Y147.179 E1214.04368
M204 S3000
M205 X10 Y10
G0 F6000 X93.236 Y147.179
M204 S1800
M205 X8 Y8
G1 F1800 X95.341 Y145.074 E1214.14269
M204 S3000
M205 X10 Y10
G0 F6000 X95.756 Y145.225
M204 S1800
M205 X8 Y8
G1 F1800 X93.802 Y147.179 E1214.2346
M204 S3000
M205 X10 Y10
G0 F6000 X94.368 Y147.179
M204 S1800
M205 X8 Y8
G1 F1800 X96.171 Y145.376 E1214.31941
M204 S3000
M205 X10 Y10
G0 F6000 X96.585 Y145.527
M204 S1800
M205 X8 Y8
G1 F1800 X94.934 Y147.179 E1214.39709
M204 S3000
M205 X10 Y10
G0 F6000 X95.499 Y147.179
M204 S1800
M205 X8 Y8
G1 F1800 X97 Y145.678 E1214.4677
M204 S3000
M205 X10 Y10
G0 F6000 X97.415 Y145.829
M204 S1800
M205 X8 Y8
G1 F1800 X96.065 Y147.179 E1214.5312
M204 S3000
M205 X10 Y10
G0 F6000 X96.631 Y147.179
M204 S1800
M205 X8 Y8
G1 F1800 X97.849 Y145.96 E1214.58851
M204 S3000
M205 X10 Y10
G0 F6000 X98.415 Y145.96
M204 S1800
M205 X8 Y8
G1 F1800 X97.196 Y147.179 E1214.64585
M204 S3000
M205 X10 Y10
G0 F6000 X97.762 Y147.179
M204 S1800
M205 X8 Y8
G1 F1800 X98.98 Y145.96 E1214.70316
M204 S3000
M205 X10 Y10
G0 F6000 X99.546 Y145.96
M204 S1800
M205 X8 Y8
G1 F1800 X98.328 Y147.179 E1214.76048
M204 S3000
M205 X10 Y10
G0 F6000 X98.893 Y147.179
M204 S1800
M205 X8 Y8
G1 F1800 X100.112 Y145.96 E1214.81781
M204 S3000
M205 X10 Y10
G0 F6000 X100.677 Y145.96
M204 S1800
M205 X8 Y8
G1 F1800 X99.459 Y147.179 E1214.87513
M204 S3000
M205 X10 Y10
G0 F6000 X100.025 Y147.179
M204 S1800
M205 X8 Y8
G1 F1800 X101.243 Y145.96 E1214.93244
M204 S3000
M205 X10 Y10
G0 F6000 X101.809 Y145.96
M204 S1800
M205 X8 Y8
G1 F1800 X100.59 Y147.179 E1214.98978
M204 S3000
M205 X10 Y10
G0 F6000 X101.156 Y147.179
M204 S1800
M205 X8 Y8
G1 F1800 X102.374 Y145.96 E1215.0471
M204 S3000
M205 X10 Y10
G0 F6000 X102.94 Y145.96
M204 S1800
M205 X8 Y8
G1 F1800 X101.722 Y147.179 E1215.10441
M204 S3000
M205 X10 Y10
G0 F6000 X102.287 Y147.179
M204 S1800
M205 X8 Y8
G1 F1800 X103.506 Y145.96 E1215.16175
M204 S3000
M205 X10 Y10
G0 F6000 X104.071 Y145.96
M204 S1800
M205 X8 Y8
G1 F1800 X102.853 Y147.179 E1215.21906
M204 S3000
M205 X10 Y10
G0 F6000 X103.419 Y147.179
M204 S1800
M205 X8 Y8
G1 F1800 X104.637 Y145.96 E1215.27638
M204 S3000
M205 X10 Y10
G0 F6000 X105.203 Y145.96
M204 S1800
M205 X8 Y8
G1 F1800 X103.985 Y147.179 E1215.33369
M204 S3000
M205 X10 Y10
G0 F6000 X104.55 Y147.179
M204 S1800
M205 X8 Y8
G1 F1800 X105.769 Y145.96 E1215.39103
M204 S3000
M205 X10 Y10
G0 F6000 X106.334 Y145.96
M204 S1800
M205 X8 Y8
G1 F1800 X105.116 Y147.179 E1215.44835
M204 S3000
M205 X10 Y10
G0 F6000 X105.682 Y147.179
M204 S1800
M205 X8 Y8
G1 F1800 X106.9 Y145.96 E1215.50566
M204 S3000
M205 X10 Y10
G0 F6000 X107.466 Y145.96
M204 S1800
M205 X8 Y8
G1 F1800 X106.247 Y147.179 E1215.563
M204 S3000
M205 X10 Y10
G0 F6000 X106.813 Y147.179
M204 S1800
M205 X8 Y8
G1 F1800 X108.031 Y145.96 E1215.62031
M204 S3000
M205 X10 Y10
G0 F6000 X108.597 Y145.96
M204 S1800
M205 X8 Y8
G1 F1800 X107.379 Y147.179 E1215.67763
M204 S3000
M205 X10 Y10
G0 F6000 X107.944 Y147.179
M204 S1800
M205 X8 Y8
G1 F1800 X109.163 Y145.96 E1215.73496
M204 S3000
M205 X10 Y10
G0 F6000 X109.728 Y145.96
M204 S1800
M205 X8 Y8
G1 F1800 X108.51 Y147.179 E1215.79228
M204 S3000
M205 X10 Y10
G0 F6000 X109.076 Y147.179
M204 S1800
M205 X8 Y8
G1 F1800 X110.294 Y145.96 E1215.84959
M204 S3000
M205 X10 Y10
G0 F6000 X110.86 Y145.96
M204 S1800
M205 X8 Y8
G1 F1800 X109.641 Y147.179 E1215.90693
M204 S3000
M205 X10 Y10
G0 F6000 X110.207 Y147.179
M204 S1800
M205 X8 Y8
G1 F1800 X111.425 Y145.96 E1215.96425
M204 S3000
M205 X10 Y10
G0 F6000 X111.991 Y145.96
M204 S1800
M205 X8 Y8
G1 F1800 X110.773 Y147.179 E1216.02156
M204 S3000
M205 X10 Y10
G0 F6000 X111.338 Y147.179
M204 S1800
M205 X8 Y8
G1 F1800 X112.749 Y145.768 E1216.08793
G1 X112.819 Y145.698
M204 S3000
M205 X10 Y10
G0 F6000 X113.638 Y145.445
M204 S1800
M205 X8 Y8
G1 F1800 X111.904 Y147.179 E1216.16949
M204 S3000
M205 X10 Y10
G0 F6000 X112.47 Y147.179
M204 S1800
M205 X8 Y8
G1 F1800 X114.527 Y145.121 E1216.26627
G1 X114.597 Y145.051
M204 S3000
M205 X10 Y10
G0 F6000 X115.416 Y144.798
M204 S1800
M205 X8 Y8
G1 F1800 X113.035 Y147.179 E1216.37827
M204 S3000
M205 X10 Y10
G0 F6000 X113.601 Y147.179
M204 S1800
M205 X8 Y8
G1 F1800 X116.306 Y144.474 E1216.5055
G1 X116.376 Y144.404
M204 S3000
M205 X10 Y10
G0 F6000 X117.195 Y144.151
M204 S1800
M205 X8 Y8
G1 F1800 X114.167 Y147.179 E1216.64793
M204 S3000
M205 X10 Y10
G0 F6000 X114.733 Y147.179
M204 S1800
M205 X8 Y8
G1 F1800 X118.084 Y143.827 E1216.80557
G1 X118.154 Y143.757
M204 S3000
M205 X10 Y10
G0 F6000 X118.974 Y143.503
M204 S1800
M205 X8 Y8
G1 F1800 X115.298 Y147.179 E1216.97848
M204 S3000
M205 X10 Y10
G0 F6000 X115.864 Y147.179
M204 S1800
M205 X8 Y8
G1 F1800 X119.863 Y143.18 E1217.16658
G1 X119.933 Y143.11
M204 S3000
M205 X10 Y10
G0 F6000 X120.752 Y142.856
M204 S1800
M205 X8 Y8
G1 F1800 X116.43 Y147.179 E1217.3699
M204 S3000
M205 X10 Y10
G0 F6000 X116.995 Y147.179
M204 S1800
M205 X8 Y8
G1 F1800 X121.641 Y142.533 E1217.58843
G1 X121.711 Y142.463
M204 S3000
M205 X10 Y10
G0 F6000 X122.53 Y142.209
M204 S1800
M205 X8 Y8
G1 F1800 X117.561 Y147.179 E1217.82218
M204 S3000
M205 X10 Y10
G0 F6000 X118.127 Y147.179
M204 S1800
M205 X8 Y8
G1 F1800 X123.419 Y141.886 E1218.07112
G1 X123.489 Y141.816
M204 S3000
M205 X10 Y10
G0 F6000 X124.309 Y141.562
M204 S1800
M205 X8 Y8
G1 F1800 X118.692 Y147.179 E1218.33533
M204 S3000
M205 X10 Y10
G0 F6000 X119.258 Y147.179
M204 S1800
M205 X8 Y8
G1 F1800 X125.198 Y141.238 E1218.61475
G1 X125.268 Y141.168
M204 S3000
M205 X10 Y10
G0 F6000 X126.939 Y140.063
M204 S1800
M205 X8 Y8
G1 F1800 X119.824 Y147.179 E1218.94945
M204 S3000
M205 X10 Y10
G0 F6000 X120.389 Y147.179
M204 S1800
M205 X8 Y8
G1 F1800 X130.449 Y137.119 E1219.42264
G1 X130.519 Y137.049
M204 S3000
M205 X10 Y10
G0 F6000 X133.96 Y134.174
M204 S1800
M205 X8 Y8
G1 F1800 X120.955 Y147.179 E1220.03435
G1 X120.885 Y147.249
M204 S3000
M205 X10 Y10
G0 F6000 X97.942 Y145.031
G0 X84.676 Y140.203
G0 X73.861 Y131.129
G0 X66.802 Y118.902
G0 X64.351 Y105
G0 X64.097 Y101.083
M204 S1800
M205 X8 Y8
G1 F1800 X62.82 Y102.36 E1220.09442
G1 X62.75 Y102.43
M204 S3000
M205 X10 Y10
G1 F2400 E1212.59442
;MESH:NONMESH
G0 F6000 X66.839 Y91.111
G0 X68.046 Y91.546
G0 X93.338 Y68.282
;TIME_ELAPSED:977.695236
;LAYER:4
G0 X93.338 Y68.282 Z1.1
M204 S1800
M205 X8 Y8
;TYPE:SUPPORT
G1 F2400 E1220.09442
G1 F3600 X88.893 Y69.9 E1220.25175
G1 X93.338 Y69.9 E1220.39959
G1 X93.338 Y68.282 E1220.45341
G1 X98.213 Y66.508 E1220.62595
G1 X100.005 Y66.508 E1220.68555
G1 X100.005 Y69.9 E1220.79837
G1 X101.701 Y69.9 E1220.85478
G1 X102.1 Y70.299 E1220.87355
G1 X102.1 Y101.701 E1221.91798
G1 X101.701 Y102.1 E1221.93675
G1 X100.005 Y102.1 E1221.99316
G1 X100.005 Y109.9 E1222.25259
G1 X101.701 Y109.9 E1222.309
G1 X102.1 Y110.299 E1222.32777
G1 X102.1 Y143.492 E1223.43177
G1 X106.672 Y143.492 E1223.58383
G1 X106.672 Y66.508 E1226.14433
G1 X107.9 Y66.508 E1226.18518
G1 X107.9 Y101.701 E1227.3557
G1 X108.299 Y102.1 E1227.37447
G1 X113.339 Y102.1 E1227.5421
G1 X113.339 Y109.9 E1227.80153
G1 X108.299 Y109.9 E1227.96916
G1 X107.9 Y110.299 E1227.98793
G1 X107.9 Y139.701 E1228.96584
G1 X108.299 Y140.1 E1228.98461
G1 X113.339 Y140.1 E1229.15224
G1 X113.339 Y142.928 E1229.2463
G1 X120.006 Y140.501 E1229.48228
G1 X120.006 Y140.1 E1229.49562
G1 X121.107 Y140.1 E1229.53224
G1 X120.006 Y140.501 E1229.57121
M204 S3000
M205 X10 Y10
G0 F6000 X113.339 Y109.9
M204 S1800
M205 X8 Y8
G1 F3600 X117.197 Y109.9 E1229.69953
G1 X118.196 Y108.9 E1229.74654
G1 X120.006 Y108.9 E1229.80674
G1 X120.006 Y103.1 E1229.99965
G1 X126.673 Y103.1 E1230.2214
G1 X126.673 Y108.9 E1230.41431
G1 X133.34 Y108.9 E1230.63605
G1 X133.34 Y103.1 E1230.82896
G1 X140.007 Y103.1 E1231.0507
G1 X140.007 Y109.206 E1231.25379
G1 X140.1 Y109.299 E1231.25817
G1 X140.1 Y121.192 E1231.65373
G1 X141.729 Y118.369 E1231.76213
G1 X144.086 Y105 E1232.21365
G1 X143.751 Y103.1 E1232.27781
G1 X140.007 Y103.1 E1232.40234
M204 S3000
M205 X10 Y10
G0 F6000 X100.005 Y102.1
M204 S1800
M205 X8 Y8
G1 F3600 X93.338 Y102.1 E1232.62409
G1 X93.338 Y109.9 E1232.88351
G1 X92.78 Y109.9 E1232.90207
G1 X91.781 Y108.9 E1232.94909
G1 X86.671 Y108.9 E1233.11905
G1 X86.671 Y103.1 E1233.31196
G1 X80.004 Y103.1 E1233.5337
G1 X80.004 Y108.9 E1233.72661
G1 X73.337 Y108.9 E1233.94835
G1 X73.337 Y103.1 E1234.14126
G1 X70.299 Y103.1 E1234.24231
G1 X69.9 Y102.701 E1234.26108
G1 X69.9 Y88.808 E1234.72316
G1 X68.271 Y91.631 E1234.83156
G1 X66.67 Y100.711 E1235.13822
G1 X66.67 Y108.9 E1235.41059
G1 X66.602 Y108.9 E1235.41285
G1 X65.914 Y105 E1235.54457
G1 X66.67 Y100.711 E1235.68942
M204 S3000
M205 X10 Y10
G1 F2400 E1228.18942
;MESH:Tested Body.stl
G0 F6000 X65.174 Y100.447
G0 X66.457 Y90.972
M204 S1800
M205 X8 Y8
;TYPE:WALL-INNER
G1 F2400 E1235.68942
G1 F3600 X63.985 Y105 E1236.16318
G1 X66.457 Y119.028 E1236.63695
G1 X73.58 Y131.365 E1237.11076
G1 X84.492 Y140.521 E1237.58453
G1 X97.877 Y145.392 E1238.05828
G1 X112.123 Y145.392 E1238.5321
G1 X125.508 Y140.521 E1239.00585
G1 X136.42 Y131.365 E1239.47963
G1 X143.543 Y119.028 E1239.95344
G1 X146.015 Y105 E1240.4272
G1 X143.543 Y90.972 E1240.90096
G1 X136.42 Y78.635 E1241.37477
G1 X125.508 Y69.479 E1241.84855
G1 X112.123 Y64.608 E1242.3223
G1 X97.877 Y64.608 E1242.79612
G1 X84.492 Y69.479 E1243.26987
G1 X73.58 Y78.635 E1243.74364
G1 X66.457 Y90.972 E1244.21745
M204 S3000
M205 X10 Y10
G0 F6000 X73.861 Y78.871
G0 X84.676 Y69.797
G0 X97.942 Y64.969
G0 X146.949 Y62.274
M204 S1800
M205 X8 Y8
G1 F3600 X147.108 Y62.322 E1244.22298
G1 X147.322 Y62.437 E1244.23106
G1 X147.407 Y62.506 E1244.2347
G1 X147.491 Y62.59 E1244.23865
G1 X147.566 Y62.681 E1244.24257
G1 X147.672 Y62.881 E1244.2501
G1 X147.727 Y63.068 E1244.25658
G1 X147.75 Y63.3 E1244.26434
G1 X147.75 Y146.703 E1247.03833
G1 X147.726 Y146.949 E1247.04655
G1 X147.678 Y147.108 E1247.05208
G1 X147.563 Y147.322 E1247.06016
G1 X147.494 Y147.407 E1247.0638
G1 X147.41 Y147.491 E1247.06775
G1 X147.319 Y147.566 E1247.07167
G1 X147.119 Y147.672 E1247.0792
G1 X146.932 Y147.727 E1247.08569
G1 X146.7 Y147.75 E1247.09344
G1 X63.297 Y147.75 E1249.86743
G1 X63.051 Y147.726 E1249.87566
G1 X62.892 Y147.678 E1249.88118
G1 X62.678 Y147.563 E1249.88926
G1 X62.593 Y147.494 E1249.8929
G1 X62.504 Y147.405 E1249.89709
G1 X62.436 Y147.322 E1249.90066
G1 X62.328 Y147.119 E1249.9083
G1 X62.273 Y146.932 E1249.91479
G1 X62.25 Y146.7 E1249.92254
G1 X62.25 Y63.297 E1252.69654
G1 X62.274 Y63.051 E1252.70476
G1 X62.322 Y62.892 E1252.71028
G1 X62.437 Y62.678 E1252.71836
G1 X62.506 Y62.593 E1252.722
G1 X62.59 Y62.509 E1252.72595
G1 X62.681 Y62.434 E1252.72988
G1 X62.881 Y62.328 E1252.7374
G1 X63.068 Y62.273 E1252.74389
G1 X63.3 Y62.25 E1252.75164
G1 X146.703 Y62.25 E1255.52564
G1 X146.949 Y62.274 E1255.53386
M204 S3000
M205 X10 Y10
G0 F6000 X147.029 Y61.88
M204 S1800
M205 X8 Y8
G1 F3600 X147.263 Y61.951 E1255.54199
G1 X147.541 Y62.1 E1255.55248
G1 X147.68 Y62.213 E1255.55844
G1 X147.786 Y62.319 E1255.56343
G1 X147.9 Y62.458 E1255.5694
G1 X148.045 Y62.731 E1255.57969
G1 X148.121 Y62.99 E1255.58866
G1 X148.15 Y63.28 E1255.59836
G1 X148.15 Y146.722 E1258.37365
G1 X148.12 Y147.029 E1258.38391
G1 X148.049 Y147.263 E1258.39204
G1 X147.9 Y147.541 E1258.40253
G1 X147.787 Y147.68 E1258.40849
G1 X147.681 Y147.786 E1258.41348
G1 X147.542 Y147.9 E1258.41946
G1 X147.269 Y148.045 E1258.42974
G1 X147.01 Y148.121 E1258.43871
G1 X146.72 Y148.15 E1258.44841
G1 X63.278 Y148.15 E1261.2237
G1 X62.971 Y148.12 E1261.23396
G1 X62.737 Y148.049 E1261.24209
G1 X62.459 Y147.9 E1261.25258
G1 X62.32 Y147.787 E1261.25854
G1 X62.213 Y147.68 E1261.26358
G1 X62.1 Y147.542 E1261.26951
G1 X61.955 Y147.269 E1261.27979
G1 X61.879 Y147.01 E1261.28877
G1 X61.85 Y146.72 E1261.29846
G1 X61.85 Y63.278 E1264.07375
G1 X61.88 Y62.971 E1264.08401
G1 X61.951 Y62.737 E1264.09214
G1 X62.1 Y62.459 E1264.10264
G1 X62.213 Y62.32 E1264.10859
G1 X62.319 Y62.214 E1264.11358
G1 X62.458 Y62.1 E1264.11956
G1 X62.731 Y61.955 E1264.12984
G1 X62.99 Y61.879 E1264.13882
G1 X63.28 Y61.85 E1264.14851
G1 X146.722 Y61.85 E1266.9238
G1 X147.029 Y61.88 E1266.93406
M204 S3000
M205 X10 Y10
G0 F6000 X147.01 Y61.978
G0 X97.942 Y64.969
G0 X84.676 Y69.797
G0 X73.815 Y78.832
G0 X73.891 Y78.896
M204 S1800
M205 X8 Y8
G1 F3600 X66.839 Y91.111 E1267.40318
G1 X64.391 Y105 E1267.87225
G1 X66.839 Y118.889 E1268.34132
G1 X73.891 Y131.104 E1268.81044
G1 X84.695 Y140.169 E1269.27951
G1 X97.948 Y144.992 E1269.74859
G1 X112.052 Y144.992 E1270.21769
G1 X125.305 Y140.169 E1270.68677
G1 X136.109 Y131.104 E1271.15585
G1 X143.161 Y118.889 E1271.62496
G1 X145.609 Y105 E1272.09403
G1 X143.161 Y91.111 E1272.5631
G1 X136.109 Y78.896 E1273.03222
G1 X125.305 Y69.831 E1273.5013
G1 X112.052 Y65.008 E1273.97037
G1 X97.948 Y65.008 E1274.43948
G1 X84.695 Y69.831 E1274.90855
G1 X73.891 Y78.896 E1275.37763
M204 S3000
M205 X10 Y10
G0 F6000 X74.202 Y79.157
M204 S1800
M205 X8 Y8
;TYPE:WALL-OUTER
G1 F3600 X67.221 Y91.25 E1275.84205
G1 X64.797 Y105 E1276.30643
G1 X67.221 Y118.75 E1276.77081
G1 X74.202 Y130.843 E1277.23523
G1 X84.898 Y139.817 E1277.69961
G1 X98.019 Y144.592 E1278.16402
G1 X111.981 Y144.592 E1278.62839
G1 X125.102 Y139.817 E1279.0928
G1 X135.798 Y130.843 E1279.55718
G1 X142.779 Y118.75 E1280.0216
G1 X145.203 Y105 E1280.48598
G1 X142.779 Y91.25 E1280.95036
G1 X135.798 Y79.157 E1281.41478
G1 X125.102 Y70.183 E1281.87916
G1 X111.981 Y65.408 E1282.34357
G1 X98.019 Y65.408 E1282.80794
G1 X84.898 Y70.183 E1283.27235
G1 X74.202 Y79.157 E1283.73673
M204 S3000
M205 X10 Y10
G0 F6000 X74.103 Y79.33
G0 X73.671 Y79.078
G0 X84.676 Y69.797
G0 X97.942 Y64.969
G0 X147.01 Y61.978
G0 X147.11 Y61.486
M204 S1800
M205 X8 Y8
G1 F3600 X147.415 Y61.579 E1283.74733
G1 X147.765 Y61.766 E1283.76053
G1 X147.949 Y61.916 E1283.76843
G1 X148.083 Y62.05 E1283.77473
G1 X148.234 Y62.235 E1283.78267
G1 X148.418 Y62.581 E1283.79571
G1 X148.515 Y62.911 E1283.80715
G1 X148.55 Y63.26 E1283.81881
G1 X148.55 Y146.74 E1286.59537
G1 X148.514 Y147.11 E1286.60773
G1 X148.421 Y147.415 E1286.61834
G1 X148.234 Y147.765 E1286.63154
G1 X148.084 Y147.949 E1286.63943
G1 X147.95 Y148.083 E1286.64574
G1 X147.765 Y148.234 E1286.65368
G1 X147.419 Y148.418 E1286.66671
G1 X147.089 Y148.515 E1286.67815
G1 X146.74 Y148.55 E1286.68982
G1 X63.26 Y148.55 E1289.46637
G1 X62.89 Y148.514 E1289.47874
G1 X62.585 Y148.421 E1289.48934
G1 X62.235 Y148.234 E1289.50254
G1 X62.051 Y148.084 E1289.51044
G1 X61.916 Y147.949 E1289.51679
G1 X61.766 Y147.765 E1289.52468
G1 X61.582 Y147.419 E1289.53772
G1 X61.485 Y147.089 E1289.54916
G1 X61.45 Y146.74 E1289.56082
G1 X61.45 Y63.26 E1292.33738
G1 X61.486 Y62.89 E1292.34974
G1 X61.579 Y62.585 E1292.36035
G1 X61.766 Y62.235 E1292.37355
G1 X61.916 Y62.051 E1292.38144
G1 X62.05 Y61.917 E1292.38775
G1 X62.235 Y61.766 E1292.39569
G1 X62.581 Y61.582 E1292.40872
G1 X62.911 Y61.485 E1292.42016
G1 X63.26 Y61.45 E1292.43183
G1 X146.74 Y61.45 E1295.20839
G1 X147.11 Y61.486 E1295.22075
M204 S3000
M205 X10 Y10
G0 F6000 X147.301 Y61.544
G0 X146.959 Y62.685
M204 S1800
M205 X8 Y8
;TYPE:SKIN
G1 F1800 X147.106 Y62.764 E1295.2263
G1 X147.196 Y62.845 E1295.23033
G1 X147.24 Y62.897 E1295.23259
G1 X147.308 Y63.027 E1295.23747
G1 X147.343 Y63.142 E1295.24147
G1 X147.36 Y63.319 E1295.24739
G1 X147.36 Y146.686 E1298.02018
G1 X147.342 Y146.872 E1298.0264
G1 X147.315 Y146.959 E1298.02943
G1 X147.236 Y147.106 E1298.03498
G1 X147.155 Y147.196 E1298.03901
G1 X147.103 Y147.24 E1298.04127
G1 X146.97 Y147.309 E1298.04626
G1 X146.858 Y147.343 E1298.05015
G1 X146.681 Y147.36 E1298.05606
G1 X63.314 Y147.36 E1300.82886
G1 X63.128 Y147.342 E1300.83508
G1 X63.041 Y147.315 E1300.83811
G1 X62.894 Y147.236 E1300.84366
G1 X62.803 Y147.154 E1300.84773
G1 X62.764 Y147.106 E1300.84979
G1 X62.69 Y146.967 E1300.85502
G1 X62.657 Y146.856 E1300.85888
G1 X62.64 Y146.681 E1300.86472
G1 X62.64 Y63.31 E1303.63765
G1 X62.658 Y63.128 E1303.64374
G1 X62.685 Y63.041 E1303.64677
G1 X62.764 Y62.894 E1303.65232
G1 X62.845 Y62.804 E1303.65635
G1 X62.897 Y62.76 E1303.65861
G1 X63.03 Y62.691 E1303.66359
G1 X63.142 Y62.657 E1303.66749
G1 X63.319 Y62.64 E1303.6734
G1 X146.686 Y62.64 E1306.4462
G1 X146.872 Y62.658 E1306.45241
G1 X146.959 Y62.685 E1306.45544
M204 S3000
M205 X10 Y10
G0 F6000 X136.724 Y78.38
M204 S1800
M205 X8 Y8
G1 F1800 X125.706 Y69.136 E1306.9338
G1 X112.191 Y64.218 E1307.41215
G1 X97.809 Y64.218 E1307.89049
G1 X84.294 Y69.136 E1308.36884
G1 X73.276 Y78.38 E1308.84719
G1 X66.085 Y90.837 E1309.32559
G1 X63.589 Y105 E1309.80392
G1 X66.085 Y119.163 E1310.28224
G1 X73.276 Y131.62 E1310.76064
G1 X84.294 Y140.864 E1311.23899
G1 X97.809 Y145.782 E1311.71734
G1 X112.191 Y145.782 E1312.19569
G1 X125.706 Y140.864 E1312.67404
G1 X136.724 Y131.62 E1313.15239
G1 X143.915 Y119.163 E1313.63079
G1 X146.411 Y105 E1314.10911
G1 X143.915 Y90.837 E1314.58743
G1 X136.724 Y78.38 E1315.06583
M204 S3000
M205 X10 Y10
G0 F6000 X147.179 Y63.457
M204 S1800
M205 X8 Y8
G1 F1800 X146.541 Y62.82 E1315.09582
M204 S3000
M205 X10 Y10
G0 F6000 X145.975 Y62.82
M204 S1800
M205 X8 Y8
G1 F1800 X147.179 Y64.023 E1315.15243
M204 S3000
M205 X10 Y10
G0 F6000 X147.179 Y64.589
M204 S1800
M205 X8 Y8
G1 F1800 X145.41 Y62.82 E1315.23564
M204 S3000
M205 X10 Y10
G0 F6000 X144.844 Y62.82
M204 S1800
M205 X8 Y8
G1 F1800 X147.179 Y65.154 E1315.34544
M204 S3000
M205 X10 Y10
G0 F6000 X147.179 Y65.72
M204 S1800
M205 X8 Y8
G1 F1800 X144.278 Y62.82 E1315.48188
M204 S3000
M205 X10 Y10
G0 F6000 X143.713 Y62.82
M204 S1800
M205 X8 Y8
G1 F1800 X147.179 Y66.286 E1315.64491
M204 S3000
M205 X10 Y10
G0 F6000 X147.179 Y66.851
M204 S1800
M205 X8 Y8
G1 F1800 X143.147 Y62.82 E1315.83453
M204 S3000
M205 X10 Y10
G0 F6000 X142.581 Y62.82
M204 S1800
M205 X8 Y8
G1 F1800 X147.179 Y67.417 E1316.05079
M204 S3000
M205 X10 Y10
G0 F6000 X147.179 Y67.983
M204 S1800
M205 X8 Y8
G1 F1800 X142.016 Y62.82 E1316.29364
M204 S3000
M205 X10 Y10
G0 F6000 X141.45 Y62.82
M204 S1800
M205 X8 Y8
G1 F1800 X147.179 Y68.549 E1316.56311
M204 S3000
M205 X10 Y10
G0 F6000 X147.179 Y69.114
M204 S1800
M205 X8 Y8
G1 F1800 X140.884 Y62.82 E1316.85919
M204 S3000
M205 X10 Y10
G0 F6000 X140.318 Y62.82
M204 S1800
M205 X8 Y8
G1 F1800 X147.179 Y69.68 E1317.18188
M204 S3000
M205 X10 Y10
G0 F6000 X147.179 Y70.246
M204 S1800
M205 X8 Y8
G1 F1800 X139.753 Y62.82 E1317.53118
M204 S3000
M205 X10 Y10
G0 F6000 X139.187 Y62.82
M204 S1800
M205 X8 Y8
G1 F1800 X147.179 Y70.811 E1317.90708
M204 S3000
M205 X10 Y10
G0 F6000 X147.179 Y71.377
M204 S1800
M205 X8 Y8
G1 F1800 X138.621 Y62.82 E1318.30959
M204 S3000
M205 X10 Y10
G0 F6000 X138.056 Y62.82
M204 S1800
M205 X8 Y8
G1 F1800 X147.179 Y71.943 E1318.73871
M204 S3000
M205 X10 Y10
G0 F6000 X147.179 Y72.508
M204 S1800
M205 X8 Y8
G1 F1800 X137.49 Y62.82 E1319.19443
M204 S3000
M205 X10 Y10
G0 F6000 X136.924 Y62.82
M204 S1800
M205 X8 Y8
G1 F1800 X147.179 Y73.074 E1319.67677
M204 S3000
M205 X10 Y10
G0 F6000 X147.179 Y73.64
M204 S1800
M205 X8 Y8
G1 F1800 X136.359 Y62.82 E1320.18571
M204 S3000
M205 X10 Y10
G0 F6000 X135.793 Y62.82
M204 S1800
M205 X8 Y8
G1 F1800 X147.179 Y74.205 E1320.72125
M204 S3000
M205 X10 Y10
G0 F6000 X147.179 Y74.771
M204 S1800
M205 X8 Y8
G1 F1800 X135.227 Y62.82 E1321.28341
M204 S3000
M205 X10 Y10
G0 F6000 X134.662 Y62.82
M204 S1800
M205 X8 Y8
G1 F1800 X147.179 Y75.337 E1321.87217
M204 S3000
M205 X10 Y10
G0 F6000 X147.179 Y75.902
M204 S1800
M205 X8 Y8
G1 F1800 X134.096 Y62.82 E1322.48753
M204 S3000
M205 X10 Y10
G0 F6000 X133.53 Y62.82
M204 S1800
M205 X8 Y8
G1 F1800 X147.179 Y76.468 E1323.12952
M204 S3000
M205 X10 Y10
G0 F6000 X147.179 Y77.034
M204 S1800
M205 X8 Y8
G1 F1800 X132.965 Y62.82 E1323.7981
M204 S3000
M205 X10 Y10
G0 F6000 X132.399 Y62.82
M204 S1800
M205 X8 Y8
G1 F1800 X147.179 Y77.6 E1324.49331
M204 S3000
M205 X10 Y10
G0 F6000 X147.179 Y78.165
M204 S1800
M205 X8 Y8
G1 F1800 X131.833 Y62.82 E1325.21511
M204 S3000
M205 X10 Y10
G0 F6000 X131.268 Y62.82
M204 S1800
M205 X8 Y8
G1 F1800 X147.179 Y78.731 E1325.96352
M204 S3000
M205 X10 Y10
G0 F6000 X147.179 Y79.297
M204 S1800
M205 X8 Y8
G1 F1800 X130.702 Y62.82 E1326.73854
M204 S3000
M205 X10 Y10
G0 F6000 X130.136 Y62.82
M204 S1800
M205 X8 Y8
G1 F1800 X147.179 Y79.862 E1327.54017
M204 S3000
M205 X10 Y10
G0 F6000 X147.179 Y80.428
M204 S1800
M205 X8 Y8
G1 F1800 X129.57 Y62.82 E1328.36842
M204 S3000
M205 X10 Y10
G0 F6000 X129.005 Y62.82
M204 S1800
M205 X8 Y8
G1 F1800 X147.179 Y80.994 E1329.22327
M204 S3000
M205 X10 Y10
G0 F6000 X147.179 Y81.559
M204 S1800
M205 X8 Y8
G1 F1800 X128.439 Y62.82 E1330.10472
M204 S3000
M205 X10 Y10
G0 F6000 X127.873 Y62.82
M204 S1800
M205 X8 Y8
G1 F1800 X147.179 Y82.125 E1331.01279
M204 S3000
M205 X10 Y10
G0 F6000 X147.179 Y82.691
M204 S1800
M205 X8 Y8
G1 F1800 X127.308 Y62.82 E1331.94746
M204 S3000
M205 X10 Y10
G0 F6000 X126.742 Y62.82
M204 S1800
M205 X8 Y8
G1 F1800 X147.179 Y83.256 E1332.90873
M204 S3000
M205 X10 Y10
G0 F6000 X147.179 Y83.822
M204 S1800
M205 X8 Y8
G1 F1800 X126.176 Y62.82 E1333.89662
M204 S3000
M205 X10 Y10
G0 F6000 X125.611 Y62.82
M204 S1800
M205 X8 Y8
G1 F1800 X147.179 Y84.388 E1334.91112
M204 S3000
M205 X10 Y10
G0 F6000 X147.179 Y84.953
M204 S1800
M205 X8 Y8
G1 F1800 X125.045 Y62.82 E1335.95221
M204 S3000
M205 X10 Y10
G0 F6000 X124.479 Y62.82
M204 S1800
M205 X8 Y8
G1 F1800 X147.179 Y85.519 E1337.01992
M204 S3000
M205 X10 Y10
G0 F6000 X147.179 Y86.085
M204 S1800
M205 X8 Y8
G1 F1800 X123.914 Y62.82 E1338.11424
M204 S3000
M205 X10 Y10
G0 F6000 X123.348 Y62.82
M204 S1800
M205 X8 Y8
G1 F1800 X147.179 Y86.65 E1339.23515
M204 S3000
M205 X10 Y10
G0 F6000 X147.179 Y87.216
M204 S1800
M205 X8 Y8
G1 F1800 X122.782 Y62.82 E1340.38269
M204 S3000
M205 X10 Y10
G0 F6000 X122.217 Y62.82
M204 S1800
M205 X8 Y8
G1 F1800 X147.179 Y87.782 E1341.55682
M204 S3000
M205 X10 Y10
G0 F6000 X147.179 Y88.348
M204 S1800
M205 X8 Y8
G1 F1800 X121.651 Y62.82 E1342.75758
M204 S3000
M205 X10 Y10
G0 F6000 X121.085 Y62.82
M204 S1800
M205 X8 Y8
G1 F1800 X134.773 Y76.508 E1343.40142
G1 X134.843 Y76.578
M204 S3000
M205 X10 Y10
G0 F6000 X137.322 Y79.057
M204 S1800
M205 X8 Y8
G1 F1800 X147.179 Y88.913 E1343.86504
M204 S3000
M205 X10 Y10
G0 F6000 X147.179 Y89.479
M204 S1800
M205 X8 Y8
G1 F1800 X138.095 Y80.395 E1344.29233
G1 X138.025 Y80.325
M204 S3000
M205 X10 Y10
G0 F6000 X138.867 Y81.733
M204 S1800
M205 X8 Y8
G1 F1800 X147.179 Y90.045 E1344.6833
M204 S3000
M205 X10 Y10
G0 F6000 X147.179 Y90.61
M204 S1800
M205 X8 Y8
G1 F1800 X139.639 Y83.07 E1345.03796
G1 X139.569 Y83
M204 S3000
M205 X10 Y10
G0 F6000 X140.411 Y84.408
M204 S1800
M205 X8 Y8
G1 F1800 X147.179 Y91.176 E1345.3563
M204 S3000
M205 X10 Y10
G0 F6000 X147.179 Y91.742
M204 S1800
M205 X8 Y8
G1 F1800 X141.183 Y85.746 E1345.63834
G1 X141.113 Y85.676
M204 S3000
M205 X10 Y10
G0 F6000 X141.955 Y87.084
M204 S1800
M205 X8 Y8
G1 F1800 X147.179 Y92.307 E1345.88403
M204 S3000
M205 X10 Y10
G0 F6000 X147.179 Y92.873
M204 S1800
M205 X8 Y8
G1 F1800 X142.728 Y88.422 E1346.09339
G1 X142.658 Y88.352
M204 S3000
M205 X10 Y10
G0 F6000 X143.5 Y89.76
M204 S1800
M205 X8 Y8
G1 F1800 X147.179 Y93.439 E1346.26644
M204 S3000
M205 X10 Y10
G0 F6000 X147.179 Y94.004
M204 S1800
M205 X8 Y8
G1 F1800 X144.114 Y90.94 E1346.41059
M204 S3000
M205 X10 Y10
G0 F6000 X144.235 Y91.626
M204 S1800
M205 X8 Y8
G1 F1800 X147.179 Y94.57 E1346.54906
M204 S3000
M205 X10 Y10
G0 F6000 X147.179 Y95.136
M204 S1800
M205 X8 Y8
G1 F1800 X144.356 Y92.313 E1346.68185
M204 S3000
M205 X10 Y10
G0 F6000 X144.477 Y93
M204 S1800
M205 X8 Y8
G1 F1800 X147.179 Y95.701 E1346.80892
M204 S3000
M205 X10 Y10
G0 F6000 X147.179 Y96.267
M204 S1800
M205 X8 Y8
G1 F1800 X144.598 Y93.686 E1346.93032
M204 S3000
M205 X10 Y10
G0 F6000 X144.72 Y94.374
M204 S1800
M205 X8 Y8
G1 F1800 X147.179 Y96.833 E1347.04599
M204 S3000
M205 X10 Y10
G0 F6000 X147.179 Y97.399
M204 S1800
M205 X8 Y8
G1 F1800 X144.84 Y95.06 E1347.15601
M204 S3000
M205 X10 Y10
G0 F6000 X144.961 Y95.747
M204 S1800
M205 X8 Y8
G1 F1800 X147.179 Y97.964 E1347.26031
M204 S3000
M205 X10 Y10
G0 F6000 X147.179 Y98.53
M204 S1800
M205 X8 Y8
G1 F1800 X145.082 Y96.433 E1347.35895
M204 S3000
M205 X10 Y10
G0 F6000 X145.203 Y97.12
M204 S1800
M205 X8 Y8
G1 F1800 X147.179 Y99.096 E1347.45189
M204 S3000
M205 X10 Y10
G0 F6000 X147.179 Y99.661
M204 S1800
M205 X8 Y8
G1 F1800 X145.324 Y97.807 E1347.53912
M204 S3000
M205 X10 Y10
G0 F6000 X145.445 Y98.493
M204 S1800
M205 X8 Y8
G1 F1800 X147.179 Y100.227 E1347.62068
M204 S3000
M205 X10 Y10
G0 F6000 X147.179 Y100.793
M204 S1800
M205 X8 Y8
G1 F1800 X145.566 Y99.18 E1347.69655
M204 S3000
M205 X10 Y10
G0 F6000 X145.687 Y99.866
M204 S1800
M205 X8 Y8
G1 F1800 X147.179 Y101.358 E1347.76673
M204 S3000
M205 X10 Y10
G0 F6000 X147.179 Y101.924
M204 S1800
M205 X8 Y8
G1 F1800 X145.808 Y100.554 E1347.8312
M204 S3000
M205 X10 Y10
G0 F6000 X145.929 Y101.24
M204 S1800
M205 X8 Y8
G1 F1800 X147.179 Y102.49 E1347.88999
M204 S3000
M205 X10 Y10
G0 F6000 X147.179 Y103.055
M204 S1800
M205 X8 Y8
G1 F1800 X146.05 Y101.927 E1347.94308
M204 S3000
M205 X10 Y10
G0 F6000 X146.171 Y102.613
M204 S1800
M205 X8 Y8
G1 F1800 X147.179 Y103.621 E1347.99049
M204 S3000
M205 X10 Y10
G0 F6000 X147.179 Y104.187
M204 S1800
M205 X8 Y8
G1 F1800 X146.292 Y103.3 E1348.03221
M204 S3000
M205 X10 Y10
G0 F6000 X146.413 Y103.987
M204 S1800
M205 X8 Y8
G1 F1800 X147.179 Y104.752 E1348.06822
M204 S3000
M205 X10 Y10
G0 F6000 X147.179 Y105.318
M204 S1800
M205 X8 Y8
G1 F1800 X146.534 Y104.673 E1348.09856
M204 S3000
M205 X10 Y10
G0 F6000 X146.547 Y105.252
M204 S1800
M205 X8 Y8
G1 F1800 X147.179 Y105.884 E1348.12828
M204 S3000
M205 X10 Y10
G0 F6000 X147.179 Y106.449
M204 S1800
M205 X8 Y8
G1 F1800 X146.463 Y105.733 E1348.16196
M204 S3000
M205 X10 Y10
G0 F6000 X146.378 Y106.214
M204 S1800
M205 X8 Y8
G1 F1800 X147.179 Y107.015 E1348.19964
M204 S3000
M205 X10 Y10
G0 F6000 X147.179 Y107.581
M204 S1800
M205 X8 Y8
G1 F1800 X146.293 Y106.695 E1348.24131
M204 S3000
M205 X10 Y10
G0 F6000 X146.208 Y107.176
M204 S1800
M205 X8 Y8
G1 F1800 X147.179 Y108.147 E1348.28699
M204 S3000
M205 X10 Y10
G0 F6000 X147.179 Y108.712
M204 S1800
M205 X8 Y8
G1 F1800 X146.123 Y107.657 E1348.33663
M204 S3000
M205 X10 Y10
G0 F6000 X146.038 Y108.137
M204 S1800
M205 X8 Y8
G1 F1800 X147.179 Y109.278 E1348.3903
M204 S3000
M205 X10 Y10
G0 F6000 X147.179 Y109.844
M204 S1800
M205 X8 Y8
G1 F1800 X145.953 Y108.618 E1348.44797
M204 S3000
M205 X10 Y10
G0 F6000 X145.869 Y109.1
M204 S1800
M205 X8 Y8
G1 F1800 X147.179 Y110.409 E1348.50956
M204 S3000
M205 X10 Y10
G0 F6000 X147.179 Y110.975
M204 S1800
M205 X8 Y8
G1 F1800 X145.784 Y109.581 E1348.57516
M204 S3000
M205 X10 Y10
G0 F6000 X145.7 Y110.061
M204 S1800
M205 X8 Y8
G1 F1800 X147.179 Y111.541 E1348.64475
M204 S3000
M205 X10 Y10
G0 F6000 X147.179 Y112.106
M204 S1800
M205 X8 Y8
G1 F1800 X145.615 Y110.542 E1348.71831
M204 S3000
M205 X10 Y10
G0 F6000 X145.53 Y111.023
M204 S1800
M205 X8 Y8
G1 F1800 X147.179 Y112.672 E1348.79588
M204 S3000
M205 X10 Y10
G0 F6000 X147.179 Y113.238
M204 S1800
M205 X8 Y8
G1 F1800 X145.445 Y111.504 E1348.87744
M204 S3000
M205 X10 Y10
G0 F6000 X145.36 Y111.985
M204 S1800
M205 X8 Y8
G1 F1800 X147.179 Y113.803 E1348.96298
M204 S3000
M205 X10 Y10
G0 F6000 X147.179 Y114.369
M204 S1800
M205 X8 Y8
G1 F1800 X145.275 Y112.466 E1349.05251
M204 S3000
M205 X10 Y10
G0 F6000 X145.191 Y112.947
M204 S1800
M205 X8 Y8
G1 F1800 X147.179 Y114.935 E1349.14602
M204 S3000
M205 X10 Y10
G0 F6000 X147.179 Y115.5
M204 S1800
M205 X8 Y8
G1 F1800 X145.106 Y113.428 E1349.24351
M204 S3000
M205 X10 Y10
G0 F6000 X145.021 Y113.909
M204 S1800
M205 X8 Y8
G1 F1800 X147.179 Y116.066 E1349.34499
M204 S3000
M205 X10 Y10
G0 F6000 X147.179 Y116.632
M204 S1800
M205 X8 Y8
G1 F1800 X144.937 Y114.39 E1349.45044
M204 S3000
M205 X10 Y10
G0 F6000 X144.852 Y114.87
M204 S1800
M205 X8 Y8
G1 F1800 X147.179 Y117.197 E1349.5599
M204 S3000
M205 X10 Y10
G0 F6000 X147.179 Y117.763
M204 S1800
M205 X8 Y8
G1 F1800 X144.767 Y115.351 E1349.67335
M204 S3000
M205 X10 Y10
G0 F6000 X144.682 Y115.832
M204 S1800
M205 X8 Y8
G1 F1800 X147.179 Y118.329 E1349.7908
M204 S3000
M205 X10 Y10
G0 F6000 X147.179 Y118.895
M204 S1800
M205 X8 Y8
G1 F1800 X144.597 Y116.313 E1349.91225
M204 S3000
M205 X10 Y10
G0 F6000 X144.512 Y116.794
M204 S1800
M205 X8 Y8
G1 F1800 X147.179 Y119.46 E1350.03768
M204 S3000
M205 X10 Y10
G0 F6000 X147.179 Y120.026
M204 S1800
M205 X8 Y8
G1 F1800 X144.428 Y117.275 E1350.16708
M204 S3000
M205 X10 Y10
G0 F6000 X144.343 Y117.756
M204 S1800
M205 X8 Y8
G1 F1800 X147.179 Y120.592 E1350.30047
M204 S3000
M205 X10 Y10
G0 F6000 X147.179 Y121.157
M204 S1800
M205 X8 Y8
G1 F1800 X144.258 Y118.237 E1350.43784
M204 S3000
M205 X10 Y10
G0 F6000 X144.174 Y118.718
M204 S1800
M205 X8 Y8
G1 F1800 X147.179 Y121.723 E1350.57919
M204 S3000
M205 X10 Y10
G0 F6000 X147.179 Y122.289
M204 S1800
M205 X8 Y8
G1 F1800 X144.089 Y119.199 E1350.72453
M204 S3000
M205 X10 Y10
G0 F6000 X143.889 Y119.564
M204 S1800
M205 X8 Y8
G1 F1800 X147.179 Y122.854 E1350.87929
M204 S3000
M205 X10 Y10
G0 F6000 X147.179 Y123.42
M204 S1800
M205 X8 Y8
G1 F1800 X143.681 Y119.923 E1351.0438
M204 S3000
M205 X10 Y10
G0 F6000 X143.474 Y120.281
M204 S1800
M205 X8 Y8
G1 F1800 X147.179 Y123.986 E1351.21807
M204 S3000
M205 X10 Y10
G0 F6000 X147.179 Y124.551
M204 S1800
M205 X8 Y8
G1 F1800 X143.268 Y120.64 E1351.40203
M204 S3000
M205 X10 Y10
G0 F6000 X143.061 Y120.999
M204 S1800
M205 X8 Y8
G1 F1800 X147.179 Y125.117 E1351.59573
M204 S3000
M205 X10 Y10
G0 F6000 X147.179 Y125.683
M204 S1800
M205 X8 Y8
G1 F1800 X142.853 Y121.357 E1351.79921
M204 S3000
M205 X10 Y10
G0 F6000 X142.647 Y121.717
M204 S1800
M205 X8 Y8
G1 F1800 X147.179 Y126.248 E1352.01236
M204 S3000
M205 X10 Y10
G0 F6000 X147.179 Y126.814
M204 S1800
M205 X8 Y8
G1 F1800 X142.44 Y122.075 E1352.23527
M204 S3000
M205 X10 Y10
G0 F6000 X142.233 Y122.434
M204 S1800
M205 X8 Y8
G1 F1800 X147.179 Y127.38 E1352.46791
M204 S3000
M205 X10 Y10
G0 F6000 X147.179 Y127.946
M204 S1800
M205 X8 Y8
G1 F1800 X142.025 Y122.792 E1352.71034
M204 S3000
M205 X10 Y10
G0 F6000 X141.819 Y123.151
M204 S1800
M205 X8 Y8
G1 F1800 X147.179 Y128.511 E1352.96246
M204 S3000
M205 X10 Y10
G0 F6000 X147.179 Y129.077
M204 S1800
M205 X8 Y8
G1 F1800 X141.612 Y123.51 E1353.22431
M204 S3000
M205 X10 Y10
G0 F6000 X141.405 Y123.868
M204 S1800
M205 X8 Y8
G1 F1800 X147.179 Y129.643 E1353.49593
M204 S3000
M205 X10 Y10
G0 F6000 X147.179 Y130.208
M204 S1800
M205 X8 Y8
G1 F1800 X141.197 Y124.227 E1353.77728
M204 S3000
M205 X10 Y10
G0 F6000 X140.991 Y124.586
M204 S1800
M205 X8 Y8
G1 F1800 X147.179 Y130.774 E1354.06834
M204 S3000
M205 X10 Y10
G0 F6000 X147.179 Y131.34
M204 S1800
M205 X8 Y8
G1 F1800 X140.784 Y124.945 E1354.36914
M204 S3000
M205 X10 Y10
G0 F6000 X140.577 Y125.303
M204 S1800
M205 X8 Y8
G1 F1800 X147.179 Y131.905 E1354.67968
M204 S3000
M205 X10 Y10
G0 F6000 X147.179 Y132.471
M204 S1800
M205 X8 Y8
G1 F1800 X140.37 Y125.662 E1354.99996
M204 S3000
M205 X10 Y10
G0 F6000 X140.163 Y126.021
M204 S1800
M205 X8 Y8
G1 F1800 X147.179 Y133.037 E1355.32997
M204 S3000
M205 X10 Y10
G0 F6000 X147.179 Y133.602
M204 S1800
M205 X8 Y8
G1 F1800 X139.956 Y126.379 E1355.66971
M204 S3000
M205 X10 Y10
G0 F6000 X139.749 Y126.738
M204 S1800
M205 X8 Y8
G1 F1800 X147.179 Y134.168 E1356.0192
M204 S3000
M205 X10 Y10
G0 F6000 X147.179 Y134.734
M204 S1800
M205 X8 Y8
G1 F1800 X139.542 Y127.097 E1356.37842
M204 S3000
M205 X10 Y10
G0 F6000 X139.335 Y127.455
M204 S1800
M205 X8 Y8
G1 F1800 X147.179 Y135.299 E1356.74738
M204 S3000
M205 X10 Y10
G0 F6000 X147.179 Y135.865
M204 S1800
M205 X8 Y8
G1 F1800 X139.128 Y127.814 E1357.12607
M204 S3000
M205 X10 Y10
G0 F6000 X138.921 Y128.173
M204 S1800
M205 X8 Y8
G1 F1800 X147.179 Y136.431 E1357.5145
M204 S3000
M205 X10 Y10
G0 F6000 X147.179 Y136.996
M204 S1800
M205 X8 Y8
G1 F1800 X138.714 Y128.532 E1357.91265
M204 S3000
M205 X10 Y10
G0 F6000 X138.507 Y128.89
M204 S1800
M205 X8 Y8
G1 F1800 X147.179 Y137.562 E1358.32055
M204 S3000
M205 X10 Y10
G0 F6000 X147.179 Y138.128
M204 S1800
M205 X8 Y8
G1 F1800 X138.3 Y129.249 E1358.73819
M204 S3000
M205 X10 Y10
G0 F6000 X138.093 Y129.608
M204 S1800
M205 X8 Y8
G1 F1800 X147.179 Y138.694 E1359.16557
M204 S3000
M205 X10 Y10
G0 F6000 X147.179 Y139.259
M204 S1800
M205 X8 Y8
G1 F1800 X137.886 Y129.966 E1359.60268
M204 S3000
M205 X10 Y10
G0 F6000 X137.679 Y130.325
M204 S1800
M205 X8 Y8
G1 F1800 X147.179 Y139.825 E1360.04954
M204 S3000
M205 X10 Y10
G0 F6000 X147.179 Y140.391
M204 S1800
M205 X8 Y8
G1 F1800 X137.472 Y130.683 E1360.50615
M204 S3000
M205 X10 Y10
G0 F6000 X137.265 Y131.043
M204 S1800
M205 X8 Y8
G1 F1800 X147.179 Y140.956 E1360.97245
M204 S3000
M205 X10 Y10
G0 F6000 X147.179 Y141.522
M204 S1800
M205 X8 Y8
G1 F1800 X137.058 Y131.401 E1361.44851
M204 S3000
M205 X10 Y10
G0 F6000 X136.845 Y131.754
M204 S1800
M205 X8 Y8
G1 F1800 X147.179 Y142.088 E1361.93459
M204 S3000
M205 X10 Y10
G0 F6000 X147.179 Y142.653
M204 S1800
M205 X8 Y8
G1 F1800 X136.538 Y132.012 E1362.43511
M204 S3000
M205 X10 Y10
G0 F6000 X136.23 Y132.27
M204 S1800
M205 X8 Y8
G1 F1800 X147.179 Y143.219 E1362.95011
M204 S3000
M205 X10 Y10
G0 F6000 X147.179 Y143.785
M204 S1800
M205 X8 Y8
G1 F1800 X135.922 Y132.528 E1363.47961
M204 S3000
M205 X10 Y10
G0 F6000 X135.615 Y132.786
M204 S1800
M205 X8 Y8
G1 F1800 X147.179 Y144.35 E1364.02354
M204 S3000
M205 X10 Y10
G0 F6000 X147.179 Y144.916
M204 S1800
M205 X8 Y8
G1 F1800 X135.307 Y133.044 E1364.58197
M204 S3000
M205 X10 Y10
G0 F6000 X135 Y133.303
M204 S1800
M205 X8 Y8
G1 F1800 X147.179 Y145.482 E1365.15483
M204 S3000
M205 X10 Y10
G0 F6000 X147.179 Y146.047
M204 S1800
M205 X8 Y8
G1 F1800 X134.692 Y133.561 E1365.74216
M204 S3000
M205 X10 Y10
G0 F6000 X134.384 Y133.819
M204 S1800
M205 X8 Y8
G1 F1800 X147.179 Y146.613 E1366.34397
M204 S3000
M205 X10 Y10
G0 F6000 X147.046 Y147.046
M204 S1800
M205 X8 Y8
G1 F1800 X134.077 Y134.077 E1366.95399
M204 S3000
M205 X10 Y10
G0 F6000 X133.769 Y134.335
M204 S1800
M205 X8 Y8
G1 F1800 X146.613 Y147.179 E1367.55814
M204 S3000
M205 X10 Y10
G0 F6000 X146.047 Y147.179
M204 S1800
M205 X8 Y8
G1 F1800 X133.462 Y134.593 E1368.15012
M204 S3000
M205 X10 Y10
G0 F6000 X133.154 Y134.851
M204 S1800
M205 X8 Y8
G1 F1800 X145.482 Y147.179 E1368.72999
M204 S3000
M205 X10 Y10
G0 F6000 X144.916 Y147.179
M204 S1800
M205 X8 Y8
G1 F1800 X132.846 Y135.109 E1369.29773
M204 S3000
M205 X10 Y10
G0 F6000 X132.539 Y135.367
M204 S1800
M205 X8 Y8
G1 F1800 X144.35 Y147.179 E1369.8533
M204 S3000
M205 X10 Y10
G0 F6000 X143.785 Y147.179
M204 S1800
M205 X8 Y8
G1 F1800 X132.231 Y135.625 E1370.39677
M204 S3000
M205 X10 Y10
G0 F6000 X131.923 Y135.883
M204 S1800
M205 X8 Y8
G1 F1800 X143.219 Y147.179 E1370.9281
M204 S3000
M205 X10 Y10
G0 F6000 X142.653 Y147.179
M204 S1800
M205 X8 Y8
G1 F1800 X131.615 Y136.141 E1371.44729
M204 S3000
M205 X10 Y10
G0 F6000 X131.308 Y136.399
M204 S1800
M205 X8 Y8
G1 F1800 X142.088 Y147.179 E1371.95435
M204 S3000
M205 X10 Y10
G0 F6000 X141.522 Y147.179
M204 S1800
M205 X8 Y8
G1 F1800 X131 Y136.657 E1372.44927
M204 S3000
M205 X10 Y10
G0 F6000 X130.693 Y136.915
M204 S1800
M205 X8 Y8
G1 F1800 X140.956 Y147.179 E1372.93203
M204 S3000
M205 X10 Y10
G0 F6000 X140.391 Y147.179
M204 S1800
M205 X8 Y8
G1 F1800 X130.385 Y137.173 E1373.40269
M204 S3000
M205 X10 Y10
G0 F6000 X130.077 Y137.431
M204 S1800
M205 X8 Y8
G1 F1800 X139.825 Y147.179 E1373.8612
M204 S3000
M205 X10 Y10
G0 F6000 X139.259 Y147.179
M204 S1800
M205 X8 Y8
G1 F1800 X129.77 Y137.689 E1374.30756
M204 S3000
M205 X10 Y10
G0 F6000 X129.462 Y137.948
M204 S1800
M205 X8 Y8
G1 F1800 X138.694 Y147.179 E1374.74178
M204 S3000
M205 X10 Y10
G0 F6000 X138.128 Y147.179
M204 S1800
M205 X8 Y8
G1 F1800 X129.155 Y138.206 E1375.16384
M204 S3000
M205 X10 Y10
G0 F6000 X128.847 Y138.464
M204 S1800
M205 X8 Y8
G1 F1800 X137.562 Y147.179 E1375.57377
M204 S3000
M205 X10 Y10
G0 F6000 X136.996 Y147.179
M204 S1800
M205 X8 Y8
G1 F1800 X128.539 Y138.722 E1375.97156
M204 S3000
M205 X10 Y10
G0 F6000 X128.232 Y138.98
M204 S1800
M205 X8 Y8
G1 F1800 X136.431 Y147.179 E1376.35722
M204 S3000
M205 X10 Y10
G0 F6000 X135.865 Y147.179
M204 S1800
M205 X8 Y8
G1 F1800 X127.924 Y139.238 E1376.73074
M204 S3000
M205 X10 Y10
G0 F6000 X127.617 Y139.496
M204 S1800
M205 X8 Y8
G1 F1800 X135.299 Y147.179 E1377.0921
M204 S3000
M205 X10 Y10
G0 F6000 X134.734 Y147.179
M204 S1800
M205 X8 Y8
G1 F1800 X127.309 Y139.754 E1377.44135
M204 S3000
M205 X10 Y10
G0 F6000 X127.002 Y140.012
M204 S1800
M205 X8 Y8
G1 F1800 X134.168 Y147.179 E1377.77844
M204 S3000
M205 X10 Y10
G0 F6000 X133.602 Y147.179
M204 S1800
M205 X8 Y8
G1 F1800 X126.694 Y140.27 E1378.10339
M204 S3000
M205 X10 Y10
G0 F6000 X126.386 Y140.528
M204 S1800
M205 X8 Y8
G1 F1800 X133.037 Y147.179 E1378.41624
M204 S3000
M205 X10 Y10
G0 F6000 X132.471 Y147.179
M204 S1800
M205 X8 Y8
G1 F1800 X126.078 Y140.786 E1378.71694
M204 S3000
M205 X10 Y10
G0 F6000 X125.761 Y141.035
M204 S1800
M205 X8 Y8
G1 F1800 X131.905 Y147.179 E1379.00594
M204 S3000
M205 X10 Y10
G0 F6000 X131.34 Y147.179
M204 S1800
M205 X8 Y8
G1 F1800 X125.346 Y141.185 E1379.28788
M204 S3000
M205 X10 Y10
G0 F6000 X124.932 Y141.337
M204 S1800
M205 X8 Y8
G1 F1800 X130.774 Y147.179 E1379.56267
M204 S3000
M205 X10 Y10
G0 F6000 X130.208 Y147.179
M204 S1800
M205 X8 Y8
G1 F1800 X124.517 Y141.487 E1379.83038
M204 S3000
M205 X10 Y10
G0 F6000 X124.102 Y141.638
M204 S1800
M205 X8 Y8
G1 F1800 X129.643 Y147.179 E1380.09101
M204 S3000
M205 X10 Y10
G0 F6000 X129.077 Y147.179
M204 S1800
M205 X8 Y8
G1 F1800 X123.687 Y141.789 E1380.34454
M204 S3000
M205 X10 Y10
G0 F6000 X123.272 Y141.94
M204 S1800
M205 X8 Y8
G1 F1800 X128.511 Y147.179 E1380.59096
M204 S3000
M205 X10 Y10
G0 F6000 X127.946 Y147.179
M204 S1800
M205 X8 Y8
G1 F1800 X122.858 Y142.091 E1380.83029
M204 S3000
M205 X10 Y10
G0 F6000 X122.443 Y142.242
M204 S1800
M205 X8 Y8
G1 F1800 X127.38 Y147.179 E1381.06251
M204 S3000
M205 X10 Y10
G0 F6000 X126.814 Y147.179
M204 S1800
M205 X8 Y8
G1 F1800 X122.028 Y142.393 E1381.28763
M204 S3000
M205 X10 Y10
G0 F6000 X121.613 Y142.544
M204 S1800
M205 X8 Y8
G1 F1800 X126.248 Y147.179 E1381.50564
M204 S3000
M205 X10 Y10
G0 F6000 X125.683 Y147.179
M204 S1800
M205 X8 Y8
G1 F1800 X121.198 Y142.694 E1381.71661
M204 S3000
M205 X10 Y10
G0 F6000 X120.784 Y142.846
M204 S1800
M205 X8 Y8
G1 F1800 X125.117 Y147.179 E1381.92042
M204 S3000
M205 X10 Y10
G0 F6000 X124.551 Y147.179
M204 S1800
M205 X8 Y8
G1 F1800 X120.369 Y142.996 E1382.11715
M204 S3000
M205 X10 Y10
G0 F6000 X119.955 Y143.148
M204 S1800
M205 X8 Y8
G1 F1800 X123.986 Y147.179 E1382.30675
M204 S3000
M205 X10 Y10
G0 F6000 X123.42 Y147.179
M204 S1800
M205 X8 Y8
G1 F1800 X119.539 Y143.298 E1382.4893
M204 S3000
M205 X10 Y10
G0 F6000 X119.125 Y143.45
M204 S1800
M205 X8 Y8
G1 F1800 X122.854 Y147.179 E1382.66471
M204 S3000
M205 X10 Y10
G0 F6000 X122.289 Y147.179
M204 S1800
M205 X8 Y8
G1 F1800 X118.71 Y143.6 E1382.83305
M204 S3000
M205 X10 Y10
G0 F6000 X118.295 Y143.751
M204 S1800
M205 X8 Y8
G1 F1800 X121.723 Y147.179 E1382.99429
M204 S3000
M205 X10 Y10
G0 F6000 X121.157 Y147.179
M204 S1800
M205 X8 Y8
G1 F1800 X117.881 Y143.902 E1383.14841
M204 S3000
M205 X10 Y10
G0 F6000 X117.465 Y144.053
M204 S1800
M205 X8 Y8
G1 F1800 X120.592 Y147.179 E1383.29547
M204 S3000
M205 X10 Y10
G0 F6000 X120.026 Y147.179
M204 S1800
M205 X8 Y8
G1 F1800 X117.051 Y144.204 E1383.43541
M204 S3000
M205 X10 Y10
G0 F6000 X116.636 Y144.355
M204 S1800
M205 X8 Y8
G1 F1800 X119.46 Y147.179 E1383.56824
M204 S3000
M205 X10 Y10
G0 F6000 X118.895 Y147.179
M204 S1800
M205 X8 Y8
G1 F1800 X116.222 Y144.506 E1383.69397
M204 S3000
M205 X10 Y10
G0 F6000 X115.807 Y144.657
M204 S1800
M205 X8 Y8
G1 F1800 X118.329 Y147.179 E1383.81259
M204 S3000
M205 X10 Y10
G0 F6000 X117.763 Y147.179
M204 S1800
M205 X8 Y8
G1 F1800 X115.392 Y144.807 E1383.92414
M204 S3000
M205 X10 Y10
G0 F6000 X114.977 Y144.959
M204 S1800
M205 X8 Y8
G1 F1800 X117.197 Y147.179 E1384.02856
M204 S3000
M205 X10 Y10
G0 F6000 X116.632 Y147.179
M204 S1800
M205 X8 Y8
G1 F1800 X114.562 Y145.109 E1384.12593
M204 S3000
M205 X10 Y10
G0 F6000 X114.148 Y145.26
M204 S1800
M205 X8 Y8
G1 F1800 X116.066 Y147.179 E1384.21617
M204 S3000
M205 X10 Y10
G0 F6000 X115.5 Y147.179
M204 S1800
M205 X8 Y8
G1 F1800 X113.733 Y145.411 E1384.29931
M204 S3000
M205 X10 Y10
G0 F6000 X113.318 Y145.562
M204 S1800
M205 X8 Y8
G1 F1800 X114.935 Y147.179 E1384.37537
M204 S3000
M205 X10 Y10
G0 F6000 X114.369 Y147.179
M204 S1800
M205 X8 Y8
G1 F1800 X112.903 Y145.713 E1384.44432
M204 S3000
M205 X10 Y10
G0 F6000 X112.488 Y145.864
M204 S1800
M205 X8 Y8
G1 F1800 X113.803 Y147.179 E1384.50618
M204 S3000
M205 X10 Y10
G0 F6000 X113.238 Y147.179
M204 S1800
M205 X8 Y8
G1 F1800 X112.02 Y145.961 E1384.56347
M204 S3000
M205 X10 Y10
G0 F6000 X111.454 Y145.961
M204 S1800
M205 X8 Y8
G1 F1800 X112.672 Y147.179 E1384.62076
M204 S3000
M205 X10 Y10
G0 F6000 X112.106 Y147.179
M204 S1800
M205 X8 Y8
G1 F1800 X110.889 Y145.961 E1384.67803
M204 S3000
M205 X10 Y10
G0 F6000 X110.323 Y145.961
M204 S1800
M205 X8 Y8
G1 F1800 X111.541 Y147.179 E1384.73532
M204 S3000
M205 X10 Y10
G0 F6000 X110.975 Y147.179
M204 S1800
M205 X8 Y8
G1 F1800 X109.757 Y145.961 E1384.79261
M204 S3000
M205 X10 Y10
G0 F6000 X109.192 Y145.961
M204 S1800
M205 X8 Y8
G1 F1800 X110.409 Y147.179 E1384.84988
M204 S3000
M205 X10 Y10
G0 F6000 X109.844 Y147.179
M204 S1800
M205 X8 Y8
G1 F1800 X108.626 Y145.961 E1384.90717
M204 S3000
M205 X10 Y10
G0 F6000 X108.06 Y145.961
M204 S1800
M205 X8 Y8
G1 F1800 X109.278 Y147.179 E1384.96446
M204 S3000
M205 X10 Y10
G0 F6000 X108.712 Y147.179
M204 S1800
M205 X8 Y8
G1 F1800 X107.495 Y145.961 E1385.02173
M204 S3000
M205 X10 Y10
G0 F6000 X106.929 Y145.961
M204 S1800
M205 X8 Y8
G1 F1800 X108.147 Y147.179 E1385.07902
M204 S3000
M205 X10 Y10
G0 F6000 X107.581 Y147.179
M204 S1800
M205 X8 Y8
G1 F1800 X106.363 Y145.961 E1385.13631
M204 S3000
M205 X10 Y10
G0 F6000 X105.798 Y145.961
M204 S1800
M205 X8 Y8
G1 F1800 X107.015 Y147.179 E1385.19358
M204 S3000
M205 X10 Y10
G0 F6000 X106.449 Y147.179
M204 S1800
M205 X8 Y8
G1 F1800 X105.232 Y145.961 E1385.25084
M204 S3000
M205 X10 Y10
G0 F6000 X104.666 Y145.961
M204 S1800
M205 X8 Y8
G1 F1800 X105.884 Y147.179 E1385.30813
M204 S3000
M205 X10 Y10
G0 F6000 X105.318 Y147.179
M204 S1800
M205 X8 Y8
G1 F1800 X104.1 Y145.961 E1385.36542
M204 S3000
M205 X10 Y10
G0 F6000 X103.535 Y145.961
M204 S1800
M205 X8 Y8
G1 F1800 X104.752 Y147.179 E1385.42269
M204 S3000
M205 X10 Y10
G0 F6000 X104.187 Y147.179
M204 S1800
M205 X8 Y8
G1 F1800 X102.969 Y145.961 E1385.47998
M204 S3000
M205 X10 Y10
G0 F6000 X102.403 Y145.961
M204 S1800
M205 X8 Y8
G1 F1800 X103.621 Y147.179 E1385.53727
M204 S3000
M205 X10 Y10
G0 F6000 X103.055 Y147.179
M204 S1800
M205 X8 Y8
G1 F1800 X101.838 Y145.961 E1385.59454
M204 S3000
M205 X10 Y10
G0 F6000 X101.272 Y145.961
M204 S1800
M205 X8 Y8
G1 F1800 X102.49 Y147.179 E1385.65183
M204 S3000
M205 X10 Y10
G0 F6000 X101.924 Y147.179
M204 S1800
M205 X8 Y8
G1 F1800 X100.706 Y145.961 E1385.70912
M204 S3000
M205 X10 Y10
G0 F6000 X100.141 Y145.961
M204 S1800
M205 X8 Y8
G1 F1800 X101.358 Y147.179 E1385.76639
M204 S3000
M205 X10 Y10
G0 F6000 X100.793 Y147.179
M204 S1800
M205 X8 Y8
G1 F1800 X99.575 Y145.961 E1385.82368
M204 S3000
M205 X10 Y10
G0 F6000 X99.009 Y145.961
M204 S1800
M205 X8 Y8
G1 F1800 X100.227 Y147.179 E1385.88097
M204 S3000
M205 X10 Y10
G0 F6000 X99.661 Y147.179
M204 S1800
M205 X8 Y8
G1 F1800 X98.444 Y145.961 E1385.93824
M204 S3000
M205 X10 Y10
G0 F6000 X97.878 Y145.961
M204 S1800
M205 X8 Y8
G1 F1800 X99.096 Y147.179 E1385.99553
M204 S3000
M205 X10 Y10
G0 F6000 X98.53 Y147.179
M204 S1800
M205 X8 Y8
G1 F1800 X97.046 Y145.695 E1386.06533
G1 X96.976 Y145.625
M204 S3000
M205 X10 Y10
G0 F6000 X96.157 Y145.371
M204 S1800
M205 X8 Y8
G1 F1800 X97.964 Y147.179 E1386.15035
M204 S3000
M205 X10 Y10
G0 F6000 X97.399 Y147.179
M204 S1800
M205 X8 Y8
G1 F1800 X95.268 Y145.048 E1386.25059
G1 X95.198 Y144.978
M204 S3000
M205 X10 Y10
G0 F6000 X94.378 Y144.724
M204 S1800
M205 X8 Y8
G1 F1800 X96.833 Y147.179 E1386.36606
M204 S3000
M205 X10 Y10
G0 F6000 X96.267 Y147.179
M204 S1800
M205 X8 Y8
G1 F1800 X93.49 Y144.401 E1386.49671
G1 X93.42 Y144.331
M204 S3000
M205 X10 Y10
G0 F6000 X92.6 Y144.077
M204 S1800
M205 X8 Y8
G1 F1800 X95.701 Y147.179 E1386.6426
M204 S3000
M205 X10 Y10
G0 F6000 X95.136 Y147.179
M204 S1800
M205 X8 Y8
G1 F1800 X91.711 Y143.754 E1386.8037
G1 X91.641 Y143.684
M204 S3000
M205 X10 Y10
G0 F6000 X90.822 Y143.43
M204 S1800
M205 X8 Y8
G1 F1800 X94.57 Y147.179 E1386.98001
M204 S3000
M205 X10 Y10
G0 F6000 X94.004 Y147.179
M204 S1800
M205 X8 Y8
G1 F1800 X89.932 Y143.107 E1387.17155
G1 X89.862 Y143.037
M204 S3000
M205 X10 Y10
G0 F6000 X89.043 Y142.783
M204 S1800
M205 X8 Y8
G1 F1800 X93.439 Y147.179 E1387.37832
M204 S3000
M205 X10 Y10
G0 F6000 X92.873 Y147.179
M204 S1800
M205 X8 Y8
G1 F1800 X88.154 Y142.46 E1387.60029
G1 X88.084 Y142.39
M204 S3000
M205 X10 Y10
G0 F6000 X87.264 Y142.136
M204 S1800
M205 X8 Y8
G1 F1800 X92.307 Y147.179 E1387.8375
M204 S3000
M205 X10 Y10
G0 F6000 X91.742 Y147.179
M204 S1800
M205 X8 Y8
G1 F1800 X86.375 Y141.812 E1388.08995
G1 X86.305 Y141.742
M204 S3000
M205 X10 Y10
G0 F6000 X85.486 Y141.489
M204 S1800
M205 X8 Y8
G1 F1800 X91.176 Y147.179 E1388.35759
M204 S3000
M205 X10 Y10
G0 F6000 X90.61 Y147.179
M204 S1800
M205 X8 Y8
G1 F1800 X84.596 Y141.165 E1388.64047
G1 X84.526 Y141.095
M204 S3000
M205 X10 Y10
G0 F6000 X82.251 Y139.385
M204 S1800
M205 X8 Y8
G1 F1800 X90.045 Y147.179 E1389.00707
M204 S3000
M205 X10 Y10
G0 F6000 X89.479 Y147.179
M204 S1800
M205 X8 Y8
G1 F1800 X78.738 Y136.438 E1389.51229
G1 X78.668 Y136.368
M204 S3000
M205 X10 Y10
G0 F6000 X75.225 Y133.491
M204 S1800
M205 X8 Y8
G1 F1800 X88.913 Y147.179 E1390.15614
M204 S3000
M205 X10 Y10
G0 F6000 X88.348 Y147.179
M204 S1800
M205 X8 Y8
G1 F1800 X62.819 Y121.65 E1391.35694
M204 S3000
M205 X10 Y10
G0 F6000 X62.819 Y121.084
M204 S1800
M205 X8 Y8
G1 F1800 X72.676 Y130.942 E1391.82061
G1 X72.746 Y131.012
M204 S3000
M205 X10 Y10
G0 F6000 X71.904 Y129.604
M204 S1800
M205 X8 Y8
G1 F1800 X62.819 Y120.519 E1392.24794
M204 S3000
M205 X10 Y10
G0 F6000 X62.819 Y119.953
M204 S1800
M205 X8 Y8
G1 F1800 X71.132 Y128.266 E1392.63896
G1 X71.202 Y128.336
M204 S3000
M205 X10 Y10
G0 F6000 X70.359 Y126.928
M204 S1800
M205 X8 Y8
G1 F1800 X62.819 Y119.387 E1392.99364
M204 S3000
M205 X10 Y10
G0 F6000 X62.819 Y118.822
M204 S1800
M205 X8 Y8
G1 F1800 X69.587 Y125.59 E1393.31199
G1 X69.657 Y125.66
M204 S3000
M205 X10 Y10
G0 F6000 X68.815 Y124.252
M204 S1800
M205 X8 Y8
G1 F1800 X62.819 Y118.256 E1393.59402
M204 S3000
M205 X10 Y10
G0 F6000 X62.819 Y117.69
M204 S1800
M205 X8 Y8
G1 F1800 X68.043 Y122.914 E1393.83974
G1 X68.113 Y122.984
M204 S3000
M205 X10 Y10
G0 F6000 X67.271 Y121.577
M204 S1800
M205 X8 Y8
G1 F1800 X62.819 Y117.125 E1394.04915
M204 S3000
M205 X10 Y10
G0 F6000 X62.819 Y116.559
M204 S1800
M205 X8 Y8
G1 F1800 X66.499 Y120.239 E1394.22224
G1 X66.569 Y120.309
M204 S3000
M205 X10 Y10
G0 F6000 X65.884 Y119.059
M204 S1800
M205 X8 Y8
G1 F1800 X62.819 Y115.993 E1394.36644
M204 S3000
M205 X10 Y10
G0 F6000 X62.819 Y115.428
M204 S1800
M205 X8 Y8
G1 F1800 X65.763 Y118.372 E1394.50491
M204 S3000
M205 X10 Y10
G0 F6000 X65.642 Y117.685
M204 S1800
M205 X8 Y8
G1 F1800 X62.819 Y114.862 E1394.6377
M204 S3000
M205 X10 Y10
G0 F6000 X62.819 Y114.296
M204 S1800
M205 X8 Y8
G1 F1800 X65.521 Y116.999 E1394.76482
M204 S3000
M205 X10 Y10
G0 F6000 X65.401 Y116.312
M204 S1800
M205 X8 Y8
G1 F1800 X62.819 Y113.731 E1394.88624
M204 S3000
M205 X10 Y10
G0 F6000 X62.819 Y113.165
M204 S1800
M205 X8 Y8
G1 F1800 X65.279 Y115.625 E1395.00195
M204 S3000
M205 X10 Y10
G0 F6000 X65.158 Y114.938
M204 S1800
M205 X8 Y8
G1 F1800 X62.819 Y112.599 E1395.11197
M204 S3000
M205 X10 Y10
G0 F6000 X62.819 Y112.033
M204 S1800
M205 X8 Y8
G1 F1800 X65.037 Y114.252 E1395.21632
M204 S3000
M205 X10 Y10
G0 F6000 X64.916 Y113.565
M204 S1800
M205 X8 Y8
G1 F1800 X62.819 Y111.468 E1395.31496
M204 S3000
M205 X10 Y10
G0 F6000 X62.819 Y110.902
M204 S1800
M205 X8 Y8
G1 F1800 X64.795 Y112.878 E1395.4079
M204 S3000
M205 X10 Y10
G0 F6000 X64.674 Y112.192
M204 S1800
M205 X8 Y8
G1 F1800 X62.819 Y110.336 E1395.49518
M204 S3000
M205 X10 Y10
G0 F6000 X62.819 Y109.771
M204 S1800
M205 X8 Y8
G1 F1800 X64.553 Y111.505 E1395.57674
M204 S3000
M205 X10 Y10
G0 F6000 X64.432 Y110.819
M204 S1800
M205 X8 Y8
G1 F1800 X62.819 Y109.205 E1395.65264
M204 S3000
M205 X10 Y10
G0 F6000 X62.819 Y108.639
M204 S1800
M205 X8 Y8
G1 F1800 X64.312 Y110.132 E1395.72286
M204 S3000
M205 X10 Y10
G0 F6000 X64.19 Y109.445
M204 S1800
M205 X8 Y8
G1 F1800 X62.819 Y108.074 E1395.78735
G1 X62.749 Y108.004
M204 S3000
M205 X10 Y10
G0 F6000 X63.948 Y108.072
M204 S1800
M205 X8 Y8
G1 F1800 X62.819 Y106.942 E1395.84048
M204 S3000
M205 X10 Y10
G0 F6000 X62.819 Y106.377
M204 S1800
M205 X8 Y8
G1 F1800 X63.827 Y107.385 E1395.88789
M204 S3000
M205 X10 Y10
G0 F6000 X63.706 Y106.698
M204 S1800
M205 X8 Y8
G1 F1800 X62.819 Y105.811 E1395.92961
M204 S3000
M205 X10 Y10
G0 F6000 X62.819 Y105.245
M204 S1800
M205 X8 Y8
G1 F1800 X63.585 Y106.012 E1395.96567
G1 X63.655 Y106.082
M204 S3000
M205 X10 Y10
G0 F6000 X62.819 Y107.508
M204 S1800
M205 X8 Y8
G1 F1800 X64.069 Y108.758 E1396.02446
G1 X64.139 Y108.828
M204 S3000
M205 X10 Y10
G0 F6000 X63.464 Y105.325
M204 S1800
M205 X8 Y8
G1 F1800 X62.819 Y104.68 E1396.0548
M204 S3000
M205 X10 Y10
G0 F6000 X62.819 Y104.114
M204 S1800
M205 X8 Y8
G1 F1800 X63.451 Y104.746 E1396.08453
M204 S3000
M205 X10 Y10
G0 F6000 X63.536 Y104.265
M204 S1800
M205 X8 Y8
G1 F1800 X62.819 Y103.548 E1396.11826
M204 S3000
M205 X10 Y10
G0 F6000 X62.819 Y102.983
M204 S1800
M205 X8 Y8
G1 F1800 X63.621 Y103.784 E1396.15596
M204 S3000
M205 X10 Y10
G0 F6000 X63.706 Y103.304
M204 S1800
M205 X8 Y8
G1 F1800 X62.819 Y102.417 E1396.19768
M204 S3000
M205 X10 Y10
G0 F6000 X62.819 Y101.851
M204 S1800
M205 X8 Y8
G1 F1800 X63.79 Y102.823 E1396.24337
M204 S3000
M205 X10 Y10
G0 F6000 X63.875 Y102.342
M204 S1800
M205 X8 Y8
G1 F1800 X62.819 Y101.285 E1396.29307
M204 S3000
M205 X10 Y10
G0 F6000 X62.819 Y100.72
M204 S1800
M205 X8 Y8
G1 F1800 X63.96 Y101.861 E1396.34674
M204 S3000
M205 X10 Y10
G0 F6000 X64.045 Y101.38
M204 S1800
M205 X8 Y8
G1 F1800 X62.819 Y100.154 E1396.40441
M204 S3000
M205 X10 Y10
G0 F6000 X62.819 Y99.588
M204 S1800
M205 X8 Y8
G1 F1800 X64.129 Y100.899 E1396.46605
M204 S3000
M205 X10 Y10
G0 F6000 X64.214 Y100.418
M204 S1800
M205 X8 Y8
G1 F1800 X62.819 Y99.023 E1396.53166
M204 S3000
M205 X10 Y10
G0 F6000 X62.819 Y98.457
M204 S1800
M205 X8 Y8
G1 F1800 X64.299 Y99.937 E1396.60128
M204 S3000
M205 X10 Y10
G0 F6000 X64.384 Y99.456
M204 S1800
M205 X8 Y8
G1 F1800 X62.819 Y97.891 E1396.67489
M204 S3000
M205 X10 Y10
G0 F6000 X62.819 Y97.326
M204 S1800
M205 X8 Y8
G1 F1800 X64.469 Y98.975 E1396.75248
M204 S3000
M205 X10 Y10
G0 F6000 X64.553 Y98.495
M204 S1800
M205 X8 Y8
G1 F1800 X62.819 Y96.76 E1396.83406
M204 S3000
M205 X10 Y10
G0 F6000 X62.819 Y96.194
M204 S1800
M205 X8 Y8
G1 F1800 X64.638 Y98.014 E1396.91965
M204 S3000
M205 X10 Y10
G0 F6000 X64.723 Y97.533
M204 S1800
M205 X8 Y8
G1 F1800 X62.819 Y95.629 E1397.00921
M204 S3000
M205 X10 Y10
G0 F6000 X62.819 Y95.063
M204 S1800
M205 X8 Y8
G1 F1800 X64.807 Y97.051 E1397.10272
M204 S3000
M205 X10 Y10
G0 F6000 X64.892 Y96.57
M204 S1800
M205 X8 Y8
G1 F1800 X62.819 Y94.497 E1397.20022
M204 S3000
M205 X10 Y10
G0 F6000 X62.819 Y93.932
M204 S1800
M205 X8 Y8
G1 F1800 X64.977 Y96.09 E1397.30173
M204 S3000
M205 X10 Y10
G0 F6000 X65.062 Y95.609
M204 S1800
M205 X8 Y8
G1 F1800 X62.819 Y93.366 E1397.40723
M204 S3000
M205 X10 Y10
G0 F6000 X62.819 Y92.8
M204 S1800
M205 X8 Y8
G1 F1800 X65.147 Y95.128 E1397.51673
M204 S3000
M205 X10 Y10
G0 F6000 X65.232 Y94.647
M204 S1800
M205 X8 Y8
G1 F1800 X62.819 Y92.235 E1397.63021
M204 S3000
M205 X10 Y10
G0 F6000 X62.819 Y91.669
M204 S1800
M205 X8 Y8
G1 F1800 X65.316 Y94.166 E1397.74766
M204 S3000
M205 X10 Y10
G0 F6000 X65.401 Y93.685
M204 S1800
M205 X8 Y8
G1 F1800 X62.819 Y91.103 E1397.86911
M204 S3000
M205 X10 Y10
G0 F6000 X62.819 Y90.537
M204 S1800
M205 X8 Y8
G1 F1800 X65.486 Y93.205 E1397.99458
M204 S3000
M205 X10 Y10
G0 F6000 X65.57 Y92.723
M204 S1800
M205 X8 Y8
G1 F1800 X62.819 Y89.972 E1398.12398
M204 S3000
M205 X10 Y10
G0 F6000 X62.819 Y89.406
M204 S1800
M205 X8 Y8
G1 F1800 X65.655 Y92.242 E1398.25738
M204 S3000
M205 X10 Y10
G0 F6000 X65.74 Y91.761
M204 S1800
M205 X8 Y8
G1 F1800 X62.819 Y88.84 E1398.39477
M204 S3000
M205 X10 Y10
G0 F6000 X62.819 Y88.275
M204 S1800
M205 X8 Y8
G1 F1800 X65.825 Y91.281 E1398.53617
M204 S3000
M205 X10 Y10
G0 F6000 X65.91 Y90.8
M204 S1800
M205 X8 Y8
G1 F1800 X62.819 Y87.709 E1398.68156
M204 S3000
M205 X10 Y10
G0 F6000 X62.819 Y87.143
M204 S1800
M205 X8 Y8
G1 F1800 X66.11 Y90.434 E1398.83636
M204 S3000
M205 X10 Y10
G0 F6000 X66.317 Y90.076
M204 S1800
M205 X8 Y8
G1 F1800 X62.819 Y86.578 E1399.00089
M204 S3000
M205 X10 Y10
G0 F6000 X62.819 Y86.012
M204 S1800
M205 X8 Y8
G1 F1800 X66.524 Y89.717 E1399.17516
M204 S3000
M205 X10 Y10
G0 F6000 X66.731 Y89.358
M204 S1800
M205 X8 Y8
G1 F1800 X62.819 Y85.446 E1399.35917
M204 S3000
M205 X10 Y10
G0 F6000 X62.819 Y84.881
M204 S1800
M205 X8 Y8
G1 F1800 X66.938 Y88.999 E1399.55289
M204 S3000
M205 X10 Y10
G0 F6000 X67.145 Y88.641
M204 S1800
M205 X8 Y8
G1 F1800 X62.819 Y84.315 E1399.75637
M204 S3000
M205 X10 Y10
G0 F6000 X62.819 Y83.749
M204 S1800
M205 X8 Y8
G1 F1800 X67.351 Y88.282 E1399.96957
M204 S3000
M205 X10 Y10
G0 F6000 X67.559 Y87.923
M204 S1800
M205 X8 Y8
G1 F1800 X62.819 Y83.184 E1400.1925
M204 S3000
M205 X10 Y10
G0 F6000 X62.819 Y82.618
M204 S1800
M205 X8 Y8
G1 F1800 X67.766 Y87.565 E1400.42519
M204 S3000
M205 X10 Y10
G0 F6000 X67.973 Y87.206
M204 S1800
M205 X8 Y8
G1 F1800 X62.819 Y82.052 E1400.66762
M204 S3000
M205 X10 Y10
G0 F6000 X62.819 Y81.486
M204 S1800
M205 X8 Y8
G1 F1800 X68.179 Y86.847 E1400.91976
M204 S3000
M205 X10 Y10
G0 F6000 X68.387 Y86.489
M204 S1800
M205 X8 Y8
G1 F1800 X62.819 Y80.921 E1401.18166
M204 S3000
M205 X10 Y10
G0 F6000 X62.819 Y80.355
M204 S1800
M205 X8 Y8
G1 F1800 X68.594 Y86.13 E1401.4533
M204 S3000
M205 X10 Y10
G0 F6000 X68.801 Y85.772
M204 S1800
M205 X8 Y8
G1 F1800 X62.819 Y79.789 E1401.7347
M204 S3000
M205 X10 Y10
G0 F6000 X62.819 Y79.224
M204 S1800
M205 X8 Y8
G1 F1800 X69.007 Y85.412 E1402.02577
M204 S3000
M205 X10 Y10
G0 F6000 X69.215 Y85.054
M204 S1800
M205 X8 Y8
G1 F1800 X62.819 Y78.658 E1402.32661
M204 S3000
M205 X10 Y10
G0 F6000 X62.819 Y78.092
M204 S1800
M205 X8 Y8
G1 F1800 X69.422 Y84.695 E1402.6372
M204 S3000
M205 X10 Y10
G0 F6000 X69.628 Y84.336
M204 S1800
M205 X8 Y8
G1 F1800 X62.819 Y77.527 E1402.95747
M204 S3000
M205 X10 Y10
G0 F6000 X62.819 Y76.961
M204 S1800
M205 X8 Y8
G1 F1800 X69.835 Y83.978 E1403.28751
M204 S3000
M205 X10 Y10
G0 F6000 X70.043 Y83.619
M204 S1800
M205 X8 Y8
G1 F1800 X62.819 Y76.395 E1403.6273
M204 S3000
M205 X10 Y10
G0 F6000 X62.819 Y75.83
M204 S1800
M205 X8 Y8
G1 F1800 X70.25 Y83.261 E1403.97683
M204 S3000
M205 X10 Y10
G0 F6000 X70.456 Y82.901
M204 S1800
M205 X8 Y8
G1 F1800 X62.819 Y75.264 E1404.33606
M204 S3000
M205 X10 Y10
G0 F6000 X62.819 Y74.698
M204 S1800
M205 X8 Y8
G1 F1800 X70.664 Y82.543 E1404.70506
M204 S3000
M205 X10 Y10
G0 F6000 X70.871 Y82.184
M204 S1800
M205 X8 Y8
G1 F1800 X62.819 Y74.133 E1405.08378
M204 S3000
M205 X10 Y10
G0 F6000 X62.819 Y73.567
M204 S1800
M205 X8 Y8
G1 F1800 X71.078 Y81.826 E1405.47226
M204 S3000
M205 X10 Y10
G0 F6000 X71.284 Y81.467
M204 S1800
M205 X8 Y8
G1 F1800 X62.819 Y73.001 E1405.87045
M204 S3000
M205 X10 Y10
G0 F6000 X62.819 Y72.436
M204 S1800
M205 X8 Y8
G1 F1800 X71.492 Y81.108 E1406.27837
M204 S3000
M205 X10 Y10
G0 F6000 X71.699 Y80.75
M204 S1800
M205 X8 Y8
G1 F1800 X62.819 Y71.87 E1406.69606
M204 S3000
M205 X10 Y10
G0 F6000 X62.819 Y71.304
M204 S1800
M205 X8 Y8
G1 F1800 X71.905 Y80.39 E1407.12344
M204 S3000
M205 X10 Y10
G0 F6000 X72.112 Y80.032
M204 S1800
M205 X8 Y8
G1 F1800 X62.819 Y70.738 E1407.56058
M204 S3000
M205 X10 Y10
G0 F6000 X62.819 Y70.173
M204 S1800
M205 X8 Y8
G1 F1800 X72.32 Y79.673 E1408.00745
M204 S3000
M205 X10 Y10
G0 F6000 X72.527 Y79.315
M204 S1800
M205 X8 Y8
G1 F1800 X62.819 Y69.607 E1408.46409
M204 S3000
M205 X10 Y10
G0 F6000 X62.819 Y69.041
M204 S1800
M205 X8 Y8
G1 F1800 X72.733 Y78.956 E1408.93043
M204 S3000
M205 X10 Y10
G0 F6000 X72.94 Y78.597
M204 S1800
M205 X8 Y8
G1 F1800 X62.819 Y68.476 E1409.4065
M204 S3000
M205 X10 Y10
G0 F6000 X62.819 Y67.91
M204 S1800
M205 X8 Y8
G1 F1800 X73.153 Y78.244 E1409.89258
M204 S3000
M205 X10 Y10
G0 F6000 X73.461 Y77.986
M204 S1800
M205 X8 Y8
G1 F1800 X62.819 Y67.344 E1410.39314
M204 S3000
M205 X10 Y10
G0 F6000 X62.819 Y66.779
M204 S1800
M205 X8 Y8
G1 F1800 X73.768 Y77.728 E1410.90815
M204 S3000
M205 X10 Y10
G0 F6000 X74.076 Y77.47
M204 S1800
M205 X8 Y8
G1 F1800 X62.819 Y66.213 E1411.43764
M204 S3000
M205 X10 Y10
G0 F6000 X62.819 Y65.647
M204 S1800
M205 X8 Y8
G1 F1800 X74.384 Y77.212 E1411.98163
M204 S3000
M205 X10 Y10
G0 F6000 X74.691 Y76.954
M204 S1800
M205 X8 Y8
G1 F1800 X62.819 Y65.082 E1412.54005
M204 S3000
M205 X10 Y10
G0 F6000 X62.819 Y64.516
M204 S1800
M205 X8 Y8
G1 F1800 X74.999 Y76.696 E1413.11296
M204 S3000
M205 X10 Y10
G0 F6000 X75.306 Y76.438
M204 S1800
M205 X8 Y8
G1 F1800 X62.819 Y63.95 E1413.70033
M204 S3000
M205 X10 Y10
G0 F6000 X62.819 Y63.385
M204 S1800
M205 X8 Y8
G1 F1800 X75.614 Y76.18 E1414.30217
M204 S3000
M205 X10 Y10
G0 F6000 X75.922 Y75.922
M204 S1800
M205 X8 Y8
G1 F1800 X62.953 Y62.953 E1414.91219
M204 S3000
M205 X10 Y10
G0 F6000 X63.385 Y62.82
M204 S1800
M205 X8 Y8
G1 F1800 X76.229 Y75.663 E1415.51631
M204 S3000
M205 X10 Y10
G0 F6000 X76.537 Y75.405
M204 S1800
M205 X8 Y8
G1 F1800 X63.951 Y62.82 E1416.10829
M204 S3000
M205 X10 Y10
G0 F6000 X64.517 Y62.82
M204 S1800
M205 X8 Y8
G1 F1800 X76.844 Y75.147 E1416.68812
M204 S3000
M205 X10 Y10
G0 F6000 X77.152 Y74.889
M204 S1800
M205 X8 Y8
G1 F1800 X65.082 Y62.82 E1417.25583
M204 S3000
M205 X10 Y10
G0 F6000 X65.648 Y62.82
M204 S1800
M205 X8 Y8
G1 F1800 X77.46 Y74.631 E1417.81141
M204 S3000
M205 X10 Y10
G0 F6000 X77.767 Y74.373
M204 S1800
M205 X8 Y8
G1 F1800 X66.214 Y62.82 E1418.35483
M204 S3000
M205 X10 Y10
G0 F6000 X66.779 Y62.82
M204 S1800
M205 X8 Y8
G1 F1800 X78.075 Y74.115 E1418.88613
M204 S3000
M205 X10 Y10
G0 F6000 X78.382 Y73.857
M204 S1800
M205 X8 Y8
G1 F1800 X67.345 Y62.82 E1419.40528
M204 S3000
M205 X10 Y10
G0 F6000 X67.911 Y62.82
M204 S1800
M205 X8 Y8
G1 F1800 X78.69 Y73.599 E1419.91229
M204 S3000
M205 X10 Y10
G0 F6000 X78.997 Y73.341
M204 S1800
M205 X8 Y8
G1 F1800 X68.476 Y62.82 E1420.40716
M204 S3000
M205 X10 Y10
G0 F6000 X69.042 Y62.82
M204 S1800
M205 X8 Y8
G1 F1800 X79.305 Y73.083 E1420.8899
M204 S3000
M205 X10 Y10
G0 F6000 X79.613 Y72.824
M204 S1800
M205 X8 Y8
G1 F1800 X69.608 Y62.82 E1421.36049
M204 S3000
M205 X10 Y10
G0 F6000 X70.173 Y62.82
M204 S1800
M205 X8 Y8
G1 F1800 X79.92 Y72.566 E1421.81893
M204 S3000
M205 X10 Y10
G0 F6000 X80.228 Y72.308
M204 S1800
M205 X8 Y8
G1 F1800 X70.739 Y62.82 E1422.26524
M204 S3000
M205 X10 Y10
G0 F6000 X71.305 Y62.82
M204 S1800
M205 X8 Y8
G1 F1800 X80.535 Y72.05 E1422.69939
M204 S3000
M205 X10 Y10
G0 F6000 X80.843 Y71.792
M204 S1800
M205 X8 Y8
G1 F1800 X71.871 Y62.82 E1423.12141
M204 S3000
M205 X10 Y10
G0 F6000 X72.436 Y62.82
M204 S1800
M205 X8 Y8
G1 F1800 X81.151 Y71.534 E1423.53131
M204 S3000
M205 X10 Y10
G0 F6000 X81.458 Y71.276
M204 S1800
M205 X8 Y8
G1 F1800 X73.002 Y62.82 E1423.92906
M204 S3000
M205 X10 Y10
G0 F6000 X73.568 Y62.82
M204 S1800
M205 X8 Y8
G1 F1800 X81.766 Y71.018 E1424.31466
M204 S3000
M205 X10 Y10
G0 F6000 X82.073 Y70.76
M204 S1800
M205 X8 Y8
G1 F1800 X74.133 Y62.82 E1424.68814
M204 S3000
M205 X10 Y10
G0 F6000 X74.699 Y62.82
M204 S1800
M205 X8 Y8
G1 F1800 X82.381 Y70.502 E1425.04947
M204 S3000
M205 X10 Y10
G0 F6000 X82.689 Y70.244
M204 S1800
M205 X8 Y8
G1 F1800 X75.265 Y62.82 E1425.39868
M204 S3000
M205 X10 Y10
G0 F6000 X75.83 Y62.82
M204 S1800
M205 X8 Y8
G1 F1800 X82.997 Y69.986 E1425.73577
M204 S3000
M205 X10 Y10
G0 F6000 X83.304 Y69.728
M204 S1800
M205 X8 Y8
G1 F1800 X76.396 Y62.82 E1426.0607
M204 S3000
M205 X10 Y10
G0 F6000 X76.962 Y62.82
M204 S1800
M205 X8 Y8
G1 F1800 X83.612 Y69.47 E1426.37349
M204 S3000
M205 X10 Y10
G0 F6000 X83.92 Y69.212
M204 S1800
M205 X8 Y8
G1 F1800 X77.527 Y62.82 E1426.67418
M204 S3000
M205 X10 Y10
G0 F6000 X78.093 Y62.82
M204 S1800
M205 X8 Y8
G1 F1800 X84.236 Y68.963 E1426.96313
M204 S3000
M205 X10 Y10
G0 F6000 X84.651 Y68.812
M204 S1800
M205 X8 Y8
G1 F1800 X78.659 Y62.82 E1427.24497
M204 S3000
M205 X10 Y10
G0 F6000 X79.224 Y62.82
M204 S1800
M205 X8 Y8
G1 F1800 X85.067 Y68.662 E1427.51978
M204 S3000
M205 X10 Y10
G0 F6000 X85.481 Y68.51
M204 S1800
M205 X8 Y8
G1 F1800 X79.79 Y62.82 E1427.78745
M204 S3000
M205 X10 Y10
G0 F6000 X80.356 Y62.82
M204 S1800
M205 X8 Y8
G1 F1800 X85.896 Y68.36 E1428.04803
M204 S3000
M205 X10 Y10
G0 F6000 X86.31 Y68.208
M204 S1800
M205 X8 Y8
G1 F1800 X80.922 Y62.82 E1428.30147
M204 S3000
M205 X10 Y10
G0 F6000 X81.487 Y62.82
M204 S1800
M205 X8 Y8
G1 F1800 X86.725 Y68.058 E1428.54785
M204 S3000
M205 X10 Y10
G0 F6000 X87.141 Y67.907
M204 S1800
M205 X8 Y8
G1 F1800 X82.053 Y62.82 E1428.78715
M204 S3000
M205 X10 Y10
G0 F6000 X82.619 Y62.82
M204 S1800
M205 X8 Y8
G1 F1800 X87.555 Y67.756 E1429.01932
M204 S3000
M205 X10 Y10
G0 F6000 X87.97 Y67.605
M204 S1800
M205 X8 Y8
G1 F1800 X83.184 Y62.82 E1429.24442
M204 S3000
M205 X10 Y10
G0 F6000 X83.75 Y62.82
M204 S1800
M205 X8 Y8
G1 F1800 X88.384 Y67.454 E1429.46239
M204 S3000
M205 X10 Y10
G0 F6000 X88.799 Y67.303
M204 S1800
M205 X8 Y8
G1 F1800 X84.316 Y62.82 E1429.67325
M204 S3000
M205 X10 Y10
G0 F6000 X84.881 Y62.82
M204 S1800
M205 X8 Y8
G1 F1800 X89.214 Y67.153 E1429.87706
M204 S3000
M205 X10 Y10
G0 F6000 X89.629 Y67.001
M204 S1800
M205 X8 Y8
G1 F1800 X85.447 Y62.82 E1430.07375
M204 S3000
M205 X10 Y10
G0 F6000 X86.013 Y62.82
M204 S1800
M205 X8 Y8
G1 F1800 X90.044 Y66.851 E1430.26335
M204 S3000
M205 X10 Y10
G0 F6000 X90.458 Y66.699
M204 S1800
M205 X8 Y8
G1 F1800 X86.578 Y62.82 E1430.44583
M204 S3000
M205 X10 Y10
G0 F6000 X87.144 Y62.82
M204 S1800
M205 X8 Y8
G1 F1800 X90.873 Y66.549 E1430.62123
M204 S3000
M205 X10 Y10
G0 F6000 X91.288 Y66.398
M204 S1800
M205 X8 Y8
G1 F1800 X87.71 Y62.82 E1430.78953
M204 S3000
M205 X10 Y10
G0 F6000 X88.275 Y62.82
M204 S1800
M205 X8 Y8
G1 F1800 X91.703 Y66.247 E1430.95075
M204 S3000
M205 X10 Y10
G0 F6000 X92.118 Y66.096
M204 S1800
M205 X8 Y8
G1 F1800 X88.841 Y62.82 E1431.10487
M204 S3000
M205 X10 Y10
G0 F6000 X89.407 Y62.82
M204 S1800
M205 X8 Y8
G1 F1800 X92.532 Y65.945 E1431.25186
M204 S3000
M205 X10 Y10
G0 F6000 X92.947 Y65.794
M204 S1800
M205 X8 Y8
G1 F1800 X89.972 Y62.82 E1431.39177
M204 S3000
M205 X10 Y10
G0 F6000 X90.538 Y62.82
M204 S1800
M205 X8 Y8
G1 F1800 X93.362 Y65.644 E1431.5246
M204 S3000
M205 X10 Y10
G0 F6000 X93.777 Y65.492
M204 S1800
M205 X8 Y8
G1 F1800 X91.104 Y62.82 E1431.65031
M204 S3000
M205 X10 Y10
G0 F6000 X91.67 Y62.82
M204 S1800
M205 X8 Y8
G1 F1800 X94.192 Y65.342 E1431.76894
M204 S3000
M205 X10 Y10
G0 F6000 X94.606 Y65.191
M204 S1800
M205 X8 Y8
G1 F1800 X92.235 Y62.82 E1431.88046
M204 S3000
M205 X10 Y10
G0 F6000 X92.801 Y62.82
M204 S1800
M205 X8 Y8
G1 F1800 X95.021 Y65.04 E1431.98488
M204 S3000
M205 X10 Y10
G0 F6000 X95.436 Y64.889
M204 S1800
M205 X8 Y8
G1 F1800 X93.367 Y62.82 E1432.0822
M204 S3000
M205 X10 Y10
G0 F6000 X93.932 Y62.82
M204 S1800
M205 X8 Y8
G1 F1800 X95.851 Y64.738 E1432.17244
M204 S3000
M205 X10 Y10
G0 F6000 X96.266 Y64.587
M204 S1800
M205 X8 Y8
G1 F1800 X94.498 Y62.82 E1432.25558
M204 S3000
M205 X10 Y10
G0 F6000 X95.064 Y62.82
M204 S1800
M205 X8 Y8
G1 F1800 X96.68 Y64.436 E1432.33159
M204 S3000
M205 X10 Y10
G0 F6000 X97.095 Y64.285
M204 S1800
M205 X8 Y8
G1 F1800 X95.629 Y62.82 E1432.40052
M204 S3000
M205 X10 Y10
G0 F6000 X96.195 Y62.82
M204 S1800
M205 X8 Y8
G1 F1800 X97.51 Y64.135 E1432.46238
M204 S3000
M205 X10 Y10
G0 F6000 X97.978 Y64.037
M204 S1800
M205 X8 Y8
G1 F1800 X96.761 Y62.82 E1432.51962
M204 S3000
M205 X10 Y10
G0 F6000 X97.326 Y62.82
M204 S1800
M205 X8 Y8
G1 F1800 X98.544 Y64.037 E1432.57689
M204 S3000
M205 X10 Y10
G0 F6000 X99.11 Y64.037
M204 S1800
M205 X8 Y8
G1 F1800 X97.892 Y62.82 E1432.63416
M204 S3000
M205 X10 Y10
G0 F6000 X98.458 Y62.82
M204 S1800
M205 X8 Y8
G1 F1800 X99.675 Y64.037 E1432.6914
M204 S3000
M205 X10 Y10
G0 F6000 X100.241 Y64.037
M204 S1800
M205 X8 Y8
G1 F1800 X99.023 Y62.82 E1432.74867
M204 S3000
M205 X10 Y10
G0 F6000 X99.589 Y62.82
M204 S1800
M205 X8 Y8
G1 F1800 X100.807 Y64.037 E1432.80594
M204 S3000
M205 X10 Y10
G0 F6000 X101.372 Y64.037
M204 S1800
M205 X8 Y8
G1 F1800 X100.155 Y62.82 E1432.86318
M204 S3000
M205 X10 Y10
G0 F6000 X100.72 Y62.82
M204 S1800
M205 X8 Y8
G1 F1800 X101.938 Y64.037 E1432.92045
M204 S3000
M205 X10 Y10
G0 F6000 X102.504 Y64.037
M204 S1800
M205 X8 Y8
G1 F1800 X101.286 Y62.82 E1432.97771
M204 S3000
M205 X10 Y10
G0 F6000 X101.852 Y62.82
M204 S1800
M205 X8 Y8
G1 F1800 X103.07 Y64.037 E1433.03498
M204 S3000
M205 X10 Y10
G0 F6000 X103.635 Y64.037
M204 S1800
M205 X8 Y8
G1 F1800 X102.418 Y62.82 E1433.09223
M204 S3000
M205 X10 Y10
G0 F6000 X102.983 Y62.82
M204 S1800
M205 X8 Y8
G1 F1800 X104.201 Y64.037 E1433.14949
M204 S3000
M205 X10 Y10
G0 F6000 X104.767 Y64.037
M204 S1800
M205 X8 Y8
G1 F1800 X103.549 Y62.82 E1433.20676
M204 S3000
M205 X10 Y10
G0 F6000 X104.115 Y62.82
M204 S1800
M205 X8 Y8
G1 F1800 X105.332 Y64.037 E1433.26401
M204 S3000
M205 X10 Y10
G0 F6000 X105.898 Y64.037
M204 S1800
M205 X8 Y8
G1 F1800 X104.68 Y62.82 E1433.32127
M204 S3000
M205 X10 Y10
G0 F6000 X105.246 Y62.82
M204 S1800
M205 X8 Y8
G1 F1800 X106.464 Y64.037 E1433.37854
M204 S3000
M205 X10 Y10
G0 F6000 X107.029 Y64.037
M204 S1800
M205 X8 Y8
G1 F1800 X105.812 Y62.82 E1433.43578
M204 S3000
M205 X10 Y10
G0 F6000 X106.377 Y62.82
M204 S1800
M205 X8 Y8
G1 F1800 X107.595 Y64.037 E1433.49305
M204 S3000
M205 X10 Y10
G0 F6000 X108.161 Y64.037
M204 S1800
M205 X8 Y8
G1 F1800 X106.943 Y62.82 E1433.55032
M204 S3000
M205 X10 Y10
G0 F6000 X107.509 Y62.82
M204 S1800
M205 X8 Y8
G1 F1800 X108.726 Y64.037 E1433.60756
M204 S3000
M205 X10 Y10
G0 F6000 X109.292 Y64.037
M204 S1800
M205 X8 Y8
G1 F1800 X108.074 Y62.82 E1433.66483
M204 S3000
M205 X10 Y10
G0 F6000 X108.64 Y62.82
M204 S1800
M205 X8 Y8
G1 F1800 X109.858 Y64.037 E1433.7221
M204 S3000
M205 X10 Y10
G0 F6000 X110.423 Y64.037
M204 S1800
M205 X8 Y8
G1 F1800 X109.206 Y62.82 E1433.77934
M204 S3000
M205 X10 Y10
G0 F6000 X109.771 Y62.82
M204 S1800
M205 X8 Y8
G1 F1800 X110.989 Y64.037 E1433.83661
M204 S3000
M205 X10 Y10
G0 F6000 X111.555 Y64.037
M204 S1800
M205 X8 Y8
G1 F1800 X110.337 Y62.82 E1433.89388
M204 S3000
M205 X10 Y10
G0 F6000 X110.903 Y62.82
M204 S1800
M205 X8 Y8
G1 F1800 X112.12 Y64.037 E1433.95112
G1 X112.19 Y64.107
M204 S3000
M205 X10 Y10
G0 F6000 X112.952 Y64.303
M204 S1800
M205 X8 Y8
G1 F1800 X111.469 Y62.82 E1434.02088
M204 S3000
M205 X10 Y10
G0 F6000 X112.034 Y62.82
M204 S1800
M205 X8 Y8
G1 F1800 X113.842 Y64.627 E1434.1059
G1 X113.912 Y64.697
M204 S3000
M205 X10 Y10
G0 F6000 X114.73 Y64.95
M204 S1800
M205 X8 Y8
G1 F1800 X112.6 Y62.82 E1434.20608
M204 S3000
M205 X10 Y10
G0 F6000 X113.166 Y62.82
M204 S1800
M205 X8 Y8
G1 F1800 X115.62 Y65.274 E1434.32151
G1 X115.69 Y65.344
M204 S3000
M205 X10 Y10
G0 F6000 X116.509 Y65.597
M204 S1800
M205 X8 Y8
G1 F1800 X113.731 Y62.82 E1434.45216
M204 S3000
M205 X10 Y10
G0 F6000 X114.297 Y62.82
M204 S1800
M205 X8 Y8
G1 F1800 X117.398 Y65.921 E1434.59802
G1 X117.468 Y65.991
M204 S3000
M205 X10 Y10
G0 F6000 X118.288 Y66.245
M204 S1800
M205 X8 Y8
G1 F1800 X114.863 Y62.82 E1434.75912
M204 S3000
M205 X10 Y10
G0 F6000 X115.428 Y62.82
M204 S1800
M205 X8 Y8
G1 F1800 X119.177 Y66.568 E1434.93544
G1 X119.247 Y66.638
M204 S3000
M205 X10 Y10
G0 F6000 X120.066 Y66.892
M204 S1800
M205 X8 Y8
G1 F1800 X115.994 Y62.82 E1435.12697
M204 S3000
M205 X10 Y10
G0 F6000 X116.56 Y62.82
M204 S1800
M205 X8 Y8
G1 F1800 X120.956 Y67.216 E1435.33375
G1 X121.026 Y67.286
M204 S3000
M205 X10 Y10
G0 F6000 X121.845 Y67.539
M204 S1800
M205 X8 Y8
G1 F1800 X117.125 Y62.82 E1435.55574
M204 S3000
M205 X10 Y10
G0 F6000 X117.691 Y62.82
M204 S1800
M205 X8 Y8
G1 F1800 X122.734 Y67.863 E1435.79295
G1 X122.804 Y67.933
M204 S3000
M205 X10 Y10
G0 F6000 X123.624 Y68.187
M204 S1800
M205 X8 Y8
G1 F1800 X118.257 Y62.82 E1436.04539
M204 S3000
M205 X10 Y10
G0 F6000 X118.822 Y62.82
M204 S1800
M205 X8 Y8
G1 F1800 X124.513 Y68.51 E1436.31306
G1 X124.583 Y68.58
M204 S3000
M205 X10 Y10
G0 F6000 X125.402 Y68.834
M204 S1800
M205 X8 Y8
G1 F1800 X119.388 Y62.82 E1436.59594
M204 S3000
M205 X10 Y10
G0 F6000 X119.954 Y62.82
M204 S1800
M205 X8 Y8
G1 F1800 X127.748 Y70.613 E1436.96252
G1 X127.818 Y70.683
M204 S3000
M205 X10 Y10
G0 F6000 X131.26 Y73.561
M204 S1800
M205 X8 Y8
G1 F1800 X120.519 Y62.82 E1437.46774
G1 X120.449 Y62.75
M204 S3000
M205 X10 Y10
G0 F6000 X97.942 Y64.969
G0 X84.676 Y69.797
G0 X73.861 Y78.871
G0 X66.802 Y91.098
G0 X64.351 Y105
G0 X62.819 Y122.216
M204 S1800
M205 X8 Y8
G1 F1800 X87.782 Y147.179 E1438.64193
M204 S3000
M205 X10 Y10
G0 F6000 X87.216 Y147.179
M204 S1800
M205 X8 Y8
G1 F1800 X62.819 Y122.782 E1439.78949
M204 S3000
M205 X10 Y10
G0 F6000 X62.819 Y123.347
M204 S1800
M205 X8 Y8
G1 F1800 X86.65 Y147.179 E1440.91045
M204 S3000
M205 X10 Y10
G0 F6000 X86.085 Y147.179
M204 S1800
M205 X8 Y8
G1 F1800 X62.819 Y123.913 E1442.00481
M204 S3000
M205 X10 Y10
G0 F6000 X62.819 Y124.479
M204 S1800
M205 X8 Y8
G1 F1800 X85.519 Y147.179 E1443.07255
M204 S3000
M205 X10 Y10
G0 F6000 X84.953 Y147.179
M204 S1800
M205 X8 Y8
G1 F1800 X62.819 Y125.044 E1444.11369
M204 S3000
M205 X10 Y10
G0 F6000 X62.819 Y125.61
M204 S1800
M205 X8 Y8
G1 F1800 X84.388 Y147.179 E1445.12823
M204 S3000
M205 X10 Y10
G0 F6000 X83.822 Y147.179
M204 S1800
M205 X8 Y8
G1 F1800 X62.819 Y126.176 E1446.11614
M204 S3000
M205 X10 Y10
G0 F6000 X62.819 Y126.741
M204 S1800
M205 X8 Y8
G1 F1800 X83.256 Y147.179 E1447.07746
M204 S3000
M205 X10 Y10
G0 F6000 X82.691 Y147.179
M204 S1800
M205 X8 Y8
G1 F1800 X62.819 Y127.307 E1448.01218
M204 S3000
M205 X10 Y10
G0 F6000 X62.819 Y127.873
M204 S1800
M205 X8 Y8
G1 F1800 X82.125 Y147.179 E1448.92027
M204 S3000
M205 X10 Y10
G0 F6000 X81.559 Y147.179
M204 S1800
M205 X8 Y8
G1 F1800 X62.819 Y128.438 E1449.80177
M204 S3000
M205 X10 Y10
G0 F6000 X62.819 Y129.004
M204 S1800
M205 X8 Y8
G1 F1800 X80.994 Y147.179 E1450.65666
M204 S3000
M205 X10 Y10
G0 F6000 X80.428 Y147.179
M204 S1800
M205 X8 Y8
G1 F1800 X62.819 Y129.57 E1451.48494
M204 S3000
M205 X10 Y10
G0 F6000 X62.819 Y130.135
M204 S1800
M205 X8 Y8
G1 F1800 X79.862 Y147.179 E1452.28661
M204 S3000
M205 X10 Y10
G0 F6000 X79.297 Y147.179
M204 S1800
M205 X8 Y8
G1 F1800 X62.819 Y130.701 E1453.06169
M204 S3000
M205 X10 Y10
G0 F6000 X62.819 Y131.267
M204 S1800
M205 X8 Y8
G1 F1800 X78.731 Y147.179 E1453.81014
M204 S3000
M205 X10 Y10
G0 F6000 X78.165 Y147.179
M204 S1800
M205 X8 Y8
G1 F1800 X62.819 Y131.832 E1454.53199
M204 S3000
M205 X10 Y10
G0 F6000 X62.819 Y132.398
M204 S1800
M205 X8 Y8
G1 F1800 X77.6 Y147.179 E1455.22724
M204 S3000
M205 X10 Y10
G0 F6000 X77.034 Y147.179
M204 S1800
M205 X8 Y8
G1 F1800 X62.819 Y132.964 E1455.89587
M204 S3000
M205 X10 Y10
G0 F6000 X62.819 Y133.53
M204 S1800
M205 X8 Y8
G1 F1800 X76.468 Y147.179 E1456.53788
M204 S3000
M205 X10 Y10
G0 F6000 X75.902 Y147.179
M204 S1800
M205 X8 Y8
G1 F1800 X62.819 Y134.095 E1457.15329
M204 S3000
M205 X10 Y10
G0 F6000 X62.819 Y134.661
M204 S1800
M205 X8 Y8
G1 F1800 X75.337 Y147.179 E1457.7421
M204 S3000
M205 X10 Y10
G0 F6000 X74.771 Y147.179
M204 S1800
M205 X8 Y8
G1 F1800 X62.819 Y135.227 E1458.30428
M204 S3000
M205 X10 Y10
G0 F6000 X62.819 Y135.792
M204 S1800
M205 X8 Y8
G1 F1800 X74.205 Y147.179 E1458.83987
M204 S3000
M205 X10 Y10
G0 F6000 X73.64 Y147.179
M204 S1800
M205 X8 Y8
G1 F1800 X62.819 Y136.358 E1459.34885
M204 S3000
M205 X10 Y10
G0 F6000 X62.819 Y136.924
M204 S1800
M205 X8 Y8
G1 F1800 X73.074 Y147.179 E1459.83122
M204 S3000
M205 X10 Y10
G0 F6000 X72.508 Y147.179
M204 S1800
M205 X8 Y8
G1 F1800 X62.819 Y137.489 E1460.28698
M204 S3000
M205 X10 Y10
G0 F6000 X62.819 Y138.055
M204 S1800
M205 X8 Y8
G1 F1800 X71.943 Y147.179 E1460.71615
M204 S3000
M205 X10 Y10
G0 F6000 X71.377 Y147.179
M204 S1800
M205 X8 Y8
G1 F1800 X62.819 Y138.621 E1461.11869
M204 S3000
M205 X10 Y10
G0 F6000 X62.819 Y139.186
M204 S1800
M205 X8 Y8
G1 F1800 X70.811 Y147.179 E1461.49463
M204 S3000
M205 X10 Y10
G0 F6000 X70.246 Y147.179
M204 S1800
M205 X8 Y8
G1 F1800 X62.819 Y139.752 E1461.84398
M204 S3000
M205 X10 Y10
G0 F6000 X62.819 Y140.318
M204 S1800
M205 X8 Y8
G1 F1800 X69.68 Y147.179 E1462.1667
M204 S3000
M205 X10 Y10
G0 F6000 X69.114 Y147.179
M204 S1800
M205 X8 Y8
G1 F1800 X62.819 Y140.883 E1462.46282
M204 S3000
M205 X10 Y10
G0 F6000 X62.819 Y141.449
M204 S1800
M205 X8 Y8
G1 F1800 X68.549 Y147.179 E1462.73234
M204 S3000
M205 X10 Y10
G0 F6000 X67.983 Y147.179
M204 S1800
M205 X8 Y8
G1 F1800 X62.819 Y142.015 E1462.97524
M204 S3000
M205 X10 Y10
G0 F6000 X62.819 Y142.581
M204 S1800
M205 X8 Y8
G1 F1800 X67.417 Y147.179 E1463.19151
M204 S3000
M205 X10 Y10
G0 F6000 X66.851 Y147.179
M204 S1800
M205 X8 Y8
G1 F1800 X62.819 Y143.146 E1463.38119
M204 S3000
M205 X10 Y10
G0 F6000 X62.819 Y143.712
M204 S1800
M205 X8 Y8
G1 F1800 X66.286 Y147.179 E1463.54427
M204 S3000
M205 X10 Y10
G0 F6000 X65.72 Y147.179
M204 S1800
M205 X8 Y8
G1 F1800 X62.819 Y144.278 E1463.68072
M204 S3000
M205 X10 Y10
G0 F6000 X62.819 Y144.843
M204 S1800
M205 X8 Y8
G1 F1800 X65.154 Y147.179 E1463.79058
M204 S3000
M205 X10 Y10
G0 F6000 X64.589 Y147.179
M204 S1800
M205 X8 Y8
G1 F1800 X62.819 Y145.409 E1463.87383
M204 S3000
M205 X10 Y10
G0 F6000 X62.819 Y145.975
M204 S1800
M205 X8 Y8
G1 F1800 X64.023 Y147.179 E1463.93046
M204 S3000
M205 X10 Y10
G0 F6000 X63.457 Y147.179
M204 S1800
M205 X8 Y8
G1 F1800 X62.819 Y146.54 E1463.9605
G1 X62.749 Y146.47
M204 S3000
M205 X10 Y10
G1 F2400 E1456.4605
;MESH:NONMESH
G0 F6000 X66.839 Y118.889
G0 X68.046 Y118.454
G0 X93.338 Y68.282
;TIME_ELAPSED:1211.321175
;LAYER:5
G0 X93.338 Y68.282 Z1.3
M204 S1800
M205 X8 Y8
;TYPE:SUPPORT
G1 F2400 E1463.9605
G1 F3600 X88.893 Y69.9 E1464.11783
G1 X93.338 Y69.9 E1464.26567
G1 X93.338 Y68.282 E1464.31948
G1 X98.213 Y66.508 E1464.49203
G1 X100.005 Y66.508 E1464.55163
G1 X100.005 Y69.9 E1464.66445
G1 X101.701 Y69.9 E1464.72086
G1 X102.1 Y70.299 E1464.73963
G1 X102.1 Y101.701 E1465.78406
G1 X101.701 Y102.1 E1465.80283
G1 X100.005 Y102.1 E1465.85924
G1 X100.005 Y109.9 E1466.11867
G1 X101.701 Y109.9 E1466.17508
G1 X102.1 Y110.299 E1466.19384
G1 X102.1 Y143.492 E1467.29785
G1 X106.672 Y143.492 E1467.44991
G1 X106.672 Y66.508 E1470.01041
G1 X107.9 Y66.508 E1470.05125
G1 X107.9 Y101.701 E1471.22178
G1 X108.299 Y102.1 E1471.24055
G1 X113.339 Y102.1 E1471.40818
G1 X113.339 Y109.9 E1471.66761
G1 X108.299 Y109.9 E1471.83524
G1 X107.9 Y110.299 E1471.85401
G1 X107.9 Y139.701 E1472.83192
G1 X108.299 Y140.1 E1472.85069
G1 X113.339 Y140.1 E1473.01832
G1 X113.339 Y142.928 E1473.11238
G1 X120.006 Y140.501 E1473.34836
G1 X120.006 Y140.1 E1473.3617
G1 X121.107 Y140.1 E1473.39832
G1 X120.006 Y140.501 E1473.43729
M204 S3000
M205 X10 Y10
G0 F6000 X113.339 Y109.9
M204 S1800
M205 X8 Y8
G1 F3600 X117.197 Y109.9 E1473.56561
G1 X118.196 Y108.9 E1473.61262
G1 X120.006 Y108.9 E1473.67282
G1 X120.006 Y103.1 E1473.86573
G1 X126.673 Y103.1 E1474.08747
G1 X126.673 Y108.9 E1474.28038
G1 X133.34 Y108.9 E1474.50213
G1 X133.34 Y103.1 E1474.69504
G1 X140.007 Y103.1 E1474.91678
G1 X140.007 Y109.206 E1475.11987
G1 X140.1 Y109.299 E1475.12424
G1 X140.1 Y121.192 E1475.51981
G1 X141.729 Y118.369 E1475.62821
G1 X144.086 Y105 E1476.07972
G1 X143.751 Y103.1 E1476.14389
G1 X140.007 Y103.1 E1476.26842
M204 S3000
M205 X10 Y10
G0 F6000 X100.005 Y102.1
M204 S1800
M205 X8 Y8
G1 F3600 X93.338 Y102.1 E1476.49016
G1 X93.338 Y109.9 E1476.74959
G1 X92.78 Y109.9 E1476.76815
G1 X91.781 Y108.9 E1476.81517
G1 X86.671 Y108.9 E1476.98512
G1 X86.671 Y103.1 E1477.17803
G1 X80.004 Y103.1 E1477.39978
G1 X80.004 Y108.9 E1477.59269
G1 X73.337 Y108.9 E1477.81443
G1 X73.337 Y103.1 E1478.00734
G1 X70.299 Y103.1 E1478.10839
G1 X69.9 Y102.701 E1478.12715
G1 X69.9 Y88.808 E1478.58924
G1 X68.271 Y91.631 E1478.69764
G1 X66.67 Y100.711 E1479.0043
G1 X66.67 Y108.9 E1479.27667
G1 X66.602 Y108.9 E1479.27893
G1 X65.914 Y105 E1479.41065
G1 X66.67 Y100.711 E1479.5555
M204 S3000
M205 X10 Y10
G1 F2400 E1472.0555
;MESH:Tested Body.stl
G0 F6000 X65.174 Y100.447
G0 X66.457 Y90.972
M204 S1800
M205 X8 Y8
;TYPE:WALL-INNER
G1 F2400 E1479.5555
G1 F3600 X63.985 Y105 E1480.02926
G1 X66.457 Y119.028 E1480.50302
G1 X73.58 Y131.365 E1480.97684
G1 X84.492 Y140.521 E1481.45061
G1 X97.877 Y145.392 E1481.92436
G1 X112.123 Y145.392 E1482.39818
G1 X125.508 Y140.521 E1482.87193
G1 X136.42 Y131.365 E1483.3457
G1 X143.543 Y119.028 E1483.81952
G1 X146.015 Y105 E1484.29328
G1 X143.543 Y90.972 E1484.76704
G1 X136.42 Y78.635 E1485.24085
G1 X125.508 Y69.479 E1485.71462
G1 X112.123 Y64.608 E1486.18837
G1 X97.877 Y64.608 E1486.6622
G1 X84.492 Y69.479 E1487.13595
G1 X73.58 Y78.635 E1487.60972
G1 X66.457 Y90.972 E1488.08353
M204 S3000
M205 X10 Y10
G0 F6000 X73.861 Y78.871
G0 X84.676 Y69.797
G0 X97.942 Y64.969
G0 X147.437 Y62.531
M204 S1800
M205 X8 Y8
G1 F3600 X147.549 Y62.661 E1488.08924
G1 X147.55 Y147.338 E1490.90561
G1 X147.438 Y147.468 E1490.91131
G1 X147.339 Y147.549 E1490.91557
G1 X62.662 Y147.55 E1493.73194
G1 X62.532 Y147.438 E1493.73764
G1 X62.451 Y147.339 E1493.7419
G1 X62.45 Y62.662 E1496.55827
G1 X62.562 Y62.532 E1496.56398
G1 X62.661 Y62.451 E1496.56823
G1 X147.338 Y62.45 E1499.3846
G1 X147.437 Y62.531 E1499.38885
M204 S3000
M205 X10 Y10
G0 F6000 X147.533 Y62.093
M204 S1800
M205 X8 Y8
G1 F3600 X147.706 Y62.234 E1499.39628
G1 X147.765 Y62.293 E1499.39905
G1 X147.906 Y62.466 E1499.40647
G1 X147.949 Y62.545 E1499.40947
G1 X147.95 Y147.454 E1502.23355
G1 X147.907 Y147.533 E1502.23654
G1 X147.766 Y147.706 E1502.24396
G1 X147.707 Y147.765 E1502.24674
G1 X147.534 Y147.906 E1502.25416
G1 X147.455 Y147.949 E1502.25715
G1 X62.546 Y147.95 E1505.08124
G1 X62.467 Y147.907 E1505.08423
G1 X62.294 Y147.766 E1505.09165
G1 X62.235 Y147.707 E1505.09443
G1 X62.094 Y147.534 E1505.10185
G1 X62.051 Y147.455 E1505.10484
G1 X62.05 Y62.546 E1507.92893
G1 X62.093 Y62.467 E1507.93192
G1 X62.234 Y62.294 E1507.93934
G1 X62.293 Y62.235 E1507.94212
G1 X62.466 Y62.094 E1507.94954
G1 X62.545 Y62.051 E1507.95253
G1 X147.454 Y62.05 E1510.77662
G1 X147.533 Y62.093 E1510.77961
M204 S3000
M205 X10 Y10
G0 F6000 X147.478 Y62.176
G0 X97.942 Y64.969
G0 X84.676 Y69.797
G0 X73.815 Y78.832
G0 X73.891 Y78.896
M204 S1800
M205 X8 Y8
G1 F3600 X66.839 Y91.111 E1511.24873
G1 X64.391 Y105 E1511.7178
G1 X66.839 Y118.889 E1512.18687
G1 X73.891 Y131.104 E1512.65599
G1 X84.695 Y140.169 E1513.12506
G1 X97.948 Y144.992 E1513.59414
G1 X112.052 Y144.992 E1514.06324
G1 X125.305 Y140.169 E1514.53232
G1 X136.109 Y131.104 E1515.00139
G1 X143.161 Y118.889 E1515.47051
G1 X145.609 Y105 E1515.93958
G1 X143.161 Y91.111 E1516.40865
G1 X136.109 Y78.896 E1516.87777
G1 X125.305 Y69.831 E1517.34684
G1 X112.052 Y65.008 E1517.81592
G1 X97.948 Y65.008 E1518.28502
G1 X84.695 Y69.831 E1518.7541
G1 X73.891 Y78.896 E1519.22317
M204 S3000
M205 X10 Y10
G0 F6000 X74.202 Y79.157
M204 S1800
M205 X8 Y8
;TYPE:WALL-OUTER
G1 F3600 X67.221 Y91.25 E1519.6876
G1 X64.797 Y105 E1520.15198
G1 X67.221 Y118.75 E1520.61636
G1 X74.202 Y130.843 E1521.08078
G1 X84.898 Y139.817 E1521.54516
G1 X98.019 Y144.592 E1522.00956
G1 X111.981 Y144.592 E1522.47394
G1 X125.102 Y139.817 E1522.93835
G1 X135.798 Y130.843 E1523.40272
G1 X142.779 Y118.75 E1523.86715
G1 X145.203 Y105 E1524.33153
G1 X142.779 Y91.25 E1524.7959
G1 X135.798 Y79.157 E1525.26033
G1 X125.102 Y70.183 E1525.72471
G1 X111.981 Y65.408 E1526.18911
G1 X98.019 Y65.408 E1526.65349
G1 X84.898 Y70.183 E1527.1179
G1 X74.202 Y79.157 E1527.58227
M204 S3000
M205 X10 Y10
G0 F6000 X74.103 Y79.33
G0 X73.671 Y79.078
G0 X84.676 Y69.797
G0 X97.942 Y64.969
G0 X147.478 Y62.176
G0 X147.757 Y61.759
M204 S1800
M205 X8 Y8
G1 F3600 X147.975 Y61.937 E1527.59163
G1 X148.062 Y62.024 E1527.59573
G1 X148.24 Y62.242 E1527.60509
G1 X148.349 Y62.444 E1527.61272
G1 X148.35 Y147.555 E1530.44352
G1 X148.241 Y147.757 E1530.45116
G1 X148.063 Y147.975 E1530.46052
G1 X147.976 Y148.062 E1530.46461
G1 X147.758 Y148.24 E1530.47397
G1 X147.556 Y148.349 E1530.48161
G1 X62.445 Y148.35 E1533.31241
G1 X62.243 Y148.241 E1533.32004
G1 X62.025 Y148.063 E1533.32941
G1 X61.938 Y147.976 E1533.3335
G1 X61.76 Y147.758 E1533.34286
G1 X61.651 Y147.556 E1533.35049
G1 X61.65 Y62.445 E1536.1813
G1 X61.759 Y62.243 E1536.18893
G1 X61.937 Y62.025 E1536.19829
G1 X62.024 Y61.938 E1536.20238
G1 X62.242 Y61.76 E1536.21174
G1 X62.444 Y61.651 E1536.21938
G1 X147.555 Y61.65 E1539.05018
G1 X147.757 Y61.759 E1539.05782
M204 S3000
M205 X10 Y10
G0 F6000 X147.912 Y61.885
G0 X147.159 Y62.84
M204 S1800
M205 X8 Y8
;TYPE:SKIN
G1 F1800 X147.16 Y147.159 E1541.86228
G1 X62.841 Y147.16 E1544.66674
G1 X62.84 Y62.841 E1547.4712
G1 X147.159 Y62.84 E1550.27566
M204 S3000
M205 X10 Y10
G0 F6000 X136.724 Y78.38
M204 S1800
M205 X8 Y8
G1 F1800 X125.706 Y69.136 E1550.75401
G1 X112.191 Y64.218 E1551.23236
G1 X97.809 Y64.218 E1551.71071
G1 X84.294 Y69.136 E1552.18906
G1 X73.276 Y78.38 E1552.66741
G1 X66.085 Y90.837 E1553.14581
G1 X63.589 Y105 E1553.62413
G1 X66.085 Y119.163 E1554.10246
G1 X73.276 Y131.62 E1554.58086
G1 X84.294 Y140.864 E1555.05921
G1 X97.809 Y145.782 E1555.53756
G1 X112.191 Y145.782 E1556.0159
G1 X125.706 Y140.864 E1556.49425
G1 X136.724 Y131.62 E1556.97261
G1 X143.915 Y119.163 E1557.45101
G1 X146.411 Y105 E1557.92933
G1 X143.915 Y90.837 E1558.40765
G1 X136.724 Y78.38 E1558.88605
M204 S3000
M205 X10 Y10
G0 F6000 X143.198 Y91.098
G0 X145.649 Y105
G0 X146.978 Y146.612
M204 S1800
M205 X8 Y8
G1 F1800 X146.611 Y146.979 E1558.90331
M204 S3000
M205 X10 Y10
G0 F6000 X146.045 Y146.979
M204 S1800
M205 X8 Y8
G1 F1800 X146.978 Y146.046 E1558.9472
M204 S3000
M205 X10 Y10
G0 F6000 X146.978 Y145.48
M204 S1800
M205 X8 Y8
G1 F1800 X145.48 Y146.979 E1559.01768
M204 S3000
M205 X10 Y10
G0 F6000 X144.914 Y146.979
M204 S1800
M205 X8 Y8
G1 F1800 X146.978 Y144.915 E1559.11477
M204 S3000
M205 X10 Y10
G0 F6000 X146.978 Y144.349
M204 S1800
M205 X8 Y8
G1 F1800 X144.348 Y146.979 E1559.23847
M204 S3000
M205 X10 Y10
G0 F6000 X143.783 Y146.979
M204 S1800
M205 X8 Y8
G1 F1800 X146.978 Y143.783 E1559.38878
M204 S3000
M205 X10 Y10
G0 F6000 X146.978 Y143.218
M204 S1800
M205 X8 Y8
G1 F1800 X143.217 Y146.979 E1559.56569
M204 S3000
M205 X10 Y10
G0 F6000 X142.651 Y146.979
M204 S1800
M205 X8 Y8
G1 F1800 X146.978 Y142.652 E1559.76922
M204 S3000
M205 X10 Y10
G0 F6000 X146.978 Y142.086
M204 S1800
M205 X8 Y8
G1 F1800 X142.086 Y146.979 E1559.99934
M204 S3000
M205 X10 Y10
G0 F6000 X141.52 Y146.979
M204 S1800
M205 X8 Y8
G1 F1800 X146.978 Y141.521 E1560.25607
M204 S3000
M205 X10 Y10
G0 F6000 X146.978 Y140.955
M204 S1800
M205 X8 Y8
G1 F1800 X140.954 Y146.979 E1560.53942
M204 S3000
M205 X10 Y10
G0 F6000 X140.388 Y146.979
M204 S1800
M205 X8 Y8
G1 F1800 X146.978 Y140.389 E1560.8494
M204 S3000
M205 X10 Y10
G0 F6000 X146.978 Y139.824
M204 S1800
M205 X8 Y8
G1 F1800 X139.823 Y146.979 E1561.18594
M204 S3000
M205 X10 Y10
G0 F6000 X139.257 Y146.979
M204 S1800
M205 X8 Y8
G1 F1800 X146.978 Y139.258 E1561.54912
M204 S3000
M205 X10 Y10
G0 F6000 X146.978 Y138.692
M204 S1800
M205 X8 Y8
G1 F1800 X138.691 Y146.979 E1561.93891
M204 S3000
M205 X10 Y10
G0 F6000 X138.126 Y146.979
M204 S1800
M205 X8 Y8
G1 F1800 X146.978 Y138.126 E1562.35531
M204 S3000
M205 X10 Y10
G0 F6000 X146.978 Y137.561
M204 S1800
M205 X8 Y8
G1 F1800 X137.56 Y146.979 E1562.7983
M204 S3000
M205 X10 Y10
G0 F6000 X136.994 Y146.979
M204 S1800
M205 X8 Y8
G1 F1800 X146.978 Y136.995 E1563.26792
M204 S3000
M205 X10 Y10
G0 F6000 X146.978 Y136.429
M204 S1800
M205 X8 Y8
G1 F1800 X136.429 Y146.979 E1563.76413
M204 S3000
M205 X10 Y10
G0 F6000 X135.863 Y146.979
M204 S1800
M205 X8 Y8
G1 F1800 X146.978 Y135.864 E1564.28695
M204 S3000
M205 X10 Y10
G0 F6000 X146.978 Y135.298
M204 S1800
M205 X8 Y8
G1 F1800 X135.297 Y146.979 E1564.83639
M204 S3000
M205 X10 Y10
G0 F6000 X134.732 Y146.979
M204 S1800
M205 X8 Y8
G1 F1800 X146.978 Y134.732 E1565.41243
M204 S3000
M205 X10 Y10
G0 F6000 X146.978 Y134.167
M204 S1800
M205 X8 Y8
G1 F1800 X134.166 Y146.979 E1566.01506
M204 S3000
M205 X10 Y10
G0 F6000 X133.6 Y146.979
M204 S1800
M205 X8 Y8
G1 F1800 X146.978 Y133.601 E1566.64432
M204 S3000
M205 X10 Y10
G0 F6000 X146.978 Y133.035
M204 S1800
M205 X8 Y8
G1 F1800 X133.035 Y146.979 E1567.30018
M204 S3000
M205 X10 Y10
G0 F6000 X132.469 Y146.979
M204 S1800
M205 X8 Y8
G1 F1800 X146.978 Y132.47 E1567.98264
M204 S3000
M205 X10 Y10
G0 F6000 X146.978 Y131.904
M204 S1800
M205 X8 Y8
G1 F1800 X131.903 Y146.979 E1568.69172
M204 S3000
M205 X10 Y10
G0 F6000 X131.338 Y146.979
M204 S1800
M205 X8 Y8
G1 F1800 X146.978 Y131.338 E1569.4274
M204 S3000
M205 X10 Y10
G0 F6000 X146.978 Y130.773
M204 S1800
M205 X8 Y8
G1 F1800 X130.772 Y146.979 E1570.18968
M204 S3000
M205 X10 Y10
G0 F6000 X130.206 Y146.979
M204 S1800
M205 X8 Y8
G1 F1800 X146.978 Y130.207 E1570.97859
M204 S3000
M205 X10 Y10
G0 F6000 X146.978 Y129.641
M204 S1800
M205 X8 Y8
G1 F1800 X129.64 Y146.979 E1571.79411
M204 S3000
M205 X10 Y10
G0 F6000 X129.075 Y146.979
M204 S1800
M205 X8 Y8
G1 F1800 X146.978 Y129.075 E1572.63624
M204 S3000
M205 X10 Y10
G0 F6000 X146.978 Y128.51
M204 S1800
M205 X8 Y8
G1 F1800 X128.509 Y146.979 E1573.50496
M204 S3000
M205 X10 Y10
G0 F6000 X127.943 Y146.979
M204 S1800
M205 X8 Y8
G1 F1800 X146.978 Y127.944 E1574.40031
M204 S3000
M205 X10 Y10
G0 F6000 X146.978 Y127.378
M204 S1800
M205 X8 Y8
G1 F1800 X127.378 Y146.979 E1575.32226
M204 S3000
M205 X10 Y10
G0 F6000 X126.812 Y146.979
M204 S1800
M205 X8 Y8
G1 F1800 X146.978 Y126.813 E1576.27081
M204 S3000
M205 X10 Y10
G0 F6000 X146.978 Y126.247
M204 S1800
M205 X8 Y8
G1 F1800 X126.246 Y146.979 E1577.24598
M204 S3000
M205 X10 Y10
G0 F6000 X125.681 Y146.979
M204 S1800
M205 X8 Y8
G1 F1800 X146.978 Y125.681 E1578.24775
M204 S3000
M205 X10 Y10
G0 F6000 X146.978 Y125.116
M204 S1800
M205 X8 Y8
G1 F1800 X125.115 Y146.979 E1579.27611
M204 S3000
M205 X10 Y10
G0 F6000 X124.549 Y146.979
M204 S1800
M205 X8 Y8
G1 F1800 X146.978 Y124.55 E1580.33111
M204 S3000
M205 X10 Y10
G0 F6000 X146.978 Y123.984
M204 S1800
M205 X8 Y8
G1 F1800 X123.984 Y146.979 E1581.4127
M204 S3000
M205 X10 Y10
G0 F6000 X123.418 Y146.979
M204 S1800
M205 X8 Y8
G1 F1800 X146.978 Y123.419 E1582.52089
M204 S3000
M205 X10 Y10
G0 F6000 X146.978 Y122.853
M204 S1800
M205 X8 Y8
G1 F1800 X122.852 Y146.979 E1583.6557
M204 S3000
M205 X10 Y10
G0 F6000 X122.287 Y146.979
M204 S1800
M205 X8 Y8
G1 F1800 X146.978 Y122.287 E1584.81711
M204 S3000
M205 X10 Y10
G0 F6000 X146.978 Y121.722
M204 S1800
M205 X8 Y8
G1 F1800 X121.721 Y146.979 E1586.00512
M204 S3000
M205 X10 Y10
G0 F6000 X121.155 Y146.979
M204 S1800
M205 X8 Y8
G1 F1800 X133.96 Y134.174 E1586.60743
G1 X134.03 Y134.104
M204 S3000
M205 X10 Y10
G0 F6000 X130.449 Y137.119
M204 S1800
M205 X8 Y8
G1 F1800 X120.589 Y146.979 E1587.07122
M204 S3000
M205 X10 Y10
G0 F6000 X120.024 Y146.979
M204 S1800
M205 X8 Y8
G1 F1800 X126.939 Y140.063 E1587.3965
G1 X127.009 Y139.993
M204 S3000
M205 X10 Y10
G0 F6000 X125.198 Y141.238
M204 S1800
M205 X8 Y8
G1 F1800 X119.458 Y146.979 E1587.66652
M204 S3000
M205 X10 Y10
G0 F6000 X118.892 Y146.979
M204 S1800
M205 X8 Y8
G1 F1800 X124.309 Y141.562 E1587.92131
G1 X124.379 Y141.492
M204 S3000
M205 X10 Y10
G0 F6000 X123.419 Y141.886
M204 S1800
M205 X8 Y8
G1 F1800 X118.327 Y146.979 E1588.16085
M204 S3000
M205 X10 Y10
G0 F6000 X117.761 Y146.979
M204 S1800
M205 X8 Y8
G1 F1800 X122.53 Y142.209 E1588.38519
G1 X122.6 Y142.139
M204 S3000
M205 X10 Y10
G0 F6000 X121.641 Y142.533
M204 S1800
M205 X8 Y8
G1 F1800 X117.195 Y146.979 E1588.59432
M204 S3000
M205 X10 Y10
G0 F6000 X116.63 Y146.979
M204 S1800
M205 X8 Y8
G1 F1800 X120.752 Y142.856 E1588.78823
G1 X120.822 Y142.786
M204 S3000
M205 X10 Y10
G0 F6000 X119.863 Y143.18
M204 S1800
M205 X8 Y8
G1 F1800 X116.064 Y146.979 E1588.96692
M204 S3000
M205 X10 Y10
G0 F6000 X115.498 Y146.979
M204 S1800
M205 X8 Y8
G1 F1800 X118.974 Y143.503 E1589.13042
G1 X119.044 Y143.433
M204 S3000
M205 X10 Y10
G0 F6000 X118.084 Y143.827
M204 S1800
M205 X8 Y8
G1 F1800 X114.933 Y146.979 E1589.27866
M204 S3000
M205 X10 Y10
G0 F6000 X114.367 Y146.979
M204 S1800
M205 X8 Y8
G1 F1800 X117.195 Y144.151 E1589.41168
G1 X117.265 Y144.081
M204 S3000
M205 X10 Y10
G0 F6000 X116.306 Y144.474
M204 S1800
M205 X8 Y8
G1 F1800 X113.801 Y146.979 E1589.52951
M204 S3000
M205 X10 Y10
G0 F6000 X113.236 Y146.979
M204 S1800
M205 X8 Y8
G1 F1800 X115.416 Y144.798 E1589.63207
G1 X115.486 Y144.728
M204 S3000
M205 X10 Y10
G0 F6000 X114.527 Y145.121
M204 S1800
M205 X8 Y8
G1 F1800 X112.67 Y146.979 E1589.71944
M204 S3000
M205 X10 Y10
G0 F6000 X112.104 Y146.979
M204 S1800
M205 X8 Y8
G1 F1800 X113.638 Y145.445 E1589.7916
G1 X113.708 Y145.375
M204 S3000
M205 X10 Y10
G0 F6000 X112.749 Y145.768
M204 S1800
M205 X8 Y8
G1 F1800 X111.539 Y146.979 E1589.84854
M204 S3000
M205 X10 Y10
G0 F6000 X110.973 Y146.979
M204 S1800
M205 X8 Y8
G1 F1800 X111.991 Y145.96 E1589.89644
M204 S3000
M205 X10 Y10
G0 F6000 X111.425 Y145.96
M204 S1800
M205 X8 Y8
G1 F1800 X110.407 Y146.979 E1589.94435
M204 S3000
M205 X10 Y10
G0 F6000 X109.841 Y146.979
M204 S1800
M205 X8 Y8
G1 F1800 X110.86 Y145.96 E1589.99228
M204 S3000
M205 X10 Y10
G0 F6000 X110.294 Y145.96
M204 S1800
M205 X8 Y8
G1 F1800 X109.276 Y146.979 E1590.04019
M204 S3000
M205 X10 Y10
G0 F6000 X108.71 Y146.979
M204 S1800
M205 X8 Y8
G1 F1800 X109.728 Y145.96 E1590.08809
M204 S3000
M205 X10 Y10
G0 F6000 X109.163 Y145.96
M204 S1800
M205 X8 Y8
G1 F1800 X108.144 Y146.979 E1590.13603
M204 S3000
M205 X10 Y10
G0 F6000 X107.579 Y146.979
M204 S1800
M205 X8 Y8
G1 F1800 X108.597 Y145.96 E1590.18393
M204 S3000
M205 X10 Y10
G0 F6000 X108.031 Y145.96
M204 S1800
M205 X8 Y8
G1 F1800 X107.013 Y146.979 E1590.23184
M204 S3000
M205 X10 Y10
G0 F6000 X106.447 Y146.979
M204 S1800
M205 X8 Y8
G1 F1800 X107.466 Y145.96 E1590.27977
M204 S3000
M205 X10 Y10
G0 F6000 X106.9 Y145.96
M204 S1800
M205 X8 Y8
G1 F1800 X105.882 Y146.979 E1590.32768
M204 S3000
M205 X10 Y10
G0 F6000 X105.316 Y146.979
M204 S1800
M205 X8 Y8
G1 F1800 X106.334 Y145.96 E1590.37558
M204 S3000
M205 X10 Y10
G0 F6000 X105.769 Y145.96
M204 S1800
M205 X8 Y8
G1 F1800 X104.75 Y146.979 E1590.42352
M204 S3000
M205 X10 Y10
G0 F6000 X104.185 Y146.979
M204 S1800
M205 X8 Y8
G1 F1800 X105.203 Y145.96 E1590.47142
M204 S3000
M205 X10 Y10
G0 F6000 X104.637 Y145.96
M204 S1800
M205 X8 Y8
G1 F1800 X103.619 Y146.979 E1590.51933
M204 S3000
M205 X10 Y10
G0 F6000 X103.053 Y146.979
M204 S1800
M205 X8 Y8
G1 F1800 X104.071 Y145.96 E1590.56724
M204 S3000
M205 X10 Y10
G0 F6000 X103.506 Y145.96
M204 S1800
M205 X8 Y8
G1 F1800 X102.488 Y146.979 E1590.61514
M204 S3000
M205 X10 Y10
G0 F6000 X101.922 Y146.979
M204 S1800
M205 X8 Y8
G1 F1800 X102.94 Y145.96 E1590.66305
M204 S3000
M205 X10 Y10
G0 F6000 X102.374 Y145.96
M204 S1800
M205 X8 Y8
G1 F1800 X101.356 Y146.979 E1590.71096
M204 S3000
M205 X10 Y10
G0 F6000 X100.791 Y146.979
M204 S1800
M205 X8 Y8
G1 F1800 X101.809 Y145.96 E1590.75887
M204 S3000
M205 X10 Y10
G0 F6000 X101.243 Y145.96
M204 S1800
M205 X8 Y8
G1 F1800 X100.225 Y146.979 E1590.80677
M204 S3000
M205 X10 Y10
G0 F6000 X99.659 Y146.979
M204 S1800
M205 X8 Y8
G1 F1800 X100.677 Y145.96 E1590.85468
M204 S3000
M205 X10 Y10
G0 F6000 X100.112 Y145.96
M204 S1800
M205 X8 Y8
G1 F1800 X99.093 Y146.979 E1590.90261
M204 S3000
M205 X10 Y10
G0 F6000 X98.528 Y146.979
M204 S1800
M205 X8 Y8
G1 F1800 X99.546 Y145.96 E1590.95052
M204 S3000
M205 X10 Y10
G0 F6000 X98.98 Y145.96
M204 S1800
M205 X8 Y8
G1 F1800 X97.962 Y146.979 E1590.99842
M204 S3000
M205 X10 Y10
G0 F6000 X97.396 Y146.979
M204 S1800
M205 X8 Y8
G1 F1800 X98.415 Y145.96 E1591.04635
M204 S3000
M205 X10 Y10
G0 F6000 X97.849 Y145.96
M204 S1800
M205 X8 Y8
G1 F1800 X96.831 Y146.979 E1591.09426
M204 S3000
M205 X10 Y10
G0 F6000 X96.265 Y146.979
M204 S1800
M205 X8 Y8
G1 F1800 X97.415 Y145.829 E1591.14835
M204 S3000
M205 X10 Y10
G0 F6000 X97 Y145.678
M204 S1800
M205 X8 Y8
G1 F1800 X95.699 Y146.979 E1591.20955
M204 S3000
M205 X10 Y10
G0 F6000 X95.134 Y146.979
M204 S1800
M205 X8 Y8
G1 F1800 X96.585 Y145.527 E1591.27782
M204 S3000
M205 X10 Y10
G0 F6000 X96.171 Y145.376
M204 S1800
M205 X8 Y8
G1 F1800 X94.568 Y146.979 E1591.35322
M204 S3000
M205 X10 Y10
G0 F6000 X94.002 Y146.979
M204 S1800
M205 X8 Y8
G1 F1800 X95.756 Y145.225 E1591.43573
M204 S3000
M205 X10 Y10
G0 F6000 X95.341 Y145.074
M204 S1800
M205 X8 Y8
G1 F1800 X93.437 Y146.979 E1591.52531
M204 S3000
M205 X10 Y10
G0 F6000 X92.871 Y146.979
M204 S1800
M205 X8 Y8
G1 F1800 X94.926 Y144.923 E1591.62199
M204 S3000
M205 X10 Y10
G0 F6000 X94.511 Y144.773
M204 S1800
M205 X8 Y8
G1 F1800 X92.305 Y146.979 E1591.72576
M204 S3000
M205 X10 Y10
G0 F6000 X91.74 Y146.979
M204 S1800
M205 X8 Y8
G1 F1800 X94.097 Y144.621 E1591.83665
M204 S3000
M205 X10 Y10
G0 F6000 X93.682 Y144.471
M204 S1800
M205 X8 Y8
G1 F1800 X91.174 Y146.979 E1591.95461
M204 S3000
M205 X10 Y10
G0 F6000 X90.608 Y146.979
M204 S1800
M205 X8 Y8
G1 F1800 X93.268 Y144.319 E1592.07973
M204 S3000
M205 X10 Y10
G0 F6000 X92.853 Y144.169
M204 S1800
M205 X8 Y8
G1 F1800 X90.042 Y146.979 E1592.21193
M204 S3000
M205 X10 Y10
G0 F6000 X89.477 Y146.979
M204 S1800
M205 X8 Y8
G1 F1800 X92.438 Y144.017 E1592.35123
M204 S3000
M205 X10 Y10
G0 F6000 X92.023 Y143.867
M204 S1800
M205 X8 Y8
G1 F1800 X88.911 Y146.979 E1592.49761
M204 S3000
M205 X10 Y10
G0 F6000 X88.345 Y146.979
M204 S1800
M205 X8 Y8
G1 F1800 X91.608 Y143.716 E1592.65109
M204 S3000
M205 X10 Y10
G0 F6000 X91.194 Y143.565
M204 S1800
M205 X8 Y8
G1 F1800 X87.78 Y146.979 E1592.81167
M204 S3000
M205 X10 Y10
G0 F6000 X87.214 Y146.979
M204 S1800
M205 X8 Y8
G1 F1800 X90.779 Y143.414 E1592.97936
M204 S3000
M205 X10 Y10
G0 F6000 X90.364 Y143.263
M204 S1800
M205 X8 Y8
G1 F1800 X86.648 Y146.979 E1593.15415
M204 S3000
M205 X10 Y10
G0 F6000 X86.083 Y146.979
M204 S1800
M205 X8 Y8
G1 F1800 X89.949 Y143.112 E1593.33602
M204 S3000
M205 X10 Y10
G0 F6000 X89.535 Y142.961
M204 S1800
M205 X8 Y8
G1 F1800 X85.517 Y146.979 E1593.52501
M204 S3000
M205 X10 Y10
G0 F6000 X84.951 Y146.979
M204 S1800
M205 X8 Y8
G1 F1800 X89.12 Y142.81 E1593.72111
M204 S3000
M205 X10 Y10
G0 F6000 X88.705 Y142.659
M204 S1800
M205 X8 Y8
G1 F1800 X84.386 Y146.979 E1593.92429
M204 S3000
M205 X10 Y10
G0 F6000 X83.82 Y146.979
M204 S1800
M205 X8 Y8
G1 F1800 X88.29 Y142.508 E1594.13456
M204 S3000
M205 X10 Y10
G0 F6000 X87.875 Y142.358
M204 S1800
M205 X8 Y8
G1 F1800 X83.254 Y146.979 E1594.35192
M204 S3000
M205 X10 Y10
G0 F6000 X82.689 Y146.979
M204 S1800
M205 X8 Y8
G1 F1800 X87.461 Y142.206 E1594.57641
M204 S3000
M205 X10 Y10
G0 F6000 X87.046 Y142.056
M204 S1800
M205 X8 Y8
G1 F1800 X82.123 Y146.979 E1594.80797
M204 S3000
M205 X10 Y10
G0 F6000 X81.557 Y146.979
M204 S1800
M205 X8 Y8
G1 F1800 X86.631 Y141.905 E1595.04663
M204 S3000
M205 X10 Y10
G0 F6000 X86.216 Y141.754
M204 S1800
M205 X8 Y8
G1 F1800 X80.992 Y146.979 E1595.29238
M204 S3000
M205 X10 Y10
G0 F6000 X80.426 Y146.979
M204 S1800
M205 X8 Y8
G1 F1800 X85.802 Y141.603 E1595.54525
M204 S3000
M205 X10 Y10
G0 F6000 X85.387 Y141.452
M204 S1800
M205 X8 Y8
G1 F1800 X79.86 Y146.979 E1595.80522
M204 S3000
M205 X10 Y10
G0 F6000 X79.294 Y146.979
M204 S1800
M205 X8 Y8
G1 F1800 X84.972 Y141.301 E1596.0723
M204 S3000
M205 X10 Y10
G0 F6000 X84.557 Y141.15
M204 S1800
M205 X8 Y8
G1 F1800 X78.729 Y146.979 E1596.34645
M204 S3000
M205 X10 Y10
G0 F6000 X78.163 Y146.979
M204 S1800
M205 X8 Y8
G1 F1800 X84.158 Y140.984 E1596.62844
M204 S3000
M205 X10 Y10
G0 F6000 X83.85 Y140.726
M204 S1800
M205 X8 Y8
G1 F1800 X77.597 Y146.979 E1596.92256
M204 S3000
M205 X10 Y10
G0 F6000 X77.032 Y146.979
M204 S1800
M205 X8 Y8
G1 F1800 X83.543 Y140.468 E1597.22882
M204 S3000
M205 X10 Y10
G0 F6000 X83.235 Y140.21
M204 S1800
M205 X8 Y8
G1 F1800 X76.466 Y146.979 E1597.54721
M204 S3000
M205 X10 Y10
G0 F6000 X75.9 Y146.979
M204 S1800
M205 X8 Y8
G1 F1800 X82.927 Y139.952 E1597.87774
M204 S3000
M205 X10 Y10
G0 F6000 X82.619 Y139.694
M204 S1800
M205 X8 Y8
G1 F1800 X75.335 Y146.979 E1598.22038
M204 S3000
M205 X10 Y10
G0 F6000 X74.769 Y146.979
M204 S1800
M205 X8 Y8
G1 F1800 X82.312 Y139.436 E1598.57518
M204 S3000
M205 X10 Y10
G0 F6000 X82.004 Y139.178
M204 S1800
M205 X8 Y8
G1 F1800 X74.203 Y146.979 E1598.94212
M204 S3000
M205 X10 Y10
G0 F6000 X73.638 Y146.979
M204 S1800
M205 X8 Y8
G1 F1800 X81.696 Y138.92 E1599.32116
M204 S3000
M205 X10 Y10
G0 F6000 X81.389 Y138.662
M204 S1800
M205 X8 Y8
G1 F1800 X73.072 Y146.979 E1599.71237
M204 S3000
M205 X10 Y10
G0 F6000 X72.506 Y146.979
M204 S1800
M205 X8 Y8
G1 F1800 X81.081 Y138.404 E1600.11571
M204 S3000
M205 X10 Y10
G0 F6000 X80.774 Y138.146
M204 S1800
M205 X8 Y8
G1 F1800 X71.941 Y146.979 E1600.53119
M204 S3000
M205 X10 Y10
G0 F6000 X71.375 Y146.979
M204 S1800
M205 X8 Y8
G1 F1800 X80.466 Y137.887 E1600.95882
M204 S3000
M205 X10 Y10
G0 F6000 X80.159 Y137.629
M204 S1800
M205 X8 Y8
G1 F1800 X70.809 Y146.979 E1601.39862
M204 S3000
M205 X10 Y10
G0 F6000 X70.243 Y146.979
M204 S1800
M205 X8 Y8
G1 F1800 X79.851 Y137.371 E1601.85055
M204 S3000
M205 X10 Y10
G0 F6000 X79.543 Y137.113
M204 S1800
M205 X8 Y8
G1 F1800 X69.678 Y146.979 E1602.31459
M204 S3000
M205 X10 Y10
G0 F6000 X69.112 Y146.979
M204 S1800
M205 X8 Y8
G1 F1800 X79.236 Y136.855 E1602.7908
M204 S3000
M205 X10 Y10
G0 F6000 X78.928 Y136.597
M204 S1800
M205 X8 Y8
G1 F1800 X68.546 Y146.979 E1603.27913
M204 S3000
M205 X10 Y10
G0 F6000 X67.981 Y146.979
M204 S1800
M205 X8 Y8
G1 F1800 X78.621 Y136.339 E1603.77961
M204 S3000
M205 X10 Y10
G0 F6000 X78.313 Y136.081
M204 S1800
M205 X8 Y8
G1 F1800 X67.415 Y146.979 E1604.29221
M204 S3000
M205 X10 Y10
G0 F6000 X66.849 Y146.979
M204 S1800
M205 X8 Y8
G1 F1800 X78.005 Y135.823 E1604.81696
M204 S3000
M205 X10 Y10
G0 F6000 X77.698 Y135.565
M204 S1800
M205 X8 Y8
G1 F1800 X66.284 Y146.979 E1605.35384
M204 S3000
M205 X10 Y10
G0 F6000 X65.718 Y146.979
M204 S1800
M205 X8 Y8
G1 F1800 X77.39 Y135.307 E1605.90285
M204 S3000
M205 X10 Y10
G0 F6000 X77.083 Y135.048
M204 S1800
M205 X8 Y8
G1 F1800 X65.152 Y146.979 E1606.46405
M204 S3000
M205 X10 Y10
G0 F6000 X64.587 Y146.979
M204 S1800
M205 X8 Y8
G1 F1800 X76.775 Y134.79 E1607.03736
M204 S3000
M205 X10 Y10
G0 F6000 X76.467 Y134.532
M204 S1800
M205 X8 Y8
G1 F1800 X64.021 Y146.979 E1607.62281
M204 S3000
M205 X10 Y10
G0 F6000 X63.455 Y146.979
M204 S1800
M205 X8 Y8
G1 F1800 X76.16 Y134.274 E1608.22041
M204 S3000
M205 X10 Y10
G0 F6000 X75.852 Y134.016
M204 S1800
M205 X8 Y8
G1 F1800 X63.021 Y146.847 E1608.82394
M204 S3000
M205 X10 Y10
G0 F6000 X63.021 Y146.282
M204 S1800
M205 X8 Y8
G1 F1800 X75.545 Y133.758 E1609.41303
M204 S3000
M205 X10 Y10
G0 F6000 X75.237 Y133.5
M204 S1800
M205 X8 Y8
G1 F1800 X63.021 Y145.716 E1609.98763
M204 S3000
M205 X10 Y10
G0 F6000 X63.021 Y145.15
M204 S1800
M205 X8 Y8
G1 F1800 X74.929 Y133.242 E1610.54775
M204 S3000
M205 X10 Y10
G0 F6000 X74.622 Y132.984
M204 S1800
M205 X8 Y8
G1 F1800 X63.021 Y144.584 E1611.0934
M204 S3000
M205 X10 Y10
G0 F6000 X63.021 Y144.019
M204 S1800
M205 X8 Y8
G1 F1800 X74.314 Y132.726 E1611.62459
M204 S3000
M205 X10 Y10
G0 F6000 X74.007 Y132.467
M204 S1800
M205 X8 Y8
G1 F1800 X63.021 Y143.453 E1612.14134
M204 S3000
M205 X10 Y10
G0 F6000 X63.021 Y142.887
M204 S1800
M205 X8 Y8
G1 F1800 X73.699 Y132.209 E1612.6436
M204 S3000
M205 X10 Y10
G0 F6000 X73.392 Y131.951
M204 S1800
M205 X8 Y8
G1 F1800 X63.021 Y142.322 E1613.13142
M204 S3000
M205 X10 Y10
G0 F6000 X63.021 Y141.756
M204 S1800
M205 X8 Y8
G1 F1800 X73.099 Y131.678 E1613.60546
M204 S3000
M205 X10 Y10
G0 F6000 X72.893 Y131.318
M204 S1800
M205 X8 Y8
G1 F1800 X63.021 Y141.19 E1614.06981
M204 S3000
M205 X10 Y10
G0 F6000 X63.021 Y140.625
M204 S1800
M205 X8 Y8
G1 F1800 X72.686 Y130.96 E1614.52442
M204 S3000
M205 X10 Y10
G0 F6000 X72.479 Y130.601
M204 S1800
M205 X8 Y8
G1 F1800 X63.021 Y140.059 E1614.96929
M204 S3000
M205 X10 Y10
G0 F6000 X63.021 Y139.493
M204 S1800
M205 X8 Y8
G1 F1800 X72.271 Y130.243 E1615.40438
M204 S3000
M205 X10 Y10
G0 F6000 X72.065 Y129.884
M204 S1800
M205 X8 Y8
G1 F1800 X63.021 Y138.928 E1615.82979
M204 S3000
M205 X10 Y10
G0 F6000 X63.021 Y138.362
M204 S1800
M205 X8 Y8
G1 F1800 X71.858 Y129.525 E1616.24545
M204 S3000
M205 X10 Y10
G0 F6000 X71.651 Y129.167
M204 S1800
M205 X8 Y8
G1 F1800 X63.021 Y137.796 E1616.65136
M204 S3000
M205 X10 Y10
G0 F6000 X63.021 Y137.231
M204 S1800
M205 X8 Y8
G1 F1800 X71.443 Y128.808 E1617.04753
M204 S3000
M205 X10 Y10
G0 F6000 X71.237 Y128.449
M204 S1800
M205 X8 Y8
G1 F1800 X63.021 Y136.665 E1617.43398
M204 S3000
M205 X10 Y10
G0 F6000 X63.021 Y136.099
M204 S1800
M205 X8 Y8
G1 F1800 X71.03 Y128.09 E1617.8107
M204 S3000
M205 X10 Y10
G0 F6000 X70.823 Y127.732
M204 S1800
M205 X8 Y8
G1 F1800 X63.021 Y135.533 E1618.17766
M204 S3000
M205 X10 Y10
G0 F6000 X63.021 Y134.968
M204 S1800
M205 X8 Y8
G1 F1800 X70.615 Y127.373 E1618.53488
M204 S3000
M205 X10 Y10
G0 F6000 X70.409 Y127.014
M204 S1800
M205 X8 Y8
G1 F1800 X63.021 Y134.402 E1618.88239
M204 S3000
M205 X10 Y10
G0 F6000 X63.021 Y133.836
M204 S1800
M205 X8 Y8
G1 F1800 X70.202 Y126.656 E1619.22014
M204 S3000
M205 X10 Y10
G0 F6000 X69.995 Y126.297
M204 S1800
M205 X8 Y8
G1 F1800 X63.021 Y133.271 E1619.54817
M204 S3000
M205 X10 Y10
G0 F6000 X63.021 Y132.705
M204 S1800
M205 X8 Y8
G1 F1800 X69.787 Y125.939 E1619.86643
M204 S3000
M205 X10 Y10
G0 F6000 X69.581 Y125.58
M204 S1800
M205 X8 Y8
G1 F1800 X63.021 Y132.139 E1620.17496
M204 S3000
M205 X10 Y10
G0 F6000 X63.021 Y131.574
M204 S1800
M205 X8 Y8
G1 F1800 X69.374 Y125.221 E1620.47379
M204 S3000
M205 X10 Y10
G0 F6000 X69.167 Y124.863
M204 S1800
M205 X8 Y8
G1 F1800 X63.021 Y131.008 E1620.76286
M204 S3000
M205 X10 Y10
G0 F6000 X63.021 Y130.442
M204 S1800
M205 X8 Y8
G1 F1800 X68.959 Y124.504 E1621.04216
M204 S3000
M205 X10 Y10
G0 F6000 X68.752 Y124.146
M204 S1800
M205 X8 Y8
G1 F1800 X63.021 Y129.877 E1621.31173
M204 S3000
M205 X10 Y10
G0 F6000 X63.021 Y129.311
M204 S1800
M205 X8 Y8
G1 F1800 X68.546 Y123.786 E1621.57161
M204 S3000
M205 X10 Y10
G0 F6000 X68.339 Y123.428
M204 S1800
M205 X8 Y8
G1 F1800 X63.021 Y128.745 E1621.82173
M204 S3000
M205 X10 Y10
G0 F6000 X63.021 Y128.18
M204 S1800
M205 X8 Y8
G1 F1800 X68.131 Y123.069 E1622.06211
M204 S3000
M205 X10 Y10
G0 F6000 X67.924 Y122.711
M204 S1800
M205 X8 Y8
G1 F1800 X63.021 Y127.614 E1622.29273
M204 S3000
M205 X10 Y10
G0 F6000 X63.021 Y127.048
M204 S1800
M205 X8 Y8
G1 F1800 X67.718 Y122.352 E1622.51364
M204 S3000
M205 X10 Y10
G0 F6000 X67.511 Y121.993
M204 S1800
M205 X8 Y8
G1 F1800 X63.021 Y126.483 E1622.72484
M204 S3000
M205 X10 Y10
G0 F6000 X63.021 Y125.917
M204 S1800
M205 X8 Y8
G1 F1800 X67.303 Y121.635 E1622.92625
M204 S3000
M205 X10 Y10
G0 F6000 X67.096 Y121.276
M204 S1800
M205 X8 Y8
G1 F1800 X63.021 Y125.351 E1623.11792
M204 S3000
M205 X10 Y10
G0 F6000 X63.021 Y124.785
M204 S1800
M205 X8 Y8
G1 F1800 X66.89 Y120.917 E1623.29989
M204 S3000
M205 X10 Y10
G0 F6000 X66.682 Y120.558
M204 S1800
M205 X8 Y8
G1 F1800 X63.021 Y124.22 E1623.47211
M204 S3000
M205 X10 Y10
G0 F6000 X63.021 Y123.654
M204 S1800
M205 X8 Y8
G1 F1800 X66.475 Y120.2 E1623.63458
M204 S3000
M205 X10 Y10
G0 F6000 X66.268 Y119.841
M204 S1800
M205 X8 Y8
G1 F1800 X63.021 Y123.088 E1623.78731
M204 S3000
M205 X10 Y10
G0 F6000 X63.021 Y122.523
M204 S1800
M205 X8 Y8
G1 F1800 X66.062 Y119.482 E1623.93035
M204 S3000
M205 X10 Y10
G0 F6000 X65.889 Y119.089
M204 S1800
M205 X8 Y8
G1 F1800 X63.021 Y121.957 E1624.06525
M204 S3000
M205 X10 Y10
G0 F6000 X63.021 Y121.391
M204 S1800
M205 X8 Y8
G1 F1800 X65.804 Y118.608 E1624.19615
M204 S3000
M205 X10 Y10
G0 F6000 X65.719 Y118.127
M204 S1800
M205 X8 Y8
G1 F1800 X63.021 Y120.826 E1624.32308
M204 S3000
M205 X10 Y10
G0 F6000 X63.021 Y120.26
M204 S1800
M205 X8 Y8
G1 F1800 X65.635 Y117.647 E1624.44601
M204 S3000
M205 X10 Y10
G0 F6000 X65.55 Y117.166
M204 S1800
M205 X8 Y8
G1 F1800 X63.021 Y119.694 E1624.56494
M204 S3000
M205 X10 Y10
G0 F6000 X63.021 Y119.129
M204 S1800
M205 X8 Y8
G1 F1800 X65.465 Y116.685 E1624.6799
M204 S3000
M205 X10 Y10
G0 F6000 X65.381 Y116.203
M204 S1800
M205 X8 Y8
G1 F1800 X63.021 Y118.563 E1624.79091
M204 S3000
M205 X10 Y10
G0 F6000 X63.021 Y117.997
M204 S1800
M205 X8 Y8
G1 F1800 X65.296 Y115.722 E1624.89792
M204 S3000
M205 X10 Y10
G0 F6000 X65.211 Y115.242
M204 S1800
M205 X8 Y8
G1 F1800 X63.021 Y117.432 E1625.00093
M204 S3000
M205 X10 Y10
G0 F6000 X63.021 Y116.866
M204 S1800
M205 X8 Y8
G1 F1800 X65.126 Y114.761 E1625.09994
M204 S3000
M205 X10 Y10
G0 F6000 X65.041 Y114.28
M204 S1800
M205 X8 Y8
G1 F1800 X63.021 Y116.3 E1625.19496
M204 S3000
M205 X10 Y10
G0 F6000 X63.021 Y115.734
M204 S1800
M205 X8 Y8
G1 F1800 X64.956 Y113.799 E1625.28597
M204 S3000
M205 X10 Y10
G0 F6000 X64.872 Y113.318
M204 S1800
M205 X8 Y8
G1 F1800 X63.021 Y115.169 E1625.37304
M204 S3000
M205 X10 Y10
G0 F6000 X63.021 Y114.603
M204 S1800
M205 X8 Y8
G1 F1800 X64.787 Y112.837 E1625.45611
M204 S3000
M205 X10 Y10
G0 F6000 X64.703 Y112.356
M204 S1800
M205 X8 Y8
G1 F1800 X63.021 Y114.037 E1625.5352
M204 S3000
M205 X10 Y10
G0 F6000 X63.021 Y113.472
M204 S1800
M205 X8 Y8
G1 F1800 X64.618 Y111.875 E1625.61032
M204 S3000
M205 X10 Y10
G0 F6000 X64.533 Y111.394
M204 S1800
M205 X8 Y8
G1 F1800 X63.021 Y112.906 E1625.68144
M204 S3000
M205 X10 Y10
G0 F6000 X63.021 Y112.34
M204 S1800
M205 X8 Y8
G1 F1800 X64.448 Y110.913 E1625.74856
M204 S3000
M205 X10 Y10
G0 F6000 X64.363 Y110.433
M204 S1800
M205 X8 Y8
G1 F1800 X63.021 Y111.775 E1625.81168
M204 S3000
M205 X10 Y10
G0 F6000 X63.021 Y111.209
M204 S1800
M205 X8 Y8
G1 F1800 X64.279 Y109.951 E1625.87085
M204 S3000
M205 X10 Y10
G0 F6000 X64.194 Y109.47
M204 S1800
M205 X8 Y8
G1 F1800 X63.021 Y110.643 E1625.92603
M204 S3000
M205 X10 Y10
G0 F6000 X63.021 Y110.078
M204 S1800
M205 X8 Y8
G1 F1800 X64.109 Y108.989 E1625.97723
M204 S3000
M205 X10 Y10
G0 F6000 X64.024 Y108.509
M204 S1800
M205 X8 Y8
G1 F1800 X63.021 Y109.512 E1626.02441
M204 S3000
M205 X10 Y10
G0 F6000 X63.021 Y108.946
M204 S1800
M205 X8 Y8
G1 F1800 X63.94 Y108.028 E1626.06761
M204 S3000
M205 X10 Y10
G0 F6000 X63.855 Y107.547
M204 S1800
M205 X8 Y8
G1 F1800 X63.021 Y108.381 E1626.10684
M204 S3000
M205 X10 Y10
G0 F6000 X63.021 Y107.815
M204 S1800
M205 X8 Y8
G1 F1800 X63.771 Y107.065 E1626.14212
M204 S3000
M205 X10 Y10
G0 F6000 X63.686 Y106.585
M204 S1800
M205 X8 Y8
G1 F1800 X63.021 Y107.249 E1626.17337
M204 S3000
M205 X10 Y10
G0 F6000 X63.021 Y106.684
M204 S1800
M205 X8 Y8
G1 F1800 X63.601 Y106.104 E1626.20065
M204 S3000
M205 X10 Y10
G0 F6000 X63.516 Y105.623
M204 S1800
M205 X8 Y8
G1 F1800 X63.021 Y106.118 E1626.22394
M204 S3000
M205 X10 Y10
G0 F6000 X63.021 Y105.552
M204 S1800
M205 X8 Y8
G1 F1800 X63.431 Y105.142 E1626.24322
M204 S3000
M205 X10 Y10
G0 F6000 X63.02 Y104.987
M204 S1800
M205 X8 Y8
G1 F1800 X63.491 Y104.516 E1626.26538
M204 S3000
M205 X10 Y10
G0 F6000 X63.02 Y104.421
M204 S1800
M205 X8 Y8
G1 F1800 X63.612 Y103.83 E1626.2932
M204 S3000
M205 X10 Y10
G0 F6000 X63.02 Y103.856
M204 S1800
M205 X8 Y8
G1 F1800 X63.733 Y103.143 E1626.32674
M204 S3000
M205 X10 Y10
G0 F6000 X63.854 Y102.456
M204 S1800
M205 X8 Y8
G1 F1800 X63.02 Y103.29 E1626.36597
M204 S3000
M205 X10 Y10
G0 F6000 X63.02 Y102.724
M204 S1800
M205 X8 Y8
G1 F1800 X63.975 Y101.77 E1626.41086
G1 X64.045 Y101.7
M204 S3000
M205 X10 Y10
G0 F6000 X63.02 Y101.593
M204 S1800
M205 X8 Y8
G1 F1800 X64.218 Y100.396 E1626.46719
M204 S3000
M205 X10 Y10
G0 F6000 X64.097 Y101.083
M204 S1800
M205 X8 Y8
G1 F1800 X63.02 Y102.159 E1626.51782
G1 X62.95 Y102.229
M204 S3000
M205 X10 Y10
G0 F6000 X63.02 Y101.027
M204 S1800
M205 X8 Y8
G1 F1800 X64.338 Y99.709 E1626.57982
M204 S3000
M205 X10 Y10
G0 F6000 X64.459 Y99.023
M204 S1800
M205 X8 Y8
G1 F1800 X63.02 Y100.462 E1626.6475
M204 S3000
M205 X10 Y10
G0 F6000 X63.02 Y99.896
M204 S1800
M205 X8 Y8
G1 F1800 X64.58 Y98.336 E1626.72088
M204 S3000
M205 X10 Y10
G0 F6000 X64.702 Y97.649
M204 S1800
M205 X8 Y8
G1 F1800 X63.02 Y99.33 E1626.79998
M204 S3000
M205 X10 Y10
G0 F6000 X63.02 Y98.765
M204 S1800
M205 X8 Y8
G1 F1800 X64.823 Y96.962 E1626.88478
M204 S3000
M205 X10 Y10
G0 F6000 X64.944 Y96.276
M204 S1800
M205 X8 Y8
G1 F1800 X63.02 Y98.199 E1626.97526
M204 S3000
M205 X10 Y10
G0 F6000 X63.02 Y97.633
M204 S1800
M205 X8 Y8
G1 F1800 X65.065 Y95.589 E1627.07143
M204 S3000
M205 X10 Y10
G0 F6000 X65.186 Y94.902
M204 S1800
M205 X8 Y8
G1 F1800 X63.02 Y97.068 E1627.17331
M204 S3000
M205 X10 Y10
G0 F6000 X63.02 Y96.502
M204 S1800
M205 X8 Y8
G1 F1800 X65.306 Y94.216 E1627.28083
M204 S3000
M205 X10 Y10
G0 F6000 X65.428 Y93.529
M204 S1800
M205 X8 Y8
G1 F1800 X63.02 Y95.936 E1627.39408
M204 S3000
M205 X10 Y10
G0 F6000 X63.02 Y95.371
M204 S1800
M205 X8 Y8
G1 F1800 X65.549 Y92.842 E1627.51303
M204 S3000
M205 X10 Y10
G0 F6000 X65.67 Y92.155
M204 S1800
M205 X8 Y8
G1 F1800 X63.02 Y94.805 E1627.63768
M204 S3000
M205 X10 Y10
G0 F6000 X63.02 Y94.239
M204 S1800
M205 X8 Y8
G1 F1800 X65.791 Y91.469 E1627.768
M204 S3000
M205 X10 Y10
G0 F6000 X65.912 Y90.782
M204 S1800
M205 X8 Y8
G1 F1800 X63.02 Y93.673 E1627.904
M204 S3000
M205 X10 Y10
G0 F6000 X63.02 Y93.108
M204 S1800
M205 X8 Y8
G1 F1800 X66.675 Y89.453 E1628.07592
G1 X66.745 Y89.383
M204 S3000
M205 X10 Y10
G0 F6000 X67.448 Y88.115
M204 S1800
M205 X8 Y8
G1 F1800 X63.02 Y92.542 E1628.28418
M204 S3000
M205 X10 Y10
G0 F6000 X63.02 Y91.976
M204 S1800
M205 X8 Y8
G1 F1800 X68.219 Y86.778 E1628.5287
G1 X68.289 Y86.708
M204 S3000
M205 X10 Y10
G0 F6000 X68.991 Y85.44
M204 S1800
M205 X8 Y8
G1 F1800 X63.02 Y91.411 E1628.80956
M204 S3000
M205 X10 Y10
G0 F6000 X63.02 Y90.845
M204 S1800
M205 X8 Y8
G1 F1800 X69.763 Y84.103 E1629.1267
G1 X69.833 Y84.033
M204 S3000
M205 X10 Y10
G0 F6000 X70.535 Y82.765
M204 S1800
M205 X8 Y8
G1 F1800 X63.02 Y90.279 E1629.48016
M204 S3000
M205 X10 Y10
G0 F6000 X63.02 Y89.714
M204 S1800
M205 X8 Y8
G1 F1800 X71.306 Y81.428 E1629.86991
G1 X71.376 Y81.358
M204 S3000
M205 X10 Y10
G0 F6000 X72.078 Y80.09
M204 S1800
M205 X8 Y8
G1 F1800 X63.02 Y89.148 E1630.29597
M204 S3000
M205 X10 Y10
G0 F6000 X63.02 Y88.582
M204 S1800
M205 X8 Y8
G1 F1800 X72.85 Y78.753 E1630.75832
G1 X72.92 Y78.683
M204 S3000
M205 X10 Y10
G0 F6000 X74.425 Y77.178
M204 S1800
M205 X8 Y8
G1 F1800 X88.583 Y63.02 E1631.42427
M204 S3000
M205 X10 Y10
G0 F6000 X88.017 Y63.02
M204 S1800
M205 X8 Y8
G1 F1800 X63.02 Y88.017 E1632.60005
M204 S3000
M205 X10 Y10
G0 F6000 X63.02 Y87.451
M204 S1800
M205 X8 Y8
G1 F1800 X87.452 Y63.02 E1633.74924
M204 S3000
M205 X10 Y10
G0 F6000 X86.886 Y63.02
M204 S1800
M205 X8 Y8
G1 F1800 X63.02 Y86.885 E1634.8718
M204 S3000
M205 X10 Y10
G0 F6000 X63.02 Y86.32
M204 S1800
M205 X8 Y8
G1 F1800 X86.32 Y63.02 E1635.96776
M204 S3000
M205 X10 Y10
G0 F6000 X85.755 Y63.02
M204 S1800
M205 X8 Y8
G1 F1800 X63.02 Y85.754 E1637.03712
M204 S3000
M205 X10 Y10
G0 F6000 X63.02 Y85.188
M204 S1800
M205 X8 Y8
G1 F1800 X85.189 Y63.02 E1638.07986
M204 S3000
M205 X10 Y10
G0 F6000 X84.623 Y63.02
M204 S1800
M205 X8 Y8
G1 F1800 X63.02 Y84.623 E1639.09599
M204 S3000
M205 X10 Y10
G0 F6000 X63.02 Y84.057
M204 S1800
M205 X8 Y8
G1 F1800 X84.058 Y63.02 E1640.08553
M204 S3000
M205 X10 Y10
G0 F6000 X83.492 Y63.02
M204 S1800
M205 X8 Y8
G1 F1800 X63.02 Y83.491 E1641.04845
M204 S3000
M205 X10 Y10
G0 F6000 X63.02 Y82.925
M204 S1800
M205 X8 Y8
G1 F1800 X82.926 Y63.02 E1641.98474
M204 S3000
M205 X10 Y10
G0 F6000 X82.36 Y63.02
M204 S1800
M205 X8 Y8
G1 F1800 X63.02 Y82.36 E1642.89444
M204 S3000
M205 X10 Y10
G0 F6000 X63.02 Y81.794
M204 S1800
M205 X8 Y8
G1 F1800 X81.795 Y63.02 E1643.77753
M204 S3000
M205 X10 Y10
G0 F6000 X81.229 Y63.02
M204 S1800
M205 X8 Y8
G1 F1800 X63.02 Y81.228 E1644.63401
M204 S3000
M205 X10 Y10
G0 F6000 X63.02 Y80.663
M204 S1800
M205 X8 Y8
G1 F1800 X80.663 Y63.02 E1645.46388
M204 S3000
M205 X10 Y10
G0 F6000 X80.098 Y63.02
M204 S1800
M205 X8 Y8
G1 F1800 X63.02 Y80.097 E1646.26715
M204 S3000
M205 X10 Y10
G0 F6000 X63.02 Y79.531
M204 S1800
M205 X8 Y8
G1 F1800 X79.532 Y63.02 E1647.0438
M204 S3000
M205 X10 Y10
G0 F6000 X78.966 Y63.02
M204 S1800
M205 X8 Y8
G1 F1800 X63.02 Y78.966 E1647.79385
M204 S3000
M205 X10 Y10
G0 F6000 X63.02 Y78.4
M204 S1800
M205 X8 Y8
G1 F1800 X78.401 Y63.02 E1648.5173
M204 S3000
M205 X10 Y10
G0 F6000 X77.835 Y63.02
M204 S1800
M205 X8 Y8
G1 F1800 X63.02 Y77.834 E1649.21413
M204 S3000
M205 X10 Y10
G0 F6000 X63.02 Y77.269
M204 S1800
M205 X8 Y8
G1 F1800 X77.269 Y63.02 E1649.88436
M204 S3000
M205 X10 Y10
G0 F6000 X76.704 Y63.02
M204 S1800
M205 X8 Y8
G1 F1800 X63.02 Y76.703 E1650.52799
M204 S3000
M205 X10 Y10
G0 F6000 X63.02 Y76.137
M204 S1800
M205 X8 Y8
G1 F1800 X76.138 Y63.02 E1651.145
M204 S3000
M205 X10 Y10
G0 F6000 X75.572 Y63.02
M204 S1800
M205 X8 Y8
G1 F1800 X63.02 Y75.572 E1651.73541
M204 S3000
M205 X10 Y10
G0 F6000 X63.02 Y75.006
M204 S1800
M205 X8 Y8
G1 F1800 X75.007 Y63.02 E1652.29921
M204 S3000
M205 X10 Y10
G0 F6000 X74.441 Y63.02
M204 S1800
M205 X8 Y8
G1 F1800 X63.02 Y74.44 E1652.8364
M204 S3000
M205 X10 Y10
G0 F6000 X63.02 Y73.874
M204 S1800
M205 X8 Y8
G1 F1800 X73.875 Y63.02 E1653.34696
M204 S3000
M205 X10 Y10
G0 F6000 X73.31 Y63.02
M204 S1800
M205 X8 Y8
G1 F1800 X63.02 Y73.309 E1653.83095
M204 S3000
M205 X10 Y10
G0 F6000 X63.02 Y72.743
M204 S1800
M205 X8 Y8
G1 F1800 X72.744 Y63.02 E1654.28831
M204 S3000
M205 X10 Y10
G0 F6000 X72.178 Y63.02
M204 S1800
M205 X8 Y8
G1 F1800 X63.02 Y72.177 E1654.71905
M204 S3000
M205 X10 Y10
G0 F6000 X63.02 Y71.612
M204 S1800
M205 X8 Y8
G1 F1800 X71.612 Y63.02 E1655.12319
M204 S3000
M205 X10 Y10
G0 F6000 X71.047 Y63.02
M204 S1800
M205 X8 Y8
G1 F1800 X63.02 Y71.046 E1655.50074
M204 S3000
M205 X10 Y10
G0 F6000 X63.02 Y70.48
M204 S1800
M205 X8 Y8
G1 F1800 X70.481 Y63.02 E1655.85166
M204 S3000
M205 X10 Y10
G0 F6000 X69.915 Y63.02
M204 S1800
M205 X8 Y8
G1 F1800 X63.02 Y69.915 E1656.17598
M204 S3000
M205 X10 Y10
G0 F6000 X63.02 Y69.349
M204 S1800
M205 X8 Y8
G1 F1800 X69.35 Y63.02 E1656.4737
M204 S3000
M205 X10 Y10
G0 F6000 X68.784 Y63.02
M204 S1800
M205 X8 Y8
G1 F1800 X63.02 Y68.783 E1656.74479
M204 S3000
M205 X10 Y10
G0 F6000 X63.02 Y68.218
M204 S1800
M205 X8 Y8
G1 F1800 X68.218 Y63.02 E1656.98929
M204 S3000
M205 X10 Y10
G0 F6000 X67.653 Y63.02
M204 S1800
M205 X8 Y8
G1 F1800 X63.02 Y67.652 E1657.20719
M204 S3000
M205 X10 Y10
G0 F6000 X63.02 Y67.086
M204 S1800
M205 X8 Y8
G1 F1800 X67.087 Y63.02 E1657.39847
M204 S3000
M205 X10 Y10
G0 F6000 X66.521 Y63.02
M204 S1800
M205 X8 Y8
G1 F1800 X63.02 Y66.521 E1657.56314
M204 S3000
M205 X10 Y10
G0 F6000 X63.02 Y65.955
M204 S1800
M205 X8 Y8
G1 F1800 X65.956 Y63.02 E1657.70122
M204 S3000
M205 X10 Y10
G0 F6000 X65.39 Y63.02
M204 S1800
M205 X8 Y8
G1 F1800 X63.02 Y65.389 E1657.81267
M204 S3000
M205 X10 Y10
G0 F6000 X63.02 Y64.824
M204 S1800
M205 X8 Y8
G1 F1800 X64.824 Y63.02 E1657.89753
M204 S3000
M205 X10 Y10
G0 F6000 X64.259 Y63.02
M204 S1800
M205 X8 Y8
G1 F1800 X63.02 Y64.258 E1657.95578
M204 S3000
M205 X10 Y10
G0 F6000 X63.02 Y63.692
M204 S1800
M205 X8 Y8
G1 F1800 X63.693 Y63.02 E1657.98741
M204 S3000
M205 X10 Y10
G0 F6000 X63.127 Y63.02
M204 S1800
M205 X8 Y8
G1 F1800 X63.02 Y63.126 E1657.99242
M204 S3000
M205 X10 Y10
G0 F6000 X77.938 Y74.231
M204 S1800
M205 X8 Y8
G1 F1800 X89.149 Y63.02 E1658.51976
M204 S3000
M205 X10 Y10
G0 F6000 X89.714 Y63.02
M204 S1800
M205 X8 Y8
G1 F1800 X81.45 Y71.284 E1658.90847
G1 X81.38 Y71.354
M204 S3000
M205 X10 Y10
G0 F6000 X84.393 Y68.907
M204 S1800
M205 X8 Y8
G1 F1800 X90.28 Y63.02 E1659.18537
M204 S3000
M205 X10 Y10
G0 F6000 X90.846 Y63.02
M204 S1800
M205 X8 Y8
G1 F1800 X85.282 Y68.584 E1659.44709
G1 X85.212 Y68.654
M204 S3000
M205 X10 Y10
G0 F6000 X86.171 Y68.26
M204 S1800
M205 X8 Y8
G1 F1800 X91.411 Y63.02 E1659.69356
M204 S3000
M205 X10 Y10
G0 F6000 X91.977 Y63.02
M204 S1800
M205 X8 Y8
G1 F1800 X87.06 Y67.937 E1659.92484
G1 X86.99 Y68.007
M204 S3000
M205 X10 Y10
G0 F6000 X87.949 Y67.613
M204 S1800
M205 X8 Y8
G1 F1800 X92.543 Y63.02 E1660.14091
M204 S3000
M205 X10 Y10
G0 F6000 X93.108 Y63.02
M204 S1800
M205 X8 Y8
G1 F1800 X88.838 Y67.29 E1660.34175
G1 X88.768 Y67.36
M204 S3000
M205 X10 Y10
G0 F6000 X89.728 Y66.966
M204 S1800
M205 X8 Y8
G1 F1800 X93.674 Y63.02 E1660.52736
M204 S3000
M205 X10 Y10
G0 F6000 X94.24 Y63.02
M204 S1800
M205 X8 Y8
G1 F1800 X90.617 Y66.643 E1660.69778
G1 X90.547 Y66.713
M204 S3000
M205 X10 Y10
G0 F6000 X91.505 Y66.32
M204 S1800
M205 X8 Y8
G1 F1800 X94.806 Y63.02 E1660.85302
M204 S3000
M205 X10 Y10
G0 F6000 X95.371 Y63.02
M204 S1800
M205 X8 Y8
G1 F1800 X92.395 Y65.996 E1660.993
G1 X92.325 Y66.066
M204 S3000
M205 X10 Y10
G0 F6000 X93.284 Y65.673
M204 S1800
M205 X8 Y8
G1 F1800 X95.937 Y63.02 E1661.11779
M204 S3000
M205 X10 Y10
G0 F6000 X96.503 Y63.02
M204 S1800
M205 X8 Y8
G1 F1800 X94.173 Y65.349 E1661.22737
G1 X94.103 Y65.419
M204 S3000
M205 X10 Y10
G0 F6000 X95.062 Y65.026
M204 S1800
M205 X8 Y8
G1 F1800 X97.068 Y63.02 E1661.32172
M204 S3000
M205 X10 Y10
G0 F6000 X97.634 Y63.02
M204 S1800
M205 X8 Y8
G1 F1800 X95.952 Y64.702 E1661.40084
G1 X95.882 Y64.772
M204 S3000
M205 X10 Y10
G0 F6000 X96.841 Y64.379
M204 S1800
M205 X8 Y8
G1 F1800 X98.2 Y63.02 E1661.46476
M204 S3000
M205 X10 Y10
G0 F6000 X98.765 Y63.02
M204 S1800
M205 X8 Y8
G1 F1800 X97.729 Y64.056 E1661.51349
M204 S3000
M205 X10 Y10
G0 F6000 X98.313 Y64.038
M204 S1800
M205 X8 Y8
G1 F1800 X99.331 Y63.02 E1661.56137
M204 S3000
M205 X10 Y10
G0 F6000 X99.897 Y63.02
M204 S1800
M205 X8 Y8
G1 F1800 X98.878 Y64.038 E1661.60928
M204 S3000
M205 X10 Y10
G0 F6000 X99.444 Y64.038
M204 S1800
M205 X8 Y8
G1 F1800 X100.462 Y63.02 E1661.65717
M204 S3000
M205 X10 Y10
G0 F6000 X101.028 Y63.02
M204 S1800
M205 X8 Y8
G1 F1800 X100.01 Y64.038 E1661.70505
M204 S3000
M205 X10 Y10
G0 F6000 X100.576 Y64.038
M204 S1800
M205 X8 Y8
G1 F1800 X101.594 Y63.02 E1661.75293
M204 S3000
M205 X10 Y10
G0 F6000 X102.159 Y63.02
M204 S1800
M205 X8 Y8
G1 F1800 X101.141 Y64.038 E1661.80082
M204 S3000
M205 X10 Y10
G0 F6000 X101.707 Y64.038
M204 S1800
M205 X8 Y8
G1 F1800 X102.725 Y63.02 E1661.8487
M204 S3000
M205 X10 Y10
G0 F6000 X103.291 Y63.02
M204 S1800
M205 X8 Y8
G1 F1800 X102.273 Y64.038 E1661.89658
M204 S3000
M205 X10 Y10
G0 F6000 X102.838 Y64.038
M204 S1800
M205 X8 Y8
G1 F1800 X103.857 Y63.02 E1661.94449
M204 S3000
M205 X10 Y10
G0 F6000 X104.422 Y63.02
M204 S1800
M205 X8 Y8
G1 F1800 X103.404 Y64.038 E1661.99237
M204 S3000
M205 X10 Y10
G0 F6000 X103.97 Y64.038
M204 S1800
M205 X8 Y8
G1 F1800 X104.988 Y63.02 E1662.04026
M204 S3000
M205 X10 Y10
G0 F6000 X105.554 Y63.02
M204 S1800
M205 X8 Y8
G1 F1800 X104.535 Y64.038 E1662.08817
M204 S3000
M205 X10 Y10
G0 F6000 X105.101 Y64.038
M204 S1800
M205 X8 Y8
G1 F1800 X106.119 Y63.02 E1662.13605
M204 S3000
M205 X10 Y10
G0 F6000 X106.685 Y63.02
M204 S1800
M205 X8 Y8
G1 F1800 X105.667 Y64.038 E1662.18393
M204 S3000
M205 X10 Y10
G0 F6000 X106.232 Y64.038
M204 S1800
M205 X8 Y8
G1 F1800 X107.251 Y63.02 E1662.23184
M204 S3000
M205 X10 Y10
G0 F6000 X107.816 Y63.02
M204 S1800
M205 X8 Y8
G1 F1800 X106.798 Y64.038 E1662.27972
M204 S3000
M205 X10 Y10
G0 F6000 X107.364 Y64.038
M204 S1800
M205 X8 Y8
G1 F1800 X108.382 Y63.02 E1662.32761
M204 S3000
M205 X10 Y10
G0 F6000 X108.948 Y63.02
M204 S1800
M205 X8 Y8
G1 F1800 X107.929 Y64.038 E1662.37551
M204 S3000
M205 X10 Y10
G0 F6000 X108.495 Y64.038
M204 S1800
M205 X8 Y8
G1 F1800 X109.513 Y63.02 E1662.4234
M204 S3000
M205 X10 Y10
G0 F6000 X110.079 Y63.02
M204 S1800
M205 X8 Y8
G1 F1800 X109.061 Y64.038 E1662.47128
M204 S3000
M205 X10 Y10
G0 F6000 X109.627 Y64.038
M204 S1800
M205 X8 Y8
G1 F1800 X110.645 Y63.02 E1662.51916
M204 S3000
M205 X10 Y10
G0 F6000 X111.21 Y63.02
M204 S1800
M205 X8 Y8
G1 F1800 X110.192 Y64.038 E1662.56705
M204 S3000
M205 X10 Y10
G0 F6000 X110.758 Y64.038
M204 S1800
M205 X8 Y8
G1 F1800 X111.776 Y63.02 E1662.61493
M204 S3000
M205 X10 Y10
G0 F6000 X112.342 Y63.02
M204 S1800
M205 X8 Y8
G1 F1800 X111.324 Y64.038 E1662.66282
M204 S3000
M205 X10 Y10
G0 F6000 X111.889 Y64.038
M204 S1800
M205 X8 Y8
G1 F1800 X112.907 Y63.02 E1662.7107
M204 S3000
M205 X10 Y10
G0 F6000 X113.473 Y63.02
M204 S1800
M205 X8 Y8
G1 F1800 X112.393 Y64.1 E1662.7615
M204 S3000
M205 X10 Y10
G0 F6000 X112.807 Y64.251
M204 S1800
M205 X8 Y8
G1 F1800 X114.039 Y63.02 E1662.81942
M204 S3000
M205 X10 Y10
G0 F6000 X114.605 Y63.02
M204 S1800
M205 X8 Y8
G1 F1800 X113.222 Y64.402 E1662.88445
M204 S3000
M205 X10 Y10
G0 F6000 X113.637 Y64.553
M204 S1800
M205 X8 Y8
G1 F1800 X115.17 Y63.02 E1662.95656
M204 S3000
M205 X10 Y10
G0 F6000 X115.736 Y63.02
M204 S1800
M205 X8 Y8
G1 F1800 X114.052 Y64.704 E1663.03577
M204 S3000
M205 X10 Y10
G0 F6000 X114.467 Y64.855
M204 S1800
M205 X8 Y8
G1 F1800 X116.302 Y63.02 E1663.12208
M204 S3000
M205 X10 Y10
G0 F6000 X116.867 Y63.02
M204 S1800
M205 X8 Y8
G1 F1800 X114.881 Y65.006 E1663.2155
M204 S3000
M205 X10 Y10
G0 F6000 X115.296 Y65.157
M204 S1800
M205 X8 Y8
G1 F1800 X117.433 Y63.02 E1663.31602
M204 S3000
M205 X10 Y10
G0 F6000 X117.999 Y63.02
M204 S1800
M205 X8 Y8
G1 F1800 X115.71 Y65.308 E1663.42366
M204 S3000
M205 X10 Y10
G0 F6000 X116.126 Y65.458
M204 S1800
M205 X8 Y8
G1 F1800 X118.564 Y63.02 E1663.53834
M204 S3000
M205 X10 Y10
G0 F6000 X119.13 Y63.02
M204 S1800
M205 X8 Y8
G1 F1800 X116.541 Y65.609 E1663.66012
M204 S3000
M205 X10 Y10
G0 F6000 X116.955 Y65.76
M204 S1800
M205 X8 Y8
G1 F1800 X119.696 Y63.02 E1663.78902
M204 S3000
M205 X10 Y10
G0 F6000 X120.261 Y63.02
M204 S1800
M205 X8 Y8
G1 F1800 X117.37 Y65.911 E1663.925
M204 S3000
M205 X10 Y10
G0 F6000 X117.784 Y66.062
M204 S1800
M205 X8 Y8
G1 F1800 X120.827 Y63.02 E1664.06811
M204 S3000
M205 X10 Y10
G0 F6000 X121.393 Y63.02
M204 S1800
M205 X8 Y8
G1 F1800 X118.199 Y66.213 E1664.21833
M204 S3000
M205 X10 Y10
G0 F6000 X118.614 Y66.364
M204 S1800
M205 X8 Y8
G1 F1800 X121.958 Y63.02 E1664.37562
M204 S3000
M205 X10 Y10
G0 F6000 X122.524 Y63.02
M204 S1800
M205 X8 Y8
G1 F1800 X119.029 Y66.515 E1664.54001
M204 S3000
M205 X10 Y10
G0 F6000 X119.443 Y66.666
M204 S1800
M205 X8 Y8
G1 F1800 X123.09 Y63.02 E1664.71153
M204 S3000
M205 X10 Y10
G0 F6000 X123.656 Y63.02
M204 S1800
M205 X8 Y8
G1 F1800 X119.858 Y66.817 E1664.89016
M204 S3000
M205 X10 Y10
G0 F6000 X120.273 Y66.967
M204 S1800
M205 X8 Y8
G1 F1800 X124.221 Y63.02 E1665.07583
M204 S3000
M205 X10 Y10
G0 F6000 X124.787 Y63.02
M204 S1800
M205 X8 Y8
G1 F1800 X120.688 Y67.119 E1665.26864
M204 S3000
M205 X10 Y10
G0 F6000 X121.103 Y67.269
M204 S1800
M205 X8 Y8
G1 F1800 X125.353 Y63.02 E1665.46852
M204 S3000
M205 X10 Y10
G0 F6000 X125.918 Y63.02
M204 S1800
M205 X8 Y8
G1 F1800 X121.517 Y67.421 E1665.67553
M204 S3000
M205 X10 Y10
G0 F6000 X121.932 Y67.571
M204 S1800
M205 X8 Y8
G1 F1800 X126.484 Y63.02 E1665.88962
M204 S3000
M205 X10 Y10
G0 F6000 X127.05 Y63.02
M204 S1800
M205 X8 Y8
G1 F1800 X122.347 Y67.723 E1666.11083
M204 S3000
M205 X10 Y10
G0 F6000 X122.762 Y67.873
M204 S1800
M205 X8 Y8
G1 F1800 X127.615 Y63.02 E1666.3391
M204 S3000
M205 X10 Y10
G0 F6000 X128.181 Y63.02
M204 S1800
M205 X8 Y8
G1 F1800 X123.176 Y68.025 E1666.57452
M204 S3000
M205 X10 Y10
G0 F6000 X123.591 Y68.175
M204 S1800
M205 X8 Y8
G1 F1800 X128.747 Y63.02 E1666.81702
M204 S3000
M205 X10 Y10
G0 F6000 X129.312 Y63.02
M204 S1800
M205 X8 Y8
G1 F1800 X124.006 Y68.326 E1667.0666
M204 S3000
M205 X10 Y10
G0 F6000 X124.421 Y68.477
M204 S1800
M205 X8 Y8
G1 F1800 X129.878 Y63.02 E1667.32328
M204 S3000
M205 X10 Y10
G0 F6000 X130.444 Y63.02
M204 S1800
M205 X8 Y8
G1 F1800 X124.836 Y68.628 E1667.58706
M204 S3000
M205 X10 Y10
G0 F6000 X125.25 Y68.779
M204 S1800
M205 X8 Y8
G1 F1800 X131.009 Y63.02 E1667.85795
M204 S3000
M205 X10 Y10
G0 F6000 X131.575 Y63.02
M204 S1800
M205 X8 Y8
G1 F1800 X125.665 Y68.93 E1668.13594
M204 S3000
M205 X10 Y10
G0 F6000 X126.007 Y69.154
M204 S1800
M205 X8 Y8
G1 F1800 X132.141 Y63.02 E1668.42446
M204 S3000
M205 X10 Y10
G0 F6000 X132.706 Y63.02
M204 S1800
M205 X8 Y8
G1 F1800 X126.314 Y69.412 E1668.72512
M204 S3000
M205 X10 Y10
G0 F6000 X126.622 Y69.67
M204 S1800
M205 X8 Y8
G1 F1800 X133.272 Y63.02 E1669.03792
M204 S3000
M205 X10 Y10
G0 F6000 X133.838 Y63.02
M204 S1800
M205 X8 Y8
G1 F1800 X126.929 Y69.928 E1669.36287
M204 S3000
M205 X10 Y10
G0 F6000 X127.237 Y70.186
M204 S1800
M205 X8 Y8
G1 F1800 X134.404 Y63.02 E1669.69996
M204 S3000
M205 X10 Y10
G0 F6000 X134.969 Y63.02
M204 S1800
M205 X8 Y8
G1 F1800 X127.545 Y70.444 E1670.04917
M204 S3000
M205 X10 Y10
G0 F6000 X127.852 Y70.702
M204 S1800
M205 X8 Y8
G1 F1800 X135.535 Y63.02 E1670.41053
M204 S3000
M205 X10 Y10
G0 F6000 X136.101 Y63.02
M204 S1800
M205 X8 Y8
G1 F1800 X128.16 Y70.96 E1670.78402
M204 S3000
M205 X10 Y10
G0 F6000 X128.468 Y71.218
M204 S1800
M205 X8 Y8
G1 F1800 X136.666 Y63.02 E1671.16963
M204 S3000
M205 X10 Y10
G0 F6000 X137.232 Y63.02
M204 S1800
M205 X8 Y8
G1 F1800 X128.776 Y71.476 E1671.56738
M204 S3000
M205 X10 Y10
G0 F6000 X129.083 Y71.734
M204 S1800
M205 X8 Y8
G1 F1800 X137.798 Y63.02 E1671.97728
M204 S3000
M205 X10 Y10
G0 F6000 X138.363 Y63.02
M204 S1800
M205 X8 Y8
G1 F1800 X129.391 Y71.992 E1672.3993
M204 S3000
M205 X10 Y10
G0 F6000 X129.698 Y72.25
M204 S1800
M205 X8 Y8
G1 F1800 X138.929 Y63.02 E1672.83347
M204 S3000
M205 X10 Y10
G0 F6000 X139.495 Y63.02
M204 S1800
M205 X8 Y8
G1 F1800 X130.006 Y72.508 E1673.27978
M204 S3000
M205 X10 Y10
G0 F6000 X130.314 Y72.766
M204 S1800
M205 X8 Y8
G1 F1800 X140.06 Y63.02 E1673.7382
M204 S3000
M205 X10 Y10
G0 F6000 X140.626 Y63.02
M204 S1800
M205 X8 Y8
G1 F1800 X130.621 Y73.025 E1674.20881
M204 S3000
M205 X10 Y10
G0 F6000 X130.929 Y73.283
M204 S1800
M205 X8 Y8
G1 F1800 X141.192 Y63.02 E1674.69155
M204 S3000
M205 X10 Y10
G0 F6000 X141.757 Y63.02
M204 S1800
M205 X8 Y8
G1 F1800 X131.236 Y73.541 E1675.18642
M204 S3000
M205 X10 Y10
G0 F6000 X131.544 Y73.799
M204 S1800
M205 X8 Y8
G1 F1800 X142.323 Y63.02 E1675.69343
M204 S3000
M205 X10 Y10
G0 F6000 X142.889 Y63.02
M204 S1800
M205 X8 Y8
G1 F1800 X131.852 Y74.057 E1676.21258
M204 S3000
M205 X10 Y10
G0 F6000 X132.159 Y74.315
M204 S1800
M205 X8 Y8
G1 F1800 X143.454 Y63.02 E1676.74386
M204 S3000
M205 X10 Y10
G0 F6000 X144.02 Y63.02
M204 S1800
M205 X8 Y8
G1 F1800 X132.467 Y74.573 E1677.28728
M204 S3000
M205 X10 Y10
G0 F6000 X132.774 Y74.831
M204 S1800
M205 X8 Y8
G1 F1800 X144.586 Y63.02 E1677.84286
M204 S3000
M205 X10 Y10
G0 F6000 X145.152 Y63.02
M204 S1800
M205 X8 Y8
G1 F1800 X133.082 Y75.089 E1678.41057
M204 S3000
M205 X10 Y10
G0 F6000 X133.39 Y75.347
M204 S1800
M205 X8 Y8
G1 F1800 X145.717 Y63.02 E1678.99039
M204 S3000
M205 X10 Y10
G0 F6000 X146.283 Y63.02
M204 S1800
M205 X8 Y8
G1 F1800 X133.697 Y75.605 E1679.58238
M204 S3000
M205 X10 Y10
G0 F6000 X134.005 Y75.864
M204 S1800
M205 X8 Y8
G1 F1800 X146.849 Y63.02 E1680.18652
M204 S3000
M205 X10 Y10
G0 F6000 X146.977 Y63.457
M204 S1800
M205 X8 Y8
G1 F1800 X134.312 Y76.122 E1680.78224
M204 S3000
M205 X10 Y10
G0 F6000 X134.62 Y76.38
M204 S1800
M205 X8 Y8
G1 F1800 X146.977 Y64.022 E1681.3635
M204 S3000
M205 X10 Y10
G0 F6000 X146.977 Y64.588
M204 S1800
M205 X8 Y8
G1 F1800 X134.927 Y76.638 E1681.9303
M204 S3000
M205 X10 Y10
G0 F6000 X135.235 Y76.896
M204 S1800
M205 X8 Y8
G1 F1800 X146.977 Y65.154 E1682.4826
M204 S3000
M205 X10 Y10
G0 F6000 X146.977 Y65.719
M204 S1800
M205 X8 Y8
G1 F1800 X135.543 Y77.154 E1683.02045
M204 S3000
M205 X10 Y10
G0 F6000 X135.85 Y77.412
M204 S1800
M205 X8 Y8
G1 F1800 X146.977 Y66.285 E1683.54383
M204 S3000
M205 X10 Y10
G0 F6000 X146.977 Y66.851
M204 S1800
M205 X8 Y8
G1 F1800 X136.158 Y77.67 E1684.05272
M204 S3000
M205 X10 Y10
G0 F6000 X136.465 Y77.928
M204 S1800
M205 X8 Y8
G1 F1800 X146.977 Y67.416 E1684.54717
M204 S3000
M205 X10 Y10
G0 F6000 X146.977 Y67.982
M204 S1800
M205 X8 Y8
G1 F1800 X136.773 Y78.186 E1685.02714
M204 S3000
M205 X10 Y10
G0 F6000 X137.011 Y78.515
M204 S1800
M205 X8 Y8
G1 F1800 X146.977 Y68.548 E1685.49593
M204 S3000
M205 X10 Y10
G0 F6000 X146.977 Y69.114
M204 S1800
M205 X8 Y8
G1 F1800 X137.217 Y78.874 E1685.95501
M204 S3000
M205 X10 Y10
G0 F6000 X137.424 Y79.232
M204 S1800
M205 X8 Y8
G1 F1800 X146.977 Y69.679 E1686.40436
M204 S3000
M205 X10 Y10
G0 F6000 X146.977 Y70.245
M204 S1800
M205 X8 Y8
G1 F1800 X137.631 Y79.591 E1686.84396
M204 S3000
M205 X10 Y10
G0 F6000 X137.839 Y79.949
M204 S1800
M205 X8 Y8
G1 F1800 X146.977 Y70.811 E1687.27379
M204 S3000
M205 X10 Y10
G0 F6000 X146.977 Y71.376
M204 S1800
M205 X8 Y8
G1 F1800 X138.045 Y80.308 E1687.69392
M204 S3000
M205 X10 Y10
G0 F6000 X138.252 Y80.667
M204 S1800
M205 X8 Y8
G1 F1800 X146.977 Y71.942 E1688.10432
M204 S3000
M205 X10 Y10
G0 F6000 X146.977 Y72.508
M204 S1800
M205 X8 Y8
G1 F1800 X138.459 Y81.025 E1688.50495
M204 S3000
M205 X10 Y10
G0 F6000 X138.667 Y81.384
M204 S1800
M205 X8 Y8
G1 F1800 X146.977 Y73.073 E1688.89585
M204 S3000
M205 X10 Y10
G0 F6000 X146.977 Y73.639
M204 S1800
M205 X8 Y8
G1 F1800 X138.873 Y81.743 E1689.27704
M204 S3000
M205 X10 Y10
G0 F6000 X139.08 Y82.102
M204 S1800
M205 X8 Y8
G1 F1800 X146.977 Y74.205 E1689.64849
M204 S3000
M205 X10 Y10
G0 F6000 X146.977 Y74.77
M204 S1800
M205 X8 Y8
G1 F1800 X139.288 Y82.46 E1690.01018
M204 S3000
M205 X10 Y10
G0 F6000 X139.495 Y82.819
M204 S1800
M205 X8 Y8
G1 F1800 X146.977 Y75.336 E1690.36214
M204 S3000
M205 X10 Y10
G0 F6000 X146.977 Y75.902
M204 S1800
M205 X8 Y8
G1 F1800 X139.702 Y83.177 E1690.70433
M204 S3000
M205 X10 Y10
G0 F6000 X139.908 Y83.536
M204 S1800
M205 X8 Y8
G1 F1800 X146.977 Y76.467 E1691.03683
M204 S3000
M205 X10 Y10
G0 F6000 X146.977 Y77.033
M204 S1800
M205 X8 Y8
G1 F1800 X140.116 Y83.895 E1691.35958
M204 S3000
M205 X10 Y10
G0 F6000 X140.323 Y84.253
M204 S1800
M205 X8 Y8
G1 F1800 X146.977 Y77.599 E1691.67256
M204 S3000
M205 X10 Y10
G0 F6000 X146.977 Y78.164
M204 S1800
M205 X8 Y8
G1 F1800 X140.53 Y84.612 E1691.97583
M204 S3000
M205 X10 Y10
G0 F6000 X140.736 Y84.971
M204 S1800
M205 X8 Y8
G1 F1800 X146.977 Y78.73 E1692.26939
M204 S3000
M205 X10 Y10
G0 F6000 X146.977 Y79.296
M204 S1800
M205 X8 Y8
G1 F1800 X140.944 Y85.33 E1692.55319
M204 S3000
M205 X10 Y10
G0 F6000 X141.151 Y85.688
M204 S1800
M205 X8 Y8
G1 F1800 X146.977 Y79.862 E1692.82722
M204 S3000
M205 X10 Y10
G0 F6000 X146.977 Y80.427
M204 S1800
M205 X8 Y8
G1 F1800 X141.358 Y86.047 E1693.09155
M204 S3000
M205 X10 Y10
G0 F6000 X141.564 Y86.406
M204 S1800
M205 X8 Y8
G1 F1800 X146.977 Y80.993 E1693.34616
M204 S3000
M205 X10 Y10
G0 F6000 X146.977 Y81.559
M204 S1800
M205 X8 Y8
G1 F1800 X141.772 Y86.764 E1693.59099
M204 S3000
M205 X10 Y10
G0 F6000 X141.979 Y87.123
M204 S1800
M205 X8 Y8
G1 F1800 X146.977 Y82.124 E1693.8261
M204 S3000
M205 X10 Y10
G0 F6000 X146.977 Y82.69
M204 S1800
M205 X8 Y8
G1 F1800 X142.186 Y87.481 E1694.05146
M204 S3000
M205 X10 Y10
G0 F6000 X142.392 Y87.841
M204 S1800
M205 X8 Y8
G1 F1800 X146.977 Y83.256 E1694.26712
M204 S3000
M205 X10 Y10
G0 F6000 X146.977 Y83.821
M204 S1800
M205 X8 Y8
G1 F1800 X142.6 Y88.199 E1694.47302
M204 S3000
M205 X10 Y10
G0 F6000 X142.807 Y88.558
M204 S1800
M205 X8 Y8
G1 F1800 X146.977 Y84.387 E1694.66919
M204 S3000
M205 X10 Y10
G0 F6000 X146.977 Y84.953
M204 S1800
M205 X8 Y8
G1 F1800 X143.014 Y88.916 E1694.8556
M204 S3000
M205 X10 Y10
G0 F6000 X143.22 Y89.275
M204 S1800
M205 X8 Y8
G1 F1800 X146.977 Y85.518 E1695.03232
M204 S3000
M205 X10 Y10
G0 F6000 X146.977 Y86.084
M204 S1800
M205 X8 Y8
G1 F1800 X143.428 Y89.634 E1695.19927
M204 S3000
M205 X10 Y10
G0 F6000 X143.635 Y89.992
M204 S1800
M205 X8 Y8
G1 F1800 X146.977 Y86.65 E1695.35647
M204 S3000
M205 X10 Y10
G0 F6000 X146.977 Y87.215
M204 S1800
M205 X8 Y8
G1 F1800 X143.842 Y90.351 E1695.50396
M204 S3000
M205 X10 Y10
G0 F6000 X144.049 Y90.709
M204 S1800
M205 X8 Y8
G1 F1800 X146.977 Y87.781 E1695.64168
M204 S3000
M205 X10 Y10
G0 F6000 X146.977 Y88.347
M204 S1800
M205 X8 Y8
G1 F1800 X144.155 Y91.169 E1695.77442
M204 S3000
M205 X10 Y10
G0 F6000 X144.24 Y91.65
M204 S1800
M205 X8 Y8
G1 F1800 X146.977 Y88.913 E1695.90316
M204 S3000
M205 X10 Y10
G0 F6000 X146.977 Y89.478
M204 S1800
M205 X8 Y8
G1 F1800 X144.325 Y92.131 E1696.02792
M204 S3000
M205 X10 Y10
G0 F6000 X144.41 Y92.611
M204 S1800
M205 X8 Y8
G1 F1800 X146.977 Y90.044 E1696.14867
M204 S3000
M205 X10 Y10
G0 F6000 X146.977 Y90.61
M204 S1800
M205 X8 Y8
G1 F1800 X144.494 Y93.093 E1696.26546
M204 S3000
M205 X10 Y10
G0 F6000 X144.579 Y93.574
M204 S1800
M205 X8 Y8
G1 F1800 X146.977 Y91.175 E1696.37828
M204 S3000
M205 X10 Y10
G0 F6000 X146.977 Y91.741
M204 S1800
M205 X8 Y8
G1 F1800 X144.664 Y94.055 E1696.4871
M204 S3000
M205 X10 Y10
G0 F6000 X144.749 Y94.535
M204 S1800
M205 X8 Y8
G1 F1800 X146.977 Y92.307 E1696.5919
M204 S3000
M205 X10 Y10
G0 F6000 X146.977 Y92.872
M204 S1800
M205 X8 Y8
G1 F1800 X144.833 Y95.016 E1696.69274
M204 S3000
M205 X10 Y10
G0 F6000 X144.918 Y95.497
M204 S1800
M205 X8 Y8
G1 F1800 X146.977 Y93.438 E1696.78959
M204 S3000
M205 X10 Y10
G0 F6000 X146.977 Y94.004
M204 S1800
M205 X8 Y8
G1 F1800 X145.003 Y95.978 E1696.88244
M204 S3000
M205 X10 Y10
G0 F6000 X145.087 Y96.459
M204 S1800
M205 X8 Y8
G1 F1800 X146.977 Y94.569 E1696.97134
M204 S3000
M205 X10 Y10
G0 F6000 X146.977 Y95.135
M204 S1800
M205 X8 Y8
G1 F1800 X145.172 Y96.94 E1697.05625
M204 S3000
M205 X10 Y10
G0 F6000 X145.257 Y97.421
M204 S1800
M205 X8 Y8
G1 F1800 X146.977 Y95.701 E1697.13715
M204 S3000
M205 X10 Y10
G0 F6000 X146.977 Y96.266
M204 S1800
M205 X8 Y8
G1 F1800 X145.342 Y97.902 E1697.21408
M204 S3000
M205 X10 Y10
G0 F6000 X145.427 Y98.383
M204 S1800
M205 X8 Y8
G1 F1800 X146.977 Y96.832 E1697.28701
M204 S3000
M205 X10 Y10
G0 F6000 X146.977 Y97.398
M204 S1800
M205 X8 Y8
G1 F1800 X145.511 Y98.864 E1697.35596
M204 S3000
M205 X10 Y10
G0 F6000 X145.596 Y99.345
M204 S1800
M205 X8 Y8
G1 F1800 X146.977 Y97.963 E1697.42095
M204 S3000
M205 X10 Y10
G0 F6000 X146.977 Y98.529
M204 S1800
M205 X8 Y8
G1 F1800 X145.68 Y99.826 E1697.48195
M204 S3000
M205 X10 Y10
G0 F6000 X145.765 Y100.307
M204 S1800
M205 X8 Y8
G1 F1800 X146.977 Y99.095 E1697.53896
M204 S3000
M205 X10 Y10
G0 F6000 X146.977 Y99.661
M204 S1800
M205 X8 Y8
G1 F1800 X145.85 Y100.788 E1697.59197
M204 S3000
M205 X10 Y10
G0 F6000 X145.935 Y101.269
M204 S1800
M205 X8 Y8
G1 F1800 X146.977 Y100.226 E1697.64101
M204 S3000
M205 X10 Y10
G0 F6000 X146.977 Y100.792
M204 S1800
M205 X8 Y8
G1 F1800 X146.02 Y101.749 E1697.68602
M204 S3000
M205 X10 Y10
G0 F6000 X146.104 Y102.231
M204 S1800
M205 X8 Y8
G1 F1800 X146.977 Y101.358 E1697.72709
M204 S3000
M205 X10 Y10
G0 F6000 X146.977 Y101.923
M204 S1800
M205 X8 Y8
G1 F1800 X146.189 Y102.712 E1697.76417
M204 S3000
M205 X10 Y10
G0 F6000 X146.274 Y103.193
M204 S1800
M205 X8 Y8
G1 F1800 X146.977 Y102.489 E1697.79726
M204 S3000
M205 X10 Y10
G0 F6000 X146.977 Y103.055
M204 S1800
M205 X8 Y8
G1 F1800 X146.359 Y103.673 E1697.82633
M204 S3000
M205 X10 Y10
G0 F6000 X146.443 Y104.154
M204 S1800
M205 X8 Y8
G1 F1800 X146.977 Y103.62 E1697.85145
M204 S3000
M205 X10 Y10
G0 F6000 X146.977 Y104.186
M204 S1800
M205 X8 Y8
G1 F1800 X146.528 Y104.635 E1697.87257
M204 S3000
M205 X10 Y10
G0 F6000 X146.977 Y104.752
M204 S1800
M205 X8 Y8
G1 F1800 X146.563 Y105.166 E1697.89204
M204 S3000
M205 X10 Y10
G0 F6000 X146.978 Y105.317
M204 S1800
M205 X8 Y8
G1 F1800 X146.442 Y105.853 E1697.91726
M204 S3000
M205 X10 Y10
G0 F6000 X146.978 Y105.882
M204 S1800
M205 X8 Y8
G1 F1800 X146.321 Y106.539 E1697.94816
M204 S3000
M205 X10 Y10
G0 F6000 X146.978 Y106.448
M204 S1800
M205 X8 Y8
G1 F1800 X146.199 Y107.227 E1697.9848
M204 S3000
M205 X10 Y10
G0 F6000 X146.079 Y107.913
M204 S1800
M205 X8 Y8
G1 F1800 X146.978 Y107.014 E1698.02709
M204 S3000
M205 X10 Y10
G0 F6000 X146.978 Y107.579
M204 S1800
M205 X8 Y8
G1 F1800 X145.958 Y108.6 E1698.07509
M204 S3000
M205 X10 Y10
G0 F6000 X145.837 Y109.286
M204 S1800
M205 X8 Y8
G1 F1800 X146.978 Y108.145 E1698.12876
M204 S3000
M205 X10 Y10
G0 F6000 X146.978 Y108.711
M204 S1800
M205 X8 Y8
G1 F1800 X145.716 Y109.973 E1698.18812
M204 S3000
M205 X10 Y10
G0 F6000 X145.595 Y110.66
M204 S1800
M205 X8 Y8
G1 F1800 X146.978 Y109.276 E1698.25319
M204 S3000
M205 X10 Y10
G0 F6000 X146.978 Y109.842
M204 S1800
M205 X8 Y8
G1 F1800 X145.473 Y111.347 E1698.32398
M204 S3000
M205 X10 Y10
G0 F6000 X145.352 Y112.033
M204 S1800
M205 X8 Y8
G1 F1800 X146.978 Y110.408 E1698.40044
M204 S3000
M205 X10 Y10
G0 F6000 X146.978 Y110.974
M204 S1800
M205 X8 Y8
G1 F1800 X145.231 Y112.72 E1698.48259
M204 S3000
M205 X10 Y10
G0 F6000 X145.111 Y113.407
M204 S1800
M205 X8 Y8
G1 F1800 X146.978 Y111.539 E1698.57043
M204 S3000
M205 X10 Y10
G0 F6000 X146.978 Y112.105
M204 S1800
M205 X8 Y8
G1 F1800 X144.99 Y114.093 E1698.66394
M204 S3000
M205 X10 Y10
G0 F6000 X144.868 Y114.781
M204 S1800
M205 X8 Y8
G1 F1800 X146.978 Y112.671 E1698.76319
M204 S3000
M205 X10 Y10
G0 F6000 X146.978 Y113.236
M204 S1800
M205 X8 Y8
G1 F1800 X144.747 Y115.467 E1698.86813
M204 S3000
M205 X10 Y10
G0 F6000 X144.626 Y116.154
M204 S1800
M205 X8 Y8
G1 F1800 X146.978 Y113.802 E1698.97876
M204 S3000
M205 X10 Y10
G0 F6000 X146.978 Y114.368
M204 S1800
M205 X8 Y8
G1 F1800 X144.505 Y116.84 E1699.09506
M204 S3000
M205 X10 Y10
G0 F6000 X144.384 Y117.527
M204 S1800
M205 X8 Y8
G1 F1800 X146.978 Y114.933 E1699.21707
M204 S3000
M205 X10 Y10
G0 F6000 X146.978 Y115.499
M204 S1800
M205 X8 Y8
G1 F1800 X144.263 Y118.214 E1699.34478
M204 S3000
M205 X10 Y10
G0 F6000 X144.142 Y118.901
M204 S1800
M205 X8 Y8
G1 F1800 X146.978 Y116.065 E1699.47818
M204 S3000
M205 X10 Y10
G0 F6000 X146.978 Y116.63
M204 S1800
M205 X8 Y8
G1 F1800 X143.678 Y119.93 E1699.6334
G1 X143.608 Y120
M204 S3000
M205 X10 Y10
G0 F6000 X142.906 Y121.268
M204 S1800
M205 X8 Y8
G1 F1800 X146.978 Y117.196 E1699.82493
M204 S3000
M205 X10 Y10
G0 F6000 X146.978 Y117.762
M204 S1800
M205 X8 Y8
G1 F1800 X142.134 Y122.605 E1700.05276
G1 X142.064 Y122.675
M204 S3000
M205 X10 Y10
G0 F6000 X141.362 Y123.943
M204 S1800
M205 X8 Y8
G1 F1800 X146.978 Y118.327 E1700.31692
M204 S3000
M205 X10 Y10
G0 F6000 X146.978 Y118.893
M204 S1800
M205 X8 Y8
G1 F1800 X140.591 Y125.28 E1700.61734
G1 X140.521 Y125.35
M204 S3000
M205 X10 Y10
G0 F6000 X139.819 Y126.618
M204 S1800
M205 X8 Y8
G1 F1800 X146.978 Y119.459 E1700.95408
M204 S3000
M205 X10 Y10
G0 F6000 X146.978 Y120.025
M204 S1800
M205 X8 Y8
G1 F1800 X139.047 Y127.955 E1701.3271
G1 X138.977 Y128.025
M204 S3000
M205 X10 Y10
G0 F6000 X138.275 Y129.293
M204 S1800
M205 X8 Y8
G1 F1800 X146.978 Y120.59 E1701.73647
M204 S3000
M205 X10 Y10
G0 F6000 X146.978 Y121.156
M204 S1800
M205 X8 Y8
G1 F1800 X137.503 Y130.63 E1702.18212
G1 X137.433 Y130.7
M204 S3000
M205 X10 Y10
G1 F2400 E1694.68212
;MESH:NONMESH
G0 F6000 X143.161 Y118.889
G0 X141.954 Y118.454
G0 X93.338 Y68.282
;TIME_ELAPSED:1439.172178
;LAYER:6
G0 X93.338 Y68.282 Z1.5
M204 S1800
M205 X8 Y8
;TYPE:SUPPORT
G1 F2400 E1702.18212
G1 F3600 X88.893 Y69.9 E1702.33945
G1 X93.338 Y69.9 E1702.48729
G1 X93.338 Y68.282 E1702.54111
G1 X98.213 Y66.508 E1702.71365
G1 X100.005 Y66.508 E1702.77325
G1 X100.005 Y69.9 E1702.88607
G1 X101.701 Y69.9 E1702.94248
G1 X102.1 Y70.299 E1702.96125
G1 X102.1 Y101.701 E1704.00568
G1 X101.701 Y102.1 E1704.02445
G1 X100.005 Y102.1 E1704.08086
G1 X100.005 Y109.9 E1704.34029
G1 X101.701 Y109.9 E1704.3967
G1 X102.1 Y110.299 E1704.41547
G1 X102.1 Y143.492 E1705.51947
G1 X106.672 Y143.492 E1705.67154
G1 X106.672 Y66.508 E1708.23203
G1 X107.9 Y66.508 E1708.27288
G1 X107.9 Y101.701 E1709.4434
G1 X108.299 Y102.1 E1709.46217
G1 X113.339 Y102.1 E1709.6298
G1 X113.339 Y109.9 E1709.88923
G1 X108.299 Y109.9 E1710.05686
G1 X107.9 Y110.299 E1710.07563
G1 X107.9 Y139.701 E1711.05354
G1 X108.299 Y140.1 E1711.07231
G1 X113.339 Y140.1 E1711.23994
G1 X113.339 Y142.928 E1711.334
G1 X120.006 Y140.501 E1711.56998
G1 X120.006 Y140.1 E1711.58332
G1 X121.107 Y140.1 E1711.61994
G1 X120.006 Y140.501 E1711.65891
M204 S3000
M205 X10 Y10
G0 F6000 X113.339 Y109.9
M204 S1800
M205 X8 Y8
G1 F3600 X117.197 Y109.9 E1711.78723
G1 X118.196 Y108.9 E1711.83424
G1 X120.006 Y108.9 E1711.89444
G1 X120.006 Y103.1 E1712.08735
G1 X126.673 Y103.1 E1712.3091
G1 X126.673 Y108.9 E1712.50201
G1 X133.34 Y108.9 E1712.72375
G1 X133.34 Y103.1 E1712.91666
G1 X140.007 Y103.1 E1713.13841
G1 X140.007 Y109.206 E1713.34149
G1 X140.1 Y109.299 E1713.34587
G1 X140.1 Y121.192 E1713.74143
G1 X141.729 Y118.369 E1713.84983
G1 X144.086 Y105 E1714.30135
G1 X143.751 Y103.1 E1714.36551
G1 X140.007 Y103.1 E1714.49004
M204 S3000
M205 X10 Y10
G0 F6000 X100.005 Y102.1
M204 S1800
M205 X8 Y8
G1 F3600 X93.338 Y102.1 E1714.71179
G1 X93.338 Y109.9 E1714.97121
G1 X92.78 Y109.9 E1714.98977
G1 X91.781 Y108.9 E1715.03679
G1 X86.671 Y108.9 E1715.20675
G1 X86.671 Y103.1 E1715.39966
G1 X80.004 Y103.1 E1715.6214
G1 X80.004 Y108.9 E1715.81431
G1 X73.337 Y108.9 E1716.03605
G1 X73.337 Y103.1 E1716.22896
G1 X70.299 Y103.1 E1716.33001
G1 X69.9 Y102.701 E1716.34878
G1 X69.9 Y88.808 E1716.81086
G1 X68.271 Y91.631 E1716.91926
G1 X66.67 Y100.711 E1717.22592
G1 X66.67 Y108.9 E1717.49829
G1 X66.602 Y108.9 E1717.50055
G1 X65.914 Y105 E1717.63227
G1 X66.67 Y100.711 E1717.77712
M204 S3000
M205 X10 Y10
G1 F2400 E1710.27712
;MESH:Tested Body.stl
G0 F6000 X65.174 Y100.447
G0 X66.457 Y90.972
M204 S1800
M205 X8 Y8
;TYPE:WALL-INNER
G1 F2400 E1717.77712
G1 F3600 X63.985 Y105 E1718.25088
G1 X66.457 Y119.028 E1718.72465
G1 X73.58 Y131.365 E1719.19846
G1 X84.492 Y140.521 E1719.67223
G1 X97.877 Y145.392 E1720.14598
G1 X112.123 Y145.392 E1720.6198
G1 X125.508 Y140.521 E1721.09355
G1 X136.42 Y131.365 E1721.56733
G1 X143.543 Y119.028 E1722.04114
G1 X146.015 Y105 E1722.5149
G1 X143.543 Y90.972 E1722.98866
G1 X136.42 Y78.635 E1723.46247
G1 X125.508 Y69.479 E1723.93625
G1 X112.123 Y64.608 E1724.41
G1 X97.877 Y64.608 E1724.88382
G1 X84.492 Y69.479 E1725.35757
G1 X73.58 Y78.635 E1725.83134
G1 X66.457 Y90.972 E1726.30515
M204 S3000
M205 X10 Y10
G0 F6000 X64.351 Y105
G0 X66.802 Y118.902
G0 X73.861 Y131.129
G0 X84.676 Y140.203
G0 X97.942 Y145.031
G0 X147.15 Y147.349
M204 S1800
M205 X8 Y8
G1 F3600 X62.651 Y147.35 E1729.1156
G1 X62.65 Y62.851 E1731.92605
G1 X62.65 Y62.651 E1731.9327
G1 X62.85 Y62.651 E1731.93701
G1 X147.349 Y62.653 E1734.74746
G1 X147.35 Y147.149 E1737.55781
G1 X147.35 Y147.349 E1737.56446
G1 X147.15 Y147.349 E1737.56877
M204 S3000
M205 X10 Y10
G0 F6000 X147.544 Y147.749
M204 S1800
M205 X8 Y8
G1 F3600 X62.281 Y147.75 E1740.40462
G1 X62.251 Y147.724 E1740.40594
G1 X62.25 Y62.461 E1743.2418
G1 X62.25 Y62.281 E1743.24779
G1 X62.276 Y62.251 E1743.24911
G1 X62.456 Y62.251 E1743.2551
G1 X147.727 Y62.253 E1746.09122
G1 X147.749 Y62.279 E1746.09236
G1 X147.75 Y147.539 E1748.92811
G1 X147.75 Y147.719 E1748.9341
G1 X147.724 Y147.749 E1748.93542
G1 X147.544 Y147.749 E1748.94141
M204 S3000
M205 X10 Y10
G0 F6000 X147.544 Y147.649
G0 X97.942 Y145.031
G0 X84.676 Y140.203
G0 X73.861 Y131.129
G0 X66.802 Y118.902
G0 X64.351 Y105
G0 X66.802 Y91.098
G0 X73.815 Y78.832
G0 X73.891 Y78.896
M204 S1800
M205 X8 Y8
G1 F3600 X66.839 Y91.111 E1749.41053
G1 X64.391 Y105 E1749.8796
G1 X66.839 Y118.889 E1750.34867
G1 X73.891 Y131.104 E1750.81778
G1 X84.695 Y140.169 E1751.28686
G1 X97.948 Y144.992 E1751.75594
G1 X112.052 Y144.992 E1752.22504
G1 X125.305 Y140.169 E1752.69412
G1 X136.109 Y131.104 E1753.16319
G1 X143.161 Y118.889 E1753.63231
G1 X145.609 Y105 E1754.10138
G1 X143.161 Y91.111 E1754.57045
G1 X136.109 Y78.896 E1755.03957
G1 X125.305 Y69.831 E1755.50864
G1 X112.052 Y65.008 E1755.97772
G1 X97.948 Y65.008 E1756.44682
G1 X84.695 Y69.831 E1756.9159
G1 X73.891 Y78.896 E1757.38497
M204 S3000
M205 X10 Y10
G0 F6000 X74.202 Y79.157
M204 S1800
M205 X8 Y8
;TYPE:WALL-OUTER
G1 F3600 X67.221 Y91.25 E1757.8494
G1 X64.797 Y105 E1758.31378
G1 X67.221 Y118.75 E1758.77815
G1 X74.202 Y130.843 E1759.24258
G1 X84.898 Y139.817 E1759.70696
G1 X98.019 Y144.592 E1760.17136
G1 X111.981 Y144.592 E1760.63574
G1 X125.102 Y139.817 E1761.10015
G1 X135.798 Y130.843 E1761.56452
G1 X142.779 Y118.75 E1762.02895
G1 X145.203 Y105 E1762.49333
G1 X142.779 Y91.25 E1762.9577
G1 X135.798 Y79.157 E1763.42213
G1 X125.102 Y70.183 E1763.8865
G1 X111.981 Y65.408 E1764.35091
G1 X98.019 Y65.408 E1764.81529
G1 X84.898 Y70.183 E1765.2797
G1 X74.202 Y79.157 E1765.74407
M204 S3000
M205 X10 Y10
G0 F6000 X74.103 Y79.33
G0 X73.671 Y79.078
G0 X84.676 Y69.797
G0 X97.942 Y64.969
G0 X147.685 Y62.343
G0 X148.01 Y61.968
M204 S1800
M205 X8 Y8
G1 F3600 X148.149 Y62.133 E1765.75125
G1 X148.15 Y147.866 E1768.60274
G1 X148.01 Y148.032 E1768.60996
G1 X147.867 Y148.149 E1768.61611
G1 X62.134 Y148.15 E1771.4676
G1 X61.968 Y148.01 E1771.47482
G1 X61.851 Y147.867 E1771.48097
G1 X61.85 Y62.134 E1774.33246
G1 X61.99 Y61.968 E1774.33968
G1 X62.133 Y61.851 E1774.34583
G1 X147.866 Y61.85 E1777.19732
G1 X148.01 Y61.968 E1777.20351
M204 S3000
M205 X10 Y10
G0 F6000 X148.139 Y62.121
G0 X146.959 Y63.043
M204 S1800
M205 X8 Y8
;TYPE:SKIN
G1 F1800 X146.96 Y146.959 E1779.99457
G1 X63.041 Y146.96 E1782.78572
G1 X63.04 Y63.041 E1785.57688
G1 X146.959 Y63.043 E1788.36804
M204 S3000
M205 X10 Y10
G0 F6000 X136.724 Y78.38
M204 S1800
M205 X8 Y8
G1 F1800 X125.706 Y69.136 E1788.84639
G1 X112.191 Y64.218 E1789.32474
G1 X97.809 Y64.218 E1789.80309
G1 X84.294 Y69.136 E1790.28143
G1 X73.276 Y78.38 E1790.75979
G1 X66.085 Y90.837 E1791.23819
G1 X63.589 Y105 E1791.71651
G1 X66.085 Y119.163 E1792.19483
G1 X73.276 Y131.62 E1792.67323
G1 X84.294 Y140.864 E1793.15159
G1 X97.809 Y145.782 E1793.62993
G1 X112.191 Y145.782 E1794.10828
G1 X125.706 Y140.864 E1794.58663
G1 X136.724 Y131.62 E1795.06498
G1 X143.915 Y119.163 E1795.54338
G1 X146.411 Y105 E1796.02171
G1 X143.915 Y90.837 E1796.50003
G1 X136.724 Y78.38 E1796.97843
M204 S3000
M205 X10 Y10
G0 F6000 X146.779 Y63.623
M204 S1800
M205 X8 Y8
G1 F1800 X146.378 Y63.222 E1796.99729
M204 S3000
M205 X10 Y10
G0 F6000 X145.812 Y63.222
M204 S1800
M205 X8 Y8
G1 F1800 X146.779 Y64.189 E1797.04277
M204 S3000
M205 X10 Y10
G0 F6000 X146.779 Y64.754
M204 S1800
M205 X8 Y8
G1 F1800 X145.246 Y63.222 E1797.11486
M204 S3000
M205 X10 Y10
G0 F6000 X144.681 Y63.222
M204 S1800
M205 X8 Y8
G1 F1800 X146.779 Y65.32 E1797.21354
M204 S3000
M205 X10 Y10
G0 F6000 X146.779 Y65.886
M204 S1800
M205 X8 Y8
G1 F1800 X144.115 Y63.222 E1797.33885
M204 S3000
M205 X10 Y10
G0 F6000 X143.549 Y63.222
M204 S1800
M205 X8 Y8
G1 F1800 X146.779 Y66.451 E1797.49075
M204 S3000
M205 X10 Y10
G0 F6000 X146.779 Y67.017
M204 S1800
M205 X8 Y8
G1 F1800 X142.984 Y63.222 E1797.66926
M204 S3000
M205 X10 Y10
G0 F6000 X142.418 Y63.222
M204 S1800
M205 X8 Y8
G1 F1800 X146.779 Y67.583 E1797.87439
M204 S3000
M205 X10 Y10
G0 F6000 X146.779 Y68.148
M204 S1800
M205 X8 Y8
G1 F1800 X141.852 Y63.222 E1798.10611
M204 S3000
M205 X10 Y10
G0 F6000 X141.287 Y63.222
M204 S1800
M205 X8 Y8
G1 F1800 X146.779 Y68.714 E1798.36444
M204 S3000
M205 X10 Y10
G0 F6000 X146.779 Y69.28
M204 S1800
M205 X8 Y8
G1 F1800 X140.721 Y63.222 E1798.64939
M204 S3000
M205 X10 Y10
G0 F6000 X140.155 Y63.222
M204 S1800
M205 X8 Y8
G1 F1800 X146.779 Y69.845 E1798.96094
M204 S3000
M205 X10 Y10
G0 F6000 X146.779 Y70.411
M204 S1800
M205 X8 Y8
G1 F1800 X139.589 Y63.222 E1799.29911
M204 S3000
M205 X10 Y10
G0 F6000 X139.024 Y63.222
M204 S1800
M205 X8 Y8
G1 F1800 X146.779 Y70.977 E1799.66388
M204 S3000
M205 X10 Y10
G0 F6000 X146.779 Y71.542
M204 S1800
M205 X8 Y8
G1 F1800 X138.458 Y63.222 E1800.05525
M204 S3000
M205 X10 Y10
G0 F6000 X137.892 Y63.222
M204 S1800
M205 X8 Y8
G1 F1800 X146.779 Y72.108 E1800.47325
M204 S3000
M205 X10 Y10
G0 F6000 X146.779 Y72.674
M204 S1800
M205 X8 Y8
G1 F1800 X137.327 Y63.222 E1800.91784
M204 S3000
M205 X10 Y10
G0 F6000 X136.761 Y63.222
M204 S1800
M205 X8 Y8
G1 F1800 X146.779 Y73.239 E1801.38903
M204 S3000
M205 X10 Y10
G0 F6000 X146.779 Y73.805
M204 S1800
M205 X8 Y8
G1 F1800 X136.195 Y63.222 E1801.88685
M204 S3000
M205 X10 Y10
G0 F6000 X135.63 Y63.222
M204 S1800
M205 X8 Y8
G1 F1800 X146.779 Y74.371 E1802.41126
M204 S3000
M205 X10 Y10
G0 F6000 X146.779 Y74.937
M204 S1800
M205 X8 Y8
G1 F1800 X135.064 Y63.222 E1802.9623
M204 S3000
M205 X10 Y10
G0 F6000 X134.498 Y63.222
M204 S1800
M205 X8 Y8
G1 F1800 X146.779 Y75.502 E1803.53994
M204 S3000
M205 X10 Y10
G0 F6000 X146.779 Y76.068
M204 S1800
M205 X8 Y8
G1 F1800 X133.933 Y63.222 E1804.14418
M204 S3000
M205 X10 Y10
G0 F6000 X133.367 Y63.222
M204 S1800
M205 X8 Y8
G1 F1800 X146.779 Y76.634 E1804.77503
M204 S3000
M205 X10 Y10
G0 F6000 X146.779 Y77.199
M204 S1800
M205 X8 Y8
G1 F1800 X132.801 Y63.222 E1805.43249
M204 S3000
M205 X10 Y10
G0 F6000 X132.236 Y63.222
M204 S1800
M205 X8 Y8
G1 F1800 X146.779 Y77.765 E1806.11655
M204 S3000
M205 X10 Y10
G0 F6000 X146.779 Y78.331
M204 S1800
M205 X8 Y8
G1 F1800 X131.67 Y63.222 E1806.82723
M204 S3000
M205 X10 Y10
G0 F6000 X131.104 Y63.222
M204 S1800
M205 X8 Y8
G1 F1800 X146.779 Y78.896 E1807.56451
M204 S3000
M205 X10 Y10
G0 F6000 X146.779 Y79.462
M204 S1800
M205 X8 Y8
G1 F1800 X130.538 Y63.222 E1808.32842
M204 S3000
M205 X10 Y10
G0 F6000 X129.973 Y63.222
M204 S1800
M205 X8 Y8
G1 F1800 X146.779 Y80.028 E1809.11892
M204 S3000
M205 X10 Y10
G0 F6000 X146.779 Y80.593
M204 S1800
M205 X8 Y8
G1 F1800 X129.407 Y63.222 E1809.93602
M204 S3000
M205 X10 Y10
G0 F6000 X128.841 Y63.222
M204 S1800
M205 X8 Y8
G1 F1800 X146.779 Y81.159 E1810.77975
M204 S3000
M205 X10 Y10
G0 F6000 X146.779 Y81.725
M204 S1800
M205 X8 Y8
G1 F1800 X128.276 Y63.222 E1811.65007
M204 S3000
M205 X10 Y10
G0 F6000 X127.71 Y63.222
M204 S1800
M205 X8 Y8
G1 F1800 X146.779 Y82.29 E1812.54699
M204 S3000
M205 X10 Y10
G0 F6000 X146.779 Y82.856
M204 S1800
M205 X8 Y8
G1 F1800 X127.144 Y63.222 E1813.47054
M204 S3000
M205 X10 Y10
G0 F6000 X126.579 Y63.222
M204 S1800
M205 X8 Y8
G1 F1800 X146.779 Y83.422 E1814.42069
M204 S3000
M205 X10 Y10
G0 F6000 X146.779 Y83.988
M204 S1800
M205 X8 Y8
G1 F1800 X126.013 Y63.222 E1815.39746
M204 S3000
M205 X10 Y10
G0 F6000 X125.447 Y63.222
M204 S1800
M205 X8 Y8
G1 F1800 X146.779 Y84.553 E1816.40082
M204 S3000
M205 X10 Y10
G0 F6000 X146.779 Y85.119
M204 S1800
M205 X8 Y8
G1 F1800 X124.882 Y63.222 E1817.43079
M204 S3000
M205 X10 Y10
G0 F6000 X124.316 Y63.222
M204 S1800
M205 X8 Y8
G1 F1800 X146.779 Y85.685 E1818.48738
M204 S3000
M205 X10 Y10
G0 F6000 X146.779 Y86.25
M204 S1800
M205 X8 Y8
G1 F1800 X123.75 Y63.222 E1819.57057
M204 S3000
M205 X10 Y10
G0 F6000 X123.185 Y63.222
M204 S1800
M205 X8 Y8
G1 F1800 X146.779 Y86.816 E1820.68036
M204 S3000
M205 X10 Y10
G0 F6000 X146.779 Y87.382
M204 S1800
M205 X8 Y8
G1 F1800 X122.619 Y63.222 E1821.81677
M204 S3000
M205 X10 Y10
G0 F6000 X122.053 Y63.222
M204 S1800
M205 X8 Y8
G1 F1800 X146.779 Y87.947 E1822.97979
M204 S3000
M205 X10 Y10
G0 F6000 X146.779 Y88.513
M204 S1800
M205 X8 Y8
G1 F1800 X137.322 Y79.057 E1823.42459
G1 X137.252 Y78.987
M204 S3000
M205 X10 Y10
G0 F6000 X138.095 Y80.395
M204 S1800
M205 X8 Y8
G1 F1800 X146.779 Y89.079 E1823.83306
M204 S3000
M205 X10 Y10
G0 F6000 X146.779 Y89.644
M204 S1800
M205 X8 Y8
G1 F1800 X138.867 Y81.733 E1824.20519
G1 X138.797 Y81.663
M204 S3000
M205 X10 Y10
G0 F6000 X139.639 Y83.07
M204 S1800
M205 X8 Y8
G1 F1800 X146.779 Y90.21 E1824.54104
M204 S3000
M205 X10 Y10
G0 F6000 X146.779 Y90.776
M204 S1800
M205 X8 Y8
G1 F1800 X140.411 Y84.408 E1824.84057
G1 X140.341 Y84.338
M204 S3000
M205 X10 Y10
G0 F6000 X141.183 Y85.746
M204 S1800
M205 X8 Y8
G1 F1800 X146.779 Y91.341 E1825.10376
M204 S3000
M205 X10 Y10
G0 F6000 X146.779 Y91.907
M204 S1800
M205 X8 Y8
G1 F1800 X141.955 Y87.084 E1825.33065
G1 X141.885 Y87.014
M204 S3000
M205 X10 Y10
G0 F6000 X142.728 Y88.422
M204 S1800
M205 X8 Y8
G1 F1800 X146.779 Y92.473 E1825.52119
M204 S3000
M205 X10 Y10
G0 F6000 X146.779 Y93.038
M204 S1800
M205 X8 Y8
G1 F1800 X143.5 Y89.76 E1825.6754
G1 X143.43 Y89.69
M204 S3000
M205 X10 Y10
G0 F6000 X144.114 Y90.94
M204 S1800
M205 X8 Y8
G1 F1800 X146.779 Y93.604 E1825.80073
M204 S3000
M205 X10 Y10
G0 F6000 X146.779 Y94.17
M204 S1800
M205 X8 Y8
G1 F1800 X144.235 Y91.626 E1825.92039
M204 S3000
M205 X10 Y10
G0 F6000 X144.356 Y92.313
M204 S1800
M205 X8 Y8
G1 F1800 X146.779 Y94.736 E1826.03436
M204 S3000
M205 X10 Y10
G0 F6000 X146.779 Y95.301
M204 S1800
M205 X8 Y8
G1 F1800 X144.477 Y93 E1826.14262
M204 S3000
M205 X10 Y10
G0 F6000 X144.598 Y93.686
M204 S1800
M205 X8 Y8
G1 F1800 X146.779 Y95.867 E1826.24521
M204 S3000
M205 X10 Y10
G0 F6000 X146.779 Y96.433
M204 S1800
M205 X8 Y8
G1 F1800 X144.72 Y94.374 E1826.34206
M204 S3000
M205 X10 Y10
G0 F6000 X144.84 Y95.06
M204 S1800
M205 X8 Y8
G1 F1800 X146.779 Y96.998 E1826.43324
M204 S3000
M205 X10 Y10
G0 F6000 X146.779 Y97.564
M204 S1800
M205 X8 Y8
G1 F1800 X144.961 Y95.747 E1826.51873
M204 S3000
M205 X10 Y10
G0 F6000 X145.082 Y96.433
M204 S1800
M205 X8 Y8
G1 F1800 X146.779 Y98.13 E1826.59855
M204 S3000
M205 X10 Y10
G0 F6000 X146.779 Y98.695
M204 S1800
M205 X8 Y8
G1 F1800 X145.203 Y97.12 E1826.67266
M204 S3000
M205 X10 Y10
G0 F6000 X145.324 Y97.807
M204 S1800
M205 X8 Y8
G1 F1800 X146.779 Y99.261 E1826.74107
M204 S3000
M205 X10 Y10
G0 F6000 X146.779 Y99.827
M204 S1800
M205 X8 Y8
G1 F1800 X145.445 Y98.493 E1826.80382
M204 S3000
M205 X10 Y10
G0 F6000 X145.566 Y99.18
M204 S1800
M205 X8 Y8
G1 F1800 X146.779 Y100.392 E1826.86085
M204 S3000
M205 X10 Y10
G0 F6000 X146.779 Y100.958
M204 S1800
M205 X8 Y8
G1 F1800 X145.687 Y99.866 E1826.91222
M204 S3000
M205 X10 Y10
G0 F6000 X145.808 Y100.554
M204 S1800
M205 X8 Y8
G1 F1800 X146.779 Y101.524 E1826.95786
G1 X146.849 Y101.594
M204 S3000
M205 X10 Y10
G0 F6000 X146.05 Y101.927
M204 S1800
M205 X8 Y8
G1 F1800 X146.779 Y102.655 E1826.99213
M204 S3000
M205 X10 Y10
G0 F6000 X146.779 Y102.089
M204 S1800
M205 X8 Y8
G1 F1800 X145.929 Y101.24 E1827.03209
G1 X145.859 Y101.17
M204 S3000
M205 X10 Y10
G0 F6000 X146.171 Y102.613
M204 S1800
M205 X8 Y8
G1 F1800 X146.779 Y103.221 E1827.06069
M204 S3000
M205 X10 Y10
G0 F6000 X146.535 Y103.543
M204 S1800
M205 X8 Y8
G1 F1800 X146.596 Y104.169 E1827.08656
G1 X146.578 Y106.414 E1827.17893
G1 X146.451 Y107.984 E1827.24373
M204 S3000
M205 X10 Y10
G0 F6000 X146.779 Y108.878
M204 S1800
M205 X8 Y8
G1 F1800 X146.038 Y108.137 E1827.27858
M204 S3000
M205 X10 Y10
G0 F6000 X145.953 Y108.618
M204 S1800
M205 X8 Y8
G1 F1800 X146.779 Y109.443 E1827.31741
M204 S3000
M205 X10 Y10
G0 F6000 X146.779 Y110.009
M204 S1800
M205 X8 Y8
G1 F1800 X145.869 Y109.1 E1827.36019
M204 S3000
M205 X10 Y10
G0 F6000 X145.784 Y109.581
M204 S1800
M205 X8 Y8
G1 F1800 X146.779 Y110.575 E1827.40697
M204 S3000
M205 X10 Y10
G0 F6000 X146.779 Y111.14
M204 S1800
M205 X8 Y8
G1 F1800 X145.7 Y110.061 E1827.45772
M204 S3000
M205 X10 Y10
G0 F6000 X145.615 Y110.542
M204 S1800
M205 X8 Y8
G1 F1800 X146.779 Y111.706 E1827.51247
M204 S3000
M205 X10 Y10
G0 F6000 X146.779 Y112.272
M204 S1800
M205 X8 Y8
G1 F1800 X145.53 Y111.023 E1827.57122
M204 S3000
M205 X10 Y10
G0 F6000 X145.445 Y111.504
M204 S1800
M205 X8 Y8
G1 F1800 X146.779 Y112.837 E1827.63395
M204 S3000
M205 X10 Y10
G0 F6000 X146.779 Y113.403
M204 S1800
M205 X8 Y8
G1 F1800 X145.36 Y111.985 E1827.70067
M204 S3000
M205 X10 Y10
G0 F6000 X145.275 Y112.466
M204 S1800
M205 X8 Y8
G1 F1800 X146.779 Y113.969 E1827.77139
M204 S3000
M205 X10 Y10
G0 F6000 X146.779 Y114.535
M204 S1800
M205 X8 Y8
G1 F1800 X145.191 Y112.947 E1827.84608
M204 S3000
M205 X10 Y10
G0 F6000 X145.106 Y113.428
M204 S1800
M205 X8 Y8
G1 F1800 X146.779 Y115.1 E1827.92475
M204 S3000
M205 X10 Y10
G0 F6000 X146.779 Y115.666
M204 S1800
M205 X8 Y8
G1 F1800 X145.021 Y113.909 E1828.00742
M204 S3000
M205 X10 Y10
G0 F6000 X144.937 Y114.39
M204 S1800
M205 X8 Y8
G1 F1800 X146.779 Y116.232 E1828.09406
M204 S3000
M205 X10 Y10
G0 F6000 X146.779 Y116.797
M204 S1800
M205 X8 Y8
G1 F1800 X144.852 Y114.87 E1828.1847
M204 S3000
M205 X10 Y10
G0 F6000 X144.767 Y115.351
M204 S1800
M205 X8 Y8
G1 F1800 X146.779 Y117.363 E1828.27934
M204 S3000
M205 X10 Y10
G0 F6000 X146.779 Y117.929
M204 S1800
M205 X8 Y8
G1 F1800 X144.682 Y115.832 E1828.37798
M204 S3000
M205 X10 Y10
G0 F6000 X144.597 Y116.313
M204 S1800
M205 X8 Y8
G1 F1800 X146.779 Y118.494 E1828.48059
M204 S3000
M205 X10 Y10
G0 F6000 X146.779 Y119.06
M204 S1800
M205 X8 Y8
G1 F1800 X144.512 Y116.794 E1828.5872
M204 S3000
M205 X10 Y10
G0 F6000 X144.428 Y117.275
M204 S1800
M205 X8 Y8
G1 F1800 X146.779 Y119.626 E1828.69778
M204 S3000
M205 X10 Y10
G0 F6000 X146.779 Y120.191
M204 S1800
M205 X8 Y8
G1 F1800 X144.343 Y117.756 E1828.81234
M204 S3000
M205 X10 Y10
G0 F6000 X144.258 Y118.237
M204 S1800
M205 X8 Y8
G1 F1800 X146.779 Y120.757 E1828.93089
M204 S3000
M205 X10 Y10
G0 F6000 X146.779 Y121.323
M204 S1800
M205 X8 Y8
G1 F1800 X144.174 Y118.718 E1829.05343
M204 S3000
M205 X10 Y10
G0 F6000 X144.089 Y119.199
M204 S1800
M205 X8 Y8
G1 F1800 X146.779 Y121.888 E1829.17993
M204 S3000
M205 X10 Y10
G0 F6000 X146.779 Y122.454
M204 S1800
M205 X8 Y8
G1 F1800 X143.889 Y119.564 E1829.31587
M204 S3000
M205 X10 Y10
G0 F6000 X143.681 Y119.923
M204 S1800
M205 X8 Y8
G1 F1800 X146.779 Y123.02 E1829.46157
M204 S3000
M205 X10 Y10
G0 F6000 X146.779 Y123.586
M204 S1800
M205 X8 Y8
G1 F1800 X143.474 Y120.281 E1829.61702
M204 S3000
M205 X10 Y10
G0 F6000 X143.268 Y120.64
M204 S1800
M205 X8 Y8
G1 F1800 X146.779 Y124.151 E1829.78217
M204 S3000
M205 X10 Y10
G0 F6000 X146.779 Y124.717
M204 S1800
M205 X8 Y8
G1 F1800 X143.061 Y120.999 E1829.95705
M204 S3000
M205 X10 Y10
G0 F6000 X142.853 Y121.357
M204 S1800
M205 X8 Y8
G1 F1800 X146.779 Y125.283 E1830.14172
M204 S3000
M205 X10 Y10
G0 F6000 X146.779 Y125.848
M204 S1800
M205 X8 Y8
G1 F1800 X142.647 Y121.717 E1830.33605
M204 S3000
M205 X10 Y10
G0 F6000 X142.44 Y122.075
M204 S1800
M205 X8 Y8
G1 F1800 X146.779 Y126.414 E1830.54015
M204 S3000
M205 X10 Y10
G0 F6000 X146.779 Y126.98
M204 S1800
M205 X8 Y8
G1 F1800 X142.233 Y122.434 E1830.75398
M204 S3000
M205 X10 Y10
G0 F6000 X142.025 Y122.792
M204 S1800
M205 X8 Y8
G1 F1800 X146.779 Y127.545 E1830.97757
M204 S3000
M205 X10 Y10
G0 F6000 X146.779 Y128.111
M204 S1800
M205 X8 Y8
G1 F1800 X141.819 Y123.151 E1831.21087
M204 S3000
M205 X10 Y10
G0 F6000 X141.612 Y123.51
M204 S1800
M205 X8 Y8
G1 F1800 X146.779 Y128.677 E1831.45391
M204 S3000
M205 X10 Y10
G0 F6000 X146.779 Y129.242
M204 S1800
M205 X8 Y8
G1 F1800 X141.405 Y123.868 E1831.70669
M204 S3000
M205 X10 Y10
G0 F6000 X141.197 Y124.227
M204 S1800
M205 X8 Y8
G1 F1800 X146.779 Y129.808 E1831.96922
M204 S3000
M205 X10 Y10
G0 F6000 X146.779 Y130.374
M204 S1800
M205 X8 Y8
G1 F1800 X140.991 Y124.586 E1832.24147
M204 S3000
M205 X10 Y10
G0 F6000 X140.784 Y124.945
M204 S1800
M205 X8 Y8
G1 F1800 X146.779 Y130.939 E1832.52343
M204 S3000
M205 X10 Y10
G0 F6000 X146.779 Y131.505
M204 S1800
M205 X8 Y8
G1 F1800 X140.577 Y125.303 E1832.81516
M204 S3000
M205 X10 Y10
G0 F6000 X140.37 Y125.662
M204 S1800
M205 X8 Y8
G1 F1800 X146.779 Y132.071 E1833.11662
M204 S3000
M205 X10 Y10
G0 F6000 X146.779 Y132.636
M204 S1800
M205 X8 Y8
G1 F1800 X140.163 Y126.021 E1833.42779
M204 S3000
M205 X10 Y10
G0 F6000 X139.956 Y126.379
M204 S1800
M205 X8 Y8
G1 F1800 X146.779 Y133.202 E1833.74872
M204 S3000
M205 X10 Y10
G0 F6000 X146.779 Y133.768
M204 S1800
M205 X8 Y8
G1 F1800 X139.749 Y126.738 E1834.07939
M204 S3000
M205 X10 Y10
G0 F6000 X139.542 Y127.097
M204 S1800
M205 X8 Y8
G1 F1800 X146.779 Y134.334 E1834.4198
M204 S3000
M205 X10 Y10
G0 F6000 X146.779 Y134.899
M204 S1800
M205 X8 Y8
G1 F1800 X139.335 Y127.455 E1834.76994
M204 S3000
M205 X10 Y10
G0 F6000 X139.128 Y127.814
M204 S1800
M205 X8 Y8
G1 F1800 X146.779 Y135.465 E1835.12982
M204 S3000
M205 X10 Y10
G0 F6000 X146.779 Y136.031
M204 S1800
M205 X8 Y8
G1 F1800 X138.921 Y128.173 E1835.49944
M204 S3000
M205 X10 Y10
G0 F6000 X138.714 Y128.532
M204 S1800
M205 X8 Y8
G1 F1800 X146.779 Y136.596 E1835.87877
M204 S3000
M205 X10 Y10
G0 F6000 X146.779 Y137.162
M204 S1800
M205 X8 Y8
G1 F1800 X138.507 Y128.89 E1836.26786
M204 S3000
M205 X10 Y10
G0 F6000 X138.3 Y129.249
M204 S1800
M205 X8 Y8
G1 F1800 X146.779 Y137.728 E1836.66668
M204 S3000
M205 X10 Y10
G0 F6000 X146.779 Y138.293
M204 S1800
M205 X8 Y8
G1 F1800 X138.093 Y129.608 E1837.07522
M204 S3000
M205 X10 Y10
G0 F6000 X137.886 Y129.966
M204 S1800
M205 X8 Y8
G1 F1800 X146.779 Y138.859 E1837.49352
M204 S3000
M205 X10 Y10
G0 F6000 X146.779 Y139.425
M204 S1800
M205 X8 Y8
G1 F1800 X137.679 Y130.325 E1837.92156
M204 S3000
M205 X10 Y10
G0 F6000 X137.472 Y130.683
M204 S1800
M205 X8 Y8
G1 F1800 X146.779 Y139.99 E1838.35933
M204 S3000
M205 X10 Y10
G0 F6000 X146.779 Y140.556
M204 S1800
M205 X8 Y8
G1 F1800 X137.265 Y131.043 E1838.80682
M204 S3000
M205 X10 Y10
G0 F6000 X137.058 Y131.401
M204 S1800
M205 X8 Y8
G1 F1800 X146.779 Y141.122 E1839.26406
M204 S3000
M205 X10 Y10
G0 F6000 X146.779 Y141.687
M204 S1800
M205 X8 Y8
G1 F1800 X136.845 Y131.754 E1839.7313
M204 S3000
M205 X10 Y10
G0 F6000 X136.538 Y132.012
M204 S1800
M205 X8 Y8
G1 F1800 X146.779 Y142.253 E1840.21301
M204 S3000
M205 X10 Y10
G0 F6000 X146.779 Y142.819
M204 S1800
M205 X8 Y8
G1 F1800 X136.23 Y132.27 E1840.7092
M204 S3000
M205 X10 Y10
G0 F6000 X135.922 Y132.528
M204 S1800
M205 X8 Y8
G1 F1800 X146.779 Y143.384 E1841.21986
M204 S3000
M205 X10 Y10
G0 F6000 X146.779 Y143.95
M204 S1800
M205 X8 Y8
G1 F1800 X135.615 Y132.786 E1841.74498
M204 S3000
M205 X10 Y10
G0 F6000 X135.307 Y133.044
M204 S1800
M205 X8 Y8
G1 F1800 X146.779 Y144.516 E1842.28459
M204 S3000
M205 X10 Y10
G0 F6000 X146.779 Y145.082
M204 S1800
M205 X8 Y8
G1 F1800 X135 Y133.303 E1842.83863
M204 S3000
M205 X10 Y10
G0 F6000 X134.692 Y133.561
M204 S1800
M205 X8 Y8
G1 F1800 X146.779 Y145.647 E1843.40715
M204 S3000
M205 X10 Y10
G0 F6000 X146.779 Y146.213
M204 S1800
M205 X8 Y8
G1 F1800 X134.384 Y133.819 E1843.99015
M204 S3000
M205 X10 Y10
G0 F6000 X134.077 Y134.077
M204 S1800
M205 X8 Y8
G1 F1800 X146.779 Y146.779 E1844.58761
M204 S3000
M205 X10 Y10
G0 F6000 X146.213 Y146.779
M204 S1800
M205 X8 Y8
G1 F1800 X133.769 Y134.335 E1845.17294
M204 S3000
M205 X10 Y10
G0 F6000 X133.462 Y134.593
M204 S1800
M205 X8 Y8
G1 F1800 X145.647 Y146.779 E1845.7461
M204 S3000
M205 X10 Y10
G0 F6000 X145.082 Y146.779
M204 S1800
M205 X8 Y8
G1 F1800 X133.154 Y134.851 E1846.30716
M204 S3000
M205 X10 Y10
G0 F6000 X132.846 Y135.109
M204 S1800
M205 X8 Y8
G1 F1800 X144.516 Y146.779 E1846.85608
M204 S3000
M205 X10 Y10
G0 F6000 X143.95 Y146.779
M204 S1800
M205 X8 Y8
G1 F1800 X132.539 Y135.367 E1847.39284
M204 S3000
M205 X10 Y10
G0 F6000 X132.231 Y135.625
M204 S1800
M205 X8 Y8
G1 F1800 X143.384 Y146.779 E1847.91747
M204 S3000
M205 X10 Y10
G0 F6000 X142.819 Y146.779
M204 S1800
M205 X8 Y8
G1 F1800 X131.923 Y135.883 E1848.42998
M204 S3000
M205 X10 Y10
G0 F6000 X131.615 Y136.141
M204 S1800
M205 X8 Y8
G1 F1800 X142.253 Y146.779 E1848.93036
M204 S3000
M205 X10 Y10
G0 F6000 X141.687 Y146.779
M204 S1800
M205 X8 Y8
G1 F1800 X131.308 Y136.399 E1849.41858
M204 S3000
M205 X10 Y10
G0 F6000 X131 Y136.657
M204 S1800
M205 X8 Y8
G1 F1800 X141.122 Y146.779 E1849.89469
M204 S3000
M205 X10 Y10
G0 F6000 X140.556 Y146.779
M204 S1800
M205 X8 Y8
G1 F1800 X130.693 Y136.915 E1850.35864
M204 S3000
M205 X10 Y10
G0 F6000 X130.385 Y137.173
M204 S1800
M205 X8 Y8
G1 F1800 X139.99 Y146.779 E1850.81045
M204 S3000
M205 X10 Y10
G0 F6000 X139.425 Y146.779
M204 S1800
M205 X8 Y8
G1 F1800 X130.077 Y137.431 E1851.25015
M204 S3000
M205 X10 Y10
G0 F6000 X129.77 Y137.689
M204 S1800
M205 X8 Y8
G1 F1800 X138.859 Y146.779 E1851.6777
M204 S3000
M205 X10 Y10
G0 F6000 X138.293 Y146.779
M204 S1800
M205 X8 Y8
G1 F1800 X129.462 Y137.948 E1852.09308
M204 S3000
M205 X10 Y10
G0 F6000 X129.155 Y138.206
M204 S1800
M205 X8 Y8
G1 F1800 X137.728 Y146.779 E1852.49633
M204 S3000
M205 X10 Y10
G0 F6000 X137.162 Y146.779
M204 S1800
M205 X8 Y8
[truncated: 19,210,771 more chars]
