# Supplementary material for: Field testing of a lightweight, inexpensive, and customisable 3D-printed mosquito light trap in the UK
Source: Sci Rep. 2019 Aug 6;9:11412. doi: 10.1038/s41598-019-47511-y (PMC6684613; doi:10.1038/s41598-019-47511-y)
Supplement: Supplementary file 3 — Supplementary Data 2 [file 41598_2019_47511_MOESM3_ESM.zip]

Archive with 1 entries (1 files):
- Supplementary Dataset 2.rsdoc
