# Supplementary material for: Field testing of a lightweight, inexpensive, and customisable 3D-printed mosquito light trap in the UK
Source: Sci Rep. 2019 Aug 6;9:11412. doi: 10.1038/s41598-019-47511-y (PMC6684613; doi:10.1038/s41598-019-47511-y)
Supplement: Supplementary file 5 — Supplementary Dataset S1 [file 41598_2019_47511_MOESM5_ESM.xlsx]

## Sheet: data
Date	Location	Trap type	Total	Culiseta morsitans (Female)	Culiseta morsitans (Male)	Culiseta morsitans (Total)	Culex pipiens s.l (Female)	Culex pipiens s.l (Male)	Culex pipiens s.l (Total)	Culex modestus (Female)	Culex modestus (Male)	Culex modestus (Total)	Culiseta annulata (Female)	Culiseta annulata (Male)	Culiseta annulata (Total)	Anopheles maculipennis s.l (Female)	Anopheles maculipennis s.l. (Male)	Anopheles maculipennis s.l. (Total)	Anopheles claviger (Female)	Anopheles claviger (Male)	Anopheles claviger (Total)	Anopheles plumbeus (Female)	Anopheles plumbeus (Male)	Anopheles plumbeus (Total)	Coquillettidia richiardii (Female)	Coquillettidia richiardii (Male)	Coquillettidia richiardii (Total)
5 Sep 2018	1	3D-printed light trap	0	0	0	0	0	0	0	0	0	0	0	0	0	0	0	0	0	0	0	0	0	0	0	0	0
5 Sep 2018	2	CDC light trap	0	0	0	0	0	0	0	0	0	0	0	0	0	0	0	0	0	0	0	0	0	0	0	0	0
5 Sep 2018	3	BG-Sentinel 2	9	6	0	6	3	0	3	0	0	0	0	0	0	0	0	0	0	0	0	0	0	0	0	0	0
5 Sep 2018	4	3D-printed light trap	1	0	0	0	0	0	0	0	0	0	0	0	0	0	0	0	1	0	1	0	0	0	0	0	0
5 Sep 2018	5	CDC light trap	2	0	0	0	0	0	0	0	0	0	0	2	2	0	0	0	0	0	0	0	0	0	0	0	0
5 Sep 2018	6	BG-Sentinel 2	15	9	0	9	5	0	5	0	0	0	1	0	1	0	0	0	0	0	0	0	0	0	0	0	0
6 Sep 2018	1	3D-printed light trap	7	2	0	2	5	0	5	0	0	0	0	0	0	0	0	0	0	0	0	0	0	0	0	0	0
6 Sep 2018	2	BG-Sentinel 2	11	8	0	8	3	0	3	0	0	0	0	0	0	0	0	0	0	0	0	0	0	0	0	0	0
6 Sep 2018	3	3D-printed light trap	5	3	0	3	2	0	2	0	0	0	0	0	0	0	0	0	0	0	0	0	0	0	0	0	0
6 Sep 2018	4	BG-Sentinel 2	0	0	0	0	0	0	0	0	0	0	0	0	0	0	0	0	0	0	0	0	0	0	0	0	0
6 Sep 2018	5	CDC light trap	14	8	0	8	6	0	6	0	0	0	0	0	0	0	0	0	0	0	0	0	0	0	0	0	0
6 Sep 2018	6	CDC light trap	4	2	0	2	1	0	1	0	0	0	1	0	1	0	0	0	0	0	0	0	0	0	0	0	0
7 Sep 2018	1	CDC light trap	0	0	0	0	0	0	0	0	0	0	0	0	0	0	0	0	0	0	0	0	0	0	0	0	0
7 Sep 2018	2	3D-printed light trap	4	0	0	0	4	0	4	0	0	0	0	0	0	0	0	0	0	0	0	0	0	0	0	0	0
7 Sep 2018	3	CDC light trap	4	1	0	1	3	0	3	0	0	0	0	0	0	0	0	0	0	0	0	0	0	0	0	0	0
7 Sep 2018	4	BG-Sentinel 2	0	0	0	0	0	0	0	0	0	0	0	0	0	0	0	0	0	0	0	0	0	0	0	0	0
7 Sep 2018	5	3D-printed light trap	8	4	0	4	4	0	4	0	0	0	0	0	0	0	0	0	0	0	0	0	0	0	0	0	0
7 Sep 2018	6	BG-Sentinel 2	12	3	0	3	9	0	9	0	0	0	0	0	0	0	0	0	0	0	0	0	0	0	0	0	0
8 Sep 2018	1	BG-Sentinel 2	8	3	0	3	4	0	4	0	0	0	1	0	1	0	0	0	0	0	0	0	0	0	0	0	0
8 Sep 2018	2	CDC light trap	19	9	0	9	10	0	10	0	0	0	0	0	0	0	0	0	0	0	0	0	0	0	0	0	0
8 Sep 2018	3	3D-printed light trap	9	3	0	3	5	0	5	1	0	1	0	0	0	0	0	0	0	0	0	0	0	0	0	0	0
8 Sep 2018	4	3D-printed light trap	5	1	0	1	2	0	2	0	0	0	0	0	0	0	0	0	2	0	2	0	0	0	0	0	0
8 Sep 2018	5	BG-Sentinel 2	18	18	0	18	0	0	0	0	0	0	0	0	0	0	0	0	0	0	0	0	0	0	0	0	0
8 Sep 2018	6	CDC light trap	22	12	0	12	9	0	9	0	0	0	0	0	0	0	0	0	0	0	0	0	0	0	1	0	1
9 Sep 2018	1	CDC light trap	3	0	0	0	3	0	3	0	0	0	0	0	0	0	0	0	0	0	0	0	0	0	0	0	0
9 Sep 2018	2	3D-printed light trap	14	9	0	9	5	0	5	0	0	0	0	0	0	0	0	0	0	0	0	0	0	0	0	0	0
9 Sep 2018	3	BG-Sentinel 2	8	5	0	5	3	0	3	0	0	0	0	0	0	0	0	0	0	0	0	0	0	0	0	0	0
9 Sep 2018	4	CDC light trap	15	2	0	2	12	0	12	0	0	0	0	0	0	0	0	0	1	0	1	0	0	0	0	0	0
9 Sep 2018	5	BG-Sentinel 2	19	16	0	16	1	0	1	0	0	0	0	0	0	0	0	0	0	0	0	2	0	2	0	0	0
9 Sep 2018	6	3D-printed light trap	37	24	0	24	11	0	11	0	0	0	0	0	0	0	1	1	0	0	0	0	0	0	1	0	1
10 Sep 2018	1	BG-Sentinel 2	4	1	0	1	3	0	3	0	0	0	0	0	0	0	0	0	0	0	0	0	0	0	0	0	0
10 Sep 2018	2	BG-Sentinel 2	9	8	0	8	1	0	1	0	0	0	0	0	0	0	0	0	0	0	0	0	0	0	0	0	0
10 Sep 2018	3	CDC light trap	7	6	0	6	1	0	1	0	0	0	0	0	0	0	0	0	0	0	0	0	0	0	0	0	0
10 Sep 2018	4	CDC light trap	17	3	0	3	4	1	5	0	0	0	0	0	0	2	2	4	5	0	5	0	0	0	0	0	0
10 Sep 2018	5	3D-printed light trap	20	12	0	12	4	1	5	0	0	0	0	0	0	0	0	0	3	0	3	0	0	0	0	0	0
10 Sep 2018	6	3D-printed light trap	48	28	0	28	17	0	17	0	0	0	0	0	0	0	0	0	0	0	0	2	0	2	1	0	1
15 Sep 2018	1	CDC light trap	0	0	0	0	0	0	0	0	0	0	0	0	0	0	0	0	0	0	0	0	0	0	0	0	0
15 Sep 2018	2	3D-printed light trap	16	11	0	11	5	0	5	0	0	0	0	0	0	0	0	0	0	0	0	0	0	0	0	0	0
15 Sep 2018	3	CDC light trap	11	10	0	10	1	0	1	0	0	0	0	0	0	0	0	0	0	0	0	0	0	0	0	0	0
15 Sep 2018	4	BG-Sentinel 2	0	0	0	0	0	0	0	0	0	0	0	0	0	0	0	0	0	0	0	0	0	0	0	0	0
15 Sep 2018	5	3D-printed light trap	66	51	0	51	15	0	15	0	0	0	0	0	0	0	0	0	0	0	0	0	0	0	0	0	0
15 Sep 2018	6	BG-Sentinel 2	38	32	0	32	6	0	6	0	0	0	0	0	0	0	0	0	0	0	0	0	0	0	0	0	0
16 Sep 2018	1	BG-Sentinel 2	1	1	0	1	0	0	0	0	0	0	0	0	0	0	0	0	0	0	0	0	0	0	0	0	0
16 Sep 2018	2	BG-Sentinel 2	34	31	0	31	3	0	3	0	0	0	0	0	0	0	0	0	0	0	0	0	0	0	0	0	0
16 Sep 2018	3	CDC light trap	10	6	0	6	2	0	2	0	0	0	0	0	0	0	0	0	1	0	1	0	0	0	1	0	1
16 Sep 2018	4	CDC light trap	14	6	0	6	1	2	3	0	0	0	0	0	0	1	1	2	1	1	2	0	0	0	1	0	1
16 Sep 2018	5	3D-printed light trap	43	38	0	38	4	0	4	0	0	0	0	0	0	0	0	0	1	0	1	0	0	0	0	0	0
16 Sep 2018	6	3D-printed light trap	59	41	0	41	18	0	18	0	0	0	0	0	0	0	0	0	0	0	0	0	0	0	0	0	0
17 Sep 2018	1	3D-printed light trap	7	3	0	3	4	0	4	0	0	0	0	0	0	0	0	0	0	0	0	0	0	0	0	0	0
17 Sep 2018	2	BG-Sentinel 2	54	51	0	51	2	0	2	0	0	0	0	0	0	0	0	0	0	0	0	0	0	0	1	0	1
17 Sep 2018	3	3D-printed light trap	20	17	0	17	3	0	3	0	0	0	0	0	0	0	0	0	0	0	0	0	0	0	0	0	0
17 Sep 2018	4	BG-Sentinel 2	7	2	0	2	5	0	5	0	0	0	0	0	0	0	0	0	0	0	0	0	0	0	0	0	0
17 Sep 2018	5	CDC light trap	55	52	0	52	3	0	3	0	0	0	0	0	0	0	0	0	0	0	0	0	0	0	0	0	0
17 Sep 2018	6	CDC light trap	50	47	0	47	3	0	3	0	0	0	0	0	0	0	0	0	0	0	0	0	0	0	0	0	0
19 Sep 2018	1	CDC light trap	2	2	0	2	0	0	0	0	0	0	0	0	0	0	0	0	0	0	0	0	0	0	0	0	0
19 Sep 2018	2	3D-printed light trap	16	16	0	16	0	0	0	0	0	0	0	0	0	0	0	0	0	0	0	0	0	0	0	0	0
19 Sep 2018	3	BG-Sentinel 2	12	12	0	12	0	0	0	0	0	0	0	0	0	0	0	0	0	0	0	0	0	0	0	0	0
19 Sep 2018	4	CDC light trap	37	23	0	23	3	3	6	0	0	0	0	0	0	0	0	0	5	4	9	0	0	0	0	0	0
19 Sep 2018	5	BG-Sentinel 2	41	39	0	39	2	0	2	0	0	0	0	0	0	0	0	0	0	0	0	0	0	0	0	0	0
19 Sep 2018	6	3D-printed light trap	137	128	0	128	9	0	9	0	0	0	0	0	0	0	0	0	0	0	0	0	0	0	0	0	0
25 Sep 2018	1	3D-printed light trap	1	1	0	1	0	0	0	0	0	0	0	0	0	0	0	0	0	0	0	0	0	0	0	0	0
25 Sep 2018	2	CDC light trap	2	2	0	2	0	0	0	0	0	0	0	0	0	0	0	0	0	0	0	0	0	0	0	0	0
25 Sep 2018	3	BG-Sentinel 2	0	0	0	0	0	0	0	0	0	0	0	0	0	0	0	0	0	0	0	0	0	0	0	0	0
25 Sep 2018	4	3D-printed light trap	1	1	0	1	0	0	0	0	0	0	0	0	0	0	0	0	0	0	0	0	0	0	0	0	0
25 Sep 2018	5	CDC light trap	0	0	0	0	0	0	0	0	0	0	0	0	0	0	0	0	0	0	0	0	0	0	0	0	0
25 Sep 2018	6	BG-Sentinel 2	0	0	0	0	0	0	0	0	0	0	0	0	0	0	0	0	0	0	0	0	0	0	0	0	0
26 Sep 2018	1	BG-Sentinel 2	3	1	0	1	1	0	1	0	0	0	1	0	1	0	0	0	0	0	0	0	0	0	0	0	0
26 Sep 2018	2	CDC light trap	4	4	0	4	0	0	0	0	0	0	0	0	0	0	0	0	0	0	0	0	0	0	0	0	0
26 Sep 2018	3	3D-printed light trap	7	7	0	7	0	0	0	0	0	0	0	0	0	0	0	0	0	0	0	0	0	0	0	0	0
26 Sep 2018	4	3D-printed light trap	1	0	0	0	0	0	0	0	0	0	0	1	1	0	0	0	0	0	0	0	0	0	0	0	0
26 Sep 2018	5	BG-Sentinel 2	7	7	0	7	0	0	0	0	0	0	0	0	0	0	0	0	0	0	0	0	0	0	0	0	0
26 Sep 2018	6	CDC light trap	19	18	0	18	0	1	1	0	0	0	0	0	0	0	0	0	0	0	0	0	0	0	0	0	0
